# Supplementary material for: Bayesian inference of kinetic schemes for ion channels by Kalman filtering
Source: eLife. 2022 May 4;11:e62714. doi: 10.7554/eLife.62714 (PMC9342998; doi:10.7554/eLife.62714)
Supplement: Figure 1—source data 1. [file elife-62714-fig1-data1.zip]

Archive with 23 entries (22 files):
- Ergebnisse/
- 003125_Sim_N_1000_Fluor_MW.xlsx
- 003125_Sim_N_1000_Strom_MW.xlsx
- 00625_Sim_N_1000_Fluor_MW.xlsx
- 00625_Sim_N_1000_Strom_MW.xlsx
- 0125_Sim_N_1000_Fluor_MW.xlsx
- 0125_Sim_N_1000_Strom_MW.xlsx
- 025_Sim_N_1000_Fluor_MW.xlsx
- 025_Sim_N_1000_Strom_MW.xlsx
- 05_Sim_N_1000_Fluor_MW.xlsx
- 05_Sim_N_1000_Strom_MW.xlsx
- 16_Sim_N_1000_Fluor_MW.xlsx
- 16_Sim_N_1000_Strom_MW.xlsx
- 1_Sim_N_1000_Fluor_MW.xlsx
- 1_Sim_N_1000_Strom_MW.xlsx
- 2_Sim_N_1000_Fluor_MW.xlsx
- 2_Sim_N_1000_Strom_MW.xlsx
- 4_Sim_N_1000_Fluor_MW.xlsx
- 4_Sim_N_1000_Strom_MW.xlsx
- 64_Sim_N_1000_Fluor_MW.xlsx
- 64_Sim_N_1000_Strom_MW.xlsx
- 8_Sim_N_1000_Fluor_MW.xlsx
- 8_Sim_N_1000_Strom_MW.xlsx
