# Supplementary material for: Bayesian inference of kinetic schemes for ion channels by Kalman filtering
Source: eLife. 2022 May 4;11:e62714. doi: 10.7554/eLife.62714 (PMC9342998; doi:10.7554/eLife.62714)
Supplement: Figure 3—source data 1. [file elife-62714-fig3-data1.zip]

Archive with 15 entries (15 files):
- current100.npy
- current200.npy
- current1000.npy
- current120000.npy
- current16000.npy
- current2000.npy
- current300.npy
- current32000.npy
- current4000.npy
- current500000.npy
- current500.npy
- current600.npy
- current64000.npy
- current8000.npy
- current800.npy
