# Supplementary material for: Bayesian inference of kinetic schemes for ion channels by Kalman filtering
Source: eLife. 2022 May 4;11:e62714. doi: 10.7554/eLife.62714 (PMC9342998; doi:10.7554/eLife.62714)
Supplement: Figure 4—source data 8. [file elife-62714-fig4-data8.zip]

Archive with 41 entries (41 files):
- 1_Sim_N_10000_Fluor_MW.xlsx
- 1_Sim_N_10000_Strom_MW.xlsx
- 1_Sim_N_1000_Fluor_MW.xlsx
- 1_Sim_N_1000_Strom_MW.xlsx
- 1_Sim_N_100_Fluor_MW.xlsx
- 1_Sim_N_100_Strom_MW.xlsx
- 1_Sim_N_100_theor_Fluor_Werte.xlsx
- 1_Sim_N_1500_Fluor_MW.xlsx
- 1_Sim_N_1500_Strom_MW.xlsx
- 1_Sim_N_20000_Fluor_MW.xlsx
- 1_Sim_N_20000_Strom_MW.xlsx
- 1_Sim_N_2000_Fluor_MW.xlsx
- 1_Sim_N_2000_Strom_MW.xlsx
- 1_Sim_N_2000_theor_Fluor_Werte.xlsx
- 1_Sim_N_2000_theor_Strom_Werte.xlsx
- 1_Sim_N_200_Fluor_MW.xlsx
- 1_Sim_N_200_Strom_MW.xlsx
- 1_Sim_N_3000_Fluor_MW.xlsx
- 1_Sim_N_3000_Strom_MW.xlsx
- 1_Sim_N_4000_Fluor_MW.xlsx
- 1_Sim_N_4000_Strom_MW.xlsx
- 1_Sim_N_400_Fluor_MW.xlsx
- 1_Sim_N_400_Strom_MW.xlsx
- 1_Sim_N_50000_Fluor_MW.xlsx
- 1_Sim_N_50000_Strom_MW.xlsx
- 1_Sim_N_5000_Fluor_MW.xlsx
- 1_Sim_N_5000_Strom_MW.xlsx
- 1_Sim_N_5000_theor_Fluor_Werte.xlsx
- 1_Sim_N_5000_theor_Strom_Werte.xlsx
- 1_Sim_N_500_Fluor_MW.xlsx
- 1_Sim_N_500_Strom_MW.xlsx
- 1_Sim_N_50_Fluor_MW_0.25M.xlsx
- 1_Sim_N_50_Strom_MW_0.25M.xlsx
- 1_Sim_N_6000_Fluor_MW.xlsx
- 1_Sim_N_6000_Strom_MW.xlsx
- 1_Sim_N_7000_Fluor_MW.xlsx
- 1_Sim_N_7000_Strom_MW.xlsx
- 1_Sim_N_800_Fluor_MW.xlsx
- 1_Sim_N_800_Strom_MW.xlsx
- 1_Sim_N_80_Fluor_MW.xlsx
- 1_Sim_N_80_Strom_MW.xlsx
