# Supplementary material for: Bayesian inference of kinetic schemes for ion channels by Kalman filtering
Source: eLife. 2022 May 4;11:e62714. doi: 10.7554/eLife.62714 (PMC9342998; doi:10.7554/eLife.62714)
Supplement: Figure 7—source data 1. — Each of them has 10 ligand concentrations. The number in the file name reports the amount of ion channels in the patch. [file elife-62714-fig7-data1.zip]

Archive with 42 entries (42 files):
- 100000current.txt
- 10000current.txt
- 1000current.txt
- 20000current.txt
- 2000current.txt
- 250000current.txt
- 40000current.txt
- 500000current.txt
- 50000current.txt
- 5000current.txt
- 6000current.txt
- 7000current.txt
- 75000current.txt
- 9000current.txt
- 100000fluor.txt
- 10000fluor.txt
- 1000fluor.txt
- 20000fluor.txt
- 2000fluor.txt
- 250000fluor.txt
- 40000fluor.txt
- 500000fluor.txt
- 50000fluor.txt
- 5000fluor.txt
- 6000fluor.txt
- 7000fluor.txt
- 75000fluor.txt
- 9000fluor.txt
- 100000time.txt
- 10000time.txt
- 1000time.txt
- 20000time.txt
- 2000time.txt
- 250000time.txt
- 40000time.txt
- 500000time.txt
- 50000time.txt
- 5000time.txt
- 6000time.txt
- 7000time.txt
- 75000time.txt
- 9000time.txt
