# Supplementary material for: Bayesian inference of kinetic schemes for ion channels by Kalman filtering
Source: eLife. 2022 May 4;11:e62714. doi: 10.7554/eLife.62714 (PMC9342998; doi:10.7554/eLife.62714)
Supplement: Figure 7—source data 1. — Each of them has 10 ligand concentrations. The number in the file name reports the amount of ion channels in the patch. [file elife-62714-fig7-data1.zip › 100000current.txt]

-1.134800343028112835e+00 1.922371177707957068e+00 3.971918755782230526e-01 1.085975078389628923e+00 -1.498641656875732808e+00 -1.500823248360498186e+00 -3.979213681830300886e-01 5.121098532416081817e-01 -3.520100837694997153e-01 -4.532339543663073123e-01 1.248383405366600307e+00 1.397241235992320085e+00 -7.237910909510160140e-01 9.852412092583585634e-01 -9.355925833855178730e-01 1.629016531800060175e-01 2.031250423592160514e-01 9.772560005994095356e-01 4.049998605690020570e-01 -6.177377127197928308e-01 -5.059584242548350597e-01 5.743060476897422773e-02 -1.794804829261263279e+00 -2.710714556471177650e-01 -1.778833391365295169e+00 2.336989561483871380e+00 1.789541686803097109e+00 -1.691881605266054023e-01 -8.616500987892244945e-01 -9.780633466825165712e-03 2.011461403256266656e-01 -1.297248648967567752e-01 -7.973219361645171588e-02 -3.855471793976138484e-01 -9.233123551810493712e-01 -1.568354138124569364e+00 -8.959679885390143816e-01 -7.724146235631650370e-01 3.852133858893222462e-01 -8.280689048396064900e-01 2.393488496079504979e-01 -4.284031058894294808e-01 8.844595811707915978e-01 3.571602493347482143e-01 1.926766007993750085e+00 -5.722426052061438950e-01 8.774045408507763488e-01 3.204753788872558573e-01 1.540357193914787759e+00 -1.896327785079701678e-01 6.527059307767441032e-01 -1.740338551135876877e+00 5.525400292205014940e-01 1.085158034538653782e+00 -1.911163952465086413e-01 1.307595296880676550e+00 2.726023891573351676e+00 -6.056169939538561531e-01 1.160365165106336471e+00 3.291731481566805284e-01 4.354365128797109130e-01 -7.010811361690307830e-01 1.422674126786642734e+00 2.815991152231788197e-01 3.345949846531533489e-01 -1.035663325952220548e+00 4.731579785611740308e-01 1.405264216415380130e+00 -3.448344975872965623e-01 -1.659430412900761986e+00 -7.985657580644033304e-01 8.512666495024795443e-02 1.247563253950639606e+00 1.276111166544604769e+00 -1.552628870582180298e-01 -5.358882668911689739e-01 -2.088637087411567284e-01 9.704198570790224798e-02 -1.067293115343838750e+00 2.486383786460655554e-01 -6.302622493122811420e-01 1.020384275973791777e+00 -7.218669383156850472e-03 -1.516491315389731254e+00 1.811304682684391709e+00 1.868495873247299599e+00 2.260965055385086409e+00 -1.832718420715987546e-03 -2.358208405450096523e-01 6.535397572673735667e-01 -1.832511130336812011e+00 2.033368322410904205e-01 -1.797277691104605779e+00 -1.238380745874161137e+00 -3.767082740911201211e-01 1.195458768460882643e-01 2.230439438262684870e+00 2.893411893364186693e-01 -6.752258737827033785e-01 4.824540638188289932e-01 1.088959198830224517e+00 8.332704285508905073e-01 -1.556823393147726664e+00 -1.330732681126654826e-01 -2.826038962611233107e-01 1.152197729158193296e+00 1.583242147123323562e+00 6.991224653082666052e-01 3.060053669443406066e-01 2.717239117496298983e-01 -1.482680338253812513e+00 -2.943686567989599601e-01 1.634453235886164535e+00 4.089015367645323917e-01 -1.102516800775405814e+00 1.771579684816196432e+00 -6.409148441858474321e-01 1.024155890215724174e+00 1.275260249386961142e+00 -5.582962591438075384e-01 -3.339121535649081096e-01 5.174912831774505229e-01 -1.603534926985465736e+00 6.168146686928630551e-01 -3.900989300435746543e-01 4.041671903306118252e-01 -1.237709753873093232e+00 4.577403226259477709e-01 4.886334633487668389e-01 8.703796741124648906e-02 1.784331074241101711e-01 3.304375767952141829e-01 1.468811360809488598e+00 8.759806361741947489e-01 1.015786728725563526e+00 6.606472177374633596e-03 6.182627918609675532e-01 -7.333211680899632753e-03 9.318915767640153502e-01 7.105486722727026930e-03 -1.364099657220138040e+00 -7.419323768991989421e-02 5.005712895890027658e-01 -4.692066647729344897e-01 6.836945302807191371e-01 2.088595978168610867e-01 1.664879573852291739e-01 -4.956182028335189699e-02 -2.695280826115982187e-01 -3.212538629327227890e-01 1.046600673595616149e+00 -3.444467955994222619e-01 1.528609566211654114e+00 -1.073487476791497475e+00 4.302639692379555680e-01 -8.952641787233485415e-02 -1.104294851304558289e+00 1.781550053359836072e+00 -1.202595908750407450e+00 1.372828082870941602e+00 -1.466699197314388581e+00 -2.431406799573243016e-01 -3.572052055281937921e-01 4.887769667557074205e-01 -3.351756050899935557e-01 -9.267949217303104170e-01 5.633448283744615231e-02 -9.559726184000486571e-01 6.600522306601174227e-01 -5.402072459321338033e-02 6.014534688727870559e-01 1.284739292482944606e+00 1.829801837706041878e+00 1.823908556401907743e+00 1.838249093951608293e+00 1.137363440411557347e+00 -6.133097535470195538e-01 4.614463000113365188e-01 -1.187957244369191478e+00 1.832245010985320277e-01 1.114080195814179275e+00 -3.536796745334600534e-01 3.822117430681764433e-02 1.339693950585384208e+00 -7.115347326340940581e-01 1.181984947930105889e+00 1.610898681171837099e+00 -1.475108597848222347e+00 3.581294706652016213e-02 -4.621195075463183088e-01 -2.064797217456515011e+00 5.300021104978761555e-01 1.215083141120785859e+00 6.052461302438301161e-01 -1.119350489746406607e+00 3.245563334790859122e-01 -1.236638088769852623e-01 4.439861065931088868e-01 -1.511224841987106882e-01 -5.725317952992796666e-01 1.037588233189711717e+00 2.635494188833638063e-01 6.930766654501607782e-01 -7.497333870166823511e-01 -4.830906503341821367e-01 5.406996190067181463e-01 1.977527860615174160e-01 -1.764900777494838424e+00 -4.792652360562001390e-01 -4.128383269029907154e-01 -1.493223845684843676e+00 -1.530329894080113107e+00 9.375531154671647993e-01 1.406870823451644492e+00 4.004369572572862301e-01 1.801826086341545619e+00 1.703888472061795278e-01 1.100889347057000256e+00 3.080995261535957389e-02 -8.631058709700666354e-01 9.664858990948735906e-01 8.637241659769860913e-01 8.985631858236491354e-01 1.252473723507738557e+00 -1.899095824548498346e+00 2.250423391719889588e-01 -2.310873133513410504e+00 8.141056164816093954e-01 1.862529959523529843e+00 -9.955665522242967969e-01 -4.733767619382179409e-02 2.174118463688670566e+00 -6.126728996029834340e-01 1.320063703515665043e+00 -1.146253569681819240e+00 -7.950812558801964025e-01 -1.690676212968727166e+00 -1.330794681209776620e+00 1.154944662533036182e+00 -9.260710425863026563e-02 -1.361446136714255184e+00 -2.971403183987963437e-01 1.336942964652688692e+00 -8.014212454570395217e-01 8.075087314490461132e-01 -1.275338174227512278e+00 -4.095553052001009720e-01 5.552822577698635076e-01 -2.479198869722501752e-01 3.478813234373058783e-01 1.474053423408871133e+00 2.028903117500092890e+00 -8.376486679943777602e-01 6.266922221108883750e-01 1.639061835271244272e+00 -3.852231229719153549e-01 -1.083328743296195107e+00 1.671685505680821304e+00 4.815134767280905836e-01 -2.812282796953171574e-03 -5.042157865399755634e-01 -2.020772238275325705e+00 -8.492450956308181254e-02 1.713492977468674683e+00 2.370260272173502436e+00 -1.225150409286201780e+00 6.239341567051264192e-01 9.014489781865657747e-01 1.041587866634049897e+00 1.043731040439530133e+00 2.749802626536937966e-01 1.537200156212240376e+00 5.044885689499570836e-01 -7.374947908516267248e-01 2.002418800882401317e+00 1.795462869521610605e+00 2.904782446346808600e-01 -1.374900455013557288e+00 2.379404843974518791e+00 -6.032527196568946426e-01 1.735647977267113395e+00 6.179949498839063526e-01 -2.526904741693945411e+00 2.537089925770337207e-01 1.413375762830269000e+00 -9.452116606204211680e-01 9.456438430789830818e-01 -1.833188984085132534e+00 -4.406572648291031125e-01 -1.454649245184001627e+00 7.710410341193495443e-01 6.322497315998479861e-01 -4.212860268757541715e-01 7.229903538189667023e-01 -1.102825946674819840e-01 6.595026278644255946e-01 -3.739056732875732370e-01 2.512388009580336590e+00 -7.325769778703107304e-01 2.041865829502106655e-01 3.549778498729020959e-01 -5.489780080055631784e-01 1.508634859445262100e+00 1.331611015901828621e+00 -7.687422165241325489e-01 3.916610024153454050e-01 -1.513903900124092816e+00 2.138198098292569238e+00 -1.351440965680682949e+00 1.426443183006883587e-02 3.138994213703678038e-01 -1.129041521742331746e-03 8.297798189004187974e-02 6.724574845622767472e-02 -1.397689406127558653e+00 -8.768366516415577738e-01 3.123121756438387853e-01 -5.714809553656936547e-01 6.043709153824597391e-02 -9.639544598916948148e-01 7.552103640766145709e-01 3.393693417989533390e-01 -8.216275473830417786e-01 -1.037571193489821519e+00 -6.004921002160804738e-02 1.429000579661346970e+00 4.452621886781806815e-01 1.591994268138640090e+00 1.959092630766511023e-01 -6.255602510866259403e-01 1.609742656546321760e+00 1.681375755303395891e+00 -5.910836472190469371e-01 -7.461146971163192809e-01 1.121461004235067005e+00 -8.935196703120049655e-01 -5.831165297710207973e-01 1.380726948837591950e+00 -2.270546100832072922e-01 1.578126849392457842e+00 1.768172069124824164e+00 5.561432558738363952e-01 -1.687380154215583627e-01 -2.583451510360756931e-01 9.105626754540553369e-01 4.338950376230950590e-01 3.325132949527832837e-02 -1.098549804495305926e+00 -1.249253910734309692e+00 -8.236377916834534130e-01 1.719805927448127436e+00 -1.593149417993028116e+00 -1.531388742821542248e+00 7.284971065539376234e-01 -9.727973942629662973e-01 9.288433788545826797e-01 -3.330444322754583242e-01 -1.101088318119238310e-02 -1.189891445064304998e+00 -1.931084830675844702e-02 -6.298615224435253346e-01 -1.050876125187942156e+00 -1.465085986164871956e+00 6.405750106069263428e-01 2.506409036620981801e-01 1.345285699404775270e+00 -2.733175662738458467e-01 6.690117701252830118e-01 4.738987071495254222e-01 2.177547463666557326e-01 -4.201698098152427674e-01 -3.413608900412833935e-01 4.768539531282809385e-01 1.027376308393309207e-01 4.456939854449111782e-01 2.003437292154535143e+00 -6.648654872297554697e-01 1.289093087255179348e+00 1.713849572537345933e+00 4.124471440209814127e-02 5.306231636226824699e-01 7.662051638531436337e-02 2.562023314792529274e-02 -2.087792200456354830e-01 1.344239905317788253e+00 1.394859073342208600e+00 -8.270550474832629728e-01 -1.094968703425566181e+00 -5.825000186931743595e-01 5.195405139619668766e-01 4.452805607564001567e-01 -1.382310730186451231e-01 4.157811604268585315e-01 -2.689229687521296208e-01 -2.434946170035067192e-01 -1.134340065269934028e+00 7.434360073617863884e-01 -1.338091013194656176e+00 9.291081006019299426e-01 -6.085854676591587742e-01 1.290053867818561351e+00 -3.904205852583908509e-01 -2.888946354404090325e-02 6.612428810889396935e-01 1.574919192710409199e-01 1.477853665475324929e+00 7.394693822144166040e-01 -2.104848808847289976e-01 -7.472502664353771751e-01 4.567856286988369319e-01 -9.842104235228017473e-01 4.189483074312240207e-01 1.363976309296939471e+00 1.175755283991611888e+00 2.037567659984707902e+00 -3.356260134859406774e-01 -1.778987084850112144e+00 -7.162409818021477081e-02 2.215126340867815902e+00 1.785425657860195470e+00 1.544706348271357721e-01 5.587728038652666207e-01 -1.366750174291332165e+00 1.621784212200414188e-01 1.142660839222896962e+00 7.550318578380941226e-01 -9.776479336038068624e-01 -3.598433073973564267e-01 -1.550875440583407983e+00 -1.544896398194663401e-01 -1.594225569624134309e+00 -5.087193947877741707e-01 -4.168988560144559208e-01 9.369138748889151991e-01 -1.416240015105276751e+00 8.734068253216337174e-02 -5.741979270833861282e-01 8.796740932671409663e-01 1.952785733181859884e-01 1.664957247741303714e+00 -5.658147466781779933e-01 -7.402915137551975555e-02 -1.170459524036160243e-01 7.030294786359667647e-01 -5.401401220305427353e-01 3.017488995116173189e-01 1.190009389337920886e+00 -4.734170702324881352e-01 4.614503987523762008e-01 2.368647705180180751e-01 -2.053690272139091721e+00 -4.480502547949970216e-02 7.413216306734662364e-01 -1.048584149622516337e+00 -2.544193072292572633e-01 -4.298789447177703837e-01 9.644895739774863586e-01 -1.120293801685461998e+00 3.722344919217221437e-01 5.023517799869264833e-01 4.305489942764363920e-01 5.474619005376288872e-01 4.435483323801538424e-01 -1.875594218499661570e-01 1.216775770842838833e+00 -8.008732991895731734e-01 7.339843953697360313e-01 -7.163219497622216325e-01 5.635919370742861201e-01 7.425265684881395822e-01 4.358851199240992291e-01 8.976629161170147642e-01 -2.222821987161526236e-01 -6.635808325929910545e-01 -8.527171772498977065e-01 6.001892350292671319e-01 1.336024478689568751e+00 4.476393153796905944e-01 -3.013592077043281581e+00 6.839832728337342793e-01 -1.509501333373439724e+00 -1.296844131626342822e+00 3.433809244700710139e-01 -6.230670233023353211e-01 -1.606264319911090643e+00 -7.657593562658816522e-01 1.041686189449830380e+00 -7.525189679719384017e-01 -1.559983403601195251e+00 -1.972807578396900574e+00 1.589922046031718494e+00 1.384591238182635076e+00 7.534641946360979281e-01 8.844868601301254518e-01 1.034390930929792951e+00 -1.338461914132909936e+00 -1.232613299919493643e+00 -1.086240765305134692e+00 -5.403105076488339265e-01 4.514894682230576328e-01 -3.611379844142644790e-01 9.867798510619825159e-01 1.374404404879009389e+00 7.229141994033370100e-01 1.237808860408279588e-01 -1.435488996852626764e+00 1.574917096018526363e+00 -4.531036086228786286e-01 -2.643975369126255748e-01 1.103224895207054024e+00 -5.625277425332612102e-01 2.841784365439068982e-01 1.348860331867535844e+00 -1.356944814408274969e+00 1.170634073599000624e+00 -1.683122831094049809e+00 1.566140394077490505e+00 5.000145947315165484e-02 -2.289919885148314460e+00 9.657034853224485405e-01 1.011350940577173452e+00 -2.152422840811514526e-01 2.551982616156035721e+00 -1.101177579750070162e-01 1.255071155470697808e-01 3.878024183583948098e-02 6.617742727043584017e-01 -1.656076614020361770e+00 1.336485301419441774e+00 1.266776103121291186e+00 1.813380076141673625e+00 -1.157968590147821913e-01 2.839505377507166028e-01 -4.221001424233125077e-01 -1.157661158679091473e+00 9.117773544254015317e-01 -2.996419991764574520e-01 7.760674569964870484e-01 1.661957205193556886e-01 4.219854577149588781e-01 4.941772084278184263e-01 -1.114292752118301477e+00 3.299740750663775479e-01 -1.467720270783062331e+00 -1.567452706693375664e+00 -9.971230490820287562e-01 3.133184928487865450e-01 1.048711664639092378e+00 -1.414857821896663870e+00 -8.957427328137443912e-01 -6.466278351793535162e-01 -3.294224638935322469e-01 -2.455248178250816871e+00 -1.500503856591193008e+00 1.555301354752264942e+00 -5.854928696663961318e-01 9.598682900405372531e-02 9.621557449435019782e-01 -1.191768727448858423e+00 6.637920618879283863e-02 9.431756018046962009e-02 2.905496727062632512e-01 -3.770990001869317654e-01 2.183347391682675553e+00 8.745557697951846787e-01 -1.991835822300989378e-01 -5.014711511828274793e-01 -1.476856673563220756e-01 1.423953234635531029e+00 1.724610646662535940e+00 -1.069998373373868050e+00 -3.839309201453315890e-01 2.087147026849468512e-01 8.746671878297550273e-03 1.035214273353961767e+00 -4.148977200915902053e-01 2.765926494288745707e-01 5.976672337900164056e-01 -2.775645553809182431e+00 -7.514952324129875461e-02 -6.012380141991453542e-01 1.828677407721190570e-02 -6.445160911115701552e-01 -6.484937622246648159e-01 -4.451723967635949908e-01 -6.965988313141869837e-01 3.651663139755789156e-01 5.822273997403351053e-01 2.428578228500911929e-01 -2.150356211869867140e-01 -1.237512039503582351e+00 1.259004277139494643e-01 1.254786858000009220e+00 -1.899362003102701146e-01 1.011948979193038722e+00 2.556991385230314440e-01 3.606435024799053979e-01 4.209438313290744110e-02 1.235018494750155238e+00 -9.236946625186549520e-01 1.296534207677992212e+00 1.750287361020456678e-01 -1.045159704083645641e-01 -4.569840678774411691e-01 4.790138120843338565e-01 1.979112736641882808e+00 -1.384975691563960165e+00 1.652545071429060597e+00 -4.161441463292142595e-01 4.688487943030272276e-01 -1.212064342541071399e-01 -1.035355235415173158e+00 -9.217943357358751033e-01 -1.147733272282157824e+00 -7.291177798761404594e-01 -1.968971971342336369e+00 -2.051351992788427836e+00 -7.224078023284578043e-01 1.315036000110588743e+00 -2.504964650279923877e-01 1.035644563075425406e+00 2.559227763280921275e-01 -2.392286094307497502e-01 2.032160921777530493e-01 1.045803329322813946e+00 1.500901209701877459e+00 -4.339439512078615557e-01 -4.351559736037458048e-01 1.341468313423547887e+00 4.787141231882518361e-02 1.351673532125475807e-01 -1.066134516970694834e+00 -2.205443666974824968e+00 4.328707641101258718e-01 9.899336898629210735e-01 5.931612799396274172e-01 -1.326638328963284374e+00 -6.424313866884008295e-01 -8.416452601606491113e-01 -5.720236264532596593e-01 -1.905461139901422962e+00 5.410579731897900979e-01 -9.262697300625167829e-01 9.617970556947229577e-01 1.097427302752726819e+00 -2.833336128218125749e-01 -1.856809224118035340e-01 -5.517454152082068575e-01 -6.786287307971253790e-01 5.698119362592107828e-01 -1.155849996414949343e+00 -1.189025690993474438e+00 2.890162649415000673e-01 -5.746358764301579686e-02 -3.975114114742867022e-02 -1.284617833043044666e-01 9.401623865618493614e-01 -1.581674867964697917e+00 5.833772694723372565e-01 9.368676996590709072e-01 -1.787448128834502326e-01 -5.758479615879318336e-01 1.007755898888306190e+00 2.402238877169831643e-01 -2.317534070400838697e+00 -3.154636144007775256e-01 1.340577698183913480e-01 1.331615371102511103e-01 7.054532552609580343e-01 -1.554709205369873282e-01 -1.426862129773425469e-01 -3.648139176953310026e-01 1.551092836972166378e+00 1.336704107122230312e+00 4.025610961465226900e-01 1.024791357527435443e+00 8.302178792389606210e-01 -4.098796959380704430e-01 -4.139825845812384886e-01 -2.017786336390019919e+00 8.198023707579423780e-01 -1.136193787061628768e+00 1.001627536688565190e+00 3.078154770727606696e-02 -1.605765963805445007e-01 5.006026992328266312e-01 -5.188171999798063538e-02 -1.176359332905382998e-01 5.918571373888446008e-01 -4.197003281643667538e-01 -2.310150477539736069e-01 9.128719893264690688e-01 -1.198044077740860525e+00 -3.093743697632487799e-01 -1.121249020433316979e+00 -6.149022436084276011e-01 2.323007128836468427e-01 3.146584143122108101e-01 1.539037626978344342e+00 7.400235788434283979e-02 4.275454700526476470e-01 -4.248415098196619555e-01 -5.200485176206732785e-01 4.917244463001557708e-01 -7.240925878611836897e-01 1.921835297578398993e+00 1.772647846101451208e+00 1.727657866256417096e-01 4.807575335813525919e-01 3.568399257052555784e-01 -9.593603500752240915e-03 4.638883735057771629e-01 6.686206097474163557e-02 -1.806037036077323688e-01 2.313921629291468829e-01 -3.301954131267800796e-01 -1.505885029144184539e+00 -2.578464519115931441e+00 -1.059946433277465377e-01 1.402397605377522449e+00 -4.592488912693799552e-01 -1.097628522866407330e+00 7.939993202922521753e-01 -6.970518343075693402e-02 4.573965765217906099e-01 -7.332149747575588128e-01 2.923588710674268620e-01 5.280738462556667789e-01 3.885718534069355079e-01 -3.829034460258008421e-01 3.127447223260884090e-01 6.161819656457793171e-01 -6.043686251186594083e-01 1.099972741431527234e+00 3.879158808748637832e-01 8.276349373190701186e-01 -9.795229565660383830e-01 -8.866000569506873874e-02 -7.267768442648043781e-01 1.164000923525381342e-01 -3.878276505557362586e-01 1.384416234307738192e+00 -3.374191480080555028e-01 -1.432485279988896743e+00 1.148884682492196663e-01 -4.652026515529686379e-01 1.150275032539241460e+00 -7.274895415377670149e-01 1.754370904833004174e-01 -1.195909165437150312e+00 1.257524249115015813e+00 6.192238166603272198e-01 2.602653562977934668e-02 6.691668752327809000e-02 -1.095000379632821152e+00 9.717818874020801578e-01 -4.280322824937652371e-01 -3.062417081039848776e-01 8.733348036159513036e-03 -3.892814585930583493e-01 -5.317831314475931492e-01 -2.344615718334124299e+00 -5.401595871400979298e-01 -2.133513252962823792e+00 2.968037544551018203e-01 -1.218253746600949317e+00 1.895982736840684968e+00 -5.396688938034581717e-01 1.242645441556831515e-01 -1.444026028333522116e-01 3.168006562738155951e-01 1.014090196482428485e+00 8.493210145498211183e-01 1.584746671834869280e+00 -2.765343032213151142e-01 2.926058180987409219e-01 1.180732447832201659e+00 5.725524817865632610e-01 8.474501629270622671e-02 -3.770419233908144374e-01 -1.509077124083207044e+00 1.882756726566544581e+00 -8.290284543930089844e-01 -1.351321150577751151e+00 2.530512524497816607e-01 2.992398949047728185e-01 3.758848884992693207e-01 3.987018997167222079e-01 -5.872707785035243822e-01 6.319680523174476816e-01 2.262081355750088785e-01 -1.468379292665701552e+00 5.181999644048105313e-01 -7.331135010201965674e-01 -1.955565006274753603e+00 -7.582085185094947777e-01 -1.436229410666014061e+00 8.454918176898830184e-01 -4.293484543398878306e-01 -4.352919448919783107e-01 1.191645379174682162e+00 -7.650677712149860366e-01 -1.139780599997292365e-01 -1.054760855374402118e+00 -1.484049887556668335e+00 -9.887807843617086867e-01 7.346438729769453335e-01 -1.415750073273752463e+00 -7.992853212576784827e-01 -1.070040335237636864e+00 -6.270773191629334109e-01 -2.240578905211850103e+00 9.273561570913347873e-01 -1.076295389431130900e+00 -4.731453699792160239e-01 -1.398105834568747818e+00 4.252953663334395618e-01 2.001851701097497604e-01 -1.864258956712876447e+00 2.056213801240134309e-01 6.359010700278002748e-01 -3.933498749636933911e-01 8.624461455932874721e-01 -1.369039321080394167e-01 1.322799742821524627e-01 -4.772153201737944772e-01 3.139985802094291678e-01 5.585271689847423615e-02 1.633000617072208685e-02 1.424677180256734621e+00 1.056269185322728621e+00 -5.849758712567553198e-01 4.671303780802910088e-01 -4.335513086654531612e-01 1.897169793405675542e-01 2.249571364221544911e+00 -5.265368588928786009e-01 -1.797274722526319424e-02 1.409087277058817644e+00 2.118892162137914481e-01 1.116074920517169611e+00 6.979953947794069746e-01 2.332862849358209534e+00 -1.490414051632359405e-01 -3.464992777001627000e-01 1.126966686521001959e+00 2.341814431611164149e-01 -1.009101462249880066e-01 -2.209406433489296828e-01 -4.165546264372533419e-02 -1.697836337188416977e-01 -7.546149067127639887e-01 -1.798117034018703153e+00 -9.110082304492511662e-01 -1.424482247345524977e+00 -1.684292727504571596e+00 -2.616610559180211626e-02 8.411130467646080744e-01 -6.741665085986091599e-01 4.449330385915758468e-01 2.789238022473953804e-01 8.728606911752763153e-01 -2.308460460343378928e-01 4.308106167685012422e-01 -1.652470641643609017e+00 -8.127653180053286963e-01 3.806762170002173096e-01 -1.082292434963413985e+00 -1.935693782474084412e-01 -8.194707539648009575e-01 8.034212846045603040e-01 -4.812242548962499811e-01 7.035349116098517375e-02 -8.843063906500661098e-01 4.491196664902641356e-01 -1.777583111745438815e+00 1.861499803598268554e-01 2.891489420163910196e-01 1.981637436255865969e+00 2.088609520403434949e+00 -1.785134655454936992e+00 3.696526657624097378e-01 4.458984520086927139e-01 -7.965995497123291580e-01 -7.623443405672233886e-02 1.018588532163827026e-01 -7.570144102733789016e-02 1.164667173911995368e+00 -5.452588259084205635e-01 -3.750721688256090092e-01 -7.523242275293978709e-01 1.711557612159073427e+00 -4.112225557999001357e-01 8.344425814067226721e-01 -6.983550561404497370e-02 3.313087660051644012e-01 -1.272842575354294237e+00 -6.511822216518757811e-01 5.621582073331417018e-01 -1.002899542508972841e+00 4.924701276261660987e-01 3.839201259678542977e-01 1.772888253870184283e-01 7.359669337672952727e-01 4.336021037101783770e-01 7.185421143031363034e-01 1.465923232826088218e-01 -3.243087148333009262e-01 -9.561971069774338750e-01 -4.965014753919653745e-01 -2.057923690024050234e-01 1.305679453567887283e-01 8.194897482139031908e-01 1.445160981368854847e+00 6.640426532898763279e-01 2.902893191076278412e-01 8.178565863312011741e-01 -2.110663590823192159e-01 -7.823057417265982805e-01 -9.887531135367967350e-01 -2.249610017790023342e+00 5.296303853418942165e-01 -2.199159698573567301e+00 -1.787271404812033060e+00 6.772032599835793309e-01 -1.267515146802454140e+00 -6.172904507263252682e-01 2.662487736711789399e-01 2.468779647174602077e-01 1.088247871290008773e+00 -3.220581648029767763e-01 -1.022769308823440637e+00 -5.961407935791465662e-02 4.078502359095002860e-02 6.190014383690540800e-01 -9.516761952023714555e-01 -8.858923771777129641e-01 9.496738679586309573e-01 -1.016110965632351704e+00 -3.989039110834720625e-01 1.017490365765677085e+00 4.505677892290246844e-01 1.578454498381490323e+00 -9.404473829478328037e-03 -8.862273153094590850e-02 1.929535735447457656e-01 1.411126574987707771e-01 -9.773669489659820853e-01 1.299575352137167572e+00 1.150367710543937605e+00 9.886713822135504426e-01 -9.670202575505278952e-01 3.743977730528999515e-01 -1.405998976971557957e+00 -7.712401045344418060e-01 1.753421836731585970e-01 1.409353768158139619e+00 -9.044594352383309444e-01 -7.968658377541266991e-02 6.471120473909206527e-01 -1.251792369544618699e+00 1.849560129128704711e+00 9.032525357475964523e-01 4.901538882163892774e-01 -1.239890582882970715e+00 -4.941519949711238313e-01 4.098911150735359832e-01 -9.330816953421250393e-01 -1.084380764140248310e+00 1.418652295893237103e-01 2.523869677985185689e+00 -9.936778410293316544e-01 4.726532334827018289e-01 3.225348028444909310e-01 -5.753936564277530863e-01 -7.696415275403644118e-01 -4.777433788381674762e-01 1.849654595403035229e-01 3.543705809003699359e-01 1.123350697966154055e+00 4.342346886279518370e-01 -1.277068105051265778e+00 1.234272478133041501e-01 -3.079358259327719671e-01 1.007619368262125947e+00 1.166855502129237498e+00 5.762434936992139045e-01 8.078148705476605462e-01 -1.957525027935161921e+00 -9.985540680179814110e-01 5.948159339345593377e-01 1.987484320105715463e-01 2.153865744059271226e+00 -1.158426948758463304e+00 3.705607213480824336e-01 -5.841161311173420634e-02 5.124651074424831920e-01 -8.433710320118289472e-01 -1.260510178435531481e+00 3.129824358483088265e+00 1.767134212412154781e+01 3.708187852314152622e+01 5.972727552072316115e+01 1.001223601537381711e+02 1.296705006923535564e+02 1.491723193506909695e+02 2.068540272236480178e+02 2.479154084762165269e+02 3.094951326541399794e+02 3.567808346686883851e+02 3.979780468018490751e+02 4.690022219725169634e+02 5.234506924785252977e+02 5.808621592637537105e+02 6.474476585323781137e+02 6.846704516644780369e+02 7.574869613129646950e+02 8.348907905862100733e+02 9.029312736531339851e+02 9.546765250729530408e+02 1.033107368285101302e+03 1.092075600520685839e+03 1.166281814872686255e+03 1.247163754896945193e+03 1.305906207733705514e+03 1.396184767624397182e+03 1.450740325067828053e+03 1.503427278577121115e+03 1.587075389438510456e+03 1.669962655909615705e+03 1.748303129435133087e+03 1.805467943872629803e+03 1.874968697616636746e+03 1.945818533962898755e+03 2.021373447471307827e+03 2.096134550068504723e+03 2.159209368004820135e+03 2.220406984817652301e+03 2.307295711941593254e+03 2.376862009919663251e+03 2.477487332124624572e+03 2.543939349151955867e+03 2.580825465370280654e+03 2.655986673103314388e+03 2.730429627938052818e+03 2.819195723131536852e+03 2.888709758641462486e+03 2.960543707289602935e+03 3.016174215376593565e+03 3.093864985583052203e+03 3.143748071799273021e+03 3.229286303081112692e+03 3.300586173230317399e+03 3.369074472997703651e+03 3.443852930706192637e+03 3.490277166243642569e+03 3.561953279341163125e+03 3.615124917517220183e+03 3.674224123164503453e+03 3.746376325249789261e+03 3.814586020240704784e+03 3.880175153361222783e+03 3.961416105709091880e+03 4.019733546753141582e+03 4.082453359457465012e+03 4.132934000395988733e+03 4.190972827059980773e+03 4.246143190777690506e+03 4.303725774231636933e+03 4.336837474378825391e+03 4.394282977140381263e+03 4.444393467687455995e+03 4.521636794464660852e+03 4.601257202995583611e+03 4.639718837027383415e+03 4.704997025658813072e+03 4.763448008015643609e+03 4.822474459028589081e+03 4.847135972813583976e+03 4.917719168769633143e+03 4.939276644835386833e+03 5.009407548374038015e+03 5.038691940143036845e+03 5.097931288168399988e+03 5.158291664350950668e+03 5.225483110361547006e+03 5.287941734151302626e+03 5.353932068598730439e+03 5.378120349407949107e+03 5.411503838489267764e+03 5.474751757929030646e+03 5.543909660778065700e+03 5.584653554120948684e+03 5.632969265866182468e+03 5.673416636923375336e+03 5.733052507747092932e+03 5.760276184470138105e+03 5.806768970107626956e+03 5.851160244579285973e+03 5.905136534976514668e+03 5.933993201784932353e+03 5.965924867256465404e+03 5.999357772910901076e+03 6.037314209310814476e+03 6.068384679993295322e+03 6.108687240893657872e+03 6.142658757790349227e+03 6.196718256933794692e+03 6.235192767745638776e+03 6.291642757331906978e+03 6.322525231676432668e+03 6.375905012545457794e+03 6.441446224020829504e+03 6.483324045378080882e+03 6.529838303519591136e+03 6.575621628891138243e+03 6.622951271896449725e+03 6.650323967205433291e+03 6.688939775851311424e+03 6.733937928628490226e+03 6.764648817777021577e+03 6.800047004828015815e+03 6.866144908731856049e+03 6.921416275445974861e+03 6.981334798474758827e+03 7.018377618106355840e+03 7.075693453325631708e+03 7.125415133559545211e+03 7.138633248358542915e+03 7.191947369348192296e+03 7.219454361535528733e+03 7.262019122508208056e+03 7.293084597890611803e+03 7.322804549491118451e+03 7.379572136003551350e+03 7.444081126134120495e+03 7.473587422439273723e+03 7.510329152500679811e+03 7.535611029843044889e+03 7.574779506890766243e+03 7.588218615579347897e+03 7.614340296502276942e+03 7.672584588473397162e+03 7.658626967220122424e+03 7.705730732602990429e+03 7.719121212531785204e+03 7.746612022786845955e+03 7.798781511871908151e+03 7.806660714583286790e+03 7.825558552113204314e+03 7.878600386947150582e+03 7.914602026044003651e+03 7.950410630576541735e+03 7.978337290507168291e+03 7.985738234877825562e+03 8.002184584976951555e+03 8.053434019977059506e+03 8.084269348527413058e+03 8.076294841619024737e+03 8.125155925078333894e+03 8.125402007525289264e+03 8.123787358331447649e+03 8.163716953894080689e+03 8.198761712726312908e+03 8.247390942913858453e+03 8.267434199334842560e+03 8.305849489719754274e+03 8.336935344351446474e+03 8.378334522222085070e+03 8.372621844732617319e+03 8.392731596707970311e+03 8.419313938404076907e+03 8.432101303562603789e+03 8.460554340654225598e+03 8.507148633291068109e+03 8.532566456279047998e+03 8.546611898182729419e+03 8.585292426042060470e+03 8.587006819962056397e+03 8.604955188011901555e+03 8.632318345522447999e+03 8.671727763265102112e+03 8.663338013413549561e+03 8.674094848478158383e+03 8.714612400876036190e+03 8.720997522786079571e+03 8.775711424826457005e+03 8.773497273575912914e+03 8.807226779915661609e+03 8.782271319360061170e+03 8.824695356271009587e+03 8.813183265196215871e+03 8.837897514073685670e+03 8.870576141994559293e+03 8.898206691686045815e+03 8.949708854113881898e+03 8.938796409618798862e+03 8.972306111374004104e+03 8.995578146963931431e+03 8.983694735797040266e+03 9.006536888205277137e+03 9.018923288508491169e+03 9.042913944297697526e+03 9.039918189197043830e+03 9.057249444598748596e+03 9.085945973605348627e+03 9.132948849733060342e+03 9.148660953509996034e+03 9.143210631997364544e+03 9.134680986658677284e+03 9.170819801818206543e+03 9.212281289283955630e+03 9.208461957131878080e+03 9.214023704006080152e+03 9.208143145256395655e+03 9.262670354361156569e+03 9.285698239363238827e+03 9.335223443730559666e+03 9.341593372092060235e+03 9.338345945474451582e+03 9.375513122457979989e+03 9.417394199152944566e+03 9.431537524311454035e+03 9.457059946364564894e+03 9.459205541291434201e+03 9.471614016159874154e+03 9.484901926757896945e+03 9.503294465830462286e+03 9.517422781026571101e+03 9.518528384674642439e+03 9.527301052068471108e+03 9.529935823659065136e+03 9.574628356356060976e+03 9.589358640502883645e+03 9.623580186735882307e+03 9.639841042029056553e+03 9.649775319305539597e+03 9.656012637810306842e+03 9.668939102874410310e+03 9.692636958124016019e+03 9.733356038533547689e+03 9.713287709921813075e+03 9.734564202883411781e+03 9.710655597758946897e+03 9.748620113428098193e+03 9.751597335237785956e+03 9.774516968506473859e+03 9.793734799619205660e+03 9.810809948400765279e+03 9.815461147867281397e+03 9.817678671760284487e+03 9.831109285620701485e+03 9.834495289101952949e+03 9.855644271508688689e+03 9.849249128912977540e+03 9.857968201840973052e+03 9.871030592429766330e+03 9.902815950947679084e+03 9.907762301853643294e+03 9.934575942138844766e+03 9.919544563099183506e+03 9.918644378329528990e+03 9.953218948692356207e+03 9.973315580072727244e+03 9.954371376356548353e+03 9.956469114585903299e+03 9.932643499384617826e+03 9.945702228471473063e+03 9.979392537845284096e+03 9.997308552854039590e+03 9.996196390254268408e+03 1.002515948003839003e+04 1.004990105958771710e+04 1.003138881889585173e+04 1.006841338386363896e+04 1.008254248356442986e+04 1.009023845955044453e+04 1.009251417580203997e+04 1.011994357081211092e+04 1.009746989341096378e+04 1.011602796299270267e+04 1.010921423570502520e+04 1.012201166655098132e+04 1.010972618502909609e+04 1.016625006373311953e+04 1.017272690669245458e+04 1.018502036208093159e+04 1.018786527045799812e+04 1.021071623959249337e+04 1.020296540729432127e+04 1.022704660207367306e+04 1.020657109495541954e+04 1.023421339734015601e+04 1.023260117850806819e+04 1.024783518939253918e+04 1.024690340796957025e+04 1.025055496488121571e+04 1.027459704483801397e+04 1.027744793191364806e+04 1.029386236842249127e+04 1.029730264505689775e+04 1.032278417067862210e+04 1.033127758596587046e+04 1.033818209100202330e+04 1.032905078568648969e+04 1.035005635028055076e+04 1.038440661500565147e+04 1.041049326993430259e+04 1.041978448895317888e+04 1.042246244226397539e+04 1.039637791581109377e+04 1.042367141592820190e+04 1.043256856965202314e+04 1.042989838712850724e+04 1.048762361307280662e+04 1.048075977728283578e+04 1.046518977560729218e+04 1.049555870391150529e+04 1.049441833086364750e+04 1.050433743231656445e+04 1.050723416751530749e+04 1.053554413720978846e+04 1.057696509960437834e+04 1.056621623924074265e+04 1.056130227121704411e+04 1.053302779271993677e+04 1.053378461109108503e+04 1.057951483136866045e+04 1.058240284848094961e+04 1.056489078891104509e+04 1.055836938677611397e+04 1.058165540515007706e+04 1.057202996852502474e+04 1.062080271529818492e+04 1.060555489677774312e+04 1.062220531957317326e+04 1.065541686275169377e+04 1.068299296384312220e+04 1.066219745379074629e+04 1.066604518046725207e+04 1.063805391549323940e+04 1.064096431288117856e+04 1.065578871141029776e+04 1.066492416737701024e+04 1.064462291010726585e+04 1.066799328882259942e+04 1.067565636650286069e+04 1.067489246339836609e+04 1.068178185794630190e+04 1.068845293534464690e+04 1.067229505571356094e+04 1.070507918239828359e+04 1.069903789785780646e+04 1.070735546742067163e+04 1.072502141685954484e+04 1.071834124499501377e+04 1.072579028258437756e+04 1.069169357860877244e+04 1.070594617301705148e+04 1.070179241369767442e+04 1.069424135633327387e+04 1.068329801145246165e+04 1.069129529350962548e+04 1.068044662955880995e+04 1.069142908246265506e+04 1.070694284065489956e+04 1.068706740022689155e+04 1.070775966940074613e+04 1.068615108791570128e+04 1.067305693434444947e+04 1.071322185574668947e+04 1.070625696926962701e+04 1.071543335172257139e+04 1.071226095784218705e+04 1.075827181591574481e+04 1.077365717114823019e+04 1.077197545811295095e+04 1.079719350641141318e+04 1.079948400102039523e+04 1.080020847391721145e+04 1.079264208980860167e+04 1.078982426295877849e+04 1.078650189116704132e+04 1.083278575672106490e+04 1.085968622573287212e+04 1.083329337469015081e+04 1.087823257971415114e+04 1.085478964272413759e+04 1.088131679060048918e+04 1.089192488603536003e+04 1.085995939079980781e+04 1.090735244006470202e+04 1.088266922795785104e+04 1.089443382218422448e+04 1.088956722094229553e+04 1.090479245039491070e+04 1.091325316952883986e+04 1.093423725080708391e+04 1.094220347038548243e+04 1.096666810228847680e+04 1.095223344828430891e+04 1.096751301728516410e+04 1.097244254719919081e+04 1.098084301744359800e+04 1.100321474497656163e+04 1.101045760823399542e+04 1.100869162822705584e+04 1.101081394343845022e+04 1.102179910558146366e+04 1.101298971251165676e+04 1.101337742245646405e+04 1.105200065948810334e+04 1.102193870260987933e+04 1.104548593135156989e+04 1.100918548849075705e+04 1.107097234612393549e+04 1.105440285770614901e+04 1.105389704003079896e+04 1.107072725182908835e+04 1.104338712039540769e+04 1.104642073860469100e+04 1.103364167755073504e+04 1.100742356904445660e+04 1.101819832198425502e+04 1.100301568585090536e+04 1.099579124452223368e+04 1.103179397461824919e+04 1.107113840471916046e+04 1.105541166104228250e+04 1.106855332808873209e+04 1.100981621942560196e+04 1.102909488698596761e+04 1.102079857146747236e+04 1.103393531071590041e+04 1.105956372991732678e+04 1.107434307527425881e+04 1.106480487456839364e+04 1.104833957002798525e+04 1.109066732407953532e+04 1.108388903663098790e+04 1.105484453162156206e+04 1.107410456591561524e+04 1.106985756541431329e+04 1.104532453414550037e+04 1.108196342609815656e+04 1.109192777612554164e+04 1.111246708792263234e+04 1.114112734540695237e+04 1.112213187899003242e+04 1.114770488004491381e+04 1.117633735547545257e+04 1.114461734613046792e+04 1.115348357517376280e+04 1.114677254134653958e+04 1.113174753251957554e+04 1.113791768965153642e+04 1.110157876460980879e+04 1.111720738525676643e+04 1.116997083250313335e+04 1.113058089383462720e+04 1.117826062074550464e+04 1.113680085394463640e+04 1.115337583212295795e+04 1.117136468573054117e+04 1.116264341581549706e+04 1.118396929943952819e+04 1.118512514471223949e+04 1.118418878265564490e+04 1.118359153539438012e+04 1.115874787113702951e+04 1.115694505719846529e+04 1.115266064486742471e+04 1.115233009558658523e+04 1.114042677059913694e+04 1.112450110802328163e+04 1.114726090382122311e+04 1.116527210541734166e+04 1.114033624357409280e+04 1.114776883444672967e+04 1.115292003548582579e+04 1.117331283100759720e+04 1.114047841832458471e+04 1.112259181012611407e+04 1.112730689599089055e+04 1.112606948007252868e+04 1.111619699746009428e+04 1.115771533920907859e+04 1.117983136743615978e+04 1.118108122287707192e+04 1.119995881753600224e+04 1.121624645785821122e+04 1.121909200486738882e+04 1.123047429250132700e+04 1.123674200422575268e+04 1.123006365670083323e+04 1.123353536514618281e+04 1.122649985589625976e+04 1.121056694790634538e+04 1.121211258189138425e+04 1.120393014822287478e+04 1.119789295203760594e+04 1.118118032530069831e+04 1.118051655415947425e+04 1.119848387491405447e+04 1.116528519243472329e+04 1.118051142086252185e+04 1.118144656265934645e+04 1.123051475181667593e+04 1.121455644160983320e+04 1.123361371105641047e+04 1.122286436493762631e+04 1.125440118063065165e+04 1.123603425963004520e+04 1.123995770060221548e+04 1.118798788512761348e+04 1.119116206332827278e+04 1.120672879770365216e+04 1.120346555471523243e+04 1.120188918501997614e+04 1.121644037455321450e+04 1.119134265184770811e+04 1.121097494324675245e+04 1.119024981658337128e+04 1.122580073323919896e+04 1.124907580536386376e+04 1.123822140106980078e+04 1.120862442549402476e+04 1.122888716177608694e+04 1.125873563261355412e+04 1.128770978857147747e+04 1.127173646072152951e+04 1.127408631353557030e+04 1.131984603766918553e+04 1.132220327386439749e+04 1.129248569243232487e+04 1.128648123478192792e+04 1.127913164934686938e+04 1.128543180423960075e+04 1.130148056817842553e+04 1.128535803474168642e+04 1.130445195677138145e+04 1.128655084241870827e+04 1.128540580839293943e+04 1.128415679364677453e+04 1.129747498938327954e+04 1.130057924474721949e+04 1.126266040806546516e+04 1.126482960349209861e+04 1.125435559670895418e+04 1.123950465175456520e+04 1.120652858479698807e+04 1.126744349468337532e+04 1.127285488000149780e+04 1.122340811985970140e+04 1.124589922517772720e+04 1.124070910135868689e+04 1.122499570306723035e+04 1.122829540570536483e+04 1.122699808966202181e+04 1.126384231096754775e+04 1.124697999778195117e+04 1.122022296582528725e+04 1.123369574996170377e+04 1.124971994158493362e+04 1.125966959560585929e+04 1.123878447285667244e+04 1.126062118009038750e+04 1.128098349935824808e+04 1.130013809811957435e+04 1.130232643522378748e+04 1.129162439896801698e+04 1.132668172754768602e+04 1.130562635352187135e+04 1.129875288660568367e+04 1.129606341622893160e+04 1.126279411177875954e+04 1.130348844440912399e+04 1.133615080463246522e+04 1.133777204992837869e+04 1.131095245858133967e+04 1.130502019113232927e+04 1.131349706964048346e+04 1.129206595905861468e+04 1.127551843355775600e+04 1.126909110369470545e+04 1.126318385387637500e+04 1.127280344966523444e+04 1.129150544284608077e+04 1.126926236049868749e+04 1.131587988692520776e+04 1.129512678647533721e+04 1.125871005393484484e+04 1.128115778604278785e+04 1.128848570544549875e+04 1.128604257788419454e+04 1.124956413831262034e+04 1.125796185762733876e+04 1.127503249434433565e+04 1.125048311644238129e+04 1.128156711473946052e+04 1.127552076835961452e+04 1.125977840309239218e+04 1.126782803713802423e+04 1.131172854239459775e+04 1.127567651167411168e+04 1.130083659277545303e+04 1.128829671855151355e+04 1.131175608497702706e+04 1.132725308809465787e+04 1.131282634215055077e+04 1.131030648095916695e+04 1.135245159900971339e+04 1.131026621698607596e+04 1.133184548811303102e+04 1.134854341537405890e+04 1.134744938693958466e+04 1.137039042464056547e+04 1.141629523847167548e+04 1.139169689216006554e+04 1.136947361404956609e+04 1.135412743343356124e+04 1.133102374179700746e+04 1.136048086708646224e+04 1.136546872725665162e+04 1.136364472925860355e+04 1.135531976816324823e+04 1.133821262674504214e+04 1.135113394212223648e+04 1.134212533683769107e+04 1.133806763499655608e+04 1.136314795796956969e+04 1.137884832976907092e+04 1.137421079103862576e+04 1.138352814050035704e+04 1.136978743818034854e+04 1.136512115827702837e+04 1.133989159512294646e+04 1.134799181521605897e+04 1.132799107617072696e+04 1.133500989017082247e+04 1.131086278317445249e+04 1.131188513579560640e+04 1.131819612796896399e+04 1.131425975620715326e+04 1.130221275938757208e+04 1.132871765252938167e+04 1.132566980667856660e+04 1.133536231587388102e+04 1.133119395571089262e+04 1.133014302615680208e+04 1.130328512559894625e+04 1.133217993325769385e+04 1.131798203186011779e+04 1.132623072134380527e+04 1.133379301794571802e+04 1.132749034529899654e+04 1.134814897938559625e+04 1.138804951389537746e+04 1.138634993553067579e+04 1.138043472381633546e+04 1.138836523812433916e+04 1.141438618715065968e+04 1.139317053517722343e+04 1.139452483712267349e+04 1.139947492199931548e+04 1.139114260503552578e+04 1.138118836028518490e+04 1.135920593917401857e+04 1.133866189545195994e+04 1.135310601319985653e+04 1.133519362565952179e+04 1.132039877423120925e+04 1.134330689107886428e+04 1.133813689922615049e+04 1.135076850525627378e+04 1.135742356933143310e+04 1.131146480750712908e+04 1.133043626153641708e+04 1.131484894211908431e+04 1.129245072149483894e+04 1.130326870276322916e+04 1.127501356944166946e+04 1.124803210327138186e+04 1.128309588507630360e+04 1.129018776043885555e+04 1.128793896836179738e+04 1.127203205304568837e+04 1.129745581006059365e+04 1.130346808197420432e+04 1.130193805574145881e+04 1.130369134360550379e+04 1.130606719279485151e+04 1.129115061206593418e+04 1.129418468555250547e+04 1.127210423345383242e+04 1.124293318726009784e+04 1.129076918707639197e+04 1.128802791692860228e+04 1.133138294886632866e+04 1.131978984175810365e+04 1.133113560568464709e+04 1.131759700385754513e+04 1.130949781574744156e+04 1.129056589119147793e+04 1.130182657781099260e+04 1.129618153105209967e+04 1.126335315292581799e+04 1.128498948034458590e+04 1.125012881174549693e+04 1.129653468378829530e+04 1.125710763796195351e+04 1.126262698264910978e+04 1.122856451698489036e+04 1.124375589254271290e+04 1.123334807604128218e+04 1.120798965990523720e+04 1.121650259522059605e+04 1.122148148296877298e+04 1.121906068113998845e+04 1.119714855791177069e+04 1.122161026389691506e+04 1.122152251592885477e+04 1.120817216139311495e+04 1.120358101810720473e+04 1.122281885525261532e+04 1.121721861901361808e+04 1.121682352724346129e+04 1.122501603870487634e+04 1.123076833964548132e+04 1.117928581008685796e+04 1.121433344933889748e+04 1.122076332541691590e+04 1.123289307998774530e+04 1.124138725328542569e+04 1.124612180877626452e+04 1.125126868479834411e+04 1.125673993880909984e+04 1.126582430273452519e+04 1.124151304757227263e+04 1.128730533313705018e+04 1.126644828777268231e+04 1.125761626079811867e+04 1.127385203601782996e+04 1.128371398942868109e+04 1.130096222192323512e+04 1.130202078333884492e+04 1.128994763015980425e+04 1.129987696504348423e+04 1.130862111125133742e+04 1.127681684903284076e+04 1.128892304275766401e+04 1.130469225649273722e+04 1.128441637058203014e+04 1.128915579967413760e+04 1.129610562168040087e+04 1.131523935666822581e+04 1.129194999777068188e+04 1.128268864907673196e+04 1.130018271790405197e+04 1.131328811688939641e+04 1.133623346244815548e+04 1.132014517980100209e+04 1.133332081760972324e+04 1.131105835149495579e+04 1.131295583852987693e+04 1.131348466027057657e+04 1.131318138870874100e+04 1.132981208474856612e+04 1.131476632418287591e+04 1.137019931531557449e+04 1.134386236250406000e+04 1.133268366844748925e+04 1.133207723792937941e+04 1.135527720403065177e+04 1.134681223274894182e+04 1.137662965223583160e+04 1.136957331522833374e+04 1.140038328549697690e+04 1.139244649205711357e+04 1.136920762997315433e+04 1.139390740588845620e+04 1.138920368002154828e+04 1.141513542599666653e+04 1.138975364991484821e+04 1.137378159255778337e+04 1.139318159094964903e+04 1.142115158728832466e+04 1.143798295637014780e+04 1.142809799976680006e+04 1.143232469883413250e+04 1.143499822987013795e+04 1.142110504354702243e+04 1.144504703854505169e+04 1.145293115544715329e+04 1.146692695365498003e+04 1.147694168894283212e+04 1.144321534219595742e+04 1.146491238329244152e+04 1.145721895625997058e+04 1.145062376078729176e+04 1.145247882560432663e+04 1.144830731008839575e+04 1.142592181289855398e+04 1.143822029770426161e+04 1.144169906864735640e+04 1.144236302693198922e+04 1.145683764633763531e+04 1.146963600937683441e+04 1.149973283437888313e+04 1.149544889066329051e+04 1.150236455507330720e+04 1.152211310764415612e+04 1.152077087170515551e+04 1.157018739638809166e+04 1.152961754108083551e+04 1.154406320441245407e+04 1.153837484263084116e+04 1.152498261799393185e+04 1.155378853002676260e+04 1.158175994201272624e+04 1.155061904735991084e+04 1.156478486151282777e+04 1.157500263332606301e+04 1.155841443347675158e+04 1.155635710847660266e+04 1.154939137648251562e+04 1.156855559134208124e+04 1.154376245785554420e+04 1.153764179781702660e+04 1.153322560894855087e+04 1.152057311517504058e+04 1.152901439380540796e+04 1.155359363742012283e+04 1.151942204919456890e+04 1.154631223264348228e+04 1.154285956650883054e+04 1.156519677056709043e+04 1.157689136134671026e+04 1.158381466740862197e+04 1.156473884795484992e+04 1.156475240006488639e+04 1.153403987482214325e+04 1.155442395114391911e+04 1.157417857029968582e+04 1.154475731750688101e+04 1.154487534473489904e+04 1.152286589214895321e+04 1.151133452177155414e+04 1.152708030092197441e+04 1.153599572310688563e+04 1.149582118477820950e+04 1.149761616031891572e+04 1.147561871404271187e+04 1.148029725558638893e+04 1.148445665372547228e+04 1.148598838632688603e+04 1.145180708089626569e+04 1.146415089773002910e+04 1.147881855030338193e+04 1.151098359708448515e+04 1.149453217532335293e+04 1.147577258622708723e+04 1.149138923708704715e+04 1.149561642344970460e+04 1.149564233652502662e+04 1.149258924241807108e+04 1.147412704108593061e+04 1.149117563292601699e+04 1.149121490377034024e+04 1.149896758422339553e+04 1.148692467337687231e+04 1.149355035303096338e+04 1.146979928936575379e+04 1.148778328098424754e+04 1.149202299616807431e+04 1.150780905140200775e+04 1.148090808359086623e+04 1.147058132214820580e+04 1.148066784238362561e+04 1.149162960938821016e+04 1.146311335761609735e+04 1.142697880437551248e+04 1.146910414833948016e+04 1.146950882529403134e+04 1.143312545763220623e+04 1.142628637468123270e+04 1.145633902841301824e+04 1.145795421330527824e+04 1.146244565531874287e+04 1.149692636287205096e+04 1.149550302165374524e+04 1.150612270137664927e+04 1.146428392157631060e+04 1.150208893989804528e+04 1.149859442471224065e+04 1.155337853287697180e+04 1.154347897030993772e+04 1.151543971986502402e+04 1.150065396291654906e+04 1.149971935597579613e+04 1.147684444942978917e+04 1.148118357829514753e+04 1.148449817501987491e+04 1.149600063070956276e+04 1.152095706803869143e+04 1.149038323013599438e+04 1.150517549576240344e+04 1.151588426754870852e+04 1.151717951236521731e+04 1.154761633653064928e+04 1.150891794202533129e+04 1.151333807516399429e+04 1.154668973153583283e+04 1.156017826916656850e+04 1.156351719431577658e+04 1.155343854442935299e+04 1.152205161626169502e+04 1.153056464177028283e+04 1.155040937665305682e+04 1.154744629302444082e+04 1.151884623693621324e+04 1.149523725905564424e+04 1.148623083576391764e+04 1.149189435137835426e+04 1.150289572211606537e+04 1.149678752939674632e+04 1.147304517368623056e+04 1.149588804016416725e+04 1.147489403319016310e+04 1.147726456482936374e+04 1.147773563287925208e+04 1.145922131420342339e+04 1.145893752165744081e+04 1.146423634261879124e+04 1.145458495341624257e+04 1.144859203097593308e+04 1.142964028869636604e+04 1.142755440374285718e+04 1.143531425587046215e+04 1.140935243159444326e+04 1.144174653730422688e+04 1.143169926214838779e+04 1.138852525918538595e+04 1.140949781442805761e+04 1.140336531663855749e+04 1.139772025537324953e+04 1.139118915653958720e+04 1.135272819186476954e+04 1.137290071002381774e+04 1.135744798068531600e+04 1.136279463182466498e+04 1.134924725683894758e+04 1.128019956389679646e+04 1.130678134959852468e+04 1.130345435869709036e+04 1.130335365940235715e+04 1.128145564491756340e+04 1.128844386907367334e+04 1.128821570039741709e+04 1.128381236495861049e+04 1.130532858900397878e+04 1.126727311313150130e+04 1.128486514753872143e+04 1.125220010002432718e+04 1.127163326661519750e+04 1.129699565976320810e+04 1.130357675821184057e+04 1.129632760559341295e+04 1.129764029801331890e+04 1.131682314381712058e+04 1.127334335608680522e+04 1.132804168020241195e+04 1.130181358334268771e+04 1.127747310700803064e+04 1.130778302960025758e+04 1.130246714973446797e+04 1.132454545038707147e+04 1.130884072910925897e+04 1.132898580560897972e+04 1.131009047079260745e+04 1.130691608256315158e+04 1.132395463227686378e+04 1.133076876317914866e+04 1.134550334256232054e+04 1.136919986599129697e+04 1.138453770693405568e+04 1.136392853230327637e+04 1.140316755252588882e+04 1.134280352846746428e+04 1.137151985009094096e+04 1.134536623617527403e+04 1.134044580793825662e+04 1.132012790580556793e+04 1.131922083054656650e+04 1.133891012865928496e+04 1.133017674811638244e+04 1.134235755597948992e+04 1.132520780612584713e+04 1.132768074298593638e+04 1.132030162407064017e+04 1.129687860883226494e+04 1.129710375972124166e+04 1.131328417819090828e+04 1.130237261088353443e+04 1.127581789623250552e+04 1.129623804895979629e+04 1.128097028042971942e+04 1.124168129396196855e+04 1.124584731583201574e+04 1.127226490772039142e+04 1.129037381249469399e+04 1.125721208078064410e+04 1.124612439297798483e+04 1.127963682715495088e+04 1.129499790806668170e+04 1.128119054797451463e+04 1.126514145192407159e+04 1.125995358623600077e+04 1.125376212547623072e+04 1.126928320225852622e+04 1.128633479578756851e+04 1.129024523959311591e+04 1.132010846629608022e+04 1.130052107897212227e+04 1.131631201730639077e+04 1.128981630251028218e+04 1.130253483175787369e+04 1.126671465410760175e+04 1.129966521420248682e+04 1.131811792666726251e+04 1.128620978374417427e+04 1.131216711951086472e+04 1.130943369557397637e+04 1.132232532217731386e+04 1.134964920427541438e+04 1.136364217484867368e+04 1.137159772732331112e+04 1.138697147723415583e+04 1.143669836872827000e+04 1.141242923825989783e+04 1.141016113002740349e+04 1.140777832433661024e+04 1.140270288991842062e+04 1.136713436717964214e+04 1.139221536112547074e+04 1.139895519755664645e+04 1.137406816437686211e+04 1.137147669852114450e+04 1.135461692703553672e+04 1.135214971615607101e+04 1.134403476586128636e+04 1.135432965360435992e+04 1.136584561952623335e+04 1.133738105457232450e+04 1.136035176616284843e+04 1.135052228823693986e+04 1.132838899075187510e+04 1.129922315862024334e+04 1.130464728881118572e+04 1.131589505485451991e+04 1.130769903203921967e+04 1.130508481708667205e+04 1.131918412440021166e+04 1.131380682341145439e+04 1.130623035841483761e+04 1.132857018860391872e+04 1.131953361983539799e+04 1.134615344634772737e+04 1.136689237934909761e+04 1.136740036851069272e+04 1.138128217002205201e+04 1.137573792154723924e+04 1.138742667164302657e+04 1.136211484338829723e+04 1.133668067494008392e+04 1.138664658292477361e+04 1.137068815028617428e+04 1.136475389688597716e+04 1.132687683889993241e+04 1.130202057393298310e+04 1.132910581572013143e+04 1.131628786065668282e+04 1.134753582091545832e+04 1.133612614426553409e+04 1.133692033583593911e+04 1.133743610581682697e+04 1.134572261545956462e+04 1.133769439159243666e+04 1.134295015608136418e+04 1.137073067322860152e+04 1.138090737608474410e+04 1.136265207922434456e+04 1.137053858585612397e+04 1.141135999838065618e+04 1.138211339473464068e+04 1.137643185667306898e+04 1.138236311515487250e+04 1.139393453005856645e+04 1.133583920213626152e+04 1.131343098395578090e+04 1.128675196644433890e+04 1.127956286311720032e+04 1.132037864458088006e+04 1.130505703485344930e+04 1.129127284613314441e+04 1.129276254869204058e+04 1.131299572271954821e+04 1.128738480447965230e+04 1.128569970317513435e+04 1.128699643565741462e+04 1.130090484985779767e+04 1.130693329957973947e+04 1.130275786141407116e+04 1.131887440660869288e+04 1.129035176190306993e+04 1.128521981225998388e+04 1.130924206166170006e+04 1.130048064905284446e+04 1.131113575586670959e+04 1.125508803761548916e+04 1.127793223513183148e+04 1.125293574476997492e+04 1.127272055667757195e+04 1.128622989731960661e+04 1.130596906979879168e+04 1.127283760982222884e+04 1.128679173763314611e+04 1.128347891092710597e+04 1.130180807149650173e+04 1.130859105126174472e+04 1.132381072823242903e+04 1.131458574238874644e+04 1.131243381059910644e+04 1.129280303623855616e+04 1.132147985609718125e+04 1.129709362740605320e+04 1.130914189192575759e+04 1.129998938487864871e+04 1.127737383180233337e+04 1.129933968411965543e+04 1.129187134110941588e+04 1.124758700776127989e+04 1.127048727082598089e+04 1.128694655606817287e+04 1.130520995570265404e+04 1.131588519298643041e+04 1.129423671903889954e+04 1.132404570841396344e+04 1.132101822617323523e+04 1.132501799293533622e+04 1.133009609258193632e+04 1.136734983926219684e+04 1.135365568861797510e+04 1.139458824018483210e+04 1.137468123242730508e+04 1.137620463740212290e+04 1.136087955357492319e+04 1.134647999582914963e+04 1.137727299264213070e+04 1.132760114595726554e+04 1.134647203971093586e+04 1.131599879482168035e+04 1.132506071499259087e+04 1.134026035885550118e+04 1.133568684146437772e+04 1.133479470165575913e+04 1.133889668445558709e+04 1.132865966342245338e+04 1.136051912933855056e+04 1.133168586168013098e+04 1.132828626198438542e+04 1.131891041514106473e+04 1.132108824777163500e+04 1.129834688754027957e+04 1.131793066039907535e+04 1.135318584052599363e+04 1.134594757387275968e+04 1.135432645612870147e+04 1.135252395209600218e+04 1.136230359382359711e+04 1.138074043032823647e+04 1.135587480807206703e+04 1.136012514016402565e+04 1.134350078419134661e+04 1.136697293079852352e+04 1.134069922357841642e+04 1.135767237188143372e+04 1.133245262976671438e+04 1.135518662415452491e+04 1.136849208289714988e+04 1.138800925210935929e+04 1.135945092168616065e+04 1.137842933172649282e+04 1.138931729503152746e+04 1.137991102001611034e+04 1.140247500032872449e+04 1.139269397825230408e+04 1.142582940564520140e+04 1.141607538853876758e+04 1.143175080402114872e+04 1.140326834721397063e+04 1.140565421993261225e+04 1.142284086748103255e+04 1.139991958540643463e+04 1.140694854388853128e+04 1.140074014269236795e+04 1.140065423165662105e+04 1.142408279279342423e+04 1.139460413671565584e+04 1.138869785387180673e+04 1.138912784457854832e+04 1.138637158389698197e+04 1.136350880851567672e+04 1.137528078396131787e+04 1.138239637601450522e+04 1.137237004659402919e+04 1.139231639141470805e+04 1.137359815853420514e+04 1.139725886589486618e+04 1.140667268529451576e+04 1.142268365327530773e+04 1.141914204509627962e+04 1.139575516042154959e+04 1.139965879452999616e+04 1.142187341052061856e+04 1.142706261403111785e+04 1.142069238596936157e+04 1.140044239537719113e+04 1.139379361484703441e+04 1.140369335361984486e+04 1.137931307676114557e+04 1.137207471873007671e+04 1.140528380897887837e+04 1.139391303425302067e+04 1.140366665917652426e+04 1.139174637039338813e+04 1.141321657359925302e+04 1.142740410973864891e+04 1.141044532158921356e+04 1.143748198181641965e+04 1.144051973211660152e+04 1.144466540620595697e+04 1.142767628150189921e+04 1.145254217095270906e+04 1.144498102733569249e+04 1.144813895160351967e+04 1.143580397430597259e+04 1.141705573957313936e+04 1.142498919629249576e+04 1.140315187166362739e+04 1.142084602334700685e+04 1.140150187502747940e+04 1.141719394629122507e+04 1.145039700645063567e+04 1.142572772684849406e+04 1.147006265350352623e+04 1.144203725818317798e+04 1.144601425523101716e+04 1.144537190323753202e+04 1.144571032939832185e+04 1.142922924785662508e+04 1.142174859810402086e+04 1.143738952463956412e+04 1.143523414176821461e+04 1.145057363797763355e+04 1.145986286540180663e+04 1.145492841348709771e+04 1.146492787587430576e+04 1.144481325327102604e+04 1.144925582680178559e+04 1.141741554669207471e+04 1.141336574631824988e+04 1.142895347915802813e+04 1.142905185888991582e+04 1.141880205293894142e+04 1.146717431210665382e+04 1.144669024774558966e+04 1.146036193392243877e+04 1.145405749220976213e+04 1.146615899716938657e+04 1.148084959661779794e+04 1.145096889052814367e+04 1.144065872972639045e+04 1.148172277865620163e+04 1.147528027996386845e+04 1.145963240854394280e+04 1.144537598194531711e+04 1.146743732804446881e+04 1.150012599003043033e+04 1.149489762059609893e+04 1.146968147404528645e+04 1.149807497394439997e+04 1.152576605974460108e+04 1.152720355495856711e+04 1.151600138128942854e+04 1.151881214751537664e+04 1.151016176837445528e+04 1.149831924373873335e+04 1.149008925833349349e+04 1.148356302461548330e+04 1.145922846361376105e+04 1.148049288556080683e+04 1.148378019995793329e+04 1.148036179055516732e+04 1.149123983799671441e+04 1.147771821389646539e+04 1.148012609735753722e+04 1.147763562294665462e+04 1.147346506318929823e+04 1.145091290243918047e+04 1.144894518475851874e+04 1.143423144689921719e+04 1.145242929827955777e+04 1.144319401898658725e+04 1.142135388216724459e+04 1.139945045371871856e+04 1.141713100376910916e+04 1.140820559334916652e+04 1.140498228968977855e+04 1.139590497604920165e+04 1.142403768499599937e+04 1.142135228999316860e+04 1.142695713733001321e+04 1.141999149109105929e+04 1.139026332056236060e+04 1.137922924987953775e+04 1.140204315408689035e+04 1.135038132466429852e+04 1.134062046856046800e+04 1.134236813579956288e+04 1.132890960730601364e+04 1.133709866388418595e+04 1.135188744214248072e+04 1.135274139433558958e+04 1.136930306576515613e+04 1.137274692864661120e+04 1.137695715824055333e+04 1.140725640768332778e+04 1.141677339649696296e+04 1.137726630276950345e+04 1.138100337235251209e+04 1.136848979231730118e+04 1.135320871180369068e+04 1.137546555748701394e+04 1.137268062621925674e+04 1.141574707406047310e+04 1.136921143089118414e+04 1.140200073246622560e+04 1.139219219024614176e+04 1.140277257065529011e+04 1.143369105884613964e+04 1.139690378996416075e+04 1.141881193752049876e+04 1.139230189282425636e+04 1.139393214933993113e+04 1.137556995307493162e+04 1.137006875616962861e+04 1.137519183523226275e+04 1.137571826013143436e+04 1.140493734925631361e+04 1.139852445770846498e+04 1.140616785935142252e+04 1.141351886384192767e+04 1.138768032982373734e+04 1.140686850058130767e+04 1.138653359999918575e+04 1.143267627749614439e+04 1.140890167136335549e+04 1.138675713043334144e+04 1.141807929643383432e+04 1.141304222356846913e+04 1.143028436723345112e+04 1.141810906614274063e+04 1.141181749714699072e+04 1.142717733804445379e+04 1.143291206528714065e+04 1.141696963940292699e+04 1.142655858909330345e+04 1.142793334605976270e+04 1.140690537210356524e+04 1.140061606234254214e+04 1.136446795014759300e+04 1.137848268764703971e+04 1.137775154209783796e+04 1.137447683100046925e+04 1.137734675979345047e+04 1.135773132694490960e+04 1.135095497948446973e+04 1.139217676704127553e+04 1.138561218541076232e+04 1.138485086416450577e+04 1.138652871663502265e+04 1.137356231570746968e+04 1.138857537956114538e+04 1.137126769506397977e+04 1.134150873401528406e+04 1.134015694521358455e+04 1.132337881053775163e+04 1.134595182274833678e+04 1.129272108025730813e+04 1.130600625835807296e+04 1.132015774342262921e+04 1.131888809354188743e+04 1.135219098489793032e+04 1.135838143999371459e+04 1.138961080658953324e+04 1.138670150865994037e+04 1.141461951238208349e+04 1.137887699216120745e+04 1.138733585297586433e+04 1.140520869592326562e+04 1.143387830060450869e+04 1.143946592667261029e+04 1.143586019362100524e+04 1.145672002436375078e+04 1.143227152912380916e+04 1.143458461002849253e+04 1.139335251986233379e+04 1.143618357198505873e+04 1.142881990350285923e+04 1.141925193250076336e+04 1.147008665816175198e+04 1.144743164492146025e+04 1.146367149029591019e+04 1.147158184835742759e+04 1.146439881272806451e+04 1.144995107807588101e+04 1.142757069253988266e+04 1.144077267857286279e+04 1.143666290209225554e+04 1.142538793724106654e+04 1.141778533448545022e+04 1.141654871199622357e+04 1.145726559728018401e+04 1.144335285631160150e+04 1.144825081141439114e+04 1.142542580374536738e+04 1.142793783699729101e+04 1.144795120669692005e+04 1.146120307578107531e+04 1.145270992168548037e+04 1.147144372010000006e+04 1.146212153407436926e+04 1.147352087714993650e+04 1.145385389773136558e+04 1.147776880049886859e+04 1.147982613380731891e+04 1.152346438459969431e+04 1.154089833898907818e+04 1.151512093641149659e+04 1.152187455281256189e+04 1.150976951916622420e+04 1.148866900061134584e+04 1.145657266886784601e+04 1.149467334154941454e+04 1.147580235120052566e+04 1.147718451176561757e+04 1.145311069813397262e+04 1.148462677067629738e+04 1.148146413025282891e+04 1.150622287122196576e+04 1.146813846537165409e+04 1.145149721301011778e+04 1.144372471768514515e+04 1.142342266222605576e+04 1.146122213668734912e+04 1.146080308902122852e+04 1.146392217188356699e+04 1.144375119650600936e+04 1.147318834366768351e+04 1.145685459203169921e+04 1.145211217957156259e+04 1.147900572503188778e+04 1.147300562595830161e+04 1.144580050343237053e+04 1.146051298986907750e+04 1.144846940402921064e+04 1.147353910343251482e+04 1.146405420127863727e+04 1.144181245105890775e+04 1.143099707575614411e+04 1.140768808569863177e+04 1.140991323952097446e+04 1.140060567409201394e+04 1.140672464441158991e+04 1.139605789812646071e+04 1.142367173675243976e+04 1.141082189478144028e+04 1.140093116034752893e+04 1.139167982601264521e+04 1.137013584002086282e+04 1.137712677514221650e+04 1.140667930098631768e+04 1.139079561002577793e+04 1.139177344509990871e+04 1.140783517310020943e+04 1.138027338136923390e+04 1.141300093133786322e+04 1.138199902112153904e+04 1.139875992337694152e+04 1.140115814257874081e+04 1.140438541846866246e+04 1.141989703971055678e+04 1.138479084244330625e+04 1.136971276794865480e+04 1.140349602365244755e+04 1.137958717695223277e+04 1.135958452912264329e+04 1.136650120282643729e+04 1.137250506269264588e+04 1.135395380337387724e+04 1.134914890075370568e+04 1.136506574796293535e+04 1.137381915112190109e+04 1.135491590280509445e+04 1.135987686495731759e+04 1.134566403844936940e+04 1.134267666979886781e+04 1.135451042277013221e+04 1.134772786178331626e+04 1.131675474844154087e+04 1.138909723902407131e+04 1.136534752892029610e+04 1.136708166564550447e+04 1.138153034366428074e+04 1.136392106738963412e+04 1.137907687990570776e+04 1.138072018736358950e+04 1.133968852156526009e+04 1.136047053956752825e+04 1.136873529808748026e+04 1.135553434561403446e+04 1.135564270572926580e+04 1.135759404754062598e+04 1.134869570026443762e+04 1.134518407397046576e+04 1.134560581680492578e+04 1.130451368943883062e+04 1.130589085566874746e+04 1.130536774632392917e+04 1.129941825516523932e+04 1.128569273055744816e+04 1.130862840924772354e+04 1.133073181404694697e+04 1.131706794782192992e+04 1.135058070918368503e+04 1.135397367342789948e+04 1.134696207017140114e+04 1.135680416742889065e+04 1.133953338394816456e+04 1.131029749500944854e+04 1.131645024295248732e+04 1.130662605052294930e+04 1.131299039333987275e+04 1.131832708893116796e+04 1.131415592474632831e+04 1.132296543300602025e+04 1.128373624340082642e+04 1.127596094762891335e+04 1.130118434621750748e+04 1.130276806174881676e+04 1.128173921208489446e+04 1.130506222359210187e+04 1.128972911191288949e+04 1.130345304327383019e+04 1.128627625691512731e+04 1.128963324862353693e+04 1.129282719117909255e+04 1.130574004922811764e+04 1.128802337958321914e+04 1.128474180030244679e+04 1.128927085893681033e+04 1.126990965004567806e+04 1.125865480610603845e+04 1.125884353472032308e+04 1.125524452850640773e+04 1.123873448966677097e+04 1.123220029488703949e+04 1.124123894966624721e+04 1.123245797446975303e+04 1.124442998970798908e+04 1.123431750156049566e+04 1.123578043251491545e+04 1.124082505947545906e+04 1.125982549954572278e+04 1.123409682579331457e+04 1.122697726955021972e+04 1.120492703934868041e+04 1.123084235560586603e+04 1.124804568376548013e+04 1.125558861302251717e+04 1.125356330101229651e+04 1.125474937817412138e+04 1.127998426198775633e+04 1.128064703111848030e+04 1.126621563767744192e+04 1.126597595120860024e+04 1.125837967703472532e+04 1.122601337770085593e+04 1.119852383366389586e+04 1.117562262491904767e+04 1.116160113893327070e+04 1.118974893773455187e+04 1.119674995480418511e+04 1.118924052984888294e+04 1.121494084956233746e+04 1.122748264239834862e+04 1.123099223873409574e+04 1.121680501340363480e+04 1.119633609324902682e+04 1.121202121639171128e+04 1.120394559334016412e+04 1.118047475972040957e+04 1.118285539146791234e+04 1.120875489362880762e+04 1.118173169811632033e+04 1.118294515897739620e+04 1.120771646271516147e+04 1.116311909127231411e+04 1.115989359058094306e+04 1.120748105257539646e+04 1.124225497288288170e+04 1.123452039337745555e+04 1.123954507598991404e+04 1.123776113938025628e+04 1.121107111861779231e+04 1.119680809844199939e+04 1.121447056293103014e+04 1.120518721254105731e+04 1.120641098812005112e+04 1.118860388028478155e+04 1.118166267654968942e+04 1.116423634657833827e+04 1.115606437466521129e+04 1.116816004984585197e+04 1.119475341502979427e+04 1.119281877106004504e+04 1.121538654040734400e+04 1.125005036887015558e+04 1.122199865942959514e+04 1.123752052129917320e+04 1.119500158461298997e+04 1.123125838102221860e+04 1.123698880636959257e+04 1.122580506485135629e+04 1.123401824413596478e+04 1.119566077679848422e+04 1.123213560712881917e+04 1.123058638887374036e+04 1.123351833127608370e+04 1.120559789175893638e+04 1.121019673187358057e+04 1.122259892148259496e+04 1.121789038881513989e+04 1.122735702593059978e+04 1.121504728849211642e+04 1.122068794578297639e+04 1.121258645594057271e+04 1.124144184976166798e+04 1.126630827073142609e+04 1.127657422617556222e+04 1.127481307194878718e+04 1.129699779711314841e+04 1.131207092582773294e+04 1.132314163622117849e+04 1.131468371492323058e+04 1.131833166632305074e+04 1.131513653449677258e+04 1.126274967478202780e+04 1.129328649835555916e+04 1.130526003395723092e+04 1.128533894140237135e+04 1.128045370253515284e+04 1.130210827929504376e+04 1.133701179895479436e+04 1.133333903217905390e+04 1.133966965102006179e+04 1.131845797730977392e+04 1.126409595396917757e+04 1.127037843254136533e+04 1.129469120475084492e+04 1.131689152243796343e+04 1.128082081871931405e+04 1.132619766358475681e+04 1.133357612606081784e+04 1.127920516617543944e+04 1.132507753148283700e+04 1.131306711355066000e+04 1.132142303274481674e+04 1.132678005317108364e+04 1.130790458429464888e+04 1.129569270375867745e+04 1.130428659255791354e+04 1.129307391105888928e+04 1.128908647512018433e+04 1.131386808207528702e+04 1.130385047555091296e+04 1.133064635540686504e+04 1.130940573778690305e+04 1.132501009172004160e+04 1.131888076068201008e+04 1.134110562356255468e+04 1.135509966902886845e+04 1.134594733743126380e+04 1.136156266625994795e+04 1.136434951367920985e+04 1.133844157342244034e+04 1.129348432782729833e+04 1.129375885574375388e+04 1.131764428644886175e+04 1.135036589192311658e+04 1.136667749393599479e+04 1.132571966033635908e+04 1.131572860525101714e+04 1.133287451670484552e+04 1.133302787846729370e+04 1.132001206054046452e+04 1.135905445683537255e+04 1.132139600548541603e+04 1.130035372473690040e+04 1.131402575997978602e+04 1.131008251861048120e+04 1.131180805047474132e+04 1.132457515823850190e+04 1.129582977373274844e+04 1.129099417407873261e+04 1.130069758041280329e+04 1.127477307743764504e+04 1.128959822212527251e+04 1.129529460870522780e+04 1.129727731501033304e+04 1.128747719539437094e+04 1.129191947828319644e+04 1.128201727629221023e+04 1.125860145939308859e+04 1.125885764554306661e+04 1.127436359113147046e+04 1.131955755623961340e+04 1.127685153940634518e+04 1.127534815096605780e+04 1.128342902105629037e+04 1.131011558591870744e+04 1.126806719254992640e+04 1.128232462907822628e+04 1.125974832480535224e+04 1.126025922046778214e+04 1.124804963409925404e+04 1.121511290815494249e+04 1.123130619353156726e+04 1.122652699134788600e+04 1.122536520055864275e+04 1.120469122545269420e+04 1.120974478585743236e+04 1.117805358694481038e+04 1.118009876282861114e+04 1.119068407504247625e+04 1.119127837783941141e+04 1.120063389493197064e+04 1.118066735214107212e+04 1.119145184709359455e+04 1.119843997676127037e+04 1.120566615408899634e+04 1.119856875676352684e+04 1.119822786093866853e+04 1.118609594647337872e+04 1.119125505044538113e+04 1.117002426641813508e+04 1.117513225626097119e+04 1.119310570814069251e+04 1.116803461805536062e+04 1.115770440204882289e+04 1.118958629298208143e+04 1.117834066131866166e+04 1.117210657302661821e+04 1.116862473550588766e+04 1.115618332649102013e+04 1.117673017247651842e+04 1.115591602918061835e+04 1.115228760170562236e+04 1.112653418102719115e+04 1.115087689040488112e+04 1.116253097435651398e+04 1.114764314875891796e+04 1.116587423481612859e+04 1.116777579747912205e+04 1.116682208788492062e+04 1.118465462268347437e+04 1.119657224086438509e+04 1.119565293085628218e+04 1.116172624203773557e+04 1.117558842918424489e+04 1.113415664455103979e+04 1.111319224886439588e+04 1.114968668127272394e+04 1.116829120095424878e+04 1.116222383681133033e+04 1.115502275282647497e+04 1.118403492524647663e+04 1.117048703478591233e+04 1.118175974712039533e+04 1.116398822058250516e+04 1.116173453133847579e+04 1.112648243496379655e+04 1.112581618236566464e+04 1.113318190682403110e+04 1.113445676126545914e+04 1.115002519001572728e+04 1.116054516753384632e+04 1.115535000054508237e+04 1.113185992791473473e+04 1.114510338096529267e+04 1.114721096594998926e+04 1.113529670260725470e+04 1.113411093735354189e+04 1.114866586812072455e+04 1.113211707233916422e+04 1.115042831594587187e+04 1.115685730822202822e+04 1.118393517824357696e+04 1.115780034075523872e+04 1.116431280116456401e+04 1.116797061514544293e+04 1.115406163285917501e+04 1.116292917741388010e+04 1.114228610803831361e+04 1.114265703748613305e+04 1.113010197033252371e+04 1.114936987978498473e+04 1.112779657947388114e+04 1.112860645981259040e+04 1.115437586731324700e+04 1.117073960184868156e+04 1.117959879133888535e+04 1.115555108550156910e+04 1.116909711800200967e+04 1.116934248730127547e+04 1.115583615714939151e+04 1.117374399843198080e+04 1.120890765757368899e+04 1.120825469870684174e+04 1.118873710128961284e+04 1.119431375306746122e+04 1.117820020957427369e+04 1.118626493597150875e+04 1.120563168710137325e+04 1.120757235072823278e+04 1.122752572094445895e+04 1.120536238797927217e+04 1.119719958715049324e+04 1.119879214169466468e+04 1.115819702684136428e+04 1.117692435057225885e+04 1.120271491601591697e+04 1.121269107748487659e+04 1.120024139500580532e+04 1.121070752529631136e+04 1.124933621949756707e+04 1.122418998874675890e+04 1.120827661164074198e+04 1.121184520887785584e+04 1.121808128873949863e+04 1.120512286641009086e+04 1.122234408072000952e+04 1.122613269434177164e+04 1.119578814220620188e+04 1.121208450565644853e+04 1.121021853946912051e+04 1.124873718950546754e+04 1.120173670041147125e+04 1.120240822325562658e+04 1.121236216698723547e+04 1.122847274390952043e+04 1.121819789503365246e+04 1.123860450144095194e+04 1.126461579207310388e+04 1.129264523155839379e+04 1.131307010499059106e+04 1.132364324330796262e+04 1.131551071815186515e+04 1.130097914026641411e+04 1.131898817424940535e+04 1.127680458512596852e+04 1.124463210234094186e+04 1.126030254043607420e+04 1.123819328738080549e+04 1.124706875953322378e+04 1.123500062473838989e+04 1.123658400290159079e+04 1.123799608887342401e+04 1.124586231921853505e+04 1.124396085316190511e+04 1.124392959885796881e+04 1.124030015013324919e+04 1.121651457822111661e+04 1.122608798213752198e+04 1.119069245413799035e+04 1.122745102015602970e+04 1.123166737751271103e+04 1.121414051887824644e+04 1.125417778824191009e+04 1.124055684551596642e+04 1.124691395109577934e+04 1.122015012791354275e+04 1.118373260855186891e+04 1.116696236379609581e+04 1.117437823866839790e+04 1.120558915869074372e+04 1.119427878308235086e+04 1.120528527239658069e+04 1.126268084732582793e+04 1.126447175699952641e+04 1.125490231487009805e+04 1.124365464712262838e+04 1.125901780461343151e+04 1.127494499596435162e+04 1.128612980251304180e+04 1.127591294693640157e+04 1.130813213681406887e+04 1.131895864830416576e+04 1.132532538038697567e+04 1.129335525806928672e+04 1.129016485043106877e+04 1.130419988414994259e+04 1.129746072100352467e+04 1.125632060665551944e+04 1.127735422176089014e+04 1.124523830154037569e+04 1.126262987246650300e+04 1.125914285064769501e+04 1.125567766817600386e+04 1.125374402246291902e+04 1.125237842742103749e+04 1.126297885065778610e+04 1.128734830722288825e+04 1.126296733156286427e+04 1.128645742774938844e+04 1.128648892347313085e+04 1.127652237701336344e+04 1.131500392244145769e+04 1.128792169537604423e+04 1.126788019960118072e+04 1.128635719809276452e+04 1.126184052188018359e+04 1.128413026017640550e+04 1.131296332482546495e+04 1.133537468627299495e+04 1.132296531987966227e+04 1.133576466219542272e+04 1.131783503447602743e+04 1.132032088625829419e+04 1.132753988473074060e+04 1.133227149413398183e+04 1.134752290618163897e+04 1.135406012583707161e+04 1.137369832594029504e+04 1.137279393320613599e+04 1.135903159753189539e+04 1.134565994397732538e+04 1.131228000858800260e+04 1.134972825971792736e+04 1.136864924103757221e+04 1.134181252082315768e+04 1.135307377585651011e+04 1.132029937644087659e+04 1.134595685926900114e+04 1.133582419763210601e+04 1.133729208504650160e+04 1.132701973789755721e+04 1.135836045214475598e+04 1.138024884701794326e+04 1.136643255534757373e+04 1.137191654719780672e+04 1.135204016613506610e+04 1.134260655313737516e+04 1.137121576781690601e+04 1.136332951923841210e+04 1.137245915623151632e+04 1.137033368506249280e+04 1.140139889397516527e+04 1.136789828080611551e+04 1.134520780914033458e+04 1.133129913511278392e+04 1.134688851011142106e+04 1.134148895772294964e+04 1.135198903923557009e+04 1.133666241378202358e+04 1.133787249785789572e+04 1.137738698856783049e+04 1.137661206453455816e+04 1.139083775050713484e+04 1.137781626454917750e+04 1.134723734329844592e+04 1.135760478489677371e+04 1.131749653015330659e+04 1.130231354188890145e+04 1.133853601024276213e+04 1.134716631697963385e+04 1.133991798700833533e+04 1.131675834163344007e+04 1.133286435997139415e+04 1.131932433882069927e+04 1.132635536089366178e+04 1.134209972025619754e+04 1.133706300671176905e+04 1.138594397244930224e+04 1.133990603762184946e+04 1.134942189473020699e+04 1.132813175407864219e+04 1.130115616445012711e+04 1.131961681705939736e+04 1.130403448883994133e+04 1.129566126936604633e+04 1.126440352613767936e+04 1.127203126483052256e+04 1.129043720112901610e+04 1.128207124379666129e+04 1.127667801174235501e+04 1.127462382625673854e+04 1.127748600659043768e+04 1.127166513450040111e+04 1.124310952358540635e+04 1.126479042332223253e+04 1.127497339139403630e+04 1.125750017732807464e+04 1.127145017850184013e+04 1.129407436902243899e+04 1.132678240638575335e+04 1.133116708734287386e+04 1.131494705574607542e+04 1.133258530844752022e+04 1.134138368607981101e+04 1.134013458986999103e+04 1.133835841762327618e+04 1.132252699258074972e+04 1.130241092061704148e+04 1.132926471167002637e+04 1.131508462960234647e+04 1.131042978862634300e+04 1.128875710866052577e+04 1.126444578698785881e+04 1.130019367218744628e+04 1.127884820491854043e+04 1.127023357540053075e+04 1.125909702813457443e+04 1.127473565003004842e+04 1.122852122925504591e+04 1.123293769174407316e+04 1.125966799472111234e+04 1.124602324249104095e+04 1.125221560744827730e+04 1.127936532546214767e+04 1.130533085625029889e+04 1.127700365382082418e+04 1.129302834137264654e+04 1.126916939834882396e+04 1.129156782881744766e+04 1.128472483835406092e+04 1.129860441292034920e+04 1.129715883121805746e+04 1.127616690677687257e+04 1.124695263671917928e+04 1.124864178428705782e+04 1.129808209735617311e+04 1.128025680917252430e+04 1.130878342722127127e+04 1.129296575496861078e+04 1.128978170649830099e+04 1.129146598175992403e+04 1.131233722234205561e+04 1.130348122513699127e+04 1.136377845575451647e+04 1.130784380184065412e+04 1.132875206410085775e+04 1.131464928807927208e+04 1.132720682659743761e+04 1.134192696699595945e+04 1.136703930142551144e+04 1.135913658717068574e+04 1.137898251661548420e+04 1.135123799637724733e+04 1.135370490086190148e+04 1.137943699860803281e+04 1.137187138981031967e+04 1.136425935538245540e+04 1.139493392240309004e+04 1.135216921392677432e+04 1.137206595842338356e+04 1.135628085476631531e+04 1.138109377562220106e+04 1.131890451581960224e+04 1.134860159129374370e+04 1.131730553288674128e+04 1.133158098850789247e+04 1.136477107092424194e+04 1.136416174963022240e+04 1.131476152675270896e+04 1.136884917428452718e+04 1.137537187073663517e+04 1.137700991745743158e+04 1.135938604793572085e+04 1.135811975049334615e+04 1.132336047478481487e+04 1.135022458175188513e+04 1.134130497677838684e+04 1.133560523588331125e+04 1.136365283880354036e+04 1.136260096456507017e+04 1.136557432898099432e+04 1.135759397982112932e+04 1.137498340871347864e+04 1.134898207247585560e+04 1.134188168929000676e+04 1.134929560498584033e+04 1.138630129809119535e+04 1.136998413028941832e+04 1.135894376145241222e+04 1.135253300622383722e+04 1.134626191810786622e+04 1.135979811834758584e+04 1.139634144600696709e+04 1.137698998782398303e+04 1.141247613916335104e+04 1.140458035058628593e+04 1.139819239887548974e+04 1.137209181252097915e+04 1.135444923575911707e+04 1.136229913250786012e+04 1.132064369350318339e+04 1.137524642534162558e+04 1.136400940515957154e+04 1.134385839510306323e+04 1.134123598688931270e+04 1.136068126184132052e+04 1.137382889418811828e+04 1.139475175397560633e+04 1.141213170103584162e+04 1.139468203856884793e+04 1.137847560321897618e+04 1.136678035228786939e+04 1.132707443784562201e+04 1.134626095479160722e+04 1.138651489388227128e+04 1.138846076893711324e+04 1.136450385409836417e+04 1.137111889324817457e+04 1.140607345494965557e+04 1.139994657453216678e+04 1.139333404539323237e+04 1.140245809241859206e+04 1.142342801382085599e+04 1.139985222217928276e+04 1.142089262818153657e+04 1.140802950739301741e+04 1.145186925183848507e+04 1.144641941835848957e+04 1.144222326632764998e+04 1.144201506549465921e+04 1.145094097132962997e+04 1.144403934078130624e+04 1.146710112630756885e+04 1.143886414386367687e+04 1.142993249616552930e+04 1.142342708239248532e+04 1.145325148075597644e+04 1.144864780928279106e+04 1.146818566017061312e+04 1.149150238166164672e+04 1.145514459718404214e+04 1.148097506297002292e+04 1.145933358679772027e+04 1.150949017428462685e+04 1.147122956396018344e+04 1.148154122980324610e+04 1.147172123537720654e+04 1.146570381666193680e+04 1.148766155856605474e+04 1.149394324991504982e+04 1.151096261676476934e+04 1.151805284086773099e+04 1.149739626818397664e+04 1.150997558206883514e+04 1.151952473692929379e+04 1.151764139610926395e+04 1.150936730703148714e+04 1.146256016854693553e+04 1.148387696928423975e+04 1.148301694303373733e+04 1.148888111975245192e+04 1.149750249289410931e+04 1.149915303430572203e+04 1.152069359316884220e+04 1.154064286366796478e+04 1.151895179853366244e+04 1.148820747280856631e+04 1.149669232108067445e+04 1.149693731512990416e+04 1.151136587582090397e+04 1.149929406044961979e+04 1.149940905386077065e+04 1.148712698633832224e+04 1.150481179637368587e+04 1.152129235232601241e+04 1.151387069587351289e+04 1.151222272430590601e+04 1.149275008175644871e+04 1.147806399725061783e+04 1.151306728248062427e+04 1.153472899015908115e+04 1.154587824746358638e+04 1.151795278912743197e+04 1.152342837141448581e+04 1.149416786345764922e+04 1.149818144481199670e+04 1.146535175960578999e+04 1.146358784400038712e+04 1.146744530303219835e+04 1.148901072417836804e+04 1.145136152804565245e+04 1.144096410532716618e+04 1.142134878159929394e+04 1.140466578960522384e+04 1.141354993671553893e+04 1.141789434697704564e+04 1.138834387665267604e+04 1.138722384937440984e+04 1.136452566798880616e+04 1.140030685463429290e+04 1.142260756397885416e+04 1.142530890735557659e+04 1.140125273288464450e+04 1.141944588283122721e+04 1.143009169344768634e+04 1.141290036142904501e+04 1.140342391198920450e+04 1.143300908255741888e+04 1.141710664046879720e+04 1.145012107016719528e+04 1.142195845242048745e+04 1.144425281023979551e+04 1.143444937651595865e+04 1.143302425731676340e+04 1.146154036251712751e+04 1.145373077403564639e+04 1.145944555356700948e+04 1.142569318184855183e+04 1.142277297601120154e+04 1.143826233993057758e+04 1.143053213211461116e+04 1.142762017453333465e+04 1.140521357624449956e+04 1.143719835863967819e+04 1.140637859216135439e+04 1.138955586272747860e+04 1.142775836259463358e+04 1.142531747076992906e+04 1.143745962173534099e+04 1.146802792696502365e+04 1.144105145941330375e+04 1.142876425300962910e+04 1.143393534411146720e+04 1.141565513267552342e+04 1.141614988458736116e+04 1.142497555319310777e+04 1.143190645923114607e+04 1.141032975860870465e+04 1.144164982387137934e+04 1.143527427502337378e+04 1.138885844905834711e+04 1.140901081383550445e+04 1.141497328407748682e+04 1.141342023663249711e+04 1.143937594934009030e+04 1.140298400758744719e+04 1.139541480086615047e+04 1.141034301267382398e+04 1.140953656026929275e+04 1.139381516601398471e+04 1.140474668278270474e+04 1.140034086177144491e+04 1.141760128292320042e+04 1.143375691819711574e+04 1.142402237760608296e+04 1.140005493645459137e+04 1.141119216471005348e+04 1.140255319481270089e+04 1.139815027958038445e+04 1.140992898183190482e+04 1.141737782034275006e+04 1.140966300269120438e+04 1.142653202091271487e+04 1.143116820682484285e+04 1.138361391763613938e+04 1.143164643141894885e+04 1.140722533051411483e+04 1.142457838709199314e+04 1.142158932545458629e+04 1.143077806347404658e+04 1.144530563216572955e+04 1.141384158843012301e+04 1.141774565129446455e+04 1.144016294829151593e+04 1.146925860847452350e+04 1.144026012355822240e+04 1.144843764774336705e+04 1.144654728367598364e+04 1.145622117039728073e+04 1.140875378214424200e+04 1.137060925703729663e+04 1.139781516538260439e+04 1.139022725719175287e+04 1.140724798315709268e+04 1.140816963489661612e+04 1.144349565527042432e+04 1.140682280846389949e+04 1.141294760968233277e+04 1.140104053509265214e+04 1.136980936088204362e+04 1.142143908471176837e+04 1.141101047107011982e+04 1.138293215434239573e+04 1.138600291157006541e+04 1.137643314293101503e+04 1.136693093399889221e+04 1.135232460620101119e+04 1.133507449712516609e+04 1.133994629833084036e+04 1.135547525363332716e+04 1.134117941221733054e+04 1.132670717636689551e+04 1.130167952876978052e+04 1.131222633386306552e+04 1.131252701033833546e+04 1.133359146595434140e+04 1.134806560977362642e+04 1.135172626973659499e+04 1.138229768001215416e+04 1.138539233588534807e+04 1.136642006283228875e+04 1.136790416549622933e+04 1.139726424247646719e+04 1.136748985505180099e+04 1.138809285875870410e+04 1.138437695816476298e+04 1.141708556107932964e+04 1.136908137812735367e+04 1.136027108571415374e+04 1.134947675006972895e+04 1.137663965613198525e+04 1.135865428375188458e+04 1.136236426886940171e+04 1.133751140601285806e+04 1.132675362303969814e+04 1.132821275134135794e+04 1.137143472253611799e+04 1.135875120533583322e+04 1.132566946726958486e+04 1.134684629385716107e+04 1.132351548492473921e+04 1.128061462052993375e+04 1.128657284416830043e+04 1.126914199913776611e+04 1.127283202074137807e+04 1.127454652144834290e+04 1.129703632782967725e+04 1.129295224991918803e+04 1.129503807905578833e+04 1.127524634401893491e+04 1.128909101566751087e+04 1.127374401837789446e+04 1.129056158670460536e+04 1.131128374717544466e+04 1.125983372382812377e+04 1.126970214704294631e+04 1.127866882902643920e+04 1.126971950354648106e+04 1.127438383127236375e+04 1.128557959013975596e+04 1.126885690289648664e+04 1.128916873969749395e+04 1.127885658209062240e+04 1.128506405141029609e+04 1.127136222878447370e+04 1.124496926115940914e+04 1.127123857005635546e+04 1.127954549562634202e+04 1.129594265653838374e+04 1.129911288911341580e+04 1.128304048251041604e+04 1.127985968735749702e+04 1.126631375491516337e+04 1.129357618945994545e+04 1.129732022121415503e+04 1.129255732446988259e+04 1.126769696283113626e+04 1.130919271217219648e+04 1.130842733843529822e+04 1.131806578370310126e+04 1.132519917637760591e+04 1.129293053996144954e+04 1.130331333535585691e+04 1.132661259744659947e+04 1.133179496187322911e+04 1.131247346728920456e+04 1.133463689834847901e+04 1.133763031666346251e+04 1.128670173520331082e+04 1.132097533791717069e+04 1.132329161754881170e+04 1.134009151252827360e+04 1.130148479569777919e+04 1.127018132161425456e+04 1.130633966334356955e+04 1.129162009758604654e+04 1.129323171935270148e+04 1.128999138195426167e+04 1.126691550445593748e+04 1.130657234470821277e+04 1.129796059411358328e+04 1.131292803823132635e+04 1.129022322796408844e+04 1.128630684147706233e+04 1.128373159457611473e+04 1.128140773067178998e+04 1.127364306020131153e+04 1.131421443724722667e+04 1.131074285550911191e+04 1.129418398741124656e+04 1.128787171621389462e+04 1.131326623301207837e+04 1.126599198103442541e+04 1.128864592516875564e+04 1.127673712052130031e+04 1.128333181255887757e+04 1.132063223106296027e+04 1.129672887724589964e+04 1.133255692598874521e+04 1.131062907126806931e+04 1.130323591648089496e+04 1.129976121075193987e+04 1.130253441533294790e+04 1.132336600703632939e+04 1.131135765129589163e+04 1.135038525058806590e+04 1.137630236044097910e+04 1.136809198429339085e+04 1.134714457684142508e+04 1.133316370080635170e+04 1.133678019646481334e+04 1.135225904893895859e+04 1.134861406347724551e+04 1.137286427741979242e+04 1.135346922642688696e+04 1.137339635285926306e+04 1.134107981342988205e+04 1.135108514025675868e+04 1.135305338776931058e+04 1.134006536750520536e+04 1.134288406076984029e+04 1.133297995638550128e+04 1.136163360955804819e+04 1.134819869080826174e+04 1.138050254499259427e+04 1.138139138444775563e+04 1.138194698540612990e+04 1.138240822110984664e+04 1.136858880024264181e+04 1.135557114020691915e+04 1.135267089317626414e+04 1.137429769372993360e+04 1.135043732337791334e+04 1.135375656077993517e+04 1.138778286540993213e+04 1.136961614838738205e+04 1.135137496126483529e+04 1.132702759976264861e+04 1.135104301582263543e+04 1.138130657499305016e+04 1.135675843391946910e+04 1.139092321686549803e+04 1.138682782492263505e+04 1.139369097948158196e+04 1.140178658431901931e+04 1.139743605914193722e+04 1.138490538861968344e+04 1.135629636935533017e+04 1.133613264639562112e+04 1.135780623005409325e+04 1.133516868503732985e+04 1.132362003655639819e+04 1.130605445021324886e+04 1.130732060356027068e+04 1.135577346930064778e+04 1.134887267147627426e+04 1.132885623666360516e+04 1.134899976812287241e+04 1.133722781411073993e+04 1.133799731777325178e+04 1.134935199088253648e+04 1.134220997147037997e+04 1.131400980048074234e+04 1.134112139694337748e+04 1.130649199713097914e+04 1.126551943217333246e+04 1.129716996145328085e+04 1.127967023216953567e+04 1.132056280043372135e+04 1.132843798075978521e+04 1.128180259994529843e+04 1.127449192136918828e+04 1.130304319986902919e+04 1.129904869777385647e+04 1.131617305451923858e+04 1.131220200238365214e+04 1.130923425073866929e+04 1.132419956848273796e+04 1.130387565493210059e+04 1.129359659458780880e+04 1.134012507284361709e+04 1.132656747424427522e+04 1.131487541823505126e+04 1.133943513432645886e+04 1.137693425360532456e+04 1.134035750981684396e+04 1.134261872702900109e+04 1.132478979567131319e+04 1.131684963258329481e+04 1.133857780895888209e+04 1.130502543179511486e+04 1.129399302287304999e+04 1.126180160964572315e+04 1.128815909774349166e+04 1.130606460085864273e+04 1.122925290512477841e+04 1.125350413598844534e+04 1.125521760535709836e+04 1.120337659573860219e+04 1.122523548659294829e+04 1.121540748345806242e+04 1.123105667593167163e+04 1.121260654007244011e+04 1.123103102548657625e+04 1.125060542154224640e+04 1.123848533500865233e+04 1.121903453191250810e+04 1.124188473059425996e+04 1.124012182765925718e+04 1.122555247248123305e+04 1.124700089801633112e+04 1.123382224462001977e+04 1.122678082224450009e+04 1.121944032948974382e+04 1.120588832821471806e+04 1.121696176774151718e+04 1.123255372005876052e+04 1.123702079002284518e+04 1.118053355791430113e+04 1.122315469372273947e+04 1.122649380379081776e+04 1.124193935949163097e+04 1.124142649193517718e+04 1.121879364589096076e+04 1.122963562871721660e+04 1.120866090434013495e+04 1.122653060883751277e+04 1.120491843484934179e+04 1.124201771211508822e+04 1.122764119615707568e+04 1.122929863293269955e+04 1.121557838763595282e+04 1.118841921703719709e+04 1.118481886928979657e+04 1.120897343429428292e+04 1.119138409284535373e+04 1.118927160682783142e+04 1.123720428136910959e+04 1.126916127426817002e+04 1.125259198430148354e+04 1.125726223875559663e+04 1.127134479032453419e+04 1.127110056146452189e+04 1.128894569685290662e+04 1.126706722007451026e+04 1.125610449022143257e+04 1.124341765917136036e+04 1.124721887401531603e+04 1.125666717625652382e+04 1.123286249480060360e+04 1.125307447505174059e+04 1.124141503205617664e+04 1.125956634264718559e+04 1.124633846412046296e+04 1.123001394420416727e+04 1.117268448579579490e+04 1.119319649558357924e+04 1.119526846399355236e+04 1.116185738961421157e+04 1.118073513962188008e+04 1.117350035759839921e+04 1.121825832888399782e+04 1.120228408710948133e+04 1.120906747122700835e+04 1.120996034026539928e+04 1.122636664069784274e+04 1.124967346240374172e+04 1.123391649161390524e+04 1.123922703045498201e+04 1.122891818100784621e+04 1.123411999501719220e+04 1.123093637529619809e+04 1.122979783756650613e+04 1.123282510608250595e+04 1.123452262936935767e+04 1.126054088030415551e+04 1.126697168218942352e+04 1.125816963781423146e+04 1.125252577145595387e+04 1.128151705541319643e+04 1.127928716544629424e+04 1.127741087592588337e+04 1.125899249850648994e+04 1.123870498531245539e+04 1.125319090759538267e+04 1.122549315604691583e+04 1.125074789418136243e+04 1.127222649869174165e+04 1.122549935337924580e+04 1.120465408386389390e+04 1.123245697468273647e+04 1.120805413929613860e+04 1.120238190709994342e+04 1.121608363115665270e+04 1.120728205870941201e+04 1.118474436256479567e+04 1.121989912395539432e+04 1.122209846766092960e+04 1.121579951581390196e+04 1.122708182081714222e+04 1.121178068112903929e+04 1.120271342702083166e+04 1.118505107581432276e+04 1.121857890962787860e+04 1.120212243768776716e+04 1.119771796110050491e+04 1.122041208861997075e+04 1.120795886780651199e+04 1.122758060275160460e+04 1.122037487391832656e+04 1.124312394556600157e+04 1.124969484727027702e+04 1.125751545174314015e+04 1.127655685675626410e+04 1.129501473574490592e+04 1.132545300569932442e+04 1.132765146558375091e+04 1.130689492709026126e+04 1.134014224982910855e+04 1.131649997461321618e+04 1.128218848497398176e+04 1.127555104701086748e+04 1.126587457746261680e+04 1.123956944470456438e+04 1.122109724192712383e+04 1.120590892686383995e+04 1.123929405286981091e+04 1.125063114973039410e+04 1.123623803990822853e+04 1.122408369578121892e+04 1.125457608238055218e+04 1.123755303341039871e+04 1.123678826573080005e+04 1.124125349329160053e+04 1.124881089724348203e+04 1.125384582993406184e+04 1.123088339076627926e+04 1.122044173306363700e+04 1.121875292980428458e+04 1.123871319709401905e+04 1.128980264463294588e+04 1.125183691751696642e+04 1.125771466375878481e+04 1.124836971525429180e+04 1.121363083643733444e+04 1.121155558256034237e+04 1.120049779880496681e+04 1.119717139224136736e+04 1.120673257377956907e+04 1.119224603400922024e+04 1.124082272346670652e+04 1.119648233516818982e+04 1.124615827258897843e+04 1.121491352201321024e+04 1.124300078381887397e+04 1.126118901627012201e+04 1.123187966905921166e+04 1.123026349436148121e+04 1.126562540810648170e+04 1.126629712059949088e+04 1.125931878009818502e+04 1.126478847377368402e+04 1.123365195164566285e+04 1.120747145121026551e+04 1.121870462000459156e+04 1.118488752960172678e+04 1.119835514055328713e+04 1.116104782244244416e+04 1.115991818194594089e+04 1.114343238917828239e+04 1.115194423165059561e+04 1.111664356273977501e+04 1.114272233940983278e+04 1.114870854973677524e+04 1.117129474935687176e+04 1.119195620810965193e+04 1.118091814401105694e+04 1.119238738513874887e+04 1.120007875638008954e+04 1.119762031613766158e+04 1.120706696425576411e+04 1.121140423737972196e+04 1.122863587002891836e+04 1.122778113246660541e+04 1.120963462083605191e+04 1.123486220008149940e+04 1.125776745242552897e+04 1.126509802350793507e+04 1.126166875684094157e+04 1.125679362743505590e+04 1.124494477533399913e+04 1.124396364811757667e+04 1.122444710347111868e+04 1.122900389929732228e+04 1.124087668150203899e+04 1.123804882531722251e+04 1.123412802087143609e+04 1.126809207457699995e+04 1.126145476932373640e+04 1.124034277485850907e+04 1.124103885194504983e+04 1.125848086062366565e+04 1.125328281721781968e+04 1.123844509512670629e+04 1.122336456101425392e+04 1.120570935038421158e+04 1.121561612894737846e+04 1.119359937114618515e+04 1.122021457210429435e+04 1.119081769891185468e+04 1.121913117399891416e+04 1.121063131389328737e+04 1.121815796161284379e+04 1.123242074462312303e+04 1.123694617708773330e+04 1.121750810212168835e+04 1.123369206410912557e+04 1.124615149668126287e+04 1.125450581576369041e+04 1.125290692612146995e+04 1.126936844503683824e+04 1.129985576611527176e+04 1.132012665347750408e+04 1.128757311390658469e+04 1.130776086679793116e+04 1.132609690316053275e+04 1.133142605056326829e+04 1.130377538034677855e+04 1.130587000268743395e+04 1.130201662242056227e+04 1.128126095012198493e+04 1.128758848104836397e+04 1.129162390549827433e+04 1.125967888377430609e+04 1.129282773335558522e+04 1.133607895293719230e+04 1.132825725885527208e+04 1.130485258925004382e+04 1.131637407735266424e+04 1.128361231175402463e+04 1.130915566621208382e+04 1.129821875038603685e+04 1.129565973129971098e+04 1.127623020847303451e+04 1.128098373415375499e+04 1.128287233188623031e+04 1.129128280565830391e+04 1.126361448582592857e+04 1.124992289927689853e+04 1.128356918218482315e+04 1.123464566540569103e+04 1.125979351417980433e+04 1.126181895939563037e+04 1.125508603581992065e+04 1.128419100212767808e+04 1.129086482308397535e+04 1.127172555648325761e+04 1.127461424274365345e+04 1.130381824505017903e+04 1.127776936506935272e+04 1.127668129386029614e+04 1.130441229002464388e+04 1.128478987454640628e+04 1.133336517191466737e+04 1.131531292349984142e+04 1.129326356832859165e+04 1.130377316782333583e+04 1.133949780901209851e+04 1.135108281933281432e+04 1.133005715840449739e+04 1.131926218159255768e+04 1.132888176597052734e+04 1.132411388040428938e+04 1.132302315693027231e+04 1.132163037647498641e+04 1.129509167015714229e+04 1.132663053375603340e+04 1.131705308709645760e+04 1.132270745174388139e+04 1.133931868049130753e+04 1.131609998560756503e+04 1.133234229911479088e+04 1.130317006559191941e+04 1.135666165102297782e+04 1.131820124318202579e+04 1.130649870165068387e+04 1.130776093336738631e+04 1.131632617471017511e+04 1.131248082814482405e+04 1.130525000270664350e+04 1.130302783444914530e+04 1.129322789574727176e+04 1.129172328393537282e+04 1.129563145264574086e+04 1.129697760029313031e+04 1.131013939993404711e+04 1.130268027631613950e+04 1.129532672150786857e+04 1.125613242619073753e+04 1.130331766319989765e+04 1.128649855590783045e+04 1.127481961317504465e+04 1.126368734928175400e+04 1.130068739745080893e+04 1.130073318161663883e+04 1.127494939839801373e+04 1.124396286019907529e+04 1.125217737460613353e+04 1.125732749576160313e+04 1.126961307950092305e+04 1.126191535347399804e+04 1.124199779712168856e+04 1.127896939476891930e+04 1.127513452304520433e+04 1.126111506823286254e+04 1.124977228652911072e+04 1.126642477480594789e+04 1.126905919963482847e+04 1.129112928092345646e+04 1.129264643871660519e+04 1.130857147728842938e+04 1.130687086900262511e+04 1.131179405143810982e+04 1.128272458167147488e+04 1.128905198811739501e+04 1.131408215467067203e+04 1.131641515407557199e+04 1.126510929515680800e+04 1.125353191057377080e+04 1.129127397554433446e+04 1.127562998935566247e+04 1.131850407869378614e+04 1.131531181971704791e+04 1.134455095660164989e+04 1.134270032865953544e+04 1.132810026733807354e+04 1.130879172086927974e+04 1.128522543333750582e+04 1.130796765067470551e+04 1.134050149243927626e+04 1.130715410068487654e+04 1.131608174389852138e+04 1.129278794042994377e+04 1.129408645898365648e+04 1.128521180165969781e+04 1.130182235337665406e+04 1.133523254221675415e+04 1.133454011266017005e+04 1.132171594162503789e+04 1.130909804993922808e+04 1.130498008913283411e+04 1.133625773311840567e+04 1.129841877531345199e+04 1.129221534723580771e+04 1.125577610359629580e+04 1.126751853928032688e+04 1.124875907370954519e+04 1.123718879860086781e+04 1.125513001014923429e+04 1.128574893892380896e+04 1.130237933410822916e+04 1.129195554962934511e+04 1.128590899148053541e+04 1.129583125074227792e+04 1.123649989208650368e+04 1.125607572112203343e+04 1.125755818374392038e+04 1.121774482859451564e+04 1.123952774254352153e+04 1.125603620450310700e+04 1.122281171365348928e+04 1.126733723786996779e+04 1.124955672584267450e+04 1.123956345305103969e+04 1.124070347314968967e+04 1.123515760526041231e+04 1.121703045420553644e+04 1.122150980448205519e+04 1.122742118158636913e+04 1.120411993753816387e+04 1.123868966355947487e+04 1.121404964793449471e+04 1.122110803182868221e+04 1.117628176230551617e+04 1.119275791395773558e+04 1.119091197377101525e+04 1.118114542082145817e+04 1.114926645253625975e+04 1.114833520965026764e+04 1.118751131329781492e+04 1.119668415551865837e+04 1.121350886459091817e+04 1.118018743001578514e+04 1.122095109370104183e+04 1.122534751214272910e+04 1.124289789184161782e+04 1.125146425946051568e+04 1.120371544524703313e+04 1.120279708671879598e+04 1.119808215503675638e+04 1.121878440400272484e+04 1.121585970054424433e+04 1.122529908631301623e+04 1.124009364874855055e+04 1.122138136936962110e+04 1.122941441623017454e+04 1.122919395243518193e+04 1.123403929855657407e+04 1.125511139692675533e+04 1.125577042561681264e+04 1.124792981882121785e+04 1.128776274264222229e+04 1.125588861958412599e+04 1.123214665829749174e+04 1.125799453071920107e+04 1.128020588391975980e+04 1.128001445425604288e+04 1.128748296596912405e+04 1.126355277070803822e+04 1.126037806606981758e+04 1.124245252117239033e+04 1.124111666583122678e+04 1.124391261792119622e+04 1.120935577920505420e+04 1.120511446527201770e+04 1.121946078045728427e+04 1.122033485049078445e+04 1.122568237802969088e+04 1.124368085554267054e+04 1.121642298378594751e+04 1.121945648125236767e+04 1.122980318599860766e+04 1.123074634833159689e+04 1.124370658218190147e+04 1.122662118524527614e+04 1.125175979889878727e+04 1.122489076591872617e+04 1.123852816361263285e+04 1.122697699926941459e+04 1.121794622155004799e+04 1.119873499180180261e+04 1.121093003635084824e+04 1.117680755339519237e+04 1.119931802795241674e+04 1.119927153077028015e+04 1.120440323550012545e+04 1.119263115419332280e+04 1.118745279457378456e+04 1.116239739324704351e+04 1.118713188250262647e+04 1.119520500473702305e+04 1.120571984183959830e+04 1.117894389815157228e+04 1.121291842852106129e+04 1.123876268171878473e+04 1.124784511656584800e+04 1.125890396054151279e+04 1.123886550911690028e+04 1.121142712319442398e+04 1.124191827273012677e+04 1.125069983047281312e+04 1.124903923831311295e+04 1.123571448433289515e+04 1.121630725794084537e+04 1.125176589992537083e+04 1.125911185614034730e+04 1.124661511332831105e+04 1.126669600597207500e+04 1.127348155192991726e+04 1.125926566176204869e+04 1.127008412711199890e+04 1.127406098217208455e+04 1.129051506886761854e+04 1.126419106092267975e+04 1.131365773331509990e+04 1.131227540063900233e+04 1.134617810790792100e+04 1.135028359615075169e+04 1.134957251223101048e+04 1.138437589810927420e+04 1.135903681351297018e+04 1.136549564778465356e+04 1.136434757127653393e+04 1.134604544450542562e+04 1.134745876954268715e+04 1.134169398005591574e+04 1.136304515727331818e+04 1.134649912564615261e+04 1.134409998567148432e+04 1.132499292133502422e+04 1.132390595238767310e+04 1.134340248732785949e+04 1.132828045062455931e+04 1.132534066533201985e+04 1.131943319112731297e+04 1.133352506306821124e+04 1.136106921737177436e+04 1.134133672389249841e+04 1.134781395548195178e+04 1.135835725957136310e+04 1.137695555806363518e+04 1.137831442605763368e+04 1.136304166036380047e+04 1.142907733767926220e+04 1.142842857290775282e+04 1.141962699233982676e+04 1.142858699679527854e+04 1.143051358865581278e+04 1.146001758199385768e+04 1.145943511712896179e+04 1.141278795383283250e+04 1.143460352385838451e+04 1.145193059357287530e+04 1.142774244539733081e+04 1.146360120343669769e+04 1.146256405719107897e+04 1.144905181835296571e+04 1.143040259714023887e+04 1.144159428372773436e+04 1.141219435759825683e+04 1.140422027388097740e+04 1.141815034104701590e+04 1.145523878951659208e+04 1.146184648102766914e+04 1.146674501022603908e+04 1.146255791922181925e+04 1.147776449426566069e+04 1.147975671541828160e+04 1.142860862805347460e+04 1.143992041186130882e+04 1.144083716237638328e+04 1.148273865042663783e+04 1.146347809390571274e+04 1.146820778932970461e+04 1.147281346443352777e+04 1.148900654082290566e+04 1.147068299745913282e+04 1.148566077311095250e+04 1.146408729815490187e+04 1.147380759147381832e+04 1.145248208454385531e+04 1.143641026407751269e+04 1.146549924479401670e+04 1.144969972345263704e+04 1.143059376490582144e+04 1.145059242163098315e+04 1.145644401768571879e+04 1.146944499147109673e+04 1.146289691370628498e+04 1.146562822236801185e+04 1.147313467930107799e+04 1.147452621052834184e+04 1.144318562628230393e+04 1.146508388573339289e+04 1.147402126310471613e+04 1.145264985577820153e+04 1.144473530100467542e+04 1.143566940769705616e+04 1.142746597035329251e+04 1.143319207974289566e+04 1.143160869069990258e+04 1.144627570793684208e+04 1.149798115768960997e+04 1.145240812212307901e+04 1.144908112919170162e+04 1.148165596960784205e+04 1.146841712873861434e+04 1.144361077651582855e+04 1.142336000344133754e+04 1.140514358723028636e+04 1.145056871563832101e+04 1.145733879082113162e+04 1.144226091031592659e+04 1.148536268445164387e+04 1.146502798959882603e+04 1.147849747145728543e+04 1.148497746247548093e+04 1.145341522806984904e+04 1.144612799321380953e+04 1.144442762037697503e+04 1.143752511531745768e+04 1.143906936063595458e+04 1.144110139380549845e+04 1.145140499575676404e+04 1.148669898367937458e+04 1.147596239181544115e+04 1.149789481724955112e+04 1.150009909195687032e+04 1.150602934841875685e+04 1.148541525519466268e+04 1.147407056007349638e+04 1.148834322031032025e+04 1.145624246247650444e+04 1.146739857204582586e+04 1.142655710843575798e+04 1.142419525037180028e+04 1.143781598766839852e+04 1.144833200922397555e+04 1.147160397911719338e+04 1.149079289643841730e+04 1.145658847523882105e+04 1.144279810426816948e+04 1.145226982301338830e+04 1.144887151295951662e+04 1.142532586617361994e+04 1.146955592249650726e+04 1.146212528060686600e+04 1.146479129776794434e+04 1.144970477320936334e+04 1.146796150083937209e+04 1.148021552077341948e+04 1.146520401699139438e+04 1.146031034744536555e+04 1.144346612160478253e+04 1.143795922573748248e+04 1.141694789566588588e+04 1.140416613675988992e+04 1.141991939430684033e+04 1.144655133259606009e+04 1.148230564831634365e+04 1.144789972172981834e+04 1.142122988004658146e+04 1.141352706001426122e+04 1.142553687883193561e+04 1.143945600231708158e+04 1.143472962270261633e+04 1.145525510109730749e+04 1.142804955444013103e+04 1.147403577919255622e+04 1.146073153399216244e+04 1.144979151264539178e+04 1.142920865637663337e+04 1.142021329068270825e+04 1.143437121619307982e+04 1.141374417535383509e+04 1.144011688622631300e+04 1.144068029985774410e+04 1.144089980093033591e+04 1.145544901026539446e+04 1.149299677619533395e+04 1.145707198267418789e+04 1.144011559730923364e+04 1.145022129589981887e+04 1.142488520901051561e+04 1.144486610449552063e+04 1.143060939448068711e+04 1.143456606694415132e+04 1.143996019267990596e+04 1.141606597382676955e+04 1.141370912202070031e+04 1.140433967809498063e+04 1.146148076930307434e+04 1.144916013684999416e+04 1.145905042474278343e+04 1.145530329399573566e+04 1.148122473765698669e+04 1.144594741939403866e+04 1.144616200948222104e+04 1.147008618013244995e+04 1.143156177284293881e+04 1.146452801870136500e+04 1.145606355692973193e+04 1.144183751717509585e+04 1.143884964687630236e+04 1.144178188574079468e+04 1.143116146185136677e+04 1.144144203269983700e+04 1.146064764541975273e+04 1.141773356663439881e+04 1.144530574133619484e+04 1.140792119411320164e+04 1.139511031431598349e+04 1.138606331958600640e+04 1.140386040199590389e+04 1.137869405167406330e+04 1.137181836420812760e+04 1.133611203718414981e+04 1.136809251620015129e+04 1.136819417728006374e+04 1.138042597612938698e+04 1.135621786603804685e+04 1.136940992111397645e+04 1.138434160758882535e+04 1.139013568166850018e+04 1.140605421070314515e+04 1.143092528685419711e+04 1.143764006814891218e+04 1.142762181236898687e+04 1.143986963656373337e+04 1.144369581916283278e+04 1.144252586954159960e+04 1.142409732571172208e+04 1.145251124269251704e+04 1.142848794762880971e+04 1.143839873210818951e+04 1.141660834463837455e+04 1.142959322173307555e+04 1.144692579099984869e+04 1.146056020504893786e+04 1.146998579928317668e+04 1.150356827052650806e+04 1.147312849154500145e+04 1.150297912300416465e+04 1.148879186519564792e+04 1.152397949807441000e+04 1.150690641444234279e+04 1.151040794833926157e+04 1.148720622676344283e+04 1.151263112478802941e+04 1.152458579202621331e+04 1.152564860750055050e+04 1.154600405310475253e+04 1.154201137899166861e+04 1.154241912352947293e+04 1.153020295243990586e+04 1.152686946268108295e+04 1.148078784339114281e+04 1.151046535657459935e+04 1.152318485007386698e+04 1.149986182449769331e+04 1.148427621091842957e+04 1.149188805007161500e+04 1.150300026156237072e+04 1.148270872118772058e+04 1.146217439935673792e+04 1.145709425177909543e+04 1.148022312613271424e+04 1.148115023016905798e+04 1.148371109281035569e+04 1.146073749848195803e+04 1.148498399679647082e+04 1.149112089470920910e+04 1.148266643598312294e+04 1.149078651552796327e+04 1.152599806588768843e+04 1.149870781183861436e+04 1.147251476882411407e+04 1.150275109628318751e+04 1.149539281593742999e+04 1.150717237379512153e+04 1.146425016864282043e+04 1.148205992262880318e+04 1.149793208340538149e+04 1.148267818943583188e+04 1.147501109932152212e+04 1.151012026077871633e+04 1.151561790975423901e+04 1.151822589912874173e+04 1.152307340725573704e+04 1.151600426010738192e+04 1.151625130577721757e+04 1.150685075617803159e+04 1.152564249547186955e+04 1.153408525715690666e+04 1.151721830565588243e+04 1.155587286845623385e+04 1.153367075252231916e+04 1.152002348728473044e+04 1.152757986284865910e+04 1.152726171305872595e+04 1.154203504552800769e+04 1.157247859122730006e+04 1.154571750671558220e+04 1.157791307760044401e+04 1.158219522636222428e+04 1.156329046033755003e+04 1.156250030543445610e+04 1.156630785678591201e+04 1.155703789439755019e+04 1.156858273085974179e+04 1.157193468972955634e+04 1.155652605431722077e+04 1.156407510244592231e+04 1.153147844183049165e+04 1.155300524999088702e+04 1.156282491780050441e+04 1.157230706119512615e+04 1.156095142955393931e+04 1.153618744982260250e+04 1.153665199851462603e+04 1.153606068206813870e+04 1.151281464977721771e+04 1.151290398942368665e+04 1.149914485772891385e+04 1.151255523923709370e+04 1.152879436509174047e+04 1.151908546249229039e+04 1.152653913671046030e+04 1.151929862278861401e+04 1.152869228290795218e+04 1.153220599409393617e+04 1.153421563147370034e+04 1.152840911226189746e+04 1.150467278358762451e+04 1.149604967484238114e+04 1.150587241758251366e+04 1.148308574189706633e+04 1.150280742741650283e+04 1.145276899537579629e+04 1.149239397763877605e+04 1.149335697311122931e+04 1.147202674107639905e+04 1.147199549806978575e+04 1.142722933796915277e+04 1.139486876133837177e+04 1.139103243622285663e+04 1.140934785139561245e+04 1.143036267843468704e+04 1.142417166709549383e+04 1.144606520376191656e+04 1.143421354351168520e+04 1.139059933974009436e+04 1.138679128587437845e+04 1.139671633729321002e+04 1.141361275317768377e+04 1.142692550692818986e+04 1.141269202968908030e+04 1.140610173933820079e+04 1.143016201201761396e+04 1.142779205072110017e+04 1.138795017250636192e+04 1.143306588449893206e+04 1.144117262853350439e+04 1.143636081074175854e+04 1.145299772552315335e+04 1.145319117318597091e+04 1.141839286762767915e+04 1.144622632552461255e+04 1.144880027789919950e+04 1.144996148937461294e+04 1.143140912203164407e+04 1.142463298406485956e+04 1.145265746826830036e+04 1.143477973451813523e+04 1.143269687817333215e+04 1.144738796356765852e+04 1.140488264834992151e+04 1.142500944369733043e+04 1.135395042273346371e+04 1.137066281778638768e+04 1.134462873422489247e+04 1.133959814833779092e+04 1.132597380993396837e+04 1.134298726465051914e+04 1.131857809839286347e+04 1.134114251215758304e+04 1.135581673269581916e+04 1.137613881659300569e+04 1.137902203976767305e+04 1.138276382904409365e+04 1.133538922683720739e+04 1.135127490615002534e+04 1.140349350729545949e+04 1.136615531864897821e+04 1.134763794565101853e+04 1.134576102809618351e+04 1.137374196644016411e+04 1.135384423873453306e+04 1.134811238840243641e+04 1.134427612497913469e+04 1.138093504156591007e+04 1.140009207749791494e+04 1.140845316594068026e+04 1.137193214097737655e+04 1.137007312907988489e+04 1.137179524700464572e+04 1.140187807460265685e+04 1.143384041474101468e+04 1.141094200204831395e+04 1.137368056381737188e+04 1.140560002678316596e+04 1.139984572259561355e+04 1.135068167851639737e+04 1.136640249114599283e+04 1.138973918702496303e+04 1.140727098190472861e+04 1.141462692152493219e+04 1.142285324652222698e+04 1.144389527448376248e+04 1.144647538537116270e+04 1.147144278404914076e+04 1.146786145410348763e+04 1.143077373363070001e+04 1.144426654846569909e+04 1.142659690165108441e+04 1.142620994657050323e+04 1.142499588344714175e+04 1.144496834454602686e+04 1.142367957901521368e+04 1.142270005244107597e+04 1.140578627613445678e+04 1.141318446213324569e+04 1.140767856169995503e+04 1.139582298940223154e+04 1.143297487736483527e+04 1.139085624593089779e+04 1.142651551536156876e+04 1.140806230855515241e+04 1.144715734090929072e+04 1.145184913786017569e+04 1.142118006230604442e+04 1.138256469897236275e+04 1.138987499112426667e+04 1.136565215317408911e+04 1.139964201392446921e+04 1.138105036001681219e+04 1.139725791510401723e+04 1.140993606728765008e+04 1.141343996353358489e+04 1.142527714106000531e+04 1.141327885826150305e+04 1.140179694381034278e+04 1.139383942938082509e+04 1.142739416089545375e+04 1.141453899175813967e+04 1.140807316957026705e+04 1.138307015709953339e+04 1.140804510360577297e+04 1.140969283528735832e+04 1.143045820921300037e+04 1.141224367425455603e+04 1.138485891125004309e+04 1.138131346196456798e+04 1.140282295603074999e+04 1.142210887649548931e+04 1.143843295280626444e+04 1.141836280784019982e+04 1.141662085735947585e+04 1.143192897162478039e+04 1.142020493655144492e+04 1.142003381675906712e+04 1.142101419924932634e+04 1.141574775310061159e+04 1.145128636276647558e+04 1.146671205019686931e+04 1.146258548930075995e+04 1.148434021785295045e+04 1.145520529549643652e+04 1.144663642339181388e+04 1.145262388142203963e+04 1.145047402304011666e+04 1.144125132518476858e+04 1.143222992901742873e+04 1.143745370432387790e+04 1.144230344445131959e+04 1.141690084144521825e+04 1.138585084648041993e+04 1.140321410076448956e+04 1.139071250139400763e+04 1.141439072829899123e+04 1.139799107257667310e+04 1.135609829026768239e+04 1.134244625989000815e+04 1.134069566696182119e+04 1.136583525150651258e+04 1.134950833750622587e+04 1.134563539759806736e+04 1.135453779339084213e+04 1.136050636923979073e+04 1.136034122862235927e+04 1.135472909034974327e+04 1.133899066794775899e+04 1.135048236203212400e+04 1.130461521264848852e+04 1.130953881111362716e+04 1.128369691671081819e+04 1.130816305603011642e+04 1.131442086594393368e+04 1.134056066692683817e+04 1.134121748510580801e+04 1.135824097012195489e+04 1.135503941096564267e+04 1.134968935622168465e+04 1.136364491403616557e+04 1.135598344435313265e+04 1.136269154216306379e+04 1.134020338040333627e+04 1.135006954316391239e+04 1.133081000973122900e+04 1.134346337946648600e+04 1.137772085971875822e+04 1.136240493621493260e+04 1.135808484367645542e+04 1.136578434116419157e+04 1.136524407280429841e+04 1.139394152048913384e+04 1.140832091562020832e+04 1.142702789604447571e+04 1.141673161483590957e+04 1.141518114084393892e+04 1.147066904266149322e+04 1.142803950695200365e+04 1.144998721588948501e+04 1.147515528629743858e+04 1.146205249053694570e+04 1.145892293666845217e+04 1.142228909938703873e+04 1.143810362140121833e+04 1.144961048971964738e+04 1.146072487767803614e+04 1.146504870135653618e+04 1.147091831039540375e+04 1.146982348664038000e+04 1.147757547968414474e+04 1.147591952133714585e+04 1.147857613251385192e+04 1.146872975720525756e+04 1.145828188247158687e+04 1.144044173562488868e+04 1.142439206197391468e+04 1.138218616961813314e+04 1.138960815235470545e+04 1.136461789207193942e+04 1.136409731469356666e+04 1.136465393383130686e+04 1.131403358597292754e+04 1.131127065615830361e+04 1.132572014538952317e+04 1.129623504230876279e+04 1.129712165366285808e+04 1.131350450915234978e+04 1.129048970735515832e+04 1.130587893092292688e+04 1.132515391749434093e+04 1.129010629319845611e+04 1.129645430351926188e+04 1.125316620769837391e+04 1.126839365522348817e+04 1.127212303783372408e+04 1.129814977087053194e+04 1.129414702775451224e+04 1.128278472471655914e+04 1.127542999332198451e+04 1.128485072383750776e+04 1.126339529525479884e+04 1.127502374141589644e+04 1.127799940524406520e+04 1.127870431234720490e+04 1.122399322290933378e+04 1.128298983093013339e+04 1.127428774283019993e+04 1.127252576981051971e+04 1.129219754444860519e+04 1.129267226134222437e+04 1.132250739255265398e+04 1.131980610180561962e+04 1.133333251431558710e+04 1.132413994949973858e+04 1.132179168352470333e+04 1.130859401439151225e+04 1.130415090625084849e+04 1.129414962811310215e+04 1.126155362240657450e+04 1.130670802351173734e+04 1.130630273405539083e+04 1.128708016082434187e+04 1.129587903836519581e+04 1.130816981996992581e+04 1.133808705114558870e+04 1.129801017093753035e+04 1.131102849057162348e+04 1.133945782616802535e+04 1.133953901234407931e+04 1.136391154968704359e+04 1.136867905391660861e+04 1.134721329131119091e+04 1.134053526935606351e+04 1.136670208668346640e+04 1.135102850003184176e+04 1.131868255710651829e+04 1.129238771650163471e+04 1.130839847697080404e+04 1.127381152757698328e+04 1.126053624996956751e+04 1.127184698553162525e+04 1.125105187487783041e+04 1.124708304853877598e+04 1.125857209024636541e+04 1.129880937813846685e+04 1.130172686389176488e+04 1.129637122345196440e+04 1.132282817507139043e+04 1.134355492965015219e+04 1.136736553311683565e+04 1.136557184628488176e+04 1.135593128761121807e+04 1.136621880224294728e+04 1.139377634583206600e+04 1.141895728370548932e+04 1.136526245237704461e+04 1.137223730224981591e+04 1.135398520127701158e+04 1.135821963228968525e+04 1.138920742895756121e+04 1.136096506036482242e+04 1.136696764772430288e+04 1.139926522347858372e+04 1.138728089198529233e+04 1.135291921130574337e+04 1.138351660714755599e+04 1.136454308300711455e+04 1.137090714046189169e+04 1.137242678157793671e+04 1.138092557136431606e+04 1.139210567866590463e+04 1.139244944757879784e+04 1.137731638742934774e+04 1.136936526837840211e+04 1.134887765849823882e+04 1.135004257927183789e+04 1.135824844295894218e+04 1.137471142399364180e+04 1.135933347247102574e+04 1.133752776526463822e+04 1.132787843009378048e+04 1.132517652890813770e+04 1.135812438731819020e+04 1.132663397034613809e+04 1.133718528278054509e+04 1.129710917672270989e+04 1.132722472046204530e+04 1.133139608292477351e+04 1.130159520468771370e+04 1.129603515722370503e+04 1.132785456949585750e+04 1.131490093276600237e+04 1.133447322819224610e+04 1.130885703952458425e+04 1.132405532359177050e+04 1.131583909411758395e+04 1.131004433791237898e+04 1.132516369485006180e+04 1.132606071466284811e+04 1.134328260320139270e+04 1.134684793289086338e+04 1.135318092914573026e+04 1.135823172845651061e+04 1.135653413084950262e+04 1.136370164199936698e+04 1.133735376057099529e+04 1.138686194750015056e+04 1.137625580989517402e+04 1.136960296781570469e+04 1.137228429447241979e+04 1.141241894405966195e+04 1.139020031060921610e+04 1.143562481652392125e+04 1.142828078479558098e+04 1.142697217910372092e+04 1.143340164099353387e+04 1.148623583322470040e+04 1.144522608013440004e+04 1.144311955232058062e+04 1.144119550544783488e+04 1.145037733109186593e+04 1.145545006842820294e+04 1.143017391851913817e+04 1.147135692432955329e+04 1.146432244284905755e+04 1.146917292245353019e+04 1.144658965521158461e+04 1.146310155373793532e+04 1.144755851460196391e+04 1.147263903192488397e+04 1.147700959651413359e+04 1.145182540987426728e+04 1.144290312568903391e+04 1.144142398761362529e+04 1.141923371660047815e+04 1.141707985408149216e+04 1.139239691659799246e+04 1.139402455153061783e+04 1.140348870026197801e+04 1.140504481819212924e+04 1.144066550011519575e+04 1.144292997743104024e+04 1.147036681080874041e+04 1.145277568591581075e+04 1.146202854410416330e+04 1.145895077237515034e+04 1.143627417251987572e+04 1.143738509702319607e+04 1.146782684250594320e+04 1.143148580577457142e+04 1.146370867495639322e+04 1.146181489286851865e+04 1.145623282585631569e+04 1.145743330992685696e+04 1.144904274158655790e+04 1.143965618133108910e+04 1.143697768609538070e+04 1.144495048544311612e+04 1.145036451765653146e+04 1.140245241016944237e+04 1.137995593488521081e+04 1.136179219915131944e+04 1.133772190803044214e+04 1.133782832773351038e+04 1.136362997888923201e+04 1.137946851844762932e+04 1.135793083840531472e+04 1.137139798080795299e+04 1.137247359805176347e+04 1.133735778602390747e+04 1.132411473090929394e+04 1.131737766469442249e+04 1.132246193152865271e+04 1.130434087235412153e+04 1.127822465904090132e+04 1.130410645550530535e+04 1.133557570517297791e+04 1.131334321293328503e+04 1.133253088747032234e+04 1.131081999759023711e+04 1.131687390473965752e+04 1.130052041761205692e+04 1.131138503349990424e+04 1.129791887768461856e+04 1.131422849052666970e+04 1.130195718580072389e+04 1.128602974365003502e+04 1.130128087105855411e+04 1.128402774024215432e+04 1.127414963911553787e+04 1.127672255041551216e+04 1.129558980806865475e+04 1.130306919574718631e+04 1.129825616549105143e+04 1.129987674097159470e+04 1.128409916347591388e+04 1.127149445399265460e+04 1.127819171540858042e+04 1.128888940711809300e+04 1.130609926062253544e+04 1.129084454972545245e+04 1.126555202167529387e+04 1.124691234452082790e+04 1.125780223834631215e+04 1.127235095269417070e+04 1.126661735038555344e+04 1.127981893789054629e+04 1.124676270575550552e+04 1.123524954651989356e+04 1.123084858703036844e+04 1.123385445922029066e+04 1.124102114383353728e+04 1.122365143217672994e+04 1.120167010808635496e+04 1.120274904238785530e+04 1.116890576457778661e+04 1.118382263559486455e+04 1.121852498030176321e+04 1.121363047230365919e+04 1.118274994340665398e+04 1.120158852828421732e+04 1.118938873565344511e+04 1.119559487004817856e+04 1.119863231314775476e+04 1.120899117311262671e+04 1.123957912814486917e+04 1.123514372457393620e+04 1.125564790963385349e+04 1.128441737756617840e+04 1.124963922948518848e+04 1.124613731403775273e+04 1.126090037625829427e+04 1.125189017017057267e+04 1.126419365274727897e+04 1.126841239484780272e+04 1.128441177100991990e+04 1.128811230686892486e+04 1.129337021682221894e+04 1.129708394111691450e+04 1.128777551889892311e+04 1.130004062827083362e+04 1.129275082808086518e+04 1.134441927586795828e+04 1.132798984181036758e+04 1.135180346011562506e+04 1.134769978225593150e+04 1.133460017894858902e+04 1.135174823750251926e+04 1.137448887182153885e+04 1.137607365979044516e+04 1.138967378031796943e+04 1.135474596777071929e+04 1.136167192854403402e+04 1.133128422689106264e+04 1.134013786153044384e+04 1.133422473349704160e+04 1.132401599976875514e+04 1.131005242525463473e+04 1.130585197274115671e+04 1.128742670511041433e+04 1.130570170325656909e+04 1.130083753657119996e+04 1.125658664476328158e+04 1.128875081364529979e+04 1.129194303236657834e+04 1.132113879044359601e+04 1.128412927921094160e+04 1.131414992616282143e+04 1.127772063443865045e+04 1.127020892662395636e+04 1.127261837599857063e+04 1.126731052407931384e+04 1.126310539484428591e+04 1.127376999047672507e+04 1.125791952028714695e+04 1.122328441084322731e+04 1.121164733420424454e+04 1.123576961747096902e+04 1.122805219521318941e+04 1.123021530551949945e+04 1.122080684757416748e+04 1.122258925413186626e+04 1.121330210361491663e+04 1.122592162876689872e+04 1.125220051963455626e+04 1.127112587077504395e+04 1.127896726627306271e+04 1.126639061605539791e+04 1.126153519383472303e+04 1.130415032925951709e+04 1.131936521120937505e+04 1.128684867945060978e+04 1.126093825987748278e+04 1.129104309265990378e+04 1.128551083680919874e+04 1.128335925480266269e+04 1.131440481729150451e+04 1.132435592029756299e+04 1.128320464810461272e+04 1.131349632186742747e+04 1.133265827763665584e+04 1.132848489609853095e+04 1.134637710344325751e+04 1.134443284166830381e+04 1.138075110611236414e+04 1.137313173649546479e+04 1.137369211554334652e+04 1.137812517941294573e+04 1.139981380102859657e+04 1.140653810048470768e+04 1.140059283474725453e+04 1.139660591612519238e+04 1.142553384969206127e+04 1.143537658497682787e+04 1.141949194205064487e+04 1.138645379966898872e+04 1.139300230202941930e+04 1.142532770675488973e+04 1.139464815691474541e+04 1.138070985486957579e+04 1.141542280144066899e+04 1.141883970252749168e+04 1.139218643761734711e+04 1.140327197287600029e+04 1.140201572478148955e+04 1.141905847221052318e+04 1.140801270466951974e+04 1.141615864694393531e+04 1.143204323205149194e+04 1.140513337904983746e+04 1.141526796624807321e+04 1.138839991994037518e+04 1.140863808449867065e+04 1.140282328478210547e+04 1.138982061549347782e+04 1.140618688732986448e+04 1.137357508746283020e+04 1.137064779869934864e+04 1.137947508519791154e+04 1.137165549186119824e+04 1.138025196630387654e+04 1.136351200102879375e+04 1.137044070398639815e+04 1.139648147797509773e+04 1.139205268784185682e+04 1.143285835229577242e+04 1.141319206270666655e+04 1.138256815010302307e+04 1.139000340334706925e+04 1.138172369221305780e+04 1.138769650908729272e+04 1.136474612076104313e+04 1.137186906908191668e+04 1.135432659431475440e+04 1.134703963861396187e+04 1.138070156683163805e+04 1.135607257581073645e+04 1.137715592918660514e+04 1.138989014358468376e+04 1.141335216484561897e+04 1.137349237140233708e+04 1.136448841959716083e+04 1.136670408895687069e+04 1.140443486937309717e+04 1.144104049492645390e+04 1.143754549376245086e+04 1.141106891046593773e+04 1.138028879607000272e+04 1.136164445309924849e+04 1.136144803246338233e+04 1.135746040662947780e+04 1.134911120106692579e+04 1.135975865856018754e+04 1.133638264855756825e+04 1.137895527986461639e+04 1.141084350914113747e+04 1.136268767088155255e+04 1.139899292624281225e+04 1.141213035089220466e+04 1.144367878391817976e+04 1.139361542039057167e+04 1.143175754056709775e+04 1.143442950846267559e+04 1.142899995812115958e+04 1.141084457315882355e+04 1.141015333171871134e+04 1.142896353738189464e+04 1.140263587642401217e+04 1.141260830999703467e+04 1.137774356237290704e+04 1.138231657692145200e+04 1.140086531258205832e+04 1.136128273211229862e+04 1.139419429732571189e+04 1.137791384630634093e+04 1.138001646348046052e+04 1.137213823660619346e+04 1.136174827755140359e+04 1.136206308656461806e+04 1.139086520833328541e+04 1.139256453711944960e+04 1.137770974450871290e+04 1.139382131689816561e+04 1.138443174676736999e+04 1.138381696817992815e+04 1.139635582870878170e+04 1.139690623256705112e+04 1.139009724316471693e+04 1.139378857173269535e+04 1.140797232607824481e+04 1.141610712090785455e+04 1.140593607932752820e+04 1.142066138501914611e+04 1.144674455326010866e+04 1.142514701339526255e+04 1.144032846729653829e+04 1.139807833338304590e+04 1.139120886252609125e+04 1.139490303956449316e+04 1.138230224853119580e+04 1.141764757681092851e+04 1.137634243792236884e+04 1.138388636045468957e+04 1.141129522065234596e+04 1.139719505055313857e+04 1.139622811420131620e+04 1.139364953531042920e+04 1.137598587933851013e+04 1.140145178144289093e+04 1.139648356865547248e+04 1.138890862371568437e+04 1.139922806908920757e+04 1.139720911000934029e+04 1.137790734667829565e+04 1.138931540219175258e+04 1.137917340154220619e+04 1.137709188002014344e+04 1.139388600396956463e+04 1.143419979046050139e+04 1.144131527181281308e+04 1.145760042869968129e+04 1.139421985232135012e+04 1.137186474871904284e+04 1.137307761249992654e+04 1.140069505005055726e+04 1.138705700105646793e+04 1.141648036274443075e+04 1.139968886162360286e+04 1.137849791794144039e+04 1.140449775925822178e+04 1.143278781480832913e+04 1.137496661928168942e+04 1.137317240146791664e+04 1.135765879288012547e+04 1.131783110929776012e+04 1.130286502682965511e+04 1.131788931966252858e+04 1.133276322434342546e+04 1.132951577104028911e+04 1.131258705299314533e+04 1.130507176754477587e+04 1.132725315389190837e+04 1.129163462685798186e+04 1.131286202228947514e+04 1.128586087951912850e+04 1.126689327134120686e+04 1.130164423346777585e+04 1.127615466087554523e+04 1.130837524501463486e+04 1.125595753952404630e+04 1.125808889945384544e+04 1.125738655009250033e+04 1.123607400365215472e+04 1.123602886223448331e+04 1.125710933734907667e+04 1.122969814384445453e+04 1.124536346450533529e+04 1.127255665800931638e+04 1.128530126463343368e+04 1.127391307435330964e+04 1.128906633915993734e+04 1.127350614240566938e+04 1.129370191574037744e+04 1.126877314000828119e+04 1.125148051899605343e+04 1.126373235315240890e+04 1.130485647098643858e+04 1.135265946851309309e+04 1.132578577769181175e+04 1.131265914177715968e+04 1.129707146684544387e+04 1.130393962711189670e+04 1.131989620539506177e+04 1.133430383357975552e+04 1.133613320252226185e+04 1.130344049305560293e+04 1.132884128394776053e+04 1.131279480769151633e+04 1.132629351746388420e+04 1.132026529915925676e+04 1.134415558331865941e+04 1.135179699975858421e+04 1.133207187331633031e+04 1.137892974558972855e+04 1.139380300096288738e+04 1.136869189478734006e+04 1.137095659932690796e+04 1.136207202598399817e+04 1.134220628697969005e+04 1.135861471903805977e+04 1.132614333387893021e+04 1.132147565414895143e+04 1.136674098483383750e+04 1.137496095421454629e+04 1.138796534857359620e+04 1.137747938156824785e+04 1.134684139277319628e+04 1.134092438466129897e+04 1.133095066532398596e+04 1.130080390396548319e+04 1.129682777474557042e+04 1.128908020884290636e+04 1.131544160003818251e+04 1.126867828214688780e+04 1.126002822566358736e+04 1.122497988149185221e+04 1.122294960507201722e+04 1.126840474718366386e+04 1.124072717675627428e+04 1.124169436132835290e+04 1.126137771308149240e+04 1.125972583634901093e+04 1.128209358282112589e+04 1.132204095073235476e+04 1.133280118381835382e+04 1.129707486334203531e+04 1.134993801773745872e+04 1.134078822095365467e+04 1.131647341781840441e+04 1.136065584717020101e+04 1.135414906408587922e+04 1.139237680811733844e+04 1.135685440665442729e+04 1.136270561210975393e+04 1.130623449040550440e+04 1.128755627132383597e+04 1.128873829259299055e+04 1.127369009170487152e+04 1.130817376861044249e+04 1.130295066612559640e+04 1.131681477465828902e+04 1.127878905323812251e+04 1.129008742171194172e+04 1.127642662136613762e+04 1.131465542863496376e+04 1.130751107279229473e+04 1.130375659341356732e+04 1.129947120558690949e+04 1.132233530244407302e+04 1.134130354683160658e+04 1.133778633690410425e+04 1.131859486757373634e+04 1.131495066087909800e+04 1.131850341721103723e+04 1.133983620309312573e+04 1.131559303473426189e+04 1.131571208000154547e+04 1.133043960200851325e+04 1.135340876466798545e+04 1.134124584472809511e+04 1.136287996821395427e+04 1.134819555833852246e+04 1.134232543434776926e+04 1.133881797199348148e+04 1.133619599452909824e+04 1.132741180867041658e+04 1.134103886546279864e+04 1.133902181839394325e+04 1.133541582658968764e+04 1.133997689680791518e+04 1.135393750533694947e+04 1.133154437334502290e+04 1.132762387660257264e+04 1.133587317112669734e+04 1.134579947303150948e+04 1.135576478906727425e+04 1.134998083578851765e+04 1.133468938230922504e+04 1.135828197956890654e+04 1.132097177855404698e+04 1.136807310711125137e+04 1.133666261511509038e+04 1.135416739721068916e+04 1.136492429509028625e+04 1.138160962037141508e+04 1.140471456434741231e+04 1.137858410494145573e+04 1.139123429625024983e+04 1.133204340982963367e+04 1.132841169641185479e+04 1.133049594670253464e+04 1.135110528048822016e+04 1.134395751650597413e+04 1.140649686007393757e+04 1.136379726399514584e+04 1.136506011189220226e+04 1.134796192486492873e+04 1.135549051621094804e+04 1.137476139012458771e+04 1.135058665639593346e+04 1.132543213042591560e+04 1.133435882944008881e+04 1.136382486369652179e+04 1.134838529832478889e+04 1.131760311575079140e+04 1.133157861371576837e+04 1.135187785119269029e+04 1.130019443776708067e+04 1.131720748675798313e+04 1.135287304261578538e+04 1.134811952827901405e+04 1.134742225879950274e+04 1.132599576780236930e+04 1.131953278930371744e+04 1.129967688597753477e+04 1.131275849483218371e+04 1.129546225912813316e+04 1.129589994218274478e+04 1.127667899624460915e+04 1.126179618174251846e+04 1.125755748825121373e+04 1.126950150698789184e+04 1.125952630125806354e+04 1.128087439188840290e+04 1.128792407522198300e+04 1.123100693325776592e+04 1.124492986954983644e+04 1.122219217136349471e+04 1.125036410253559188e+04 1.126366487490995678e+04 1.124391866144127380e+04 1.121189348931301902e+04 1.123676489415076685e+04 1.124292498942269049e+04 1.128495416858906719e+04 1.133233135969988507e+04 1.132427913159068521e+04 1.132008273859970905e+04 1.130926163226577773e+04 1.128993165765655431e+04 1.127450873595100165e+04 1.126448414401989976e+04 1.127812451875644547e+04 1.127521620054656159e+04 1.124432104599974264e+04 1.126395850758229790e+04 1.125919822815561020e+04 1.124708187812175311e+04 1.127053505701865834e+04 1.126941692074505590e+04 1.126710862317697683e+04 1.126502314728231977e+04 1.125016639664501417e+04 1.127707649217314975e+04 1.130620546209514032e+04 1.131233590916509456e+04 1.129689424921576756e+04 1.128776579989941820e+04 1.129443293802156222e+04 1.129326129240556838e+04 1.129083450617256494e+04 1.129153484738288353e+04 1.130032256597585001e+04 1.129717587041036495e+04 1.132341499028026192e+04 1.132072757686097430e+04 1.132660821603754812e+04 1.129761764749478971e+04 1.130610936084891364e+04 1.131473302618118578e+04 1.128400202864909988e+04 1.128289600443792551e+04 1.130336098472032609e+04 1.129926345762857454e+04 1.130874685007806693e+04 1.128923077904469574e+04 1.130050818902470019e+04 1.131298758166751577e+04 1.135167620145017827e+04 1.133104200508934264e+04 1.135515802876758971e+04 1.136572168201135355e+04 1.137163539181906344e+04 1.139312354372212758e+04 1.138626203757800249e+04 1.141512880541955201e+04 1.140097037923993958e+04 1.143426748596343714e+04 1.141246789425907809e+04 1.142251987645601002e+04 1.144030780744115327e+04 1.146009751537072771e+04 1.146304349178688972e+04 1.145067174418987634e+04 1.146226790060233725e+04 1.146567472518928844e+04 1.147933697626592402e+04 1.146326607341344788e+04 1.145889021357867387e+04 1.147442566544739930e+04 1.147763369022111146e+04 1.147778084486169246e+04 1.147837127502916337e+04 1.144885072859983120e+04 1.142583262084517628e+04 1.144030200407454868e+04 1.143822381325543574e+04 1.145127296925884548e+04 1.145218708879531005e+04 1.145330515828089847e+04 1.147162998250068813e+04 1.147071939580705293e+04 1.146218164650408653e+04 1.142668441017874829e+04 1.141935233955127114e+04 1.140088991819950024e+04 1.137988592804182372e+04 1.138464033503446262e+04 1.138820533046066885e+04 1.136525830997450794e+04 1.141506649471962555e+04 1.139626758560765302e+04 1.142891822440056967e+04 1.140831410013544519e+04 1.139854564086243954e+04 1.139316450082930351e+04 1.139631694385582341e+04 1.137097935049219996e+04 1.137462263735506167e+04 1.139063488328191124e+04 1.139722973228228147e+04 1.133528984188680079e+04 1.136455491817707116e+04 1.135548937113030843e+04 1.139832114841119983e+04 1.142180129614112229e+04 1.140023930433205351e+04 1.141620927181090519e+04 1.144377277513387889e+04 1.142558903295890741e+04 1.139931757357941569e+04 1.143399939657366122e+04 1.142348475486641473e+04 1.142048002952136994e+04 1.143949561752839691e+04 1.143754282215531930e+04 1.141133473301669619e+04 1.143684953125891298e+04 1.143409430914591394e+04 1.145484160193625576e+04 1.146152002974610696e+04 1.143438476230135529e+04 1.146282842275606890e+04 1.145706445105461535e+04 1.145015718130927053e+04 1.146812740548672082e+04 1.144891110000480330e+04 1.145978147818420803e+04 1.147486747487811772e+04 1.147289057984308056e+04 1.151583533676728621e+04 1.150943171360161068e+04 1.150535516526643733e+04 1.151705638575194644e+04 1.150705686255873297e+04 1.154619453238678216e+04 1.153284445426131424e+04 1.152256373495552180e+04 1.151905340151138080e+04 1.153707790033230413e+04 1.143699661679205019e+04 1.144507830299751731e+04 1.143157655782255642e+04 1.145216509412505184e+04 1.143189915495655259e+04 1.141619644677907854e+04 1.143165917305940457e+04 1.142508299178159905e+04 1.142100892685228973e+04 1.144276363354923342e+04 1.145742402472236427e+04 1.145698053549237920e+04 1.147741761765814954e+04 1.147648658227673150e+04 1.148635968550956568e+04 1.152556723837053323e+04 1.150758587016405545e+04 1.151619242378585477e+04 1.150634561085927271e+04 1.147693234637165006e+04 1.151674146317514715e+04 1.147078399424745112e+04 1.146453158171028554e+04 1.145058692355176390e+04 1.146196962665422689e+04 1.145770924689134154e+04 1.146410432583402689e+04 1.142078838936729335e+04 1.142199009060292701e+04 1.142718757830133291e+04 1.144533602555083598e+04 1.142391119330745823e+04 1.142346813375585407e+04 1.141895037043881348e+04 1.140020589513066625e+04 1.141535329167683631e+04 1.140182310522465559e+04 1.141189393494380420e+04 1.144253163409801346e+04 1.143524951261399474e+04 1.140313703409966001e+04 1.141199618555934285e+04 1.140820484235927870e+04 1.140618634806175214e+04 1.143401939652830151e+04 1.143910192028398887e+04 1.141365776870827358e+04 1.141100002499750190e+04 1.138725302277970150e+04 1.137894888560226354e+04 1.136878421902307127e+04 1.135639827505569338e+04 1.137334271694415838e+04 1.132018066649787943e+04 1.133639175506945321e+04 1.132105727603861669e+04 1.131091044873851024e+04 1.132506205644552210e+04 1.130216533135699865e+04 1.129178792928524308e+04 1.127141454652352149e+04 1.129891839382890794e+04 1.129275863142769049e+04 1.132524167225085148e+04 1.133275008051427903e+04 1.133487517587888578e+04 1.133527007107491045e+04 1.133184036998464217e+04 1.133306491714122603e+04 1.136227403770652199e+04 1.136474676768226891e+04 1.132146736789393617e+04 1.132687280659644603e+04 1.134687026439412693e+04 1.133823878577379401e+04 1.135771593016078441e+04 1.136231866840950897e+04 1.134853588279075848e+04 1.135900869449668971e+04 1.136226708907576176e+04 1.137698178990129054e+04 1.137481970218040260e+04 1.136373551367915570e+04 1.136169412564855702e+04 1.136963690533564659e+04 1.136938080004401309e+04 1.139246098654401612e+04 1.135603732135888276e+04 1.135197308679131493e+04 1.133597460683045938e+04 1.133571988024095481e+04 1.133357478696775615e+04 1.132917512269425606e+04 1.135127686332772100e+04 1.131928863444147828e+04 1.134692923200093537e+04 1.135887835466266006e+04 1.135069918323447200e+04 1.132904331467160227e+04 1.136639565859266077e+04 1.137315649545820634e+04 1.136097747932228049e+04 1.136524577692484127e+04 1.138476097333718826e+04 1.134799642208522528e+04 1.137639831161207076e+04 1.132004433338693343e+04 1.134412947999879361e+04 1.133713439980673502e+04 1.133515090758804581e+04 1.133737651123570504e+04 1.133777355169704242e+04 1.134233965769662973e+04 1.134407883407105510e+04 1.136924903230095151e+04 1.135193037943946365e+04 1.134911931796062890e+04 1.134397527600679314e+04 1.132394258399075989e+04 1.136029249157456616e+04 1.135112986265669679e+04 1.136650627684343999e+04 1.136395813604479918e+04 1.134052493558440619e+04 1.133667194393986938e+04 1.135872207397655438e+04 1.134750336327846162e+04 1.132067319646852957e+04 1.130493887289876511e+04 1.129744012925041716e+04 1.129831485735212664e+04 1.130811936863662231e+04 1.130320052646359909e+04 1.128029643621919604e+04 1.126319949838572938e+04 1.123538331036058844e+04 1.124658643281843979e+04 1.126702850263830442e+04 1.127894421912781218e+04 1.130930458911706955e+04 1.128672370472242983e+04 1.132207278969005529e+04 1.130913925723380271e+04 1.129644423831495078e+04 1.132076381170006971e+04 1.131689488423774128e+04 1.135626634089826257e+04 1.132599711674256469e+04 1.131360234575310278e+04 1.128722654637197775e+04 1.127473141400880377e+04 1.131368739353387718e+04 1.131649250009104435e+04 1.134441205338090549e+04 1.138291711026538906e+04 1.140810506652142612e+04 1.138801094701371039e+04 1.138760310976768960e+04 1.137754222708263478e+04 1.137146840775789497e+04 1.137606402196886847e+04 1.139373360929211594e+04 1.135458265909231341e+04 1.136188927919633534e+04 1.136534678439940944e+04 1.136290824197627080e+04 1.132728089275598359e+04 1.133675208748300975e+04 1.132136282296489298e+04 1.132300558415555133e+04 1.135636082470161818e+04 1.131561688363997200e+04 1.133139986998329550e+04 1.137185520234959404e+04 1.134064259439730995e+04 1.135175880914369009e+04 1.135833773196354196e+04 1.133858756502292090e+04 1.133115345723996870e+04 1.132874594011214504e+04 1.132266817719293977e+04 1.135076729338940459e+04 1.133097740442727809e+04 1.133268704959997740e+04 1.131678062672048509e+04 1.131978125943543637e+04 1.132657926401652185e+04 1.134421760243634708e+04 1.134238546221012984e+04 1.131970918536626777e+04 1.129206690395367877e+04 1.130289995079874825e+04 1.127803864954147684e+04 1.126524551569953837e+04 1.131333996622360974e+04 1.133294515266263807e+04 1.131037945010921430e+04 1.129305953517730813e+04 1.132164463975056970e+04 1.130800276252033836e+04 1.133438011482148613e+04 1.133582784848682422e+04 1.132087594422871734e+04 1.134346896421568636e+04 1.134372332514662230e+04 1.133218024625301405e+04 1.132760067292537315e+04 1.132105489152788505e+04 1.132748366007207551e+04 1.132344478302385323e+04 1.134501753150852710e+04 1.134250147463247231e+04 1.136524980594416593e+04 1.137816027626553296e+04 1.138527795885326850e+04 1.138477994208386190e+04 1.140425412692329155e+04 1.137714920883703599e+04 1.142449810252961288e+04 1.143293170739246852e+04 1.142056721541364641e+04 1.143357945172600193e+04 1.138842818427037309e+04 1.140447452665103083e+04 1.142575642580517706e+04 1.143571687097482209e+04 1.144437948496192075e+04 1.139898128166218157e+04 1.140162751022966040e+04 1.139188586616959219e+04 1.141830084460128819e+04 1.145383052978087289e+04 1.143166492553405078e+04 1.145150751782424049e+04 1.145605683119852802e+04 1.148879625696399125e+04 1.147675603468236477e+04 1.148613044397872727e+04 1.148066834141121581e+04 1.145249041174452759e+04 1.147778071845761224e+04 1.147886274816951118e+04 1.146250036110243127e+04 1.146328765241432484e+04 1.140680391473040982e+04 1.141940703886133815e+04 1.137146775777116272e+04 1.142590828044265800e+04 1.138115499567655024e+04 1.140499289111556936e+04 1.137900078080540152e+04 1.140028991073921861e+04 1.140042329564555803e+04 1.138099880258668418e+04 1.139555846216649843e+04 1.139109321128197189e+04 1.143376670176786865e+04 1.141487317277940929e+04 1.140967655478199049e+04 1.138655976886344251e+04 1.140304870696233775e+04 1.141620751400649351e+04 1.141768564657143907e+04 1.139517750937484925e+04 1.142300127938263176e+04 1.142841814718790920e+04 1.144998241010898710e+04 1.142944702850654721e+04 1.143088047423562602e+04 1.144525380617732480e+04 1.141298892956066993e+04 1.140293743849675047e+04 1.145144755041790813e+04 1.143751362212056483e+04 1.146897849781506557e+04 1.144439100633265116e+04 1.147107995532970745e+04 1.147215226287893711e+04 1.145281226802296078e+04 1.146358348378410665e+04 1.143841519693071132e+04 1.144820300064753064e+04 1.145778360537092522e+04 1.142812651457381980e+04 1.143245977359195786e+04 1.141629611255828422e+04 1.143515120854462293e+04 1.141792636699252762e+04 1.140980744105061422e+04 1.141002615978231734e+04 1.140623981933703180e+04 1.140708638163003889e+04 1.142680822415967850e+04 1.143666824605193324e+04 1.143023223436256922e+04 1.145169653161792485e+04 1.145874104000755506e+04 1.147942198952698709e+04 1.152055904147801630e+04 1.148938256054590420e+04 1.152242759013739123e+04 1.148590929230287657e+04 1.146181123605189168e+04 1.147926467301711455e+04 1.146381527838721195e+04 1.147156284949498331e+04 1.148058162375703432e+04 1.149558991171772141e+04 1.151822704733836144e+04 1.146576473181195615e+04 1.145887750478602902e+04 1.146375667968131893e+04 1.145155963805793181e+04 1.146823404057349944e+04 1.151203989295267456e+04 1.150348828474380571e+04 1.152490698270097346e+04 1.151868273082428823e+04 1.150749222352036486e+04 1.153540168989029553e+04 1.152373169625447008e+04 1.152564250308578630e+04 1.148536056885428115e+04 1.150056758359228115e+04 1.151361052594991452e+04 1.150953134313705414e+04 1.149591343292775673e+04 1.150183144345104847e+04 1.154751055417428324e+04 1.153089873815549436e+04 1.150958131350380791e+04 1.150844628431126148e+04 1.152709963454581703e+04 1.153449778375517963e+04 1.151668814392363311e+04 1.153683683165175898e+04 1.154913573765208275e+04 1.153428606976200899e+04 1.152238570706740757e+04 1.151199464823348717e+04 1.150550944740863088e+04 1.150125674230080949e+04 1.153482906308011661e+04 1.153947735610267409e+04 1.151843174728494159e+04 1.152908411859156149e+04 1.150234575271813810e+04 1.148102452560055281e+04 1.148440868934892933e+04 1.148622281485903659e+04 1.143363391097188651e+04 1.146756215558004260e+04 1.147131188523730452e+04 1.145899520031035172e+04 1.147929968758657924e+04 1.145195559154983130e+04 1.145444448899166855e+04 1.146111919799256611e+04 1.149282243364258284e+04 1.148567474524711361e+04 1.150627501995976127e+04 1.149353526210697419e+04 1.148797773790301653e+04 1.147908256721005455e+04 1.144424057054189325e+04 1.146457319945838026e+04 1.145198770865321239e+04 1.144547401043360878e+04 1.144187750182889249e+04 1.145447667690087474e+04 1.145046810685266064e+04 1.148509610698860888e+04 1.147275572394174196e+04 1.142278905923720413e+04 1.143056231587356706e+04 1.141980325106145392e+04 1.143465789079404021e+04 1.140977945418952004e+04 1.141449167635675985e+04 1.139889787430229262e+04 1.141686235660776401e+04 1.140768767532329366e+04 1.142391717258055724e+04 1.144932841438548894e+04 1.140080453140925238e+04 1.140952340638346141e+04 1.142757626565351347e+04 1.144073290433290640e+04 1.140869240233995697e+04 1.141735474613395854e+04 1.138101570554904174e+04 1.137859460955477880e+04 1.138311544603026050e+04 1.135006175343057112e+04 1.135151818208117220e+04 1.131532813738103323e+04 1.133889658126157519e+04 1.136386143795142925e+04 1.136558348621014193e+04 1.138374349692955366e+04 1.138972173481007303e+04 1.136209115395894150e+04 1.137255591770187857e+04 1.137106334229767708e+04 1.134131520919646209e+04 1.137917412630885883e+04 1.136480400342750909e+04 1.136358165877022839e+04 1.135560346057845709e+04 1.130813701208751991e+04 1.128899565136104138e+04 1.128441445983479389e+04 1.127465804760422907e+04 1.128067019910961062e+04 1.129979821849344989e+04 1.126659250944572341e+04 1.127381678470945371e+04 1.127834851613801948e+04 1.127737513020022925e+04 1.129198162204346227e+04 1.128151028315253825e+04 1.127682475161639741e+04 1.130538479148080660e+04 1.133223633236102978e+04 1.134008595257517663e+04 1.131749911282668472e+04 1.129499051764044634e+04 1.129602148436210882e+04 1.126266652560859256e+04 1.128254707003252588e+04 1.126073889634987063e+04 1.127275177037918729e+04 1.130198083036062962e+04 1.132671371212789381e+04 1.132086626388835793e+04 1.134102783785081920e+04 1.131785415425137398e+04 1.131604559661707390e+04 1.131838762383640824e+04 1.135321651422834293e+04 1.135749536286043440e+04 1.135919466517227011e+04 1.132052800099296110e+04 1.133344710580933497e+04 1.134368578015157254e+04 1.132664134347422441e+04 1.133995155346449246e+04 1.134343270815475262e+04 1.131224608321466258e+04 1.131607044645230235e+04 1.130639712175650311e+04 1.134465436974903059e+04 1.133938374910529456e+04 1.135145543301188263e+04 1.134496010750210007e+04 1.133771551407948573e+04 1.137056495879722570e+04 1.136002050351854814e+04 1.138348637389954820e+04 1.134223827103007534e+04 1.131299025441717276e+04 1.133155111928155566e+04 1.131968602007036316e+04 1.132682935398834707e+04 1.133938095973160489e+04 1.132508526372434790e+04 1.134784640199036221e+04 1.134926423962575063e+04 1.134714070628337686e+04 1.132630703965324028e+04 1.133771912897554648e+04 1.135886157602110507e+04 1.132753954632956993e+04 1.135739356591210162e+04 1.136902942375520433e+04 1.140297456457858061e+04 1.141528348485270544e+04 1.141306689405858742e+04 1.142969873584877132e+04 1.138081428554036211e+04 1.133702181359509632e+04 1.135116049856279642e+04 1.133680846916678274e+04 1.136382625380004720e+04 1.135828349654123122e+04 1.132718414306813611e+04 1.132479232178867460e+04 1.132984751663978386e+04 1.132868180348491478e+04 1.133376099550702565e+04 1.132856434916949365e+04 1.134231673141234023e+04 1.135524991514797875e+04 1.132485826421087404e+04 1.135417863246952948e+04 1.134467759016835771e+04 1.134167149352136767e+04 1.136864992510754200e+04 1.138741800219933430e+04 1.136563608415183808e+04 1.135793513721417185e+04 1.134516786206341567e+04 1.132962148996537508e+04 1.131444493091985714e+04 1.130564651652938664e+04 1.131981306048004808e+04 1.131679134977505964e+04 1.130465518903188604e+04 1.133467581473161408e+04 1.133322438615043939e+04 1.132616141884569151e+04 1.133327295601019250e+04 1.134825555445580721e+04 1.137750520335399233e+04 1.134146548452050229e+04 1.133861774188487107e+04 1.134711849363369765e+04 1.132423653915666728e+04 1.129823326534947591e+04 1.130503039432682272e+04 1.133101063731684371e+04 1.134048554741448424e+04 1.130671313582572293e+04 1.133483880632029468e+04 1.134255161182464326e+04 1.134480188333439582e+04 1.133180074566249277e+04 1.131926730308887818e+04 1.129437441809420125e+04 1.130314873886048008e+04 1.130546071322279749e+04 1.132249674330963717e+04 1.133732956259901403e+04 1.131223219450437318e+04 1.131012056131385907e+04 1.127816216961499958e+04 1.130865963257347175e+04 1.128349194190364869e+04 1.132140287232204719e+04 1.132385262156694444e+04 1.133576485530651371e+04 1.132392002369750116e+04 1.133122689040503610e+04 1.135313492531394513e+04 1.134358667320065433e+04 1.136146715689787561e+04 1.136273279451023882e+04 1.136133674912299466e+04 1.140590827431459729e+04 1.140965002456987349e+04 1.137017256922100205e+04 1.135873691839894855e+04 1.136915366091792930e+04 1.133519249860106174e+04 1.135852607709352924e+04 1.133606890712429413e+04 1.128927827454112412e+04 1.131633416874737486e+04 1.130356944920495334e+04 1.130647134292829469e+04 1.129194928247501957e+04 1.129604113254301774e+04 1.132135326106265711e+04 1.132406078607771087e+04 1.131381211926776268e+04 1.129824496305750472e+04 1.130771332658258325e+04 1.133346641562285731e+04 1.134184564106351536e+04 1.133174940227728075e+04 1.133928212491429076e+04 1.136246275723536564e+04 1.136534130668042962e+04 1.138039934510232524e+04 1.136796160757513826e+04 1.136554182089824462e+04 1.135295041904554819e+04 1.134215699883803063e+04 1.131670440134071578e+04 1.133718218052534758e+04 1.132052527638806896e+04 1.129681403780583059e+04 1.129508651488464966e+04 1.128206339839212524e+04 1.130735139721708947e+04 1.131365427077417189e+04 1.133874458476129257e+04 1.132988697701736419e+04 1.136741015208321551e+04 1.135345920825088979e+04 1.134956768463471781e+04 1.132591049709736581e+04 1.136401061947111884e+04 1.137566742536905986e+04 1.139263574950312250e+04 1.137864283571358283e+04 1.140006204975494438e+04 1.138137605492984221e+04 1.136196515774116051e+04 1.137043536250796933e+04 1.137986519195368055e+04 1.134996828188680047e+04 1.133587647978115638e+04 1.132354205824244491e+04 1.132924896782236283e+04 1.133411020887283303e+04 1.131299591576167768e+04 1.131787995397652594e+04 1.128659783548771338e+04 1.126611051544091424e+04 1.127430937440390699e+04 1.128900091459009309e+04 1.130608134437084664e+04 1.131407811812700129e+04 1.131125572732867658e+04 1.131749469325259815e+04 1.134994748326777517e+04 1.130713346826518136e+04 1.130845672908409870e+04 1.131058172234402991e+04 1.129494873355381242e+04 1.129231143677084219e+04 1.131282509684491379e+04 1.130871652521872966e+04 1.130725924296791891e+04 1.129573133533508008e+04 1.130148632494658159e+04 1.129244898484109399e+04 1.130983162331879430e+04 1.131083998235079889e+04 1.130153098017645243e+04 1.131281712927303852e+04 1.130704509150758531e+04 1.129703882404729484e+04 1.130207789715350009e+04 1.128526200366055855e+04 1.128065562335518916e+04 1.124942427415435304e+04 1.127696637103041758e+04 1.126158858083832638e+04 1.126387129151299268e+04 1.128823513969471787e+04 1.127148578784012352e+04 1.127082308333106084e+04 1.128600475586365610e+04 1.124096063798368777e+04 1.125712316468248537e+04 1.124261241615755171e+04 1.126636717152858546e+04 1.127460603430034826e+04 1.125394835142642842e+04 1.126171519159226227e+04 1.122576931500139835e+04 1.119250324268463373e+04 1.118155908638672372e+04 1.117026781049826241e+04 1.113703658382623325e+04 1.109224378425971554e+04 1.104430336845396960e+04 1.101683583358276883e+04 1.093725853362087764e+04 1.091218678127438397e+04 1.085382383892659709e+04 1.078961514565554353e+04 1.076484458597583580e+04 1.069434240971674808e+04 1.064840888153426931e+04 1.059779229587140253e+04 1.053087408734815835e+04 1.045573009460010690e+04 1.038605420885275998e+04 1.032320042162708160e+04 1.025849016230823145e+04 1.015033310305688792e+04 1.009276732873151377e+04 1.003868521341505220e+04 9.970554760784880273e+03 9.921751511311093054e+03 9.819692127416956282e+03 9.788242240643818150e+03 9.687181060247497953e+03 9.594795271335933649e+03 9.525888048510954832e+03 9.462965771606510316e+03 9.409095304754600875e+03 9.350587329143121678e+03 9.250925249467452886e+03 9.194526753336542242e+03 9.132085300747015935e+03 9.050607631690139897e+03 8.972447359453381068e+03 8.922682815949190626e+03 8.861961230930652164e+03 8.782668011289202695e+03 8.697985417152276568e+03 8.648428762373896461e+03 8.604123786146166822e+03 8.514043718126597014e+03 8.462759736055428220e+03 8.397965267270416007e+03 8.334140686783310230e+03 8.280553502978029428e+03 8.220445344423444112e+03 8.144455984093840925e+03 8.074907117484176524e+03 8.018321812186317402e+03 7.956076619597994977e+03 7.906109316038276120e+03 7.815945966071521980e+03 7.752353100194628496e+03 7.675121668090664571e+03 7.617734888753974701e+03 7.544923411983220831e+03 7.509425592757074810e+03 7.442713908181811348e+03 7.402627431410210193e+03 7.354305150946635877e+03 7.282936149436122832e+03 7.213692499286808015e+03 7.161109517550528835e+03 7.111838907786926029e+03 7.038507979021135725e+03 6.988794896432683345e+03 6.922029544976824582e+03 6.875450234435786115e+03 6.824467462028786031e+03 6.774321741272030522e+03 6.733777021698997487e+03 6.668216153695856519e+03 6.610897413391498958e+03 6.555890066846623995e+03 6.484629568119440592e+03 6.462589736615605034e+03 6.405430621729504310e+03 6.344438941517654712e+03 6.285828426977483105e+03 6.208418755957134636e+03 6.172415483120052158e+03 6.111701984046971120e+03 6.060978158221400918e+03 6.021915147854240786e+03 5.971054678171501109e+03 5.938252203100236329e+03 5.888877518554770177e+03 5.845148061298339599e+03 5.786255227772300714e+03 5.736946149048671032e+03 5.713988814757090040e+03 5.661460139064176474e+03 5.617378194749845534e+03 5.562172358721972159e+03 5.538176674890813956e+03 5.488362257826886889e+03 5.438875325294323375e+03 5.371088187445412586e+03 5.314298627808858328e+03 5.266685064283801694e+03 5.220629826076299651e+03 5.186132718045855654e+03 5.141555983954371186e+03 5.105655535661773683e+03 5.074922967562727536e+03 5.037774424633437775e+03 4.985418330378643986e+03 4.960235473720643313e+03 4.914389536606464389e+03 4.858463223038599608e+03 4.829080997606038181e+03 4.804099966589286851e+03 4.757047537707701849e+03 4.711381776213208468e+03 4.649454254422732447e+03 4.605719530589008173e+03 4.576660003750584110e+03 4.528189746064029350e+03 4.484641651256168188e+03 4.451738816835531907e+03 4.409936865189968557e+03 4.376665356047642490e+03 4.325692698716984523e+03 4.287069114968278882e+03 4.240680751152166522e+03 4.222702641382173169e+03 4.178961559076139565e+03 4.132662418234626784e+03 4.110318583125826081e+03 4.064287553262873644e+03 4.047844470949800780e+03 4.022591056738881889e+03 3.984780769963634611e+03 3.945047142243411599e+03 3.897752504854627205e+03 3.886615714368608224e+03 3.841457770715089737e+03 3.807457767694507311e+03 3.784426647318193318e+03 3.749807853546170918e+03 3.714722427871599393e+03 3.690279529751304835e+03 3.660143933631862637e+03 3.627124093214082222e+03 3.612674938105489218e+03 3.554166655832864762e+03 3.520241686387229038e+03 3.490436714499442132e+03 3.468539275435380205e+03 3.443956497103305082e+03 3.424572317856721838e+03 3.392434115135022694e+03 3.358591609734993654e+03 3.327279498785759642e+03 3.308232085588438622e+03 3.270696323608197417e+03 3.249700245982288379e+03 3.229747436926003047e+03 3.192414726677911403e+03 3.185757026559082988e+03 3.140980281605721302e+03 3.106421132902649333e+03 3.073960082991936360e+03 3.045427283898170117e+03 3.022657640210995396e+03 2.998496453816386747e+03 2.965205761357607571e+03 2.930845599519956522e+03 2.905377998002392815e+03 2.895656054271819812e+03 2.867534992594093637e+03 2.842960755662374140e+03 2.820181098872335951e+03 2.801466297514255530e+03 2.782390603527004714e+03 2.747373259979776776e+03 2.736671767545153216e+03 2.705640050362868351e+03 2.675770168231807475e+03 2.658170920909623419e+03 2.644795122951438316e+03 2.620690357071745439e+03 2.597946875381724112e+03 2.566416465344614153e+03 2.552822988452971913e+03 2.542226379751095919e+03 2.512836013560462106e+03 2.515175973922564026e+03 2.474731256542862866e+03 2.474667800816747786e+03 2.436272969116685545e+03 2.415979881653140637e+03 2.388031550893687836e+03 2.364165334734515909e+03 2.349502712474202326e+03 2.332635059714576983e+03 2.313819580378989031e+03 2.294388166986457691e+03 2.270449090614672059e+03 2.258829438946398113e+03 2.241271272348699767e+03 2.221371811855640772e+03 2.200051868243346235e+03 2.181750579772236961e+03 2.167245432851316764e+03 2.139105035085875443e+03 2.109082788831748530e+03 2.082651825480655589e+03 2.071383937531094034e+03 2.052540025626742590e+03 2.033738139868882399e+03 2.023469197435634214e+03 2.002277772664446047e+03 1.983113809365353745e+03 1.965758411677997401e+03 1.968578855063400169e+03 1.935334881602250562e+03 1.930786387349327697e+03 1.923367176874798133e+03 1.908248162513696343e+03 1.887353603668673713e+03 1.866743129844968507e+03 1.856580383338234242e+03 1.838072146958693338e+03 1.828131159312948512e+03 1.814400855156907028e+03 1.791438535189976847e+03 1.790213689117216518e+03 1.769098207886469709e+03 1.758520317317954550e+03 1.736853139558413432e+03 1.719426930937670704e+03 1.719018468347689577e+03 1.688696784265405540e+03 1.683992473904677126e+03 1.685768106015507328e+03 1.656556218766480015e+03 1.654494390844791496e+03 1.645372574921850628e+03 1.621281390591983154e+03 1.612042686512646242e+03 1.600642616009847643e+03 1.587547251812841523e+03 1.569314944738910981e+03 1.567826605752363548e+03 1.550809481702902758e+03 1.541209933232000594e+03 1.537462365932108241e+03 1.517692012141993246e+03 1.497469727091111736e+03 1.489116426035821405e+03 1.478995781011195731e+03 1.459869337388495524e+03 1.451101285011851132e+03 1.441494441480087289e+03 1.429332475302391231e+03 1.423495924406795893e+03 1.412283362368229291e+03 1.385218522616585688e+03 1.378441997513673186e+03 1.371796451279272333e+03 1.366034113879621145e+03 1.338612689655908525e+03 1.329335613345244383e+03 1.324835220483130570e+03 1.313497279873264915e+03 1.303592972261941441e+03 1.292963469870902372e+03 1.276474914687828459e+03 1.269501447643663596e+03 1.259990974597096738e+03 1.246209944542593348e+03 1.233704287634559023e+03 1.220865105830084758e+03 1.212285562197018635e+03 1.216175917670598437e+03 1.195976123465950195e+03 1.194988217417716442e+03 1.180725581301101784e+03 1.167320257384896195e+03 1.165545308021957680e+03 1.147907759716616965e+03 1.132312601613830793e+03 1.125357714873464602e+03 1.120633996549529229e+03 1.115622808948311558e+03 1.100006107778097203e+03 1.082979621153263906e+03 1.072782913482434878e+03 1.064680346339330754e+03 1.058322150390253455e+03 1.047299432427275178e+03 1.037528525763599646e+03 1.029271294337334893e+03 1.024804479095703300e+03 1.016673240740239066e+03 1.012560114093859852e+03 1.003708557198501353e+03 9.992383259091756145e+02 9.838809684311900128e+02 9.721525742386065758e+02 9.696122380779241894e+02 9.639090960535255590e+02 9.514272142411726918e+02 9.520975483076464343e+02 9.387589494535853873e+02 9.255186584965215388e+02 9.167281875431119715e+02 9.178505668043720789e+02 9.128134648795145267e+02 9.027308432570642935e+02 8.898611395871761260e+02 8.844405017781615470e+02 8.767306307672478169e+02 8.682737477212166368e+02 8.561029943559524327e+02 8.489786858303788222e+02 8.432205140370101617e+02 8.375022990850916358e+02 8.273629062835170771e+02 8.230499395952519990e+02 8.147598489022828971e+02 8.084478207355303994e+02 7.982724120647868631e+02 7.951611143610219870e+02 7.888330041879645478e+02 7.784411620151958004e+02 7.750513559318484340e+02 7.741716513666872288e+02 7.646769051910295047e+02 7.655211583473951578e+02 7.567822270891425660e+02 7.462160097565254091e+02 7.390266703880632804e+02 7.352170516749642957e+02 7.224695573842609519e+02 7.149933206530783991e+02 7.113880299616918137e+02 7.043173299547577244e+02 7.022032951133895722e+02 6.950681161734364650e+02 6.802009395283707818e+02 6.799008085581672276e+02 6.738837783264200425e+02 6.677061833119929588e+02 6.641638274155473027e+02 6.598139375914524862e+02 6.629328941727982283e+02 6.510367112870376332e+02 6.481066316654361117e+02 6.430666386308848814e+02 6.415470353703009323e+02 6.369364379891347880e+02 6.327495479655443660e+02 6.277037890131956601e+02 6.226636672471339580e+02 6.223222814176018574e+02 6.115258536754693068e+02 6.096711743534035577e+02 6.071566092237112571e+02 5.982513511850186205e+02 5.880290169281746557e+02 5.860731995468829609e+02 5.830310049658905882e+02 5.837740375589085033e+02 5.795859909013164497e+02 5.688090617838453227e+02 5.618991459438675520e+02 5.603430034893949596e+02 5.456630850409393361e+02 5.455434706221199122e+02 5.357915407087665471e+02 5.324591981130279237e+02 5.316343233535253603e+02 5.263670043208960578e+02 5.209584440290090015e+02 5.220846084704954819e+02 5.139170516354768097e+02 5.103290669050300608e+02 5.080887921454431080e+02 4.981749044782075089e+02 5.040962981654355417e+02 5.023456308676162507e+02 4.958947496329511182e+02 4.915388539863619712e+02 4.858641079893728829e+02 4.844997654011333452e+02 4.807048073824240078e+02 4.755541174195619760e+02 4.728436653071093474e+02 4.697383149119685299e+02 4.642386056219806392e+02 4.586486866338620985e+02 4.575015899158782418e+02 4.529348822974032487e+02 4.484439763655752813e+02 4.452199117261786228e+02 4.429168210339382199e+02 4.394110260681361524e+02 4.326962931190547010e+02 4.320316971172829312e+02 4.319875760844215620e+02 4.253094852281996054e+02 4.194185495132934420e+02 4.178486903037778006e+02 4.099256964632036215e+02 4.137492962191965375e+02 4.053193820116390498e+02 4.069991462936756648e+02 3.981532561027286192e+02 3.955253275383212213e+02 3.916181455933716506e+02 3.934870870790397817e+02 3.902708021936084606e+02 3.834351990714595217e+02 3.828356181969801924e+02 3.754193988117186223e+02 3.755012049546441517e+02 3.737841486312369170e+02 3.655907466496811935e+02 3.708603572288153600e+02 3.661773699665462800e+02 3.677319064753128828e+02 3.598544744073939228e+02 3.625611742668004354e+02 3.565205389830862259e+02 3.533868444020271227e+02 3.521932149011831257e+02 3.499280020498989643e+02 3.526313707843872862e+02 3.450001238940736812e+02 3.410748709817301005e+02 3.445309310317126688e+02 3.371801893249115665e+02 3.354388700050459988e+02 3.352090046069451432e+02 3.271547021240590993e+02 3.310628761018306250e+02 3.255906392755891829e+02 3.261488510165802381e+02 3.218894966622173115e+02 3.201176200721665737e+02 3.156055032291159819e+02 3.112205795599023190e+02 3.081214499522648680e+02 3.035947510609231585e+02 3.013950715777483538e+02 3.015933124553581024e+02 2.945105876965510561e+02 2.883520092163969366e+02 2.850161919377434288e+02 2.880415544814859459e+02 2.858613368767450424e+02 2.808379078778579014e+02 2.765935988682174980e+02 2.780599672534203819e+02 2.768712103962748756e+02 2.710885960123550831e+02 2.757420091997348663e+02 2.747910257595150938e+02 2.651903174484074839e+02 2.624659736024037215e+02 2.592996884683018379e+02 2.592950937063847618e+02 2.581074734338301937e+02 2.527125002378063527e+02 2.538298646490478347e+02 2.515867665128497492e+02 2.517244237863847616e+02 2.439616503457754391e+02 2.455220070049655305e+02 2.466975000902435511e+02 2.457586949715721687e+02 2.440690072745943269e+02 2.430723692018792121e+02 2.445279684880993898e+02 2.403246258527666157e+02 2.388320237385922553e+02 2.348167018497623246e+02 2.348884350110957939e+02 2.320963992408676404e+02 2.353070041729681918e+02 2.330671419482490023e+02 2.237653549334009710e+02 2.218029389897182284e+02 2.223837200529116842e+02 2.195382519061888047e+02 2.156146898986883684e+02 2.128883210794015497e+02 2.160397278600789548e+02 2.117711927592308143e+02 2.108181573583003683e+02 2.109054166484327197e+02 2.120278487016746567e+02 2.059259096064289167e+02 2.071288307805202180e+02 2.008315733943166776e+02 2.002442440069034717e+02 1.937956700637909648e+02 1.968522805384328649e+02 1.968430072737398575e+02 1.886547778406082614e+02 1.915353027838094420e+02 1.879754233540115251e+02 1.889009404856123808e+02 1.856511426819616872e+02 1.841723329602054662e+02 1.787947979651185904e+02 1.796462084654191642e+02 1.763725570906849782e+02 1.744050338550556489e+02 1.731398306797948976e+02 1.687628543614544583e+02 1.683292460120073883e+02 1.686134758495824997e+02 1.667810185546267405e+02 1.647604693075155353e+02 1.646683682586250939e+02 1.617283789213343823e+02 1.616349467081066678e+02 1.585718572053201001e+02 1.600760814320019563e+02 1.591271696391208081e+02 1.533236685726330393e+02 1.565158177143644025e+02 1.561643325417445567e+02 1.575689020533311009e+02 1.537189837848774232e+02 1.525496659703986211e+02 1.518669483720719029e+02 1.540813020387805636e+02 1.504681871974377145e+02 1.509742549444806343e+02 1.478044991383937656e+02 1.436642768220983726e+02 1.445591994883209850e+02 1.418434630512067258e+02 1.413448827528930849e+02 1.414048162910956137e+02 1.395745838790321898e+02 1.377710664460248040e+02 1.368419715366392495e+02 1.373639784781611013e+02 1.400276601554665774e+02 1.360486829694867765e+02 1.332578949195232099e+02 1.290858223347515548e+02 1.242944957430936910e+02 1.307339554572566556e+02 1.253857343635469732e+02 1.254737180315416936e+02 1.232008016512461523e+02 1.216596670667018287e+02 1.208509208907267691e+02 1.192326841229243541e+02 1.191944838609348238e+02 1.171491591739457618e+02 1.190585768436187522e+02 1.190233882725152199e+02 1.176592949384055657e+02 1.183104642269561140e+02 1.184423558409314694e+02 1.141329195284452993e+02 1.129582850710708755e+02 1.133877554341657827e+02 1.140513115402871733e+02 1.103799985141804711e+02 1.146040181571870988e+02 1.105784763058305060e+02 1.118187179526285604e+02 1.122490371135966711e+02 1.086238332645287699e+02 1.046268532716030819e+02 1.058501420642321165e+02 1.033701922046515591e+02 1.076654623146971090e+02 1.048875095826501820e+02 1.045731483305062568e+02 1.052312057152703488e+02 1.024309189815081140e+02 1.025693489838697019e+02 1.013036498284661349e+02 1.032047063541350695e+02 9.925803954374623572e+01 9.875227908013911815e+01 9.720072318214103291e+01 9.700976436719281537e+01 9.573526950056805163e+01 9.340448384399758197e+01 9.427640480151127633e+01 9.619702488497625836e+01 9.067135552001728627e+01 9.388164034871942931e+01 9.417469227667406528e+01 8.996349919492550384e+01 9.092592060218257188e+01 8.912684190365713732e+01 8.886306293653768762e+01 8.873056196292756681e+01 8.774674720092276914e+01 8.707900719457640548e+01 8.291881919256304911e+01 8.304674576829891919e+01 7.883920881682176685e+01 8.013859510568977385e+01 8.185736049659280411e+01 8.262046945406582665e+01 8.272673990523676935e+01 8.119991173694799613e+01 7.980050282193080591e+01 8.003608699692260586e+01 7.979826087879219187e+01 8.002045096917049705e+01 8.072143123327005299e+01 8.030712001623534491e+01 7.969077037348780834e+01 7.964703115777942344e+01 7.907525799150481305e+01 7.828517992975527306e+01 7.791759591521221751e+01 7.560177881655074827e+01 7.341114409160530840e+01 7.646429739966329464e+01 7.506178150645476421e+01 7.397391406495266608e+01 7.366081626915578795e+01 7.355532442882964972e+01 7.355098430554583899e+01 7.253793835640092880e+01 7.362984042274753449e+01 7.332949281538266462e+01 7.061545822848961507e+01 7.070846610202929128e+01 6.705645915368263843e+01 6.530608674283776338e+01 6.960831442664529334e+01 6.871337618600516350e+01 6.774216266240222240e+01 6.631962756667884662e+01 6.651734223599574136e+01 6.635556578543123862e+01 6.576848974429034911e+01 6.711978389454631611e+01 6.525611653726625150e+01 6.488450244692900526e+01 6.173431163423278889e+01 6.337280510582819204e+01 6.194664800999488818e+01 6.395040790266933328e+01 6.293050084589250304e+01 6.214166577513478984e+01 6.117883843046723769e+01 6.181512983243077031e+01 5.869484278652820564e+01 5.726969298739797409e+01 6.138403063462985898e+01 6.034847498503644658e+01 5.881061501557696403e+01 5.976016568968829290e+01 5.595034482422558142e+01 5.934249231328358576e+01 6.140505257891423696e+01 5.934598994850447440e+01 6.032011152847466917e+01 6.072213711720161911e+01 5.692408873207494935e+01 5.855714991988183726e+01 5.903968992601930665e+01 5.698546327577846426e+01 5.487491544366579888e+01 5.294022071566041632e+01 5.055976990533195448e+01 5.046639836485447006e+01 5.028995582002973919e+01 5.079514650350594707e+01 4.963302036882555512e+01 4.995071167558667469e+01 5.236722765541777136e+01 5.196623473845109231e+01 5.213489960217607688e+01 5.156608189526750863e+01 4.829400105216784311e+01 4.612856939020281288e+01 4.846597629365757598e+01 4.666387129454258798e+01 4.567017601570345420e+01 4.451822188172663886e+01 4.694666352925855790e+01 4.668124597160190348e+01 4.514171348785504279e+01 4.397275430291358589e+01 4.276553584686526932e+01 4.144785193124847211e+01 4.337584877524601978e+01 4.359594447685066143e+01 4.367692234972983556e+01 4.243709498347950415e+01 4.348351789849929361e+01 4.213591455210376324e+01 4.251482373723845143e+01 4.348713414687719592e+01 3.866594918630083555e+01 4.249334157258214617e+01 4.212696889982328941e+01 4.085667529532484821e+01 4.048697462411890768e+01 4.035892536018622678e+01 3.902711905913432844e+01 3.786757839398580927e+01 3.959890158301890040e+01 3.914363431263235782e+01 4.085832322148832674e+01 3.886865768702381985e+01 3.755171753015923031e+01 3.891619181329743071e+01 3.772795186250662880e+01 3.909817232741700366e+01 3.956150930724707138e+01 3.756657967516941454e+01 3.800052123959794415e+01 3.735288625951367436e+01 3.724680114308813472e+01 3.733301733977430104e+01 3.731106629304864697e+01 3.571388758112053807e+01 3.388126967150644475e+01 3.328859127364512460e+01 3.452783400625853005e+01 3.353293601140885727e+01 3.422258329686003719e+01 3.355782794647113576e+01 3.564528401278531788e+01 3.529808627864731108e+01 3.226181350475297904e+01 3.360053333385088337e+01 3.389798811260512679e+01 3.417543561215225623e+01 3.484831188712288252e+01 3.433897292670311430e+01 3.634187740741579375e+01 3.373995542024356098e+01 3.278823890597071511e+01 3.347727627298395703e+01 3.219615145327718153e+01 3.114240748806154357e+01 3.294197713568043895e+01 3.053584340587915591e+01 3.094746669111378168e+01 3.154965888879415203e+01 3.223165281813908223e+01 3.127402292953470564e+01 3.150731630384006721e+01 3.067752406815493060e+01 3.174665025987253841e+01 3.012975357035195501e+01 3.047635929196097138e+01 2.818386935183061937e+01 2.893690119472180911e+01 2.899649077586226653e+01 2.787643074574738122e+01 2.690147233277070882e+01 2.559314279733944275e+01 2.638832255324261666e+01 2.700383741342998434e+01 2.279055249892883239e+01 2.264436956981682059e+01 2.475009116456272551e+01 2.294254883110922449e+01 2.254969516977046951e+01 2.008477664305126709e+01 2.074458274252717871e+01 2.064956549703808264e+01 1.762857827125271726e+01 2.091699701922043175e+01 1.959482571199458434e+01 2.337803279508059617e+01 2.014326635868543747e+01 1.926605319117739512e+01 2.034409147102911675e+01 2.272268011965521950e+01 2.056794397903635740e+01 1.977322947647230933e+01 2.252304486814009366e+01 2.286723034963522494e+01 2.035055018973878660e+01 2.322699491794136151e+01 2.182420588183139998e+01 1.945047943539946189e+01 2.085434122308098281e+01 1.958808338810072414e+01 1.894408361232511240e+01 1.774387484948741545e+01 1.854148424313314791e+01 2.128615662821620802e+01 1.958514122156507042e+01 1.877149661980507744e+01 1.849848501493758590e+01 1.893390991418628033e+01 2.010965131033436748e+01 2.069718150591018002e+01 2.020158480209828866e+01 1.817506066064858672e+01 1.786111921923785673e+01 1.819942226336385716e+01 1.717677833158852607e+01 1.849928353477500664e+01 1.837469464299607580e+01 1.750192194957690006e+01 1.610236272123529133e+01 1.528190504140188999e+01 1.531986540295973853e+01 1.617255801854300756e+01 1.837519576612407235e+01 1.552167270541888833e+01 1.486930880269043165e+01 1.640372270845718816e+01 1.512485526744646158e+01 1.691405070269179589e+01 1.587212711397879517e+01 1.494442460127225836e+01 1.470186130291189208e+01 1.810353013919180043e+01 1.633851738357391170e+01 1.639631647556005589e+01 1.459425640131478197e+01 1.474272309701603412e+01 1.168228206221900578e+01 1.183341274496637574e+01 1.071843859890073425e+01 1.133486401438682201e+01 1.226793464691007252e+01 1.246186870697700222e+01 1.194897142994301475e+01 1.011607272063118934e+01 1.057392717098995050e+01 1.292701816144641214e+01 1.178747052037840071e+01 1.313988959061121520e+01 8.628269976736401503e+00 1.123210919949161024e+01 1.270064496020763123e+01 1.110450201823624816e+01 1.274327026239473959e+01 9.799032322162176456e+00 1.313617269931029341e+01 1.284886161254234160e+01 1.127370100004428544e+01 1.122705635292818727e+01 1.207028691941327736e+01 1.304677922808096646e+01 1.229289500187625883e+01 1.140194571626213182e+01 1.071246821379409830e+01 1.419679923545570333e+01 1.221035211946891685e+01 1.353315554548397870e+01 1.070432421412989044e+01 1.176681530052355562e+01 1.305193706422675781e+01 1.283973824730096958e+01 1.366285984283341648e+01 1.014487580663456257e+01 1.146520964294875178e+01 1.058967769278421400e+01 1.170170624296348016e+01 8.948569321795318388e+00 1.094001075617836882e+01 1.053844822255820723e+01 1.043694992946020861e+01 9.415568087504624373e+00 1.013557673068298115e+01 8.474599051472162969e+00 7.941859461809837484e+00 7.867684631750727853e+00 9.325941457578363014e+00 8.879340602158075413e+00 7.394410052456482418e+00 9.621358085567701224e+00 9.982608362438465832e+00 9.719458245731056323e+00 8.590510384578172065e+00 9.816647185692463751e+00 1.052102434875479098e+01 9.581976256827816840e+00 8.006536592940445729e+00 9.694002799258917946e+00 8.445465311541488163e+00 7.217627562989911816e+00 7.415029279838798892e+00 8.112194965302908400e+00 9.564650694023825395e+00 7.906875356398168186e+00 9.894455557994909611e+00 8.644046939668063700e+00 1.013705702028337896e+01 8.501370056875407144e+00 8.970510489990660474e+00 7.670307582888909792e+00 8.313969607396289874e+00 7.425228949261045486e+00 6.860651710580907725e+00 8.069078714783090689e+00 7.362297149497712745e+00 8.284221775733891846e+00 7.568243528233066897e+00 7.293224957539454323e+00 6.855992091433111391e+00 6.665253667844143415e+00 7.273328560913288499e+00 7.222952554573793371e+00 6.768094533800291579e+00 7.309006937354508793e+00 8.785537112435173768e+00 4.513834354078174904e+00 8.089971045555895302e+00 6.477095179451082707e+00 6.777973093367304358e+00 6.534354431058656765e+00 6.991740111443309758e+00 6.674243227630102027e+00 6.984126430427704868e+00 8.519449619213496305e+00 5.961581038324439419e+00 6.165677465516600009e+00 8.412090629908666628e+00 7.480492810456555119e+00 8.197663135796394940e+00 6.089051482764702428e+00 6.636144111942678059e+00 6.663896054205239672e+00 6.909311889734089718e+00 5.686322592383275421e+00 6.604450217205887874e+00 5.211690158608980106e+00 6.404932332275706131e+00 7.432857708518425532e+00 7.480996897958164027e+00 7.846228719521501027e+00 6.970864011289131135e+00 6.578964981753323116e+00 4.831772101577629819e+00 2.656905795826386196e+00 3.578801981305836044e+00 2.591891794123228454e+00 5.203373666432272060e+00 2.535373017871728418e+00 3.692409221833079069e+00 1.306567948777143329e+00 4.627307159026008421e+00 3.894689795656474107e+00 3.053704284208540454e+00 3.628101572909803174e+00 3.664480258567703430e+00 2.461653776462453536e+00 3.478965375885851419e+00 1.951636691780000099e+00 3.500115992810598708e+00 2.355108374284714756e+00 2.097729407033316118e+00 1.627764866025931401e+00 1.806805722606825038e+00 2.993303922582891019e+00 2.138265789252010940e+00 4.528977308449575467e+00 1.935470258051479986e+00 3.892326344815311145e+00 3.028314858404776544e+00 3.367242719555354480e+00 2.913086848974646870e+00 2.729609929928069612e+00 3.178566286720803546e+00 2.514028905302678751e+00 4.511840516044734350e+00 3.205440021754003777e+00 2.928381805665968951e+00 2.245529535309687130e+00 1.805704078353702169e+00 7.295106597273099958e-01 1.755127040222399737e+00 1.809775621451845229e+00 2.513290364435496027e+00 2.559890790528783988e+00 1.216399128187938716e+00 1.891006070500993008e+00 8.554731955381171815e-01 3.100327430870402523e+00 2.412360695500120222e+00 1.664846221166145668e+00 3.566904140324271832e+00 3.242304399724903696e+00 3.451341627656130395e+00 3.428819514840560245e+00 2.130296494828046061e+00 2.620373039901463752e+00 1.569582196686082343e+00 1.471491648798728846e+00 2.374455217631046722e+00 -1.689486019772760278e-02 3.479768053548136564e+00 2.578355290177856585e+00 2.216933112630125269e+00 2.055752603102276588e+00 2.250117543364708705e+00 1.707752117558291705e+00 -1.432724329014716025e+00 -7.826404474702144398e-01 9.986665893823011286e-01 1.556966709338086341e+00 1.574470238584718906e+00 5.497979319942619680e-01 2.298380927015066355e+00 -5.049793835532286890e-01 3.017368393437414920e+00 2.036004941643724919e+00 1.411780991775701821e+00 1.502682092352148668e+00 2.726724135792192083e+00 1.363061352863189413e+00 1.637789806475643539e+00 6.601956059934122045e-01 3.184823707040727925e+00 6.745518896506117468e-01 3.006240172831871948e+00 2.239664025208936149e+00 2.093179945741622916e+00 2.541622306025977274e+00 2.897443802805872437e+00 2.127307056357886861e+00 2.450299323081873037e+00 2.185340741241518003e+00 1.636248048473222472e+00 1.997308520784457642e+00 1.834334663392482856e+00 2.240713065503732171e+00 2.238849088429649914e+00 3.109649656185736077e+00 1.117075223574711895e+00 1.448152699630338658e+00 1.922676555258844733e+00 2.943700387396392504e+00 3.263015633490043421e-01 2.873151408395155482e+00 2.812333907227679841e+00 2.656709923552196262e+00 1.651121878639639551e+00 1.640359879290280487e+00 3.711323753570404893e+00 1.816042027091693267e+00 3.867049658720595140e+00 1.549935055589068522e+00 1.349481332385934262e+00 9.380979602306775966e-01 1.265154233679171902e+00 2.157260975903767974e+00 5.934577514711625312e-01 2.503577782754240921e+00 1.822658779527736694e+00 3.345289779185806722e+00 2.460872694701971675e+00 2.015978105134690779e+00 1.543736654834086952e+00 2.523371108838972532e+00 1.893405515530560468e+00 3.108583383719254023e+00 2.571505716680784648e+00 2.954793825003165786e+00 4.049495636367296925e+00 3.315948718820635133e+00 2.969226071261273248e+00 2.670828006889429673e+00 2.320079969017528665e+00 2.181092400369042394e+00 1.366351081394430400e+00 1.529882430365180790e+00 2.133338747363807464e+00 2.866917606150207742e+00 7.409018350904230665e-01 8.374393099724293243e-01 2.445940852754029393e+00 7.435000441104848701e-01 1.418477007603876405e+00 -1.011164516297505145e+00 6.526081225741942049e-01 7.685803092903972233e-01 2.766692748685212866e+00 1.479446756938016305e+00 8.557125852369522612e-01 1.098246198780257865e+00 4.282238071756888087e-01 -2.057410544273071684e-01 -1.169971340444740271e+00 1.045424568213102035e+00 5.518232005795042916e-01 3.975870952376736045e-01 4.475788951018669914e-01 1.773182087241058857e+00 3.281626591830341666e-01 1.032359929645708885e+00 1.932267919672156387e+00 1.003923060378936194e+00 1.098766689226064575e+00 7.124427596537072915e-01 2.607204424066098980e+00 7.300979510352783031e-01 -5.269510025324969371e-02 7.115778625708033545e-01 -4.769661922977144752e-01 6.146111669505534003e-01 1.166827381346773551e+00 3.159795420088763684e+00 8.377803629957009113e-01 1.373954155658612120e+00 -6.975731701474374713e-01 1.397980391002323408e+00 2.514008169125361292e+00 2.428018175781482935e+00 1.392416979856699655e+00 2.033537132139383807e+00 2.218905375187828488e-01 1.196852557005907203e+00 1.403184469893578257e+00 3.068914223758960613e+00 1.794976966134776308e+00 -1.029752891387351710e+00 4.379167140047650064e-01 4.840490927816739619e-01 -5.051000181397130584e-01 2.803685502891321235e+00 9.616054128108328936e-01 1.248518628004519737e+00 2.557352744326286675e+00 6.517646890603280285e-01 2.886747279788085763e+00 1.407213091947947525e+00 1.344106091317247564e+00 6.896297326065521371e-01 9.405013127588641303e-03 1.179020228011068649e+00 3.434452129221906569e-01 6.381988104060160039e-02 1.846557531238315342e+00 7.840098788658592666e-01 3.093585845437091475e+00 2.051494189016034753e+00 -7.814753973955608224e-01 1.019660545405849383e+00 2.064025480857871742e+00 5.993971493733694089e-01 7.034859777368099865e-01 1.304439043790094566e+00 1.819186545975455926e+00 4.602069740524846742e-01 3.110912875180373849e-01 3.107507421164062977e-01 1.786193073773184370e+00 1.534920606630243434e+00 1.411077362712479966e+00 1.131339811918525395e+00 2.131638668795191816e+00 1.148249846037849409e+00 2.201424402297580851e+00 1.984633515725178876e+00 3.054224563763217493e+00 9.701916532213515909e-01 -7.875035194409127914e-01 1.675152578165375328e+00 1.303839810716116210e+00 8.184560982451740685e-01 7.943972575548784443e-01 2.153810073157340188e+00 -7.177817877843388761e-01 -3.378308362555160205e-01 1.160562804996629449e+00 -3.607904877270570188e-01 6.095322306679432645e-01 1.498479455513042902e-01 4.876005237124365621e-01 1.693782221752167194e+00 -1.522848615247943682e+00 -2.193895486080253698e-01 -3.716409999196391284e-02 1.257466673486084652e+00 2.233621841865010893e+00 1.298013310730145031e+00 -6.312781014577352190e-01 -7.283201082288895956e-01 9.173929912238446560e-01 -4.864538235229469154e-01 1.974405924587446570e+00 -2.352204711794678715e-01 -1.693689843026831010e-01 1.895463121814005003e+00 -7.852537483679342678e-01 8.167366790428264300e-01 -1.449954164084239251e-02 -1.306437549154952027e+00 -1.058205401557105602e-01 -2.820200244854395022e-01 1.198380344515095564e+00 -1.454820076323820599e+00 6.026275908187809227e-01 8.984441126031448288e-01 -3.746552461004751811e-01 -1.554326226638989672e+00 2.841623150941999132e+00 -1.585812133774864074e+00 8.288202583019273206e-02 1.565742069054849583e-01 -5.148838150291402682e-01 1.243718538843009147e-01 2.242247230405230718e-01 1.041286591408139950e+00 6.255551822464595624e-01 6.933479273087403971e-01 1.485200534688579932e+00 -7.702163456326731605e-01 5.985735883714974337e-01 -1.414743422162167696e-01 -1.970290695811580395e-01 -3.719684538506106697e-01 -1.096408858433599143e+00 1.862815975764849030e+00 -6.514295620686900712e-01 7.328317643487345379e-01 1.414841394042366973e+00 -1.035930634109362591e+00 9.271884814273084752e-01 -1.469636079120097527e+00 -2.204096008779074800e-01 -1.745673795482130808e-01 9.917550120143335535e-02 1.199676626983179561e+00 9.933948218839163680e-01 -2.022463600956643237e-01 1.507466829637092998e+00 -5.869327788166206483e-01 -6.432592483732346711e-01 -7.126936750814478749e-01 -3.034075973193237630e-01 -1.448366883229328383e+00 1.884354451014538245e+00 1.265798070802101716e+00 9.926829897701670014e-01 8.131686562161455356e-01 -7.392162810407442164e-01 6.923352302829669513e-01 -2.588431809082776813e-01 3.974649965573113786e-01 -1.787620127098977330e+00 -1.376480667128333391e+00 6.872920587842302753e-01 -5.136134333499639028e-03 -1.850247498762475962e+00 -4.671545069018425145e-01 1.084972038184917498e+00 -7.712208905944010207e-01 2.151800152636082153e+00 -2.828240324690108332e-01 6.062782980745604622e-01 -2.828057727882808958e-01 -7.407096700264987899e-01 2.906310819390288402e-02 -1.676470023078107774e+00 4.525994743720150315e-01 1.298994268922062378e+00 -1.288512652534145486e+00 1.288862844473646740e+00 -1.265841086687364170e+00 5.405618900965263318e-01 -7.912008897654229100e-01 -1.319768011309867983e+00 -2.120313132498906905e-01 6.719294903298330679e-01 -5.192070186007657906e-01 -1.860968796300787487e+00 -4.500983930433442026e-01 -7.285415663763931127e-01 1.200987590387742054e+00 -1.752541475146166677e-02 1.020282212139827838e+00 -3.337390706854255207e+00 2.904436667787345661e-01 1.127457675016595218e+00 -1.347782795577532555e+00 5.707457707159442617e-02 6.990203618217835646e-02 -6.522356205478070379e-01 -4.349621892525633027e-01 -6.229880768389678414e-01 2.927605087363953640e-01 5.384701394111039013e-02 3.846339677554162506e-01 3.153739066771618638e-01 -1.102762500178359861e+00 -7.746011845445680555e-01 -1.650989685127585371e+00 -7.883829428189436106e-01 3.781337794892380977e-01 -5.477707239879486822e-01 6.683758999631316255e-01 5.747383264321017649e-01 -1.045390095672461411e-01 -4.001404510374925172e-01 -1.604905134277937240e+00 -2.065717381810365794e+00 -1.512886112456590215e+00 1.163570912189015649e+00 -1.684303770133061331e-02 6.289607385337955270e-01 -1.164558122617649571e+00 2.772779773882360077e-01 1.540043802858137134e+00 -1.188500366735530278e+00 7.774761650049302197e-01 1.441034419608545891e-01 1.420364681757410485e+00 -7.763732177669671053e-01 2.543042526224509103e+00 3.292531770207273167e-01 1.204784128174410718e+00 -5.329980627844657093e-01 1.175016133486043612e+00 8.588561873030459148e-01 -1.439844534590507319e+00 3.447942597691300848e-01 -7.979192199550483311e-01 -2.618414763356595731e-01 4.899912163225536021e-01 -9.588254538089735490e-01 2.145284372414745011e+00 6.570084542375993764e-02 -8.481068293101579059e-01 -1.619696643165655203e+00 7.076832242162487407e-01 1.925273125492706905e+00 -4.640680127296786250e-01 -9.574722027272669633e-01 -8.094643590806680500e-01 -3.752022163095961593e-01 -9.724595636622802575e-01 3.686095239526541723e-01 -3.908675954739511682e-01 -1.270615306089786678e+00 2.399511576651362610e+00 4.005657122095698242e-01 1.204123197855389682e+00 3.015272514535502490e-01 9.184599876732308932e-01 2.322128718528447822e-01 -1.741364918144972185e+00 -4.958076300542736403e-01 1.239581532883347936e+00 1.046680994475747362e+00 -3.095443255985436681e-01 6.406702189948674242e-01 4.404499907992255880e-01 -6.858023672592111764e-02 -1.544059117284929838e+00 -8.438874954124669925e-01 -4.176690928027872451e-01 1.054224009604261436e+00 -5.928034836323435863e-01 5.984538728914090555e-01 -3.429166113133551019e-01 9.015320939912371268e-01 1.740180983681942406e+00 -2.326203229680805229e-01 9.159378540138213287e-02 -1.160448589891381749e-01 -1.287340899967996499e+00 -7.531832196247385536e-01 -1.989307922390025907e-01 5.666968858740251136e-01 6.615598232632049491e-01 7.613889637669613020e-01 -5.566879041755200541e-01 -1.118071585591864592e+00 -4.085680509894232260e-01 3.715106305130648767e-01 -2.385020882548851140e-01 -2.031282572240739270e+00 6.678895027660368688e-01 -4.338010127396392801e-01 1.494446980762218491e+00 2.819919586653067411e-01 -1.445239539876773227e+00 -3.854114125341097097e-01 -8.965367144864258009e-01 -2.281334149503373432e+00 -1.191230228780458811e+00 2.459142137594505062e+00 1.624494229459508166e+00 -2.161179627352012300e+00 -5.845506692430219031e-01 -2.328235893990279859e+00 7.131163149070020024e-01 4.292527816728476386e-01 1.593355101050791811e+00 -2.777958713899585375e-01 -8.826521838292999966e-02 -1.043320967581440550e+00 -6.620384863499677586e-01 8.468762159715849114e-01 3.057262932118526289e-01 -1.448747382651250915e+00 2.039695928348146114e-01 -4.307380466708166100e-02 -5.014889028720706521e-02 1.994213361064395285e+00 -8.703843049291216660e-01 1.986407257081000299e+00 -5.127465892873386277e-01 -1.661540007925436768e+00 1.047081713754085541e+00 2.785344746331355203e-01 -2.161214320766144392e-01 2.211995749732249550e-01 1.140773912761054998e+00 -1.252836024974386175e+00 -8.054707122591955315e-01 -1.104397282995200014e+00 -5.010226063010218001e-01 -1.688039367013655756e+00 -1.400055751098228385e-01 1.267251326265779632e+00 -1.668270400975026213e+00 8.901869977694439884e-01 9.337227722934324792e-01 2.098084018195331524e+00 5.209772684609317306e-01 -1.300473065393670247e+00 -7.528825064240345366e-01 -6.753802039118014244e-01 8.003078669852253801e-01 -6.453298678195379390e-02 1.164557232130099873e+00 -7.607048537863432269e-01 5.266435946128955603e-01 1.040987800193616364e+00 4.046551813430998012e-01 1.042033324780521575e+00 7.090557026924750039e-02 -3.170669888962748262e-01 -5.449115193620298614e-01 -5.334155737132973973e-01 -1.289483288498298297e+00 8.036848300442395177e-01 1.812500479982517954e+00 1.801247897798697428e+00 1.721744502947724520e+00 -9.808935262597241744e-02 1.021724653682735795e+00 1.055253001228833698e+00 -1.882052760155478399e+00 1.144382972953032374e+00 -2.529403813666388778e-01 9.526459802274923616e-01 -3.446631557367509480e+00 -1.521970394283206129e+00 2.558265676203349326e+00 -4.836785029299866534e-01 2.365141372080268312e+00 4.164289482833865019e-01 -5.361029985517677954e-01 -1.099608325949265497e+00 -9.672792093637931632e-02 6.381170013194512602e-01 -2.441590311711521744e-01 -5.205453498807333101e-01 -4.945706209054417934e-01 2.322752611869704775e-01 -4.291960362168224519e-01 -1.744931647976051270e+00 -9.771756097418686782e-01 9.897982571330350421e-01 1.607692634157887435e+00 2.396877254731001050e-01 -7.373027187745567756e-01 -1.730077677284574122e-01 6.765971555906571400e-01 3.593777138811437566e-01 3.896417742375807292e-01 -5.957535737630487160e-02 1.318231039701800666e+00 1.488023807522148356e+00 2.349472111664764107e+00 -1.545743640821677811e+00 -2.232692493718927140e-01 1.155065422104068373e+00 1.248905628609974006e+00 3.635541501751380911e-01 -1.522836173612778510e-01 -8.024033843892767193e-01 5.068046040035477651e-01 1.602385456238077655e-01 -6.399781401219749588e-01 -2.257626888861934411e+00 7.302654131715482499e-01 -4.676365943795290914e-01 -1.188993588049678696e+00 -1.344061801641943943e-01 4.343235082133457547e-01 2.392541484361237480e-01 7.009352925939735801e-01 -1.587101790641189059e+00 -1.041513434608223543e+00 3.271200014571548631e-01 8.764210543689079369e-01 -1.299819518190782119e+00 9.998293951466170615e-01 -7.150077399161869351e-01 -3.183745618100534691e-01 -8.980617385464791935e-01 4.660694531357383874e-01 -1.802682033627174274e-01 8.027143100569714695e-01 4.677460229528107583e-01 -1.769181716747827704e-01 -1.683398632001122941e-01 2.945515912913215795e-01 3.216190232053555698e-01 1.438941798239257164e+00 -6.228337161368086017e-01 1.125009628907746251e+00 -1.048841457211556749e+00 2.686943001423154898e-01 -7.010967340739541198e-01 -2.705370456349253105e-01 -1.218438547848681219e+00 -4.782840837743554951e-01 -2.554722933774036697e+00 2.192923827010488311e-02 -1.909601710019740439e+00 6.962806021873523266e-01 3.449036554434699586e-01 -1.757067677540674389e+00 1.598896870671993042e-01 -6.891707870683173587e-01 4.812825280508961634e-01 1.943776120500636084e+00 1.598321665849137263e-01 4.251394072808147295e-01 -6.739289948893431026e-01 1.241459441056528057e+00 6.773541962698998997e-01 -1.422410016468616645e+00 2.110251174510708427e+00 1.855762269075557080e-01 -3.147025373239770385e+00 -9.680854936665362898e-01 -1.225780395589371352e+00 1.751642975798658186e-01 6.979469062308911731e-01 1.180952597895085665e+00 6.862439365167198602e-02 3.998051784358076510e-01 -7.411943813614759735e-01 1.109573725936266131e+00 -1.591640909524483227e+00 -1.861913542940022148e-01 1.336873589674060780e-01 -1.231718893043233010e+00 1.403637543150857703e-01 8.043265768196480314e-01 6.199282821332442461e-01 -1.202213391586238300e+00 6.172801170498460888e-01 -3.830307178872074392e-01 2.004965119399928219e-01 2.998732303673134481e-01 7.455257166870847552e-02 6.350231617238799586e-01 6.487568276627247998e-01 -6.806511957464490559e-01 -1.387091737193578700e+00 -4.670049214306870589e-01 -1.812720255566294458e+00 2.536845774488420413e-01 3.842717851660389372e-01 -1.351178237906198731e+00 4.818977538357173129e-01 5.724132341203141960e-01 3.814479734352493323e-01 -1.717744221951059913e+00 -1.238594200403065448e+00 -1.065739149667218832e+00 -7.882720406943956037e-01 -1.373521460608263522e+00 3.467519605202279420e-01 1.010905828498123826e+00 -1.550303518931572255e-01 1.860279545311049887e-01 -1.845928655340007385e+00 5.512543169620818251e-01 1.636051894584301225e+00 -1.359464195902550410e+00 5.061246095055085270e-01 7.400066251678721896e-02 -4.369199310139200154e-01 9.282563931588438955e-02 4.676618510391364891e-01 4.699461429390688894e-01 1.081435533299481166e+00 -1.367024679065958481e-01 -3.033881551311457536e-01 -2.259043050232767066e-02 6.590927734722710207e-01 -4.547393512430547569e-01 1.631520183657063361e-01 9.182552027508039671e-01 -3.062643142403421170e-01 -2.967153806709793562e-01 8.350871281648215572e-01 2.561601051225554371e-01 -3.094227822596690158e-01 -6.395877523550619337e-01 3.537845093839949162e-01 6.166495252886564638e-01 -9.977656362502798082e-01 3.373164364256432957e-01 2.157743162245234214e-01 -3.056534054819416424e-01 1.130737950379977930e+00 3.504551502452828843e-02 -4.010044734694471202e-01 1.696382568535346191e+00 2.449771789309635739e-01 4.042143475851687762e-01 2.170230710899160032e-01 2.103569037424523280e+00 -2.313705336452779537e+00 -1.727520223217582584e+00 3.588632568844196159e-03 5.064932422608945384e-01 2.306109278360088055e+00 -1.641150843051674579e+00 -3.801367337773159383e-01 9.938164186916751408e-01 1.360581645462793254e+00 1.259673897905258855e+00 -1.335237323855610780e+00 -3.482261153811004872e-01 -6.196972245758620296e-02 -1.709980555975661731e-01 3.222621169923736706e-02 6.241342210426119308e-02 1.188892660146082969e+00 5.865150784836344888e-01 8.602744436083218371e-01 5.078903843552399211e-01 -1.262581931326241858e+00 2.475566984004521839e-02 -5.734592193201473176e-01 6.415911455828646748e-01 -5.823501666670167776e-01 -7.560391525970283633e-01 -1.563617553424815787e+00 8.237346977038038087e-01 7.861173612008318656e-01 -8.911529038528334112e-01 -1.138114933974520682e+00 9.508949208111113771e-01 -6.491181205647340580e-01 -1.767339520299295030e-01 7.833516872519666885e-01 7.002216383574667580e-01 -1.182134404062135768e+00 -1.990855665992825818e+00 9.733136890695421872e-01 4.714160119753276201e-01 2.171893955446168034e-01 -9.360259846828787589e-02 -2.465689932148539487e+00 -5.099481049918076492e-01 1.422258460716518735e+00 1.228310245817563873e+00 8.429750279433835258e-01 -7.144806752578404530e-02 6.999441506654134892e-01 1.282956350848518667e+00 2.502489120149561375e-01 -9.483093207759621945e-01 -3.388646298163716652e-01 -4.601323158606756003e-01 -4.164136083779303998e-01 -1.153549051374855638e+00 -7.598776815110325211e-01 -6.269320069713896215e-01 -1.013202944959344043e+00 4.916280597448074996e-01 2.078536298811871630e-01 -6.929700342215328046e-02 -8.606278220357715947e-01 8.251002808355720752e-01 -1.049657386822475447e+00 -9.653600631571022106e-01 4.320173212478342628e-01 -1.152909501782473312e+00 -1.297817313479374679e+00 -3.458574912979403004e-01 8.694531190810863563e-01 -1.341280364902911693e+00 -6.371567407442795261e-01 6.167071168516830015e-01 -3.941134288298379085e-01 -9.307795955441261482e-01 6.743928514592939516e-01 6.742869144674104032e-01 -1.044808056052220824e+00 -3.941679482036543614e-01 4.970858567531582506e-01 -4.017286823451596822e-01 -2.154557010834921016e+00 -4.879798113402373794e-01 -4.523699080845032805e-01 6.099158841449180413e-01 -1.106296204067329925e-01 -1.951761365471797793e+00 -5.590448796456118918e-01 -1.524752010441861871e-01 2.060063149409555594e-01 -3.783108790283125633e-01 -1.243143794881962583e+00 2.244737602332991522e-01 7.527357653192783271e-01 1.091116235932686029e+00 -5.535573900838617334e-01 -6.995093068312121520e-01 6.604089722763807346e-01 1.061092775965859047e+00 -1.020815903489015630e+00 -1.041311390238561119e+00 4.425960384749863530e-01 -8.447720523415729321e-01 -1.206445568284963743e+00 -3.152777444893017367e-01 -1.188841947627745199e+00 -6.105261977954771213e-01 -3.096895327292826794e-01 4.066044186907550873e-01 -4.909947809946338948e-01 -1.137828201434110120e+00 5.625958614119016543e-01 -1.821750524478545019e+00 5.912227124001250278e-01 2.682355882428384408e-01 -6.924243147952204858e-01 5.197992414562972036e-02 6.523923758801016826e-01 -4.526798357665503536e-01 -7.067299361650516420e-01 7.008220289749269583e-01 -1.351305273716688404e+00 -5.262150196326091933e-01 7.417596828381090024e-02 -1.670796791975767970e-01 5.557326502438219018e-01 4.838011170442342301e-01 1.133539289215136803e+00 -3.165076536196976265e-01 -1.761982146889807255e-01 1.076931579960365815e+00 1.184875654540030299e+00 -3.826066395868327197e-01 5.424261385888247237e-03 -1.692459110657383858e+00 -4.900051064023540071e-01 5.705983243834787666e-02 -1.381174878130809969e+00 2.645186919209304155e-01 1.348253346368660788e+00 8.689898230356382092e-01 -1.248306520351545323e+00 1.284935059359844756e+00 -1.275642726732590049e+00 -1.414161408536710018e+00 -2.948217032634034673e+00 4.612738359130803545e-01 1.739472567320590468e-01 -5.106818757784591378e-01 2.317441893446892553e+00 -6.881538290478563802e-01 -1.977669828025738985e+00 5.877845916686104122e-01 -1.819224332286443688e-02 -1.452417162242285897e+00 -4.706392953772150500e-01 -1.089948645156424423e+00 3.414861537563464444e-01 -8.522690933983161354e-01 -7.069587455427372991e-01 1.239933289972022123e+00 2.616640619606309226e+00 1.304248206845364799e-01 1.035590552521833185e+00 1.605852220030662192e+00 6.462814358520774238e-02 -3.180331650525636822e-01 -1.768546117983014199e+00 1.662751153679489891e+00 -8.302822482148202177e-01 1.594865069772148647e-02 1.423753533646396896e+00 4.360031813852969229e-01 5.528072739222283927e-01 -9.710323881372237009e-01 -8.055024571291179436e-01 -8.129076828576871361e-02 5.253157060275570611e-01 -7.585851379652677751e-02 -9.342468387920778161e-01 6.047202726644712589e-01 3.697422490852187993e-01 8.245486975682233544e-01 -8.427224733727293193e-01 5.698029645851331315e-01 -1.007194072510922966e+00 1.403996571835685048e+00 -2.931039532313214346e-01 1.924654286301276995e+00 -1.776132090655634932e-01 9.536714890836549552e-01 1.055657310400819116e+00 5.882970124516068156e-01 -7.231677191997409881e-01 -1.440596778656601629e+00 -8.658940841434727143e-02 -1.343227520215371840e+00 -1.019555527541323281e+00 1.922201342754994435e+00 -4.208492849421240078e-02 -8.290234716776626600e-01 -1.194795577993676243e-02 -1.465217414915907845e+00 1.513778119076666595e+00 -1.068551973205969619e+00 -4.403546572154539568e-02 5.949770908672988856e-01 2.646329194401088047e-01 8.759148826782684472e-01 -7.625571782801273679e-01 -4.368337920429158916e-01 8.176035325741122239e-01 1.734290378737516347e+00 -7.141791163085837724e-01 -2.517835969903909898e+00 -5.487200067477896459e-01 7.286178875285906908e-01 1.271258732668567593e+00 8.210362257185045698e-02 3.842453896385667478e-01 -2.051347450108224280e+00 -1.416710046462336337e+00 -4.167104815568473467e-03 1.871848077533072363e+00 9.274485895401849422e-01 9.854824688751684381e-01 -5.610496086066349974e-01 9.503968832367470920e-01 -4.533034501460884713e-01 1.559564598422288895e-01 3.061063491481417764e-01 -7.895054784313640939e-01 -1.262181969508074930e+00 -2.470669193755682114e-01 -7.590111573949357426e-01 2.193933585777960993e-01 -8.692434370456275650e-01 5.170883386940630100e-01 -7.535500681745741121e-03 9.752650851783433161e-01 -1.169732445503888218e+00 1.193739082101200166e+00 7.267588813849055196e-01 1.625701095092469961e+00 -6.992655795844455735e-01 1.552911820098732187e+00 -7.408328308660407924e-01 4.001856667882982554e-01 1.080228054762211620e+00 5.428911134396833260e-01 4.907237241179162601e-01 -8.160950068208209229e-01 2.485155750655216322e-01 1.568932043111065655e-01 -8.517465080030895974e-01 -7.416336329104308289e-01 -1.385752271734314034e+00 1.649799950225837364e+00 -6.804056336192489118e-02 -1.405189984694781291e+00 -1.676169096719795637e-01 8.522101975432675447e-01 -2.750112311753986627e-01 5.460972984913032846e-01 -6.968736600507696721e-01 -1.336825367099239825e+00 5.196200998362890955e-01 1.266707165470994934e+00 8.684834629837336895e-01 6.510858674365698207e-01 5.316226137811466135e-01 3.729325335093132132e-01 -8.135647868690907281e-01 8.010640566900617543e-01 2.215880021955915491e-01 1.038035430474788301e+00 -9.286002041131657947e-01 -8.048499038174968812e-01 1.450258316275974790e+00 7.888365369282868134e-01 1.308163655267157832e+00 -7.376515252113010623e-01 -1.349340879045447528e-01 -1.227425232544602896e+00 -6.007698903552937120e-01 3.266355099594351885e-01 -1.645144850286726634e-01 -8.034837961178863119e-02 7.005623007863037710e-01 -1.238476317171061103e+00 -3.640450894103718360e-01 -3.289439399323675350e-01 2.789833350715868465e-01 9.484527469385505283e-01 -6.052099775706824315e-03 -9.235276319107479370e-01 7.290591013758201955e-01 9.427841884797885097e-01 -1.554533726663082982e+00 3.339516550329506006e-01 -2.045005946448599676e+00 3.142962529260543980e-01 1.422010747284846000e+00 -9.748874060180974244e-01 2.148372512324436823e+00 5.813501494323268792e-01 -1.236375297904921844e+00 4.159788773161425257e-01 -5.390517417328196670e-01 8.994668938127864388e-01 -1.467465308853303618e+00 3.087555087878419702e-01 8.651490159571117999e-01 1.619423412989576594e+00 1.683814624372022895e+00 -4.168113486387262090e-01 -1.285274175170834310e+00 1.046620278148051586e+00 -1.142128729273247600e+00 1.827682155767314937e-02 -1.395712039037934282e+00 -2.501778243178297001e-01 6.077782631813233305e-01 -1.775672570038752396e-01 -1.227169208639709241e+00 -1.746653042077503659e-01 -1.663628410712889860e-01 1.018040814096054403e+00 -1.463888436601045451e-01 1.231341309040364429e+00 4.050144235889358013e-01 -6.984041854941532013e-02 -3.015691939898595963e-01 -1.219246636511498671e+00 4.169525775138164803e-01 8.052120784551755617e-02 -6.202506449068273531e-01 1.436158826692602641e+00 4.298840616719012409e-01 -3.929900008781947451e-01 -4.821482918309692722e-02 4.647290153528834677e-01 1.083113069760214486e+00 -1.726982549630831087e+00 -9.100008071117480224e-01 -4.909329064480840721e-01 7.211707184135719428e-01 1.331566705706436204e-01 -6.691019125426607150e-01 -1.028498153832004380e+00 -4.273679822462788519e-02 -4.531554783514315510e-01 -1.976671921827018341e+00 -8.772977208777997804e-01 6.653133417860451759e-01 8.316123088023446019e-01 -8.053230206174932793e-02 3.083581054121796727e-01 5.824739506675219447e-01 2.715541007726383627e-01 -6.789076447535513648e-01 -1.714789662498051648e+00 3.129867594517976026e-01 6.062616761244935537e-01 -5.512535258268005389e-01 -1.561268767207890096e-01 1.296770620041394484e-01 -5.895327588453965761e-01 -9.222503597193892899e-01 1.350545993050258131e+00 1.659952590372117287e+00 -1.018008405836131836e+00 7.078941139175128905e-01 -3.486379421804450263e-01 -2.069318919502603382e+00 6.283528956672395083e-01 2.651529495207163856e-01 8.844257290794645121e-02 -7.132728128413040602e-01 1.783578527843289116e-02 -7.008510053376221238e-01 -3.156511377123469853e-01 7.132733758381371025e-01 2.169642446305187544e+00 -4.465950376323151172e-01 1.157222740013277740e+00 2.548004460565890250e-01 -3.567522728757369088e-01 2.425463243996082430e-01 2.942708592602270024e-01 -3.399251237562633809e-01 9.224156036201570652e-01 4.047724912804135378e-01 6.405730867477295032e-01 -1.691266277262589046e+00 7.468645265942950306e-01 -4.090220810396280049e-01 7.761660225944469113e-05 9.240224908086339672e-01 -1.592176858472690304e+00 -9.837016295907015373e-02 -3.105069282946298220e-02 -6.602073121934673994e-01 -7.322437655672857371e-02 1.115011669685904261e+00 1.636289705782544290e-01 -9.864842816489616251e-01 7.308733159832171422e-01 -1.312816595263851527e+00 5.484419958023158126e-02 -1.185321057097898922e+00 -2.479557586586168538e-01 -5.624120740290847742e-01 -1.957092771643091256e+00 8.296909776836396411e-01 -8.663574859172221698e-01 1.544658874185109054e+00 9.997474644205217587e-01 -5.612289062571870213e-01 -1.057176134176118554e+00 -2.737851030875500524e-01 -6.291942291149692501e-01 1.006938538555101625e-01 1.502202103160700464e+00 -3.350154337236760926e-01 1.325853972322030561e-01 9.480885294710533762e-01 -1.234441764888532855e+00 -4.301884215565330849e-01 -4.498076117574454497e-02 -1.245857299156124531e+00 1.681321359355269607e+00 -8.205269364828861045e-01 9.619582070405058305e-02 -2.215619690479347370e-01 5.311837121680142992e-01 -1.183856792011231285e+00 8.641490193701901745e-01 -3.879831663023520227e-01 1.055848994329139368e+00 -9.583261071648666585e-01 4.009220631254258871e-01 -1.423221666254357032e-01 -7.608694546196286268e-01 -4.960221227942315791e-01 2.717019137611862423e+00 2.817949904838618624e-01 -3.004243490296446550e-01 -1.088557375848289363e-02 -1.669143380652669650e+00 5.349845560645096754e-01 1.168738631866004907e+00 -6.052899888252372129e-01 -1.450380694139044691e+00 -6.786566072630937363e-01 -9.233264638807500146e-01 7.388369976382366811e-02 -2.878841750767317631e+00 4.021472815957938263e-01 6.735982281545308537e-01 8.824737756476316308e-01 -2.033153226432809213e-01 -3.362887683790585780e-01 5.584062161187795803e-02 -1.923213556085586529e+00 1.019486501592959060e+00 4.810861951424397209e-03 -1.914322152089315887e+00 -2.857735291375302911e+00 -6.704445243495072045e-03 -1.493404170621236648e+00 4.496889807444416354e-01 1.037310387170102377e+00 -1.049705917398451094e+00 -1.051552806946454810e+00 4.056302037419451945e-01 8.092676720637265175e-01 -1.367321484720561253e+00 1.109573877700443800e+00 2.352525336363616937e+00 1.731062986712021523e+00 1.215436053319263188e+00 4.942032341858449418e-01 7.437823474425109271e-01 1.939454750046372800e+00 -8.390145786744196421e-01 2.464721815132921157e-01 7.317745381397207094e-01 -1.162128031065792877e+00 1.857168263883672288e-01 -5.345820179011284701e-01 5.378016485269696556e-01 5.455834545810516190e-01 2.696918429001727291e-01 1.114807422474212384e+00 -5.255782284404130200e-01 -1.219345075392621602e+00 1.031220172210626895e+00 1.471265410748066715e+00 9.345111144238804624e-01 4.585143396866994125e-01 -4.135644392975016959e-01 -5.506897151732937923e-01 4.347323122199427820e-02 6.898285913677875136e-01 -1.936403074137871050e+00 -1.529727341020828524e+00 1.352059951760225254e-01 -1.161074840371553729e-01 -3.920987011821323032e-01 1.062471312086724629e+00 3.140751251002148886e-02 -1.016852878063297494e+00 -1.329879317333455269e-01 1.633034116466910435e+00 -1.365087564270163423e+00 -3.073531120021301133e-01 1.583447319726414948e+00 4.927185789432989710e-02 1.198014946469334596e+00 7.876990494663215214e-01 -1.830572944003361791e+00 -1.327022345642037804e+00 1.027829361675935749e+00 1.847087092537999520e-01 -4.296789905695603401e-02 -4.675792200232742890e-01 2.031730237699905128e+00 -1.011148544247878478e+00 -5.367336554667221371e-01 1.456256350973234859e-01 -4.368294545480377877e-01 -2.267062146952450785e+00 1.418992820277195754e+00 9.708618554171221104e-01 -1.705478913904821203e+00 -9.331748829941196588e-01 -3.514278051294761340e-01 -8.382646780963339816e-01 -8.312875424643235700e-01 1.310385125724358613e+00 -7.020331376651884892e-01 -8.727871210112961853e-01 5.886758782202897722e-01 -5.955698994530391754e-01 1.351803150681663290e-01 4.294191251632483164e-01 9.115549967610817039e-02 -1.238924131875278611e+00 6.786758026575638869e-01 6.284034758718656244e-01 -1.379115891299093510e+00 -6.108894084604309105e-02 -1.282406175960354888e+00 -1.739100117097423182e+00 -6.293303123665425769e-01 1.147151520211522335e+00 3.241080906565793618e-01 6.852076703331709817e-01 1.538145528676393869e+00 -1.074039156735601575e+00 -1.178444180934870689e+00 4.867307867689336098e-01 9.908432374607065718e-01 -8.139794144818516264e-01 2.357685754429202696e+00 -5.171014151768230649e-01 -4.460234768523015925e-01 6.598127192452069023e-01 -1.311837999043856895e+00 1.234200695640054857e+00 9.043244839216032505e-01 1.297075282329786194e+00 1.516162364456038025e+00 -1.336571641572451119e+00 7.881465093536854649e-01 -5.095573452578466833e-02 8.431076644792401265e-01 -1.657092708948739057e+00 4.783907467161386262e-01 1.840275325205018575e+00 -1.204458423478838247e+00 8.528534898635928840e-01 6.900174355022239414e-01 -5.419666290157085786e-01 -9.235044301244008658e-01 -5.001200700663643167e-02 2.103127854635626903e+00 8.633883220372391420e-01 8.268228833696243951e-01 8.701132959374789921e-01 6.094677879611384158e-02 3.138908630204266248e-01 5.511207719135698957e-01 1.931208053291687765e+00 -2.722574138939395927e-01 3.449924201186173045e-01 -3.803975548754602864e-01 4.191442233248821592e-01 -1.209719339507168111e-02 -1.160527638783477755e+00 4.499630307225749304e-01 3.269295166091667482e-01 -8.427090762626396891e-01 1.192289555322262329e+00 1.902572972880010038e-01 -3.202191546891557938e-01 3.156162584477067989e-01 6.093508499104983295e-02 1.182349093322427214e+00 -2.373449089254481004e-01 -1.199913181220273965e-03 -1.086780932678503175e+00 -5.594347647944646340e-01 -1.141302888465856258e+00 -5.350595951691879959e-01 5.421617519228060234e-01 -1.999181198259802894e+00 7.580718512499451389e-01 -4.604205051767439327e-01 9.563916513437819011e-01 7.800887724045850735e-01 2.601726768167545334e+00 -9.541010854950711106e-01 -3.850429404226237695e-01 -7.196972657314131272e-01 1.760466083114517355e+00 -5.050928407547774501e-01 7.695443656323943671e-01 -1.415577892973484353e+00 1.716880219831829590e+00 1.060085222786208314e+00 -1.388464142803166101e+00 -1.613483925354760318e-01 -3.818870621009444188e-01 8.021741228265626411e-01 -1.217076831288869121e+00 9.590422986547979534e-01 -3.330079131398684389e-01 5.673587790292345945e-01 -9.504926813872874858e-01 -5.387439475909472364e-01 -2.908978553454405480e-01 2.477065846359422785e-01 8.910095040202774541e-01 9.941987988794034337e-01 1.222007564948392799e+00 2.193425339405642993e-01 4.586100691607219448e-01 -5.271303181416571171e-01 -5.339738644532392442e-01 6.846823799074082117e-01 2.928359922241076108e-01 1.237823583479912948e+00 3.347457639973504540e-01 1.381513761737317159e-01 1.062892336608722621e+00 1.022308763159515688e-01 -1.693374197793795943e+00 -2.954371063680498177e-01 1.457649950759390745e+00 -1.915037913114771007e+00 -7.978512032553657096e-02 -1.112178549868494404e+00 -6.063048838218534353e-01 7.642173969611257833e-01 2.792615077994197170e-01 -1.507441411765959804e+00 2.823084912045219497e-01 -8.995372615907473168e-01 2.899770106973696970e-01 2.556491063587805201e-01 -3.255470628497948993e-01 6.803805512230967634e-02 7.383940105394825038e-01 -1.832084371015047619e+00 7.917730331778679576e-01 5.069287758874089223e-01 -1.242907677515518561e+00 1.786503332580840153e+00 -1.087197847674573892e-01 9.240393413967409320e-01 1.889309119448436380e+00 -4.313444910627919904e-01 1.184314616419945398e+00 -6.556055853929385613e-01 1.604504319086249131e+00 9.485436283748001074e-01 -7.825340945113999636e-02 1.976281199707054237e-01 -4.481510587348712660e-01 5.353989948303095048e-01 -2.264643846151126017e+00 -2.355275603997270262e-01 -6.549865073891012468e-01 -1.925134323544868548e-02 -1.303342964443540419e-01 -7.648074934592499208e-01 1.326004491184834766e+00 1.662604994939532732e-01 -1.014440547039339613e+00 -4.131911287686074186e-01 -8.535312016531292068e-02 1.147973784688762322e+00 -4.031353124195846682e-01 -1.093135029133067482e+00 1.395288997881367843e+00 -9.004650290062117257e-01 -8.271709008964525101e-01 4.549978642993891542e-01 1.635172779849581648e+00 9.544466885154058167e-01 2.608835773529971203e+00 -1.533859549154305224e+00 -1.937392398824466788e-01 1.372415718027866216e+00 -1.011960188081711953e+00 -6.841534153308744814e-01 -9.672615236277066764e-01 8.271602307695791190e-01 4.046643107840921516e-01 4.581698539574161622e-01 3.195223114761487349e-01 -1.635682854371691253e+00 -2.599883793056711467e-01 1.119333403173179003e-01 -5.107132747802911599e-02 2.693726517085481276e-01 3.733675288980289331e-01 -3.276016190962958152e-01 2.958272221632214927e-01 -2.731922899445251018e-01 6.476134848924758325e-01 -9.473200537063445337e-01 -6.305404927167195250e-01 5.019199832047421816e-01 -8.304962280798808827e-01 1.069623427827202544e+00 5.780080907975736898e-02 1.042345784829917354e+00 4.653737227474891158e-01 7.227046233468026326e-01 -1.549025646387090616e+00 -7.325938730641093910e-01 -4.137640240211090670e-02 1.559171548470511315e+00 -1.789475145523142796e-01 6.169696707260926560e-01 3.663184547163215177e-01 -3.185740342889353122e-02 -6.447072781055046553e-01 8.379366453442093077e-01 8.983285098671525137e-01 -1.178516075693519571e+00 1.079879381472960247e-02 -1.372830229402780100e+00 -1.734330197408238794e+00 -9.322785743377893786e-01 5.997531135282765380e-01 -7.163697233314552104e-01 -5.535335768415847735e-01 3.626530074173032747e-01 -9.457910723603232261e-01 -6.792879950934698208e-01 -1.132016450572815414e+00 2.434493753514623549e-01 -2.487101924987476179e-03 -1.263916973104116881e+00 4.970497074605448873e-01 1.233064679653789852e+00 5.214980757366763919e-01 2.810848043695439100e-02 1.398703994785022386e+00 1.113559850324485456e+00 1.141350990983587499e+00 -1.771315419082992060e+00 -8.720517170637670512e-01 1.300457287077437352e+00 -2.703980861401130698e-01 -6.715362109454476869e-01 -1.224631199614071436e-01 5.627362069871859607e-01 4.048030930519129211e-01 5.846258914124752293e-01 8.233536012355288092e-01 -1.934964534180330653e-01 -4.996574201364881174e-01 -4.526782258948372495e-01 1.328214437463809960e-01 -1.281921323835520481e-02 -6.202138206168112955e-01 -8.388264811562392564e-01 4.397717175729494443e-02 -9.777330299662987390e-01 -1.506564314360589796e+00 1.819692453254663222e+00 3.586779761261245647e-01 1.864245941240073812e+00 -1.359069759181816606e+00 -1.720407099380062421e+00 -1.944511887132631400e-01 8.714440593103154331e-01 -1.648733229040305615e-02 7.137774153039183611e-01 -8.191362222857907494e-01 1.050234330607242361e+00 2.284223013124624113e-01 -5.259478667095328630e-01 -1.649272413442126384e+00 -5.471545878220963610e-01 -1.626599120393554532e-01 -9.101355879797731196e-01 -9.174232559898757300e-01 1.274483664773641278e+00 1.699913408160285133e-01 -1.883266588141439213e+00 8.234012673437519636e-01 -4.168457959501165599e-01 1.204836234876160761e+00 4.645103219868478850e-01 -2.669048821797401772e-01 2.065397837191287334e+00 2.947442932973157181e-01 -6.423786615144524426e-01 -1.903483969342515680e-01 2.339362486114926032e+00 -6.963116430045914740e-01 -1.033718763226609161e+00 1.641692687464032741e+00 -1.320838589179000044e-01 6.072616944081858925e-01 -1.779488467895338211e-01 1.452933280206500088e-01 -1.150228142017253763e+00 3.169231906910431329e-01 1.159646279843853156e+00 -3.419647858661987727e-01 -8.209605011244011097e-01 1.142320836459677302e+00 4.041985639951173326e-01 3.655861264838024538e-01 2.047481256926728221e+00 6.398962422385214843e-01 5.970805645170011999e-01 -1.959066589265790193e-01 4.156318569039635369e-01 -1.983851003123362045e+00 -8.349520071468593541e-01 9.617144490308239257e-01 1.211862638623139254e+00 -2.630672161746526072e+00 9.348051890656426943e-01 -9.352736008405554413e-01 -6.493300389645108028e-01 4.495301553644410197e-01 5.152777154486550826e-01 1.484588405417799351e+00 2.280118278672146614e-01 1.328878027621611946e-01 -5.921092640032279419e-01 1.918588504616947077e+00 1.445278162282294554e+00 -9.168023763444073104e-01 1.467776154315229897e+00 -3.957270042803736065e-01 3.388357325754196014e-01 -8.924753217375985814e-01 3.833273925229723211e-01 3.674184393708452290e-01 -9.272867596932241607e-01 2.261579443385263843e+00 -2.821340946337868028e-01 -9.815580240075544305e-01 1.400710300856810031e-01 9.616561001116852303e-01 3.091062772153500837e-02 8.707754850920153000e-01 -9.058439214277862472e-01 -1.615695481418927493e+00 -8.822471753564768981e-01 -4.289939823717041079e-01 -2.447641642482501767e-01 8.852427932626600882e-01 -2.315779141326443913e+00 -9.167669588135581027e-02 -1.876046527615091719e+00 1.058676789398787177e+00 2.445853311222497828e-01 1.184460525784127860e+00 -1.380055439911364923e+00 -2.782190751803441220e+00 1.468242216489362706e+00 3.143308620523573294e-01 1.017782237379067700e+00 -2.869586704823783863e-01 -1.452408523353951597e-01 -1.124254422366770811e-01 -2.914546516021095934e-01 -3.618811325277155877e-01 8.049091868455857668e-01 8.704148765714313507e-01 -3.853800445266689634e-01 -5.599452207104800294e-01 2.167003513603136255e-01 1.707634002278794194e-01 4.956558349006623398e-01 1.848195595847060835e+00 -4.764734363489897540e-01 8.290904628325208858e-02 -7.753195822787344316e-01 1.415571400214136411e+00 -1.007744395862483655e+00 6.688205813729726223e-01 6.174645107082009643e-01 1.951698440683083069e+00 -5.394981272490213531e-01 2.769967429432693695e-01 2.062332309812789255e+00 -1.087747172554115682e+00 -1.229826663038989354e+00 -3.244657824080978692e-01 1.373858402798970868e+00 1.118084501840108880e+00 2.206970051088926466e-01 -1.041991795930908626e+00 -1.368971980706460423e+00 -9.903483722283726864e-01 -2.079585895900452730e+00 -4.330192287625717618e-01 -1.785802970040565540e+00 -7.959783905125650261e-01 -1.090596918258257136e-01 -1.497369675877062933e+00 1.284921928521595591e+00 -2.467001397368698834e-01 -1.447548342898705043e+00 1.104412024857603924e+00 -1.443480791590578294e+00 1.272216557269021386e+00 1.020670036792662660e+00 -3.642822026526605639e-02 3.065499251018475868e-01 3.287489761299146052e-01 9.538062300187812870e-01 -1.072655173639048831e+00 -3.027195596269964262e-01 9.593354623333003039e-02 1.196487291134429976e+00 -2.578619818515915929e-01 -6.131504141913950434e-01 -1.489609483406723889e-01 1.501618639682550382e+00 -9.968480527639672628e-01 -4.273138942808205054e-01 1.521686033628774748e+00 1.290110879605200545e+00 -1.263744371965070723e+00 7.865886086738204108e-01 -6.943807200132223745e-02 8.908134529586183570e-01 -1.026043715985263810e-01 -8.983144954745334587e-01 -2.023847756869966430e-01 6.459312276171800260e-01 -1.352370887861665150e+00 -4.199652162743406913e-01 1.494602621510456031e-01 -1.299019138397448536e+00 -2.345409424068599868e+00 9.870966063457300432e-01 9.038663499734790330e-01 -9.345152609733262672e-01 1.458016117578451842e+00 4.435604723043347630e-01 1.989976359768389214e-01 2.959842308240377418e-01 -5.023101746500681086e-01 1.593545345524148393e+00 5.505735048053185254e-01 -9.597385401978345554e-01 -5.238575617179771493e-01 3.930674306868794377e-01 8.863852262034381813e-01 -3.940289147751539489e-01 1.976849029106684391e-02 3.945739807535730836e-01 6.138068269439631575e-01 1.147788436049703931e+00 -9.541406737465664145e-01 -1.232173535577966383e+00 2.198887779683091459e+00 2.149374897914825500e+00 4.182020615204007918e-01 -5.628138462876930426e-02 9.287405348417464290e-02 -4.799315902283934343e-01 1.451282446392665015e+00 -1.707626521157699973e+00 3.411469219293856159e-01 7.082641424403804953e-01 -6.760072573856708289e-02 1.436230323021741584e-01 -5.894957281399680893e-01 -1.809518872121869126e+00 9.948975316802687319e-01 4.709979910166986472e-01 -7.092885978651924939e-01 -9.479464158862194179e-01 9.760105190028630640e-01 -8.733523687230969335e-02 1.275132384437316357e+00 -1.299970214447726091e+00 8.349769254956106446e-01 1.170369240675478845e-01 -9.241675799870661123e-01 2.221552530215993859e-01 -5.563429201705263338e-01 1.073647689791740412e+00 -1.637276321742892060e+00 9.935452819406236369e-01 -6.953336888203005828e-02 1.362293384315581002e-01 -6.510117298144399989e-01 5.523227688833052262e-01 -9.390215049672414604e-01 5.888113084921323681e-01 -3.417262994078843485e-01 -7.586102988752767562e-01 -3.373958039935346931e-01 4.919456581264973760e-01 -6.350328993912430775e-01 -1.228654386916622904e-01 -2.421618971488284366e-01 -2.373910645680377407e-01 -1.012941702239954944e+00 3.993253402652603978e-01 -1.663368717410159542e-02 -5.523989495786224557e-01 6.395176490824862059e-01 1.110832587897037094e+00 -8.013498305359019191e-01 1.617132789943921678e-01 1.268295544266372143e+00 -1.497289591282234544e-01 -3.914229843255317975e-01 1.324131377246035024e+00 -1.260586987087984057e-01 3.259827645981029920e-01 -1.170881617703052081e-02 7.461665626453901634e-01 -8.746780992649748621e-01 1.135144193757930076e+00 -1.275091402712306365e+00 -2.969773559564043985e-01 1.617285757509219435e+00 -3.792494828075357871e-01 4.808204078232925505e-01 -1.550178867438792851e+00 -1.210019635738388333e+00 1.174735986231758122e+00 -5.646434291528170668e-01 -4.449749770488247713e-01 -1.045908986581612687e+00 3.258018253548821686e-01 1.062802379940304687e-01 1.193096072201275559e+00 -3.589748265638061930e-01 8.826295013070550866e-01 -3.130550035077646065e-01 1.063751866270537194e+00 3.171513691187050066e-01 1.429908911966848661e+00 1.581647244111666684e+00 -7.206967112307497425e-01 1.175375863183707237e+00 -2.550872510394401882e+00 1.762978146914281341e+00 -5.561469121064137600e-01 -8.492490355043846861e-01 -7.970491872815868017e-01 1.094556897300088122e-01 1.147348944185811792e+00 -7.287852505289499350e-01 -5.638944958489555681e-02 -4.257646413211170211e-01 -1.350228501103425682e-01 9.095386716916866732e-01 1.207876339450199454e+00 5.256763247096648550e-01 6.032771367757021330e-02 -1.766772241166668644e-01 1.413996552074813229e+00 1.715272974438722953e+00 1.305841374052441717e+00 -6.390829352980232914e-01 -7.419419284961122074e-02 2.847258810087183178e+00 9.277128717335212382e-01 -6.099291023291319308e-02 4.758858726422259822e-01 -1.055409067085531172e+00 7.339382870231484501e-01 6.974314739478755243e-01 -1.730125407998512610e-01 1.272234645146645526e+00 1.559590887802241976e+00 -5.161212792720639708e-01 -1.989833215082102091e+00 8.211052749687793861e-01 1.833443594082196093e-01 2.112301466306242492e+00 2.877162163434040743e+00 -2.279848275277143385e-02 -1.612724123442136129e-02 -4.369042316480845622e-01 1.292965803139131120e+00 5.147968717359499013e-01 1.723751891007156534e+00 -1.139739015017521284e+00 -8.397208390665434896e-01 -1.144996846649278144e+00 2.510161863424408946e+00 -8.344933566066300434e-01 1.474918083367596777e+00 1.749185588558448412e-01 -2.343157395627780026e+00 -1.106662731445896775e+00 2.285157662826060032e-01 -6.847161603214406700e-01 4.267181840743776711e-01 7.422044636659547168e-01 -3.326364167273924699e-01 4.761398050498353851e-01 -3.354922115817970396e-01 4.074578746826240661e-01 -3.128781208570349109e-03 8.184739537572683910e-01 2.159659526982364020e-01 -9.254335618216594783e-01 -4.821129311376790572e-01 -7.589824197370093062e-01 -1.166293570359239418e+00 2.353613886589627224e+00 -5.750337693341187606e-01 1.042539859369222111e+00 2.883261591156459080e-01 1.513952749604604353e+00 3.344132247982425366e-01 -7.871129447842997173e-01 1.859994821022457057e+00 -1.997062437868602824e+00 7.232207265578080024e-01 -1.122564592087992086e+00 9.237639477017678402e-01 -1.518464113188999098e+00 4.919271587793981881e-01 1.082665368246307658e+00 2.498959285750395054e-01 -1.542644066866495633e-01 -1.249255250551430052e+00 2.683513521291161844e-02 -8.430271639516556670e-01 3.944562552618238183e-01 7.273086790467735430e-01 1.465029208481922973e+00 4.574279520599772719e-01 -6.159401741210893677e-01 -7.705188192472851583e-01 -5.800660744514080092e-01 -3.911414355797714903e-01 -8.293215669606274210e-01 4.298619676642216336e-01 1.404950443921224146e+00 -1.916631736933902541e+00 -1.468816036371007883e+00 8.451626510575674933e-01 9.602675225140474558e-01 -5.159115437424908190e-01 -1.259058712636376365e+00 1.004297029757253101e+00 1.857647935993517629e+00 -2.264186034417633442e-01 -3.860494179251216205e-03 3.884785825939179316e-01 4.118870329482347825e-02 2.955951468708893359e-01 1.118171563963989840e-01 1.049419427991815423e+00 -1.959324838991069573e+00 -1.388574809704762603e-01 -1.087633330081097860e+00 7.923850131808314323e-01 -6.566179824377503804e-01 2.726881528286880241e-01 -3.767140113584907524e-01 -6.193488081329349138e-01 -4.066713659015207538e-01 6.176236197503784942e-01 1.079942883863078962e-01 1.368531273885769534e-02 -1.411394853533609162e+00 -7.059013536431590907e-01 1.574251436720893460e-01 -3.590940638066679180e-01 -7.301462191249742661e-02 4.051269895255731890e-01 2.033468429062757821e+00 3.884188936981285423e-01 -8.587137075210857784e-01 6.159665108756065717e-03 -9.489047841886243395e-01 8.310262600997515570e-01 4.537531306144552273e-02 -1.083351898889477249e+00 -5.942482971085878418e-01 4.231986101380545429e-01 2.382394867244032877e-01 -9.908736736656423849e-01 -3.060150860596306810e-01 -4.917528265341253313e-01 -5.013853051330030564e-01 -1.056151092899747068e+00 9.954860283688869993e-01 7.152719156658987609e-01 -7.889112355581784364e-01 1.144854203157982253e-01 -4.712066556133723827e-01 6.767154891477249468e-01 -5.603237931560220986e-01 3.357599384107092799e-01 -2.217661058116836975e-02 -1.115314534287646486e+00 -3.616055423207161779e-01 7.261701953763071149e-01 -8.843074573184724896e-01 9.181161823198731309e-01 8.168177364809610097e-01 7.375064965811289897e-01 -1.059969369744901080e+00 -1.387238119812063408e-01 2.404345171176935358e-01 1.015240524325876859e+00 3.110038200342352122e-01 -5.045555802868274542e-01 1.894561717278451796e-01 6.156060099835450883e-01 -6.302369879048022039e-01 -9.876554404970409873e-02 6.315850774158847381e-02 2.827561505479016246e-02 -1.352531619115533434e+00 1.394892353145130937e+00 -8.694299097367511608e-01 -3.205426953669729406e-01 3.347094389536096060e-01 2.897484317700925738e-01 3.112019343696703078e-01 -9.196299668913330283e-01 5.995212910456799126e-03 8.445901713528012333e-01 -1.174428905003444212e+00 -4.638354861397016027e-01 -6.004782748386665592e-01 4.138874777870317212e-01 -3.393021588591137172e-02 -3.144177970700584579e-01 -1.273135384520322155e+00 1.890850286980285122e-01 -2.830422330195667135e-01 -5.326466337109563298e-01 -1.732991943526722256e+00 1.728477529171175808e+00 -7.263362916835433003e-01 3.108166099402464688e+00 -1.352704719005859424e+00 -8.083835523530293887e-01 -3.843919016159311752e-01 -1.176311570821203967e+00 1.082782974448387170e-01 -1.519070460115669485e+00 -1.971419977968537907e-01 1.517473924078931669e+00 -1.310340982254054376e+00 2.367647280335225812e-01 1.503011600322963215e-01 4.988658088414591463e-01 1.103755203330474943e+00 1.418117387973097110e-01 4.909342574018113470e-01 -2.235703777445310347e+00 9.763770878768667227e-01 3.067074162266511875e-02 -1.438659387775046428e+00 -9.166792844335971413e-01 3.675403822164606815e-01 6.855302588856782009e-01 7.292603381499095372e-01 5.086471278629854931e-01 1.531044778370973747e+00 2.470884257237388956e-02 1.839031598003547929e-01 4.710736293561351706e-01 -5.231293915870027789e-01 -8.023917735754243497e-01 1.119367676055039507e+00 -2.596866202888395078e-02 -9.566191581014568124e-01 4.242564100107586444e-01 7.650893651140040497e-01 4.844329784314757026e-01 -1.731823641130664893e+00 1.959329728022615735e-01 -1.075141693860597325e+00 3.921265660212053250e-01 -8.147753237479490318e-01 -6.161392107867388335e-01 4.973486360533282968e-01 -9.067019197886343473e-01 -5.968399785470869245e-01 -1.459919931650852876e+00 4.625494882441219535e-01 -1.630748238045258480e+00 5.050598288139304115e-01 6.126442836491390320e-01 1.002218888435663091e+00 -2.013719263465893194e-01 3.297861460123003297e-01 4.525387527172741176e-01 6.751936908118959524e-01 2.211814163771887998e+00 1.009817435674935204e+00 -1.554404900633086672e+00 -1.309910350006705082e+00 -3.101703309524601604e-01 8.472649051302307832e-01 -9.254664793906226539e-01 2.877269424924959740e-01 -3.714210993986161863e-02 1.668205930781097857e-01 1.152005776083607103e+00 2.748004238245329578e-01 -8.569482338879607086e-01 -2.347193373088380941e-01 1.320342842143257533e-01 -8.235035071608511892e-01 9.747490024017141375e-01 7.902990643307435947e-01 -5.883467914580382541e-01 1.715221150114714654e-01 -1.007374225869837714e+00 -3.052120728633794799e-01 8.885363842656829325e-01 5.311385686053801125e-01 -2.013207815466353523e-01 -2.107347722585382055e+00 1.485636270615088295e+00 8.110670276403769696e-01 -7.987943626513925865e-01 -5.684714754461734909e-01 1.152189967666941706e-01 1.490916535895551620e+00 2.145642913004129237e+00 3.785331932347768547e-01 -3.109789027406858475e-01 -1.399344921886701343e+00 -1.195946447164026871e+00 -2.316271428461954829e-01 8.548924525086801784e-01 -2.350348588580981890e-01 -2.250446228851334940e+00 -8.922838085480078174e-01 -1.229404216708684050e+00 2.654410631124505038e+00 5.548629069292088101e-01 -2.077249811947233238e-01 1.456498739495098560e+00 -7.811369710193553084e-01 6.281981937011587025e-01 3.232225309862391677e-02 1.848516026294021730e-01 -2.259909950480539498e-01 -1.721455355740943161e-01 4.821327916574823236e-02 1.229579560494899748e-01 1.839762016983895743e+00 -9.239451186673559580e-01 4.400969036236457299e-01 -4.974827599215696922e-02 -2.943967856589443377e-01 -1.133427657149619905e-01 6.401168541009114588e-01 -2.450121502773105753e-01 -2.656108999033729989e-01 1.065432402341314866e+00 -4.628304932742395295e-01 2.309174496201366611e-01 -1.572256175794179089e+00 4.294858385372167797e-01 5.236225621495282923e-01 -1.825865499535239966e-01 -8.747637956223031086e-01 2.314041552206695496e+00 1.063256888661933353e+00 1.626607795096092657e+00 -6.058710936805059566e-01 5.955563064673983220e-01 -5.663015197923634281e-01 -1.598120588136681786e+00 1.675295709505238706e-01 6.476027629819826048e-01 -2.080357602645676457e-02 8.306009764273122320e-01 4.851412542435130648e-01 4.043116570684082700e-01 -1.239573776341283129e-01 -1.219812277196243411e+00 1.539454064569881986e+00 -1.450556784941231969e+00 -1.447942802620639347e+00 8.269902622914082624e-01 -3.227677390188555262e-01 -2.255709477443200162e-01 -8.415982325867734648e-01 6.041705626267228624e-01 -4.284781125819548953e-01 -2.052769300431526389e+00 1.985482362140776613e-01 1.977865604067882976e-01 8.215249514811263642e-01 7.363726339012087729e-01 -1.887171325924130449e-01 1.774543390864557590e+00 -7.821272512614153571e-01 -1.680726942594457984e+00 2.637234842284681344e-02 -1.339267957618903271e+00 3.660888158299100970e-01 5.881107210422982234e-01 2.809832717593800377e-01 -2.840992568125045636e+00 1.183286964507856531e+00 5.755073856357700857e-01 6.943809984598081630e-02 -4.853429497645578294e-01 -4.993018571980607501e-01 2.067510757008977559e-02 6.987688021689907325e-01 1.175642792252894059e-01 -7.655113065489678181e-01 -4.659625389121160310e-01 -2.363322026525914443e-02 -8.537627622544646799e-01 6.478090950075972021e-01 1.270831696291673474e+00 -5.214009963496389899e-01 -7.491593462291368244e-01 1.746713844002543425e-01 -2.831932511660767648e+00 -2.082952240820444612e+00 -2.204438967378210990e+00 -1.704273472973411696e+00 -3.340270016056613445e-01 5.450050877046316300e-01 1.031424556559975780e+00 -6.956375939824186450e-01 2.689177449837032996e-01 5.037915994863941815e-01 -2.085580236092373863e+00 -1.394722683454074075e-01 3.386845891717698565e-01 -2.733013245908270661e-01 1.633800989799305992e+00 -8.343581631709154900e-01 6.952793234432667058e-01 4.571801116307116497e-01 -1.347291721435884382e+00 1.087167280925596780e+00 1.896764836325514902e-01 -5.877028553036003355e-01 2.070470510646194473e+00 1.018039145952023494e+00 9.723964877188646660e-01 1.667750310689687598e+00 2.020510771945985162e+00 -8.569357367062889752e-01 -6.268376927530251719e-02 1.860684146117530968e+00 5.104226001534158119e-02 -2.079242537212279140e-01 8.831599270068936358e-02 -1.566270313704671846e-01 -1.486111882916866245e+00 -1.079431469672735566e-01 6.079098805139039330e-01 7.125983784882983230e-01 1.651714985817754666e+00 1.020241478994513562e+00 -1.738723953164889036e+00 -1.687581436381976330e+00 6.470724532348600677e-01 -1.920967064767607813e+00 -8.089038892027919925e-01 -1.779618850968139210e+00 6.712514570570193850e-01 -1.833281961497624790e+00 3.626481693165455877e-01 6.899062330060360404e-01 1.253812285196333587e+00 1.233796812310456348e+00 -5.517873714732437485e-01 1.311235879361135837e+00 6.462977307294028861e-01 -1.806479315765338489e+00 9.976135417862972421e-01 3.268265952709919347e-02 2.775370534055268124e-01 -2.317849886293925188e+00 1.533423807984203059e-02 1.153574856360018996e+00 6.336844556663688843e-01 -1.611388527997548170e+00 -1.224931801155964839e-01 -7.574092093702612383e-01 -2.328007078501450611e+00 -5.016748198951777316e-02 -2.002299895599170265e-01 -9.090680096190568715e-01 4.351838577263377611e-02 -2.781990609243997423e-02 -3.715446461514017029e-01 -2.272602244618172396e+00 1.192053382502469505e+00 5.232731106823814704e-01 -1.515015976797608799e+00 -5.393016965270241297e-02 -4.272304671672811915e-01 -1.509476700879663069e-01 -7.108938715474066861e-02 -3.711321586762678093e-01 -1.040329613307960088e-01 -1.955501374430907990e+00 5.629298530083762797e-01 -8.905321898119823443e-01 5.599379897893463388e-03 7.488632901981296941e-01 -1.759114292054326789e-01 7.141265647483518997e-01 1.975587026761628229e+00 7.190544256320713368e-01 8.912227863366915803e-02 -9.124488113271552736e-01 1.346706441788537489e+00 1.649670154927441290e+00 1.880822910267724080e+00 3.599090831876872176e-01 -8.736685948423128512e-01 4.913319797127861932e-01 2.804252186728680707e-01 -6.552339911865534550e-02 1.020554295667419342e-01 3.087887821943727240e-01 -1.194064763222312253e+00 -2.197935457793202541e-01 1.088810925702648369e+00 -5.140102925192824301e-01 9.544168319062752426e-01 -6.863332395819360388e-01 -6.206423590952007130e-01 -9.863938247029332418e-01 4.975738545943599878e-01 1.673696304530472301e-01 3.541054698924728239e-01 -5.829809442112865447e-01 -1.405146151780785613e-01 -5.839868117283919524e-01 4.428302937078779783e-02 4.860568795495874284e-01 -1.534136907105207559e+00 -9.283388028919977719e-01 4.404565710581608839e-01 1.137171146798686833e-01 2.150427965627839111e+00 -1.194519634644387152e+00 7.263464244609652010e-01 5.715136394839638312e-01 -1.219844945394120278e-01 -1.406641939220760973e+00 -1.641424514816769875e+00 7.664989697573757477e-01 -2.502165968001836216e+00 -6.647910346066259191e-01 7.410314868599076066e-01 2.891327915964003181e-01 1.041266728314002021e-01 2.203053828335595765e-01 -1.390203602229677093e+00 -1.950104681981881694e+00 -1.268335119175349190e-01 2.017679254128632582e+00 1.414822584373663650e-01 -4.404392643542911490e-01 -1.365790374344357794e+00 1.891061929643985451e+00 -4.101298136806264538e-01 6.234970108522671639e-01 1.133986494082018570e+00 1.052775678244486923e-01 1.876053232571403218e+00 1.498871485935233450e+00 -2.088856337196590141e-01 6.601865336879045865e-01 6.911508759140349012e-01 7.483542375771481403e-01 1.602770093249864747e+00 7.126584403104072596e-01 3.965578470062932070e-01 -1.762928045398798549e+00 -3.778209163707774848e-02 4.060547639009092769e-01 9.939041943637282328e-01 1.147389533869738409e+00 -9.873702919554431245e-01 -5.216845553475816244e-01 8.056274952137406631e-01 -1.056943465218753431e-01 -2.592630820744302178e-01 2.121003433574484731e+00 2.315217990365077139e+00 -6.721426099837796153e-01 1.659314562045038910e-01 -1.181897440263636412e+00 -2.253116992756686532e+00 4.599236792820250719e-02 3.171625268039274803e-01 1.292280559721768585e+00 -1.528910627802678945e+00 7.394204024713361134e-01 -3.838226758549583839e-01 -6.520336051348165629e-01 3.390731017033951078e-01 4.020869139968064943e+00 3.023740990321716615e-01 -7.489294962217093454e-01 1.578339883096036012e-01 8.522278717145345683e-02 -8.692233597417399205e-01 -2.984370602779335080e+00 -4.461323897829527763e-01 -9.766338974474582102e-01 -7.824741134540362797e-01 -2.305820429831551888e+00 1.188456988298838835e-01 1.555885770677281288e+00 -3.308173247043196596e+00 -2.425739824959907698e-01 -1.169389143467744363e+00 -4.437671740876439341e-01 3.155175845345694619e-01 -7.098681541525055927e-01 -2.197875544243544255e+00 -7.143057435361278573e-01 -2.905139859926659351e+00 -3.091702672912270411e-01 -7.997127771358273352e-01 1.512560167823268520e+00 -8.972632062530833119e-02 -1.597257769104540426e+00 2.207072809851826634e+00 1.395405480977561119e+00 -8.436560786804486733e-01 -6.274450059175070704e-01 8.106827169795536303e-01 -7.749734495193891792e-01 -7.034017410310766660e-01 -1.403925832115895389e+00 -7.950999030101418841e-01 6.511622149323822994e-02 1.953306108537661068e+00 -8.728451361157334443e-01 -9.006878679930838683e-01 1.199572189619038526e-01 -9.872174337349141071e-01 2.084510244936561563e+00 1.703622009730997033e-01 -6.903627089271705541e-01 1.788788791474780343e-02 1.438149563885051663e+00 8.419561598423666027e-01 3.162218557529166141e-01 5.302083895538922675e-01 9.391571470813707689e-01 1.031247343486677348e+00 -1.296744853709994150e+00 5.165085909367989059e-01 6.801944053622789588e-02 -2.151747934265238804e+00 4.639602683193568278e-01 7.831080276779872618e-01 7.531366745491904213e-01 -1.429241785915063456e+00 -1.066663953584663371e+00 -1.140627221087948673e+00 -8.230386435267615652e-02 1.076496774122409850e+00 -1.776120927676054340e+00 -3.202614285907833258e-01 -4.678021703224622962e-01 2.512121133478203983e-01 -6.843461557905806680e-01 4.653729917737140509e-01 1.051835956228076352e+00 -9.807565475301245339e-01 -3.902387619208859126e-01 6.284424403314639584e-02 3.660059644659212075e-01 9.415836081772242794e-02 -2.415049588987910667e+00 -1.705839695729940708e-01 -8.434374705308479436e-01 -5.117274460693504307e-02 -1.038680868005191771e+00 -1.263460861424607229e+00 1.741893101565563096e-01 -2.158518715725163517e+00 1.126396887139960334e+00 1.382798731772620915e+00 -1.180396920070490019e+00 -6.147029031724272619e-01 7.669307207259083992e-01 -2.922832289826287067e-01 2.083289488907661191e+00 -2.748821990765131229e-01 1.078052747483973173e+00 -1.581939218084826293e-01 1.219827381675094857e+00 1.237037839753012847e+00 -1.737648446213995931e-02 -1.190872100367299291e+00 -1.917787664445904094e-01 2.773411449221274250e+00 -1.885907689092561457e+00 -8.419559106454607145e-01 1.702145802089958915e+00 1.940820282806510644e+00 -7.620591897892828870e-01 1.564299158280043400e+00 -1.494317716116764005e+00 -6.764422853888318876e-01 -1.910107128285527811e-01 9.261482405763925563e-01 1.199404179296934270e-01 1.008623267232344078e+00 3.491483371850609418e-01 1.946013906359175261e-01 -6.888466740265001276e-01 8.239745613736611241e-02 -1.439858926191667887e+00 -2.873603860003912658e-01 1.495148750609325061e+00 -2.178069811118370502e-01 -1.827964501678817966e+00 1.089383266134418826e-01 6.506834056356684826e-02 8.753641441707478432e-02 -4.654328466319887503e-01 -8.507917608128865439e-01 5.504679644157390861e-01 -1.714132907079517487e+00 1.214870359869414163e+00 -4.783705129479518536e-01 3.938622508984708781e-01 9.302470771349699019e-01 2.762703071449436609e-01 5.364162362713209564e-01 1.295383000352934966e+00 -2.284529487421474769e+00 5.951570199289538676e-01 -1.511164685906817851e-01 -7.824175566058396702e-01 1.172961260950957652e+00 3.813078810002156760e-01 1.959725049535439023e-01 -5.019461678716787834e-01 1.177718109870898866e+00 -1.153524851518440197e+00 -9.567920753991935312e-01 -8.647042635724917492e-01 8.252249073527480050e-01 -2.154848777841188667e+00 1.320714456413162763e+00 -5.762092771963386317e-01 -1.242746785882290483e+00 -3.445618608045977194e-01 5.317317975810280650e-01 1.590814049742803604e+00 1.507075764996706146e+00 -1.758855128737508267e+00 -1.780310940089812499e+00 4.702244121469553728e-01 2.138160782931912696e+00 -7.029891447201660482e-01 -1.872830973146257127e+00 6.403632663167142525e-01 2.880589925941052371e-02 6.800970897085510669e-02 4.520684941402058898e-01 8.031039426488973954e-01 -1.299306494751006347e-01 -2.582966203273318745e-02 3.965687355175832041e-01 1.601353518539740284e+00 1.025633306488759056e+00 -4.050653988487868395e-01 -4.811169268969907598e-01 -7.529699856436153915e-01 -8.346904027405200877e-01 2.052408771718116851e-03 -1.325276983639603889e+00 1.345667336551502058e-01 -6.629091265734645688e-01 -1.741739263469160637e+00 -1.256565381736590048e+00 1.342943847602795948e+00 1.899331013469799156e+00 -1.365146258548127323e+00 -3.735253377287129362e-01 -1.062942598891990498e+00 -1.283474071127896465e+00 -1.997163462666762701e+00 1.046490145070204880e+00 -6.056979550866158357e-01 -2.278629548400191995e-01 1.160969952552229900e+00 6.486226808259657473e-01 1.931079263076770636e-01 5.081339711649965896e-01 1.064230297651805879e+00 -2.210085412541754613e-01 3.480631933760149344e-01 7.019051926655359708e-01 5.920386841572289338e-01 -1.498745491660314656e-02 1.689698763585576913e+00 8.580258166825661253e-03 -3.018312641644892158e-02 -1.350719888245496270e+00 -1.970713558613833127e+00 -1.141876465794851025e-01 -9.630078575782377026e-01 6.665036888483991118e-02 -9.032430943512999022e-01 2.744755795863937475e+00 1.688506379178384087e+00 5.301825272813932566e-01 -8.662869144197824500e-01 1.342495427256378271e-01 -6.591974833600158235e-01 8.197090760879905957e-01 -6.675970910685216086e-01 -9.851065077174782081e-01 1.469721519555881262e+00 -1.621251124999066595e-01 1.033569380552534334e+00 1.467715944772956416e+00 1.966297733507377798e-01 -3.510648620252131424e-01 -6.218015921645079214e-01 -9.724707972698880543e-01 1.391372424527002362e-02 -2.106985780670615593e+00 9.936166031479616301e-01 1.846888395871442601e+00 7.713924367495076373e-01 4.501836097920777768e-01 8.179267326666448401e-01 -1.439127812627043923e+00 -1.011188653272559357e+00 7.316207564594920942e-01 -1.260765228202019417e+00 -7.826095657824131413e-01 9.587402023502871184e-01 -7.066771954767567809e-01 6.792510429673113137e-01 -3.716479398736027839e-01 -6.869842453793153503e-01 4.355375653874394848e-01 -1.076039646943315553e+00 3.395968174560938801e-01 -1.640320174965024469e+00 -1.273729243794479604e+00 1.305890412241079469e-02 3.874101594657728409e-01 1.341349076803200813e+00 -7.227745124476323557e-01 -9.478431296510536619e-01 1.256805327700486696e+00 1.469108337675033016e-01 -9.194513352460811362e-01 5.924718831357774773e-01 -9.877016117485515334e-01 3.182840057132124700e-02 -1.647175563163175149e-01 -1.797162902280420305e+00 -9.739883953639160152e-01 -8.807418358006997572e-01 1.917711603744228333e+00 1.016467526017703848e+00 -1.134833856556019427e+00 -1.090703357784224281e-01 6.476164280535010587e-01 -9.452444015809882139e-01 2.705520780542266038e-02 4.890369487882773591e-01 1.128407896559048940e+00 -2.085141691944062889e-02 -8.236671893265919975e-01 2.795345155839347728e-01 -6.989098395718107426e-01 2.835934807405980917e-01 5.138752896806205728e-01 4.922510164966319990e-01 -5.136874895028481491e-01 1.556675606997006467e+00 7.386299185843473447e-01 7.849146892355799432e-01 1.094407242986836115e+00 1.796453227782465634e+00 -5.113888810838285170e-01 -2.213369762847325894e+00 1.211675957194849607e-01 2.170209994171631962e+00 -7.662743412065837756e-01 -1.276363160455429080e+00 2.994390982742163587e-02 3.262378633930665961e-01 5.759874073158228747e-01 4.001509054078474792e-01 2.046874051821456320e+00 1.037976847303852646e+00 1.031799935594793105e+00 2.998431181333132689e-01 2.496877181206009211e-01 7.824204495983938523e-01 -1.373172818880853630e+00 -6.230882407659138478e-01 -6.696977129044279220e-02 -5.676867689140515649e-01 -1.922445152905933652e+00 -7.060823934258349255e-02 4.277338308549129553e-01 8.115885893839759335e-01 6.906388129853484326e-02 2.099177006961217007e-02 6.752999203539430395e-01 -3.535666142237243181e-01 -4.088030896776581047e-01 -1.239581598420809172e+00 2.431524017500975854e-01 4.692828351962727851e-01 2.605716323120669253e-01 3.498313301995120694e-01 9.087548450029366842e-01 9.214994968953533760e-01 5.058957611717765923e-01 -6.116520131298734675e-02 -1.318279730934178273e+00 -1.843301860833246986e+00 8.131874437925179500e-02 1.137018793370079717e+00 1.114373921260522149e+00 -6.664051181584101924e-01 9.208565417731509051e-01 -1.255407801335015838e+00 -9.472750947796760856e-01 -5.303407803896063033e-01 1.389763166858123844e+00 6.873049254065759506e-01 9.216599681452699588e-01 -1.377066770401724538e+00 -3.934346112500431425e-01 -3.573023443880228300e-01 4.810935211764931219e-01 -7.090392187829397397e-01 -2.172460283161611994e+00 -1.632094069150841209e-01 -2.200909222017231937e+00 -9.889117576217362204e-01 1.323762624822771850e+00 -9.578977745139893862e-01 -8.085701837831250627e-01 -7.921880614809248544e-02 -5.556630969728315605e-01 -1.904182763885976293e+00 6.141634944715121947e-01 1.259584338766321643e-01 -5.046655224680280938e-01 2.072484449800386486e+00 8.864607088444846905e-01 1.282413736046926989e+00 -8.901793238296155097e-01 6.553871587838828727e-01 -1.102073576094711349e+00 1.220022115761317805e+00 -1.036717460045627037e+00 -9.184491947350242880e-01 -7.784301135270846883e-01 1.005660626050133288e+00 2.557426594535980313e-01 -8.646443404938624067e-01 2.504842207387297570e+00 -7.898418310896795358e-01 -1.362209007028390539e+00 1.736130486413538510e-01 -5.254048222516966016e-01 9.098096204563151934e-01 -8.137565153848531629e-01 -2.585823457776346146e-01 3.833874418026833042e-01 -1.394121123603030865e+00 5.345332482975759802e-01 6.722067370003627085e-01 1.357183404974935392e+00 -7.642090425046622615e-01 8.234260140825157004e-01 -8.087855385129275598e-01 -6.007960763172247587e-01 1.587016152839785532e-01 -6.186931277693076270e-01 -2.076436432284300082e+00 -1.957608859201868556e+00 4.866854814396418538e-01 -5.476339222369893539e-02 -7.117175741854280258e-01 -3.429344021866644332e-01 -2.263147274476287052e-01 -7.086788309764259219e-01 2.468331323439919012e-01 -3.594639297617293061e-01 -1.356576886761220013e+00 -2.570327233093313568e-01 -2.940948362858982618e-02 1.577658069714485745e+00 2.673756475597641874e-02 -1.642084555764654619e+00 -3.909674213129141207e-01 2.252796062268742627e+00 1.180181354131236038e+00 -7.157299836566421991e-01 2.831835285493897736e-01 -1.887456421447956556e+00 -1.393725928292377292e+00 -1.791809278360155577e+00 3.587469714127541898e-01 -4.461146028815445308e-01 4.580524429139993248e-01 5.166677662526995007e-01 -1.327057771216705317e+00 1.594843864916086318e+00 4.282899885926532146e-01 -4.853324754764043458e-01 1.235080765933370267e-01 9.955541650910034734e-01 -5.424726221728224385e-01 -6.607633645013056833e-01 -4.359434823984806862e-01 8.019047514751180827e-01 -8.693582727136828225e-01 3.138580385129932537e+00 -1.978939846913260636e+00 1.275734610625093524e+00 -7.175245028777665901e-01 9.210335298029518336e-01 4.120864364908862210e-01 -1.570164424704951545e+00 3.739834760739730313e-01 -1.261258229645326301e+00 7.581929531760301932e-01 3.156249085312959890e-01 2.559459571194677707e-01 -5.901645233179907413e-01 -5.460873829928994949e-01 9.986195238915115402e-01 -1.771399520073417833e+00 9.280907539263998363e-01 -9.672613004894031752e-01 -9.894961569060013451e-01 -1.594760794388008662e+00 -7.129513567927323603e-01 -1.150301780373403027e+00 1.221239901149631241e-01 4.034500574099624259e-01 -2.001268903375958141e-01 -1.914203371623632410e+00 -1.064371578618548586e+00 1.915089748177270401e+00 -1.956757113244196544e+00 -4.882200537082601044e-01 4.975201311802731063e-01 -6.353298054045938281e-01 2.474400469104568234e+00 1.330177966326839649e-02 -8.449992444567917538e-01 -9.796040880925742655e-01 9.303878301276219398e-01 6.537803248844613613e-01 1.584647870843524375e-01 6.987837910697271004e-01 -7.187572573666265452e-01 6.575557211971257976e-01 -5.912251756204986997e-01 -2.248011020619400044e-02 7.465442720725837256e-02 3.508072172544152156e-01 -1.214220840207091756e+00 8.320638019094033222e-01 7.071437027475662163e-01 -5.631293861295980641e-01 -7.401990627411487722e-01 -4.653671497168690996e-01 3.063810277907397794e-01 -5.508438566388952351e-01 1.138346596898142771e+00 -3.346910444939412144e-01 -1.185462431922984061e+00 8.646705724555020511e-01 3.860563095507094644e-01 1.003167037427330210e-01 -2.077765609817669112e+00 3.181724531155158409e-01 -1.456191429007931519e-02 1.057305492428872506e+00 1.914214801651415776e+00 -2.374690416114661584e+00 2.156849065214458516e+00 1.443828077160162204e-01 6.305928637297065764e-01 -1.241514397728060048e+00 -5.656896925223829919e-01 -8.362655414907572970e-02 4.377626069100715722e-01 1.418750879116096542e+00 3.038454549421897299e-01 2.026027704387452388e+00 -2.140890593116799301e-01 1.711699695947793698e+00 1.918460894676798034e+00 -5.848402046338776472e-01 4.214888533190361275e-01 2.895516329413473144e+00 -1.243378660656131229e+00 -1.921655330946209439e+00 7.534976769895479487e-01 -1.096661971796570656e+00 -6.720913372725073609e-01 7.293518595644684632e-01 2.681701089939513283e-01 5.718357768853994660e-02 -7.982076242417269762e-01 2.428658689328724307e+00 -2.254435942609789856e-01 -2.515314911704765177e-01 -2.468948275790910918e-01 8.998262265928175241e-01 4.064408229850574039e-01 -4.510220427008609367e-01 -1.170186444041199508e-01 -1.203609070442333229e+00 1.622678560225984945e-01 1.323104958328596092e+00 -2.063416649266223590e+00 -9.015622795800294353e-01 -1.689796645490172944e+00 2.599553415614967999e-01 1.235060111066716537e+00 -2.534683938322983554e+00 8.313539467556678442e-02 1.807870215794751267e+00 2.166726377811446280e+00 3.620649563403633975e-01 1.665698919047712764e-02 -8.008846183013282327e-02 -2.873952278085559753e-01 2.968524671186013597e-01 -4.266666026053282379e-01 3.670608815849574214e-01 6.250426914063597073e-01 6.667848256645563243e-01 -7.100959460078646313e-01 1.859599198114996188e+00 9.692631358850029022e-01 -7.312757341527001964e-01 -2.427667514851202801e-01 -8.406509653313264108e-02 6.308185000984698476e-01 2.798699104479629440e-01 -9.897515416109681219e-01 -4.034662851727809918e-01 1.155491364495641049e+00 1.051003856404417514e+00 -1.768939339692957802e+00 6.692848160397519841e-01 -6.118854553702605253e-02 4.380740195795605474e-01 -5.718970777486970941e-02 2.352846866576083773e-01 -1.403802676937268901e+00 9.431726293250608517e-02 6.037975576362013541e-01 -1.269807063834997862e+00 9.464993720445130654e-01 -7.442332558501199014e-01 1.126918005863677408e+00 -6.891550422193718495e-01 3.381339494806383066e-03 6.116457700474641213e-01 1.563430029328143789e+00 9.281389009814720037e-01 9.599902611478707826e-01 -3.081790759598477702e+00 -5.304341763883138050e-01 1.772554240726462060e+00 -1.205807125190752060e+00 -4.826775712190276013e-01 -8.108468479373573956e-01 -5.979999405714481187e-02 1.148363121142163656e+00 7.354075864219741243e-01 7.067216729764626004e-01 -1.777055608952270882e+00 -5.475634709187726656e-01 2.435339587401012806e-02 -7.606770318153166510e-01 2.601891563488489822e-01 -4.912697768912320240e-01 2.175511294125385131e-01 2.861536126679118386e-01 -8.548545743398737740e-01 5.141695762154825378e-01 -4.662109138652115736e-01 1.511177652380806924e+00 2.409732982855057049e-01 -5.788844077569346158e-01 -5.102569964699709137e-01 2.044175644477185916e+00 -2.845749327715975108e-01 9.106478806554326733e-01 -2.881306036241710333e-01 3.910945514026509251e-01 -1.760335180733865634e+00 8.172167749281423754e-01 -8.529867478577142226e-01 1.252109525266980494e+00 2.319620163105418909e-01 7.481774786647645836e-01 -1.504891136769138438e+00 -7.391804715411495197e-01 -3.325226201187522213e-01 -4.416503317775770654e-01 -4.085689578913531683e-01 -2.194256602690652092e-01 1.515040213001500602e+00 7.366037056452287013e-01 4.416532163763965957e-01 -1.840569077677367896e-02 -8.998121374527862093e-01 2.703569548077789375e-01 -1.157913861945477629e+00 -1.912249869521608359e-01 9.679188629981357039e-02 1.105777334922384281e+00 -6.524755234405761328e-01 -8.789810813355796171e-01 8.397584255753706151e-01 -1.397631178015187770e+00 8.086515642831518802e-01 -1.355577958061691568e+00 4.092145975122467028e-01 -2.652718576785356164e-01 -1.528430155178938987e+00 6.215549876147209024e-02 4.833018526029006501e-01 1.064434024574956839e+00 -5.998984356416270369e-01 1.801331856204102522e+00 1.093344489253561092e+00 7.796655726849613943e-01 -2.644017560141980749e-01 -1.180164893912194035e+00 1.301209537514595171e-01 -5.402957144826008723e-02 7.512833495087963831e-01 -7.716983044332640373e-01 -9.836520663037376933e-01 -1.379242154954964494e+00 -8.983840465255119589e-01 5.515995973455819490e-01 5.440720695093860249e-01 1.332029375376084790e+00 8.159693199379018658e-02 -4.610644375734963551e-01 9.120089653735403701e-01 -1.729368081265478252e-01 -2.706185054872232154e+00 9.019241084431958155e-01 -2.223363921792051112e+00 4.197455914651895825e-01 -4.708997800984651705e-01 -1.352450987034512719e+00 1.114552450541124839e+00 -1.387462863159437121e-01 3.797907469651250478e-01 1.674211103926319888e+00 -1.029280489116163322e+00 5.586824875029577919e-01 8.457409835989577740e-01 -5.521586353970481253e-01 4.167828468657132079e-01 6.901291979605188587e-01 1.825891753809386397e+00 1.681596301130203752e+00 -4.757313749386374857e-01 -2.577054260125442031e-01 1.905062022400771660e-01 4.493556328011079626e-01 2.374149604494705523e-01 -2.154863877871414868e+00 8.691229030792874122e-01 -3.464813739066683884e-01 -1.019483725392796192e+00 -1.386232940205371356e-01 -1.285549386873663824e+00 4.392316565131462736e-01 -1.208125144814034657e+00 2.088952715858830800e+00 1.278709543194129550e+00 3.557539808961010519e-01 -1.791560053620989690e-01 1.897635177023733744e-01 7.865090709721836992e-01 3.010978621483382245e-01 -1.374329734099045686e-01 1.884436667959373146e+00 5.543340103976919231e-01 6.157681988537339057e-01 1.268281969949826837e-01 -5.323375843721103173e-01 -2.189465790275353818e+00 -4.619059096291350253e-01 -6.675694518535933986e-01 1.214821884365241633e+00 9.828220138902956649e-01 1.891999300247751425e-01 6.765430494152400165e-01 -8.537754763591526297e-01 -8.983967675027828559e-01 1.630352178036114374e-01 -7.069104191228287037e-01 -3.155691746771160933e-02 5.276583953632160706e-02 -2.216519686061592942e-01 -2.234763207009520802e-01 1.338318518167410653e+00 -1.395292891204736652e+00 1.678080200718621295e+00 3.294284326202807089e-01 -2.041358909668484212e-01 4.636254997953557222e-01 -5.778861701806151663e-01 5.163072609696279791e-01 -1.738666588380651579e+00 -1.087687991935703202e+00 1.406594064681760514e+00 -1.315728255786311092e-02 1.842136589375011346e-01 3.437050042812948014e-01 2.334555302756821382e-01 1.048028595499731708e+00 -9.079596356653100164e-01 -1.136654838002308487e+00 -3.182941454210083676e-01 -1.251789822593936785e+00 -2.312306359268067324e-01 -1.288525584744981023e+00 2.995457363152604913e-01 1.771252908623558719e-01 -3.178370017369571698e-01 1.734993423974687143e+00 2.456065546418703782e+00 2.345660162475306509e-01 -5.875755920866797544e-01 3.927379846872929292e-01 -4.445543969004799867e-01 -1.684606170422466853e-01 -1.792064573826968266e+00 5.170724422210825066e-01 -3.804927005607860457e-01 -1.087501937798788676e+00 -1.120313871638221936e+00 2.762493881587792188e+00 -1.817121388858141118e-01 7.456746148075549252e-01 1.232618541874414886e+00 8.894178597904450756e-01 1.400689727294224030e+00 -3.524316236022341509e-02 1.469448421338496624e+00 5.083666740062051659e-01 -1.598990610322837957e+00 6.492676807263179084e-01 1.039343013972781504e+00 4.140620296975925929e-01 4.166130035105934382e-01 4.300394135157145636e-01 6.508712147188585595e-01 1.159047966858658407e+00 9.821945404000733681e-01 2.056568703121885999e-01 -8.270276603359506540e-01 -1.253988465942341923e+00 8.470243949725981825e-01 -8.641174263403491596e-01 -3.099645268006084517e-02 3.173220347548889875e-02 -7.943319969279513115e-01 2.048722784141079778e+00 1.016360027063719917e-01 2.160640928945000705e-01 8.581121987009729390e-02 1.246875755014488218e+00 8.330753805396071687e-01 5.790082944487472405e-01 -2.176458124950854736e-02 9.406315657075022818e-01 8.000734021626578762e-01 -6.382568212349296610e-01 -6.368679861359928251e-01 1.566593077495225694e+00 1.150440786682504601e+00 -3.179968272247855610e-01 -1.384451400113809461e-01 5.313416215164017409e-01 -4.142578262602117922e-01 -2.949682429963154662e-01 1.175524271354126266e-01 -2.376200346026474453e+00 -8.811834372139717986e-02 -1.596001519235687116e+00 5.335585031575872383e-01 -7.353685019721900584e-01 7.638985539383893464e-01 1.468723060207904441e+00 8.418376450247047060e-01 -6.782841763698400639e-01 -3.494933635758728507e-01 3.182171900360664107e-02 -5.359428828775218978e-01 1.346054200589091865e+00 -4.721953779318926459e-01 -7.005174115672722079e-01 -5.033384986549175322e-01 1.367904657739840601e+00 5.671595960729421959e-01 -5.674576145348857181e-02 9.946182760432789038e-01 -4.179917496292913648e-01 -1.647834456930399094e+00 -1.274639622434857511e+00 -2.024284369193115829e+00 2.914035992440224265e-01 6.326734140822742880e-02 8.746954943973782592e-01 -1.567377891121993327e+00 -1.212420734401577077e-01 1.704468747336384427e+00 -1.295069954855868621e+00 1.905299856153728877e+00 -5.729366822432858664e-01 1.205015517665464886e+00 -1.163445508919682151e-04 -1.507572754687604766e+00 5.487316278691767302e-01 1.777302370264475240e-01 2.188057610905177475e-01 4.562237457594838230e-01 -1.319249060632431192e+00 -1.618139537297307307e+00 -1.353381484885629593e+00 -5.352751704755004392e-01 -1.216878924360226544e-01 3.074537639778697207e-01 -8.559984860355240865e-01 6.721699639086071709e-01 -2.712938752409888576e-01 1.328902645790886738e-01 -1.685017599509103903e+00 -7.202796794674648506e-01 -8.306787009333616023e-01 5.038662159771056803e-01 -1.262615351708055833e+00 4.012996493580800461e-01 5.203373969702724811e-01 5.232670699768763312e-01 2.638747264063252482e-02 -5.791475305223077186e-01 2.002565762327954690e+00 5.388703614887785376e-01 1.589185578169714508e-01 -1.257413246274897922e+00 5.308244269855146857e-01 -1.177499114517416956e+00 1.855251405263283804e+00 -1.489110167449916977e+00 -1.643933927828301389e+00 -1.721605462328715586e+00 8.497801377787097543e-01 -1.257300542299206181e-01 1.311888936906395298e+00 -7.128675183611520305e-01 8.185721013189749540e-01 -1.317221216305758391e+00 8.483296075257122926e-01 -9.104738167056082299e-01 7.910248058278646077e-01 -4.044029874343951114e+00 2.336127325260284326e-01 1.335004017620022576e-01 -1.308271406170642415e+00 5.330128761246465396e-01 1.155429153501657952e-01 -1.688919106822726057e+00 -7.033097230324854010e-01 8.520583615195176375e-01 -4.489707086681395953e-01 -1.153535365480424346e+00 6.326539743019563566e-01 1.610162612082739919e+00 -2.002355442140353048e-01 6.013115243248368103e-01 -2.368321631168282260e-01 8.678635546608052254e-01 -6.794611148820058899e-01 -1.071342976655116352e+00 -1.336862284832278203e+00 -2.280152032722176259e+00 -1.123630108516457504e+00 8.900280307216943410e-01 -1.988719730923909301e+00 -2.930573417861278562e-01 -2.763322144116868162e-01 1.224449982878364818e+00 -6.190267299652361110e-01 -8.566488962936552598e-01 4.626644778128229385e-01 7.628125211667610150e-01 -1.001238308373556540e+00 6.465365374882620086e-02 -2.506941018675284405e-01 1.678491702539489205e+00 -4.049182648453782396e-01 4.201026162545722920e-01 -8.489618365201256900e-01 2.276414179113739333e+00 2.852699326054376483e-01 8.147579204052789459e-01 -3.719150416250739388e-01 1.984157074792656461e+00 3.799088987045793897e-01 1.660365138327901446e+00 5.940423182814383862e-01 3.774593044742350356e-01 2.039481812769248670e+00 2.131089409776803834e+00 1.097492554125742537e+00 1.667159377584136903e+00 1.502616685369177141e+00 1.179430622496129150e-01 2.470706785464252819e-01 8.936829286719452092e-01 -8.814824947587354131e-01 -3.400098360205628389e-01 7.516748520330975847e-01 3.345664361485106708e-01 -1.002672438888085438e+00 -1.442090374223724991e+00 -2.049821739441119117e+00 5.540577668042658832e-01 8.191252549099593550e-01 -1.564091775241214510e-01 1.240924681862644263e+00 -4.653407835108683832e-01 5.423123915262072492e-01 -6.694961496274060009e-01 -1.200376420901839714e+00 1.446661117555783638e-01 -3.219736371738931568e-01 1.674451438528419489e+00 -4.622715059946252425e-01 5.226830339810059067e-01 -1.173623725504187698e+00 1.674913102962370393e-01 1.513244774492784828e+00 2.576620688391075831e+00 5.473560741365903759e-01 6.056778354804356543e-03 8.546148843245880977e-01 1.109151504539489963e+00 -7.681222418754838355e-01 -7.490195666731915003e-02 -3.638176390908547941e-01 5.685974728744869200e-01 -2.057570738918690079e-01 6.995129725996157566e-02 3.145941292589374827e-01 6.259230585716182294e-01 1.541722176346147943e+00 1.027098262523245875e+00 -1.756516131417739990e+00 -9.643804232945470956e-01 3.482429038415022493e-01 -4.615805189165314015e-01 -5.760167215894157478e-01 -1.909326477359343022e+00 -5.129980025570343161e-01 -1.365721239629209327e+00 -1.261897449647059855e+00 3.942608175577203555e-01 1.117547059781778485e+00 1.628770853335255175e+00 1.961098263698653754e-01 6.230414631318386132e-01 -2.392036624271140777e-01 -1.094933441285357301e+00 1.222339897867534386e+00 1.023967074339392935e+00 -1.209178554924091736e-02 1.329976957824725137e+00 1.638437797641471683e+00 -4.011518488913329294e-01 -3.765314019551748714e-01 1.049330650023938993e+00 7.704380999041451350e-01 -7.714624742623731046e-02 2.065953636134041926e-01 1.375178881105890705e+00 -1.120931381804754379e+00 -9.379251489683397836e-01 1.337714460746532108e+00 1.278906751150148180e+00 -3.860115338102709237e-01 -1.212395861177897105e+00 6.242842089851708964e-01 -5.354018228578963923e-01 8.674390438762476230e-02 2.434349415022385721e-01 2.803052030170923192e+00 -1.985438711761068564e+00 -1.163138442571121312e+00 -8.992561456176101364e-01 5.783141289424909015e-01 -2.818988089056106427e-01 9.262267277530998599e-02 3.874578737453118205e-01 1.307443935310999006e-01 8.552096085719100571e-02 -4.174330236068166666e-01 9.374519745743858934e-01 1.125736311848564819e+00 6.124580090345178585e-01 3.520638487363511593e-01 -6.286486476343098317e-01 2.632557432114850937e-01 1.199767854215191498e+00 -8.985628049249941851e-01 -4.779148677683492386e-01 -2.563482866359933610e+00 8.966276946056471742e-01 2.242761268175786249e+00 -6.604101417231521554e-01 5.751740398444753488e-01 -2.343991340465615192e+00 -6.257741325399041044e-01 -7.031769024770564425e-01 5.697071482679731957e-01 -1.072143336684032944e+00 6.557679587797766718e-01 -5.305932279853744493e-01 1.064404538422439428e+00 -1.579981288624448421e+00 -1.929960621331266724e-01 -9.008647699613974158e-01 1.030086061986620116e+00 -1.041277072703943873e-01 1.787125818008880040e-01 1.296825390655302890e-01 -9.973410059222277413e-01 -1.736845181139199168e+00 -1.024232858859846163e+00 7.648109856371138049e-01 5.937267566548233289e-01 7.857042238534608369e-01 -1.389067165736846965e+00 -1.389645790818364146e+00 8.590748668714823233e-02 -5.356884423494772118e-01 1.269973477787857685e-01 -1.858178956218329292e-01 6.970337703858102696e-01 -1.623862228614822545e+00 -2.924640448066920251e-01 1.461045666514533048e+00 1.130454086669691049e+00 -8.456228809464695351e-01 -1.053900459066682976e-01 -9.676179658610589707e-01 1.279626761643356092e+00 -1.028517965405171486e+00 -1.470606510974112879e+00 -2.390215415578240687e-01 1.925497882801806560e+00 7.674461899584099633e-01 1.137596892689259231e+00 1.199621777667865707e+00 6.616276549919722916e-01 2.489917579616061083e-01 -1.871568375503910753e+00 -9.645916368279527919e-01 2.119617157675241614e+00 1.345992379496350422e+00 -5.020010342446247220e-01 1.657227106053822674e-01 3.995586935154318842e-01 -5.182643919423852719e-01 2.654866532850819194e-01 -1.567131023912043730e+00 1.223952743537401133e+00 1.460253968594680041e+00 -8.191609282928443703e-01 -2.529057779541986850e+00 -1.305212726750711205e+00 1.041646476037556113e+00 -9.974609917439658524e-01 -9.485108674685701624e-01 6.674227365018977620e-01 1.565521420042145895e+00 -3.839704530012543193e-01 -8.649765769115846936e-01 2.347684406412434033e+00 3.445866345814467824e-01 -2.439777897347794322e-01 1.333689662734574899e+00 -9.119565679664437541e-01 2.669946976085533219e-01 7.909511032863723035e-01 2.181802248994158255e-01 -6.481687736997292504e-01 -1.345021151238202650e+00 -1.154892502803278154e+00 6.394720460384205329e-02 1.534492645310193693e+00 -1.334393151089843910e+00 1.038311523559262151e+00 8.157504833922698539e-01 -9.002523096124334101e-01 -9.870404799995704526e-01 -1.324366457171631151e+00 6.794930263704037632e-01 -3.836283417625722114e-01 -7.635485116577029885e-01 3.319935961587734963e-01 3.821237778804919549e-01 1.476265709725619768e+00 -3.785490493995112282e-01 5.533753672029150250e-01 -7.261997498754119151e-01 1.327986499358372985e+00 1.597674061782510258e-01 -8.765099032878300722e-01 -2.899923920466329186e+00 -8.031281391627467237e-01 4.259526764165186274e-01 9.649164648255738053e-01 -3.314012341555669372e-01 2.573039301836796522e+00 7.001222488773715114e-01 -1.795127334920628925e+00 3.786407330718482567e-01 -1.352458426759814758e+00 7.256056759824457414e-01 1.555712532637911538e+00 -1.993430964546752948e-01 -7.369220164221423897e-01 5.125315920934729874e-01 -2.138185051652695956e-01 9.710167048702438297e-01 -6.029094425045410377e-01 1.025984571944461354e+00 -2.439646480482433599e-01 9.160345329788737168e-01 3.788818184351252505e-01 -1.044018893962215255e+00 -8.393849812974182312e-01 -5.938102410446904900e-01 -3.335642417801558679e-01 -7.986112871053770851e-03 -2.478139164105132852e-01 6.435915059261666515e-01 -1.698568946138530267e+00 -1.671325979859049848e+00 1.337366913622100473e+00 2.464840402584859425e-01 4.004584813033228996e-01 -2.433308226803873875e-01 3.992191454147160923e-01 2.190185580821038425e+00 -1.066773728666588594e+00 1.759436811877082452e+00 3.160337710161321700e-01 7.071035451133251826e-01 -1.485622028927217064e-01 1.238621952097492679e-01 1.608009887761676415e+00 -1.542911297411410532e+00 -4.527230038282564761e-02 -3.627305593907140802e-01 4.748963847157387508e-01 -6.722562892367209830e-01 1.309433160476452251e-01 8.394742797887676244e-02 1.343056160059395432e-01 7.930316316024208501e-01 1.638298236734474278e+00 -2.515823672279527967e-01 -1.688890642165583045e-01 -1.029280771845261011e+00 -5.382795799185389196e-01 1.938878804158556957e+00 -4.523110747665338160e-01 -2.999665218622504792e-01 -3.946459464741663981e-01 -4.774051209448914035e-01 -1.034122381199637397e+00 -2.917476549670340868e-01 1.404268125589211769e+00 4.905813039389405050e-01 1.224065559875026521e+00 4.950787095067062105e-02 -1.110671450116094805e+00 -7.865387572128243465e-02 -2.066787906651279538e-01 5.162895231888579017e-01 -2.167111152608195201e+00 7.357571226851854496e-01 -4.675199980953934631e-01 8.838748302104158794e-02 -8.991841972313585618e-01 -1.124771177197166461e+00 -4.026041823452849999e-01 -6.376413746914988412e-01 3.015480240713206417e-01 -8.122845303065374667e-01 -3.902052017160634323e-01 5.227334643472959508e-01 -1.870205994109052083e+00 -1.029106013959108390e+00 8.919795270799455444e-01 -4.786568839670936604e-01 4.548755166370520471e-03 -2.643978790784964783e+00 -9.237464253372845713e-01 -1.770517934232522128e+00 -8.406749399019645130e-01 -9.414411355171178886e-02 -2.121194086999349082e+00 8.833145670512343450e-01 1.662000075853573122e+00 3.568622089651190404e-02 5.791133906668072262e-01 -9.494736398053339466e-01 -1.845551088684628471e+00 1.354522672100124225e+00 -5.454460767365197915e-01 -1.020039377516230028e-01 5.302436408779245269e-01 1.989826046230735779e+00 4.295731836243862033e-03 9.300648494188019644e-01 3.922094102263948279e-01 -2.848369796585819569e-01 1.195225446834137450e+00 -9.996299414309527120e-02 -1.168364115992525543e+00 2.452029399776123608e-01 -2.110685444989828685e+00 -2.470865405781544233e+00 -1.370087920317775376e+00 -6.360904659651210880e-01 2.046365170862358251e+00 -1.032664887664727527e+00 8.078554786209408700e-01 -6.539009689939720982e-01 8.729866936665283683e-01 2.478257617583329298e-02 -2.947836168186628858e-01 9.532345316161500853e-03 -2.616643543851556730e-01 5.219807455165574872e-01 -1.883699742697662327e-01 1.186412020432695696e-02 4.881006142331162367e-01 -5.778023533802088135e-02 1.689484306353486176e-01 -8.517872391219601935e-01 -1.618101369980993187e+00 2.241768884946397922e+00 -1.680076462601460374e+00 8.875776391618027672e-01 1.973775135130988012e+00 -2.373104055772037591e-01 1.067014562426902513e+00 -2.854691420416695102e-01 -6.160996854178981685e-01 6.570287772565792661e-01 -7.699405996469594893e-01 1.984373557039280866e+00 -5.306875222791426205e-01 -3.022507996198187108e+00 -1.064163511725867428e+00 -1.313998799489182190e+00 2.368200234585070341e+00 -4.691113448108922834e-01 1.546224064886009053e+00 -1.454851715241452403e+00 1.850886193286286341e+00 -2.504291203991779180e-01 2.455559976404112221e-01 -4.343970225000740037e-02 -8.885078769938028476e-01 1.428972379109862745e+00 5.053704244461919570e-01 -1.129903269119903575e+00 2.667763536534060176e+00 -2.013406566302945178e-01 -7.518589694063071427e-01 1.389704224283465905e-01 -3.979429524193038858e-01 1.601254911262017355e+00 1.100564846397449781e+00 9.026610853091758813e-01 -5.746320924149044274e-01 -1.132737436876173787e+00 -1.610341205331345504e+00 -1.220543551172029451e-01 -2.490883077798546619e-01 2.614107138909606221e+00 8.011054296176403078e-01 -1.836918349774535608e-01 -3.629445079267772933e-01 -2.912124887167202303e-01 1.152157571444947237e+00 -3.781153471692250689e-01 -7.988469554743290457e-01 -8.227820492259878549e-01 7.624545134364708598e-01 9.055107542319655589e-02 -3.012489587995065277e-01 -1.444367033230891106e+00 -6.785368504759178299e-01 5.015091462291008106e-01 5.705593755429870795e-01 4.909057816043393974e-01 -3.010614419951195053e+00 -8.930340624092646118e-02 6.796265496746241030e-01 -2.036540555302163380e+00 1.837535735527730807e-01 -4.152175106746470168e-01 1.118081834371679850e+00 2.118466983630356293e-01 1.221464351886762500e+00 1.824490060198108443e-01 1.474744985556859511e+00 5.494185713390148385e-01 2.130347061784798601e+00 9.145560155819159043e-01 2.033584582463754701e-04 2.718469043706148724e-01 3.840523598283863138e-01 1.242258191141118323e-01 1.468979040570003614e+00 -2.266634965256203726e-01 -6.367048697636691346e-01 9.835716457482183150e-01 8.344249245579561380e-01 -1.925555077223042588e-01 -5.138940895562796873e-01 -2.030323474866612354e+00 -3.192690574633340050e-01 1.228770636476322453e+00 1.331169116051885926e+00 4.705121311983138099e-01 2.960256151758556276e-01 2.659258962206974553e-01 1.870385504917136954e+00 6.780076712817098006e-01 -1.327221672244387030e+00 4.373141744150013110e-01 -1.458798313278955039e+00 -1.338170704511220332e+00 5.342520687975781390e-01 5.301711437146254813e-01 -2.189890995662147621e-01 6.728868149125180609e-02 2.178753908685665819e-01 -1.346454303162372801e+00 1.187290770933746353e+00 5.520894883492077909e-01 2.108622836584950644e+00 8.560368552078543303e-01 -1.905802968597849201e-01 1.965728663383338182e+00 -1.767522637020407517e-01 -6.563757919225923221e-01 -1.845724246004263880e-01 4.547501567727696425e-01 1.635171996003432354e-02 -9.058447141422909521e-01 -6.330065504302119228e-01 6.589382269560628558e-01 1.607701886123473978e+00 1.922040049639932024e-01 -1.380863571617210184e+00 -1.831721946565353143e+00 2.296360436795974902e+00 3.335124606622532628e-01 -5.601294614041466557e-01 1.132378998215512356e+00 3.610994323681697947e-03 4.449299245413721460e-01 -1.863852201619126125e-01 1.422409720081872608e+00 3.397783054769079603e-01 -9.984058358528329347e-01 -1.524598111621638274e+00 -3.490989041152068872e-01 -4.010329439473775404e-01 1.178280805015416016e-01 1.892242256396927946e-01 6.756526176402168904e-01 -1.446472281099021151e+00 -8.391009472578705997e-02 1.063502390379812423e+00 5.661813512146646188e-01 4.724324031327287732e-01 1.232514793387067042e+00 -1.800184029262857033e+00 1.310660392488756543e+00 -1.308959813889614798e+00 4.637071900741695507e-01 -1.622126881820675992e+00 9.113814025528478302e-01 2.996920821759934683e-01 8.521368078801074830e-01 -7.650656617298969009e-02 -5.561055842673682248e-01 -1.018980036755623209e+00 4.172890268428375293e-01 -9.846767126439182061e-01 -1.413950551308715164e+00 6.892474927463098089e-01 2.820042462569590791e-01 -1.972434009016432288e+00 -2.643006543027753286e-01 1.859030166330373490e-01 4.574702197411560367e-01 -1.375905766322729207e+00 6.148991505572494187e-01 -2.744951582553959921e-02 -1.011359682511817626e+00 -1.612103474096172162e+00 -1.589230774562730986e+00 -6.036929893780003109e-01 2.982358869956686434e-02 -5.896545410548650334e-01 7.601412317725267931e-01 1.398245412114733410e+00 2.447304245421831614e-01 7.366975547793926937e-01 -9.788450751839349318e-01 6.755607829925917331e-03 -1.233377001143043383e+00 6.092392655014274849e-01 1.217101700174131468e-01 5.424435391629781750e-02 -1.447178564019802050e+00 6.167189947180584664e-01 -9.447034097023842003e-01 5.770782300742960391e-01 -5.445075640851051446e-01 6.204889230066022998e-01 1.064447236456176116e+00 -1.307162858727410448e+00 -1.768180860405448085e+00 1.608676590950426089e-01 4.206807920588076510e-01 3.047794468860620318e-02 -1.357102109164126214e+00 1.805233920439984985e+00 -2.348801302484818887e+00 -4.627376024941414756e-01 5.124560760127094827e-01 5.116443639629759677e-01 1.206046975551919420e+00 4.206688773419012262e-01 5.853702582870999871e-01 1.272856595272976676e+00 -4.283999177876590125e-01 1.166171286322051914e+00 -5.746845741127651896e-01 -1.712353153722400156e+00 1.729005649760523289e+00 6.781350297599485488e-01 -1.095386074456633496e+00 -1.479875256872285716e+00 8.199299632449188469e-01 -8.615320399136264240e-02 -6.721894210250167756e-01 -1.024334863161572962e+00 2.711429639095017108e-01 -1.017707140564279467e+00 -4.302061363754151047e-01 9.939849280957815392e-01 1.032618295137103237e+00 -1.279085369641639103e+00 -1.200484320519719789e-01 -7.910835644419467183e-01 -8.363049617989336271e-02 -3.632317509140335354e-01 1.297763965615088777e+00 -1.811655592110124058e+00 -9.054695219593823508e-01 1.068917153750992138e-01 -2.455843501620733615e-01 -6.821510406132864912e-02 -6.610435695832723724e-01 1.206904915684104546e-01 -4.664826823738241757e-01 -6.775659895347421191e-01 3.844097261736550974e-01 -1.370815171706279978e+00 3.820678662333782394e-01 4.982238945570696687e-02 -1.582784134143207400e+00 -1.807043426725067903e-01 -1.008434066862657685e+00 -1.064139117220156416e+00 1.559601819732318706e+00 3.387024577349330157e-01 1.389599047529311404e+00 -2.755459479007269064e+00 -3.429840114186893940e-01 6.352117729478551356e-01 -8.234997932963533662e-02 4.586769867213060792e-01 -1.081299801073910327e+00 2.009124968922078924e+00 9.336856990824158320e-01 6.600957433662905105e-01 -2.146957971943489474e-01 1.853846695981311576e+00 -2.988433898465369110e-01 -9.440971363219001766e-01 -5.241392609227618626e-01 -1.474598722888805780e-01 -1.989794233736544626e+00 -7.375411390335964157e-01 9.533720108524690318e-01 4.982348072958138752e-01 -5.472939645076612125e-01 8.136569115342836556e-01 -8.467389552613313608e-01 -2.942350724263679274e-01 -3.320136774923516110e-01 -1.744488815601746401e+00 -4.512614100924763894e-01 -1.792490297539891531e+00 -2.964877108994837807e-01 1.407113141312955201e-02 -1.385219201270299738e+00 -3.452990296676207715e-01 -4.845542164860546785e-01 1.561275428149263567e-01 -3.418466852982374737e-01 -4.359578508192543667e-01 1.384684960841609414e+00 -4.932530798381817294e-01 -1.209618250930683869e+00 1.317347783424809959e+00 4.920895887689157866e-01 -3.213975851851016974e-01 1.018238377803990957e+00 2.276090994663665934e-01 2.842483302734225559e-01 -1.565690535866786359e-01 -1.639861109231450786e+00 8.959747680815746684e-02 5.405540344784693918e-01 -8.659148635181085352e-01 5.813518398855815894e-01 4.909706629721392601e-01 1.020666146587663636e+00 6.864104374317960000e-02 2.633336482132553891e-01 -2.763811875000277141e-01 2.073897697607506085e+00 4.385553314193738617e-01 3.011998131594142980e-01 -1.084937274747333480e-01 2.456483680172463213e+00 1.016583974028496984e+00 -1.469315119168998596e+00 -1.109704304213316117e+00 1.557744787593413172e+00 -2.944569909961753051e+00 -9.056545664845646604e-01 -1.376066044249231624e+00 -4.145330948885319056e-01 -3.566012126234402446e-01 -1.938048107843049483e-01 -1.475337104130371113e+00 -1.736315405054179806e+00 5.787781392738140518e-01 -7.640840868533818608e-02 6.473899551399378560e-02 5.879023658782427386e-01 1.417995765964522148e+00 1.560214764744928040e+00 1.069209973031930661e+00 4.623419914894307259e-01 1.714763872536586131e+00 -7.334861312532500177e-01 -1.439110232394925082e-01 2.654705506445687035e-01 7.304760846919591266e-01 5.080571632958271744e-01 -5.973705415439718447e-01 8.272804511155813501e-01 -2.951662626938700851e-01 8.257280301011296064e-01 -3.143750254450983217e-01 -4.876023059393259085e-01 1.126746127903468730e+00 1.891817594218065113e-01 1.353421763636789010e-01 5.072926043704182320e-01 4.212603929366635080e-01 -2.018119784932223271e-01 1.513461310688045958e-01 -2.826997931779860807e+00 -8.572971582436877958e-01 -7.571139453403002983e-01 4.936794293702965741e-01 1.538563420120813707e-01 1.928524727966912877e+00 -3.042881058174781161e-01 6.619140306242166094e-02 -3.701490698499705356e-01 -4.738789338508179738e-01 8.733110631067386720e-02 2.394022017731197438e-01 -1.319639568882604364e+00 6.687105947857342747e-02 5.894507695329759267e-01 -1.786215928752926452e+00 5.835186451844343730e-02 -6.122709332949007877e-01 -2.424631208892936707e-01 -5.122653703834387784e-01 5.552661140297996401e-01 1.351016110041485474e+00 8.187868172739908024e-02 1.156568023475532669e+00 2.017957328682472642e-02 5.625194932140582527e-01 6.575418776604116111e-01 1.175565286273587917e+00 -8.320437172757111366e-02 2.707592844391228382e-01 1.239848196364292443e+00 7.105200879256857727e-01 -5.187498091697515662e-02 5.020127180880208373e-01 8.836760155453362575e-01 7.007083863678292834e-01 8.469342734572807840e-01 4.007399020625926345e-02 -6.569798629478095231e-01 -1.520326495613512963e+00 -1.982782341096615220e+00 3.640686967694740650e-01 1.441624227396243629e+00 -2.846133966613618171e-01 -1.266656835079426280e+00 -2.621826968879753528e-01 -2.464141989142614453e-01 7.151929515813819638e-01 2.288794539207509082e+00 -1.780211527952870521e+00 6.339146914065032501e-01 -5.236733449548595098e-01 -6.185563290547296811e-01 -4.811834572743270977e-01 -3.434563008749459412e-01 -4.157515184412003406e-01 1.477991397840430071e-02 -9.536065927350783067e-01 -1.751103160783803459e-01 -1.112305157907634401e+00 1.039909436639238294e+00 1.397730302809770953e+00 9.090986080535762293e-01 -1.511260614559540860e+00 2.402762716336822812e+00 1.747890687200514659e+00 7.326515517694371926e-01 1.607917318132176421e+00 -8.654423721412057846e-01 1.645967373883731488e+00 -5.472935662459397221e-01 6.794388689235122403e-01 -8.718581426042563975e-02 -6.419228701404022797e-01 3.551372911468482774e-01 -4.546297674403353833e-02 -2.079531084045758982e-01 2.304158849168056952e-02 1.746753882550492909e+00 8.367115553975302822e-01 2.256955233334954902e-01 1.416384369096924112e-01 -1.493239716048521792e+00 9.130593635412549425e-01 -1.165523314115456399e+00 -2.450339686903678094e-01 5.558112641072948668e-01 1.022098853036412569e+00 -3.531500356922067096e-01 -1.166443644002487678e+00 -6.263524392589127077e-01 -6.781780050648015257e-01 -1.484607276911483753e+00 1.504909990232967676e-01 -1.060802102872158981e-01 8.045005641141244057e-01 1.575272525021637948e+00 7.445224905449479569e-02 -4.170308914018153179e-01 4.354257036991325824e-01 -5.069768995300452108e-01 -6.336489071389982408e-01 -3.379577008464207388e-01 1.142943267335200019e+00 -9.845555187178320899e-01 -1.521899223562612535e+00 7.650920914512782112e-01 5.538129233304233123e-01 -1.732809120471172082e-01 7.213675382272269898e-01 7.693892605432620657e-01 -7.839727952487597351e-01 -2.202175700848931328e+00 -1.015739070961148904e+00 -3.285945247825137194e-01 6.013110824493660411e-01 1.039388393427616242e+00 -4.522958458309407348e-01 -1.097596197997394163e-01 -3.733862460623534885e-01 1.754704622277810655e-01 -7.886168471382223322e-01 2.734268915454444171e-01 3.330197254093082426e-01 1.687469219514727170e+00 4.190117640000489557e-02 7.874773454771307746e-01 3.470814388882847434e-01 1.655810917532632986e+00 1.844455272775188392e+00 -8.319369711789224020e-01 9.435805801749040655e-02 -5.861543737585933611e-01 -4.934218391253455405e-01 1.253452145996979628e+00 9.157796040460592923e-01 -5.853239881798711908e-01 -6.334633576713017966e-01 1.176631513815013186e+00 -6.870956156443587259e-01 -2.443882158017387507e-01 -1.054803359043431921e-01 -3.009763206387855661e+00 -9.056105340453418640e-02 -4.995609790282425355e-01 2.790545852089796330e-01 -1.661324268166421148e-01 5.518401642179402433e-01 -1.721152216170295457e+00 1.753503868155610546e+00 4.558362779101282625e-01 1.315728888695302690e+00 7.052611052932311608e-01 7.470040314168423512e-01 7.158665547342308866e-01 5.150632319211168042e-01 1.086492585222767371e+00 -1.987361409520792543e-01 -2.116234284178183656e-01 -9.369050229775602867e-01 2.138287432695765489e+00 -6.528533012575181704e-01 2.118655980585296472e+00 3.835817548314913172e-01 8.779140230412338930e-01 6.010441137156367075e-01 1.598087703229104650e-01 -2.612456406342343329e-01 -7.997262438103062143e-01 -1.690093203928579868e+00 -1.848747583899156000e-01 -3.859730105226583108e-01 6.698122072263946736e-01 7.795399485331355738e-01 -8.019637598938388345e-01 -1.325229643679268987e+00 -1.749411808431586612e+00 -9.286292944635105018e-01 1.199296258878236543e+00 3.378030012407731708e-01 7.673662084024543417e-02 -1.322612225027453015e+00 1.808281349813794237e-01 2.910127042192251490e-01 -1.257608451319940368e-01 -3.248140488893445088e-01 2.518664014125625350e+00 8.143239410795781730e-01 -1.299909429866619615e+00 5.094658139964040044e-01 -2.337652130347784407e+00 1.082005768066491846e+00 1.005461821195202887e+00 2.881435211074171665e+00 1.026295086322533967e+00 5.544874511147201979e-01 1.558608325779394344e+00 1.570775289861696677e-01 -1.105411837749944864e-01 6.040283151343929235e-01 5.727089144312785818e-02 -1.913409617352860026e-01 7.887086923137371919e-01 -1.384144209552480520e+00 -1.764592865633561214e+00 3.535783353299075671e-01 1.535390438456194273e+00 1.501368232899112920e+00 1.029739720529672803e-01 -1.096979904540825723e+00 -9.449968634014778435e-02 1.073469374532037279e-01 9.133141064072608506e-01 3.102716875549011433e-01 1.057882739423915419e+00 -1.565800735150814083e-01 -1.824537453923357866e+00 -1.551886837138462538e-01 1.116830287594633875e+00 6.290632970312004524e-01 -5.531632179895926704e-01 5.149597722984498027e-01 -8.521803615009301280e-01 1.574572091617558733e+00 -3.374109656710792549e-01 5.954992345396515896e-01 -2.376272324777056744e-01 6.973483076504579659e-01 -6.071083510915531445e-01 -3.641391959773333520e-01 -7.932358356930507837e-01 -1.306431201002017817e+00 -4.342455288028020388e-01 -6.560209322338033111e-01 9.323356092041964471e-01 1.069339677067141503e+00 -6.058528505683330456e-01 7.766547196304536271e-01 -2.226771865194348277e-01 2.529583183120058254e-01 1.046228673922198427e+00 1.450540043884546160e+00 2.166356376754559943e+00 -3.132615824388483294e-01 -1.267319906961588138e+00 -1.562403104008989740e-01 9.267382813388401752e-01 -1.957680611229648815e-01 5.988632469856555174e-01 5.075886675017371452e-02 -5.719142208564756968e-01 -1.538813641020341016e+00 -1.925794601650371307e-02 -1.777623165110853831e+00 6.641333016215819063e-01 7.513765706398449484e-02 -4.125618851842025037e-01 1.454727090468666217e+00 -6.201902918671803322e-01 -8.522170982397669903e-01 7.928837411000607682e-01 4.380416202487855681e-01 -1.254261543696934433e+00 -8.386340160268385135e-01 -2.490843648339535060e-02 -2.673486929633427156e+00 6.112727261265855638e-01 -9.155550609727178824e-01 2.177090256941372370e+00 2.682742255933159847e-01 6.491500466125365021e-01 1.852892446220092193e+00 2.116790181694391482e+00 1.760101263937411953e-01 2.727809624939523947e-01 -3.499132563692046172e-01 -1.265668105434956114e+00 9.009209663016123359e-01 7.304138310215638752e-01 9.225753130958936898e-01 3.324844269360365256e-01 -9.580703722475744089e-01 -1.515190478387071105e+00 -1.870280648241888499e-01 1.153257080667926315e+00 1.002325285017882234e-01 -2.007375784639642280e-01 4.708312595149257151e-01 2.258052379822072520e-01 2.005745380593080829e-01 -3.757671563925616964e-01 -1.135502126934939238e+00 -2.640346300742184016e-01 -3.886331223044993122e-01 1.414378987540284349e+00 5.619442665677978344e-01 -7.543424968767544758e-01 1.175164624140610237e-01 -8.054607327561628116e-01 6.731793997451113176e-02 5.416301774210630082e-01 -1.131946354136149635e+00 7.959752866356334389e-01 -1.430973944943711162e-01 -2.487985164584825826e-02 1.095387110248985829e+00 -8.430414811842755485e-02 1.208742647518042945e+00 -3.072894897320461172e-01 -6.614173764413782131e-01 -7.897751048492380743e-01 -2.439586840809661594e-01 1.469523093171921868e+00 -3.162648873479523975e-02 4.411979828997528719e-01 -1.300270451072070826e-03 -3.388008926840809232e-01 -8.839637565444445899e-01 1.596702006816625330e+00 -1.038661389896364806e-01 -9.825504646271978615e-01 -3.698702132169252588e-01 1.852476393629230722e-01 5.882978804697146513e-01 9.798130824228080682e-01 -4.756369396382132408e-01 1.322032415226231938e+00 -3.094392940152440596e-01 -8.062771384578175382e-02 2.188739681678837812e+00 2.466298374199328514e+00 -3.522293440451543939e-02 4.892653297593863720e-02 -6.991838497925233487e-01 3.002911231015505389e-01 -1.468663856629541353e+00 -7.924021451053721021e-01 -2.334896866863277742e-01 1.141000664641313778e+00 4.624876699278889225e-01 -1.910341571663358051e+00 -7.294096739469440038e-01 -1.122294477476782903e+00 1.336381383442695636e+00 1.676200638834943302e+00 1.329746216482351695e+00 -2.487322435554445432e-01 1.180629864252370265e+00 -1.245018054172472022e+00 -4.013337057979445843e-01 -8.865477960743435304e-01 5.222072818227784241e-01 4.631795678324438503e-01 1.437271251516525572e+00 1.157318525587555991e+00 3.578699810599920150e-01 -1.588430747266870169e-01 7.359770886370342602e-01 -2.104851599521682548e+00 -9.300425672859212456e-02 6.226171562451953134e-01 -5.500223904664564012e-01 -8.363460062740682988e-01 -8.712584125340594454e-01 2.907529947811053894e-01 1.052786377126184947e+00 3.807820126126305604e-01 5.253914437854694253e-01 -5.650852110892389257e-01 6.584438363362550561e-02 -1.228331277914637809e+00 8.139880113172505149e-01 7.463963150819102887e-01 9.277662283251089104e-01 -9.351316917491544478e-01 -1.787310995360204546e-01 -9.173611767202339839e-01 9.961924970026043713e-01 1.387576065194944697e+00 -1.782302632480758486e+00 9.679599801351699284e-01 2.493644801389622023e-01 3.225271669073540015e-01 2.251204768579338378e+00 -1.329890387466751811e+00 -1.703934807115195404e+00 -2.353771911492138005e-02 6.943135197071894638e-01 -1.088993520767816747e+00 6.142697365444681479e-01 -3.433289190977846794e-01 -1.463280794774618698e+00 -2.464124658263153300e+00 1.134113329074246890e+00 -4.028147103096258452e-01 -1.518334410180255611e+00 1.252748090771673262e+00 1.192471007830907866e-03 -1.823282967689033862e+00 -1.222344727508721252e-01 -2.567135568683960867e-01 1.105690375730397496e-01 1.309211354488578838e+00 -3.678076524192973040e-01 3.110450033188694730e-01 3.149654439225560987e-01 -2.456778464813133833e-01 -2.421150835845945204e-01 6.947032928290508558e-02 -1.076721103083708497e+00 6.445977113616987442e-01 1.651231474356816387e+00 8.932579846898209830e-01 1.455868467572538627e+00 -1.557022494860346606e+00 4.799073060285066195e-01 3.208952733114260325e-01 5.499315257871481011e-01 7.602897275926712162e-01 -3.729271279630353986e-01 3.610600250727298288e-01 -4.778143204398984101e-01 -5.769434433645813654e-01 -7.919468621462046887e-01 -2.183739581288258735e-01 -1.930731255910487887e+00 -2.410330562965893875e-01 1.243435570894171782e+00 1.248176684585598772e-01 -4.792716750229677469e-01 1.151260620866521450e-01 -1.275404263763812329e+00 2.494095609728206875e-01 -9.862012721634799695e-01 5.407292293913674719e-01 3.770056388743236453e-01 -1.041396121676927411e+00 -1.583634225334976220e+00 -5.460426313520405639e-01 -1.307068547039609008e-01 -6.096749009515541884e-01 1.625191968672206888e-01 -7.784378435797953966e-01 -8.122703364197663145e-01 3.425143998080681373e-01 -1.078600410522659869e+00 4.636808035961945684e-01 3.544052124848338092e-01 -6.642292776242429975e-01 7.055391938497481696e-01 -1.188906422755023895e+00 -4.685652811676102036e-01 -8.464477831394884300e-01 1.354742182740029444e+00 2.686950512362090149e-01 -2.638423551272162659e-01 -5.200738517020502272e-01 -3.346199115218179143e-01 1.447350566783759174e+00 7.384460736416283977e-01 -6.455202050986713624e-01 -8.369173315582760786e-01 1.531952410651016505e+00 -3.485351640945231755e-01 -5.165915929324246259e-01 8.927011547000132108e-01 1.392338198527216075e+00 -6.808478856577278027e-01 1.864951325129261539e-01 7.178378244451575352e-01 3.289559740091442808e-01 4.987048401222720639e-01 1.507691301972315046e+00 -4.654807213822141354e-01 -2.584854038454951208e-01 8.872236559400341616e-01 -4.891865406230303526e-01 1.073376523702451735e+00 -8.375724504706218154e-02 -7.829423900437281203e-01 1.919646679525158495e-01 3.056427402346442168e-01 1.208216109425611640e+00 -6.782558130971508836e-01 2.004953017805411797e+00 1.887167052384527144e-01 -5.237233050020596581e-01 1.043124907505915910e+00 1.209427398921858465e+00 4.806932674087865953e-01 -2.623896525150975489e-01 -4.819511997374613665e-01 -1.197562225762596189e+00 1.015713458524397206e+00 -1.698784519145719596e+00 6.372662391303128837e-01 -1.490813667359936368e+00 9.482025773745512698e-01 -1.476466046844535362e-01 4.056989871222270172e-01 4.989548394878203785e-01 9.040800114640104024e-01 -1.243026010944818349e+00 -8.787985390649631912e-01 -9.884979166318411670e-01 -1.560546756628298892e+00 2.152944173407533857e-01 7.530011228989439420e-01 -2.627767592450898637e-01 5.462982159184149866e-01 -1.357980133455083616e+00 8.434494844371899225e-01 5.002409965525828062e-01 -9.024014577908924251e-01 -7.500052459644108716e-01 -1.413579278543658502e-01 -4.937645944981870483e-01 2.090000181765588882e-01 2.264548926534450668e-01 2.045056136661155960e-02 1.796031491435604810e+00 5.304337105590366530e-01 -6.355039887576329205e-01 9.458944310881562956e-01 1.804499717900957645e+00 9.023495349437585800e-01 1.785295721352226472e+00 3.389579946107331709e-01 1.177001911755778840e+00 9.098281554941046734e-01 1.122303504578004762e+00 1.687641190322481055e+00 -1.669153229585030651e+00 -5.621415102555943344e-01 6.504351756400229556e-01 8.713451862921027802e-01 -7.663381319343178788e-01 -2.292442775698011026e+00 -3.107769116935936160e-01 1.283899183761760376e+00 3.313644949096798409e-01 2.024625930493330894e-01 1.643417811209054502e+00 2.887872539790015819e-02 3.924690151442229435e-01 -7.637533570399677174e-01 -2.824940096151335595e-02 -9.530299132425770203e-01 1.107208226808525264e+00 6.652802297301185774e-01 -1.159578857501704308e+00 2.324513376176722546e-01 2.153414110079188593e+00 -6.966485356551284369e-02 1.008180842376112107e-02 9.884474161841299011e-01 -7.262149148499099649e-01 2.790507807746124280e-01 7.222793258414597073e-01 1.306807039093065281e+00 1.314167704064487685e+00 7.911100932648280903e-02 -5.024154262913842484e-01 -1.902399621946205377e+00 -1.180450598538200779e+00 -1.828466534641673968e+00 5.730934218005944158e-01 7.156272892553118270e-01 2.206374211427046539e-01 -1.152363887037590073e+00 1.555356286859882475e+00 -4.513879425737170048e-01 3.552876233330703459e-01 -5.258926924887236121e-01 -2.394469366889095951e-01 1.018817678024611428e+00 1.967669954477568872e-01 -7.646626489416802341e-03 1.617545353787174234e+00 -7.706455608832786242e-01 1.237653990336297527e+00 -1.433917248930694166e+00 -1.319087359814815619e+00 -1.388877310065378956e-01 -1.258400565866132581e+00 -1.253780684343031547e-02 -1.913018667246343618e+00 8.695521960810924655e-01 -1.769573270740073812e-01 -2.419108215543482210e+00 -2.412805580453056542e-01 -1.036283105028369844e+00 1.015976430207413406e-01 -2.438835898104592115e-01 -5.032526147075322420e-01 1.146340799709114400e+00 1.356603380028336692e-01 -1.454124633694979130e+00 1.332992729934572074e+00 -9.291025138107968928e-01 3.485278767829648461e-02 -8.198476934719932663e-01 -8.046498403928477039e-01 3.293173088711175978e-01 1.608067774335308453e+00 -1.388357630822281363e+00 1.392007564790249008e+00 8.289771186080056031e-01 -6.087032888902486061e-01 -1.431404302412942586e+00 -3.982876050083766772e-01 -7.215137024083558837e-01 5.604433203348210268e-01 2.005554821045301694e-01 -8.154243505349254018e-02 -1.323914970328342600e-01 1.155225859902408336e+00 1.444572690735459242e+00 -2.129647781288013519e-01 -1.064340827396597300e+00 1.150916421871673867e+00 9.316158570808122930e-01 -4.205301733428575273e-01 -7.348519595221653100e-01 -9.070482475048994297e-01 9.662471144368188491e-02 -4.332439542809055077e-01 1.057613508556691118e+00 6.503496102214646468e-01 -1.485775373860927784e-01 1.066971620200298343e+00 -8.020324632711307855e-02 3.233561909187009364e-01 1.404940169470804689e-01 5.104674216990331415e-01 -5.777578196215856637e-02 -8.896577765114412895e-01 9.111194259165143750e-03 9.732603314416827800e-01 1.046883933737859929e+00 -8.353790723447029887e-01 5.095676330942616739e-01 -5.323937967839157404e-01 -1.025770820234804148e+00 2.580447091218277533e-01 -2.644049722650347878e-01 -7.192346393037511998e-01 -1.669847911662346585e+00 -1.387608315039436935e+00 -2.715172232395805518e-01 -1.048021199576655293e+00 2.631291562655797001e-01 1.742797585481757228e+00 -1.205280312376446616e-01 -4.909677624214968672e-01 -2.806876369983838382e-01 1.378476558580962852e+00 1.695687666272732708e+00 -6.090953065850297499e-01 1.011631680582981252e+00 -1.564018710822997704e+00 2.129134144255299788e+00 1.410175455397935998e-02 -1.828298104172232375e-01 1.049612874555188480e+00 1.535473001182369006e-02 -2.436797215721727694e-01 -9.967743889900250454e-02 -8.379647759124263517e-01 -6.271665899747029815e-01 -1.524099396014925389e+00 -1.071945359699449707e+00 -5.767094668687227088e-01 4.659912886822540345e-01 -7.546307789309095737e-01 -2.086379288441700675e-01 5.557892646122981894e-02 6.906184659901322132e-01 -2.392481443223989646e-01 1.188588598022223497e+00 4.678005042473163400e-01 -4.940644691273481381e-01 3.351263837273259494e-01 -3.688071664280395123e-01 6.324767680892138255e-01 -7.582768353924151938e-02 1.582448618376625094e-01 3.310104105572426736e-01 1.031520897256500868e+00 8.894836051327282833e-01 -9.110177370088514692e-01 -1.749728730808575605e+00 -1.236996393900758606e-01 2.940658072923011956e-01 5.109542398161520671e-01 3.239570048396333002e-01 -3.026972644165595305e-01 6.549369171676659995e-01 -3.692249981280775750e-01 -2.359581297008611356e-01 -6.084557306247454500e-01 -3.496663127816830863e-01 -6.905753424203673330e-01 9.661811958225087205e-01 -1.247744219795315024e+00 -1.634051360988261203e+00 -6.883228705129457170e-01 4.069113439988517045e-02 1.085049359493442722e+00 3.879470642726627894e-01 9.804219332364944028e-01 6.007441528519475993e-01 -5.329457171390397097e-01 -1.556023994480326689e+00 -4.863253134312010562e-01 1.003769657977207741e+00 -2.433724379821899375e-01 2.094689571532447836e+00 -5.288422288657396164e-01 2.888839812793880801e-01 -1.503827658555389579e+00 -9.079359236290286683e-02 1.374589166045385058e+00 -1.703658386601108743e-01 -1.756811493087892861e+00 6.160649381068111774e-01 -2.310548887819265373e-01 -9.527363565984044991e-01 -1.817629723171879097e-02 -3.143910596490722686e-01 -9.212731907097940209e-02 7.846506418982891473e-01 5.000388470457424184e-01 -2.477578185917006168e-02 -1.570970703649704481e-01 1.380447013822071467e+00 -1.610907643737869710e-01 -1.647930857171781227e+00 8.754053198377353961e-01 8.688877958860616868e-01 -1.949570084041187590e+00 -3.624531346887802097e-01 -1.535983935849302151e-01 -5.562742980052675090e-01 7.920731535186338323e-01 2.531470002180918333e-01 -2.772433974375118071e-01 -9.052050031935566787e-01 -7.340136429730028667e-01 -5.888350803146407131e-01 -1.125757096304606186e+00 -1.071524075404425735e+00 8.579750882748093943e-01 7.324947573091207254e-01 2.841920291636934603e-01 -1.288261991210607915e+00 -1.179817777054480210e+00 -9.372570595909657243e-01 -7.714333134128340541e-01 8.841236021590369587e-01 -8.261242251133799064e-02 7.313214066757790510e-01 9.729952246129310034e-02 1.112062111380606622e+00 -1.885556946555547453e-01 -1.508717416952940038e+00 -1.645875223923911612e-01 1.554346982809155508e-01 3.195168363730565564e-01 -8.498412607635973393e-01 -1.556992744500997672e+00 -1.422636329790657683e+00 -2.235639059316539556e-01 -2.531104799867901711e+00 8.010377375274062572e-01 -1.749487921245092281e-01 1.529583171577676426e+00 -1.153121496128012513e+00 -3.452861479950434381e-02 1.165556921575466864e+00 1.570945081482615802e+00 8.533522153892006967e-01 1.016446401985365178e+00 1.435812310329177000e-01 8.239940625621305914e-01 7.967423250583401950e-01 1.334149651152493066e+00 -6.067094905324064147e-01 -6.379653505893085885e-01 7.965454477976640080e-01 4.210076088008614104e-01 7.823925458477450912e-01 -1.632127767317296030e+00 -1.284245317328751801e+00 7.052475381353918715e-01 -1.378385483925737676e+00 -2.458618923282541502e+00 1.633861494252355717e+00 -6.051936746105204268e-01 1.626106766215415389e+00 1.523495579695580693e+00 -7.514068504052122677e-01 -8.992977561460420155e-01 -1.083831584037754814e+00 -8.121920335011088010e-01 1.237488877896161972e-02 1.795883895154187115e+00 1.089350202722419780e+00 -1.053941999243695360e+00 -2.112721951359613382e+00 -6.942805752633109118e-02 9.351748076606902771e-01 1.738289896330166284e-01 -6.083992956613922809e-01 7.126470819529803769e-02 1.801441494286180944e+00 4.328620618679086540e-01 -6.436299242757864691e-01 -4.029130584638798696e-01 2.097743535245256141e-01 -2.290079430295947349e-01 3.918190377972976535e-01 2.076137013769221162e-01 1.440262345576799330e+00 8.301906607948581485e-01 2.238528404133528771e-02 7.666453730321707294e-01 1.924538794144792453e+00 8.104825421774852767e-01 -6.726937659906664368e-01 1.433811627578060799e+00 -1.292877054343522625e+00 2.106354718464838460e-01 -9.294923020641382427e-01 8.724037443956480509e-01 -2.591962924074565633e-01 -1.489052995055957229e-01 3.004522091096232805e-01 1.086091006492190925e+00 -7.501198428659294759e-02 -1.996223085967286259e+00 -8.548518506015837515e-01 -9.489188135493683562e-01 1.023893869370603005e+00 -7.745928404135884460e-01 3.078697597494627902e-01 5.422512821222379431e-01 9.379637128668688595e-01 1.300760230948337925e+00 2.608622642375411568e-02 8.493593529548713050e-01 1.982998529368732721e-01 -7.650535644318007256e-01 -3.447741819405686914e-01 5.150218297651789623e-01 6.907683319172333025e-01 1.171964233359060970e+00 -1.253468084630747992e+00 -1.017110811114245623e-02 -1.119290626604931838e+00 -1.018324345381373508e+00 3.305937979770939283e-01 -1.105039491359218973e+00 1.743236342547649365e+00 1.987742477822313780e-01 -5.226965090924548529e-02 1.015646645324343789e+00 -1.554233483795179338e-01 1.172036553130421238e-01 3.587645943329060838e-01 -9.134025842526678762e-02 -1.414511955705039181e+00 1.855626937916704522e-01 -1.961984089312543311e+00 1.276604681128934438e+00 -1.158542709058197895e+00 -1.559002968697097841e-02 -7.656432935479970956e-04 -1.549009030167007195e+00 -2.785312834022248829e-01 1.388758807790153177e-02 6.370251012177848837e-01 -1.979026085724246320e+00 6.456073648542267618e-01 1.239746255922306251e+00 1.354815816461624189e+00 -3.757913434811523401e-01 -6.751897952149078508e-01 6.220958835352827787e-01 -1.339569402160947220e+00 -1.903591757350495961e-01 -4.517544233243272339e-02 2.115317156819030431e-01 -1.699424083680140196e+00 5.086372558650069653e-01 6.561564843504505418e-02 -5.797110599992190139e-01 -4.775480642101267437e-01 -4.314951992130511282e-01 1.149529767413259407e+00 7.881150933350961063e-02 -6.443652034874814971e-01 -2.803367211235373024e-01 -2.027476623172198344e+00 -1.480341359201849505e+00 3.342163760882495005e-01 1.215852761156318795e+00 -1.255090492932503743e+00 6.333340685792792080e-01 7.310443916621849059e-02 1.064894446212546475e+00 -1.064589489724147020e+00 8.152208959876392491e-01 -3.283801295174219037e-01 9.335889825849255086e-01 -1.196942548501654935e+00 -2.770353886516048122e-02 7.447661538878596055e-01 -4.435864092173321671e-01 -1.224741308464748935e+00 -5.543621857872800263e-01 -9.766644432591995439e-01 4.561187423322464740e-01 2.948245433052170128e-01 -2.734827089992899030e+00 1.391316948338053028e-01 5.427502789518608983e-01 -2.582464968385432269e-01 6.000547315391407954e-01 -8.816853325199798252e-01 -1.041412983003580539e+00 -1.278401161545196896e+00 -1.695034650690062206e+00 -7.507697186081789542e-02 1.630052493453710838e+00 1.470214306602169729e-01 6.062823837414734601e-02 -4.970243577179058736e-01 -1.991580110889388688e+00 -4.427336277689640220e-01 -1.094493586180137035e+00 -4.308994809392782122e-01 -2.942457387227137566e+00 7.742095784114453316e-01 -1.778886789391062040e+00 -5.993087169729354180e-01 -9.113030365093063301e-01 5.831418517280384517e-01 -2.670444413402672246e-01 2.201044219764688725e-01 -4.710056027245466126e-01 -2.419103870351293206e-01 1.199827741348286070e-01 8.690761305530418646e-02 -9.906769707744840225e-01 1.120262585032332892e+00 8.695897840417564639e-01 9.719028790652503025e-01 -1.784780650822708870e+00 1.136514912237341246e+00 4.951196723310294368e-01 -7.106922953398474574e-01 2.800802531554468233e-01 4.050410976326316304e-01 5.598768249477038550e-01 1.754682408191643450e-01 -1.063116947616580543e-01 5.209094598150437738e-01 -1.385566848619336655e+00 3.640734902209767365e-01 -3.167360102928314380e-01 2.570409501347959758e+00 -5.506549795423465454e-01 -1.093819211166966010e+00 9.048248031549885884e-01 -1.366122946398578009e+00 -6.849848280062075245e-01 5.768474189674855923e-01 1.683349622053524897e+00 7.483524120528745049e-01 -7.383589993183711231e-01 -6.000332746717054189e-01 2.230230220136139585e-01 -8.286993344802060513e-01 -5.957744942032234814e-01 1.002471879875055150e+00 -1.137756491726431562e+00 4.122757911709631906e-01 6.002083861049128249e-02 1.400691379038377482e+00 6.038609671613153207e-01 -5.676649282296201138e-01 -6.851486533150350500e-01 -7.571384094057088676e-01 1.272070517555660807e+00 1.009389065736627789e+00 3.762584050375792355e-01 1.339437175947421732e+00 -3.984852992960229989e-01 -1.039979178496682310e+00 1.908974342728494422e-01 -3.189509247847238660e-01 5.801973907809041542e-01 6.437543820750231127e-01 9.009934231560708939e-01 2.070618474939832865e+00 -2.502092345500763759e-01 1.327790221687134453e+00 5.059106659466660050e-01 -5.064024702358325136e-01 1.097765602797673878e+00 -9.891581731244601938e-01 1.250307409201226960e+00 -1.341472051848740632e+00 -1.093131392540347857e+00 -2.007617820819895815e+00 -3.064464810410341133e-01 -6.001408999626562935e-01 4.731033140935330672e-01 -1.886095705044102955e+00 -8.889179518685338399e-01 -1.604297705995986478e-01 4.163295122477261301e-01 -1.290537089976608875e+00 3.482927491962137245e-01 -5.868226436366765775e-01 6.897236754359692412e-01 1.417852188912023248e+00 6.100241626169816689e-01 1.042133728041918506e+00 2.467360664332342302e-01 6.571482471330681863e-01 -3.329049043852683742e-01 -4.610340495448086440e-01 -2.373018322317169138e-01 -2.537757113169102352e-01 -3.863548311545188518e-01 -2.519574750289192422e-01 3.857060691239376782e-01 -9.615435005527648293e-01 -8.251641723835911879e-02 5.721491744587765826e-02 -8.700985328616755998e-01 -5.652623077854102007e-01 -1.772011053202666719e-01 -9.908083846958760654e-01 9.688679797027053286e-01 -2.251295429388152913e-01 -3.862626811808358429e-01 9.138825480100155607e-01 9.473820764682598927e-01 -8.019545210758811660e-01 5.860888212905169814e-01 -1.279569084859088823e+00 1.771948907391101669e+00 1.254568172727004827e+00 -7.418602387372400520e-01 -5.436038303525069226e-01 1.598795156769088566e+00 -9.790863997678558306e-01 8.956143659137985047e-01 1.812383973565420137e+00 1.149262472870651530e+00 2.604943559034249123e+00 1.685363577931426327e-01 2.363698195581578898e-01 -5.337932128237441454e-01 1.096160661550857895e+00 1.055942628250324811e+00 1.835367082467967148e-01 2.316382531027161740e+00 8.524496208380196727e-01 -1.130639360215616451e-01 1.134649513064417192e+00 -6.206670541109731154e-01 -6.349967766201854991e-01 2.024890475473914098e+00 5.065647552377680052e-01 3.752941975225175808e-01 1.642748481693250717e+00 2.930842336829849737e-01 7.060121086740291929e-01 6.330176361508196292e-01 -6.829472517743180315e-01 2.382504202842442798e+00 6.912408935928103793e-01 1.700759891665165335e-01 7.551905522301670393e-02 -5.446008339778068974e-01 8.291635606052240037e-01 -1.473455335841099556e+00 4.439058793734014796e-01 1.532792384452015544e-01 1.382023221921563572e+00 3.935046736408145396e-01 3.398189788669163658e-01 -2.938383076636611468e-01 -1.065370360727870835e+00 -2.471187236654428798e-01 -2.262447766770253887e-01 -7.377794129447355909e-01 4.320838345851033546e-01 4.155901310744974375e-01 3.871112988599186844e-01 -6.721072814705346676e-01 -5.724062795261686265e-01 -7.403965719499076004e-01 1.141411304167208263e+00 2.147447395704638329e-01 -6.569250323178609241e-01 2.393269986764645196e+00 7.737393926958961998e-01 -1.216479051670726008e+00 5.627845818914360976e-01 9.772415675221340914e-01 1.637403068341111989e-01 8.300602571388224771e-01 -1.677300478757874691e+00 4.718413261451945839e-01 3.765377120834635383e-01 3.617650472759502689e-01 -8.443627017377994814e-01 5.023901768505310006e-01 -1.462956355087553784e-01 -1.247763235854796315e-01 5.487349205729343815e-01 -3.944450194787428865e-01 3.567607382393319648e-01 9.703634266229540506e-01 1.393511986029594585e+00 -1.162164612058474100e+00 2.570125655064686931e+00 -8.290371822149498193e-01 -2.420573402070595126e+00 -1.703402374367378957e+00 2.218130193782472226e+00 8.412848878110158468e-01 -1.029826060350185424e+00 -1.531984919209694374e+00 -5.709545577737566990e-01 -1.320100943642624536e+00 -1.340036566922631622e-01 7.285041843679234130e-01 -4.407445245937995359e-01 -7.239598524824893966e-01 8.508796852075646289e-01 -8.629117130370469457e-01 -1.136088906897441131e+00 -9.125945099814168904e-01 6.372336809982716010e-01 1.062430474141693670e+00 6.651731550843531515e-01 9.272467853618708566e-02 -2.617537611843298251e+00 9.152591163475405356e-01 7.436055856516867735e-01 1.210816353008181134e-01 5.535858815908315522e-01 -4.217333000160997103e-01 1.363954258531767660e+00 -5.249054225942010321e-01 -2.473482643426489214e-01 7.470512054478239961e-01 2.320950380853618877e-01 1.223300798135418699e+00 5.569219033142703834e-01 -5.228793737702019939e-01 -9.536760120553471332e-01 -8.781746523562159457e-01 -2.301695601200095531e-01 9.651149589948865293e-02 1.620415578462035100e+00 -3.105809268478100793e-01 2.203510343205597726e-03 1.543111465982430985e+00 1.079305954170600046e+00 1.933905553034622971e+00 -1.578978726295825030e+00 -5.712640402572864984e-01 -1.148860495107956625e+00 1.736823429713068245e+00 -9.451816507156146629e-01 2.167289845931733572e-01 3.063664705474954952e-01 -1.561560366276745881e+00 -8.205004954483109403e-01 1.301974692330330807e+00 1.440957651682928331e+00 -2.434278357763609568e-01 1.149094442160077667e-01 -9.279611921213497538e-01 -8.349785809570759998e-01 4.308744076054007999e-01 2.718462606616294241e-01 -1.306021436666398916e+00 5.114311500511097286e-01 1.901117045391388816e+00 8.950926163120218049e-02 9.978960023564567572e-02 1.600224588271367487e+00 -1.081684314216231790e+00 -2.332198169221734174e-01 -1.451686192275532195e+00 -2.363585715890879513e+00 -1.008846268284343095e+00 -1.941844610825941064e+00 -5.377047788206721357e-01 6.735135550680004801e-01 8.712054327909973805e-01 -1.153028732185207073e+00 5.782735224625363823e-01 -1.694796814879432345e-01 -1.606351889234026498e+00 -7.247696286262148568e-01 -1.426357406556009622e+00 6.522911840614579182e-01 1.891766583331025986e+00 1.030514960715963824e+00 -9.915526245048963405e-01 1.354827978532250343e+00 -3.981418015575639013e-01 -1.685384846690864080e+00 -1.214273018864991727e+00 -8.024795359120290295e-01 2.148266692891377116e-01 6.559282318816099799e-01 1.490857094781713466e+00 1.641849503082377426e+00 1.017954593247989648e+00 -3.894046463710101325e-01 1.152246581984595342e-01 -2.998396701624054805e-01 -3.008489580591831025e+00 7.863170744385795663e-01 2.875052458353558049e-01 6.455130642020582288e-01 -1.575414336588540687e+00 6.134889163075698537e-01 1.401933874172304861e+00 -1.036954220158572137e-01 -4.576759993869767840e-01 1.318214050387608749e+00 -1.146101693664572041e+00 2.355043669487737745e-01 -1.135209416128642179e-01 -2.269929310802609179e-01 1.073698327086058724e+00 -2.145373429403613363e-01 1.458940545608562456e+00 5.636086429231041972e-01 -1.836494266523288399e+00 -7.408590567494636181e-01 -7.462719064020431059e-01 3.899706734868064184e-01 -5.357997982054819586e-01 -6.746514781774483049e-01 -7.841932024557153325e-01 1.010608186514354578e+00 -3.608172287411656187e-01 3.148669028840889728e-01 -4.715805736787633262e-01 5.620947456772654727e-01 -5.769232418477755475e-01 1.204113592464893800e+00 -2.391537792500537662e-01 -9.527864088547042254e-01 4.142117455327667397e-01 -6.330160776181632809e-02 7.014401652251813779e-01 -3.325437556181743415e-01 4.130393950018084164e-04 -1.023213447222780070e+00 -9.532430388925671183e-01 3.687190926176013295e-01 1.753094683253062280e+00 -2.306278218422189497e+00 -2.004113710085002609e-01 -6.961566355230516256e-01 2.103400677953610298e+00 -2.326408497133178432e+00 -9.174596309991950305e-01 -2.830195082123822536e-01 1.298071334377252084e+00 -7.892072689591583812e-01 -2.948681327362134286e-01 6.792004638909662217e-01 -9.519322141437201734e-02 -5.237956233638089154e-01 1.998324398624062026e-01 -9.017207595849032753e-01 -2.645982576051535973e-01 1.000610611840327291e+00 -5.982650220688524589e-01 2.259212274783233720e+00 1.253693232516240208e+00 -1.044837561762935296e+00 -4.304917791649145453e-01 1.181332008560969538e+00 -4.446811527665849861e-01 1.627115050572359722e+00 -6.405454455623319499e-01 1.314454562975189811e+00 -5.672535433323421250e-01 -1.293764440858051534e+00 -6.309524539612788585e-01 -3.070752442755404488e-01 1.001552804387941586e+00 -1.642779853695257586e+00 1.187920671439799847e+00 1.038576338164824531e+00 8.654770823284389791e-02 1.034316863610688086e+00 9.231484154131789355e-01 4.775370583603524843e-01 7.540235904624582597e-01 -9.403539517957134608e-01 1.214868055090865817e-01 -6.556361190328093835e-01 7.308805105533560109e-01 7.474022895076758433e-01 -6.287747553581529703e-02 3.134793937109055406e+00 1.903402769861047561e-01 1.868456698471484323e+00 1.229843450873051441e-01 7.115260443888485886e-01 -1.842364576449956104e+00 -1.522553582978613429e+00 2.636887720862957779e-02 1.318686216655462262e+00 -4.083259117947108385e-01 -5.535248320918170067e-02 1.070244412931083300e+00 1.215130556128309225e+00 1.490347616258976271e-01 2.734234049751860796e-01 -2.236859266932896256e-03 8.264829677069031044e-01 -1.069412833595078549e+00 2.525018087510231268e-01 -1.136482434563921728e+00 -1.089921362752796163e+00 -1.238532576923246697e+00 1.176443629806325664e+00 -4.537372840880495306e-01 2.840842381049747956e-01 -1.440302578560562763e+00 1.002952547927395521e+00 -3.502401489414700420e-01 1.144766405761374450e+00 -4.888922045679965911e-01 -7.755511226483281506e-01 -2.645770460741672103e-01 9.730374653608504509e-01 6.497163048847446332e-01 5.030847290173116049e-01 1.365164279235805411e+00 1.536861867533315940e-01 2.138946852673072885e-01 -2.690758806597300379e-01 3.200904271076688290e-01 1.969265737723685739e+00 -4.892447611473728641e-01 -1.825814177474649691e+00 -8.146165569448524657e-01 1.971947225213203980e+00 2.039837409794002632e+00 1.053486786681068654e+00 7.831389248691831284e-01 -2.577838878691829372e-01 1.310529168223096175e+00 -9.721968272915442189e-01 -5.414609779293642067e-01 -8.722875198854528334e-01 -4.308616687293553849e-02 -3.621321651905942129e-01 -1.080219111079842864e-01 -8.353424578726034166e-01 -4.471654796754371830e-01 -2.429169654396609590e-01 -1.958248728883845713e-01 2.061383873216782181e-01 1.151011952081936185e+00 -1.237106753282630200e-01 1.083676767446684730e+00 1.659264307557108298e+00 1.167157280779444806e+00 -1.323440084913529713e+00 -6.309011642310675683e-01 -5.027819000208342270e-01 3.098243322350566209e-01 -9.181885548498008864e-02 1.227909879253272329e+00 3.704918084733647698e-01 7.160961469749160813e-01 2.784720902741660842e-01 6.345055151114524783e-01 1.386288335501339342e+00 1.352729845571114531e+00 4.052258586023547715e-01 -5.918854643575758301e-01 -7.782963088052937684e-01 1.070294146123366846e-01 1.092366344510847798e+00 -6.865612016175998145e-01 -2.273798913292182089e-01 -2.356317806993737385e-01 -5.272658671927044072e-01 6.416850054096936429e-01 5.930705603609965904e-01 -1.153949052120801566e+00 -1.015083080277328964e+00 -1.344706252776001865e+00 5.052579085189786712e-01 3.101248748843543068e-01 4.925307747022837357e-01 1.062031519113851852e+00 -8.215855419516211455e-01 4.137271845983847562e-01 3.183734119896809989e-01 6.907145719260712191e-01 -1.571952385746437031e+00 -3.699302634381240740e+00 1.585973624832631452e-03 2.454847550042713322e-01 -8.518055070852779964e-02 -6.531859334302791975e-01 -1.285622638728289857e+00 3.994112809909333706e-01 -1.326106740736506806e-01 -1.254966544517872817e+00 1.057843067999039377e+00 -6.563858023743490699e-01 -1.139046789070076171e+00 -1.904197575098687256e-01 -1.293495714731447144e-01 -1.239523208806000865e+00 -2.838279217798925225e-01 -3.083878142437878611e-01 -8.406895980317119488e-02 1.053156929487838234e+00 -1.354461457286555870e+00 -6.737244761698963913e-01 -1.251390225493108077e-01 -9.208610164276443966e-01 -6.126100306849657784e-01 6.588377953206866477e-01 -4.373193502101673791e-01 1.384143938283558750e+00 -1.624916669581338624e+00 -3.314462681568074220e+00 -7.405296101344140958e-01 -1.101139827436395713e+00 -1.181781628408596907e+00 -2.895878392773707066e+00 -1.274099397287862923e+00 7.317133748810984439e-01 -2.527295757916136684e-02 -1.316294389119360586e+00 -1.291349449944055650e+00 1.103571856948533547e+00 7.411920523842774333e-01 9.925207724180377111e-01 -3.697345128480239440e-01 1.396385535776230702e+00 5.276144007014123977e-02 2.183982269496771433e-01 5.732025888174084871e-01 -2.006874946973240093e+00 -9.745924143973883069e-01 -1.564898234705701108e-01 -2.815847369570145808e-01 -3.474070978840775870e-01 -1.761978714944682167e+00 6.227606150942612828e-01 -6.310427573153020164e-01 -1.409705755083228151e+00 2.405869173363536007e+00 -1.734125519146448635e+00 4.577206056587699440e-02 -1.716728930671526765e+00 2.004025048255772268e-01 2.758826074860115107e-01 -3.732109738119908093e-01 -7.092720476335860891e-01 1.150770695056857473e+00 3.818260097595726488e-01 7.346115647140447624e-01 7.944312524928227592e-01 5.320603048491094889e-01 5.788257630801484366e-01 2.308386833105808389e+00 -2.005629369668350537e-01 -1.183860763921481096e+00 -9.134295157618026462e-01 1.190594510963909752e-01 -1.472528129719307965e-01 3.848466657215510178e-02 6.189793873265186930e-01 -6.327306808242375569e-01 1.996941699138964577e+00 -1.430139193683463983e-01 -1.546819563095327421e-01 -2.250253727303188622e+00 -5.209468257279380454e-01 1.149631132421098156e+00 -1.028562199865552751e+00 -4.085576562735325212e-01 -8.735063670969551719e-01 3.183338759471017743e-01 6.954644465103816675e-02 -6.414387937398952078e-01 -1.712267634478698841e-01 4.073504681368527169e-01 -1.433586142666947838e+00 3.286000510057383028e-01 -1.293641542570289182e+00 4.694096533316158837e-01 2.209991446137954951e-01 -1.180908973659628297e-01 -1.600040523870438769e-01 3.460600139956646615e-01 1.435805330883490050e-01 -8.965608777607531055e-02 8.576511687004867435e-01 -4.433816581906216414e-01 5.365029244210605119e-01 -1.626284705694462374e-01 -1.246149015451506692e+00 3.371284387530112947e-01 -1.575219195861454313e+00 2.529262810198935618e-01 7.277636513215630654e-01 8.283183426923860226e-01 8.123372626726410584e-01 5.614760901683816252e-01 1.200636627810375723e+00 -3.253245478141992275e-01 -1.139481431147082446e+00 1.377711422236455041e+00 -7.897768380363635876e-02 3.072779154986144956e-01 3.458028000071559221e-02 2.522085008008160267e-01 -1.305040509669861404e+00 -1.286417863753614443e-01 -3.513378925323044077e-01 1.916008979335031837e-01 5.879403185576124180e-01 1.024504818996089028e+00 -6.269100791668266170e-01 -2.140673041303145396e+00 1.442098522670985261e+00 1.169461679712352042e+00 1.942711433936167742e+00 7.001131598833474357e-01 -6.580193395103227649e-01 2.306506463766054615e+00 -9.103284760293129940e-01 -4.189909802552841955e-01 -3.755358992436770849e-01 1.997255072792304409e-01 6.350349484755273000e-02 1.059394996871821482e+00 4.922179558498032681e-01 -1.082768810158995398e+00 -9.745470961836246726e-01 9.966929254069438748e-01 6.129428151326616891e-01 -1.387632559601868376e+00 2.124666815262011010e-01 2.584182146695352511e+00 -2.131536547805868320e+00 -1.079972346913798287e+00 1.451724295850661095e+00 -8.290462257996068507e-01 1.757084693797497987e+00 6.430502780695678267e-01 -3.391034273591282844e+00 -6.952566455397027334e-02 1.898559951314642558e-01 7.964080805236622507e-04 6.832664543902484955e-02 8.936881384647817061e-02 -7.728350125196291609e-01 -3.180550411643449760e+00 -5.782858760416242222e-02 2.911549016928159928e-01 1.040063612732941900e+00 -2.921852538240009567e-01 1.044846780325266566e+00 -1.633054254421024920e+00 -1.290723025666192347e+00 -1.179260077737422918e+00 2.069395218013399873e+00 1.990403230510090771e-01 -1.323690718196275817e+00 -1.202951041468573040e-01 -5.071136131244354806e-01 -1.277616325784612372e-01 -3.747349423176221106e-01 -3.044551974972970476e-01 3.362480872690834510e-01 -6.278649158256327523e-02 1.150974830842455443e+00 -1.583892338064976535e+00 4.747806156662378596e-01 -2.948903630486586214e-01 5.690174114632128299e-01 7.889424970648326596e-01 6.927195471174873997e-02 -1.462994996471384201e+00 -7.669948521106216832e-01 4.355133831089883500e-01 8.909375586199089758e-01 -1.551550137076451952e+00 6.360581576716950458e-02 -2.190003103847527055e-01 4.635003931185633919e-01 -1.269842831416167828e+00 -2.015188642632617544e+00 -1.302780875209877065e+00 6.979280564228776962e-01 -6.063803624664187986e-01 2.862514514815495126e-01 -1.298022325265763888e+00 1.514437080595586904e+00 -1.957214312628307917e+00 1.208655971384635874e+00 1.690625201892101526e+00 6.043499661227655917e-01 -2.228612978737552763e-01 -9.111484111571166444e-01 -1.198557725511630645e+00 -1.669441765933876720e-01 -1.438659536047687926e+00 -8.814795112777491504e-01 1.987622646052331410e+00 -1.326905267712913838e+00 -6.126789052699092158e-03 -1.315297906988881937e+00 4.169275361105760913e-01 -2.186378371565504963e+00 8.131646612397547269e-01 1.044831601185526315e+00 2.055177776596757155e+00 -6.429644710175643763e-01 -1.903675409533954310e+00 4.440454488907344399e-01 -2.538956842498045319e+00 1.131479427965736306e+00 6.560876942889578567e-01 -2.385235747950136820e-01 1.802361907768039173e-01 9.714728495304525424e-01 -8.945715086380412462e-01 3.552545159072209024e-01 -3.849460230528971572e-01 -1.424025140680862389e-01 6.376489732112074031e-03 4.757760068149430310e-01 9.808496951715645062e-01 -2.832018048292566093e-01 -1.188767803400518491e-01 -1.588849409244124766e+00 -1.760875968187111396e-01 -1.086724669879072236e+00 4.388249760311695447e-01 1.359210355385385594e+00 1.083465647073659666e+00 3.021870851543617675e-01 1.151535295818882781e-01 -1.275007436181655240e+00 -1.181189517313019133e+00 -7.021803365690691967e-01 -1.308607014336122587e+00 -1.855463100978868463e+00 3.569014119115094807e-01 -8.334364512576460937e-01 -1.040430506115116227e+00 -6.192605234947674564e-01 7.293086291289323231e-02 -6.979183752331227231e-01 -4.434644248397747734e-01 -1.405250402562706891e-01 2.890728064217163995e-01 -8.688906202498132281e-01 2.434348445447516995e-01 -1.070232194986215468e+00 -3.744142392571754852e-01 6.622084059019580637e-01 3.109874550164273832e-01 1.594005965857688834e-01 1.408870079148853760e+00 -4.232822634132340500e-01 4.214132275468508437e-01 1.609717549854275509e+00 -6.982673458443010295e-02 6.077074286152918114e-01 -5.916181122118517877e-01 1.073680413363642838e+00 3.675057316134872770e-02 2.239711625481757840e-01 4.887732232125400200e-01 6.718542007929452220e-01 1.103441605262575953e+00 7.039771818324834785e-01 2.063388086000454424e-01 -3.936875050616807648e-01 -5.082086624139392494e-01 9.774461198677469875e-01 8.124960409084767132e-01 -7.968112115772277848e-01 2.495029882573121860e+00 1.620033935497946498e+00 -1.105730740452820271e+00 -1.863025368913045599e+00 -4.798803921586707322e-01 6.524120298980038424e-01 4.289062745395278431e-01 1.216665007287605071e+00 3.645711176693991473e-02 5.562304294143465278e-01 -2.320582469771174938e-02 -1.734547722308365403e+00 3.887011748426978941e-01 1.667747936952747478e+00 -1.060973525879205931e-01 -5.096233991221481574e-01 7.356562953458918308e-01 6.773303154089493905e-01 -5.388363883481871452e-01 -1.181629576699171763e-01 -1.263054415942141961e+00 1.385726862586920571e+00 -5.270061954556499728e-01 -2.175441417822593648e-01 1.715555210226236138e-01 -1.097806158805742227e-01 -9.397746392670647264e-01 -8.265394159269723318e-01 -5.338387307555638589e-02 4.792811477657722696e-02 -2.339920987364209337e-01 7.381991822863775976e-01 -6.337575019123320441e-01 7.742594544869453310e-01 2.347709078223066126e-01 -1.013256567635856031e+00 -1.484196299856672674e+00 -4.339441299069022873e-01 2.479711578851622952e-02 -5.779039916767123586e-01 -4.429227840204379429e-01 8.981433885188778721e-01 -5.519139730461745108e-01 -1.255009462647528551e+00 -4.609829319287984117e-01 -1.736986489954750246e+00 -6.870883083197140140e-01 -1.686885389491334930e+00 -8.496350098282335894e-01 8.820979337625847183e-01 6.812205439267241536e-01 -6.303062110930205408e-01 1.386425518531848144e+00 4.090870445790580345e-01 -8.703940740788194130e-01 -1.816915408330203874e-02 2.886598212212715953e-01 -1.954665283473799198e+00 6.843883010577839210e-01 1.046910656553308172e+00 1.220177348119526606e+00 -2.309624893669819101e-01 9.079535329093253448e-01 7.677578746901969620e-01 -1.479352165859629364e+00 3.672900404491478699e-01 3.140845815942090447e-01 -2.286209135759587618e-01 3.596729295391021819e-01 8.063384379455642570e-01 5.157859571521363762e-01 1.081325458354702063e+00 1.960356658597203428e+00 4.427401698691864618e-01 3.527517745016765516e-01 4.082959136252790056e-01 -1.282507490586135279e-01 -1.262590624565665676e-01 3.870709988046909245e-01 -1.192622668976131672e+00 -1.087426450925460086e+00 7.306223905648542294e-01 1.530222103821349933e+00 8.034462195254774564e-01 1.185733265153654070e+00 -6.051066331296445222e-01 1.451657395226061631e+00 1.528199062879244785e+00 -1.400895106689425074e+00 -1.522125485824439295e+00 -1.974679051336116764e-01 1.652590304847057823e+00 -1.449369489806989764e-01 1.311931848144571311e-01 -1.193688325128079208e+00 -1.016123825648195672e-01 4.676060612446895394e-03 1.280882611616019684e+00 8.770078873687913168e-01 9.279340205538293418e-01 -9.318259529337882818e-02 4.151982980821807834e-01 -1.221605349357296477e+00 2.645834168143821885e-01 1.422533609253436415e+00 2.448208274726540457e-01 1.495267809022105876e+00 2.296829295223299650e-01 1.229376356907488255e+00 5.452309328964849433e-01 1.629484946534113687e+00 -1.555108103188630686e+00 8.472243275909004112e-02 5.154583140030210009e-01 -1.245883441070608777e+00 -5.441024247531012908e-02 3.409133902033795738e-01 -2.125848231014485723e+00 -8.661492254555778203e-01 -1.828178096657390395e+00 1.167974749046686078e+00 6.067496261934089974e-01 1.001743973205604599e+00 -8.454345085306506080e-01 4.582418064266170488e-01 4.001190519665525080e-01 -1.871474567546597412e-01 -1.050857008339318721e-01 -5.811539702465936541e-01 1.910378493763970731e+00 -7.364686710361838251e-02 7.760889785619171644e-01 -4.759270093105303912e-01 3.786805278325556245e-01 -5.031096217933032216e-02 -2.374022974340847636e+00 -5.281160386706221788e-01 -9.508559122131689245e-02 -1.202689534983665709e+00 -3.426831121320932927e-01 1.255503992230827315e+00 -8.986791344162863293e-01 7.051563361049205392e-02 -2.964027623229443797e-01 -6.338786394351947351e-01 -4.593701162368342694e-01 3.534722389462275904e-01 -4.757771167558473764e-04 -5.374325748170577510e-02 -3.746159043666579258e-01 1.257381062390492188e+00 6.773579483484881703e-01 1.249881381159392069e+00 -1.392839105619978035e+00 7.657746545290136098e-01 -1.146213527162156520e+00 1.354507812435506997e+00 4.486345972661259784e-01 1.088164413690346777e+00 1.879844073289432538e-01 3.403354706892957604e-01 -2.003540494713328624e+00 -8.735753312997079911e-01 3.619402186111330688e-01 -1.081616888096876394e+00 -1.433073297792884837e+00 -1.532965699089967826e+00 7.354171547124227493e-01 1.301925094748665190e-01 1.655212557116213290e+00 2.220525505414873813e+00 -8.646222388724811303e-02 1.627477007958872957e-01 -2.504846504186984957e-01 1.152927261540079851e+00 -1.066133065395272306e+00 -6.208798482959727583e-01 -3.917081558717140366e-01 -5.965750176331000576e-01 -2.038145885630024967e+00 8.339843988561176369e-01 9.182047512942853595e-01 -2.334756630722850113e-01 -4.288635820090597878e-02 -6.866854918235556493e-01 5.151707928811469772e-01 -1.890889667189667722e-01 1.354863793322058196e+00 -7.530292321807517952e-01 -5.599014522707089769e-01 -7.263878044196767636e-01 8.807036962858446616e-01 1.523541258029541268e-01 -1.046338886403800794e+00 -5.428546106382631242e-01 7.795475415299393251e-01 9.139579886353152993e-01 8.801641566155952168e-01 7.752435422419268196e-01 1.692481811925413471e+00 6.094600823706114445e-01 -1.063173303553322846e+00 3.941265190497991178e-01 -9.302575655895029471e-04 -5.058295996647297343e-01 3.505281742869697514e-01 1.082081744488104569e+00 -2.933015180144691314e-01 -2.997007160790587932e-01 -1.482775750713425600e+00 8.078130278997013303e-01 2.073799380259209624e+00 5.331944599471489799e-01 -5.127124701575319632e-01 9.662076834514549128e-01 -6.256575766276875061e-01 5.690283040219173971e-01 3.759027474978025030e-01 2.141047190455183102e-01 -1.666662840780703148e+00 1.147009210809125879e+00 -9.008967719181658618e-01 -1.051222421117662398e+00 -1.233548473400504775e-01 8.163207872734896953e-02 -7.275892350500059447e-01 1.042767289121644625e+00 -1.439277617562565892e+00 -1.231449044311127672e+00 1.818195402305118336e-01 1.762385677450386268e-01 -2.579338241434782297e+00 -6.567542447537497718e-01 -5.413206880235578167e-01 -9.021594936163177536e-01 5.041918140698731232e-01 6.583605187856680363e-01 1.221957494463734140e+00 -1.263584458101818297e+00 2.139703421687805474e+00 7.918029992620866375e-01 -3.149601339224412655e-01 7.022698273556331194e-02 -7.434347366909396793e-02 6.195612269302004371e-01 -1.289789867285420888e+00 1.234801752365925154e+00 9.084563619458247974e-01 -3.528130129374120183e-01 -1.312515854541842497e+00 1.688371425773714796e+00 -1.574453808537793209e-01 -9.149416028740238183e-01 2.556413655163033982e-01 -1.868080547994289686e-01 -1.061677461644478626e+00 9.753487770754010189e-02 1.291482293860440889e+00 -2.524824816775447234e-01 -5.315799740564334241e-01 4.138833674373103566e-01 8.094340699323158139e-01 2.405970502097244390e-01 -3.472895277838518036e-01 -5.915709171787553178e-01 2.516968403519305175e-01 1.343490158167951476e+00 -1.527165569027117531e+00 1.378782166824948030e+00 2.043762800151390557e+00 1.592923558269788264e+00 1.548728922398290964e+00 1.605760453972723267e+00 -2.460714723828714978e-01 2.464435446642449234e-01 -1.791641395045276974e+00 1.449514613017159004e+00 1.207763535710629332e+00 8.301086926200714755e-01 7.237777281686347264e-01 3.205538066571546052e-01 1.171376591103306275e+00 9.263416145368039700e-01 -4.458349906552487862e-01 9.776739336216234699e-01 -1.018598907353506500e-01 9.044320338280666949e-01 1.782224574404793316e+00 -5.695427546253167828e-01 -6.372249984725906202e-01 1.030187548681670506e+00 5.398565003028941156e-01 -1.797077984845390497e-01 9.421676049868722702e-02 -7.136042262458228147e-02 1.702397854876779859e-01 -2.260818414081072480e-01 4.022834147468998811e-01 -9.810898062481842041e-01 6.263226927012052192e-01 1.283851263226786887e+00 5.572884820782669085e-02 3.389704751974725178e-02 -1.841910670606521805e+00 -1.125540681734887860e+00 2.034620870573171203e+00 -1.018451997352137983e+00 -1.094650964680316196e+00 -1.916045946144077083e+00 7.880041641733357416e-01 -6.306485951404633417e-01 9.278212895922890446e-01 8.746399644909732540e-01 2.892874943508260133e-01 -6.405520599143932348e-01 7.724000799383898830e-01 -3.488465444814741190e-01 -1.001411922959108525e+00 -7.592274047538197790e-01 1.192174651712012201e+00 1.545180341810645563e+00 4.056877939707115854e-01 1.141367266686776683e+00 -9.130308693262182418e-01 2.995290688010087687e-01 1.418439073224931457e+00 -3.949038552683942216e-01 -8.131914189020609252e-01 -2.605453219138083587e-01 -1.222846205723372659e+00 1.184379399351693785e+00 -1.137504977330797473e+00 -2.266717056557091770e+00 1.705690369236839476e+00 -3.655790749622972458e-01 1.061262554046551010e+00 -3.032974327362091271e-01 -3.348152435386452241e-01 1.334381781299234460e+00 -1.369953248263313439e+00 8.111005278414664676e-01 -3.648456299670669867e-01 1.065570607453256935e+00 -2.989196683211263125e-03 -1.973137374642344843e+00 -5.273340030074182838e-01 1.145132419750962249e+00 -4.951119352812936025e-01 -6.408102437119804762e-01 9.039715702062504910e-02 -1.813997506659609238e+00 -1.135345029436371389e+00 -3.158499884043288186e-01 2.079289278791515372e+00 6.541321389279976251e-02 8.643570663444191116e-01 -1.711407497380608156e+00 2.896789929417131759e-01 9.015161094355255145e-01 -6.848960678344896413e-01 1.177921633932422329e+00 -6.168703472397035759e-01 3.635485126170712733e-01 2.086680422585991845e+00 -1.797874804252661551e+00 -1.517774815274944400e+00 7.929569858548920491e-01 1.423846477663842203e+00 -1.228737002119395960e+00 1.431103737711891533e-01 -7.918886688676754493e-02 -2.256624071981188084e+00 -4.522549018493371986e-01 -9.632305449988423085e-01 -6.889066883155303689e-01 6.587728567993255124e-01 4.022654356330908620e-01 6.374283711123814034e-02 -6.901555864905898341e-01 -1.237780182796283546e+00 -6.248043273307993806e-01 -1.101028021815028679e-01 -7.634964975873076432e-01 1.305931275014487747e-01 2.759720411463481682e+00 9.804952020969437410e-01 -1.312159983827241083e+00 -5.585354851408563803e-01 -1.909116889301319508e+00 1.044932195740588377e+00 -7.783689885859683688e-01 8.320823514789767172e-02 -8.496533218200074122e-01 -1.727109778020368358e+00 -1.521339596181030318e+00 -1.003230737598916011e+00 -1.095187388578093279e-01 -1.346078475025016541e+00 -1.554162556532773465e+00 -7.995020392807458687e-02 3.967961129532262543e-01 6.427831880387931962e-01 8.138951347855365448e-01 -2.385849034004830393e+00 1.106218926683999737e-01 7.841791415098062767e-01 4.756962460524759018e-01 1.475552233791338708e+00 -9.857400404531053983e-02 -7.598702959211450780e-01 1.835365175221984391e+00 5.613271586344381614e-01 -9.357627418140226916e-02 4.967308669868803483e-01 -1.461107175088673937e+00 1.923064337867066986e-01 7.829471409365352796e-01 -1.199764124827357392e+00 2.969563380361599503e-01 -7.387128415042033547e-01 1.573607076301773100e+00 -1.275615858301061056e+00 4.648502959582468952e-01 3.405843881324278066e-01 -5.367289437567523969e-01 1.603737190349983299e+00 1.451673362546321622e+00 -1.540182005963184331e+00 -7.798772067179811085e-01 -8.054708055292455482e-01 4.895389062852720415e-03 -1.227508244160930406e+00 1.490034508450844397e+00 -9.784555732011956941e-01 1.211030921542718630e+00 -1.453019902257099094e+00 -6.081488202546531108e-01 -5.345316492336713576e-01 4.201008261500788765e-01 -1.818719891259339694e-01 -5.282236491392050537e-01 6.189283210632013921e-01 -1.269679665786879852e+00 7.735670895935312652e-01 8.012276917538928567e-01 9.511894809295370345e-01 2.317021193264733103e+00 -3.154392316183437517e-01 -9.538207540259269201e-02 6.851331423592300629e-01 -1.064182736988453559e+00 -6.841096679687839188e-01 -2.286211836840117417e-01 -2.350367306333930595e-01 9.587091698783868632e-02 7.559533087931117334e-01 -2.904896204689182859e+00 5.364099175148812071e-01 4.647143101024031053e-01 8.671480044180229774e-01 5.734893524209726534e-01 7.458258786145629538e-01 -1.705026712936764388e-01 9.752218917423612909e-01 -7.518249108534799108e-01 -2.206383804702891638e-01 6.335895906493606011e-01 -1.464081615816581694e+00 -4.477180194319988482e-01 -1.172096374369070215e+00 -1.067957037919530228e+00 -1.193297939699572208e+00 -8.869799332049564666e-02 -1.646401080184100862e-01 -9.715448770918094779e-01 -7.280215009767855294e-01 8.201011098796220367e-01 -2.178951299385559093e+00 5.868365806403688101e-01 -2.545961001937859236e-01 -2.188314507321156011e-01 -8.909773170734106018e-02 -6.440563374006093300e-02 1.790937079438106538e+00 -7.718030329401022460e-02 4.354108591554102792e-01 -8.260945533034813604e-02 -1.542574646253060816e-02 -6.590377716564648214e-01 7.220778784921887405e-01 4.092713106136842138e-01 -1.297682284710016953e-01 -6.091010160659495742e-01 -1.208899047330945331e+00 1.417245786052110157e+00 1.324871066921661233e+00 5.070111506840099258e-01 9.665700992447198159e-01 -9.153639905970925028e-01 -2.399434058171280526e+00 8.538701331338391931e-01 -1.138520372642050915e-01 -1.474455112402208723e+00 2.517639775879808584e-01 -2.206427296830738849e-01 9.870136945895396918e-01 2.287137197895336427e-01 -1.210819713678074949e+00 -9.358417873610380688e-01 -7.515018666260828706e-01 8.983147409176319709e-01 -7.480346592769530067e-01 1.115993357804441866e+00 8.433825922570334921e-01 -2.253087553564882217e+00 8.301822095539079793e-01 3.793908317859867596e-01 3.012855872701319937e-01 2.360462023893294681e-01 2.112764911454828864e-01 -1.037997204231909443e+00 -9.468988942592916347e-01 -1.827221220732328621e+00 6.808632501059880271e-01 -1.352569380931645471e+00 -3.237364024608254676e-01 -1.764146566410949024e+00 -8.849638863961252211e-01 4.660987503281376343e-01 5.616042839345058990e-01 6.463115813925531805e-01 5.102823749135086961e-01 -1.340220966007306114e+00 1.697761023861087404e-01 -6.485617723181544836e-01 3.871436047878729775e-02 6.340720268941458793e-01 -1.454910452191795933e+00 -1.118650700792218622e+00 1.486673625428933665e-01 -9.597349307451433220e-02 -1.416617435065555153e+00 -1.750262418021370989e-02 -9.865116068954840056e-01 -9.118378925994754525e-01 9.115185625928396984e-01 -2.449213350621562979e-01 -2.267962122313719742e-01 -4.582767926330172381e-01 5.377381927853737142e-01 1.575091080222577489e+00 -7.619809142457124596e-01 1.570423751559252290e+00 -2.574824096515671012e-01 6.899610890769769522e-01 -7.069145804709311420e-01 -1.516973670815135344e+00 -5.519735735714544900e-01 1.204031123465602697e-02 4.903942791430428993e-01 9.299933950962229190e-01 1.144073777528972657e+00 1.100761298992773307e+00 -1.319248720282850007e+00 -2.472514632189308850e-02 1.263966090501099870e+00 -7.884969751365927815e-01 1.600172358042010856e+00 -2.491677585569533268e-02 3.807542476118346841e-01 9.167286995901190449e-01 -1.624040591310384363e+00 -1.003846628527632401e+00 7.112801063688478642e-02 2.035095593290651372e+00 2.708215539037917563e-01 4.251694233228319741e-01 -1.234237918472255835e+00 5.516543806360638680e-01 -1.308445846644348043e+00 -6.233578180717779249e-01 1.350262635697991431e+00 -1.202456697070642511e+00 4.114740183186019196e-01 -7.236270923606570316e-01 5.908880503433225906e-01 7.139454997516353485e-01 4.696713567537025291e-01 -5.575292527135156107e-01 -1.039316368725841322e+00 2.423213925675956892e-01 -5.451839688232770070e-02 1.005310936801881994e+00 1.534842391837721642e+00 9.870609546595013328e-02 -8.105066831816586381e-01 -1.828084204537860247e+00 2.105515292166131591e-01 9.866023811861953652e-01 4.999116672412387552e-01 -4.439035887229946797e-01 -1.549706943226000666e+00 1.640128276569969179e+00 -1.227646770404376975e-01 -6.756314068713329402e-01 6.905602123333842712e-02 -7.134018245600926011e-01 4.649666681577549476e-01 2.333104685777498966e-01 8.732560150187672621e-01 2.086917230285727065e+00 -7.400471395459521373e-01 -9.965611224586117256e-01 1.105198223534428204e+00 -5.255391626635599334e-01 7.638960100459570857e-01 2.004172962676145087e+00 2.036476232433176992e-01 -1.762322238484121284e+00 1.736237620741279741e+00 -3.549918474000765545e-01 9.748037219342799153e-02 -4.404958842895292381e-01 -7.603346405270094976e-01 -7.123176962957523672e-01 -1.039960600443451399e+00 6.973598653140650194e-01 3.594352478017054930e-01 3.129962507711845920e-01 7.210531197729930231e-01 1.198081858801500310e+00 -3.802635231290974471e-01 1.872030423161091250e-01 6.835329503197122847e-01 -1.408834370704996619e-01 -9.010386383883546291e-01 2.136647962324311201e-01 1.160320773876735018e-02 -9.485456064560866540e-01 -1.129453824230169101e-01 3.326691672305039371e-01 5.895419419347588258e-02 8.338179417715223529e-01 8.234988520129469247e-01 -2.887750409192504919e-01 -8.469553690646317579e-01 -1.397263872890814884e+00 -7.777684298455983525e-02 -1.140835875325442311e-01 -8.874229344608705050e-01 1.239714012674029586e+00 2.826574062742996940e-01 -1.242033866814213017e+00 -7.072808486561533714e-01 -1.068995756697863203e-01 -1.440668083751674433e-01 9.195195820418146093e-01 3.422979335220205366e-01 7.254049196164580326e-01 7.601658524551051510e-01 6.058439554429002616e-01 -2.107609211930894677e+00 2.572276754528606685e-02 -7.178022174899674201e-01 -5.774115602612607256e-01 2.589904708194001870e-01 2.513500745428132732e-01 8.122382543817099898e-03 -1.565646703099034198e+00 -7.317334752120978614e-01 2.111158625447906445e-01 -4.980331281855608361e-01 -6.150612175319003505e-01 1.144024178927601360e-01 -1.927225737065242139e+00 -9.010564157924095818e-01 1.012534800706508697e+00 -7.139710829104903844e-01 1.289362599204789461e+00 -2.728828684451061193e-01 -4.526883412297605935e-01 1.498963567008351427e+00 -1.228511964321015393e+00 1.117385627294764094e-01 -8.670962892853320003e-01 3.713970944305611810e-01 9.928863174380069267e-01 -1.361050824183976715e+00 -4.378159130702792556e-02 -3.989219791120802716e-01 2.142984331330277215e+00 -3.741395284670931409e-01 6.013415289226821114e-01 -1.335861973082502319e+00 1.396719065853053499e+00 1.734128579370890266e+00 2.414687097302457897e+00 1.078727555138684568e+00 1.437074789907711203e+00 -5.458701367847562658e-01 -2.010445444575432727e+00 4.562088788915668602e-01 -1.044269873496230572e+00 9.984628799220746087e-01 1.706637357566040958e+00 1.321457232313005381e+00 -1.368947972715331973e-01 -2.760009026925679398e-01 7.883234935374767716e-01 1.281154805079812442e-01 -1.056614211273851245e+00 -8.023020430162909333e-01 -2.085240405999736701e+00 6.719543164593744233e-02 2.138093580139296956e-01 1.296396324783443355e+00 -1.680704838578156723e-01 -7.907653877341448423e-01 -1.000919619815737516e+00 1.185075072908348348e+00 1.161670640590894088e+00 7.552550057369441516e-01 -5.767122827524061579e-01 2.125934850918443086e-01 -1.032066508755091622e-01 1.835549583534870077e+00 -1.324724821604248870e+00 1.321935406063505347e+00 1.598327371721293799e+00 2.346323891675601570e-01 -3.313371842884956231e-01 4.501430483601698840e-01 -1.736109390418534293e-01 1.028068896485439671e-01 -1.412251361701227781e+00 -4.175143622514520536e-01 5.420484703224897061e-01 -8.157326678870383541e-01 1.459590092491411806e+00 -1.683332291536805636e+00 2.091202385331979996e-01 1.177970759316786964e+00 8.157774900775178750e-01 -8.177549514513902107e-01 2.217439513979442278e+00 3.725942809750059093e-01 5.810946001438885983e-02 2.854034831134938388e-01 7.478372318998810497e-01 -7.286968965695794775e-01 -1.007845712558992357e+00 8.117344765071529133e-01 -1.500875204566016086e+00 1.759491768111992871e-01 -1.680520402798546753e+00 1.256047358877284692e+00 -2.122973137258912513e-01 -8.265675607138932568e-01 6.357619870734347867e-01 -7.379092934485930178e-01 1.856294193228345268e-01 9.886617119535098808e-02 -1.171203149634593599e+00 1.238111401594159250e-01 -8.409070129819673500e-01 8.314261503021000976e-01 6.119385039464114717e-02 -6.958139048068202603e-01 -8.806129114121232782e-01 3.980581836453704336e-01 2.480832021639502560e+00 -3.892097135993485835e-01 -4.053199079348514533e-01 -1.517099684097137802e+00 -1.201865638192922914e+00 -1.039966007064280495e-01 4.187809453366731494e-01 1.061479513388474960e-01 9.072643760438522387e-01 7.067584189360140434e-02 -1.595490385336263139e-01 1.353075460738196067e+00 9.262956487179597742e-01 9.665773632976458751e-01 1.170977454581663135e+00 7.085644257875139962e-01 -1.511811247555374882e+00 5.896913529812121135e-01 -5.191631450893728905e-01 -5.094588014311743351e-02 -2.832356411441113164e-01 7.033937469298574552e-01 6.734634796830530901e-01 1.336014608662768333e-01 1.876154655089609324e+00 -1.381460604913823664e-01 -1.704300305913857061e+00 -9.188195194519962472e-01 1.341593847486394209e+00 -8.788024221543695447e-01 -2.520143982323721499e+00 9.472086705337591228e-01 -2.297374123478743702e+00 1.427985817162316096e+00 7.424963161634927644e-01 -6.873710795456158262e-01 -1.770279019006596899e+00 1.421620860782627283e+00 -1.999078031187029758e+00 -1.374802446419477020e+00 8.096927826640626380e-01 4.819262884810278647e-01 -6.754925132657696452e-01 -1.681256675572040948e-01 -1.974482279404938811e+00 -6.462276421155817019e-01 -1.081940901029979418e+00 -9.059821973928833261e-01 -2.810310290107014275e-01 2.765434104204699817e-01 -2.310552386383642742e-01 -1.707192339154518290e+00 -1.895607280108865256e+00 7.743889207809587782e-01 -5.454381606670117427e-02 -1.234093283090956561e+00 1.489613126868033932e+00 -8.546068840672443878e-02 7.499079908377772608e-01 2.001450296193859835e+00 8.071255076397240158e-01 -4.576755165178196250e-01 -1.645452608379403436e+00 5.701813179233998774e-01 -7.452918985747584157e-01 -4.924024714373136935e-01 7.186611654645598257e-01 -8.174805061599180744e-01 -1.194460249953114728e+00 2.317134903679304081e+00 6.034219534683697983e-01 -9.060018520936644060e-02 -7.161904233238454154e-01 1.354070951379333865e+00 1.609327906109776274e+00 -4.156781509317228167e-03 6.232049782586127629e-01 2.147874825457480041e-01 -2.057421923874927838e+00 5.453785611269436062e-01 7.052661187386098929e-01 -6.516607293751860430e-01 -2.230868079375950330e+00 -2.487339513473071917e-01 -4.005448597022674695e-02 4.099768246877658617e-01 2.548301296676180328e-01 -6.849924818449427688e-01 -1.138574825691093473e+00 1.180147094120165718e+00 -7.079613405000965143e-01 -5.169356473078860065e-02 7.428229615018873133e-01 -8.364356052763640692e-01 3.113470827834623478e-01 -2.232232643768350400e-01 2.539714639159760257e-01 1.794332699916391105e-01 -8.963174197386696296e-01 8.641906805616026421e-01 -6.129403882041001284e-01 -4.322712290064282814e-01 -1.486337727546916287e+00 4.683974657172470524e-01 -5.565861617613211410e-01 2.458270113214185149e-01 9.985920262069085673e-01 -3.255402284023313775e-01 2.184950059430290359e-01 5.092828085548722905e-01 3.200863678556346570e-01 -1.364721506169898901e-01 -7.472688364736117528e-01 -1.613796924904545294e-01 1.168627432597678650e+00 -1.350868841088467498e+00 1.402219731378217260e-01 1.096510882666794195e+00 -1.144281516200006177e+00 3.925452247848670861e-01 -1.542129010543904277e+00 1.109537166449404283e-01 -1.188440239899617341e-02 1.083091809432522173e-01 -9.115937120154399276e-01 6.619414509953591708e-01 1.180426512840118125e+00 -2.386354226387296773e+00 -1.616314329396036475e+00 -4.712763701189491838e-01 5.164977440447844348e-01 -1.010036481981892775e+00 1.010631905351419141e-01 4.503191102824218306e-01 1.608663964153769221e-01 -6.802016988039204515e-01 5.216982697078412778e-01 -1.746536819255201545e+00 -4.912383780284521606e-01 -1.414430122381051147e+00 -6.261491870767107448e-01 8.170881945423928705e-02 -9.871847223188567888e-01 -7.146495936311789698e-01 -4.681521736192787997e-01 1.082887793395226561e+00 -6.241562192361808092e-01 1.202661497418783698e+00 -2.352217557882373133e-01 -7.810085709875043414e-02 -1.106648998005193452e+00 5.280054513635128871e-02 1.858280009313706183e+00 3.021469885714375692e-01 1.929176419543875642e+00 -1.325731114217255868e+00 1.242160350332260021e+00 2.074466914126430750e-01 4.649812143742455550e-01 1.005054216742189865e+00 1.155467129968084539e+00 -1.582136883497484992e-01 3.293952661331601028e+00 1.228401755281246510e+00 -1.911323014169000745e+00 9.320431115607140660e-01 2.026729397068374627e+00 2.635593957579738245e+00 5.126360159775794623e-01 -2.214871051263334056e+00 -1.920305893449437473e+00 1.949244696933500887e+00 -4.382829392576277627e-02 6.692321121390801819e-01 -1.056191760975639049e+00 -2.916449811400895764e-01 -1.669741696759375227e+00 2.387819148373524492e-01 -1.965771141639077291e+00 6.294487103306489750e-02 -1.937293276709553647e+00 1.087258838106067715e+00 1.243498525474302951e+00 1.453768155657741534e+00 -5.834025845187058579e-01 -4.196676533308906221e-01 -1.884563173087217824e-01 -1.084614845851464171e+00 -1.316223730394526337e+00 -3.737373810633078941e-01 4.028036623878345490e-01 4.822420198745707154e-01 -5.796119234287141486e-01 1.902887701528051534e-01 1.558048149352036615e+00 -2.035507488053316383e-01 -8.492698182928387629e-01 8.927525962499732737e-01 -1.384019776999759754e+00 -2.696552607981794747e-01 -4.141920312198267839e-01 -4.681237662636543728e-01 -3.328968500024050980e-01 -8.203928754464760997e-01 -1.016514893734032476e+00 2.137650673982624261e-01 8.482970079674103658e-01 -8.354875207098795276e-01 1.447838256363541909e+00 -7.150175111259987615e-01 1.054069269600280467e+00 -6.233032026633252842e-01 -7.097913361883573247e-01 -2.636302207881549009e+00 3.319842159159299144e-01 -1.290985342705911032e+00 -1.484293700506487124e+00 1.063088266014455163e+00 1.146802642778281117e-01 1.058963097798611974e+00 1.785597005647129976e+00 -1.568779162501451330e+00 -8.060979063674563738e-01 -1.282846607075341927e+00 8.289139281338604448e-01 9.097392914117351514e-01 -2.280679788904646621e+00 -6.571489009829858396e-01 -2.298725315562631932e-01 -5.413509777474496687e-01 2.133718455721033969e-01 -1.345425777172472026e+00 -1.394316183046209856e+00 -3.692509717034376249e-01 -3.963611279576303992e-01 -3.541597721299472590e-01 2.085575058640296131e+00 -7.905389394386058699e-01 1.342988891978115218e+00 5.964132483589259515e-01 5.002476197161059845e-01 -1.565644390919666562e-01 -2.682719695502461810e-01 -8.974129900073885002e-01 -4.636346147049911770e-01 -1.240134545414595779e+00 8.571124955419801017e-01 6.154032468529095912e-01 -1.648236749623891662e+00 -1.317104299683578839e-01 -2.319199813657731590e-01 -7.308673664969608241e-01 -3.726964885760848389e-01 -2.989683596108140828e-01 5.527501059354635871e-01 -8.097318982655394848e-01 9.306465947372328795e-01 -3.048301375680983472e-01 1.900597388318950642e+00 9.037325389703018130e-01 3.592835919894471486e-02 1.093736265670846475e+00 1.422669967632516297e+00 -7.775296825829274283e-01 -6.042476590748868670e-01 -2.246218593033512789e+00 -4.367821838037797000e-02 -1.262680899443524574e+00 1.165517117023068400e-01 1.210014460505410283e-01 1.061902265458423589e+00 -1.834544718702726118e-01 2.886038506603424425e-01 -3.759970669790528575e-02 -2.529187359989233941e-01 1.422424068845481226e+00 6.221419720622124450e-01 -1.205914978265674176e+00 -1.391331941142864403e+00 2.249815609027502883e-01 -9.339170936739030759e-01 4.249520263130927566e-01 3.920253273146312445e-01 6.555357050283755482e-02 -7.861881005546261791e-02 -1.312979764492169910e+00 2.737210306028735607e-01 9.085532087638821253e-01 5.546285777080610657e-01 1.038325263495601947e+00 1.746261066921358962e+00 8.692048429588936642e-01 2.061726616879245189e+00 8.039886314863321504e-01 1.110618753976882367e+00 8.977043717233871289e-01 -2.184210607058379716e-01 -5.014128305737397540e-01 -1.367817384363631428e+00 6.400525410356003309e-02 -7.585071804049219324e-01 -9.146841218780304983e-01 -8.553987741914605980e-01 2.816488674567669381e+00 1.186423259981927575e-01 7.264761865632828330e-01 -2.081303094820351696e+00 -1.493561733878761899e+00 2.526313596504930481e-01 8.689258411583642427e-01 1.606874523975469204e-01 1.378170213066412242e-01 9.822797754132720494e-01 1.315746692898039472e+00 2.104510727982553120e-01 -4.823891962827083213e-01 6.605172334565851955e-01 5.314150903106321655e-01 -3.835332554880351297e-01 -3.967429539597268073e-01 -4.726056989962963417e-01 -1.005000611156518439e-02 -1.657770868533012587e+00 1.966496447687688054e+00 1.700773891290108919e+00 -2.397464742592053943e-01 5.069753016551947766e-01 -6.598552581079423218e-01 2.710236258075079951e-01 -2.321188465459574357e-01 -5.262076641713164804e-01 1.218652881665245546e+00 5.593612201816535734e-01 -1.076043758392799532e+00 7.213497484579751706e-01 -6.522435823581419490e-01 1.677560828187229180e+00 2.159914234367886210e-01 1.373133549149276600e-01 -7.355110954429624481e-01 -2.841082878927932431e-01 -9.120943929621122548e-01 -6.545961167170165629e-01 1.933064516147224299e-01 -1.731606474410164742e-01 4.489189396562646150e-01 4.341877012793822765e-01 -5.277270202557426959e-01 -1.610788824383945883e+00 -1.226009304762173402e+00 1.165720691272473353e+00 2.750718085612444130e-01 1.428609139009747730e+00 -1.105378664068673800e+00 -1.024432506062509018e+00 6.244353945746622392e-01 -5.176780640827875757e-02 -1.295009813361737594e+00 2.263330296322683122e+00 -5.678194005756989071e-01 8.547939357050594600e-01 1.814577904954926879e+00 8.037013529507984755e-01 9.152154725375354072e-02 1.206781029507654202e+00 8.845934259030520108e-01 -1.785895578112774995e-01 -2.002968653205736138e-01 1.853725024399536236e+00 -2.388915247999333857e+00 -9.386293726412262561e-01 -2.677051077286186631e-01 8.174935284718909401e-02 -1.211912202796022464e-01 -4.008519674010287970e-01 -4.079918144338955388e-01 -3.426928881696111873e-01 1.446983432670547742e+00 2.841121606803718613e+00 -7.232397056449493822e-02 8.542242872516526697e-01 4.452586594318767577e-01 -6.341789664432091467e-01 -7.794711273880376712e-02 1.390220213187958187e+00 -4.134265662909856753e-01 1.049450817322129970e+00 -4.888053995042556665e-01 5.381007869400729338e-02 1.640444868056752714e+00 6.607182263914822551e-01 -7.311479464285272067e-01 8.411114153235450530e-01 1.495885146829432077e+00 -9.977635212476226867e-01 2.079037830905920980e-01 1.261619683307668938e+00 -4.901876006359794369e-01 -2.779065694660144969e-01 9.340738110152696505e-01 1.020638169422107167e+00 3.183750276303818350e-01 -1.151806652900736250e+00 1.980722271411933244e-01 -3.406096850769407269e-01 3.673267998190605788e-01 -2.194823748511241790e-01 -1.049728929397252819e-01 -3.600675945123064658e-01 -3.955340494295860876e-01 -9.262602084439365280e-01 5.608855095145743458e-02 1.649137221843679502e-01 1.604096576767297444e+00 2.680022706497864338e-01 4.460439473372439512e-01 8.052117479017211199e-01 4.719983545711481376e-01 -5.188813979092612438e-01 9.698981915475685112e-01 -1.372160044638418785e+00 -5.500591146050545222e-01 -4.613699378527708062e-01 -3.636335736090510196e-01 1.447539087934518909e+00 5.145953702831911059e-02 8.090083157001379810e-01 -1.261990482303322891e-01 -2.401325467151112780e-01 -2.002380600970184721e-01 -2.412730089125699195e-01 -1.029808995011241013e+00 3.148041579728906303e-01 1.273127194814758223e+00 5.299874499233588748e-02 2.496574369996572562e-01 -2.446158740004261700e-02 -2.335750311042472660e-01 9.976368564601136857e-01 -1.740966997883701128e-01 -7.822888189295678085e-01 -7.715252147899872570e-01 -1.086195298342607973e+00 1.565780026642887179e+00 5.906796559901170696e-01 1.027657198262416971e+00 9.300850197235518424e-01 -7.969193624534726128e-01 -4.401512428688986178e-01 3.590378825636122984e-01 7.419466918185818605e-02 -3.916404062842046563e-01 -3.185158269960962074e-01 1.339363846537209857e-01 5.981201641047421136e-01 -1.684122102439344015e+00 -1.157505687257311067e+00 1.308558744094803883e+00 -4.322491232691970109e-01 -8.494767317893655578e-01 -1.605243241024346124e-01 -1.118798451779155073e-01 -6.414949036002275395e-01 -1.449851961415022927e+00 -8.479631160169786019e-01 -1.080684400516239929e+00 -9.064913943863621704e-01 -8.520654224949512912e-02 -1.901663518906816230e-01 7.942240353009255571e-01 1.088697485372579932e+00 1.288833426250091075e-03 -5.010386767064808206e-02 9.271839505511847435e-01 2.375817503778888951e-01 1.227878092444709912e+00 1.244530973208997748e+00 1.277318521775030247e+00 2.497249033391652981e-02 -2.693658100528879995e+00 5.272329448799536467e-01 -6.244725111512894333e-01 3.348261225866667190e-01 3.960852945577270079e-01 -4.244918625502777099e-01 -5.523842482283800592e-01 1.047374925887540220e+00 -1.576473978119470765e+00 -1.393515068541028246e+00 1.703032379879596270e-01 3.704369994438088121e-01 5.110869291400313985e-01 2.364693665931479338e-01 -4.476724972074772047e-01 9.018226881365074554e-01 -5.395190003448538940e-01 -9.937482792764994466e-01 2.451435379262733583e-01 -6.345896038528989758e-01 -3.512076062998095161e-01 -5.511222378694232704e-01 5.044214255496621835e-01 -2.695879400787650315e+00 1.605233539594080050e-01 1.398020197210238846e+00 5.609641862824481517e-01 -6.162185083627219617e-02 1.470797913880421692e+00 4.456954901544630809e-01 -6.090001038018406643e-01 -3.989729457531793200e-01 1.792887670401823175e-01 7.936435256937813820e-01 -4.993289709563867307e-01 1.443163999552452337e+00 8.854736491937872378e-01 -1.016310077318517191e+00 5.326936434344589077e-01 -1.549838890160884164e+00 1.320911332193613674e+00 -1.257656142220672457e+00 4.092741079516604152e-01 -1.429501020208225670e+00 4.238378601380904942e-01 -4.442537613766800453e-01 9.812670180445279833e-01 -7.838403475355647521e-01 1.172288174535061289e+00 -1.093082852582260900e+00 2.086428078537144515e+00 8.908197506829794443e-02 -1.714748513153980525e-01 -1.254086453613660890e+00 1.392719072136644920e+00 5.059684374047487276e-01 1.202982128830536013e+00 -7.592101908769697260e-01 1.417466851026231434e-01 2.375654958087431989e+00 -9.595726837092105610e-01 -3.678321446861548272e-01 3.818162064457615301e-01 9.549767646414891731e-02 7.130139361014901922e-02 -6.175340475211850144e-01 -6.963314918783831686e-01 1.843808874713580126e+00 -1.035858387531522373e+00 3.285436060726434349e-01 -4.825393574077367909e-01 -5.154941884840127941e-02 -8.514305249749821725e-01 -2.943935764165331315e-01 1.193262764981961155e+00 -1.345520818179639200e+00 4.791662547927338367e-01 8.660211827756397751e-01 8.875582444162769535e-01 1.322343251338892856e+00 5.960889865702866386e-01 -2.352679440173114589e+00 3.725794711816195481e-01 6.544227943125439095e-01 -8.224372632818555129e-02 -5.897468957452791649e-01 -2.395171714061110346e-01 -5.447564373556134099e-01 -9.319676025140116726e-02 2.044385315693851290e-01 -8.230811881937506458e-01 8.506361924681584696e-01 -3.180198047036986164e-01 -1.163486692279103396e+00 8.369045828964241096e-01 -8.456102603632308368e-01 -6.291517199727324483e-01 4.681281280149682256e-01 -2.050046224635641678e+00 -1.187739897085362317e+00 -7.463968230268104298e-01 -1.661852180716216765e+00 1.188405693084634285e+00 -1.310281597619220584e+00 -4.727416671987879071e-01 3.216610452901490724e+00 9.742115637096195047e-02 8.655467114970023523e-01 -9.500845604455826487e-01 -1.313654918123193793e-01 -8.357865516011202534e-01 -1.782077815140520050e-01 -5.140892041341567076e-01 -3.045005735159641569e-01 9.587407461927720531e-01 6.020434207997916731e-01 -5.683108038320748845e-01 3.086531673006967860e-02 -1.749159955419306911e+00 1.210739779032193209e+00 6.243992686915537244e-02 1.441866094637995532e+00 1.262014535188117126e+00 4.867419000866764489e-01 6.970095391154579323e-02 -3.042885306913369892e-01 6.223519660455781866e-01 -1.771107185548763674e-01 -4.952560599892856796e-01 2.032552742032324167e-01 -9.778334600539367871e-01 8.757119542158059433e-01 -1.747767373565016991e+00 -1.600892257573239830e-01 -6.725668516269980302e-01 -8.665942751315781623e-01 -1.188154177450874593e+00 6.063526029843274712e-01 1.215267385544713252e-01 2.909761823315357709e-01 -1.316211087131901047e+00 1.303108354992955409e+00 -1.746615199964342974e-02 1.936693364916154403e+00 -5.061960341161175769e-01 -5.106460923565802057e-01 1.153494725748815286e+00 -5.248436911140316186e-01 -5.214248555535725416e-01 3.630467681790342516e-01 -2.661850051873868583e-01 -1.275094209401401946e+00 1.133705388307649997e+00 -5.569577075028866453e-01 1.885584083296736047e-01 -1.199649288934382829e+00 -3.710462834787440212e-01 1.226947585598084256e+00 -2.989720054830884988e-01 2.272551101307594343e-02 1.103148016297275769e+00 -1.173776213413199709e+00 -1.048142572168335507e+00 1.074508986931073107e+00 2.044982837571742984e-01 -7.998334654613421524e-01 3.245871524079480541e-01 1.698494455594614205e+00 1.474972629705938010e+00 -6.203208596123803709e-01 -3.592577082822715484e-01 -1.103102418384945604e+00 7.251570640468353313e-01 -6.986423292685971509e-01 3.608189680904766994e-01 -6.663640892583332087e-02 6.931547249509728559e-01 1.927222833677774139e+00 8.646331763021068983e-01 -3.305752958666803853e-01 4.061733465072775995e-01 1.879319901658351055e+00 7.565990801007805855e-01 -1.773782039824612078e-01 5.192199504993793013e-01 2.284778226580000682e-01 -6.832190561247331040e-01 1.777486700800718022e+00 6.412692053529298053e-02 8.850441680039650150e-01 -7.256561841787142475e-01 -2.153441635615697680e-01 -1.457391749008141613e+00 1.402478842982754381e+00 -3.286465136651669505e-01 -3.089317821046051460e-01 -1.188860626787268560e+00 -1.328512643782415958e+00 7.312351148254064848e-01 -1.203583417727662308e+00 -2.877698326211466373e-01 2.521090866034401880e-03 3.216290296689246209e-02 8.861138180401197939e-01 4.943788354154288883e-02 -1.328890648032720501e+00 -6.339844235565412767e-01 1.903533772855805051e+00 -6.285677140159813270e-01 5.389864443179690628e-02 6.873020094233279753e-01 4.634424678153366006e-01 -7.638634537548224523e-01 -3.293465318530066077e-01 -1.531425331183650540e+00 -7.153307154879300356e-01 1.203789388639060709e+00 -1.114608183072702374e+00 1.932918915062623588e+00 6.960843985065143791e-01 -7.320743487114765857e-01 9.023420800885030915e-03 7.747147008724237782e-01 1.175419559597372210e+00 -4.899478432437402997e-01 5.811188393738604685e-02 9.529755598137790162e-01 -4.564199852425367965e-01 -4.956750891241339385e-01 3.825273940235959791e-02 1.650617547867746726e+00 1.699953947392256748e-01 8.093781286777719519e-02 7.636859285703282429e-01 1.611946240478067782e+00 -2.683525872083256658e+00 2.073688360440102685e-01 -7.938685850388484955e-01 6.862537463062043930e-01 4.261915377368327013e-02 3.942070004406254546e-01 -3.765543486706490195e-01 -7.551099596045464102e-01 -6.582870418925682587e-01 4.407236057170441090e-01 -2.632608063445286972e-01 3.344007007532963649e-01 -8.560473587647711158e-01 5.848848481858198722e-01 -1.328937942101811043e+00 1.498572735801902533e+00 -1.123638688453554302e+00 -4.863177138037862446e-01 6.247550092977504077e-01 -6.640884504159594304e-01 -1.635673252355740903e+00 -6.030692495069469583e-01 -8.553638547042746731e-01 -1.353047491870233432e-01 9.757961347369116245e-01 4.117272710477930531e-01 -5.530482644615904997e-01 -5.190352200197032584e-01 4.873910908316739787e-01 2.271265151040510410e+00 6.120786961132351767e-01 -1.086598156127496495e-01 -5.267813035215690443e-01 -5.158740423382273121e-01 4.513695510910950004e-01 2.750819725821564837e-02 -6.353522721251742000e-01 -3.295049325247166316e-01 -5.041638268200765438e-01 1.953978932153455084e+00 5.609000455728342382e-01 1.473977203739763042e-01 -1.139171823727079147e+00 -3.891243310489037044e-01 4.447477956253073073e-01 -1.186930569088765347e-01 2.125754573171215744e-01 1.215596066252950247e-01 -1.554814194109522374e+00 3.993066612579351804e-01 -4.841270675389199307e-01 2.418905182354571803e-01 2.030997424003233132e+00 3.989346262594530290e-01 -9.385193654337246894e-02 -6.663622920763603297e-01 1.696197253440862474e+00 -9.950189955344601600e-02 -1.146138844945040480e+00 8.896591823647523323e-02 -2.924072784212925491e-01 4.635884047513900152e-01 3.154616338016892896e-01 1.915940563532116947e+00 9.418982097547465848e-01 -5.934363971859487608e-01 -2.764535749464777092e-01 -1.425699123998347417e-01 4.033173093851808999e-01 -1.377256328598686630e-01 -3.959499761163626230e-01 2.553151171839974642e-01 -1.419974396801464644e+00 -1.811963686047763367e-01 -5.009864278911638769e-01 -4.265309370796564470e-01 6.582774006677273304e-01 -3.172924009271880785e-01 -1.342967755992240386e-01 2.390946445240932361e-01 5.942836144072034532e-01 1.256014228551078693e+00 -2.144504046247153531e-02 1.064056405250011217e+00 3.557433578623888648e-01 -5.092543683602325233e-01 2.152153935464216072e+00 -1.486887891553867247e+00 -4.730854181002066006e-01 -3.947915556132510773e-01 6.434059445287285128e-02 7.557334418125917219e-01 -4.236955649022029480e-01 -7.550603620501386004e-01 5.510873460417577974e-01 2.756991330559629277e-02 -1.409702882849860783e+00 5.243804222893191369e-01 -8.425198933403885704e-01 3.514694684158288507e-02 -2.551472151092010421e+00 -1.029097808254465507e+00 3.071670205201058601e-01 -6.133335873240248759e-01 -5.452369465843571739e-01 -1.686590666322772547e+00 1.185797819885213045e+00 -7.478340286143212445e-01 -2.195127500954957345e+00 5.757459646219925675e-01 -3.337593218351984081e-01 -2.088583549918316545e-02 -1.012954666368204970e+00 -1.942799505889601264e+00 -1.121716387629385636e+00 -3.534217692802478217e-01 3.566138626295486391e-01 -9.170452218051751148e-01 3.984823129693113031e-01 -4.173545990656668536e-01 4.688680462779729607e-01 6.213411815086004181e-02 -1.100701822049551470e+00 -2.245800394036511494e-01 -7.185021706112818540e-01 3.684390773982821887e-01 8.044400911593052594e-01 -1.368257737630698578e+00 2.707684821270464615e-01 7.957123189271634311e-01 2.956154518229449635e-01 -7.254421316215909910e-01 -9.404741628606361203e-01 9.269758834490022803e-01 -3.381703782000521352e-01 1.872834731527449836e+00 -1.080639174242812528e+00 -1.599065853443276952e-01 -2.543291797615526484e+00 -1.118147835479064850e-01 1.462925858229669140e+00 1.181401480933754966e+00 -8.117844996535971136e-01 -1.205858674324062241e+00 2.526673241311754303e-01 7.321100010178698270e-01 -1.771024327373466489e+00 1.044449318299238483e+00 1.033154875581554721e+00 -5.367192880718156811e-01 -2.368262956866761026e+00 4.041129635916201335e-01 2.104842838492353430e+00 1.296606586261815908e-01 1.855436840815938571e-01 -2.089101696987396117e+00 1.037957905061378527e+00 -1.268148421577902085e-01 -4.409684820451854059e-01 8.013086241090210393e-01 5.483321370145382012e-01 1.525450936453146333e+00 -1.388116160067416782e+00 -2.104648343864217452e-01 -1.941787496204540719e+00 -6.097186549393813770e-01 -2.334644854544245529e+00 9.940972985090565928e-01 -1.575384002436885478e+00 -3.012055200675808342e-01 8.536551826951325195e-01 4.711391942429872803e-01 -1.418772766024179788e+00 1.619763703629483409e+00 -2.598307605999583547e-01 -1.307937026532724811e+00 -1.847824634934629007e+00 1.240054191317453702e-01 -1.050111167517280508e+00 7.841700009238815605e-01 7.500614138545242948e-01 7.732042140446432343e-01 -5.092627092521259113e-01 2.745584606368542402e-01 -4.783513821605135941e-01 -1.013289415582765418e+00 -9.619966446540940685e-01 1.586680983082077723e-01 -8.241072558403277348e-01 -1.830427020914544123e+00 -6.662348127448866064e-01 -1.674666921426266608e+00 1.423934256102723506e-01 6.603776415674079692e-01 -6.184823332459893352e-01 2.679782119432840282e-01 -2.465319563178617557e+00 1.167480186695153632e+00 7.438289564454890479e-02 -7.660472569364916717e-01 -4.326328590625882486e-01 3.469324816843589177e-01 9.206104585577077337e-01 1.349815468864502099e+00 -1.705788961092910283e-01 -8.863997590541780047e-01 9.756906024472584704e-01 -2.067447675977459112e-02 -1.325775312450382382e-01 -7.982290584805450395e-01 -1.542663081979185058e-01 5.618725670800729377e-01 -1.585096530564769068e-01 -9.903045266408329050e-01 1.193169243614579766e+00 -7.528231557001154872e-01 -1.911425755545469674e+00 -5.751367941470468814e-01 -6.292747316978529737e-01 3.882789439358961259e-01 3.923302503664535812e-01 -7.020780755274972362e-01 1.518806939673621459e+00 -9.216509914718882257e-01 -9.780551091626826093e-03 -2.157996180953391185e+00 -1.039223636058241862e-01 7.570760727737478879e-01 -8.483293762960953943e-01 -8.588605074668067552e-01 -1.086212448168565325e+00 -1.482289714122017710e+00 4.505732753110617272e-01 9.617389190316579795e-01 -4.314527579152409587e-01 7.965576497351337659e-01 1.297237241917145734e-01 1.967353841786981250e-01 -9.314081864968028202e-02 1.609451593101732803e-01 -3.921900240780847868e-01 6.345827869946206734e-01 9.952469278556247412e-01 5.331945528987689364e-01 -1.397334896783122948e+00 -1.554089354847041582e+00 5.603481646534368421e-01 3.389028565040691499e-01 5.649243291372770814e-01 2.357301444327932316e+00 1.402534152477404872e+00 -4.249095537199448769e-01 2.515693461469458825e+00 1.433768850410108486e+00 -2.259146807920605349e-01 2.010917745558145953e+00 -8.968362936039642186e-01 4.559866599498560435e-01 -1.020003985535542057e+00 -1.027961426330014305e+00 -2.448310513636036134e+00 3.254430387134163438e-01 -4.685991196648756629e-01 -2.001667416012175849e-01 -7.238222643486015295e-01 -2.135401293058485916e-01 1.616370461680651571e+00 4.845543846722091264e-01 -1.668218814505348924e+00 3.090878501586046934e+00 2.711614516507802053e-01 -6.901342315702455599e-01 9.445543749242397980e-02 3.214641002600678726e-02 1.101724474627195027e+00 1.237072890464716163e-01 -5.561301803911267855e-02 3.673028676785496105e-02 1.575874930171868193e+00 -5.337292509043660704e-01 1.033994135759596228e-01 -9.477992621545183738e-01 -1.959157421558771706e+00 -4.327977120702166114e-01 2.317085005897466521e-01 7.449170189588031343e-01 1.375279472122055591e+00 -1.765896022428228962e+00 -6.191732065166154486e-01 -2.200414737712232949e+00 3.513161001275268980e-01 8.602665605579935815e-02 2.594353574587849112e-02 -6.885830489391928100e-02 9.210551849842961714e-01 -1.305733883430805209e+00 1.658978124440264601e+00 2.149116219341066225e-01 -6.377007590405869841e-01 -5.072273139964756511e-02 4.919959630384594385e-01 -6.680886001502290839e-01 -1.542891479773913707e-02 2.124325332573506309e+00 6.982284934226012929e-01 -5.762629698196611652e-03 2.873085085999277366e-01 9.897959179883718539e-01 9.354300002109394718e-01 1.421602619564821923e+00 -5.845637462278807650e-01 1.086524799642276218e+00 8.073114539260011213e-01 2.070076469533554259e-02 1.047838522758252733e+00 9.165513290518502165e-01 -3.527242199411660950e-01 5.125426154929615397e-01 4.429043648413475420e-01 1.780784600480219415e-01 -1.389587328185882376e+00 2.026309177058245869e-01 1.599661603235094376e-01 1.092196383726508291e+00 6.688366170591872883e-01 5.360173330501274980e-02 -3.283371169593032324e-01 3.669246815685712759e-01 -1.318908529222702075e+00 -1.366276135280156678e+00 -1.075287259447573085e+00 1.262802715990829716e+00 1.717424521096619472e+00 4.578007353435312177e-01 1.428136821534610856e+00 -4.987894947283237346e-01 -1.852834125947693034e+00 -1.110912807092580445e+00 1.310376363176088299e+00 -4.618888034296736445e-01 -1.086711184337811886e+00 -2.127199611912527488e-01 -1.759910592270801599e+00 4.568708464531829466e-02 5.702419109647925977e-01 -9.117045107663099834e-01 1.031939797976418605e-01 -2.915772787029429769e-01 2.149802445375405824e-01 1.241491335533436269e+00 -3.914948592277999739e-01 -7.373103863505166000e-01 4.719290642374078804e-01 -2.147210168055898594e-01 -1.193224298896045310e+00 1.365228109385888122e-01 1.036251243034946645e+00 -1.076582829438356814e+00 -9.083297349867472947e-01 -7.874960527054413184e-01 1.927550092327916520e+00 3.955205552601100960e-01 2.947240574437325344e-01 4.983000272715547019e-01 7.743455250618921371e-01 1.345739307528614592e+00 -2.311453459676121036e-01 -1.252121464427428110e-01 1.065728161475901548e+00 -1.114459742854100321e+00 2.784055852913557838e-01 -3.485576322314558068e-03 -2.430768017519414070e-01 -6.336586028195276832e-01 -2.581717022928839977e-01 2.839652059875540369e-01 1.104009048619325917e+00 1.984419393075901983e+00 -4.297962015931633961e-01 -1.080172104422221446e+00 -1.111515133873456351e+00 -6.782783716103857330e-01 7.855246096584460602e-01 -4.452741952748806020e-01 -1.293364289393718058e+00 -5.773489123877965090e-01 -5.795797553026165172e-01 -9.212187715012726263e-01 -1.396475332172076034e-01 8.100892215464058355e-01 9.152195101580462566e-01 -7.716114224259731369e-01 -1.259570874073808128e-03 1.216659632968994265e+00 -1.520115528227509449e-01 -1.258929569797004655e+00 -2.368770791860570768e-01 8.917732675042625567e-01 -3.899425760693831511e-01 1.423932811551849587e-01 2.177826443880686302e-01 1.127144514324240676e+00 6.980209406332760214e-01 -1.560885337215995872e+00 -1.343970478110792788e-01 1.456266537671611072e-01 4.248348970078983378e-01 -3.524963603130745055e-02 1.173338609743286298e+00 5.535139296118878061e-02 4.271961859757562041e-01 6.133562653709495605e-01 -1.925594686286965784e-01 -5.150982897254956505e-01 5.575195982923197846e-01 -1.651929619082581624e+00 -1.181866054145021661e+00 1.907845477591438188e+00 8.577463721822484732e-01 1.619493417036275362e+00 1.770816730169737285e+00 -1.171230348732828219e-01 -8.382257121046567949e-01 3.979720709949477464e-02 9.323278086371186157e-01 1.046243078100645096e+00 -1.150132306359116452e+00 1.066356217994608002e+00 -7.644900113369271777e-01 1.474169145969281836e-01 -1.073906478671925457e+00 -8.022111732990792055e-01 1.971369373874070963e+00 -6.031657904837142703e-02 -2.671343488859852511e-01 -3.255232411838565043e-01 -6.255126931929952949e-01 5.282634210139761644e-01 -4.047548733589158010e-01 1.467771768488006279e+00 -6.526727155107112655e-01 -4.092703870212456296e-01 -6.570705214271863603e-01 1.654947584475148226e+00 -1.829228518877326071e-01 7.557398747203945000e-01 1.925229655917429783e+00 -4.775473330664256055e-01 -1.112641363125522753e+00 1.909615674792226381e+00 5.683963857233901296e-01 -9.993409216635306125e-01 -7.097926977938543436e-01 -9.436619152765678142e-02 1.964072597445575552e-01 -8.187070917204705145e-01 8.452991589103302505e-01 4.258209024782328989e-01 -6.944796456855238664e-02 1.949254007132745548e+00 1.136674526724864021e-01 -4.765222345129763865e-02 -1.222642561171488174e+00 -8.743466776260786499e-01 -1.041106292308209724e+00 1.019550909924084481e+00 3.460987503885816219e-01 6.139117186075025989e-01 1.779235985521236407e-01 -3.819429920593867683e-02 4.938231351965685634e-01 -1.556751542833319513e-01 -7.945791617674995422e-01 8.596651936213571821e-01 1.557370948093104168e+00 -4.877724454467356474e-01 -2.214639632284868820e-01 -7.403920174334474025e-01 1.655948715304683905e+00 -1.854641565744816090e+00 1.470366278242665747e-03 7.738503400756249206e-01 -4.970495565267076254e-01 -7.744254622446400393e-01 -2.498613121352948330e+00 -9.668630293465145797e-01 4.911306289475371734e-01 -6.579857438842822148e-01 -3.400002391598415108e-01 2.083308933248789963e+00 8.732778934069897192e-02 4.318514837622620117e-01 5.084948897209247143e-01 9.090832401611694813e-01 -2.031316727668826538e-01 6.020950512761290563e-01 -1.141581889421570795e+00 -3.268607109491608487e+00 1.868197224683225022e+00 1.443270658698889708e+00 1.254158066632529434e-01 -3.790458351241376977e-01 -1.075153324399672039e+00 -5.485337038477466724e-03 2.939024454976688766e-02 2.431115029881141254e-01 -1.750254129281694215e-01 -8.275851524450883456e-01 1.722203637033120627e+00 1.753813823727896071e-01 1.734234408557708551e-01 1.237270560194771996e+00 9.475661389456319084e-01 2.362109546353244660e+00 7.052000880971816266e-02 -4.980888759773936525e-01 9.167489438116812606e-01 -8.867347374064121768e-01 -2.308732239318744828e-01 9.399033311271055569e-01 -1.545958901610159641e-01 -4.070402166049243431e-01 -6.658827019919600909e-01 1.626758796159954112e+00 -3.284447330929002873e-01 -4.286208818841740625e-02 -1.027005505961637200e+00 -1.782437463385378118e+00 2.143695424191865762e+00 1.342890958990079708e+00 1.069325344100288344e+00 -2.377979484760216200e-01 1.089724105365285522e+00 1.815297399778676102e+00 4.048168860725498419e-01 -1.558975680857288326e+00 1.534839473259529186e+00 -2.395825494724821703e-01 1.898639407796318956e-01 -1.275769974245444249e+00 -4.898801511432017333e-04 2.083699789581936024e+00 -1.417325754590191167e+00 2.661770940347683023e-01 3.539999516655954470e-01 5.203572789899006956e-01 3.157543727605957584e-01 -3.873016802342562070e-01 -3.043054228907488556e-01 -2.324269603213045876e+00 9.816788778638283475e-01 6.063366293916848671e-01 1.643160995385234691e-01 1.061018137036012332e+00 -8.632439788451965468e-01 2.408480857351117388e-01 1.127517693106398822e+00 -3.979567314967727976e-01 3.305948769648370811e-01 -3.505101017472262992e-01 4.055814021915296053e-01 4.182494828164761147e-01 2.390560990766391891e-01 3.018548834371791445e-01 2.603430269732389668e-01 -6.373559803900331611e-01 -1.009340672344562595e+00 2.078907290627120819e-01 -9.156031419900422241e-01 -6.489853186271444807e-01 -4.512742858989127193e-01 -6.090788142167717911e-01 1.102189987906955659e+00 1.311843025470222024e+00 -2.014640083275991866e+00 -2.842413751884277140e+00 9.518589552251076613e-01 -1.429003088670204091e+00 1.264723693946333105e+00 -9.637105060912308785e-01 1.443260482572401582e+00 -1.566349318558521109e+00 -2.834977000080042553e-03 4.701503403348714083e-01 -8.556704347718233628e-01 -4.036207547823252861e-01 3.122774386805606373e+00 -1.580879965462201664e+00 2.085161608825076007e-01 -7.303217971602415926e-01 -2.342825498276234875e+00 1.591986679027666884e+00 -2.280644567916025600e-01 1.928194229299827978e+00 -1.009713184695594235e-01 6.633046037479955852e-03 1.449681691272586503e+00 -5.322664946190229784e-01 -2.153829813997107046e+00 -9.792434762140236337e-01 2.274675387901906820e+00 -4.741851990593278776e-01 -8.809390236040219868e-01 4.645385399398013759e-02 -1.148011113105943171e+00 8.324575739823948384e-01 4.181641952949110008e-01 1.281872686081368062e+00 1.249491493318983126e+00 -1.584669028950237979e-01 1.485089850936977651e+00 6.802564377560950115e-01 3.864272192158100250e-01 6.205604371252967377e-01 -8.731010554119754685e-01 -4.603115419204973913e-01 1.446936925228111459e+00 3.887339779496095660e-01 -1.275389560029895009e+00 4.727195240680537314e-01 5.563301728872254159e-01 1.561079146290017261e-01 -3.274472817521529300e-01 -7.333155926489763887e-01 6.929268710201389458e-01 -4.837821132078823916e-01 1.298166730304416427e-01 5.793274757831464727e-01 2.213041857986898009e+00 1.843672949114546766e-01 6.151286862221729823e-01 9.298051956443298405e-01 9.853669795792864283e-01 -1.189982090027983830e+00 -8.660952383903892660e-01 4.661620614167788501e-01 7.786367149834333423e-02 -4.982159662192470195e-01 -1.659842567487583187e+00 8.331201010067849078e-01 -2.328386710300077489e+00 5.221876841953876358e-01 9.613823341897486108e-01 -1.773012008221278024e-01 -1.261810517272947019e+00 1.338201263609953839e+00 -3.939472752962925317e-01 6.618922229602256513e-01 5.639075490013294167e-02 -6.065672384794907890e-01 -3.853174274078838835e-01 -4.759014344225932502e-01 1.036042884275918174e+00 -1.784614998802802055e-01 -7.473254295760142774e-02 1.130987913259466682e+00 -1.536259959330764202e+00 6.723503900105344266e-01 -4.916919258283948824e-01 5.866674471049991846e-01 3.706360681949067981e-01 -2.033469481723038652e-01 -2.559774353753672127e-01 3.455113924252041779e-01 -9.004223031086345808e-01 -2.075252005970547597e-01 7.367218511480838616e-01 -2.096405373367196678e-01 9.173509109703835707e-01 -3.884930069695501365e-01 1.357740833801489133e+00 -1.116201713382613425e+00 9.614292009200386957e-02 3.932410662454512429e-01 -2.028358371483319544e+00 4.624010768439724139e-01 2.066425586320297936e-01 -3.553681416667339721e-02 -5.529874711936956233e-01 1.784555050116807484e+00 -9.035711593944990572e-01 -8.493586780130236713e-01 -9.596776189248786837e-01 -1.302514986215043136e+00 -2.251389495527980344e-01 -4.064530235423287063e-01 7.362462888263793248e-02 -5.610333997994355615e-01 6.284549400015954079e-01 3.126126217286280817e-01 -1.863129286435593057e-01 5.677908136891655078e-01 -1.709907187775571602e+00 -7.271743871082216870e-01 2.260018501024623483e-01 8.849782051811635464e-01 -1.091734014058156399e+00 -1.585680578907723515e+00 1.485213547817365809e+00 -1.599418956808612124e+00 1.080321648754742014e+00 -6.446770675891754232e-01 4.021233134435978629e-01 -7.694636418053270310e-03 7.944178027291216582e-01 -3.193692218315405396e-01 3.949390698546501044e-01 3.296053708723951092e-01 1.105074919556429336e+00 1.219319128155469167e+00 1.208092297149073513e+00 -2.495686087238521367e+00 2.093101968378353051e-01 -1.395270077342321891e+00 8.023075088579961767e-01 4.724048707312172857e-01 -6.674790103177595801e-01 -1.734944516657322744e+00 -1.556589214109241892e+00 7.440096604443441342e-01 -4.935238392207050850e-01 1.026682918113002996e-01 4.668236699720552108e-01 1.714701708893994758e-01 4.831682386735131063e-02 -8.818611893781076461e-01 -1.056192729093101912e+00 5.424384041238203835e-01 -2.548438139852974071e+00 -7.785184044311221907e-02 -2.575485705756466737e-01 -1.899666322120339368e+00 -1.550727350981946362e+00 1.573735871904303973e+00 -4.548216265270064729e-01 4.042650780082886197e-02 -4.064321374597959502e-01 -9.409218263660441561e-01 -2.923839751690021860e+00 7.355467449184360795e-01 2.319040654581876915e+00 1.850215089703041382e+00 -3.082208077383524758e-01 5.361587166585796149e-01 -2.708557471545937068e-01 -7.649494322013656866e-01 4.485118630252852290e-01 9.733365764879704507e-01 -1.175537909460911523e+00 -1.644387014542209480e+00 -7.026020862992195248e-02 -1.562762690215687256e+00 5.301316093283301445e-01 -1.579627481101562925e+00 -6.892127810167847368e-01 2.535177012764311399e-01 -1.568908263101699729e+00 4.335055683031972529e-01 7.339258420776139102e-01 5.350834985308263736e-01 -4.813974455684463249e-01 -1.457834635966991588e+00 -2.192515105581000157e+00 -1.596357248619676206e+00 5.257905959805418972e-01 -2.459444518785390166e+00 -6.571992853594330608e-01 -1.006318405354563739e+00 -4.501620741350625954e-01 -1.503263817583343265e+00 1.892007653460487271e+00 8.270317558657440671e-01 7.672470019047297751e-02 -5.297156442442000346e-01 -8.042228152541008868e-01 3.906681841432688707e-01 9.567055106526617392e-02 -9.670418193198583312e-01 3.077452066192852831e-01 -2.447452855522575632e+00 -8.456096952854013082e-01 -2.311021599730786136e+00 4.875710245552729583e-01 5.570221466413642908e-01 -8.651547759123923154e-01 1.097556156345956380e+00 -6.234022862985564295e-01 -9.098390404427023070e-02 -1.503553856726239424e+00 -6.305102539608398171e-01 -1.853129893167710929e+00 -3.482020794590574841e-02 -1.995635208375728498e+00 -1.722266490850158371e-01 -1.683619568200018790e+00 -9.481903416706382037e-01 -1.262904020402912941e+00 1.127242438319786100e+00 7.753727855852206030e-01 4.670330650176831022e-01 8.333125572536312919e-01 1.192605116705416579e+00 8.160305786576901310e-01 6.046865632558939829e-02 -1.710175855774176634e+00 -1.586049057601862378e-01 -1.007908111539111751e+00 -1.225483821735443346e+00 1.670966313599700603e+00 9.128818714122159950e-01 -1.382288591860138860e+00 -1.912075195253226001e+00 -8.826762851777529562e-02 -4.590761153672799910e-01 -9.183001590620452070e-01 4.687612076323889876e-01 2.565489256274186003e-01 1.508523656184004746e+00 -1.050576080167492155e+00 -7.595413158442791968e-01 -3.583750230877648102e-01 3.431946937717074153e-01 6.023887152781607357e-01 -2.003503464736776429e+00 1.918646594283501816e+00 -1.282730485187034253e+00 -2.290925160832726348e-01 -2.111718426982659436e-01 -5.423594643800375703e-01 -1.109931337796797646e+00 1.099751157278470837e+00 -3.369784758856406159e-01 1.424761282899066339e+00 -4.536784348393673172e-01 -5.408656844559683874e-01 -6.787507268382206860e-01 -6.815765607292295636e-02 9.359246066620561244e-01 -1.268107359356688002e-01 -5.076036586246295279e-01 -1.376936943086916498e+00 1.291279293511992110e+00 -1.647402783622456401e-01 -1.821431774590166919e+00 -5.477934020997669018e-01 -1.011097857870588701e+00 1.011888584864204743e+00 2.016864078428442841e+00 8.950032177961593227e-01 -4.331899970071563799e-01 -3.844359978344047413e-01 -1.634720719489905161e+00 1.179397968490932848e-02 7.235223573401301511e-01 -9.424684408112546929e-01 2.104425055430787506e+00 -1.274433972144060734e+00 1.298273770747698563e+00 8.703112936235645192e-01 -1.364584285149325615e-01 -4.347765927133586533e-02 2.109256609830860718e+00 -4.258856830723445341e-01 -4.228576247029818824e-01 1.339334291812317168e-01 3.074839147939528727e-01 1.041670109211065842e+00 5.863475500529833351e-01 -5.356505821039312387e-01 -6.330995881453428398e-01 1.330234157197837108e+00 -1.367465149734529595e+00 -1.644203102015883378e+00 9.440196711200016244e-01 -1.824005261449157533e+00 -1.260238609341249871e+00 3.745237331751503640e-01 -1.813005612071863171e+00 9.137505344252214723e-01 5.415956308684005682e-01 3.019716446343219673e-01 9.899603435116727246e-01 1.209846178729412913e-01 7.291579942783957824e-01 -4.190967981341335857e-01 2.544495371753789925e-01 -7.564439894840041534e-01 4.255218438415045434e-02 9.903479746093813985e-01 1.254072253608859544e+00 1.803627890869965222e+00 7.372645607630328168e-01 -8.370401061570121870e-01 -1.071878830439812136e+00 -1.290018962228795640e+00 -9.712289023034762492e-01 -1.437122119610935445e-01 -6.278238182264165301e-01 -2.348143286670307528e-01 -8.902043993474270112e-01 -1.285607750887988177e+00 -2.607148124068015438e+00 -1.220234877865118868e-02 2.078796706980027831e-01 1.177828835346774961e+00 -3.841227431188913299e-01 9.868601920153186047e-01 1.464935795223373978e-02 -4.275140366117831103e-01 1.120697098731563424e+00 -1.474138405541381314e+00 -1.909950602897693583e+00 -1.094106858289309647e+00 9.979598624326913026e-01 -2.018434892337574171e-01 -2.049047840396712172e-01 -1.094561660424575811e+00 -5.178396254689644485e-01 -4.501882926078221159e-01 -3.137269653506694067e-01 -1.170814777323670730e-01 1.548863119731000548e+00 -5.852156400916372903e-01 -3.672981607213421373e-01 -1.014979237994656724e+00 -5.469064766331175331e-01 -1.254318773487214322e+00 3.949995662714629319e-01 -5.249637168977808743e-01 1.043009950974317146e+00 1.299359657293250203e+00 -1.235339650758862096e+00 -1.337058913798886639e+00 2.007348319721986574e-01 1.600424108381706567e+00 -2.103131840040298961e+00 -4.229787991899948696e-01 -2.289772770323440440e-02 -7.238967080153100309e-01 -1.872845735403099177e+00 -1.010817530378558926e+00 5.343135104238259103e-01 9.949773688087540924e-01 -1.905118824900053021e+00 -4.600336895524604897e-01 8.962223244402136579e-01 -4.762808025971298348e-02 -1.123305642627635548e+00 -3.095391233187123614e-01 2.583047270224492209e-01 -2.498244003899375176e+00 -8.843432847446683898e-01 5.609301969833849766e-01 4.182278081463716712e-01 8.409567555758684643e-02 7.657026662260708605e-01 4.380227908628252509e-01 -9.539598240640778659e-01 -2.177921403999382832e+00 -9.463544137072411599e-01 -1.247041675047139142e+00 -2.857712132979477460e+00 1.527822466804112489e+00 2.642319343778866680e-01 9.805540034286998052e-01 4.411460281371393788e-01 5.779166020347170640e-01 6.496101845720776424e-01 8.056125527186026591e-01 3.339484714976597157e-01 7.743008797315958924e-02 -3.874550519123488024e-01 -8.837006029529891338e-01 2.988510583442737789e-01 1.060070199390754087e-01 -7.836516243903530743e-01 1.555996201296260040e+00 -6.971763779700493879e-01 -1.102593531615312150e+00 -1.226018755032105112e+00 1.003532407957513417e+00 9.627622016570471786e-01 1.018834689086959511e+00 -8.522951690603620678e-01 3.695825023017680899e-01 2.695106901419697665e-01 2.803327290632894875e-01 1.195946332842360293e+00 -1.182104402643748609e+00 1.725049699244781409e-01 3.522199841809821041e-01 -1.542084441051036758e-01 -8.196211672336620735e-01 -3.371366365978963331e-01 -2.258866074453665107e-01 -1.091249795888084240e+00 5.830150105210779587e-01 -3.233966723777988161e-02 5.047696936715573290e-01 4.147999501602741002e-01 5.131816728326209498e-01 1.454018524562363524e-01 2.528553449698623945e-01 3.124798592712363723e-02 1.031772327527605615e+00 -3.186230699899085250e-01 2.090727232627878518e+00 5.191294478481284225e-01 2.779779206145662762e-01 2.480120443235604710e-01 -2.308066652424334009e-01 -3.880726644914386791e-01 -7.866765273084074250e-01 1.548946934744348081e+00 -5.829118262495702751e-01 -1.263168774092666480e+00 2.257285937293931344e+00 -1.871149673281140347e+00 1.084019734345205294e-01 -8.863607719474179136e-01 5.633043396585519780e-01 1.351369553102211629e+00 -3.536740538732623118e-02 -2.088441988135691041e+00 2.452443440483099424e-01 1.664999286108177268e+00 1.309713490510790723e-01 -5.754713310148855676e-01 6.900411410676633439e-01 -1.031500124709298971e+00 7.349131560525071771e-01 -7.401451057407719691e-01 -1.555970404797144102e+00 -6.893835279800469840e-01 -5.967216864737043824e-01 2.344238515808816370e-01 3.728321274311005018e-01 -2.842630189432406862e-01 -9.179705476377097995e-01 7.673149461225921009e-01 1.665108749626636353e+00 1.006076537504480228e+00 -2.157192466431619715e-01 -2.122342541446698150e-01 1.756021526978793101e+00 2.620550035064820316e-01 1.702838793236539083e-01 5.151726443016250157e-01 3.306249317692572243e-02 1.477306163615196510e+00 2.255273304032039128e-01 -1.833861418699507806e-01 -1.929859161472676776e+00 -6.393525928052545826e-01 -3.072984328226932016e-01 2.352780286185241487e-01 -2.919220574059002912e-02 -3.664144434227961655e-01 3.917841196829584538e-01 -7.850625747497103069e-01 -7.826353587708297921e-01 -1.026350626385080789e-01 -1.422261738137804432e+00 1.102874037999516332e+00 -4.792792336729469194e-02 -7.926444174342013316e-01 9.071265112523828611e-01 -3.605915615936771124e-01 8.556564807940200135e-01 -5.120248490360496119e-02 -5.818035425312704234e-01 -1.561566674629685236e+00 1.995827526118847950e-01 -2.200338320133199410e+00 -1.992662613419739159e+00 -1.006486357922242864e-01 2.353895257385506312e+00 -6.256533524934846380e-01 -8.767721831997058457e-01 -1.473370513645358759e+00 1.176636559608455618e-01 2.967366474947157329e-01 -3.515178994309005600e-01 4.258941585260941909e-01 7.168201248708575557e-01 6.469549051948478846e-01 5.833753986442088424e-01 1.661081963536227502e+00 8.933506928222638699e-01 5.404857554492625837e-01 6.908732327122162342e-01 -1.098487644905201455e+00 2.289365693919936245e-02 -1.330199966803198519e+00 1.051708417225133640e+00 -1.533779696075004750e+00 1.512842626158107384e+00 3.838220691054219369e-01 2.841143947110814569e-02 -6.582353426809925967e-01 -6.615924782030649931e-01 -1.147024917789138676e-01 -2.331427325430313058e-01 6.314967938486559795e-02 1.268375261286787750e-02 -1.196122506303657212e-01 -1.312031275785717210e-01 2.071871467042523396e-01 1.987085120306875119e-01 -2.028714071093604687e+00 -7.817103462795954583e-01 -1.127185654908269274e+00 -2.036942049654330844e-01 -1.043085409883880876e+00 -1.859849927396478364e+00 8.946486316058268606e-01 7.958427046243704561e-01 -6.686406863669168699e-01 -1.045103975363659010e-01 -1.925285896276459852e+00 -1.256583870990877427e+00 1.343478781820645285e+00 -1.498523140164823131e+00 3.664415179432077174e+00 -4.167047524861248187e-01 1.248046392604308163e+00 7.054621719997603568e-01 1.880520730273000929e+00 8.101798924836501881e-01 2.102556480091869948e-02 -4.426370914784833466e-01 2.806698439187890748e-01 2.486347017754805933e+00 -3.506014631357057820e-01 -1.959793721889355300e+00 5.519905631072057339e-01 1.146914434079904899e+00 -3.381044915678625973e-01 1.087324251391996066e+00 5.235845445306388513e-01 -6.808671981231380066e-01 1.466437184137145688e-01 1.857505299856044179e+00 -3.941510777454949044e-01 2.088853155598424938e-01 1.678814692839697864e+00 -3.680503005009831408e-01 6.584082732138110128e-01 -1.022637523821126715e+00 -9.379721802359792804e-01 2.267534726583117610e+00 7.579312930715984553e-01 4.849674033386822125e-01 -4.538005926084336394e-01 2.147506215483187209e+00 -1.264777980244356170e+00 1.371392790958750441e+00 1.621827350590322903e+00 -1.401047783265733315e+00 1.419748242947331818e+00 9.597988503954999265e-03 1.234032460981599133e+00 1.868474429548435678e-01 -7.033539054006238134e-01 1.450769836447785011e+00 -2.815271116377518479e-01 -1.270925758159511254e-01 -6.227897341303850753e-01 -3.890460606835706159e-01 -4.581173995292206307e-03 -3.780417727614560630e-01 -3.314684596346654799e-01 -1.377021807271875398e+00 1.798362026327126495e+00 -5.528956268566315169e-02 4.080010479637774523e-02 5.679868741933217224e-01 -4.582759653776298514e-02 -2.023240445620177130e+00 -3.839863142652497618e-01 -4.382463426740731416e-01 -1.359950869764994907e+00 -7.066070210265598117e-01 -3.449851280638399076e-01 -2.584397096565458907e-01 -6.352959138116024418e-01 -2.214532626317228026e+00 6.661429922369272935e-03 1.056489205580809054e+00 1.167622599730792743e+00 -1.053219201893756507e+00 3.992307864410338247e-01 1.021257705867451362e-02 -8.970154802230967395e-01 -3.202172346612851550e-01 1.954287272843683865e-01 8.470734187053193809e-01 -1.256046235472689565e+00 4.001147490197453083e-01 -1.270811822638287625e+00 4.898955227558342285e-02 6.685733735085688245e-01 2.043101873050091888e-01 3.614883101508956642e-01 1.124140912689443494e+00 2.344277737314510279e+00 1.070498002851611452e-01 2.366746665292580321e-01 -1.479732226669586703e+00 2.575650222193591188e-01 -1.535169573825074574e+00 3.047901499179319629e+00 3.331511928639848130e-01 3.853113195795192514e-01 -9.245425442626491186e-02 1.801506388186850272e+00 -5.062766550417276967e-01 -5.083442754910820760e-01 -5.625901899512423254e-01 -4.118982297521249503e-02 -1.496395650168263147e+00 -1.759789456174571179e-02 -3.695642830864119266e-01 1.413482824720405651e+00 -2.071416192386715538e-01 -4.288657937788287189e-01 -7.812735385288037682e-01 1.441210443207455172e-01 5.783752243201312204e-02 -1.043853100920989901e-01 1.765479980073026089e+00 1.042267701329248286e+00 -8.208839807864027893e-01 -1.053834563242266389e-02 8.969137972749970933e-01 -2.524560919023484118e-01 -5.936110537481305016e-01 6.633749012624452490e-01 1.013806686010479075e+00 9.262019320177058423e-01 -9.793962894381623707e-01 9.374969895408649112e-01 2.089533545020704874e+00 3.865025839664505969e-01 -1.589328178143251391e-01 1.498477278560556236e+00 2.373981709393993889e+00 -3.353090960746323290e-01 6.208545354755199419e-01 8.476731997757122605e-02 -3.821697979047818383e-01 -4.759500224961606962e-01 8.286937575105504661e-02 -7.045406573189672006e-01 1.259605007085268902e+00 -1.490519571077913552e+00 3.232990445682935587e-01 3.421659963051661424e-01 -1.566793792014761766e-01 -1.263948202430873913e+00 1.212691309601676481e+00 -5.572510890427768704e-01 -2.233584622104661452e-02 -6.908808016466545521e-01 -9.637398729741480929e-01 1.910866523474109846e-01 4.380562709109280251e-01 -2.374194792386775443e+00 -2.290121339409891266e-01 2.274009685304574646e-01 2.369968377560435435e+00 -4.511242405333704686e-01 -1.011933955167055865e+00 -4.629799641439272251e-01 -5.157354375142724212e-01 1.777106731792416738e+00 8.384845864803068816e-01 -1.548366536152691708e+00 1.298834558214977397e+00 4.380953445976349947e-01 5.361094786025635273e-01 -3.447351785162823812e-01 2.547382123289240186e-01 1.121850930674600066e+00 -1.411519623639090115e+00 8.353592999525847329e-01 -9.163238989027421288e-01 -9.913546849355125978e-01 -9.952146894000576949e-02 1.732682393205424720e+00 -2.619542096880856707e+00 7.705184722387228291e-01 3.490732502604198539e-01 -1.827103542064166808e+00 7.828105346015507005e-01 -2.917676716178515539e-01 9.091682800938558628e-01 1.294736837793343476e+00 -4.789561533365311458e-02 -1.203669900652328817e+00 1.013351689827878932e+00 3.429575172130965299e-01 -6.361639632801905364e-01 3.812633515721999822e-01 -5.721022359949795577e-01 -6.447822160953534665e-01 -8.871787711075694582e-02 -5.939810712577262564e-01 -1.587617932674016963e+00 -5.083544990988722034e-01 1.727679691407538187e-01 -1.322437197865335978e+00 -1.786580852346395520e+00 9.049258250372848034e-01 1.013128614009592754e+00 7.181644767226592618e-01 1.751461385526382086e+00 -1.601046413215482467e+00 -1.460859763023115265e+00 -6.268124160306079440e-02 1.657305325718158029e+00 -8.417761080098046245e-01 -1.068130121282896638e+00 -1.267898696349058607e+00 1.250061372498925405e-01 3.291114876062179451e-01 6.217143453920703083e-02 9.021239961216951375e-01 -9.467642320226389296e-01 -5.285236333575559220e-01 -9.570743356338944352e-01 -2.281004870460714984e-01 -8.643146598963580285e-01 -8.926570537786194803e-01 6.179449175881903678e-01 1.666060102852474079e-01 3.044891713565529151e-02 3.692248302655197212e-01 2.836074628276267218e-01 -1.766132992569581672e+00 7.661019942595165277e-01 -2.117499719204251896e-01 6.007230563878283025e-01 1.194558557837313462e+00 -2.560811329544424031e-01 3.349956673780583594e-01 -1.567504334561563017e-01 4.014002451254636283e-01 -2.471085773645887773e+00 -2.124914673490775063e-01 9.122659324536438463e-01 -3.836304752593369116e+00 1.672835252589922606e-01 1.780267123902713744e-01 5.154187243719804412e-01 -1.339733672634598083e+00 2.068845137170533810e-01 5.399411599770508330e-01 -9.052827846933889644e-01 8.453822715920177311e-01 1.400119047880669376e-01 -7.826569699725908213e-01 2.067233473241078201e+00 1.901483963807510530e-02 1.579749504529250892e+00 1.648686163478133793e+00 -4.993876136192824666e-01 -2.257845485405964858e+00 1.960343932065430617e-01 1.842345178000937556e-01 -1.686338865496836315e+00 1.269795086639657233e+00 7.182164167702932422e-01 -1.780001198992095246e-01 1.538709482470255185e+00 -2.251445700918340176e+00 8.408292626362018352e-01 1.242867109541399229e+00 -6.341278135614821787e-01 -1.181475687477575365e+00 2.521034661766843321e-01 8.937633091452572565e-01 -6.854644797667649447e-01 2.079501369836484759e-01 -2.060545662953370716e+00 1.442457758567827764e+00 3.944506172799753796e-01 2.450764624563794292e-01 -1.781694814501539215e+00 -5.709243562044608034e-01 -7.426027806800221676e-01 -4.179282096887325104e-01 -1.791745152694406151e+00 -1.513126068236011756e-01 -2.931867034991471055e-01 -7.622499520954166830e-01 8.589391893049305171e-01 8.688913610649859898e-01 -5.799429221512754085e-01 -5.082966822628380843e-01 4.285286460484886151e-01 -1.770613276656314294e+00 7.458802254259844222e-02 6.755173377446093211e-03 2.258338580185268452e+00 9.997257218247354027e-01 -2.569480027505284814e-01 -1.333850206155487328e+00 -8.381657299356444490e-02 3.802449623904775589e-01 1.594266541091227340e+00 -1.346236481973677845e+00 -4.167000424220757560e-01 4.949122456714279139e-02 9.146437953602453153e-01 -2.424603252666583109e-01 -4.106225104892716193e-01 -6.738334936564711608e-01 -1.092163109356597828e-01 -7.355079640894748305e-01 -3.128613437710879297e-01 -6.266689454257776681e-01 -7.579313271841139898e-02 -2.555719994239069592e-01 2.212251792375612147e-02 2.418661452915013554e-01 -2.389186670647204025e+00 -4.984391606340333736e-01 5.590634345518721293e-01 1.984989219718791942e+00 -4.666559797907922080e-01 -1.250797931070309676e+00 -4.618972168354293362e-01 -1.835044281768865096e-02 -1.807275774227509402e+00 4.505502189726611206e-01 -6.773540613003815603e-01 7.051037252048080184e-01 -4.918574197122882463e-01 -5.463536263736410437e-01 -4.829817482356564828e-01 2.663963103759625084e-01 1.573708656551083551e-01 2.600413446158515107e+00 -8.625815954862403601e-01 4.925628531410740640e-01 -1.081022796351074761e-01 2.842043071420360389e-01 2.105328458317324181e+00 -7.219325713864083172e-01 1.500153479380321508e+00 1.880079169233905001e-01 2.495761818252941189e-01 -1.611658170668190282e+00 9.374520189541082349e-01 1.361487103728704851e+00 -1.495256328543499214e+00 -2.262212355205658887e-02 -1.089225827709113803e+00 1.686447707723057965e+00 -7.945496452674867260e-01 -3.076465354123393836e-01 6.407997424421906230e-01 -2.332729358845675005e+00 1.003025321591198699e-01 1.521260117790086630e+00 -3.032313255685326614e-01 -6.017634139007050909e-01 3.588693976147418474e-01 -6.117739701455552348e-01 6.884474614374275214e-01 8.743527318878810961e-01 1.225019326634847250e+00 -2.971360024204058314e-01 -7.436888274616570982e-01 1.006588892023431159e+00 -6.819126931649587275e-01 -5.955950841315004185e-01 -3.421645303337771948e-01 -4.772795207092868086e-01 1.307875697502508539e+00 1.136753572908021370e+00 1.107251400967472321e+00 -6.383900200066183750e-01 -6.719795514862418884e-01 -1.574255386377226174e+00 -3.447758635849084152e-01 -3.636037594886534774e-01 2.139251519972525661e-01 -9.807415387102940141e-01 1.037554183548438091e+00 -1.515145842580770397e-01 -2.564550389518490126e-01 -8.382487683871474582e-01 1.821037132921097035e+00 -2.184479778815950624e-01 -1.106411661438875704e+00 9.527720526293911862e-02 6.387807995782815995e-01 2.310370834543449756e-02 6.127231651629981846e-01 -4.049239416787855372e-01 1.947778420147323331e-01 -1.065953498373024111e+00 2.677740175021183222e-01 -5.262267972899035140e-01 -1.375534704647758177e+00 2.328626955899786743e+00 3.615513900886094256e-01 -1.313069857501443449e+00 -1.467622445620731797e-01 -3.263531292471307660e-02 1.962860761506008134e-01 1.178250373359272185e+00 -4.328380557977593024e-02 9.690852254338967464e-01 -1.598670289707888381e+00 -7.981948963902352201e-01 -1.559072518421245945e+00 1.712842075920424811e+00 -1.469425726226460283e+00 1.672451680671209973e+00 9.222683174566280728e-01 1.002205227929783060e+00 5.178374562929752845e-01 4.951960004731859044e-01 5.188998439303140753e-01 -4.548281181384307426e-02 1.244564100352941738e+00 6.253521508179821220e-01 -7.249886889835795989e-01 -1.634191542475621706e+00 -6.195609066908560648e-03 1.480319536712485506e+00 1.275784282605285647e+00 -1.766485868678835391e+00 -3.633629424775324246e-01 7.587303571302806970e-01 -1.555542881681877709e+00 9.856739070204717512e-01 1.657906415444351023e+00 -3.053933226490619934e-01 -1.040522987616843364e+00 -2.037480225404820544e+00 1.374988966656448097e+00 6.472008863796235856e-01 1.575799110105212675e+00 3.233666262587320261e-01 -1.774804989362277707e+00 -1.549554795567575083e-01 1.132132481362636334e+00 5.397945401272759014e-01 6.563864438282124292e-01 1.000406480376826668e+00 -1.358205783501589492e+00 5.227531531250961816e-01 -1.346060149249145521e+00 7.266283608994158483e-01 -9.536875401766321536e-01 -7.544051380967619069e-01 -1.629542602264647533e-01 -1.935836430568541155e+00 -1.173310588737964122e-01 1.869741239424736357e+00 -5.341531451931355035e-01 -7.167778346204234374e-01 2.345868614760547199e+00 8.325421195741954383e-01 1.819585647392719219e+00 2.864214167667321398e+00 -9.286528724857859851e-01 7.465016119375339487e-01 1.601205367538218599e-02 2.087182303087194990e-01 -6.109499243375263733e-01 -7.655853723829081359e-01 -1.652351803298193755e-01 1.596415313190204133e+00 8.838616430821243375e-01 -1.383370324173890609e+00 -2.083834662473799462e-02 8.598921839300137648e-01 -9.554308212987906723e-02 1.331420176697312829e+00 -5.546691572064922360e-01 1.557513207232576580e+00 1.548771170391397778e+00 4.140269966173906191e-01 4.361823685636899151e-01 -2.141477250043120950e+00 7.337526724203702333e-01 -9.755849241937887273e-01 -6.471822831722942038e-01 -5.795877567143515874e-01 -1.272138974386522348e+00 -1.600826352132002361e-02 -1.078752374879881293e+00 1.276011035127035731e+00 5.826034382210520945e-01 7.098298183468556566e-01 -2.311387361503944859e-01 -1.229706878349245747e+00 -7.754348172895636493e-01 2.465286846405119192e+00 -3.314149550532274335e-01 -1.122675019060572765e+00 1.494062533807889670e+00 -1.703856591312596092e-01 -5.243293697847115631e-01 -2.443116800959245438e+00 -1.377003982974196239e+00 1.235226569395294183e+00 5.922669123006103487e-01 3.005390071153876130e-01 1.501876989405614315e+00 -1.018801861749697668e+00 1.520567617327607812e-01 -1.829702838683842925e-01 -1.098685969838861937e-01 6.266871227867889527e-01 6.452583847808842643e-01 -9.127985087128266395e-01 -1.058432998876406961e+00 1.829802176360355803e+00 1.654896381051214060e+00 1.687336594257138334e-01 1.192926316912324536e+00 1.343413093894897603e+00 1.233069087749402382e+00 1.631192683393354048e-01 -3.899261655423651995e-01 -9.097296576544182389e-02 -2.650077013787014990e-01 1.442779579378541177e+00 -1.406527251470597539e+00 1.072736920798480487e+00 1.717178758240966774e+00 -2.284464626430218401e-02 -6.734163429241066812e-01 2.467089863348818746e+00 -5.541089803053470542e-01 9.471920913138983655e-01 -6.579973515895601865e-01 -1.169795779879813979e+00 1.672994048530134226e+00 1.068565587464405997e+00 1.469709742244938999e+00 1.370853366274692453e+00 1.905064520485005852e+00 -8.811190394766840184e-01 -2.660309415114757936e+00 4.587089082092664083e-01 -3.849532649014010544e-02 1.172623331021089177e+00 -1.670692352693117000e+00 -1.473891457280095685e-01 -1.431744898560899648e-01 -7.925864983488459803e-01 1.409799687383585853e+00 -1.534919992586180892e-01 1.389579805509009169e+00 4.480325411644355271e-01 -1.529457096043564723e+00 1.609051043771491107e-01 4.437988526216730678e-01 3.308172508213251817e-01 2.367464474502006810e-01 9.947391658396552705e-01 -1.337576561892872273e-01 2.290392592506490244e-01 -3.104230181261988797e-01 -1.134716805102061077e+00 -2.302747639379953970e-01 1.053480973700860579e+00 6.795163215663508893e-01 -1.518377333229174564e+00 4.282861216857379305e-01 -7.766748152641875791e-01 -1.534981878740984684e-01 -1.112177491239213722e+00 1.016931518629880626e+00 -2.066907253723167248e-01 -7.028320742588514136e-01 -6.071895691640840642e-01 2.157111177988896844e-01 5.009601276180850604e-01 1.294263968085689331e+00 -4.871476797285044236e-01 2.140902466691205486e-01 -7.144718980563004029e-01 -8.722645467569841715e-01 -1.278278507402889064e+00 -6.590476397761034499e-02 -1.014356253484636650e+00 -1.465362091468802364e+00 4.416607702009910930e-01 -1.071034230236369345e+00 1.174401032172098347e+00 1.596783675360665677e+00 -4.181158505566115458e-02 -6.418702079658313853e-01 1.683541191765919987e+00 -1.261700429282598623e+00 -2.562809886042171637e-01 3.047006026639342280e-01 -1.153709303198571012e+00 1.894213430224395367e+00 1.348216146348691247e+00 2.020352258437486448e+00 2.736887857016737646e-01 -3.938047169555190519e-01 1.243748902295642278e+00 -7.322117918242825318e-01 1.201263055660834578e+00 7.8989938741671
[truncated: 3,647,654 more chars]
