# Supplementary material for: Bayesian inference of kinetic schemes for ion channels by Kalman filtering
Source: eLife. 2022 May 4;11:e62714. doi: 10.7554/eLife.62714 (PMC9342998; doi:10.7554/eLife.62714)
Supplement: Figure 7—source data 1. — Each of them has 10 ligand concentrations. The number in the file name reports the amount of ion channels in the patch. [file elife-62714-fig7-data1.zip › 10000current.txt]

-3.473890352674928184e-01 -1.913409593839675349e+00 2.622092473488129571e-01 1.037762437540726390e+00 -1.272027742312459297e-01 -3.506002643503854793e-02 1.952410842863227802e-01 -1.710228396061487244e-01 1.538114423463424751e-01 -1.564939456967706644e+00 6.675177633145279454e-01 -8.972964581909775861e-01 -1.489505768720307932e+00 -1.103982607174397224e+00 -1.293654829570781928e+00 -1.296419591328777265e+00 -6.585776699736081707e-02 2.142722889062069314e+00 -9.527378228152084683e-01 -4.808023623133401703e-01 -1.266442658126305798e-01 5.774646148804187806e-01 5.067289235869855135e-01 6.282268698031271414e-01 1.919161625699307705e-01 -1.285822762287693211e+00 -1.392864122331556986e+00 1.553190096986128144e-01 -1.768023140446212116e-02 8.516394669457572064e-01 -1.894559533962965281e+00 1.249807017561374689e+00 1.089637451411797631e-01 6.555926619797490806e-01 -1.109951498716153839e+00 -1.064975772575583512e+00 8.288356514813987053e-01 9.923276743131004274e-01 2.683042758219865709e-01 -7.379703938582865552e-01 5.996011700382402054e-01 5.927860709643699710e-01 -2.880373101129312663e-01 -2.286197764907262897e+00 -2.542070751414792218e-01 1.063043825731162795e-01 2.523091233221724128e+00 1.793729228256512709e+00 9.250361985569436341e-01 6.035277683589492792e-01 2.345927044663675964e-01 7.620243713547281139e-01 1.016943437377110682e+00 1.292230861882308401e+00 -5.416822292096687974e-01 -2.183650062207023040e-02 4.208750839626636958e-02 7.823618547860086148e-01 2.249890657920283477e-01 -1.982736754122647049e-01 1.615977119754955726e+00 1.347935101400939750e+00 -1.487723326311520156e+00 -8.253829490371360489e-01 -3.949694386812210162e-02 8.338512943908849007e-01 -2.063552706370098966e-01 5.004714837398515082e-01 2.456348318905502703e-01 -2.003621520800354938e-01 3.207833140589392840e-01 1.518029393316318865e-01 1.378090701620970693e+00 -1.341662943375344641e-01 9.557590273582294849e-01 6.790656771548912729e-02 9.310905284752160616e-02 1.471055714051196173e+00 7.346812622335713305e-01 1.348847919508703974e+00 -6.371255371919750665e-01 -1.071125702539230118e-01 -2.159701415160669991e-01 2.270371888170432395e-01 7.692017193989584278e-01 2.312501347249541761e-01 9.541615109281686991e-01 -1.669432962087297634e+00 -1.582463712687918855e+00 8.029896311876835724e-02 -1.469401701449264630e+00 3.331393344710241178e-01 -5.697133097416930969e-01 -4.556930612491225663e-01 4.913408144118013715e-02 -4.025731726635464747e-01 -1.127087183364694351e-01 8.071553729953877265e-02 -5.996480536651545012e-01 1.331190030167851424e-01 5.300593867133166492e-01 5.407023406041432390e-01 -5.507183376834520194e-01 -6.086088551550621339e-01 6.461952756314138790e-01 3.388190886467270374e-02 1.846516618786190889e-01 9.623997267716111192e-02 9.640542831767034970e-01 -8.052719962069395665e-01 -1.552817510174283822e+00 5.299566138860752895e-01 1.525952488419913600e+00 -8.709963215195526409e-01 -2.972159930158044250e-02 -1.842540670907458211e-01 1.007382972289837308e+00 -8.953044162930041683e-01 -1.787423956037261508e-01 -1.131044141752354237e+00 -1.634031112586747936e+00 2.182097938456585062e+00 3.882879504907993384e-01 -4.090840932334018354e-01 6.223114503307698719e-02 -1.160195653282343642e+00 1.818106908684416767e-01 2.129325782884059493e-01 1.143486579733017816e+00 -1.283459665595901633e+00 -2.739531216665283431e+00 -1.903764933429961781e+00 1.061135440234852956e+00 -1.570283950471198509e+00 -1.428009225473069632e+00 6.738673693480871085e-01 1.417645549545646810e+00 -2.239267565306920282e+00 -7.771849661063562342e-01 9.634819113008960892e-03 1.671507782687311705e+00 1.020014574148286890e+00 9.739726000986910215e-01 -2.710913098276325206e-01 1.954286312019531957e+00 -4.294709909625057942e-01 7.977975740037320795e-01 -8.576889398312734780e-01 1.525367858748716721e+00 -5.398375353377045105e-01 -1.572223490754572905e-01 1.273850105177946501e+00 -9.796643338684400681e-02 -2.881299745106709609e-01 3.375679586327250403e-01 6.610077349167106653e-02 -4.982251894339988496e-01 6.560027074926999546e-01 4.707807962374931793e-02 -8.603424148009732875e-01 1.362904576287347513e+00 3.553174336133118061e-01 6.101087084749198253e-01 1.081368784495359225e+00 -6.537400384088462024e-01 1.171051843930012160e+00 -1.814855672613252091e+00 -2.872137005664964216e-01 6.427521945955906313e-01 -6.607214774286773729e-01 8.011853491694082008e-01 7.031331316752044147e-01 4.959430229450532135e-01 -6.742208253191493972e-01 1.254120653220331727e+00 -3.467099576555555118e-01 2.420023954040168290e-01 6.486033436654268236e-01 1.917632978165020541e+00 5.503321581755192815e-01 -1.707965866410790401e+00 1.698278138419867078e+00 1.532473737442319739e-01 3.012858902414220719e+00 8.350928941600695987e-01 2.801048704851821225e-01 -2.432513104369987023e+00 2.094369473270497606e-01 -2.491370692351577709e+00 -4.845640684617517902e-02 -4.367634713192919960e-01 -2.226832367907202181e-01 -1.014013486217496762e+00 5.373308861587596658e-02 2.694163529865640228e-01 -6.719297023477402986e-01 -4.371474587484988072e-01 1.511138432840862578e+00 -4.444073474504235399e-01 -6.171520155762578730e-01 6.351780064467325015e-01 -1.098100898247817536e+00 -1.833600060072541282e+00 -2.306792345715835690e+00 -4.102389647494591451e-01 1.205724000352999203e+00 4.746919268567996175e-01 2.091864988485285515e-01 -1.657700517381724414e-01 1.377637697276430373e+00 -1.573832793280407705e+00 1.240780319767760709e+00 -4.362837620278059991e-01 -1.582382399516205185e+00 -1.410991551537425615e+00 2.849934654623437202e-01 -7.604590531998325909e-02 2.265531183873453536e+00 2.969867211582229993e-01 -7.740099165746093801e-01 -6.034353367049501982e-01 1.255018669777383744e+00 -2.147444058415227897e+00 1.470399565646047790e-01 -2.840673218179261619e-02 -3.810299851202103572e-01 -4.052943337479809061e-01 4.068803729886941722e-01 -8.817610729622715748e-01 -8.228522965076208173e-01 1.025213659319055282e+00 2.960081834509803445e-01 -4.361896795118671566e-01 4.900361123302012234e-01 2.676528358221768600e-01 -9.471849257327158433e-01 -1.127090739610135062e+00 9.448406378676084127e-01 -8.707672054440480647e-01 1.633277929409176599e+00 4.473799279268453333e-01 1.011590326717574317e+00 -6.648696087475687300e-01 -3.875375742134943846e-01 1.402567677327380746e+00 8.880705457666464575e-01 -4.212838410455120863e-01 1.113086030060812942e-01 -2.891304027971058344e-01 -1.045018513107046187e+00 2.789510392579723219e-01 2.133105583550683471e-01 1.085538703583698028e-01 2.428820603700515779e+00 1.022230952225628764e+00 -5.186199711596480855e-01 -1.650121982522172737e-01 8.687470838722683997e-01 1.805666427983722677e+00 8.356460258927376206e-01 -1.402850978578694674e+00 -1.139931088731013648e-01 2.373660335690912060e+00 1.379541241419255160e+00 1.195082209604702905e+00 -1.333426964210044252e+00 4.015894463801138459e-01 1.943914610076752814e+00 -4.780302496906853049e-01 9.574107507047334709e-01 2.600050251621632835e-01 -2.363898279440995384e-02 8.881501732555021622e-01 3.220970580116772064e-01 -1.090992326572469029e+00 2.648367161573472739e+00 -7.637244718095503870e-01 9.763226392991439795e-01 -1.779724717541302237e-01 -1.672550517279735582e-01 -8.207277481505822481e-01 7.017542907398902630e-01 1.410105897659252872e+00 9.258241337068496835e-01 -1.280192448589189569e+00 1.228276629315059321e+00 1.948059804057509226e+00 -1.785228149584910939e-02 -1.560654530305306320e+00 2.910869985349415212e-01 -1.030781319574959110e+00 -2.150737476748358468e+00 5.682600607319666652e-01 9.010686530479793399e-01 5.509001434626332738e-01 4.542015651216055883e-01 -8.031640535945595571e-01 -3.726726732978546952e-01 1.039133819886003618e+00 -1.148556016208356789e+00 4.957232336889296209e-01 1.760656187217740865e+00 -1.430025642264513286e-01 6.687467508524205795e-02 2.300537346276565920e+00 4.928610690583080101e-01 -3.952306731664351203e-01 -9.248225445396086597e-01 -7.253173839601843691e-03 1.683589195675808461e-02 -1.605176151334165358e+00 7.078662550486275462e-01 -4.656430573688516983e-01 -1.692759207628595219e-01 -7.675054447340330377e-01 -8.149909726409936273e-01 -1.054506233272646032e+00 -1.945047150440862641e-02 -9.405280449524708875e-01 1.010159877505877102e+00 3.011749769956038048e-01 1.163823371296671821e-01 -9.198966325530700816e-01 -2.073725015247554759e-01 -3.984055817104563690e-01 1.887327044455890945e-01 -3.585470231811625497e-01 -2.274619233719044412e-02 5.016161980514881602e-01 1.316049736920717361e+00 4.513810960864212407e-01 6.591919921357246581e-01 -6.810086913309213452e-01 -7.510696734205953018e-02 -1.091813032800252430e-02 2.419598768456509008e-01 2.439525550319329439e-01 -6.133501647620757113e-01 1.189456794091499292e+00 8.531173949873998019e-01 7.075720438443493243e-02 3.302433918967229479e-04 -1.002530097554618117e-02 1.441036881199370567e+00 8.118772403366978363e-01 4.605066397967330638e-01 9.587708048757668244e-01 1.079240016280437642e+00 1.551262224377941423e-01 7.098587986349496060e-01 -4.919874409458283027e-01 -3.052815535471249397e-01 1.805326533552175650e-01 6.258358943459478851e-01 -5.277434081864259552e-01 -5.793976812912525753e-01 6.656661594871803311e-01 -2.604649679569998044e-01 3.555725287487705444e-01 8.647911247406498969e-01 -3.831587562273666148e-01 -1.594890667956309072e-01 -1.459162770018774591e+00 -9.973172599833193819e-02 -1.080737974832137960e+00 4.877692427700499600e-01 7.336098299575308790e-01 3.451090971884416825e-01 1.767357473710340632e-01 7.240530486383959241e-01 5.100043003142689102e-01 -2.374671681242047416e+00 -7.059231134271420904e-02 8.574299601122491454e-01 -2.901412716872966424e-01 1.625998396561852299e+00 -1.168039528259808391e+00 -3.645885505806562565e-01 1.272909579806528635e+00 5.901936823326361242e-02 -1.418386411114515022e-01 -5.784105229780301949e-01 8.002334533943579187e-01 9.664247472727138799e-02 2.264188398218780762e-01 1.211165249837873326e+00 1.635847405901661999e-01 2.216881975669358074e-01 1.912798596852748112e+00 -1.606754138738486493e+00 3.466250382915161965e-01 1.315130836095385503e+00 8.193731412679812198e-01 4.525401441996079188e-01 5.823028460307604348e-01 2.091992643653865169e+00 1.043162876417420115e+00 -8.196465285220834174e-01 -1.719349602071795768e+00 -1.301343345103789018e+00 -1.194044459882177417e-01 -2.519412873832235777e-01 -1.031740678839228487e+00 4.229645081029200226e-01 1.118787355879032192e-01 -3.725895468186465331e-01 -1.671744838012060086e+00 6.744917184047227732e-01 1.405436669488626111e-01 -2.905686828605600347e-01 -8.544155176349099712e-02 -2.484696602281119659e+00 -4.694521465760891077e-02 -2.102337404308418645e+00 -5.769908526396684278e-01 -7.521211922486235046e-01 -7.843583157765611213e-01 1.682128278023297119e-01 -1.233519008324635458e+00 -2.903847095814892088e-01 6.496236203744756299e-01 2.666502118768954805e-04 1.091122652112667346e+00 4.440541361540735199e-01 5.083744509668258749e-01 -2.002868881872609030e+00 -1.173663627166284584e+00 1.620614137250083076e+00 -7.468449161372860967e-01 -5.996602106379834707e-01 2.279850394991315365e+00 1.492985304714909978e+00 -1.285377682584491477e-01 1.642441543440429141e+00 -4.795962231920045116e-02 9.962023554038750284e-01 1.867931043968423133e+00 -3.122710786662243332e-01 -4.604442442517920897e-01 -4.364409188157033492e-01 6.282105315200527951e-01 -9.087263452090709182e-01 9.151553984340581316e-01 -1.090128125613618326e-01 -6.395887932730349723e-01 -8.645681876501822849e-01 -1.121156651484976008e+00 -6.554592668404427558e-01 -2.204169173457128615e-03 -5.292962341700007123e-01 -1.315736344828813964e+00 2.423206771265019377e+00 -7.566136526618845171e-01 -4.640244306547596231e-01 -4.504362825326836961e-01 1.043452616358831950e-02 -4.772901050264974354e-01 -4.251305149142076134e-02 4.910602735580432698e-01 1.069139125919450067e-02 -9.196426510051509684e-01 -4.295707728939304193e-01 -5.747640712029887800e-01 -1.937956995129292981e+00 7.734766599324836012e-01 9.677106812575470007e-02 -7.738513174293006891e-01 6.215663481189905859e-01 1.060982329398349577e+00 -1.652780805957653421e+00 -7.190246128711290652e-01 6.441585969869868533e-01 1.101354692549159742e+00 1.177532205006362326e-01 -4.482323045262807115e-01 -5.407525462518691928e-01 4.688998662350734592e-01 1.437857883682548410e+00 6.407886264030717705e-01 -6.687984201384041816e-01 -1.345088799520811396e+00 2.899490919912146580e-01 9.771789063743747672e-01 1.354996860392592151e-01 -5.347136862120411838e-01 -1.094521949326187071e+00 4.743633073670939226e-01 -2.181823636237471220e+00 -9.635917351594651403e-02 1.264040253891403065e+00 8.210720460300287016e-01 -2.506146776186820802e+00 2.049350282064544171e+00 4.424611070765375187e-01 -1.049187328063778235e+00 -9.678308331901408490e-01 -3.613191996947367479e-01 -6.780514545374723978e-01 -4.844245428105994900e-01 -9.552872063183465157e-01 1.423759012008882552e+00 8.452477327678181371e-03 1.031458836345832131e-01 -6.481512718183255473e-01 -1.265214798773115712e+00 -7.079410762799911994e-02 1.542042899810741163e+00 -1.137894429975104371e+00 1.325902546138953086e+00 -8.572196657152645338e-01 -9.332512316020760146e-01 2.062026092605826033e+00 1.022836547017365039e+00 4.675353096308275114e-01 9.444555150949438538e-01 8.409030409639579595e-01 8.687597977660328485e-01 1.791467037281964936e-01 1.247547380207582046e+00 3.234580409710605675e-01 -4.169570898112970880e-01 4.072458632382994215e-01 -5.460216414090345305e-01 -1.028610491277106131e+00 2.383371994214434839e-02 6.959861171027340587e-01 -1.331762874553984677e+00 -3.882655004560725542e-01 9.329479290681829129e-01 9.454282002960526787e-01 4.095474264145362170e-02 9.254697097075382795e-01 -2.005688279362310311e+00 -1.808936717627964708e+00 -5.588949865786209115e-01 3.619139870912355117e-01 7.396787370370183634e-02 7.878401926529866595e-01 1.485790681978302608e-01 -1.215280839755779940e+00 1.308823897697334537e+00 1.516628656272460018e+00 1.926461514900286831e+00 5.529107592772725122e-01 -9.836645576645107747e-01 -1.789333671403624093e+00 -2.090451746995655391e+00 -3.456731202043259454e-01 -5.404254055476074292e-01 -7.923522482544309575e-01 -7.623556559705900459e-02 2.805352251594299684e-01 8.211090761365968937e-01 1.988865308707019053e-02 -6.220707744412898310e-02 1.081250925793243001e+00 1.678688934965245405e+00 1.592774285544289459e-01 -2.664425576605146673e-01 7.786110753127988282e-01 -1.573141588804308211e-01 8.117620457833754077e-01 9.533048118026025142e-01 1.777584360098933614e+00 -2.709753683177025252e-01 -1.732969898484788773e+00 -1.379898012207621649e+00 9.183070768184135035e-01 2.708036864740599459e-01 -7.143192322876380507e-01 4.801287487289882527e-01 -8.886909834341245595e-01 -1.137369901765272751e+00 -5.214852937746793371e-01 2.128140499638388583e+00 1.083241618851218668e-01 -9.816363458674595144e-01 4.198725403323406713e-01 -1.867326218767517698e+00 -7.619428202256838256e-01 6.599146233325303701e-01 9.235132173809992850e-02 6.162572221715029164e-01 1.539995533540742922e+00 6.657263733280328610e-01 -1.349298200329754227e+00 -4.626586339655169300e-01 -9.347509288370476899e-01 9.737416451618635671e-01 -3.097259314142046804e-01 -7.148880074359283132e-02 -4.149013157937443408e-01 -6.226659506826011103e-01 -3.383634862793628018e-01 -1.951051764045317993e+00 -8.556931060416068657e-01 1.391479531036887707e+00 -4.743092621424262467e-01 -1.392919677634462339e+00 1.279032849267299543e+00 1.541065453316146083e+00 -1.220311693654210217e+00 1.508570476730177523e+00 -1.440593930461016692e+00 -4.584645513152541541e-01 -1.129694076174709849e+00 -6.676427639270058334e-01 4.539262192570739929e-01 -1.763324148115887890e-01 9.245752653621132078e-01 -2.641822794274746755e+00 2.934754796972160462e-01 2.968032219466373967e+00 1.218516815088956262e+00 -3.220372239815063153e+00 8.451623500111210552e-01 4.646317072553551308e-01 5.328147053158567292e-01 -1.883058361640461920e+00 -7.044441398875392890e-01 -2.143322752561930944e+00 8.159005502704799184e-01 -1.237351355017355159e+00 -1.027336154948401248e+00 5.984068858633416754e-01 2.061407984806506111e+00 6.069493168185028376e-01 -1.025336414308639421e+00 -5.368982191226114864e-01 -1.161193610458376879e+00 4.649173988889159226e-01 1.585330056024697676e+00 1.039442702609942426e+00 1.933466545451709040e+00 -5.319985352248327581e-01 1.366494120950978663e+00 5.165163271593209426e-01 -7.303811123239188907e-01 6.310644379950105520e-01 8.914291098902106247e-01 -7.198033597215655055e-01 -1.600799030696051783e+00 1.301374494059205800e+00 -4.553310573981312892e-01 4.986622145282907925e-01 -6.802025619162082037e-01 -2.772658210230150022e-01 -5.365128248847448322e-01 2.095687888078769934e-01 1.003795631926259757e+00 3.757765043325729248e-01 6.502816358742057323e-01 9.599866634174981650e-01 6.775998928504461949e-01 -1.226320192269777953e+00 -2.665817261004590488e-01 7.722456381388644875e-01 -6.052365284393899092e-01 1.305867199809768453e-01 1.076690539139240343e-01 -1.546036427258569379e+00 3.441090807607940505e-01 -1.348393664110276058e+00 2.425454695996734245e+00 4.462372828313813100e-01 -1.207427609481547259e+00 1.431186085043780754e+00 5.148642379381914713e-01 -4.885949500647564503e-01 -1.763499498236579033e+00 -5.166710570619555964e-01 5.726852491362395270e-01 4.268396951066520950e-01 5.357744777189357155e-01 -5.083639705804177122e-01 4.588328706062621415e-02 1.232037402674217574e+00 1.278169976049087886e+00 -6.435024488552613109e-01 -5.609939797978291676e-01 9.751654258077341320e-01 -7.959406158851369817e-01 2.705125397849253432e-01 -6.440837187210488590e-01 -4.495133767357261112e-01 1.006228888186878834e+00 5.834558725506071575e-01 -9.583096287943093650e-01 -1.096318322778309762e+00 -1.999056579104088183e+00 -7.757812782818407360e-02 5.334223249678001766e-01 -8.314815367150446557e-01 -3.046705344510303726e-01 -1.290933888062778756e+00 -7.878636948372366167e-01 8.806757833869282015e-01 1.304014878867133298e+00 -4.558247099540680414e-01 -1.835700955491592901e-01 -1.161939000228932928e+00 -5.642851123557293125e-01 1.068584828744478576e+00 -1.010609957495748779e+00 -2.056012319242419284e-01 7.138057078069638406e-01 1.817810286621594607e+00 1.589276857321454184e+00 -8.241475457778955072e-01 -2.657455184122247682e-01 6.486046779814008678e-01 1.600952050160993512e+00 -2.050392035237099009e+00 -2.023950246178758128e-01 1.430952748518290463e-01 -1.899260182738736757e+00 1.372313221228361080e+00 4.295310221752932089e-01 -4.713125399031430351e-01 2.368596901331660176e-01 -2.289369733955268771e+00 1.171303900678191345e+00 -1.287043150359564292e+00 -4.172667170532451397e-01 -9.844263710717196525e-02 2.593430139365815457e-01 -1.380435038520374080e+00 -5.883934553912801846e-01 -4.935368795937866149e-01 3.989519344963384784e-01 5.558667577112741398e-01 5.438136088437360849e-01 7.554657749112327902e-01 -7.333491160591764091e-01 -2.283581762125087844e-01 2.039185076168782695e-01 8.947993543418270024e-01 -1.983905084094249038e-01 1.824774784078804224e+00 1.115720437975454560e-01 4.849624373297420354e-02 -2.484858716504238698e-03 1.190833710638161014e+00 9.798136500056544573e-01 -4.950774623002819896e-01 1.214550362635227337e-01 -4.829729222324731230e-01 -9.657848139177785951e-01 -1.656886982914872464e+00 1.855937265249245627e+00 -5.915749054547339014e-01 -2.818777478661935731e-01 2.374874333882178945e+00 8.834904676091264175e-01 -1.605874430146272680e-01 2.834180607087872339e+00 -1.076829225792765993e-01 -3.398934810562949660e-01 -1.078548815885935763e+00 -9.407087405140700520e-01 -6.830545814064946653e-01 -1.444065712710859595e+00 8.847840729411844407e-01 -4.452940008042124420e-01 7.668468012427678282e-01 -9.533386816015544385e-01 1.012954991880852251e+00 1.010899045793587137e+00 -2.722896010059760452e-01 -1.843909597325252614e+00 8.847755992421947324e-01 9.181143126159111434e-01 -1.061161241917428111e+00 1.558933180619180014e-01 2.270173968867597591e-01 9.952952550703373369e-01 -1.392169363687725925e+00 3.580780775978815722e-01 -1.525351897236454146e+00 -5.214332849185990826e-01 -9.108273717954156190e-01 6.221970644164419584e-01 6.187981748314181907e-01 -2.400638318216937517e+00 -1.564442123258492856e+00 -3.999193467165573779e-01 1.226078505179275663e-01 1.714882816660812992e+00 1.485088429587620329e+00 -4.000179093133118258e-01 -1.756346425340248985e+00 1.073724913137332981e+00 8.714674286333849995e-01 9.887526891939084628e-01 7.848106940728278857e-01 4.360428830908069653e-01 1.287166827321765572e+00 1.107221881622694415e+00 2.293968175643659180e-01 1.686198421337188114e+00 2.390988298217041896e-01 7.558312044128150387e-01 5.677899741379573983e-01 -1.152623752098379084e+00 1.063535080921417242e+00 -2.279770596582780140e+00 2.696210867521275367e-01 5.205620126907546386e-01 -1.070151666987254890e-01 -5.450751029662338487e-01 1.746472842009812565e+00 -1.326101206486419937e+00 1.186696286551241486e-01 -3.964331625192873965e-01 -3.397116153792716919e-01 -1.232901996887448615e+00 1.798456107624849809e-01 9.607071150482838773e-01 9.335605527535035808e-01 -7.987443597170820198e-01 -3.924663042051548256e-01 3.088748682544812496e+00 -2.213636034739081548e-01 -7.891200260764481555e-01 -7.701611275993514028e-01 -2.900149634015331546e-01 -5.041502581592975651e-02 -2.248969999103231643e-01 -2.839543419826951465e-01 -1.499919691665267507e+00 6.152405301114505232e-01 -7.633192570795488407e-02 -9.038552418402149291e-01 -9.969857162912165727e-01 1.862658311812253331e-01 1.597666913213757534e+00 -6.583914646099946477e-01 -1.166408080490193067e+00 -1.341822663935093418e+00 -4.018696607011350563e-01 -1.909078184100676756e+00 -3.646186927767774977e-01 -5.627626356369491711e-02 -4.859978051296470203e-01 -1.649774990852954870e+00 -1.659312217689995039e+00 -1.319519421067879783e+00 -3.733716784543655853e-01 -1.409592209926420481e-01 5.422800655999108210e-01 5.722675262740298807e-01 -7.313177084760398572e-02 5.843858898539012747e-01 3.569649670990240192e-02 2.098750975525494056e-01 1.769145142925666159e+00 8.692504951339672381e-01 8.867548149920437273e-02 -1.061331454170702848e+00 7.079090216594829954e-01 1.074248422127608737e+00 -7.199421527408739196e-01 -1.038965091026812892e+00 -3.499683848981375855e-01 -6.255662312306441430e-01 -3.989738787227946615e-01 -8.016090710114297524e-01 1.188745427724294812e+00 -5.783913449935201845e-01 6.199664579098543848e-01 1.063465611511581255e+00 -1.487217082896102438e+00 -2.863331913132081130e-01 -9.354825837591147497e-01 5.283562151436220766e-01 -7.534611137587157170e-01 1.014026297204394522e+00 -1.215318063142659222e+00 -4.238117173148527733e-02 3.189228481495899881e-01 4.498108277601260974e-01 4.975347056080947628e-01 6.796587445299542285e-01 -4.416304366376881396e-01 -6.556868850115749048e-02 -1.230632982575378120e-01 -1.280029718691346075e+00 -2.415704533751459049e-01 -2.494132210422958240e-01 6.440877079046297693e-01 5.855201027381181644e-01 1.883416144106684897e-01 1.276140533920295139e+00 1.154377429109243902e+00 1.329191031150431135e+00 -4.749935165157769257e-01 1.681551617453332925e-01 -7.669555148766119546e-01 -1.642875732011885193e+00 7.292919431817410647e-01 9.476542798612259677e-01 -4.015266501980103153e-01 4.782017859206831867e-01 1.779727840191613231e+00 8.375460549173521230e-01 -8.328123367554067791e-01 -1.114121583541763716e+00 -5.542346801378770227e-01 5.376135994291176834e-01 -6.004613010460383427e-01 -6.640801735645076587e-01 1.130394011133936116e+00 -6.075917779375133998e-01 -5.361647423893316500e-01 -1.362741993828464171e+00 -7.363192998732823735e-01 -8.137211627147318271e-01 5.791083471853410991e-01 5.804000791866912312e-01 5.897521685801278002e-01 -1.109732416958005397e+00 -7.040651356755259771e-01 5.769298428803728562e-01 2.276742654053641068e+00 -3.737033187715165239e-01 -7.737734938943255369e-02 1.135070378396292989e+00 2.749415816517302713e-01 -6.443303503883816008e-01 -5.032819158921322256e-01 7.086433080353425895e-01 -1.834683651802367699e+00 -8.721702405056851459e-01 1.814803228331319573e+00 -1.619250840739506758e+00 -1.449460956640510112e+00 -1.369094969184417199e+00 -1.341633556928702342e+00 -1.130502582120269245e-01 -5.928989974899542131e-02 1.335997374658244974e+00 1.146545058151751117e+00 -1.397217111093595143e+00 -2.776337271348643387e-01 2.142518595486167243e-01 1.837708982937234392e+00 -3.844934183546240281e-01 1.229267701221486098e+00 -1.358178934159363083e+00 2.371536800892952157e-01 2.147855480402572237e+00 5.479137781742544622e-01 2.586162602884937378e+00 8.318834440520944673e-01 -5.044413465980590594e-01 -7.296578053719329215e-01 3.695582402708513237e-01 -8.075983146229867571e-02 -8.641213662200049050e-01 8.659043470077656957e-02 7.083071277581262093e-01 1.159748216619038930e+00 1.675678751466167737e+00 -7.312301754293523137e-01 -2.705096969561124332e-01 -8.899453758792216229e-01 2.000545697420603730e+00 -8.063465179364520674e-01 -4.481815442245117853e-01 4.867500017538867740e-01 -4.808373652748419436e-01 -1.155621655382569779e+00 -1.252951946070831324e-01 -6.747610598146617233e-01 1.053689317155249494e+00 -2.339072240669287428e+00 -3.629430492185557466e-01 -5.129446939601248756e-01 4.806580046039565790e-01 -1.585512514667800354e-01 3.596772678499531029e-02 -1.795443376410456593e-01 1.956660468079707005e-01 6.780029809782299743e-01 -3.579699505996378761e-01 1.049639730229893209e-01 -5.555054708721352680e-02 -1.490399953348575002e+00 2.534372176328380522e-01 -2.074670600794183140e-01 1.130497594992825761e+00 5.303621033765203857e-02 7.328131533616205617e-01 -9.489765241208142355e-02 7.912370078732980927e-01 -1.239107532606759321e+00 3.070050307928706146e-01 1.069709828786866046e+00 2.036089280320917960e-01 -1.477051144278804518e-01 -3.189436401691209677e-01 2.229425660602916803e+00 6.663896583568650556e+00 6.938321684314082916e+00 9.487055412688739864e+00 1.599490731349466621e+01 2.034704751392587241e+01 2.420980265291040823e+01 2.996030671285515723e+01 3.105233982239146684e+01 4.175126629278970825e+01 4.721383160195802020e+01 4.933875549893856771e+01 5.709441780511674125e+01 6.475785558294269606e+01 6.923511786182970695e+01 7.345026465809765170e+01 7.901522463205454017e+01 9.397920073718249512e+01 9.440415303381625733e+01 9.687754181534815245e+01 1.021527133693568743e+02 1.074491795567317780e+02 1.112920654437365329e+02 1.217271631299983312e+02 1.294515865558412315e+02 1.354774108265046948e+02 1.362262770790179047e+02 1.444906553996560206e+02 1.536717261876142118e+02 1.561098056273948487e+02 1.600278302817974350e+02 1.704242823953693744e+02 1.785411307188129229e+02 1.800755621713123560e+02 1.870004503260583704e+02 1.937997313996128810e+02 2.054145646619265904e+02 2.134765315692136767e+02 2.191506973174467987e+02 2.278823059013276975e+02 2.336402864778296191e+02 2.440685518613957470e+02 2.571607938129267268e+02 2.655285196467749529e+02 2.676966419039781613e+02 2.687330407896322981e+02 2.797646754260779289e+02 2.845193239342066818e+02 2.930877657718070850e+02 2.995156722893635788e+02 3.070990266686834502e+02 3.093670213568198051e+02 3.157363344410276795e+02 3.207682417766205845e+02 3.363354645443445179e+02 3.347884491144145613e+02 3.423277949684224950e+02 3.511718035371005726e+02 3.663035551566589447e+02 3.720319092034152391e+02 3.771202993532816095e+02 3.854384132463423498e+02 3.807915354578884148e+02 3.938759408532091015e+02 4.019386839287735143e+02 4.056406821883608131e+02 4.118977696149169105e+02 4.205882788284375238e+02 4.313632192298711630e+02 4.347526005234559534e+02 4.375346588344495444e+02 4.394311289244000136e+02 4.443749476441383308e+02 4.561885842087717720e+02 4.671474278351961402e+02 4.651082465740829548e+02 4.673075332509397981e+02 4.701789801253132168e+02 4.759056015150285930e+02 4.822795588774224598e+02 4.881717143777345314e+02 4.951505663016054086e+02 5.063780876790594903e+02 5.066029331376883533e+02 5.185281053620963121e+02 5.270917976648211152e+02 5.335024627992628439e+02 5.405651332988580862e+02 5.415137444074960058e+02 5.546216448511670478e+02 5.624880873812988966e+02 5.645549115720039026e+02 5.569569251710973958e+02 5.612356086905107304e+02 5.652110864793178280e+02 5.794036889345755981e+02 5.879080736775952118e+02 5.899875973948823003e+02 5.906829213463269070e+02 5.987234410426447084e+02 6.054746008368558705e+02 6.096804115010502301e+02 6.133471407310638597e+02 6.287308135097604236e+02 6.287924638634433450e+02 6.315818513661675979e+02 6.291048506726416463e+02 6.345181948596294887e+02 6.364606807896514056e+02 6.430946820821815209e+02 6.455988619095144259e+02 6.433434135557382660e+02 6.516348421318408555e+02 6.474456907635253629e+02 6.489396708806555125e+02 6.509498733744970878e+02 6.542641964596957678e+02 6.580897292510055649e+02 6.605048438902963426e+02 6.675298993432520547e+02 6.729097140792316623e+02 6.811443087928349769e+02 6.756467324750173020e+02 6.843390133183144144e+02 6.844617528190221947e+02 6.921256014952770101e+02 7.014006608182345417e+02 6.974538292691867127e+02 6.888872246822663783e+02 6.981555033340069940e+02 7.035318303617274296e+02 7.032927414428853581e+02 7.145789476805490494e+02 7.270727828657128384e+02 7.221782099004651627e+02 7.265404484368606290e+02 7.221696275714630247e+02 7.238209568915117416e+02 7.272160468964688107e+02 7.273023637140779556e+02 7.250163289611621167e+02 7.392064772428868764e+02 7.402673499610051522e+02 7.478348025134107502e+02 7.554237950919907689e+02 7.620380399818108117e+02 7.604149254891514147e+02 7.696318930169602481e+02 7.743579985283231508e+02 7.739956129596755545e+02 7.756608080170395851e+02 7.850730636131559095e+02 7.857940108561532497e+02 7.850753624605491723e+02 7.914557234961328049e+02 7.923194715477155796e+02 7.989640697449247000e+02 8.044043675646654492e+02 8.113979812622304735e+02 8.109198996905638523e+02 8.229986229585516639e+02 8.203187935075093264e+02 8.179224006051014157e+02 8.248375837963199046e+02 8.248447952891817749e+02 8.249751639857669261e+02 8.344583805724362264e+02 8.431370085876169469e+02 8.479054095235177329e+02 8.463422488068864595e+02 8.639170559105925804e+02 8.613358927747354983e+02 8.618078482846287898e+02 8.652190313717181880e+02 8.637082272100996079e+02 8.583158976540070171e+02 8.589524458280192221e+02 8.624150811638652385e+02 8.683920166765084332e+02 8.753032642976174884e+02 8.715786800674032975e+02 8.600819382783918172e+02 8.640475356608866377e+02 8.784128798848364568e+02 8.819279323065684366e+02 8.897353055600102607e+02 8.928055144236600427e+02 8.949819731908313543e+02 8.937347469179813970e+02 8.987479457474867104e+02 9.039802229206287620e+02 9.005807147760668840e+02 9.056272637866089781e+02 9.025464973295242999e+02 9.029752731872288223e+02 9.055866837729763574e+02 9.057568118976248570e+02 9.099829467486838439e+02 9.110717828608796935e+02 9.011070141846565775e+02 9.005811403835813280e+02 9.033829783844770418e+02 9.079085983595555263e+02 9.115621420515135469e+02 9.274759036207375402e+02 9.230765790082675721e+02 9.255738068275273918e+02 9.263121430592481147e+02 9.381102169738976500e+02 9.369706583664358277e+02 9.401262857578818739e+02 9.361074385894694387e+02 9.454957303297376257e+02 9.460797736732342855e+02 9.568850687645992821e+02 9.482547647580743160e+02 9.511736681430301132e+02 9.543988157742993508e+02 9.577445209702250395e+02 9.553479197175723812e+02 9.712332460446272080e+02 9.628770812482042629e+02 9.702881706131724968e+02 9.777101030839523901e+02 9.794134559756643057e+02 9.732816842023073605e+02 9.766728996598407093e+02 9.787157695001170623e+02 9.825115818013616718e+02 9.821915952543135973e+02 9.749684100141964791e+02 9.848675947317262853e+02 9.833080445742849633e+02 9.882682091993706308e+02 9.904501037770011180e+02 9.853968991120298142e+02 9.893240902058718120e+02 9.950947894539496019e+02 9.902014492103611474e+02 9.940845256249236854e+02 9.907934825196865631e+02 9.889883622830369632e+02 9.927713587964485669e+02 9.944891505181450384e+02 9.985386942104676109e+02 1.010605749676080904e+03 9.961647502906512273e+02 1.009803090777434932e+03 1.019220114181322288e+03 1.021553905546995338e+03 1.013765806220560762e+03 1.012033186919054174e+03 1.008693326582403188e+03 1.009281457467594578e+03 1.017497893719274202e+03 1.012372110077462708e+03 1.014911261165323594e+03 1.019159550958710270e+03 1.020267006652377177e+03 1.010003474915063862e+03 1.021367707692286217e+03 1.037085833002113986e+03 1.034834777189298393e+03 1.032853621870533743e+03 1.028294201333119190e+03 1.025665995653263280e+03 1.041776832026168222e+03 1.045039844528765116e+03 1.041705114507612507e+03 1.044867867572635078e+03 1.041580274222982325e+03 1.044441043387989112e+03 1.036094453810672348e+03 1.033441984372279194e+03 1.037120435582664868e+03 1.042283565726747156e+03 1.036913163054428196e+03 1.045759715177761564e+03 1.041575039916911464e+03 1.044768970870534986e+03 1.035830614808929568e+03 1.039024151400062692e+03 1.034801974676365262e+03 1.042495925505455716e+03 1.036040181174350892e+03 1.039434872549221382e+03 1.039283952207813627e+03 1.034074566457622268e+03 1.029245077836830887e+03 1.032593806188494682e+03 1.029953935603673017e+03 1.033774703235356355e+03 1.040363136727874689e+03 1.043064799626240301e+03 1.044119333013463574e+03 1.050459324489716209e+03 1.046233894888611076e+03 1.050840942106270404e+03 1.053271693682716432e+03 1.045123343643737826e+03 1.043112749604648343e+03 1.038304713546362109e+03 1.040870540723662771e+03 1.045043726702397180e+03 1.050079546825998932e+03 1.043702584816169292e+03 1.054297737741997480e+03 1.063414765837846289e+03 1.053881487313042726e+03 1.057357893207766665e+03 1.058013538113638788e+03 1.056177759239282068e+03 1.064291599165496564e+03 1.061241304304626965e+03 1.068250532993350134e+03 1.062012968601398143e+03 1.056873629336627801e+03 1.059765247124024881e+03 1.060049139063283519e+03 1.052434850193285911e+03 1.058539143261145000e+03 1.051861385062560430e+03 1.048313635029288207e+03 1.050939942658791779e+03 1.058042500299637823e+03 1.057253081982432832e+03 1.049784782521035595e+03 1.062458534405083810e+03 1.060819915692700306e+03 1.065448463118902282e+03 1.064948748796687141e+03 1.078344361546067830e+03 1.079629331670735610e+03 1.087608461117016986e+03 1.085727714772209310e+03 1.090530822732170009e+03 1.096041984106113887e+03 1.093512763017729185e+03 1.090751314697699172e+03 1.082509483067901783e+03 1.090205717494674445e+03 1.091573513691348808e+03 1.081480541520799079e+03 1.093045644241117543e+03 1.094871624622576064e+03 1.100040840814529020e+03 1.096036634150102827e+03 1.097326664175385531e+03 1.095673259864895726e+03 1.095675591982294691e+03 1.104055680296575019e+03 1.094051370191330989e+03 1.102513549131750551e+03 1.098445025894538503e+03 1.097153774824083939e+03 1.107921690799990984e+03 1.098751598026585725e+03 1.100282446314623030e+03 1.104954025710331507e+03 1.107268786467209111e+03 1.101051112420169829e+03 1.106301204325398885e+03 1.097176375757290316e+03 1.108052498574341371e+03 1.101666547182897148e+03 1.105627504837475954e+03 1.102151805401090996e+03 1.102583606313714654e+03 1.101615091465198702e+03 1.098952219751897246e+03 1.096599474098552264e+03 1.099928686539461296e+03 1.093290899016728872e+03 1.110238473997801066e+03 1.101985801001065511e+03 1.109394755671983376e+03 1.106786454194623275e+03 1.106620503827181665e+03 1.093674913390432948e+03 1.092716341626151461e+03 1.098576313863762607e+03 1.088428508871785425e+03 1.088010917785530410e+03 1.086039536116996032e+03 1.087566435565669053e+03 1.089253325426590209e+03 1.093082003185054646e+03 1.094217718727543115e+03 1.094655452669350780e+03 1.094817858555186831e+03 1.093027055594295916e+03 1.098616495866272317e+03 1.096958243841766489e+03 1.091956053482369043e+03 1.094435461018269734e+03 1.092270219454045673e+03 1.099890932847537670e+03 1.102914376724450449e+03 1.101696986473569723e+03 1.098544676582032253e+03 1.100104547664516531e+03 1.100609028187447393e+03 1.097489901213513576e+03 1.103655514205378267e+03 1.098756426318421973e+03 1.098062274615365823e+03 1.106527566982018243e+03 1.102740935090264202e+03 1.109883147333381203e+03 1.111461738071207492e+03 1.109822473812397448e+03 1.102369642519586023e+03 1.106342587876779817e+03 1.106671269686369669e+03 1.092968757735568261e+03 1.093052526027212252e+03 1.085985618987816451e+03 1.089098068444390492e+03 1.087815376604208495e+03 1.094832574043572095e+03 1.093317035979813454e+03 1.089484987278020071e+03 1.093969972215545113e+03 1.090840259502871277e+03 1.085471653197853129e+03 1.080383919202414518e+03 1.079298184779917619e+03 1.083329464408145668e+03 1.081120014414002981e+03 1.085539065844776815e+03 1.089653178444581727e+03 1.079201464202979423e+03 1.080432799340443808e+03 1.079841331002808374e+03 1.085776703103436375e+03 1.089514627300895427e+03 1.088707083399064231e+03 1.092197018336913743e+03 1.103882276173128503e+03 1.109939031777939590e+03 1.108755660226428290e+03 1.106257627793679831e+03 1.116755373496615675e+03 1.113047127935622029e+03 1.115407034367176720e+03 1.113029133769533018e+03 1.113549855068068155e+03 1.110430419040266997e+03 1.110747252110232921e+03 1.121808979621362369e+03 1.122518260553875962e+03 1.115070476640164316e+03 1.118943436144056250e+03 1.123735604673737498e+03 1.123717533461045832e+03 1.131969385475540548e+03 1.123070389529031672e+03 1.127479735823415240e+03 1.131750222201134420e+03 1.127315152564318851e+03 1.134583081730215781e+03 1.123690353249500276e+03 1.134722750038672530e+03 1.137428534155584885e+03 1.138808303788093326e+03 1.134265424183036203e+03 1.144161824989699880e+03 1.150405403068293936e+03 1.147846365624935743e+03 1.150468584679743117e+03 1.147672536968990698e+03 1.145377757493339004e+03 1.151657559028225933e+03 1.146813352212886002e+03 1.158835633363065654e+03 1.161144673343245813e+03 1.162689737304843675e+03 1.152946529933609554e+03 1.147481297143907568e+03 1.136940282271451679e+03 1.128556738437465810e+03 1.136760296340009290e+03 1.133289348334643819e+03 1.135745029832401769e+03 1.129286584167549336e+03 1.131188127142498161e+03 1.132210972473176298e+03 1.137269589152965636e+03 1.140713645043526867e+03 1.134254155983171358e+03 1.132824565880442151e+03 1.127886753931130897e+03 1.119268309109676011e+03 1.136235389610652874e+03 1.136628058196658230e+03 1.138586487130407932e+03 1.145271392619289372e+03 1.136623133626777189e+03 1.137252138788666116e+03 1.123896256348142515e+03 1.122490724670540203e+03 1.105696046193352004e+03 1.108826239084256713e+03 1.113373975311461663e+03 1.107257459581088597e+03 1.107614111286653952e+03 1.106368665615046439e+03 1.110921504654682167e+03 1.110025879604257625e+03 1.123814798214142456e+03 1.124305768511368115e+03 1.124768303477046402e+03 1.119969485706639716e+03 1.113547246391103499e+03 1.123218648346541158e+03 1.124564429177413331e+03 1.121916939708043174e+03 1.121301669084220293e+03 1.129949579049603244e+03 1.125892745209753684e+03 1.130840826673658739e+03 1.120944496165185456e+03 1.123050753773564111e+03 1.121261835409220112e+03 1.124527937289043621e+03 1.136376282077028691e+03 1.134539569491436168e+03 1.136419008526952894e+03 1.128530839223058820e+03 1.134719695048362837e+03 1.123120028271308229e+03 1.124272026662609051e+03 1.133510231585942847e+03 1.138725635239127541e+03 1.123568752940564764e+03 1.132344326039355110e+03 1.135040226787751408e+03 1.133025732205479017e+03 1.136239153864331911e+03 1.131802684234580965e+03 1.128880116386788586e+03 1.127222599678097595e+03 1.114049764258817504e+03 1.116031137741631483e+03 1.117060296603863890e+03 1.104694947945256672e+03 1.107425415084694350e+03 1.101695616233242163e+03 1.105198284308952907e+03 1.095639703993384728e+03 1.085983627681440794e+03 1.098612391322877556e+03 1.108537160218670806e+03 1.106450819295868541e+03 1.098051272935263569e+03 1.098159077795753547e+03 1.098899733348243217e+03 1.096734266050909582e+03 1.093647047814618645e+03 1.090432647925834999e+03 1.090557426143604062e+03 1.107190056456486673e+03 1.111847886570293667e+03 1.111830044070933582e+03 1.104597780447900504e+03 1.115537834767267896e+03 1.111321490594982606e+03 1.128743507501584190e+03 1.127972220151616511e+03 1.121809714549638784e+03 1.129673138365252044e+03 1.133231724914611959e+03 1.123150603173917943e+03 1.129452490655273323e+03 1.131709135437571376e+03 1.137372568059985042e+03 1.133206495923570174e+03 1.135829367534279072e+03 1.137790065585664252e+03 1.129421623965882418e+03 1.132185507970223398e+03 1.129268529430717081e+03 1.127803847040756182e+03 1.125229442908831516e+03 1.115638437830476278e+03 1.122672788774465289e+03 1.118692739078326895e+03 1.115663905158542775e+03 1.110317456637274290e+03 1.103166601510849205e+03 1.107581580346569581e+03 1.117044071663462773e+03 1.113282560090286097e+03 1.104151264460868788e+03 1.117229987977391147e+03 1.114416188573079580e+03 1.121199168930276755e+03 1.118399923479311610e+03 1.114559194650224754e+03 1.111185029748406805e+03 1.107940949673875366e+03 1.101866669274649894e+03 1.091102113791664351e+03 1.093879918589451563e+03 1.099201727428192726e+03 1.091017805190921990e+03 1.099154611181168548e+03 1.104637263935931514e+03 1.105047184367398586e+03 1.108673142749533781e+03 1.097460828703116249e+03 1.104491856504624820e+03 1.102393170640424387e+03 1.107507132453207532e+03 1.107658639206274302e+03 1.109638486501824673e+03 1.107847955008555118e+03 1.110583524787882652e+03 1.106018133891485149e+03 1.124071836418834437e+03 1.113700811362412423e+03 1.116140042341645312e+03 1.108789170496102088e+03 1.110979918740761605e+03 1.112050701472040600e+03 1.107134923987040565e+03 1.114908456353628935e+03 1.119075089227755825e+03 1.112535649466203722e+03 1.113056944815836459e+03 1.110129332974652243e+03 1.108735079984890945e+03 1.113405556922054529e+03 1.111399993440368007e+03 1.108780965180013254e+03 1.113836942245356113e+03 1.110449244587807243e+03 1.113035701717009488e+03 1.124757746775579335e+03 1.127352269328187504e+03 1.131553759244944558e+03 1.140924847137422830e+03 1.128114824516648468e+03 1.138627972864117055e+03 1.126028241561321465e+03 1.124646106827111680e+03 1.127205160513476358e+03 1.128448761600963735e+03 1.127049645700050405e+03 1.131487813831547101e+03 1.139451764636976122e+03 1.133073460595099277e+03 1.146148283228260425e+03 1.138382218534860840e+03 1.141871003626791207e+03 1.153875324814914393e+03 1.140245925908438721e+03 1.149802128998027001e+03 1.147482577163929136e+03 1.148241098883990617e+03 1.150736995894598067e+03 1.146080272204251060e+03 1.139795967032951239e+03 1.134672449994615363e+03 1.135959416671142662e+03 1.139776950187578905e+03 1.126444588426697237e+03 1.126831309121839467e+03 1.121254523145512394e+03 1.113117233563913487e+03 1.112772201772481822e+03 1.125269910760272069e+03 1.118126284590333853e+03 1.116956962544891212e+03 1.121035801902043431e+03 1.123835863753707599e+03 1.113442227736215727e+03 1.114955814061317824e+03 1.127003056771097590e+03 1.120236927372189029e+03 1.114086489125969138e+03 1.118358808525752920e+03 1.119603972671265410e+03 1.119396186417703348e+03 1.108157672640842520e+03 1.112229107524969095e+03 1.117299294092449145e+03 1.120141910213375013e+03 1.113002936114291060e+03 1.109578590692065973e+03 1.103795082122747999e+03 1.117982140080572890e+03 1.110326493205163388e+03 1.108398894835902865e+03 1.107877533355000651e+03 1.115792043511880593e+03 1.115666075264374740e+03 1.106682700456622797e+03 1.116546844563830973e+03 1.117441810490759053e+03 1.121747743093465942e+03 1.119081973614148410e+03 1.129209851317388939e+03 1.126914094119309993e+03 1.139936899813842729e+03 1.128222184339523210e+03 1.132717706158451392e+03 1.127462663931134102e+03 1.125854028685820822e+03 1.125036292678618565e+03 1.129739188405604864e+03 1.139236413312321474e+03 1.145050574690837948e+03 1.131456081379106763e+03 1.129725324697175665e+03 1.135431125600082851e+03 1.130725708555869005e+03 1.134115967345827812e+03 1.132987903087893983e+03 1.123551531916136355e+03 1.122944244578152393e+03 1.122792350901891723e+03 1.115084859942304547e+03 1.113303437802253711e+03 1.117302079936162954e+03 1.125461175569965008e+03 1.115523797360665412e+03 1.116156692908821014e+03 1.116950889460432791e+03 1.123662032046338027e+03 1.120951589333942820e+03 1.128416992447217581e+03 1.125165574976557537e+03 1.120071762609090001e+03 1.119326442097691142e+03 1.116852951140215282e+03 1.114375582423052947e+03 1.114147555963885679e+03 1.122277201980573409e+03 1.112319121653236834e+03 1.104456929470618661e+03 1.101092256280369838e+03 1.105746775164628161e+03 1.111838395399430965e+03 1.116816008088049557e+03 1.110525702102197783e+03 1.105049046105560592e+03 1.098008367179004381e+03 1.100475988447650479e+03 1.112583563391628104e+03 1.112454312049848113e+03 1.122864946380273977e+03 1.119072931248340183e+03 1.123603435328184332e+03 1.123253675147618651e+03 1.113634766057351726e+03 1.117781171936573401e+03 1.110413419174842829e+03 1.106860120444177710e+03 1.109279510029787161e+03 1.109480830553507531e+03 1.101005251516289945e+03 1.108721217468876375e+03 1.104894495091200724e+03 1.109430534467717507e+03 1.108168159479387896e+03 1.108516652068644362e+03 1.119582836768733387e+03 1.117309054556777937e+03 1.112873712527693442e+03 1.115825884618207283e+03 1.125983901625332692e+03 1.111398657052117869e+03 1.130790739502882616e+03 1.122504559695126545e+03 1.132213318511493071e+03 1.118980632822579764e+03 1.119747501205874869e+03 1.113550051489496809e+03 1.119201802300493455e+03 1.116066828552928655e+03 1.107061000751319170e+03 1.115187995952370102e+03 1.110477356594426510e+03 1.111784054147091638e+03 1.107498628866223953e+03 1.114551691601921675e+03 1.103686599580992379e+03 1.107496155513592157e+03 1.100990837816552812e+03 1.103619041300314166e+03 1.099183333171639106e+03 1.112971506236497817e+03 1.103253949395848167e+03 1.101420215450420301e+03 1.091854776457026901e+03 1.093531112820683120e+03 1.103151847944168594e+03 1.096908570606101421e+03 1.099180524814820046e+03 1.098831797211719731e+03 1.097143238281765889e+03 1.105402192182672252e+03 1.107950773764347787e+03 1.102615969741117624e+03 1.103080224774409544e+03 1.114668369688571374e+03 1.091751819122539928e+03 1.097859144202074276e+03 1.086404931580044831e+03 1.099359545768556927e+03 1.099491701690074706e+03 1.088499191991479165e+03 1.093107011012853718e+03 1.102887866484263668e+03 1.088049366852618277e+03 1.088965811974777125e+03 1.076303266393210151e+03 1.088592917733530612e+03 1.090546491401007643e+03 1.092429025310254474e+03 1.096613189064801190e+03 1.090582414306985811e+03 1.095716309542935505e+03 1.095823745248730802e+03 1.099964305488124637e+03 1.102578553609907203e+03 1.107696444487245117e+03 1.096875173488678001e+03 1.103625439837881231e+03 1.094401311743862607e+03 1.098096396652472322e+03 1.111859682753427705e+03 1.107683477936468762e+03 1.099785610883596746e+03 1.104182715591228316e+03 1.111271100532793298e+03 1.099693989442391285e+03 1.101864508030262186e+03 1.101168442446900144e+03 1.109015129027917965e+03 1.098390625378477353e+03 1.101994172566890711e+03 1.104490699209165996e+03 1.095118499375585088e+03 1.103522468720255574e+03 1.100403402655569607e+03 1.106183484205662808e+03 1.103180891792732382e+03 1.106384723912601885e+03 1.113620617984687442e+03 1.114953734192854654e+03 1.111864614033987209e+03 1.101482472498453944e+03 1.099905710496113215e+03 1.103911920810184938e+03 1.100939865925070080e+03 1.096647815676289611e+03 1.097618898866098334e+03 1.101218184499238987e+03 1.095486019427462907e+03 1.088877278885040596e+03 1.091647107652086333e+03 1.084262243971323187e+03 1.084694661850749981e+03 1.077292861431359142e+03 1.088290541009862864e+03 1.080022749967385835e+03 1.093290994020038852e+03 1.099412405104818845e+03 1.104344920891064021e+03 1.110540560203355653e+03 1.105936128379406455e+03 1.108488570813927026e+03 1.125631236400078024e+03 1.116427202621265678e+03 1.112666478452424826e+03 1.116640883765291392e+03 1.114537003172505592e+03 1.097941532198544792e+03 1.095680131427151991e+03 1.111828608555741084e+03 1.105842637845888930e+03 1.110707485863371403e+03 1.111748466442185190e+03 1.122555578252277655e+03 1.107951589846093157e+03 1.116075481381061991e+03 1.116294727955792951e+03 1.117676950359381863e+03 1.126600286838615148e+03 1.121436378337804854e+03 1.120871644862870426e+03 1.124984516001474731e+03 1.127716981328931752e+03 1.135108815687935930e+03 1.131622008387457981e+03 1.123934018616257617e+03 1.133995672101413902e+03 1.131837781399170126e+03 1.124863927878368941e+03 1.119715002902585411e+03 1.113372639279411942e+03 1.123291631206092234e+03 1.112764611743033811e+03 1.121430578957722901e+03 1.115536966300401218e+03 1.112812115735722728e+03 1.116392510408589715e+03 1.109674923043906119e+03 1.121973166538179839e+03 1.123881764838071149e+03 1.122055755983779818e+03 1.124239194664907018e+03 1.124550343779232435e+03 1.132416026234882565e+03 1.126700184259521393e+03 1.119806444803971544e+03 1.119374652707321729e+03 1.117757726300084869e+03 1.113271220542830179e+03 1.105348296246538894e+03 1.122248839899908944e+03 1.119386062751587588e+03 1.112065855603440696e+03 1.111257428949413452e+03 1.112704421159280173e+03 1.112678798986152742e+03 1.099914445047281561e+03 1.100202152065913651e+03 1.100164862650488203e+03 1.099871944905853525e+03 1.114551277857185141e+03 1.116863557809313761e+03 1.108888672053402843e+03 1.118539562821173149e+03 1.114330446208279682e+03 1.115287469990421187e+03 1.119466253680898717e+03 1.116636729416676872e+03 1.110757617440784770e+03 1.111398964103005255e+03 1.107251288709859409e+03 1.103655389485862543e+03 1.102755934859368836e+03 1.095875475564441786e+03 1.098242995154283108e+03 1.095608745184862755e+03 1.098450534821452948e+03 1.094749202824175882e+03 1.090373838601955413e+03 1.093168573672745197e+03 1.092301140900860901e+03 1.095357183366680601e+03 1.094916302481594585e+03 1.084923629328746756e+03 1.091487983082848814e+03 1.084163173884696562e+03 1.092598975105671343e+03 1.098119673005972118e+03 1.093681840450243953e+03 1.088156861612202420e+03 1.093815146307419582e+03 1.098288903376111648e+03 1.099249619718354325e+03 1.093763043525177636e+03 1.105191579005704625e+03 1.105571444347243641e+03 1.103751128558719756e+03 1.098003673928631997e+03 1.076740644201807527e+03 1.078304995723442516e+03 1.084735334602671401e+03 1.083656891495733589e+03 1.089033376060320052e+03 1.084975469198508563e+03 1.092001842528837869e+03 1.096238871402640143e+03 1.093741365604588282e+03 1.100581463920406350e+03 1.095925651152003638e+03 1.103816043604472725e+03 1.104621012301111932e+03 1.096569027026653202e+03 1.095211957096194283e+03 1.108520631050183738e+03 1.118534013865675433e+03 1.111360820756376143e+03 1.099538281947546238e+03 1.108966960060310839e+03 1.112533445249353463e+03 1.117795052849091007e+03 1.100551158411822371e+03 1.110108054653925592e+03 1.112625111204522682e+03 1.115074744141019437e+03 1.119210767940094456e+03 1.116957137819076706e+03 1.113871065822407218e+03 1.116882652689516362e+03 1.113955622052387071e+03 1.117809158550151778e+03 1.120001281386046458e+03 1.133003864158534498e+03 1.122946583600933536e+03 1.116054234947197074e+03 1.124842840070431293e+03 1.116454722462554173e+03 1.124427138481644988e+03 1.126670762574699211e+03 1.116279002102837921e+03 1.111043565690788682e+03 1.125621681111917496e+03 1.114434966160854856e+03 1.117740564895728994e+03 1.117725127903636576e+03 1.112700805904556546e+03 1.112797294720441414e+03 1.108802452095820627e+03 1.108757737604307749e+03 1.115929181507757676e+03 1.107975492557427515e+03 1.103265084274011315e+03 1.102616521848322009e+03 1.109092289794372618e+03 1.098639513744145233e+03 1.100417330255814022e+03 1.106025044638561212e+03 1.110519244562610538e+03 1.115136747329705713e+03 1.115270222799114435e+03 1.120855714778651645e+03 1.119846860604779295e+03 1.126820459477348322e+03 1.116462589433395124e+03 1.127612911066855759e+03 1.123627180809229685e+03 1.122957214776510455e+03 1.130711364853928217e+03 1.123460180583892679e+03 1.122182903564606704e+03 1.118342027211533832e+03 1.110625741861224014e+03 1.119867216396287631e+03 1.131412885612706305e+03 1.129413332624552822e+03 1.127893642297303586e+03 1.121125938311132813e+03 1.119418742841153289e+03 1.116326154258703127e+03 1.115480044049929575e+03 1.124930099608601950e+03 1.125154576154359802e+03 1.129541072466210608e+03 1.130313161000635773e+03 1.127441770235897820e+03 1.136193194187401559e+03 1.138497289032278786e+03 1.140849570596490139e+03 1.148732441017994006e+03 1.146154880240400416e+03 1.141567768608345432e+03 1.156264604926185939e+03 1.147530308567727843e+03 1.142632001464415907e+03 1.148604246470786393e+03 1.147811711703659057e+03 1.147323469011453199e+03 1.142431651046076695e+03 1.127104219063808614e+03 1.131392592498739987e+03 1.136892303492145857e+03 1.134790694652799175e+03 1.143275635116202238e+03 1.136607144645643075e+03 1.136095561248559306e+03 1.143330829882951775e+03 1.141668035324471703e+03 1.143521285150767881e+03 1.146234575159572614e+03 1.135148601638075888e+03 1.148858237336673710e+03 1.148071194559733613e+03 1.149793701351564096e+03 1.157409135323475311e+03 1.158434894939194919e+03 1.164169684642492484e+03 1.156766442938441060e+03 1.155954647498957229e+03 1.152824698646827528e+03 1.158419828826381718e+03 1.157237006173312466e+03 1.157110585428725244e+03 1.165415318649491155e+03 1.163423470143439317e+03 1.170081037398438639e+03 1.167418466224110716e+03 1.167521146824768721e+03 1.168625484496183617e+03 1.173565417175373796e+03 1.171671312167395399e+03 1.169092362541139209e+03 1.175450962384254808e+03 1.176212720645268291e+03 1.177604006841120736e+03 1.162039066815642855e+03 1.162527945104041237e+03 1.167324572909271410e+03 1.163367178441347505e+03 1.156668089122582387e+03 1.161470057179893502e+03 1.157142068199006417e+03 1.162825537705900615e+03 1.172006099636845647e+03 1.163607481819586155e+03 1.159362952256859444e+03 1.167984835507764501e+03 1.164151935861854327e+03 1.172082613827989235e+03 1.154908703311035879e+03 1.144167094717751297e+03 1.140731650113720661e+03 1.138123857878542822e+03 1.138832432073271093e+03 1.141548862901640632e+03 1.142559764260776092e+03 1.130426935491373797e+03 1.136453489004233688e+03 1.138162130464150550e+03 1.150285014410505710e+03 1.144274063705885283e+03 1.133274771227593192e+03 1.121813386099842774e+03 1.125989334096508401e+03 1.123513609437471359e+03 1.112747105908028971e+03 1.118718398098226544e+03 1.125480419012141056e+03 1.122533907189876572e+03 1.129389702791597756e+03 1.133528596559514199e+03 1.134030543176088258e+03 1.127009914951676137e+03 1.127994240287461253e+03 1.128160228688790085e+03 1.131784723431845123e+03 1.145883958603389146e+03 1.141588663011540575e+03 1.136473518606827383e+03 1.137931114978116057e+03 1.145087609952140610e+03 1.131431189929877064e+03 1.131425182819063366e+03 1.135392956928434387e+03 1.141276497340028072e+03 1.132860294415391763e+03 1.149952122016381281e+03 1.143112334692926424e+03 1.151587125299288118e+03 1.136847556600885810e+03 1.152556967676137447e+03 1.157836769016173321e+03 1.162696544755086279e+03 1.158749086082540543e+03 1.164667090524755622e+03 1.153305141601742207e+03 1.148570857417985053e+03 1.159313403947455072e+03 1.144047877948326914e+03 1.153754787501456121e+03 1.152403377482820815e+03 1.155236003245539450e+03 1.160498978346754711e+03 1.157079550444096412e+03 1.152212886554154693e+03 1.155022740636122535e+03 1.162268140312932019e+03 1.155802259353539966e+03 1.149636502323279046e+03 1.157093068068028060e+03 1.158895900763941881e+03 1.159191695562352152e+03 1.139829501208928377e+03 1.144721492134556229e+03 1.151488484803889150e+03 1.155971244344538945e+03 1.139743457584622774e+03 1.144245800605653812e+03 1.141066481982633832e+03 1.141338786791176972e+03 1.152746429426375016e+03 1.154605297739421530e+03 1.146723510421904393e+03 1.156287836284955347e+03 1.151310632726620042e+03 1.153613237510058980e+03 1.163396366419445485e+03 1.161927001071228688e+03 1.162093706257623580e+03 1.152201369419607317e+03 1.146908998649121258e+03 1.146564957030727555e+03 1.146350227176111048e+03 1.150269785034364759e+03 1.150238669549588849e+03 1.156965035298100474e+03 1.163489618944107860e+03 1.148066015850193935e+03 1.147045893598831299e+03 1.152833696126921950e+03 1.143975902729744575e+03 1.148114502463963845e+03 1.155473056206953743e+03 1.158224637286954248e+03 1.155829091899732020e+03 1.156032987028385378e+03 1.153652334323054902e+03 1.159453530385145768e+03 1.162735047747646149e+03 1.178908886663350586e+03 1.179196539231766337e+03 1.176015328820098148e+03 1.175103656419298432e+03 1.174840546699886318e+03 1.172821094303320933e+03 1.168065283025103554e+03 1.159761093328525703e+03 1.158131069467665839e+03 1.161351263104187183e+03 1.171430955255216986e+03 1.174683171862825702e+03 1.175221719207002707e+03 1.183321357405124218e+03 1.180316476970683652e+03 1.182614471572717548e+03 1.191216130381068069e+03 1.173370752281508885e+03 1.179384124873760811e+03 1.165348163685872350e+03 1.168548954664265921e+03 1.170555818240452027e+03 1.174220021738658488e+03 1.170025233595282998e+03 1.165946317849710113e+03 1.157516725523623336e+03 1.155810263620424621e+03 1.146784013708141629e+03 1.148825006297937989e+03 1.164128770666951823e+03 1.170950595834033948e+03 1.165656454391666557e+03 1.165053134519062951e+03 1.166994210919265925e+03 1.161146092575456578e+03 1.165718807908136114e+03 1.162960750681231957e+03 1.162715796095036922e+03 1.160836987032413390e+03 1.157579505988114761e+03 1.157655850261494152e+03 1.164906410332065889e+03 1.160823914377998790e+03 1.165727867298615820e+03 1.167032243471531274e+03 1.173750948184036361e+03 1.174053853302222251e+03 1.169864555109053981e+03 1.169241950511397590e+03 1.159491169619118409e+03 1.160077098460150182e+03 1.151641052544439844e+03 1.142521614669034079e+03 1.141352885741369391e+03 1.135114180831121303e+03 1.136038229809968698e+03 1.116123011826557331e+03 1.125211818288176573e+03 1.109433147472888322e+03 1.104958013188638915e+03 1.105143479087465948e+03 1.102873725408223891e+03 1.093433577294784300e+03 1.099252778687493219e+03 1.091417093895939161e+03 1.089590504203684077e+03 1.095030567342358836e+03 1.102533860236235114e+03 1.094037817466183469e+03 1.100716470078709790e+03 1.090091787171872284e+03 1.087863720113368572e+03 1.084431555702315563e+03 1.093856695720807465e+03 1.095316082443268670e+03 1.100208469260622678e+03 1.103512253983529263e+03 1.111211595559969055e+03 1.106267336248202355e+03 1.114454913530235899e+03 1.112558396592411100e+03 1.115784219416716041e+03 1.109582496930026537e+03 1.108265104267927654e+03 1.117225279051356893e+03 1.109279127892167708e+03 1.104392973918015286e+03 1.116155211552144692e+03 1.110627420488063535e+03 1.109859114561193110e+03 1.110212714733304210e+03 1.108519524588959712e+03 1.094166075913153009e+03 1.102701907234193413e+03 1.098449988224580466e+03 1.093432697952413264e+03 1.099367128302981428e+03 1.104673140132237677e+03 1.103818678426258657e+03 1.104254581699843129e+03 1.112378612699273390e+03 1.099933251550308796e+03 1.105620224695262323e+03 1.109982462236568153e+03 1.107270315537354918e+03 1.106186555511812685e+03 1.105419833881350769e+03 1.102044847252816453e+03 1.095974266469034092e+03 1.108704273503278500e+03 1.107713323871962075e+03 1.115517920049969462e+03 1.106891676020670957e+03 1.106849407473027213e+03 1.120275612276946504e+03 1.126943942832495168e+03 1.118619437007764873e+03 1.121756733509964533e+03 1.124939265257448596e+03 1.130881672843994693e+03 1.131865662518516501e+03 1.133075159796576827e+03 1.116932324436038698e+03 1.114028983222218585e+03 1.126549184223059910e+03 1.115514039943076114e+03 1.116827087440994092e+03 1.120720830505369349e+03 1.116283432328553317e+03 1.109503142850668382e+03 1.107759093814053131e+03 1.116365411109345132e+03 1.105994188172314580e+03 1.112871115530030465e+03 1.108842485549697358e+03 1.112939699273852739e+03 1.112279324482642778e+03 1.114283169262771708e+03 1.107963030665557199e+03 1.103690126132541536e+03 1.107142253986492051e+03 1.104034619965632373e+03 1.100316930595103031e+03 1.097572428872828823e+03 1.097444863435336856e+03 1.086930753197458898e+03 1.094935839446124646e+03 1.100134383015296180e+03 1.096683729474113079e+03 1.102277972966817288e+03 1.092491462106017934e+03 1.095581492577463223e+03 1.100681370200820766e+03 1.107780171086331165e+03 1.111231514861908863e+03 1.117435087449244520e+03 1.104586349900617734e+03 1.112947352353426368e+03 1.110218420763081667e+03 1.114394673141368457e+03 1.111573617852288407e+03 1.116067599457345977e+03 1.114562576480034750e+03 1.114627799331072083e+03 1.117973986519622258e+03 1.119562519777712851e+03 1.120875547273676148e+03 1.107691703794720524e+03 1.112315754249609199e+03 1.095352573238179730e+03 1.100562703455264682e+03 1.098677599134955926e+03 1.098454905762589988e+03 1.098846042392090339e+03 1.099925306250790072e+03 1.103918114315319372e+03 1.103187552199150559e+03 1.102582535495756247e+03 1.103875521801900049e+03 1.106118501713795922e+03 1.098222074092523599e+03 1.095694158364833356e+03 1.097633314453191588e+03 1.102641849935323080e+03 1.111601584329975140e+03 1.100195377255745825e+03 1.111336621007747908e+03 1.110524415987493967e+03 1.096960450225354180e+03 1.104432427473677080e+03 1.088286802223545692e+03 1.091288476918072320e+03 1.083478307458891550e+03 1.084672409673287802e+03 1.093130799842374245e+03 1.088148599013710964e+03 1.093519029934684113e+03 1.103921720555631964e+03 1.091103396369541088e+03 1.096244734683676370e+03 1.096027424469342122e+03 1.100093150292520022e+03 1.101429136283859862e+03 1.097292858515101670e+03 1.085755510301318964e+03 1.086212535997643045e+03 1.083958444926061929e+03 1.092176154607897161e+03 1.084021262462416416e+03 1.091724010489042485e+03 1.101585830667338996e+03 1.103018182573044896e+03 1.095566207476555746e+03 1.109797295073827854e+03 1.105971996103017318e+03 1.105716027541543099e+03 1.107457653069696107e+03 1.104953491027665905e+03 1.100744703100719789e+03 1.094455495446540681e+03 1.095654522864838555e+03 1.092454992557597052e+03 1.094971315082402270e+03 1.105683235277104586e+03 1.109580577797710021e+03 1.107651217426564926e+03 1.108033925423300161e+03 1.109697630591800362e+03 1.110767795453139570e+03 1.119132339914605836e+03 1.119450484565661327e+03 1.127494323174605142e+03 1.118678337401302088e+03 1.120700824352224799e+03 1.122603035493106745e+03 1.120127104058827172e+03 1.115422544195176442e+03 1.105516132593201974e+03 1.113831354838016068e+03 1.118154944103753678e+03 1.114973176355270425e+03 1.119472451130350237e+03 1.098391831026327736e+03 1.100986484811848641e+03 1.100462032245235605e+03 1.099455946225294610e+03 1.093451994742931902e+03 1.097289475102029883e+03 1.090086973390428057e+03 1.093470115111723999e+03 1.096880832176691001e+03 1.093777492646195697e+03 1.100661152618461074e+03 1.086455954204074942e+03 1.090935500994878794e+03 1.102175880325137314e+03 1.098983861852357677e+03 1.098389159703720679e+03 1.102586871405790816e+03 1.110375676893411992e+03 1.105065643869450696e+03 1.106488529530519600e+03 1.110444812394838436e+03 1.093420443526214967e+03 1.104583604329585569e+03 1.108133970861259058e+03 1.119267599182300046e+03 1.114486253937381434e+03 1.115940673537722432e+03 1.106707506050624488e+03 1.100091757078558885e+03 1.103229421498435840e+03 1.109852258072825407e+03 1.118192245043060666e+03 1.112642499833368674e+03 1.116764814106122230e+03 1.115566632964536666e+03 1.116429507310229610e+03 1.114600392034940114e+03 1.110289592714900436e+03 1.114399314190635778e+03 1.116529713819335711e+03 1.107486879157884459e+03 1.111858049800917797e+03 1.116369865910740828e+03 1.107695489383824452e+03 1.107159639975196342e+03 1.099637626475951720e+03 1.103821014828449051e+03 1.104402623376385691e+03 1.108903848551332430e+03 1.107428628797135843e+03 1.111937692954375734e+03 1.118209100820404501e+03 1.119756289114379570e+03 1.127608897634196637e+03 1.138922100892903700e+03 1.150171051405804064e+03 1.138610914792499216e+03 1.149331789956401735e+03 1.134828101502562049e+03 1.149658095797249871e+03 1.150819066759146835e+03 1.143275308402181736e+03 1.136230104959913433e+03 1.146411090481138444e+03 1.146565893059514565e+03 1.149273116770735214e+03 1.142654600451379338e+03 1.137028165537983114e+03 1.141428216597760411e+03 1.141820853528382486e+03 1.146973409366299848e+03 1.146148883893718903e+03 1.146513816399701227e+03 1.135870069609336269e+03 1.133151248674489580e+03 1.131000534096489446e+03 1.122561676404455739e+03 1.135950205457623497e+03 1.145854600342341200e+03 1.138843345135904656e+03 1.138541906857843969e+03 1.141542019349780503e+03 1.130056173592819505e+03 1.129511472505466372e+03 1.130357178843515157e+03 1.123711438093745983e+03 1.130503254412268689e+03 1.129028856907037152e+03 1.123533986967880082e+03 1.117822186766173900e+03 1.117443541405334372e+03 1.122813769203881293e+03 1.126098236260924978e+03 1.129250917437493172e+03 1.123517592584484419e+03 1.134711103900825492e+03 1.130696949778156750e+03 1.130903623830633933e+03 1.140981048368861593e+03 1.139389834534953934e+03 1.143801062013608771e+03 1.142242723379838480e+03 1.143743855301123631e+03 1.144430115372193541e+03 1.139372189358439300e+03 1.145684894826390064e+03 1.130719713698868190e+03 1.135488400121014365e+03 1.141819865210479975e+03 1.147839200670481659e+03 1.134373718123831850e+03 1.149287792741732346e+03 1.146058963007040120e+03 1.140217374186595862e+03 1.136905279247660019e+03 1.135863349123620992e+03 1.134538067429821012e+03 1.141898841412922366e+03 1.146710673004742830e+03 1.152015305345678371e+03 1.150517679352680716e+03 1.160070797599467369e+03 1.163282648175262693e+03 1.145201613412324150e+03 1.153049238908565485e+03 1.141082287343716189e+03 1.140357487656485318e+03 1.157589792214276940e+03 1.153452438667421575e+03 1.160165547774798597e+03 1.161912554662826096e+03 1.158203937325581137e+03 1.168447219294791012e+03 1.162150190511566507e+03 1.171967870400429092e+03 1.171665279435293314e+03 1.169177024145163386e+03 1.167800753969671860e+03 1.156659304146564637e+03 1.161564737232087964e+03 1.157880618325112209e+03 1.165397981284407933e+03 1.164913683483263640e+03 1.172025928894224990e+03 1.184401525474298296e+03 1.183398634896547264e+03 1.187410748840024326e+03 1.188150747123435394e+03 1.181638906581159745e+03 1.180071787458252857e+03 1.183038011705624740e+03 1.188853609824422165e+03 1.182638885122866213e+03 1.191374573467676100e+03 1.177488063281093218e+03 1.188573777508298008e+03 1.187776690113099221e+03 1.183647463792099870e+03 1.185843376198019314e+03 1.182867175021872299e+03 1.178239703395753168e+03 1.177402655053093667e+03 1.177452972108557333e+03 1.185634218455925520e+03 1.184472422603963878e+03 1.183545437466995509e+03 1.183191028441376602e+03 1.175317865116244320e+03 1.175960188889366918e+03 1.182864402055879054e+03 1.179423062627509807e+03 1.174354972314793031e+03 1.167286389090327702e+03 1.167947363207864328e+03 1.168966744991959331e+03 1.167975187350142733e+03 1.167872229979727308e+03 1.166638263346040276e+03 1.164350387162835887e+03 1.157385526820099130e+03 1.150564199954958667e+03 1.157870269117294583e+03 1.162702850352699897e+03 1.143983042544015916e+03 1.145491726026950573e+03 1.146219177021547921e+03 1.149857747233982082e+03 1.148619846713578454e+03 1.142791548735867764e+03 1.157061603432054881e+03 1.161235237016128849e+03 1.162185816137192433e+03 1.159078221683093716e+03 1.157751047149637998e+03 1.159906656949874332e+03 1.155669688518239809e+03 1.166945852275923016e+03 1.163023822061926239e+03 1.156448527961147647e+03 1.158271065713251801e+03 1.150478970285707192e+03 1.165892290568058343e+03 1.159933093202059354e+03 1.154938980090005771e+03 1.155473639664818847e+03 1.153212067983889710e+03 1.156182523324553131e+03 1.148068783810966579e+03 1.152306197400992005e+03 1.153188083126209222e+03 1.160435314022491639e+03 1.160576374800508574e+03 1.154578703518585144e+03 1.158452628925304452e+03 1.160053346419683294e+03 1.174733656852360355e+03 1.167612208811309529e+03 1.167701542770479136e+03 1.164310333588575077e+03 1.161032744067541444e+03 1.157317518062473710e+03 1.165432505429525236e+03 1.154588092582459467e+03 1.151933365347177642e+03 1.162471438609730740e+03 1.158384244604206287e+03 1.149450570662086193e+03 1.153945752271851688e+03 1.153666812687720267e+03 1.160053076499257259e+03 1.158170234487265816e+03 1.168263056604358781e+03 1.167916026155912050e+03 1.178382838902460435e+03 1.174246045601522610e+03 1.176643386819443094e+03 1.172916309495598398e+03 1.168130138412169117e+03 1.168971305893893486e+03 1.168161799163219257e+03 1.171922915075176888e+03 1.166767745887241290e+03 1.173491023105788599e+03 1.174279838324463071e+03 1.181542324536815840e+03 1.177892795515276930e+03 1.168065009249384502e+03 1.179376462894432052e+03 1.174059318046783346e+03 1.169537947719014255e+03 1.169885584047665589e+03 1.165893335398147883e+03 1.167705158516007032e+03 1.163183408846678276e+03 1.162477179304983110e+03 1.163449084571298954e+03 1.153714722912999832e+03 1.155486423928364047e+03 1.160344869373125903e+03 1.167333916982067649e+03 1.166196759913702635e+03 1.173095204058847457e+03 1.172283266646035599e+03 1.173703435945768206e+03 1.167988616873453111e+03 1.165476198395474967e+03 1.162128285575643076e+03 1.166679751216776367e+03 1.163458326644786439e+03 1.167419587231072455e+03 1.171563829116983470e+03 1.159768638332051978e+03 1.166318867803880039e+03 1.168139508272064631e+03 1.171048274114053356e+03 1.170406442942645754e+03 1.168329520903763978e+03 1.170739250787773244e+03 1.154172529008257925e+03 1.162669709190182402e+03 1.176748622912304882e+03 1.170027357929794789e+03 1.171944229436642900e+03 1.182354988068663033e+03 1.171886131760623812e+03 1.183712939180883950e+03 1.180864314532539083e+03 1.189625883602692738e+03 1.181958706656639151e+03 1.183042886703361091e+03 1.198251170584730517e+03 1.187993383909055183e+03 1.184182187433225408e+03 1.192679277842541751e+03 1.181037909132646291e+03 1.184870734484293962e+03 1.189144678837780702e+03 1.189789601499868468e+03 1.188895154742639988e+03 1.192795928602214190e+03 1.196010775176504012e+03 1.184817123313873708e+03 1.179349300149077408e+03 1.188951130433496928e+03 1.184382852983371322e+03 1.181901159717625433e+03 1.187953582795182456e+03 1.183716340251788097e+03 1.180167288911391779e+03 1.189991719111091243e+03 1.186678841479172434e+03 1.190451389362036252e+03 1.179520002427068675e+03 1.180560018602219770e+03 1.185336579960849804e+03 1.183343323875016040e+03 1.183857353867467282e+03 1.181695502360860019e+03 1.188057452673525404e+03 1.182026631775919896e+03 1.180210834289070135e+03 1.186320182097553925e+03 1.197652335619447513e+03 1.183590098966624282e+03 1.194588403586782761e+03 1.197487082450734533e+03 1.208884491352354644e+03 1.212526708424586786e+03 1.201969241425425025e+03 1.206927154433727765e+03 1.200661666640713065e+03 1.209781447238002556e+03 1.207832640501836977e+03 1.220726353668271031e+03 1.216765519773452297e+03 1.213512952305871067e+03 1.215659398239601387e+03 1.212800708949460386e+03 1.219476987927329219e+03 1.209430457064364418e+03 1.203475442193361005e+03 1.198749182568949436e+03 1.190409864015498897e+03 1.194628226189840007e+03 1.185721280368056568e+03 1.194101680717402814e+03 1.193977478232700605e+03 1.193973288284019645e+03 1.181229154372113953e+03 1.190247742948422001e+03 1.177826285085294103e+03 1.185678363582371730e+03 1.187327663931349889e+03 1.195292559421206533e+03 1.183638977203920376e+03 1.181575659953762852e+03 1.184864393940145419e+03 1.194707680573552807e+03 1.184736071268209116e+03 1.187896870586948808e+03 1.176632138797076777e+03 1.196807416555173859e+03 1.196053949137172367e+03 1.208564503304257414e+03 1.193820306597893250e+03 1.196397522524414171e+03 1.197547103867189207e+03 1.185157921348684113e+03 1.183347087122928542e+03 1.183263167021251093e+03 1.173316451561184749e+03 1.175604023223751938e+03 1.183913993397452487e+03 1.179258163603185039e+03 1.174932386732457644e+03 1.182315885341397461e+03 1.172140755562640379e+03 1.179865377295818917e+03 1.166698033998744449e+03 1.171017560340340196e+03 1.173913299980246165e+03 1.176859556417859721e+03 1.174735665310665127e+03 1.170844481584204232e+03 1.172346509363632777e+03 1.164490041397778896e+03 1.160528334937508362e+03 1.166082334646771869e+03 1.158946459650854422e+03 1.153379340985413364e+03 1.151989587523388991e+03 1.149546693960343646e+03 1.151653542702000323e+03 1.153988986916122030e+03 1.159109016993815203e+03 1.150378993460038828e+03 1.155768706971098936e+03 1.154640387895296499e+03 1.145635981766025225e+03 1.142678209834015888e+03 1.147401870763057104e+03 1.146101664114120467e+03 1.142940940617217166e+03 1.145490587774210553e+03 1.145954373595867764e+03 1.141237432686226839e+03 1.131479144645841416e+03 1.132096733244633469e+03 1.130123213143615885e+03 1.135124072581414111e+03 1.128901613175805778e+03 1.130646065240781809e+03 1.140622440906544171e+03 1.135008905916908361e+03 1.125203468033843137e+03 1.129236390317116047e+03 1.134157469807095822e+03 1.126186663273355862e+03 1.122568465082572402e+03 1.118356847320344514e+03 1.112596819371453194e+03 1.122746131540609895e+03 1.114772082409603172e+03 1.128221291382732488e+03 1.116806839283563932e+03 1.124427986932780414e+03 1.128884997660223235e+03 1.134970708943599902e+03 1.129942181532072709e+03 1.131536758660769237e+03 1.114039660287230163e+03 1.116116056037292765e+03 1.122449044104098903e+03 1.110868460156730407e+03 1.116823954232076858e+03 1.122812276282456878e+03 1.123685729686551440e+03 1.112923138895986540e+03 1.122511386995129214e+03 1.120336107720279642e+03 1.123831813101272701e+03 1.132724855373811124e+03 1.132642195775147457e+03 1.130353398830231981e+03 1.139729422931815861e+03 1.132601900064950314e+03 1.130444791361886928e+03 1.132433410674067545e+03 1.135776876846244477e+03 1.134491735282667378e+03 1.142737192215017785e+03 1.140802741437452141e+03 1.147760550759841863e+03 1.135241861835974532e+03 1.142954922894543188e+03 1.142815601844853063e+03 1.142935498476386329e+03 1.146743088557057035e+03 1.133025215023390047e+03 1.134496181650713652e+03 1.135223188696907755e+03 1.130730861158126118e+03 1.142181079336036191e+03 1.132642096714466561e+03 1.121586107655769865e+03 1.124476573873041616e+03 1.127931882774085580e+03 1.130717680783774313e+03 1.123877902315137135e+03 1.125091721332926681e+03 1.121660497750636523e+03 1.128906142654271662e+03 1.123679717137593116e+03 1.113601856876008014e+03 1.119700470701062841e+03 1.118491480316663001e+03 1.123657887670178980e+03 1.124850319097754664e+03 1.124870269338173102e+03 1.123079511806380197e+03 1.128281947459125377e+03 1.121401652940849544e+03 1.126357783944461062e+03 1.120050529606695818e+03 1.123254875588719415e+03 1.133013135534639787e+03 1.138693054394308774e+03 1.135611383232678236e+03 1.135883358944108522e+03 1.144362885865233920e+03 1.133450748939863615e+03 1.124776367610352054e+03 1.127310418483237527e+03 1.128408656510174296e+03 1.118391381515898274e+03 1.110099765355465479e+03 1.121687739842160227e+03 1.115176131580955371e+03 1.119469223000359534e+03 1.118883128502913223e+03 1.119878366805684436e+03 1.114129125257029955e+03 1.113460464423858866e+03 1.109108143630124232e+03 1.116778388553847208e+03 1.113621135260319988e+03 1.111481925751403651e+03 1.116842023320961516e+03 1.112492281782343298e+03 1.111925744556231166e+03 1.118475505717287660e+03 1.128495041103859421e+03 1.131930200268324597e+03 1.131444379200322601e+03 1.128651952778093801e+03 1.125330747501835276e+03 1.124126868373563866e+03 1.120888656154321097e+03 1.127556535824846151e+03 1.125017199418090286e+03 1.117770701069161987e+03 1.126657954335339582e+03 1.123857828690302540e+03 1.115077742705860373e+03 1.116343368347988189e+03 1.120370102345571695e+03 1.122238342793828679e+03 1.132435223895590752e+03 1.128747349050407820e+03 1.134700650600707149e+03 1.131064477565079414e+03 1.125673958448306394e+03 1.126090620093684947e+03 1.138034856482403711e+03 1.137894320676236475e+03 1.124670418128829851e+03 1.142610867059763905e+03 1.143211397295339793e+03 1.138442678007138284e+03 1.145344147445317503e+03 1.134440776268914078e+03 1.129439629445450919e+03 1.128814489919184780e+03 1.123500250057330277e+03 1.118286505362154685e+03 1.123727237250224334e+03 1.125543867285558463e+03 1.116908909155518131e+03 1.116048033950315585e+03 1.121330756011234143e+03 1.119527954226571637e+03 1.116406851615856340e+03 1.118992774227152495e+03 1.127293314827858467e+03 1.132788135728151929e+03 1.128412343884567690e+03 1.120400974367671097e+03 1.135671750164026207e+03 1.128986780704550029e+03 1.136337275265499329e+03 1.141843339861027061e+03 1.149286834209812923e+03 1.148334772343868735e+03 1.151525681179482262e+03 1.164677918833917374e+03 1.159100825930212750e+03 1.152647670070374261e+03 1.145307355295239859e+03 1.153407988432334150e+03 1.149188264652936596e+03 1.153852263325291688e+03 1.152475863723580460e+03 1.151323042203721570e+03 1.152187963991048719e+03 1.151427369520218008e+03 1.138808933439525390e+03 1.140898178088124041e+03 1.151358017278170109e+03 1.137030994801442830e+03 1.134441050006273827e+03 1.131656786975785963e+03 1.125615266514055975e+03 1.130303647202653565e+03 1.127889904800492786e+03 1.126953665698777286e+03 1.127045168034263725e+03 1.125753503600830982e+03 1.137464079075412883e+03 1.136522410130295384e+03 1.126022926466172748e+03 1.133568674106110620e+03 1.136236738204531321e+03 1.133306925306019366e+03 1.133769778662611543e+03 1.132601752990077330e+03 1.119330099702996449e+03 1.123160614912562551e+03 1.124548606163808017e+03 1.130979439044179117e+03 1.124641515624676458e+03 1.129735817809102173e+03 1.132316405919770887e+03 1.136690923659787131e+03 1.138161048829814945e+03 1.145512120551618409e+03 1.146126812531778796e+03 1.138480109079738668e+03 1.151424113426049189e+03 1.150457509356210494e+03 1.152494132346807419e+03 1.149134014000926072e+03 1.148661688614326749e+03 1.151103359194627956e+03 1.154628168998199726e+03 1.151819116999737389e+03 1.148406522256550261e+03 1.144504870884935372e+03 1.140260461357444910e+03 1.149762601543634673e+03 1.149453883830683708e+03 1.158734522350644738e+03 1.161440625429597731e+03 1.161071037854063206e+03 1.150056516853127960e+03 1.162670861384434147e+03 1.154365416520633516e+03 1.156383369631220148e+03 1.147515726888937706e+03 1.161022409414978029e+03 1.165112708036277127e+03 1.155448551227884991e+03 1.154432800464233424e+03 1.159104346607050502e+03 1.151109265060136522e+03 1.148140739187518875e+03 1.139343390070144096e+03 1.135166481238276674e+03 1.141051869989339139e+03 1.137928336481944598e+03 1.136878964664390423e+03 1.144952431287935724e+03 1.143603612982931509e+03 1.143948171298879743e+03 1.138475324730015018e+03 1.133840503047000084e+03 1.119482994044104089e+03 1.122182750373584213e+03 1.125090106573142293e+03 1.129286386438313684e+03 1.124973894226860466e+03 1.130101921950817996e+03 1.127997883686977048e+03 1.128434529418452712e+03 1.133245228393493107e+03 1.132331685565310181e+03 1.138683160059399825e+03 1.141097666450771612e+03 1.129233810283000366e+03 1.129673187210035167e+03 1.136099327820877079e+03 1.140813405542062583e+03 1.151431790297411226e+03 1.152259959011031924e+03 1.152359383262374195e+03 1.145542850369369035e+03 1.134802007275927735e+03 1.136511982407485903e+03 1.135913638231152845e+03 1.138451132062424904e+03 1.130072766317063042e+03 1.136424097891104566e+03 1.136603575781000245e+03 1.140547760432263885e+03 1.137423375833691125e+03 1.146025152694182225e+03 1.143198361475504271e+03 1.138069236087574154e+03 1.116728678087958315e+03 1.120808345137590322e+03 1.118977488248267946e+03 1.127198193499517402e+03 1.130660469513865337e+03 1.130104294386707579e+03 1.139627702094016058e+03 1.135681422224534572e+03 1.141683058605396354e+03 1.131405264238394921e+03 1.132356754552404482e+03 1.141011637820673968e+03 1.130712602408177645e+03 1.133413792432643277e+03 1.130660714763282613e+03 1.131390498762945981e+03 1.127287720567208225e+03 1.135391382100886858e+03 1.134149687082490573e+03 1.135597931632477184e+03 1.136747039368927290e+03 1.143239078926836783e+03 1.138172715171375103e+03 1.142829419886982350e+03 1.143291450281682955e+03 1.135070028849827622e+03 1.142327845296563282e+03 1.139114162746228203e+03 1.141975577222228367e+03 1.144544160591155787e+03 1.145285560691331511e+03 1.136492512821113451e+03 1.143717949034327376e+03 1.139002728265712221e+03 1.136812661975852734e+03 1.126922636623774451e+03 1.127983108498444381e+03 1.118695482067977764e+03 1.126643002915758871e+03 1.134113388581256004e+03 1.130128890945791454e+03 1.122755439012397801e+03 1.116958483464674146e+03 1.124997617731742821e+03 1.134398557369321679e+03 1.130987907968906029e+03 1.127020382080686886e+03 1.119368958186876171e+03 1.115082700709238225e+03 1.109454024899102251e+03 1.110556369985828496e+03 1.108905131287380300e+03 1.115895087742129590e+03 1.118630409518067836e+03 1.113547148098409252e+03 1.099065523013330449e+03 1.101062793759495889e+03 1.106335937097126589e+03 1.094206960325254158e+03 1.104196085348929728e+03 1.110491739027954281e+03 1.115160397620081767e+03 1.123048826478592218e+03 1.119818228381993777e+03 1.122744038954627513e+03 1.122496847910866563e+03 1.122649658850291644e+03 1.127471817737079164e+03 1.122314082658333064e+03 1.131314095249522097e+03 1.139278691442887748e+03 1.135874288074311835e+03 1.130265658484478308e+03 1.132964151368993043e+03 1.131084042935193111e+03 1.125934005600006913e+03 1.126339437778606907e+03 1.113357595644536559e+03 1.118578201922503240e+03 1.124934605880740264e+03 1.129964286588025288e+03 1.127933220395594844e+03 1.134050108924690221e+03 1.121285511508772061e+03 1.133061220862958180e+03 1.113478575209660903e+03 1.126578441447177738e+03 1.125964538189024097e+03 1.123187221879283470e+03 1.130840233340108625e+03 1.128906002789857666e+03 1.122667922576554929e+03 1.129233814973435983e+03 1.122223464057400179e+03 1.126814904041289310e+03 1.117203501627137939e+03 1.125300535025375893e+03 1.131320037787918636e+03 1.128067255163407481e+03 1.133271489938018476e+03 1.124622526804775816e+03 1.131691752853897015e+03 1.123732822584835731e+03 1.135803810217179034e+03 1.136111961362101738e+03 1.126004693397615256e+03 1.130924359850882638e+03 1.119624486569175815e+03 1.133196078869044868e+03 1.131085205977374471e+03 1.128829213145311769e+03 1.113831719490779051e+03 1.118023851726475186e+03 1.115566543940989959e+03 1.105056770671748836e+03 1.106667237695808353e+03 1.114367323063512004e+03 1.102921102595767707e+03 1.097520493729618238e+03 1.122020239418355914e+03 1.121560730643731176e+03 1.122899139191368022e+03 1.121952838033796525e+03 1.134208863610204617e+03 1.139608188404889688e+03 1.136388328545359400e+03 1.141378473720232705e+03 1.151823342675807453e+03 1.137717886436847721e+03 1.146195410935229802e+03 1.139009046577954678e+03 1.142449633135021031e+03 1.158160270889372214e+03 1.149880535596712207e+03 1.157051634942843975e+03 1.152960523253331530e+03 1.162534175452830823e+03 1.162404422310308746e+03 1.158334802424683176e+03 1.168446733203507165e+03 1.163436883067917051e+03 1.156634459223773547e+03 1.155835493437234163e+03 1.161286688238320494e+03 1.169260177760768102e+03 1.161942840547738342e+03 1.161356360454293281e+03 1.165693769983992752e+03 1.158573553428066816e+03 1.168263060172198948e+03 1.155997105321200479e+03 1.171808652499873688e+03 1.166973572816530350e+03 1.169357100833232835e+03 1.175244589639859441e+03 1.174324876266347246e+03 1.173843123036545194e+03 1.165126568787960878e+03 1.157328793808104137e+03 1.171214473244743203e+03 1.177673398573001123e+03 1.165290203426807011e+03 1.162265267163251565e+03 1.164898753442927273e+03 1.162091476859227441e+03 1.156538270027286671e+03 1.165612578624076150e+03 1.163669509424346415e+03 1.163848828133913457e+03 1.153095466903016359e+03 1.150824560916397786e+03 1.150608134903395012e+03 1.156755795638403697e+03 1.148041207787734038e+03 1.160811516944629147e+03 1.160076218476587428e+03 1.153505316115511732e+03 1.145250702902449348e+03 1.150970000011196362e+03 1.143623694618437185e+03 1.147131134169411325e+03 1.139136640019454489e+03 1.141740306412479640e+03 1.142674979638190734e+03 1.134045605278823814e+03 1.133392266058929863e+03 1.144657702460414384e+03 1.138911719427770095e+03 1.145155204984428565e+03 1.138260947331002853e+03 1.147324851588309230e+03 1.133870463753972217e+03 1.133940440595276641e+03 1.143704976324406971e+03 1.128687894941490640e+03 1.134366330913273032e+03 1.130787769552868440e+03 1.126754144208299977e+03 1.138288956827303991e+03 1.140299104073840226e+03 1.134174678765165254e+03 1.145863021569760576e+03 1.133669330903980381e+03 1.139222046422465155e+03 1.134030219027039266e+03 1.132394362362926586e+03 1.131627009383076256e+03 1.134917458448208208e+03 1.136060693586836123e+03 1.136340091044542078e+03 1.138009323703167865e+03 1.145898198677620940e+03 1.148180866992409165e+03 1.148131164304504637e+03 1.152098156478506780e+03 1.152131325460009975e+03 1.151809216194079227e+03 1.145645222469184546e+03 1.149348823689713299e+03 1.152654732079203995e+03 1.147719940397099208e+03 1.138930726117641825e+03 1.139080370192822556e+03 1.136506164748360561e+03 1.137307874508492887e+03 1.128631848953849840e+03 1.131705352245111953e+03 1.135657105685088027e+03 1.124330791053879238e+03 1.133891845936324444e+03 1.131129082704217808e+03 1.132087171682848975e+03 1.134068928030416600e+03 1.131763835248108762e+03 1.117593513865110253e+03 1.121838061732974666e+03 1.103998195704794853e+03 1.109660048318367444e+03 1.110404878899634014e+03 1.095779506049950669e+03 1.099789225208957077e+03 1.108338214420230770e+03 1.102872557158282007e+03 1.096728511729639422e+03 1.096706543120559218e+03 1.090812611657855768e+03 1.097900550914952873e+03 1.098543933474235018e+03 1.086126802725876132e+03 1.097810409558650235e+03 1.092391284075775275e+03 1.104720811575561129e+03 1.107779026236304844e+03 1.110234000274796017e+03 1.100736968566681753e+03 1.096935971204804446e+03 1.098854234341903975e+03 1.114251721333828300e+03 1.110569836371202655e+03 1.106261972913391219e+03 1.109486710182637125e+03 1.116278667230443943e+03 1.113298799169986978e+03 1.117459719682125524e+03 1.111033658495197869e+03 1.104737808296022422e+03 1.110299163731030603e+03 1.107992379199454490e+03 1.108285562002332199e+03 1.110811192000460778e+03 1.112413378697711551e+03 1.108267006417160928e+03 1.107274743942122768e+03 1.105684665243092240e+03 1.109746413805842167e+03 1.103719725690613132e+03 1.100342205746697118e+03 1.095645344269275938e+03 1.099410158221544179e+03 1.104864374192647574e+03 1.098383939426719280e+03 1.107312164424294906e+03 1.093626774105314553e+03 1.108583863388040527e+03 1.117282094883474883e+03 1.100070378935267854e+03 1.102899288159941761e+03 1.100341633655114947e+03 1.112046213119160257e+03 1.104456270737969817e+03 1.105400311363150877e+03 1.112797419244346202e+03 1.110794932304185977e+03 1.110978693478143668e+03 1.103364937975643670e+03 1.114835005658117097e+03 1.108839919065756249e+03 1.114910802085576051e+03 1.108169012011707309e+03 1.110195284368912098e+03 1.107681779546298458e+03 1.108377627333417877e+03 1.115707419619826169e+03 1.110838348727144648e+03 1.110209145436181416e+03 1.115113600919934470e+03 1.118747910584203964e+03 1.137813743119111678e+03 1.131932358005515425e+03 1.131666414064547780e+03 1.136357169704488342e+03 1.142842917213938563e+03 1.133405022817207509e+03 1.138730966925235180e+03 1.139962498604091024e+03 1.127588316480440199e+03 1.134730525551013670e+03 1.141720575168755431e+03 1.148234167276503058e+03 1.135398213214834868e+03 1.142322585129929166e+03 1.137895713474852073e+03 1.147858720739878663e+03 1.147850618894626905e+03 1.152799875189206432e+03 1.153499022898571411e+03 1.142118412509001246e+03 1.148966583486993159e+03 1.141899070981932027e+03 1.156469673496935229e+03 1.146055676825845012e+03 1.167099357147890032e+03 1.159433929230732474e+03 1.153693859182716778e+03 1.141726832312950592e+03 1.152898539512811794e+03 1.151359716228882007e+03 1.145989885468958391e+03 1.137612117935665765e+03 1.131190543903239586e+03 1.132559801218512575e+03 1.126106879969419424e+03 1.122613131455671237e+03 1.125162795135344140e+03 1.126833172855480825e+03 1.129058107545467237e+03 1.130055786084526972e+03 1.128614943731448648e+03 1.133708570584054314e+03 1.131787749266037508e+03 1.134163164737336274e+03 1.130940226864852548e+03 1.140219812321544850e+03 1.140014867542164438e+03 1.137050140558040539e+03 1.131951606948392964e+03 1.131344347177298687e+03 1.146478554581829030e+03 1.144884708807248217e+03 1.134610911161023068e+03 1.133759563264250119e+03 1.131028879319994985e+03 1.138868811986375931e+03 1.135953622287885764e+03 1.139051864382721988e+03 1.139352889993777808e+03 1.144063698209137556e+03 1.146771437712475972e+03 1.151781594314737958e+03 1.152916498329241222e+03 1.153101436455577641e+03 1.143045210916108317e+03 1.150896324687164679e+03 1.145803645926852596e+03 1.152023309303648603e+03 1.153948840407618491e+03 1.150781049118535748e+03 1.154384303842233066e+03 1.166124423221123607e+03 1.158480945381195852e+03 1.146995545265369856e+03 1.146698699325684856e+03 1.155959586385277134e+03 1.158291197682140591e+03 1.159686485595017075e+03 1.157746426138282004e+03 1.155915535690033266e+03 1.159885797435185168e+03 1.154539696844706441e+03 1.155978708037719798e+03 1.144529283972529129e+03 1.137279953955043993e+03 1.131824339222719573e+03 1.124721778427139498e+03 1.126139359579786287e+03 1.142230475115024774e+03 1.143871567630867276e+03 1.142678187841459021e+03 1.139400482165332050e+03 1.145707810882701096e+03 1.143108016830553879e+03 1.136615834787698986e+03 1.133112016402205654e+03 1.142675812013395444e+03 1.143313333856551026e+03 1.149540664216274763e+03 1.144833337124376158e+03 1.146204453875905983e+03 1.145919790162928166e+03 1.154269454974230484e+03 1.154229538841333124e+03 1.155012490800209434e+03 1.162786043932939492e+03 1.161469938415092656e+03 1.155040963502281556e+03 1.157288401980479421e+03 1.156625316904091960e+03 1.162515239047242176e+03 1.170956019469608691e+03 1.176830083868151178e+03 1.172477433087955433e+03 1.170336163839299843e+03 1.168060949546062375e+03 1.177432165814880591e+03 1.168389468424842562e+03 1.178342015458398691e+03 1.179376930273995185e+03 1.181058126174666995e+03 1.183283167199986110e+03 1.176093068008692399e+03 1.167627669072235221e+03 1.174562560795068975e+03 1.173644822515561600e+03 1.174332175078641512e+03 1.169936239136669656e+03 1.173627185666492551e+03 1.178354445653893890e+03 1.177528615828650800e+03 1.175137787258711796e+03 1.176096408848659166e+03 1.177171868832846712e+03 1.167955090342700487e+03 1.175496791397116112e+03 1.173705218526348744e+03 1.175566841055112036e+03 1.163371345699839594e+03 1.170675000406673462e+03 1.182835078850686614e+03 1.180154814392835760e+03 1.186941029875901677e+03 1.186000569159952420e+03 1.176013277541098432e+03 1.166328982459505823e+03 1.171749788790566981e+03 1.166775678997094474e+03 1.165816783956523295e+03 1.162179108915922143e+03 1.161313158211612972e+03 1.155786688398175102e+03 1.146205114366178805e+03 1.148474284124706628e+03 1.153510073389304807e+03 1.147781051639196448e+03 1.143960013912997965e+03 1.152554313238576015e+03 1.147017633414000329e+03 1.154268353800177465e+03 1.152233922494448962e+03 1.152904403433456082e+03 1.154691742820918080e+03 1.154175957363175485e+03 1.157171970841660141e+03 1.150068837208213154e+03 1.140088075889908851e+03 1.146448707329180024e+03 1.142524913833334722e+03 1.147505057745127260e+03 1.137206301782225864e+03 1.128282156023765538e+03 1.133121740938430094e+03 1.140807791345184114e+03 1.141446721652131373e+03 1.141609193933927600e+03 1.151341111237321002e+03 1.137572214174849933e+03 1.142384315226937815e+03 1.158774838717537250e+03 1.163273284793614266e+03 1.150270776752733582e+03 1.148885971690290717e+03 1.157972079135089416e+03 1.156181974295380769e+03 1.163433712927911074e+03 1.169924113911445147e+03 1.154150614033938609e+03 1.157816619975680624e+03 1.153824814406754058e+03 1.160135726112068369e+03 1.171397444818612030e+03 1.177856177567229679e+03 1.174396619529591362e+03 1.177511179251074736e+03 1.180578758356948583e+03 1.173035523594461438e+03 1.163954601378370626e+03 1.174762078316540965e+03 1.165983105461264358e+03 1.161768492134576036e+03 1.177365960957484958e+03 1.175555915853627994e+03 1.178361576213138960e+03 1.177164279377131379e+03 1.180397094270356774e+03 1.168763354565377540e+03 1.160129124114520437e+03 1.166949941394523876e+03 1.150524015760711791e+03 1.157049921421140880e+03 1.156122314769830155e+03 1.152604743492868465e+03 1.142107250606929483e+03 1.145669530101448117e+03 1.145316701116918011e+03 1.154078555821075497e+03 1.147227221994648517e+03 1.145192815995767432e+03 1.159131520157584418e+03 1.154221145042594799e+03 1.141595058304848862e+03 1.157082736732923649e+03 1.150129107654598101e+03 1.149862906404648356e+03 1.154495810485024549e+03 1.139908154791160541e+03 1.146127342508114452e+03 1.146423298346451929e+03 1.141125284598404050e+03 1.143295121209862373e+03 1.138800434578050272e+03 1.139958900460260111e+03 1.140063555960794702e+03 1.131492400822781519e+03 1.137344927783987714e+03 1.138147243128382570e+03 1.124211877780376653e+03 1.134652251167256509e+03 1.128502689079780794e+03 1.131250668457365236e+03 1.131870696279690719e+03 1.140775895655413706e+03 1.128973862450141723e+03 1.134017112675216595e+03 1.134153440888508612e+03 1.128739603602842180e+03 1.120303453795922678e+03 1.120598889278451907e+03 1.124952472700749695e+03 1.123480824636218813e+03 1.125450814611537908e+03 1.119429658333360521e+03 1.118501474105743227e+03 1.123657711389830638e+03 1.133445184599668892e+03 1.125875987750877584e+03 1.131256221271129789e+03 1.136159417672608697e+03 1.143114863381693567e+03 1.141243792083537755e+03 1.141434882468138994e+03 1.152578355537811603e+03 1.149394607945146163e+03 1.146631106527877819e+03 1.140876228986347769e+03 1.138909497496995073e+03 1.131666309177740914e+03 1.129002168677531699e+03 1.133779381067590748e+03 1.132074907576804662e+03 1.131539282895682163e+03 1.124529483518778989e+03 1.129949188121011048e+03 1.133064589136239192e+03 1.145006348189288929e+03 1.141227104630001122e+03 1.135381784958569597e+03 1.135029166441703410e+03 1.146082632117826734e+03 1.141570088930821612e+03 1.134625683791520260e+03 1.131885176253580767e+03 1.117935494583132368e+03 1.122366885028621709e+03 1.130706239710017371e+03 1.133178659685751200e+03 1.138981606917976023e+03 1.136685896216813262e+03 1.144622839610156461e+03 1.137474034069316986e+03 1.146020188044575661e+03 1.139691615882382848e+03 1.129965501574937207e+03 1.137649700745037308e+03 1.134428019361743054e+03 1.127936650846572093e+03 1.135008362517815385e+03 1.138431357565349117e+03 1.125325102385011405e+03 1.127979029880866392e+03 1.132003302952241484e+03 1.141060302232580852e+03 1.143996392568698866e+03 1.140200582360384715e+03 1.139162124154363937e+03 1.140528520143762080e+03 1.131413622995597507e+03 1.135124145195027722e+03 1.134738561179908857e+03 1.130219064389897540e+03 1.125986570877075110e+03 1.130842013955142420e+03 1.131980451820447570e+03 1.129772207770643263e+03 1.133012390718693268e+03 1.142611144154273688e+03 1.139071926264115746e+03 1.144616523394978913e+03 1.150866239197780715e+03 1.146020403915030784e+03 1.148956488659938032e+03 1.147332374806078406e+03 1.141700615831863843e+03 1.138112958031017115e+03 1.144500817653510012e+03 1.156111769944371872e+03 1.151081249173623064e+03 1.151890574569826640e+03 1.156132807813723048e+03 1.152519145863928998e+03 1.156757063270300705e+03 1.155918413482486585e+03 1.160163128503004828e+03 1.155973896917894308e+03 1.148239991671532152e+03 1.139269129018963895e+03 1.134356116605951456e+03 1.127413734584549502e+03 1.128919629372139525e+03 1.130380862499149998e+03 1.123054210435516097e+03 1.125883597648902423e+03 1.131308332649362683e+03 1.125793229864537579e+03 1.126308034055427925e+03 1.129394585802984238e+03 1.108930049953902198e+03 1.123840356630634915e+03 1.119224796147375400e+03 1.121799405625097506e+03 1.127917117627565403e+03 1.133558971962881742e+03 1.123437437829323017e+03 1.124119989063668982e+03 1.130393666201694032e+03 1.139344522009955881e+03 1.140709527727565956e+03 1.146314985782707481e+03 1.136182836818117039e+03 1.132352896145202749e+03 1.149661908306014766e+03 1.140355204904899210e+03 1.143079372701527745e+03 1.138418948491585525e+03 1.138662553810586815e+03 1.140851688928356452e+03 1.138959181283598355e+03 1.144624547496478044e+03 1.152648227132566717e+03 1.153655685542885067e+03 1.140881842029437621e+03 1.144086059582628195e+03 1.145881715378918216e+03 1.140046008706167640e+03 1.140092231570794866e+03 1.147214665904999720e+03 1.142421750873524388e+03 1.143989148016474246e+03 1.141379426939436826e+03 1.139427713334255941e+03 1.128750055843879636e+03 1.129886553190909353e+03 1.129676613836534443e+03 1.138201175595891755e+03 1.133651420424524076e+03 1.137129135929553513e+03 1.127006137875944432e+03 1.134841533482688192e+03 1.127441077756174082e+03 1.125298008213371304e+03 1.119828428609457433e+03 1.119572902535916000e+03 1.115051671969052677e+03 1.117762016154802268e+03 1.117669051421791437e+03 1.125140853636570228e+03 1.120889175562191440e+03 1.127632975143608974e+03 1.121396169629474798e+03 1.116449747546011167e+03 1.124717051813247735e+03 1.124501667839704851e+03 1.126609223187452699e+03 1.121482264277058903e+03 1.122991940425072016e+03 1.127532275260887218e+03 1.135293383799506501e+03 1.135576184723569668e+03 1.129370108382955323e+03 1.131871424676390916e+03 1.124156561602710553e+03 1.125950269517998095e+03 1.130423226946056502e+03 1.129503248528762242e+03 1.132770793365136342e+03 1.137070226314787305e+03 1.132575348837542606e+03 1.120007584760649252e+03 1.119925664330519794e+03 1.119155414828031326e+03 1.125930691809800237e+03 1.121103015730270954e+03 1.117553802484972039e+03 1.121977166140886538e+03 1.116504305223410483e+03 1.112247409381602665e+03 1.110865976770559200e+03 1.112798521650397333e+03 1.114415173592606607e+03 1.119528381730588762e+03 1.114425949797036310e+03 1.107214424043582085e+03 1.115999537553234177e+03 1.114095443183490715e+03 1.123236580247850725e+03 1.126364614262432497e+03 1.122019746509266724e+03 1.112476728922100619e+03 1.115252988600825802e+03 1.116199437564521531e+03 1.103857715963461715e+03 1.104726566931881280e+03 1.113932888293545602e+03 1.108328306684424888e+03 1.117575441547125820e+03 1.126503600882135061e+03 1.137616567810963033e+03 1.125604716816924110e+03 1.134174965397123060e+03 1.144270826400938859e+03 1.143414219023761916e+03 1.142944399240771645e+03 1.135338025336682222e+03 1.137869157628193307e+03 1.140612448951123270e+03 1.128491984967672806e+03 1.126265099252756499e+03 1.137728731258698872e+03 1.130686531650540473e+03 1.117424002236108208e+03 1.118844736916763850e+03 1.121908604695367330e+03 1.122756628936223478e+03 1.130186956519294654e+03 1.123842503038921905e+03 1.133821401282999432e+03 1.117712042934590727e+03 1.119763100397982271e+03 1.128200849529396919e+03 1.126309105585669840e+03 1.124879847282436003e+03 1.124758970100444230e+03 1.132612510695773153e+03 1.129266391130584680e+03 1.132293637748377705e+03 1.142533122649889265e+03 1.132519148317820736e+03 1.133786013600194792e+03 1.140131977719998076e+03 1.144361564893576087e+03 1.161099768224618401e+03 1.156343112614388019e+03 1.149063779513593090e+03 1.157530043778737763e+03 1.152466914754814752e+03 1.151872154565974370e+03 1.145235166981352904e+03 1.139104183120970674e+03 1.144951253418040551e+03 1.146051670020839310e+03 1.144429622749475357e+03 1.153875119645645555e+03 1.160753214967783379e+03 1.161350160109787794e+03 1.172874195697796040e+03 1.176132691509892766e+03 1.171310042251292316e+03 1.168352634514239980e+03 1.167735222443542625e+03 1.156036739876574075e+03 1.154478516189169341e+03 1.153999526792789084e+03 1.148321368388812061e+03 1.141639719017543939e+03 1.151061783270145270e+03 1.145232622467494821e+03 1.149233584124815252e+03 1.146552076998955272e+03 1.143692082707000509e+03 1.146484957059802809e+03 1.147118407413881641e+03 1.153313694596387904e+03 1.151917370573209610e+03 1.152428158138678327e+03 1.153841537573003507e+03 1.155810118995450011e+03 1.132664003400638649e+03 1.133592381492663208e+03 1.123448387159081449e+03 1.134029081128301641e+03 1.127571198713437752e+03 1.139507375432380059e+03 1.132395693832661209e+03 1.133156699755124691e+03 1.129882910745116988e+03 1.136486566762881239e+03 1.140077933466290460e+03 1.137622792749553355e+03 1.143043961913587054e+03 1.130999192282490412e+03 1.120082236659864748e+03 1.131666042365664453e+03 1.115751782208142231e+03 1.133806136152748877e+03 1.131266935013145257e+03 1.128712324806600463e+03 1.136808854621899854e+03 1.137357524782590644e+03 1.145509347002906452e+03 1.137393953780144329e+03 1.130838405530545742e+03 1.135294867766743437e+03 1.143829026647227010e+03 1.131374775674461716e+03 1.130225555044870362e+03 1.123133776882462826e+03 1.124599471055974391e+03 1.132419574060236755e+03 1.117308617131688834e+03 1.125122621335315216e+03 1.127120777423856907e+03 1.130636546935977776e+03 1.136495936992177121e+03 1.127748846767309942e+03 1.130259118386017690e+03 1.130074823204115773e+03 1.114385231816985879e+03 1.116187672895084233e+03 1.108037244326968676e+03 1.114851999709591382e+03 1.116317338404244992e+03 1.109410196812043068e+03 1.114592342024267509e+03 1.108376584944668593e+03 1.096938727987556149e+03 1.106135412323756782e+03 1.107478673681810733e+03 1.106136865078281062e+03 1.120464006371658343e+03 1.104026997768407000e+03 1.098985563928210695e+03 1.102521215809684918e+03 1.106053375207185127e+03 1.117293229399161419e+03 1.101328479643439550e+03 1.108872176606382254e+03 1.111859340703099861e+03 1.106503244577417945e+03 1.105414349045642211e+03 1.109883235437548137e+03 1.099724564617623173e+03 1.098014143159325613e+03 1.106321056061320405e+03 1.106410807398178576e+03 1.114823156193680461e+03 1.116913738905330774e+03 1.110797506455218809e+03 1.112388553445918888e+03 1.121910971883621187e+03 1.117543877931460884e+03 1.122180067209613526e+03 1.120144164571196370e+03 1.126031798765518943e+03 1.125038292657711509e+03 1.116208284250903944e+03 1.115654033081646958e+03 1.115641179709911739e+03 1.118139083615421896e+03 1.111185404596873241e+03 1.112131810037251398e+03 1.114006876704878778e+03 1.109991224726908058e+03 1.117358439275190676e+03 1.118916503938224196e+03 1.121443914001583835e+03 1.118633504116244694e+03 1.113835618047934531e+03 1.125891152550155084e+03 1.129380446224332445e+03 1.122790790569069259e+03 1.128560271820738990e+03 1.128615634867269137e+03 1.136853257787617849e+03 1.131857574488324417e+03 1.136471850040739810e+03 1.140880254380208953e+03 1.126476973992289459e+03 1.125170832073564952e+03 1.126899711283062061e+03 1.116666488155989782e+03 1.120451592887084416e+03 1.112443496990989388e+03 1.114299623609768560e+03 1.101035524912794472e+03 1.103065302827927098e+03 1.118484754835621061e+03 1.111251903866782868e+03 1.111457803172037757e+03 1.099835583306488161e+03 1.101411455242356851e+03 1.094536093866821375e+03 1.085488682084152288e+03 1.086463320486965586e+03 1.082584549905523090e+03 1.088507958966384649e+03 1.074395492700062732e+03 1.084674970451024592e+03 1.071632967056460529e+03 1.069661804215098527e+03 1.084727572342273788e+03 1.076060619748067438e+03 1.075256039402328952e+03 1.070878152563521553e+03 1.069523610043913550e+03 1.070700403982367106e+03 1.063605111896133849e+03 1.057654801450487639e+03 1.060309059917859031e+03 1.061202098775692775e+03 1.065332190562015512e+03 1.074421842929620880e+03 1.065992888090967881e+03 1.071226756004706203e+03 1.066936020537738159e+03 1.064877630349636092e+03 1.080656741414202088e+03 1.075725625655030399e+03 1.067069220013213908e+03 1.074912875853036667e+03 1.072153497603328788e+03 1.078911943847175280e+03 1.068364681729028689e+03 1.071408767011550481e+03 1.063672155988869463e+03 1.064456217105319865e+03 1.061528462123796317e+03 1.065563955298975998e+03 1.064019352127066895e+03 1.055194049057442726e+03 1.060890773554245243e+03 1.070896419591285166e+03 1.070244434181475526e+03 1.071727554536156049e+03 1.082177530304525817e+03 1.081853198671095697e+03 1.094885995183155728e+03 1.089974028474189709e+03 1.088345680859048343e+03 1.081346148967376848e+03 1.097005620214623605e+03 1.102852320357648523e+03 1.102037054964657273e+03 1.100255436212093855e+03 1.097419210645889279e+03 1.105924880634025158e+03 1.103968514083630453e+03 1.101601861921128830e+03 1.105772732810727348e+03 1.111973608541172325e+03 1.119797991012184639e+03 1.117954118436270846e+03 1.122731428555306820e+03 1.115190018640305880e+03 1.115943665128682596e+03 1.109833705915289102e+03 1.108316960168235937e+03 1.124125368746367258e+03 1.116242262086082974e+03 1.119562425054029973e+03 1.118468979332334129e+03 1.114455583314354271e+03 1.106239240506739861e+03 1.112563375477241379e+03 1.109857669748101898e+03 1.111063974237163166e+03 1.104381489185019063e+03 1.106075745760381096e+03 1.110559252523555415e+03 1.113656350707836054e+03 1.118288154808961735e+03 1.117290253798166304e+03 1.117262457954421052e+03 1.119581223042878037e+03 1.125077523284110612e+03 1.122962540891199524e+03 1.119908723104179899e+03 1.124879879592458110e+03 1.130170877489007125e+03 1.120609452532034311e+03 1.134497321640796599e+03 1.121719375824303143e+03 1.130026154458319525e+03 1.130993671607161332e+03 1.136087280172563169e+03 1.136667930791047638e+03 1.138103067804539023e+03 1.133202953878469998e+03 1.127141206576161949e+03 1.139071827178984449e+03 1.133004551972015861e+03 1.141944866053914893e+03 1.138475685322259778e+03 1.137414697285828652e+03 1.144210944372693120e+03 1.139182555614567946e+03 1.128654098306297101e+03 1.126609967801036191e+03 1.114925201310493321e+03 1.112018496125316688e+03 1.111771654415177409e+03 1.112779098864948310e+03 1.116640728402351670e+03 1.118771144978813254e+03 1.125503183679185440e+03 1.124762557340188778e+03 1.119659566483557228e+03 1.117340194964395550e+03 1.128190466771360207e+03 1.133805200756389013e+03 1.128700184737376048e+03 1.138383862520797038e+03 1.150124965831551890e+03 1.137901626160312162e+03 1.135741785182030299e+03 1.141272066226008064e+03 1.146167688455576581e+03 1.151658477325481499e+03 1.154344501763303015e+03 1.154119263928092323e+03 1.155280245218569007e+03 1.157890047253119519e+03 1.153377698863160049e+03 1.156666512447592368e+03 1.156744905681235423e+03 1.154987654671499058e+03 1.154158194813634509e+03 1.151027016524707051e+03 1.159408851264878649e+03 1.154996500746797210e+03 1.161210746408368323e+03 1.158829249978551161e+03 1.148071840677833507e+03 1.150027871215777395e+03 1.140963557638643351e+03 1.151712567303432024e+03 1.145746846209678552e+03 1.151221779988942444e+03 1.151126792584230316e+03 1.157293739463943893e+03 1.153946108310771479e+03 1.147093869949925420e+03 1.142670021742308563e+03 1.153997074392696049e+03 1.150012158135117261e+03 1.153547153921701465e+03 1.143184197357718404e+03 1.146489060661127041e+03 1.146651841961273931e+03 1.148706002862857076e+03 1.145721785120650566e+03 1.139744365618904794e+03 1.142819343399129139e+03 1.142876278846609466e+03 1.130129348171086804e+03 1.132820881213973280e+03 1.131255431879941625e+03 1.136271913035700436e+03 1.122647182330933447e+03 1.134774200757695553e+03 1.137522124175333374e+03 1.137510766058456284e+03 1.134916284789217798e+03 1.135450126424872224e+03 1.138576491303349030e+03 1.131282474477867254e+03 1.137066725056705309e+03 1.133252564300297308e+03 1.128232118266873613e+03 1.135955790933062644e+03 1.142327788300348175e+03 1.139572217170686372e+03 1.146867157860898942e+03 1.142818348299233776e+03 1.137425897063954380e+03 1.149911183430422625e+03 1.148647669586778420e+03 1.156793115115909359e+03 1.158469732046084346e+03 1.158765432043021065e+03 1.151043687235411880e+03 1.153973034075158694e+03 1.154803903724847714e+03 1.154617306371773566e+03 1.157918233464303739e+03 1.151584813266224728e+03 1.146321816197044654e+03 1.157999978410415224e+03 1.154092625470054827e+03 1.158830467946762610e+03 1.151454436553037567e+03 1.145483724826942534e+03 1.140046378942475258e+03 1.144585995510497469e+03 1.148566031804836030e+03 1.139157521454626021e+03 1.145713418426524186e+03 1.146617090305482179e+03 1.143542103938176069e+03 1.142454685154510344e+03 1.144652149970197797e+03 1.149856143319263083e+03 1.163654855309771847e+03 1.151950165951840972e+03 1.155686957604735198e+03 1.149684764349779925e+03 1.151176033571520520e+03 1.148321465604461082e+03 1.147213858669565525e+03 1.154245866044630930e+03 1.155514374210909637e+03 1.150334491474967990e+03 1.154163228531812138e+03 1.153296386551121032e+03 1.158112605127220604e+03 1.154153756690512182e+03 1.153007036742763830e+03 1.157064015360914027e+03 1.158636141999294296e+03 1.148489663125515335e+03 1.153809072913414411e+03 1.151482043711500182e+03 1.156876253635136891e+03 1.162018933076602252e+03 1.154924136327234237e+03 1.158226769124883958e+03 1.146315678459696301e+03 1.151288951665425884e+03 1.149512056377625640e+03 1.151934361339594261e+03 1.139682746273187604e+03 1.134806891158744747e+03 1.142979363368980557e+03 1.131563394548917586e+03 1.132983162376768178e+03 1.131814684537071344e+03 1.126504453524542669e+03 1.131233136608998166e+03 1.133163579041248795e+03 1.128225916101649318e+03 1.130238068709917798e+03 1.133383498859716838e+03 1.122541503837001983e+03 1.121474291773705545e+03 1.121403346458424721e+03 1.131569197959290022e+03 1.120948742786055391e+03 1.112660269427071853e+03 1.118532496490313861e+03 1.122362117200688090e+03 1.115505562484331222e+03 1.114685365735854248e+03 1.110392818604537069e+03 1.107983158131235314e+03 1.120746972997647163e+03 1.117168832366766537e+03 1.114233103524043145e+03 1.113250693944135037e+03 1.124187886295454746e+03 1.120356073517109280e+03 1.118501277725556065e+03 1.113754596727239004e+03 1.120418950561722113e+03 1.117363847835612887e+03 1.120552101834956829e+03 1.116533310158060885e+03 1.114950170833985339e+03 1.112308489426129199e+03 1.104603661007333358e+03 1.105873378526438046e+03 1.099517646618259732e+03 1.104285559768752364e+03 1.097922113847833316e+03 1.100161516636514534e+03 1.109953020908709505e+03 1.095660893013589430e+03 1.092768488058165303e+03 1.099488749914730079e+03 1.094109018010781028e+03 1.106942259638371524e+03 1.098852383597561811e+03 1.107306106950739149e+03 1.103859169544720999e+03 1.110619793771389595e+03 1.101533572962112203e+03 1.109371745445462466e+03 1.110289113016051942e+03 1.115903673580070745e+03 1.112075388839784182e+03 1.120752428854416394e+03 1.119827027930622080e+03 1.116212246821660301e+03 1.126922078198744657e+03 1.124592527716233917e+03 1.134729684288756516e+03 1.137931501496404735e+03 1.140777765945249485e+03 1.139171086736365169e+03 1.137442487187642428e+03 1.143373206868905527e+03 1.142757011931450734e+03 1.145994497732230911e+03 1.144991275763209842e+03 1.138534412527046698e+03 1.135364677844755079e+03 1.132506694993188376e+03 1.122014725991270780e+03 1.130695264260014710e+03 1.145706609707571715e+03 1.140843608091183569e+03 1.135371361772282171e+03 1.134334702160701681e+03 1.132211209255603308e+03 1.135883256435887915e+03 1.132755335073118431e+03 1.116023717400573560e+03 1.118121109544310229e+03 1.109409425006147103e+03 1.118248136892060302e+03 1.120786075831626022e+03 1.132757241426392511e+03 1.129513401301187969e+03 1.122731030102292380e+03 1.130930101889407979e+03 1.141484302147028757e+03 1.141132862655073495e+03 1.135898657017851974e+03 1.134565022266540382e+03 1.143417685738073033e+03 1.139606096166141697e+03 1.141881145436187353e+03 1.128645379984933697e+03 1.132525071171712852e+03 1.134689851205774858e+03 1.136788349466437239e+03 1.145086142000900509e+03 1.128388192817190657e+03 1.142326498405910570e+03 1.129975302502852173e+03 1.135859520547305465e+03 1.138534716424671615e+03 1.130793982450054500e+03 1.139704165274348497e+03 1.134920389063252514e+03 1.135714786166526437e+03 1.141570021248402782e+03 1.136021051100010027e+03 1.137915338735090018e+03 1.143780644585817527e+03 1.143355886739172774e+03 1.143044070584937344e+03 1.140609814749993802e+03 1.139011242621999145e+03 1.154520916185259921e+03 1.149027789185311349e+03 1.142720806055968296e+03 1.149649417267359240e+03 1.150325582861938756e+03 1.158482378860890549e+03 1.153342366181264879e+03 1.149427901182062897e+03 1.148688418146582535e+03 1.141031784762664756e+03 1.136663766422560002e+03 1.140034920971829251e+03 1.138435022876016092e+03 1.133027326946619496e+03 1.138424853747855650e+03 1.133250064322711751e+03 1.139824972382165697e+03 1.133134645046361584e+03 1.129210129073945154e+03 1.120779452808292490e+03 1.132138930755631236e+03 1.126870421885340647e+03 1.133077558232497950e+03 1.134096687726500932e+03 1.138715860321844048e+03 1.131714868295297720e+03 1.134512189578936386e+03 1.130860083036719743e+03 1.135985895444698144e+03 1.129164295598783383e+03 1.133827230844949554e+03 1.137087288262317998e+03 1.137812766187067837e+03 1.135473054057014906e+03 1.142615025520484323e+03 1.150780626055699713e+03 1.149727860187674196e+03 1.152427360013050929e+03 1.146632390251666266e+03 1.149425229990459002e+03 1.143870195295836993e+03 1.135829763651040594e+03 1.150908020399148654e+03 1.138546321090497713e+03 1.139855672428063599e+03 1.142489546638601041e+03 1.148644912518858064e+03 1.151522299233417471e+03 1.142940044375777006e+03 1.155799529423693684e+03 1.151486590041801946e+03 1.146548506297020140e+03 1.147017120608820051e+03 1.150522052714816937e+03 1.162173626211128749e+03 1.149972678040714754e+03 1.143935702559106403e+03 1.141350033085543373e+03 1.144292298564011162e+03 1.146346926125655273e+03 1.153487212765365939e+03 1.142973685731562000e+03 1.154148670808502402e+03 1.142170475491974457e+03 1.148772165044701069e+03 1.139636399873733126e+03 1.145565385520039172e+03 1.143874365931176953e+03 1.131942180412574771e+03 1.129861776354670383e+03 1.133712308644350287e+03 1.121285379997566224e+03 1.123149472025459772e+03 1.116078789575449946e+03 1.124005654148507574e+03 1.111159740965957553e+03 1.116474145574468821e+03 1.117885301727909109e+03 1.119896334566933774e+03 1.129984791321680405e+03 1.116058803984297356e+03 1.118378036464608158e+03 1.113219969813582793e+03 1.114281935705103479e+03 1.112186461605168233e+03 1.102827113451093510e+03 1.100834118962588946e+03 1.110100167388791988e+03 1.111506053863693978e+03 1.115215851662720297e+03 1.118607433973263824e+03 1.112975352820718399e+03 1.117335335412722770e+03 1.100738790740261948e+03 1.107991864226649795e+03 1.106514807084845415e+03 1.108012701032695304e+03 1.096716126940852973e+03 1.102861039154052378e+03 1.110412057453191437e+03 1.110758137306253502e+03 1.113944603095911134e+03 1.099526406291140802e+03 1.121486358722409250e+03 1.120513293584424900e+03 1.113617852911284217e+03 1.113393877679877960e+03 1.109795569926094231e+03 1.110296698860283868e+03 1.116607252172020253e+03 1.121736570418258907e+03 1.111135926195590628e+03 1.108525731605821647e+03 1.111750986815916576e+03 1.109843744402529410e+03 1.100422043496170090e+03 1.106320461798620272e+03 1.104178736696354918e+03 1.107324492634316130e+03 1.100200777071192988e+03 1.093602725417406418e+03 1.101023895402641301e+03 1.088906129112353256e+03 1.090874594365126541e+03 1.090863934145361782e+03 1.101201938904988083e+03 1.098578278529270165e+03 1.108735785939535390e+03 1.106257076174100121e+03 1.096513582581284481e+03 1.092363492900708707e+03 1.104513433450698130e+03 1.096792777026099657e+03 1.104709308597230120e+03 1.107107916689738659e+03 1.107684967707264150e+03 1.107691441070739984e+03 1.103150598926392149e+03 1.106067376166702161e+03 1.099549509132771163e+03 1.100594841704073133e+03 1.096320969032137327e+03 1.094035243401639491e+03 1.083158812719559592e+03 1.100398497127907831e+03 1.090729211762952445e+03 1.093112516996477098e+03 1.090017439893534629e+03 1.097583856639873829e+03 1.097542320761911469e+03 1.096046780685512658e+03 1.106765159348726002e+03 1.103115232496974158e+03 1.112561002573719634e+03 1.097253532559261657e+03 1.102740557963940546e+03 1.085795977322003864e+03 1.085806555820914355e+03 1.093419016107841799e+03 1.098748480934225199e+03 1.093193627586281309e+03 1.107324033240457993e+03 1.097097853593174023e+03 1.098553593362888705e+03 1.097211769185496905e+03 1.095577619754895068e+03 1.091557718367719872e+03 1.096040074297506635e+03 1.092408416267120629e+03 1.095098713282685594e+03 1.102020982818539551e+03 1.091804737576654588e+03 1.102040027645874034e+03 1.100493365803675715e+03 1.092239361014833094e+03 1.081036100955593383e+03 1.078278056604472340e+03 1.075671110490154206e+03 1.072249796632120933e+03 1.075913952536574698e+03 1.074600501891053455e+03 1.075504357603698054e+03 1.066429785120847782e+03 1.056279752224008917e+03 1.065237297504266280e+03 1.068362812859228143e+03 1.069434343648706090e+03 1.067323078540182905e+03 1.063997318827360232e+03 1.072934361390931372e+03 1.075014059061087437e+03 1.070548459372551633e+03 1.068636175290599112e+03 1.068593345255090753e+03 1.068221990059439804e+03 1.086807486467923127e+03 1.069604042571577565e+03 1.083491173631748097e+03 1.084247376540283312e+03 1.093218418656807671e+03 1.092505175878408181e+03 1.091308633812935796e+03 1.094540684179553637e+03 1.098822908608712851e+03 1.092654209150412498e+03 1.089510847568615645e+03 1.096528330818514405e+03 1.102870796607018065e+03 1.098533076569279956e+03 1.094191464644747157e+03 1.084165753299609605e+03 1.082903010651555860e+03 1.080088162132484513e+03 1.078769368281688458e+03 1.072954921849123593e+03 1.073302825249619445e+03 1.081376441288990691e+03 1.081655167693645126e+03 1.079773118066869756e+03 1.077723889001887756e+03 1.073153027061488501e+03 1.070533109614023260e+03 1.075157994329100120e+03 1.069865851207063770e+03 1.070410811567817291e+03 1.067933402630506635e+03 1.068341548538229290e+03 1.068760690319882315e+03 1.066972043015648978e+03 1.064005375927553814e+03 1.075704817280539828e+03 1.073063542722894908e+03 1.081734283614573542e+03 1.068514186183498623e+03 1.069703281668672844e+03 1.068154202849261537e+03 1.077824217479031176e+03 1.076212793485778320e+03 1.082388615562946143e+03 1.083173338853578116e+03 1.080461592783572542e+03 1.072634929058491707e+03 1.082186127654188340e+03 1.090110793332137746e+03 1.079511390691965062e+03 1.082120251898905963e+03 1.086124701933862070e+03 1.078260511201229747e+03 1.082576180246217291e+03 1.090080920319007873e+03 1.090808831446519662e+03 1.102428888461505267e+03 1.111326828947483136e+03 1.108343462642961185e+03 1.101994680149518899e+03 1.106422291708975308e+03 1.101355056442540445e+03 1.107550307441948007e+03 1.102876751653636120e+03 1.118018805879589991e+03 1.118856506414115756e+03 1.121406178761733145e+03 1.114825846453913528e+03 1.114814219718949062e+03 1.118641380050933094e+03 1.123333916857015083e+03 1.129615166370954057e+03 1.118232689252346972e+03 1.120968177194801228e+03 1.115564461488973166e+03 1.115573953233525344e+03 1.107100263176446333e+03 1.095048281949941384e+03 1.109786339010331403e+03 1.102003716800912571e+03 1.108315624746993535e+03 1.116891879958986465e+03 1.095172065986758980e+03 1.089793189501025836e+03 1.093153501616370477e+03 1.090238908481629778e+03 1.098097546464003926e+03 1.105584958379408363e+03 1.103352034040807666e+03 1.109474951931710393e+03 1.120192916413910780e+03 1.118035306926797375e+03 1.129506000629480695e+03 1.128702173950776341e+03 1.124774125122763053e+03 1.123574190816297460e+03 1.114663055662822217e+03 1.131249575025153945e+03 1.136832341236221964e+03 1.148376748731782072e+03 1.142865842727179370e+03 1.138218322885168845e+03 1.137011610386653047e+03 1.146679452541251294e+03 1.146424548369080185e+03 1.147874539001635640e+03 1.143754405815084965e+03 1.138036014065153722e+03 1.130098643667179886e+03 1.136067287833814362e+03 1.148324818425986223e+03 1.149299379971543203e+03 1.157933782252316405e+03 1.160110954685240586e+03 1.145019412787916508e+03 1.146798922175276630e+03 1.150176454134046253e+03 1.147700907100009999e+03 1.151820324340666502e+03 1.151769192007877564e+03 1.145529067099644180e+03 1.143908672406142841e+03 1.150268532198321736e+03 1.139582763836683398e+03 1.142502260798658199e+03 1.142803129355667124e+03 1.143949273578768043e+03 1.143336353898620246e+03 1.151883753439455859e+03 1.145530478332710572e+03 1.146079449780760569e+03 1.148427935387996740e+03 1.143447062264331407e+03 1.145595410780890688e+03 1.134104072055143206e+03 1.142530271475724021e+03 1.140193925771452996e+03 1.136684558390780694e+03 1.130838675202663353e+03 1.135863828099999409e+03 1.142594244068732678e+03 1.139875310359033847e+03 1.146744608993490147e+03 1.142418490354973756e+03 1.141905593384766917e+03 1.146609544660015672e+03 1.144344304021117296e+03 1.152578145621716430e+03 1.157507449189499994e+03 1.159039425032370673e+03 1.150287338840830216e+03 1.156719388866580402e+03 1.150177428172493592e+03 1.141490754689191363e+03 1.143459139477671670e+03 1.137197728947731321e+03 1.131768540227903259e+03 1.132991822080448173e+03 1.136307160075614547e+03 1.137073243412921784e+03 1.120383868252288948e+03 1.123564076066878215e+03 1.127150686166314472e+03 1.129430343362779922e+03 1.126864002620111705e+03 1.127098917666562329e+03 1.125062950358799299e+03 1.134361456474829083e+03 1.130596941564307372e+03 1.133287016060790620e+03 1.128480159073911636e+03 1.121926611972899082e+03 1.120132229167496007e+03 1.121855726988118249e+03 1.117002396279480763e+03 1.121868507860036971e+03 1.131412342846773981e+03 1.132150169205141083e+03 1.121352716862725401e+03 1.128538395774991614e+03 1.120541396216965040e+03 1.116340934733808353e+03 1.114757576954247725e+03 1.111839850816900935e+03 1.115489320532702095e+03 1.104394475392050026e+03 1.109686561748150325e+03 1.115387467439807324e+03 1.122987038419916189e+03 1.118401775954836239e+03 1.107848240686946156e+03 1.109396253696978192e+03 1.101499782952588930e+03 1.098594729102961992e+03 1.105137307125552752e+03 1.110317636837211694e+03 1.121154922131086323e+03 1.121883164778987975e+03 1.117644353717560762e+03 1.116809128270663905e+03 1.114602793130349937e+03 1.104421450137103648e+03 1.116040823039061706e+03 1.113902431215162778e+03 1.115191737487032924e+03 1.116676147686003105e+03 1.119218805499574501e+03 1.116679099045198654e+03 1.123193403162329332e+03 1.119868787085738404e+03 1.125545719302880116e+03 1.130408584050235277e+03 1.120747451518403977e+03 1.114837458884828266e+03 1.118480502152417557e+03 1.122391719245126296e+03 1.119753016704165930e+03 1.126747710792321413e+03 1.129747446552006750e+03 1.131764746523486110e+03 1.132324690771628411e+03 1.129012353123289358e+03 1.124501774665072844e+03 1.136099413850232622e+03 1.136991491690478369e+03 1.128765537809369107e+03 1.130820912125900122e+03 1.132801385324856255e+03 1.131859639521048848e+03 1.134963388715694009e+03 1.132053981535945013e+03 1.122927374783266259e+03 1.118878746796862742e+03 1.118967873283870858e+03 1.114567024612782461e+03 1.124590520350294810e+03 1.126892036486206734e+03 1.135596913353009995e+03 1.129208743395843612e+03 1.121761085086371622e+03 1.120045350299304346e+03 1.119346409929402625e+03 1.111684772413641667e+03 1.123577731384915751e+03 1.123892770551323792e+03 1.109487999166571399e+03 1.120509404499212906e+03 1.130017697310195899e+03 1.129145875565683809e+03 1.128426294028150323e+03 1.138262857325552432e+03 1.134078000724201729e+03 1.139305395966819106e+03 1.133983764552587218e+03 1.140185830948067633e+03 1.148316369115747193e+03 1.143603648675158411e+03 1.142284261965420001e+03 1.146004284225125502e+03 1.148183664588526199e+03 1.145622156477596945e+03 1.145632166063621071e+03 1.142314283043840987e+03 1.142362261185118541e+03 1.148457022887118455e+03 1.146494695726051077e+03 1.140926734515077897e+03 1.141751694103477803e+03 1.143857350067045900e+03 1.136000074821011594e+03 1.133062069231630403e+03 1.138118506829138141e+03 1.141032161028764676e+03 1.147799266770846771e+03 1.144001277808122495e+03 1.137771586031450624e+03 1.139020859443941163e+03 1.137866745594597887e+03 1.138290640202940494e+03 1.142952756882463746e+03 1.153140485603422349e+03 1.154738802434291756e+03 1.159676662391736500e+03 1.151635015511831853e+03 1.155527656446001629e+03 1.166809532316925925e+03 1.154849200120184832e+03 1.147301747909654750e+03 1.141890461288535789e+03 1.143960599534791754e+03 1.147061509991755656e+03 1.133354111207973119e+03 1.133843066719499575e+03 1.118970837803130507e+03 1.120941727700686670e+03 1.122309231255343775e+03 1.119982676570635931e+03 1.115577108735142019e+03 1.116473046818672174e+03 1.103483514006257565e+03 1.109064474729352696e+03 1.108108926962838495e+03 1.108837529634133716e+03 1.112279085547216710e+03 1.106430446775054634e+03 1.113141343471673963e+03 1.111327644555673714e+03 1.107175370269733776e+03 1.108136168206655384e+03 1.115901281546884320e+03 1.113946361354293003e+03 1.117000564960622796e+03 1.109995666793611690e+03 1.113699308902798293e+03 1.111352035921370771e+03 1.104971361255312559e+03 1.102322021257176857e+03 1.099207755317361716e+03 1.103002158701237477e+03 1.090075822854897069e+03 1.087347634803797064e+03 1.086878636962770997e+03 1.095058110304652701e+03 1.087717678694222514e+03 1.093986470438527476e+03 1.094369881372642340e+03 1.097058066281840865e+03 1.086447647285662015e+03 1.081412712463682510e+03 1.083857192690016291e+03 1.086857954986099458e+03 1.094224262650535593e+03 1.084291881504544563e+03 1.095568550501298887e+03 1.099835632305785339e+03 1.091862089805830010e+03 1.099701765947822423e+03 1.095268785270814760e+03 1.108176851855524319e+03 1.101812017340469993e+03 1.088067614855024431e+03 1.094298190583335327e+03 1.098649365775085926e+03 1.107928590092942159e+03 1.101051437889899717e+03 1.109320131977422989e+03 1.105835457876409237e+03 1.120334718229190457e+03 1.110325738280016822e+03 1.109777553227599128e+03 1.121647392402039259e+03 1.118154007139513396e+03 1.121524940050414898e+03 1.121042669662868548e+03 1.123777470743712456e+03 1.123327269867717405e+03 1.129921248654897454e+03 1.134117939974648380e+03 1.138080761839490833e+03 1.139681237667428377e+03 1.133383994218970884e+03 1.135265583184553179e+03 1.129082338325561750e+03 1.128133727769249845e+03 1.120132289353208535e+03 1.113821474742877172e+03 1.108750174053809133e+03 1.109666035406021592e+03 1.105674871617547979e+03 1.107540931156602028e+03 1.110856225744914809e+03 1.099066541087333235e+03 1.103936318526889181e+03 1.088496180270053856e+03 1.097984777810192327e+03 1.099594586138651493e+03 1.098771528917800197e+03 1.091379377222185440e+03 1.082059851155376919e+03 1.081092997900471346e+03 1.089062263689810834e+03 1.086140169840670069e+03 1.093403807336763521e+03 1.090070772426645362e+03 1.089084565542522796e+03 1.090193703811896739e+03 1.100632038755880103e+03 1.099610170080899479e+03 1.101145885103994033e+03 1.095521588694649381e+03 1.092649190149603783e+03 1.089365599330849363e+03 1.102055411065398403e+03 1.106264019088602936e+03 1.097683958066939567e+03 1.095486829805326124e+03 1.095019458954820038e+03 1.099309624776661622e+03 1.097845359668168385e+03 1.097874309828203195e+03 1.092749382724979569e+03 1.102153735719763517e+03 1.096682837296044681e+03 1.090775642653607292e+03 1.095578725093039793e+03 1.097383461259314117e+03 1.094038965103620512e+03 1.081794167299898163e+03 1.093893004565559977e+03 1.101233859014309701e+03 1.106488653834475599e+03 1.115370627035212010e+03 1.117967175622436116e+03 1.098396412004762169e+03 1.104395936849059353e+03 1.111329132117683002e+03 1.101723202156224033e+03 1.093533595259096046e+03 1.091535808833801411e+03 1.081282308481680275e+03 1.075488186620867509e+03 1.079033221482704676e+03 1.072598259531620897e+03 1.080222435986046321e+03 1.082732870223922646e+03 1.086809488532638397e+03 1.086849978906818251e+03 1.087805093180728136e+03 1.085313316028274812e+03 1.083217426579301900e+03 1.098470968633288749e+03 1.095097033113000634e+03 1.091410172905553509e+03 1.100422941052500846e+03 1.115162501860247176e+03 1.103939082771845506e+03 1.111390529945792423e+03 1.112899186871848769e+03 1.111218864490217584e+03 1.107325000493692869e+03 1.109719046491691415e+03 1.104149342886727254e+03 1.101944160476773050e+03 1.097901099112519660e+03 1.096551629616755008e+03 1.092371822912457674e+03 1.084174100514544307e+03 1.091305355173868747e+03 1.092436338999391637e+03 1.101297703499445788e+03 1.104410387318482890e+03 1.104381265392096566e+03 1.118042592909023824e+03 1.106975085021047789e+03 1.105490323811225608e+03 1.104611165607763041e+03 1.111667115818308275e+03 1.110343762581720512e+03 1.108562229030994786e+03 1.119808444530560109e+03 1.103781688506039472e+03 1.111466018847976557e+03 1.104886786012476705e+03 1.112518814060132172e+03 1.111222078121911181e+03 1.115463883176331592e+03 1.123170867717663441e+03 1.118321667362129347e+03 1.126609785583334087e+03 1.119445807645045534e+03 1.114714411210806020e+03 1.111130482181379421e+03 1.125146691764003663e+03 1.125778127109324032e+03 1.128475810226789008e+03 1.118329832119551838e+03 1.130050260689877632e+03 1.131805096865393125e+03 1.127739909393696962e+03 1.135794024889165257e+03 1.135268637850836740e+03 1.141209309480094817e+03 1.129436558150011251e+03 1.130472925303805368e+03 1.138023225237772976e+03 1.129750452429563893e+03 1.134052231741010701e+03 1.134276426045196786e+03 1.118649699833563545e+03 1.129218731148051347e+03 1.120669474446924141e+03 1.121565451175178850e+03 1.120128887653531592e+03 1.114353926573254967e+03 1.108291964846745032e+03 1.113993456162978646e+03 1.110518230661534062e+03 1.113994466683672044e+03 1.125943936918661166e+03 1.124227296086920433e+03 1.130568467562004571e+03 1.124197735029615615e+03 1.126129136094268915e+03 1.123831583669992142e+03 1.142150187548499161e+03 1.132962029761914891e+03 1.134153142251078862e+03 1.136560084267312277e+03 1.131694589171815551e+03 1.129630791491345008e+03 1.117448017687246193e+03 1.135408673712729296e+03 1.122289531542111263e+03 1.124294518840397359e+03 1.111460356854703150e+03 1.117795404315761516e+03 1.112829978953133832e+03 1.115879131165501349e+03 1.118295661069648077e+03 1.113954593774707973e+03 1.115584814872569723e+03 1.124233576508794840e+03 1.123221955660055301e+03 1.129415709363302767e+03 1.144862682386613187e+03 1.150679414909194293e+03 1.145354803046669304e+03 1.136873085549016196e+03 1.136239175995788628e+03 1.136605300369993756e+03 1.139943821695446559e+03 1.149080980757308907e+03 1.146957026639690412e+03 1.147376197513636043e+03 1.144320726033952496e+03 1.141788889854798981e+03 1.151880158556491097e+03 1.143996522415346817e+03 1.147088230629699865e+03 1.144022599334036840e+03 1.144540144556097403e+03 1.134718085326245728e+03 1.135952210859916704e+03 1.132638492511681989e+03 1.146525389919432200e+03 1.150112678346704797e+03 1.142859007288773000e+03 1.144615288298526366e+03 1.142143626822649821e+03 1.148501742990340290e+03 1.139148487772369208e+03 1.146422242035806903e+03 1.133553282619379388e+03 1.126040847666597756e+03 1.124868731369926536e+03 1.135439103161648973e+03 1.133260034355846983e+03 1.144040380863458040e+03 1.130679699974919231e+03 1.140669733580779621e+03 1.148351229131524406e+03 1.144858907672016812e+03 1.150098629618672703e+03 1.144902856585688141e+03 1.145340849134202017e+03 1.138831509881520788e+03 1.142664400185035674e+03 1.150048813708951457e+03 1.157191426506042944e+03 1.152145637132091906e+03 1.157851801921820652e+03 1.150546557161661440e+03 1.147880520752813936e+03 1.151174907848329667e+03 1.142642436513667690e+03 1.147530607325450546e+03 1.146910846282585226e+03 1.144106210279058814e+03 1.147759463314040886e+03 1.154229638986042119e+03 1.146683407644477029e+03 1.144016903508137602e+03 1.150887260897864508e+03 1.155511674193505996e+03 1.147943189280126489e+03 1.143713653114488352e+03 1.146081365400134246e+03 1.146472661610359410e+03 1.137648836574634970e+03 1.135688791442345973e+03 1.147205508313440532e+03 1.148428436728576116e+03 1.146215177802748713e+03 1.143702535664931020e+03 1.138847766809931045e+03 1.146681336958936072e+03 1.147363817231007260e+03 1.156357445491279123e+03 1.139080685624013540e+03 1.149515757022854359e+03 1.149473354494494515e+03 1.135883222042288253e+03 1.149657541906451570e+03 1.144702345092548967e+03 1.143300797826759663e+03 1.145895281163436039e+03 1.144511162909829409e+03 1.146867217609489217e+03 1.143404804709085283e+03 1.136316828010344125e+03 1.140728538543378590e+03 1.130044474444851176e+03 1.134146973221232884e+03 1.137953015022165346e+03 1.140689682659149184e+03 1.138832245423601080e+03 1.131649385165165086e+03 1.130537252194086705e+03 1.119333431601250595e+03 1.129664315860665965e+03 1.125496046805805236e+03 1.127107466915345867e+03 1.125837551510295270e+03 1.120277224354473447e+03 1.116144075441494124e+03 1.115049198082393332e+03 1.111671404187348571e+03 1.126215199491552312e+03 1.116040088178671567e+03 1.117177256203763591e+03 1.115169849848456352e+03 1.117619117274594373e+03 1.108325756714775707e+03 1.118405077672126936e+03 1.107216644195637400e+03 1.111810227368362803e+03 1.116301685795490812e+03 1.120650482351723440e+03 1.114140311634107775e+03 1.121249305182915350e+03 1.122549113375032903e+03 1.131036879927420841e+03 1.118886884804803913e+03 1.112011454297446789e+03 1.109052755513792363e+03 1.116073678681271076e+03 1.104340787219133063e+03 1.104341308582280362e+03 1.106737987681543473e+03 1.099098313037068692e+03 1.096339604503437840e+03 1.096279274277796731e+03 1.100625976908279426e+03 1.109612091084220310e+03 1.113882949041146730e+03 1.116516595777146449e+03 1.112138090999512769e+03 1.115539545803596866e+03 1.110663030702893593e+03 1.113802073641105608e+03 1.111316854924773907e+03 1.109298750483597814e+03 1.107263556419420865e+03 1.108451799783960269e+03 1.114363878525244900e+03 1.113174349797653804e+03 1.114626158873020358e+03 1.111630924959549020e+03 1.116425742312968623e+03 1.107524792633677180e+03 1.121155108838942397e+03 1.106583699166605129e+03 1.120424514989414320e+03 1.121322822415444989e+03 1.108350417430383914e+03 1.107437274271924480e+03 1.115657720925429885e+03 1.120202590998414507e+03 1.124174843889200247e+03 1.126323890171129960e+03 1.118764380970237880e+03 1.125625373360470576e+03 1.115223161351790395e+03 1.125683167303462596e+03 1.126728909004237039e+03 1.137679571680227127e+03 1.127165888148423164e+03 1.128489618653971320e+03 1.120958644034232066e+03 1.127822298478009316e+03 1.118234184929523963e+03 1.120171015891275601e+03 1.122106453490188187e+03 1.123807198724369528e+03 1.124913745011894889e+03 1.129708205233281433e+03 1.120241861291479836e+03 1.124090719403839103e+03 1.123231463480823322e+03 1.124501528758703216e+03 1.133860313855705954e+03 1.141580181686993683e+03 1.141534516586305244e+03 1.151369200700152987e+03 1.149013282838174746e+03 1.162844872441068674e+03 1.146725283118050584e+03 1.151184056007281924e+03 1.143998143305226222e+03 1.163072036170666024e+03 1.158374917580650845e+03 1.158447986797598105e+03 1.163174635986260910e+03 1.159102870281614287e+03 1.160477578075863676e+03 1.148183805849497730e+03 1.161147455023208067e+03 1.150102839830578660e+03 1.143699872820792052e+03 1.143831949682750519e+03 1.147618275017267479e+03 1.152514525334740028e+03 1.146208485630241967e+03 1.134361708411928475e+03 1.136155936763773980e+03 1.133709362744965119e+03 1.128441565599210435e+03 1.137881030791922740e+03 1.137366404964325511e+03 1.145030543619563105e+03 1.144454883459948860e+03 1.149894701485343376e+03 1.150755482307830789e+03 1.140791660347322704e+03 1.146351524903241398e+03 1.144663517075234267e+03 1.145466254257206629e+03 1.155889889969853584e+03 1.164054525848657249e+03 1.164701896740956954e+03 1.160731898909302345e+03 1.160899608432540163e+03 1.162924399168831997e+03 1.162644315475068424e+03 1.173254691527304885e+03 1.172400988526308538e+03 1.172634903138109394e+03 1.170170199731761613e+03 1.180882966659240765e+03 1.178504730994803140e+03 1.184003904440109864e+03 1.178817191532651123e+03 1.182269224428495818e+03 1.185433240695277163e+03 1.184762014743627333e+03 1.199702501060361101e+03 1.186881857043049422e+03 1.189313924086921133e+03 1.187310596843674375e+03 1.179495916744338047e+03 1.178939488740118350e+03 1.174437867473759070e+03 1.182183158666535746e+03 1.186108819518503651e+03 1.175944903579926404e+03 1.176321504005245515e+03 1.172269496097298997e+03 1.182112063319120807e+03 1.184401135947005059e+03 1.188263835124833577e+03 1.190447578727101927e+03 1.186314338392306126e+03 1.174916478691454131e+03 1.176269034545102386e+03 1.173475049511316911e+03 1.182951409131592300e+03 1.191308745686650354e+03 1.183356586169412367e+03 1.190162590309842244e+03 1.184765169719653841e+03 1.183639160915468210e+03 1.187869375658678564e+03 1.187663294288711313e+03 1.173140699555513720e+03 1.171327363649944800e+03 1.184901257100947532e+03 1.180465490578817480e+03 1.179388853275056817e+03 1.179182595031468281e+03 1.172079172781840271e+03 1.166529111235793607e+03 1.173773040346233529e+03 1.178282194201196717e+03 1.172192361445400365e+03 1.171858069650775178e+03 1.173051152638789745e+03 1.172807560744219927e+03 1.173074189087947161e+03 1.170467695073878303e+03 1.171139547268983961e+03 1.168895253985895124e+03 1.177652991832646876e+03 1.170877769391155653e+03 1.164224466998918842e+03 1.166441538069374474e+03 1.165373404218901669e+03 1.161708704837215691e+03 1.158609156392454452e+03 1.153856955676490998e+03 1.159990231779875330e+03 1.152935407498542418e+03 1.159172485802229630e+03 1.156142983792391533e+03 1.149110307085908971e+03 1.150104223339357759e+03 1.146722331284566508e+03 1.144904637463870586e+03 1.148674300752243425e+03 1.157629542221926158e+03 1.155737940774826484e+03 1.150878880519020186e+03 1.152005719920052570e+03 1.159497847084948035e+03 1.157969241881579592e+03 1.153675698876838851e+03 1.158475185125205144e+03 1.153665886225962367e+03 1.151078130353463848e+03 1.157677136766667218e+03 1.154207127365252518e+03 1.158241752701401992e+03 1.153129724811549067e+03 1.157220086378057431e+03 1.157819035860239183e+03 1.158170546441313945e+03 1.156413379787129998e+03 1.150629983571400089e+03 1.156529335947813479e+03 1.163340895888746445e+03 1.161054572324577066e+03 1.151360825780987852e+03 1.152650428992970774e+03 1.163455657794602303e+03 1.156652144018267791e+03 1.158260320997651206e+03 1.155199686126966981e+03 1.157250730307065169e+03 1.141903054235543550e+03 1.142286191922844409e+03 1.139980006157015850e+03 1.143099203005878053e+03 1.150952021253714292e+03 1.155844687044203511e+03 1.157666480287986587e+03 1.153988565312025685e+03 1.159156817173138961e+03 1.156589680052943095e+03 1.160755235862609197e+03 1.160947502768921595e+03 1.161773473547297954e+03 1.169652855177268975e+03 1.163549395002752362e+03 1.166817155188550714e+03 1.173825931228151831e+03 1.172166495501757936e+03 1.164355948327848182e+03 1.166808591404635990e+03 1.168072648591498591e+03 1.180561383257193256e+03 1.176205400542871530e+03 1.176277680012358587e+03 1.184847135522864164e+03 1.194749829970486189e+03 1.190920176619131780e+03 1.188052004908621711e+03 1.187789297251545349e+03 1.189955452269935904e+03 1.198982479377493519e+03 1.182985533770253824e+03 1.182918986979830152e+03 1.181037512121177997e+03 1.180135681148543654e+03 1.185172981546664232e+03 1.189407104527246702e+03 1.181890405014913767e+03 1.179538442167926405e+03 1.171843124139129941e+03 1.180164018069664962e+03 1.190552125227569150e+03 1.184441204221678390e+03 1.168027399962160189e+03 1.174553600001100222e+03 1.166576015068711285e+03 1.164701865825934647e+03 1.171180257276082557e+03 1.177237794978494549e+03 1.172774285831709221e+03 1.185515296372118883e+03 1.183437787462250299e+03 1.173264868850098082e+03 1.170848049561509697e+03 1.177117526028659540e+03 1.180398998601673156e+03 1.179296969498208455e+03 1.177708946662544804e+03 1.177920206259889937e+03 1.185946449817353823e+03 1.179669142231397700e+03 1.169506016091139600e+03 1.176092366357945366e+03 1.175294109000477874e+03 1.182799988872746553e+03 1.183899941174172227e+03 1.182980930201473484e+03 1.190481017426223843e+03 1.194280223514889258e+03 1.193267960884952117e+03 1.190881925039439466e+03 1.195355934679307893e+03 1.190881879811167437e+03 1.185315030240142050e+03 1.174830756479852880e+03 1.174747937412348620e+03 1.179199322659271274e+03 1.190709865188878666e+03 1.193698784575252148e+03 1.196611078684446056e+03 1.206473990708102519e+03 1.200935279422064923e+03 1.194378055000725226e+03 1.201428645251655553e+03 1.194131933023986221e+03 1.188876258165808849e+03 1.202598574886940014e+03 1.210169160338356050e+03 1.197178076893964544e+03 1.200880494669198015e+03 1.202284481215506275e+03 1.213305373380901756e+03 1.208251987002715168e+03 1.209735318865207773e+03 1.198573497486984024e+03 1.198817927532902559e+03 1.193988212072651777e+03 1.200793836163417154e+03 1.200694544788794246e+03 1.200517534659872126e+03 1.208997077160106073e+03 1.204856575449189450e+03 1.200997606921922625e+03 1.196512292092888629e+03 1.195427587347677900e+03 1.197164942092826550e+03 1.199720320342437390e+03 1.196851108533690649e+03 1.192746046850087168e+03 1.199846064631297168e+03 1.207965844638951239e+03 1.203450358315637914e+03 1.201702016173313041e+03 1.202982192376164221e+03 1.201637682020282000e+03 1.201497317960294367e+03 1.205192989464017046e+03 1.211206401504577798e+03 1.207177202128917315e+03 1.217664777965382200e+03 1.216107877148162515e+03 1.225081380674108459e+03 1.222494098316772352e+03 1.222970840302984016e+03 1.209970254468471921e+03 1.211968750282425162e+03 1.211448255110494756e+03 1.204534677663860975e+03 1.202113040402850174e+03 1.194846194914343869e+03 1.187325748351440097e+03 1.194460890606207613e+03 1.195396756347195151e+03 1.200354704148688143e+03 1.191808023400450111e+03 1.196212163991321859e+03 1.199334844261421949e+03 1.184239668239636103e+03 1.177748286830238612e+03 1.176259225354491264e+03 1.169843532667057161e+03 1.170242187951677124e+03 1.173237934699866173e+03 1.169226064132655665e+03 1.168439777414749642e+03 1.170724438528293831e+03 1.174004007957512840e+03 1.165540691449410815e+03 1.161917723623232632e+03 1.159099336963545284e+03 1.164910323828668425e+03 1.162146774515343850e+03 1.169041447932875144e+03 1.175172934460133774e+03 1.179958497980234142e+03 1.172701269121148471e+03 1.176542078108894884e+03 1.175211324748167499e+03 1.170360410626172552e+03 1.170676285226825030e+03 1.170548485569637023e+03 1.171094822842396752e+03 1.174903211728330234e+03 1.170039843136721174e+03 1.157116947918300639e+03 1.167215024961459221e+03 1.171917016655588668e+03 1.162466086496206344e+03 1.161005909546324574e+03 1.158559333619812151e+03 1.156259842307809549e+03 1.155406839295392501e+03 1.146484993705042370e+03 1.150516617774947917e+03 1.136980987829767628e+03 1.152561912060781424e+03 1.148091493415361583e+03 1.154190166453095344e+03 1.149349279349694825e+03 1.140950810974482238e+03 1.150634170260816745e+03 1.152951088659669267e+03 1.163107048439345590e+03 1.152866494246026605e+03 1.146096953643981578e+03 1.134631313101406704e+03 1.152717736183262787e+03 1.161780031995410582e+03 1.157437377447851986e+03 1.154452837259871330e+03 1.163041495250164189e+03 1.164865943887903086e+03 1.158690657401156159e+03 1.170853733289859974e+03 1.164165268252408168e+03 1.168444303153400824e+03 1.171044572028633183e+03 1.176270874595103805e+03 1.177327543139866521e+03 1.174109699434321783e+03 1.162252494861592368e+03 1.154919257130765573e+03 1.155773430826691765e+03 1.157570866428214458e+03 1.138287699148253068e+03 1.150282338239295768e+03 1.154495829607447149e+03 1.154089746074370396e+03 1.145784490134682756e+03 1.149820936925067372e+03 1.148055441263127022e+03 1.154386857989117516e+03 1.153778615486153740e+03 1.160043888683183468e+03 1.158718714257206329e+03 1.159734691693747891e+03 1.160626671845687042e+03 1.156294540363899387e+03 1.168963045678436401e+03 1.167636697015182108e+03 1.167087066245388087e+03 1.169359172139228349e+03 1.164777097544411617e+03 1.176119843003488995e+03 1.165881046243924175e+03 1.167073952450316028e+03 1.164992856576932809e+03 1.160576494597362625e+03 1.169569890317926820e+03 1.171277301342468718e+03 1.161451958712159239e+03 1.163047343939852681e+03 1.163391246677603476e+03 1.155726490977265485e+03 1.152877306324372285e+03 1.169004760303740795e+03 1.173959528257749753e+03 1.171411919187973581e+03 1.178583437233879067e+03 1.168538346599463921e+03 1.181954525519309072e+03 1.178713747785244095e+03 1.172795264956248502e+03 1.166626713267786045e+03 1.156742948921355037e+03 1.161238918543540194e+03 1.160228079422960491e+03 1.169714030693199447e+03 1.170192291761695060e+03 1.173395403525533084e+03 1.172318437914444758e+03 1.165054632841928651e+03 1.167297118863436708e+03 1.175560897378956042e+03 1.177843881979433036e+03 1.172777182911008140e+03 1.169407434115956221e+03 1.169825618558782480e+03 1.163789083455310220e+03 1.156975753446163935e+03 1.160303491087689963e+03 1.153530736249404072e+03 1.154853375912192405e+03 1.155165219531011644e+03 1.169265209738678550e+03 1.168926015539432456e+03 1.167400226859693930e+03 1.171724589959782179e+03 1.170460751234866848e+03 1.175736409861470975e+03 1.180803700045570849e+03 1.178800184395357064e+03 1.184306939989246075e+03 1.187478610404901019e+03 1.183880244992272537e+03 1.178918856835156930e+03 1.176422635297455145e+03 1.179692661831798659e+03 1.177753983876895063e+03 1.179228670868544214e+03 1.177908122683859574e+03 1.169129616178357992e+03 1.158933941802205254e+03 1.175618289364490010e+03 1.166255867676086154e+03 1.171402366106056206e+03 1.156653049516183728e+03 1.157572292120736847e+03 1.151738965097008304e+03 1.158416341165754375e+03 1.168713728387307356e+03 1.166912680607702669e+03 1.164776380166073068e+03 1.168103524976311519e+03 1.165666972342336067e+03 1.176234420768864766e+03 1.179188768341997275e+03 1.180975938512460971e+03 1.177554289820461918e+03 1.186475948240386970e+03 1.186978503300651255e+03 1.186115742044719127e+03 1.182496003123549372e+03 1.188144979931802027e+03 1.169661133547323288e+03 1.173110813891245016e+03 1.169702028564995089e+03 1.173323198271135425e+03 1.168102865363418687e+03 1.164234700940538687e+03 1.163534943580326626e+03 1.162312272104842350e+03 1.156815932603922192e+03 1.161450605985553921e+03 1.159208115730772079e+03 1.162467791054418740e+03 1.159799085502398839e+03 1.157379490135015658e+03 1.151691636835706504e+03 1.157895794102998480e+03 1.166333718318048568e+03 1.168210194432723029e+03 1.164512426550241116e+03 1.157028873820006993e+03 1.155198203084378292e+03 1.157961845478770556e+03 1.160092806987035374e+03 1.159358416325140979e+03 1.164983951397816782e+03 1.173043546527127319e+03 1.160658371570060808e+03 1.155351730361567661e+03 1.153903901022057880e+03 1.149379520390799371e+03 1.154402471501569380e+03 1.149031953130197053e+03 1.161088428347949048e+03 1.147602726472907989e+03 1.144018422589782858e+03 1.156236185831345210e+03 1.151852197175066976e+03 1.154693544079222647e+03 1.152586633785713957e+03 1.145086888213221300e+03 1.142720612528627044e+03 1.145644401042182153e+03 1.145354670182332029e+03 1.152339350296059820e+03 1.147304455545236578e+03 1.141264626781025754e+03 1.124936978161632396e+03 1.144697320174690049e+03 1.133610358274504733e+03 1.129446351551977841e+03 1.124348542778560841e+03 1.128934122459017544e+03 1.133628406318502584e+03 1.122677154041101403e+03 1.136625823613656394e+03 1.136950518373344494e+03 1.147300340491671022e+03 1.139658291779506271e+03 1.130707993082289931e+03 1.133317386882751634e+03 1.132961817968872310e+03 1.125177113745047563e+03 1.125929754578685788e+03 1.124368928000590586e+03 1.128079494036069264e+03 1.123555845391884532e+03 1.130508974533148148e+03 1.133292333790117709e+03 1.118905692376114075e+03 1.126644686507421511e+03 1.131774637971182301e+03 1.125457367131650926e+03 1.129417973425266155e+03 1.131267461723285351e+03 1.135184533897605888e+03 1.132113108971844213e+03 1.132775999030277717e+03 1.122073144355822706e+03 1.126979825714288836e+03 1.131392048692193384e+03 1.132437784619241029e+03 1.125353947840735827e+03 1.125024672299843132e+03 1.127790139694848449e+03 1.122946536733981020e+03 1.130093515788792729e+03 1.123019507289848889e+03 1.126858914879484701e+03 1.127544535907335330e+03 1.119669902764944936e+03 1.129357301686991605e+03 1.135105201367093059e+03 1.145385488497832284e+03 1.140155707988892345e+03 1.150966386234256106e+03 1.149567429291170811e+03 1.151273695290940168e+03 1.151982139663429962e+03 1.151537725091623543e+03 1.160104136060904466e+03 1.152341940781379208e+03 1.164792479912129238e+03 1.163575106930639095e+03 1.162349461176570003e+03 1.167469316875176219e+03 1.167346689509512771e+03 1.170244622620180508e+03 1.168243676063500516e+03 1.178850935611777459e+03 1.173924874557470275e+03 1.190842854544233887e+03 1.191960937639388248e+03 1.179706391063966748e+03 1.185303373948954913e+03 1.183794346799059440e+03 1.192900898098433345e+03 1.190943679604619092e+03 1.185928367845955108e+03 1.189627989384103330e+03 1.176721711258490586e+03 1.174721942203229901e+03 1.179461136082665007e+03 1.178482783772306448e+03 1.170431746444125793e+03 1.181330196064816164e+03 1.180505005410240301e+03 1.177897814677798124e+03 1.179433819203107760e+03 1.176416083829833724e+03 1.184758054181850639e+03 1.177370922224436072e+03 1.180442617058866517e+03 1.169479005770681852e+03 1.181915301816000920e+03 1.180971388344724573e+03 1.171009604912720988e+03 1.175375215480660927e+03 1.169754010192780925e+03 1.176539749801679591e+03 1.166791157310536164e+03 1.169580508556368386e+03 1.172770376031693786e+03 1.172733490837973477e+03 1.173184738738362739e+03 1.174072532259217496e+03 1.174420715736382135e+03 1.176343702803200358e+03 1.184315024846873939e+03 1.171252267791496934e+03 1.169663571825022473e+03 1.168997123175547131e+03 1.167457495559129256e+03 1.167565637600910577e+03 1.169071572099518335e+03 1.166364702113763997e+03 1.165321630098304695e+03 1.175712983341606332e+03 1.166513397836648437e+03 1.179193932256273683e+03 1.161658259079435311e+03 1.168860269009190461e+03 1.165396261042736569e+03 1.168312588209960495e+03 1.160658840003836076e+03 1.163932782470384382e+03 1.159698078921465594e+03 1.165230273445331477e+03 1.152128622960600751e+03 1.165191838647512441e+03 1.158745813756626148e+03 1.170077521992536504e+03 1.168608701364025364e+03 1.170821606976287285e+03 1.172959173234334457e+03 1.178587866538707885e+03 1.176013143803824960e+03 1.172956930209762959e+03 1.157660209906153568e+03 1.162161442377341245e+03 1.158748874951610105e+03 1.162250344574516021e+03 1.154739347245356385e+03 1.161299139525591045e+03 1.157636213543525855e+03 1.160168826076958112e+03 1.158472899822669660e+03 1.166688640944788858e+03 1.158349323787965432e+03 1.154914125002531819e+03 1.150692328239925018e+03 1.151824895936071925e+03 1.156156113925339014e+03 1.157115678723135261e+03 1.172578534303847619e+03 1.164621469736986455e+03 1.168533315136310875e+03 1.164772892807767903e+03 1.166832828508498778e+03 1.166325394295961814e+03 1.162017122009979175e+03 1.170955812203635560e+03 1.171971499790227881e+03 1.164707203587984395e+03 1.162458439291018976e+03 1.170989059021977482e+03 1.151317156964990772e+03 1.158773680158001525e+03 1.149757668311427096e+03 1.150950497747666077e+03 1.134629256288158103e+03 1.133117549914959682e+03 1.136262971634644373e+03 1.131370471511579581e+03 1.139337807028351108e+03 1.140850347583608482e+03 1.130201076489986690e+03 1.131143470143763352e+03 1.129402436327532541e+03 1.132845392402303332e+03 1.128937852835317472e+03 1.127981838625071759e+03 1.123243448671873466e+03 1.122728562652221626e+03 1.106923399361501424e+03 1.117810856633836238e+03 1.109763033147367423e+03 1.090800438986764902e+03 1.094649013098987552e+03 1.098162095938256925e+03 1.085048150985390976e+03 1.089582292477564351e+03 1.084607891551258035e+03 1.083135876087169663e+03 1.071375256058741115e+03 1.074370311259964637e+03 1.065316504213562666e+03 1.056745085912831655e+03 1.052810543064402054e+03 1.052180917333240586e+03 1.045377162414856002e+03 1.042185126080434429e+03 1.038853140604054943e+03 1.031299943563525176e+03 1.026572801005534302e+03 1.019251838185057409e+03 1.010116977079493040e+03 9.988964498418851008e+02 1.002106916733125217e+03 9.934882298779508574e+02 9.868545771083842055e+02 9.835705664920853906e+02 9.770633077824403472e+02 9.622744095860751941e+02 9.505000163764844956e+02 9.459795915429401703e+02 9.396800422517060269e+02 9.341185159255791177e+02 9.237262949502493257e+02 9.210118188913554604e+02 9.199181449093606489e+02 9.096575578175251167e+02 9.050048672544781994e+02 8.988000245608957357e+02 8.851032517792798444e+02 8.830744692453472453e+02 8.721653660971321642e+02 8.658856619209200289e+02 8.536857456540294606e+02 8.501302376007877228e+02 8.414032147941404673e+02 8.337685400680111343e+02 8.249257263245696095e+02 8.181992956284600496e+02 8.131196554447209337e+02 8.074129295774155253e+02 8.028193329831293568e+02 7.876002670290948799e+02 7.831339885810211854e+02 7.735922767937021263e+02 7.733038226704427416e+02 7.624776305725789598e+02 7.590043292738232594e+02 7.534915946478579372e+02 7.490380936939654930e+02 7.407029315526576738e+02 7.295330271324717160e+02 7.281939239971657116e+02 7.232426666975193257e+02 7.181338913412636202e+02 7.170086763312122002e+02 7.140052936900327722e+02 7.006258500152367787e+02 6.905299195580975038e+02 6.901939048421135112e+02 6.893628925407820134e+02 6.835390941707098591e+02 6.780022319031003235e+02 6.632464590285173927e+02 6.552561303620100261e+02 6.609753682100639480e+02 6.535110604512256032e+02 6.453598112238016711e+02 6.397714340140920513e+02 6.340375383166655183e+02 6.256801921154068395e+02 6.245770710545979227e+02 6.193194500560476854e+02 6.181757298571898218e+02 6.122239378939658536e+02 6.009989758515844187e+02 6.036708158888529852e+02 5.881571715805348504e+02 5.842668829320792838e+02 5.824336439848942746e+02 5.735241998171541127e+02 5.682128426234253311e+02 5.699924140535612196e+02 5.629853759075932658e+02 5.556029492764581619e+02 5.542245634034708246e+02 5.532502013642559859e+02 5.409434797998152362e+02 5.403446748781913129e+02 5.335743298684001275e+02 5.326010014278067501e+02 5.300609715142591085e+02 5.228682213250225459e+02 5.231688715962081915e+02 5.199784713238304903e+02 5.156360026986490084e+02 5.138650863165515830e+02 5.117215118615296205e+02 5.084525621023006465e+02 5.112946635340970829e+02 5.035815776362262000e+02 4.973717914367199455e+02 4.944058765793653265e+02 4.844148439375894668e+02 4.801638681231984833e+02 4.792150532671633982e+02 4.710129609868727130e+02 4.686393823798050562e+02 4.648264315156768589e+02 4.664069447662824928e+02 4.659637023383774590e+02 4.635944488963886556e+02 4.610012727303559359e+02 4.496648672564351727e+02 4.442122352135564824e+02 4.462281125615673432e+02 4.341703324293607693e+02 4.328352178740369709e+02 4.309807794436825361e+02 4.264921711561027564e+02 4.278605161680820288e+02 4.174327532596217338e+02 4.154654091674710230e+02 4.071219592990382807e+02 4.134442806616468147e+02 4.057129244678719147e+02 3.993012559271138571e+02 3.925021422642541893e+02 3.862306077692262534e+02 3.870041555728668641e+02 3.864649545002473587e+02 3.846107386847783687e+02 3.798488070986446132e+02 3.739102748382267691e+02 3.757929455478724208e+02 3.693569141479450195e+02 3.692650802386120290e+02 3.677664577294816581e+02 3.661967000595880677e+02 3.621561848058856867e+02 3.573187204355422182e+02 3.540510475748957333e+02 3.536579609640727426e+02 3.445902668964699842e+02 3.455729462796682014e+02 3.434101659374696851e+02 3.460173900109686542e+02 3.458626239496642825e+02 3.351837457024864193e+02 3.301711553889731476e+02 3.252406936425977619e+02 3.255673460761460092e+02 3.220064401377076138e+02 3.167428383730647852e+02 3.136230163084352398e+02 3.111236083976464784e+02 3.097567482972776816e+02 3.079883902175422463e+02 3.045870962477137027e+02 3.022004564006769556e+02 2.957073920794011315e+02 2.943311997040901815e+02 2.917058704270963290e+02 2.893807955189544145e+02 2.804131089596168636e+02 2.840479525408700283e+02 2.759984447965971412e+02 2.814380725205944032e+02 2.736534284087675815e+02 2.709254528104198130e+02 2.669920678327123369e+02 2.674487241423320825e+02 2.613151672906756176e+02 2.561196399252981450e+02 2.543278735625912645e+02 2.538682462508795936e+02 2.516371794319036610e+02 2.457834453082649304e+02 2.462365586686342454e+02 2.421088386617205686e+02 2.421005586515395862e+02 2.345323959233611220e+02 2.331525952242458857e+02 2.320348349645298924e+02 2.342915830371004802e+02 2.301057741213515726e+02 2.262597959982532814e+02 2.255127261191984758e+02 2.248901819599741998e+02 2.233139231669806293e+02 2.226686222249776961e+02 2.175538328261758920e+02 2.180180614506348320e+02 2.154848997003793158e+02 2.100318491391693101e+02 2.136726236605449856e+02 2.078366796023754546e+02 2.060069996124353224e+02 2.056202412103009749e+02 2.037216227139680882e+02 1.986116191949675454e+02 2.001987677058604334e+02 2.002866728496965436e+02 1.933869331977495278e+02 1.940820227927246435e+02 1.932527627094124512e+02 1.907431352208367628e+02 1.875052894856082162e+02 1.911443138957838244e+02 1.867634860544381468e+02 1.878041555637954900e+02 1.893974516522557963e+02 1.846363324249968798e+02 1.834274012878649955e+02 1.834604708083550406e+02 1.777514197403004061e+02 1.785179982822649549e+02 1.755338420787804523e+02 1.687957657467211163e+02 1.711816406706004727e+02 1.708000461198155335e+02 1.673824258926892696e+02 1.670489170759889532e+02 1.640406002161331571e+02 1.625395562359167059e+02 1.570367244547716155e+02 1.568391822345481330e+02 1.555338134458238528e+02 1.529859280903159799e+02 1.518121591870960287e+02 1.505173761854393035e+02 1.488862142828332651e+02 1.494521254817363740e+02 1.444607564848349170e+02 1.429764089370453348e+02 1.420161047221781416e+02 1.386172062612910452e+02 1.375616212228476343e+02 1.375703603503012573e+02 1.351067404047544187e+02 1.358388024924842625e+02 1.308847371274066234e+02 1.302435817344384361e+02 1.327879987083190656e+02 1.308162018106598623e+02 1.351439590357901466e+02 1.307012455088773493e+02 1.292372128273696603e+02 1.255786848468912922e+02 1.273270992292059844e+02 1.207635031190538939e+02 1.203189619745946572e+02 1.203667295106216955e+02 1.167710683988855465e+02 1.155507573903910270e+02 1.140130019749046539e+02 1.142526692243960156e+02 1.179222494589069612e+02 1.132214062361481837e+02 1.131087337593089330e+02 1.108832319544796263e+02 1.104068784650293367e+02 1.103838642154013883e+02 1.054221661866278907e+02 1.061674815484840337e+02 1.048811725903559733e+02 1.013734998569665180e+02 1.020930241243590189e+02 1.008669496260051233e+02 1.007129818161387789e+02 1.007147528518706991e+02 9.951834756498610091e+01 9.752068040412585503e+01 9.508607885331063869e+01 9.261416917440833174e+01 9.535698381892849795e+01 9.503575160816382095e+01 9.495072674899576270e+01 9.677581296153459789e+01 9.593484937310863359e+01 9.403296704342756129e+01 9.202334579035287732e+01 8.783261571283830449e+01 8.847268427069182906e+01 8.550617124014860337e+01 8.563982567963006431e+01 9.250147304505053114e+01 8.694008254909380184e+01 8.441923064422240941e+01 8.347958448995082392e+01 8.398808410267626812e+01 8.009694489775955617e+01 8.113064419790919146e+01 8.129644305198719678e+01 7.906934396665246823e+01 7.779073002910108414e+01 7.844389227976799361e+01 7.797919152335144588e+01 7.546162594631476850e+01 7.523294540763939153e+01 7.672831898243740056e+01 7.558603211590111925e+01 7.487824518790644390e+01 7.414728317605910490e+01 6.880477465702620066e+01 7.254603269136528354e+01 6.924864461264485271e+01 7.059944437784604077e+01 7.017488217223873903e+01 7.032352401877578529e+01 6.851287844632483370e+01 6.994641723965710867e+01 6.748793187157474449e+01 6.797285333995787937e+01 6.727308034013479698e+01 6.416518228549075786e+01 6.219776466279942895e+01 6.453722396899507885e+01 6.259993919190763734e+01 6.309077260859310599e+01 6.428679651099477610e+01 6.104602823948935963e+01 6.103355680305005393e+01 6.122273974373228356e+01 5.972417645735961855e+01 5.939454091315712247e+01 5.812229174253371866e+01 5.530054509674775431e+01 5.829757500944194248e+01 5.774445791569284836e+01 5.684137231262734957e+01 5.960368616558007204e+01 6.086170293629405847e+01 5.988488726333578427e+01 6.107841750782673529e+01 5.836989118791481701e+01 6.029117565539230839e+01 5.663319551466602064e+01 5.714459642457161692e+01 5.551716948487315051e+01 5.837922787267829960e+01 5.718985605935356631e+01 5.704733192442124334e+01 5.641410322839543312e+01 5.395390152326323374e+01 5.499105318923525232e+01 5.555406274426808722e+01 5.374855842575058062e+01 5.056357140031050079e+01 5.208170977951900227e+01 5.233274865551548061e+01 5.162508874964281347e+01 5.233491692402248674e+01 5.181394632808105172e+01 4.962296824266826434e+01 5.319946230681100019e+01 4.736666774967648763e+01 4.876279005065995165e+01 4.902456504125772341e+01 4.854189816885475750e+01 4.695744427690207345e+01 4.701778343702836338e+01 4.405636732155807778e+01 4.543881678537247382e+01 4.320440338916773726e+01 4.606783299612468596e+01 4.279095792915290986e+01 4.321232392261409672e+01 4.028866722911549658e+01 4.033541323825615166e+01 3.908035896332944503e+01 4.135325595799190523e+01 4.277083506494561504e+01 3.984638845085363812e+01 3.978126743563203860e+01 3.786742758286182209e+01 3.859226806318753233e+01 3.877307463846840818e+01 4.163115786861190770e+01 3.921297976918397410e+01 3.606873754004001853e+01 3.692747895822968474e+01 3.785022389949466515e+01 3.698930113912493312e+01 3.597923224749127513e+01 3.807327179356564528e+01 3.535788149279166959e+01 3.447990010238239478e+01 3.425978749972023962e+01 3.603384507626012123e+01 3.318007255635801300e+01 3.416751903571738325e+01 3.269400250856112677e+01 3.343648246944625413e+01 3.356561734721130108e+01 3.332845108631340025e+01 3.320009666602012288e+01 3.308460065908909087e+01 3.324246561046729198e+01 3.248882526353761335e+01 3.520929175161383995e+01 3.462940196340229448e+01 3.266734890007692371e+01 3.368905033753860323e+01 3.454065711277321071e+01 3.490200944720144349e+01 3.461574015608558597e+01 3.217925129086663105e+01 3.158378736628634442e+01 2.973038993416901477e+01 3.221004996600321846e+01 3.041557092944617580e+01 2.923831905436071565e+01 2.974883739194877208e+01 2.846282159355655139e+01 3.000455816577838419e+01 2.852157385421500635e+01 2.905672974693973742e+01 2.868077550367620177e+01 2.759505865068996400e+01 2.887678701336907849e+01 2.750279700427538998e+01 2.753630570743779415e+01 2.626215728700251617e+01 2.899745115086929914e+01 2.734486301596232494e+01 2.861867284072703299e+01 2.516923818877638297e+01 2.723792373512255338e+01 2.640838367179863511e+01 2.854393635142058017e+01 2.857919800944221933e+01 2.835438884767092560e+01 2.470865140955064376e+01 2.768238164673952184e+01 2.667324292740555336e+01 2.441733598183511589e+01 2.737336228637926538e+01 2.465381070732554392e+01 2.588215918713979136e+01 2.339914796857948431e+01 2.523157934729334073e+01 2.485104391265078405e+01 2.398538829084733592e+01 2.599326880997608313e+01 2.514016473511085437e+01 2.577637331046372537e+01 2.387655415272693560e+01 2.368890575519006347e+01 2.527781902690621862e+01 2.418738732696847293e+01 2.226000038987320195e+01 2.303327167824875232e+01 2.170661959106471173e+01 2.298550361839242839e+01 2.211377701871688473e+01 2.204799602681329773e+01 2.266421564658194043e+01 2.146744175305330771e+01 1.923592550774473864e+01 1.903914948330660195e+01 2.015490724576164894e+01 1.822892142953756789e+01 1.580486753274392875e+01 1.767894430705523234e+01 1.723975267196288996e+01 1.519993947429170866e+01 1.647383367317770464e+01 1.861566697318280461e+01 1.591678761602362790e+01 1.384528065683373299e+01 1.546544322758416712e+01 1.159758601420869439e+01 1.530978835486456013e+01 1.248636862719841112e+01 1.462366310882809017e+01 1.292916676927095843e+01 1.189567892188625109e+01 1.405160593428230342e+01 1.417898345291440521e+01 1.196093895844154531e+01 1.192434150802409221e+01 1.225112459728365089e+01 1.281611554185418456e+01 1.134181899555861328e+01 1.114051029866579512e+01 1.204949967444559000e+01 9.821139243365355043e+00 1.152083813926725675e+01 9.755428107469983345e+00 1.235726564084316159e+01 9.054988748243415486e+00 9.885558815050886849e+00 1.070822242323152551e+01 8.605740065996785759e+00 8.070125586975631649e+00 1.026922617460563458e+01 1.115632318280488100e+01 1.104892420447442447e+01 1.069810221178613396e+01 1.289089808699866957e+01 9.275899078551042010e+00 1.160725664271737934e+01 1.191999730550580594e+01 1.205097025142011802e+01 1.028648015294434437e+01 8.611374074244887211e+00 9.983126038294207305e+00 9.909192632421943259e+00 8.032214169524893421e+00 7.768743951719596197e+00 7.819978164655728037e+00 8.583401721573002519e+00 6.010018261880115453e+00 7.302552894120547755e+00 7.913882169134001110e+00 7.465987110422368289e+00 8.110000409234272567e+00 8.396410484442032640e+00 7.974012959316907789e+00 9.187727264254991866e+00 8.881619592392560492e+00 7.883282663725634798e+00 7.848469629352310406e+00 6.512402209210020665e+00 5.364560448739900345e+00 6.129853343490971440e+00 8.758530953650581097e+00 7.070578074368727428e+00 6.599333572202449538e+00 7.961482270010189488e+00 4.714608499627440885e+00 5.182847804064063091e+00 4.181959668799024143e+00 4.235486176814079684e+00 4.305409750753762310e+00 4.988569732850075766e+00 4.946576683266599161e+00 6.620094482398536151e+00 3.263061906688866198e+00 3.358885348464814236e+00 3.828640375865244749e+00 3.140132181495438601e+00 4.592909166458956527e+00 5.065926286156283709e+00 5.074715725150775292e+00 5.564685784584070483e+00 4.833758643241381492e+00 3.545973429709342817e+00 4.855965495034073598e+00 5.320579891620627500e+00 4.002600075233001320e+00 2.997436074468464273e+00 3.855527738283957895e+00 5.521635455651003888e+00 3.481104840407533985e+00 3.167628575429145332e+00 4.195201254795072110e+00 5.712668982674554030e+00 3.789647681861803896e+00 5.512404278427563753e+00 1.603567096845261331e+00 3.313994716924201889e+00 3.401186240008542860e+00 3.275124742717853810e+00 3.982280306423622296e+00 3.718713517204969232e+00 4.496368103492683233e+00 3.082516807537680759e+00 6.038484704286910087e+00 5.320454794404346544e+00 5.539741587881743534e+00 4.523717518922911296e+00 4.033299460577569384e+00 5.161112846822156541e+00 3.777505358607452735e+00 3.953708716064487927e+00 3.931434629992933694e+00 5.517513197316485929e+00 3.842737997739169575e+00 4.190316920568108117e+00 3.430893366216102081e+00 3.610269721795168252e+00 3.319527316801948125e+00 5.102264705547789880e+00 1.955675887040877692e+00 5.141868086511482971e+00 2.389457356607122662e+00 4.381874688954566999e+00 2.876279223563405374e+00 4.479648690428635227e+00 5.962530159320468037e+00 3.750183244243168623e+00 3.117000571979704926e+00 3.666669874239328220e+00 4.251114127187759273e+00 4.322478226223252840e+00 3.996431408278775521e+00 4.591474194732332315e+00 3.252166841682585741e+00 5.981175774810221668e+00 4.993822948596315925e+00 4.279254252170962225e+00 5.816084156034207808e+00 3.529054710865522360e+00 4.187899364403042668e+00 5.591037329004500123e+00 4.436982336473258570e+00 4.375746912335396921e+00 3.941958773789067116e+00 4.887288996012517650e+00 5.821136814772620127e+00 3.106526839111710903e+00 5.707191524967337060e+00 3.223648006769040730e+00 5.142655719690404581e+00 6.588134556401753272e+00 2.818175770565583882e+00 4.450560269918053535e+00 4.306678400837549603e+00 4.578501925316068366e+00 5.274622155704762783e+00 6.047666768457034436e+00 4.114738510407317307e+00 4.620553464109259600e+00 5.051390531066141776e+00 3.683130787211354562e+00 5.178994208452695425e+00 4.900441135514701507e+00 3.455148999876613392e+00 5.488812860785889924e+00 4.205217966568044474e+00 5.309000157152516053e+00 3.308597523810968610e+00 3.882680852694551099e+00 3.032652658241346000e+00 3.430506203904404305e+00 3.703752811066298278e+00 3.912896906363070748e+00 1.098927105961202244e+00 3.490082644894171526e+00 3.872051895091791263e+00 4.064375424079719856e+00 3.463673943510661157e+00 5.032338073815100010e+00 2.117722384236086608e+00 2.360615708584470784e+00 1.873851843646936910e+00 4.104318954766947414e+00 1.631943808808950402e+00 3.485438727903468870e+00 4.228517046023607229e+00 3.284731500746718158e+00 1.353822505842097845e+00 1.655849754365367410e+00 2.668839581013773721e+00 1.907793762768551948e+00 2.604687939850097944e+00 1.866780989440807614e+00 1.865698494449214984e+00 1.335434589850709619e+00 4.922060972792902112e-01 1.907624497735495694e+00 3.023147722997655329e+00 4.435570693628738681e+00 2.855705245569622797e+00 1.573100684369458158e+00 1.764023316286203569e+00 8.075885892650744857e-01 1.341873291117997358e+00 7.223842924084191708e-01 3.699336436254371474e+00 3.093944266656758035e+00 2.920057591898781890e+00 2.132458505510749003e+00 2.579912809609751001e+00 7.765933412989453055e-01 1.471824481354736092e+00 2.036760240829219359e+00 2.238700826933424093e+00 1.969274720435612247e+00 2.240506043383275081e+00 2.267267116453923759e+00 2.096201768723372272e+00 7.998890103761054915e-01 8.524670688821840425e-01 2.507796177909694890e+00 -2.145011025259366544e-01 3.468904261997115324e+00 1.697833665336490938e+00 2.458919664107442671e+00 1.466013666417693706e+00 2.205059259056748822e+00 3.447260635416817265e-01 2.459717120233076315e+00 1.938775094391126608e+00 8.203363315852000293e-01 5.422013835399049242e+00 1.152310111318606944e+00 1.015747378216161456e+00 2.764607779623780459e+00 2.329395489565988964e+00 6.440061096120829331e-01 1.368377474223290813e+00 3.254739061850878912e+00 2.412087628313341003e+00 2.333783631624702259e+00 2.258398499512655810e+00 1.112023663674698293e+00 2.980968250416706322e+00 1.399951672661388979e+00 3.736593597459549887e+00 2.329441995668968701e+00 2.156525065985185563e+00 1.283539034046593086e+00 1.539011442139114783e+00 2.860854333667036009e+00 3.647884092362992270e+00 1.170596920637339888e+00 1.299859286415498305e+00 1.990164018060651241e+00 1.445735983614544695e+00 1.935217391715934321e+00 3.429635216279183219e+00 3.301967559085569714e+00 1.499828136718371674e+00 1.026561548406728086e-01 2.117952771967987147e+00 3.947222470951131879e+00 2.654821680620239821e+00 9.327383369194828244e-01 -1.051320301826068393e+00 1.582443262440105025e+00 1.254447366856219936e+00 -3.370175573907347455e-01 2.374524519139452394e+00 1.439346551578257305e+00 1.959843761606498536e+00 1.800387478135859753e+00 -6.104411344297964170e-01 8.422250611748345328e-01 -8.771862401584640256e-02 2.890605763556472474e-01 1.578829537592838284e+00 4.106452219311232943e-01 2.172598070807713722e+00 5.743275605990859622e-01 1.144591468339918983e+00 2.027429222133542430e-01 -8.155927484899354596e-01 2.582981558144320733e+00 -1.143145444038363434e-01 2.420658518040034846e+00 1.720099868303394341e+00 1.214978883095684664e-01 2.634559119160474472e-01 1.055116517085518568e+00 -3.017645944140952552e-01 8.769089076500063973e-01 -6.660628185444987803e-01 -2.982347321536729101e-01 4.222983576897718083e-01 8.595993077730390564e-01 -5.891004806839346131e-01 3.775269065432330096e-01 4.660839730531833314e-01 -2.249404970450819885e+00 -5.809103019181179745e-02 -1.648111897197477305e+00 -5.041930476377035619e-01 1.405028590297263458e+00 6.254880953802988142e-01 1.745692858461067865e-01 -1.095470192718350555e+00 1.740819066395522308e+00 -8.214289249826935979e-01 -4.703084261900806751e-01 -5.873063525602956192e-01 9.738333066975208840e-01 -7.316936579540569419e-01 1.921643342555674205e-01 -1.079436195035549995e+00 6.680071994420175852e-01 -1.596973992775384765e+00 1.787964265694164556e+00 -4.254898013698770604e-02 -5.195592546583828186e-01 8.001725656242810736e-01 -1.817912330374079621e+00 1.642897332357073470e+00 8.089331585854040441e-01 -4.386090923959619081e-01 -1.330530327302901217e-01 1.281387163167766019e+00 9.761639405572130057e-01 -3.098382981213808687e-02 1.750988778845963045e+00 1.575152593678103563e-01 -7.066436501219247601e-01 8.958901779930346088e-01 -9.266024762687768979e-01 4.139384878717537047e-02 4.935054702411763028e-01 1.048771018193277588e-01 1.538475159371102352e+00 4.616846244893083040e-01 -1.435315841145075932e+00 -2.343951491484802009e-03 1.154886169462018053e+00 4.950401629328635700e-01 4.623022008010556627e-01 -1.043028035917696439e+00 -1.382520752991102331e+00 -1.461367625949513860e+00 -2.673144827906889787e-01 1.740468687044671059e+00 -1.297083111943928557e+00 -1.871308759642334452e-01 1.734480973563683914e+00 -9.228279848159800514e-01 2.890412462581629094e-01 -1.031741721700663916e+00 -2.439518266383204625e-01 8.300850237094863360e-01 -1.474743864328369236e+00 9.373969938717549022e-01 -3.563491649907637310e-02 1.457789001448736910e+00 3.212211307044303132e-01 -2.494045685297830772e+00 -8.928628272646119690e-01 9.862363521637520503e-01 5.623012895167741609e-01 -8.394542530831599070e-01 -6.716878234319398899e-01 -1.206396172893509755e+00 8.660840082676708462e-01 -3.873029736783028532e-01 -4.003297564382968243e-02 -1.017906057891367899e+00 1.221117590674737130e+00 -2.029376387575851926e-01 1.305617680936387970e+00 -1.139361620086303706e+00 8.294750779456572243e-01 -6.253072070313171471e-01 7.519092055462821556e-01 2.068424381030999903e+00 -6.603995246225217164e-01 -4.056985439455704223e-01 7.985360704219397476e-01 -7.051049286324584386e-01 5.531091931173643950e-01 3.793037326991793856e-01 -8.479932141763609765e-01 6.539881451043159100e-01 5.236347392119450328e-01 3.154485583742616117e-01 -7.582267292825988214e-01 8.933209240684129027e-01 -2.097251044421134747e+00 6.728311778121441600e-02 1.500897568317790809e-01 -1.016854808219988637e+00 1.501164339185205587e-01 -1.481984385450057840e+00 2.274644940544038318e-01 1.240232836626900870e+00 1.049776740915333795e+00 -1.348900424494343886e+00 6.775519762700566995e-01 -1.147832521466674860e-01 1.375547168892350625e+00 8.647330815186248243e-01 5.244244133438105138e-01 -4.446627526844623701e-01 9.739474547211224298e-01 -1.178434413936668701e-01 2.111275073650296097e+00 9.934395515803772225e-01 -7.219229504951002463e-01 -5.652345152349247392e-01 2.437088706259988857e-01 1.233144404739060507e+00 1.607455335121363627e+00 -1.886133045072365233e+00 9.155363220142906377e-02 2.276762281755722039e-01 -6.484732947321446561e-01 -2.036781882577230474e-01 5.802251056780743932e-02 -8.063714580624609107e-02 -1.597593556764547729e-01 1.159502168422764434e+00 -2.277064708822479910e-01 3.231062250673049641e-01 4.936313417370685741e-02 4.539167025606975076e-03 5.238986989755799462e-01 1.473392670772952773e-01 -7.181807443909732358e-01 -6.916550301745343354e-01 -1.682382366428955833e-01 -8.077102215306874999e-01 -9.927466018275457049e-01 3.599990123694983279e-01 -1.097353649285038868e+00 -7.514601406112022541e-01 5.316988489954536101e-01 -1.959739129004791636e-01 -4.181365778963298807e-02 5.840403017095161520e-01 1.088739004613023531e-01 1.080253126963424570e+00 -2.220311707873458551e-01 -1.627413454455513442e+00 -3.196984075701310435e-02 5.551338508858005144e-02 -2.038282816610387904e+00 -5.695820675367262859e-03 -1.003111643680754117e+00 -2.535237151795655119e+00 -9.131304704420669660e-01 -7.672505471170532054e-02 1.082296736124077841e+00 1.032332914425251547e+00 -4.699131491669210625e-01 -1.002407958406341226e+00 4.974188054394598213e-01 1.087032988437555137e+00 -1.305446655366973907e+00 2.890379404888950621e+00 1.584569216663897828e+00 -9.862402579884675946e-01 -9.100841265251291556e-02 -1.014925017580162070e+00 -1.524058958127697316e+00 -1.430752509055376542e+00 -2.068749346832759795e+00 4.040356514562001844e-01 2.189072173505763885e+00 5.066938742460168621e-01 1.276264233362057188e-01 4.339498309421697952e-02 -8.390232834758085678e-01 -1.367519315263661106e+00 7.248384938220787665e-01 2.149450098135015086e-01 -4.941588524502199542e-01 -6.972134366113208470e-01 6.658330680076248202e-04 7.257120185536317658e-01 6.454023834578159757e-01 1.515628476265007130e-01 1.469115378837737129e+00 9.769784051971034389e-01 6.941468080709989330e-01 7.605730078168070341e-01 5.613688272234461651e-01 -1.720993931104118357e-01 4.363525382155959698e-03 -2.833446905772783797e+00 7.652188813658983291e-02 1.058030521278524150e+00 1.276737498720410757e+00 -1.314285303318718290e+00 1.165819978772895782e+00 2.514059189765508462e-01 8.008291257201888280e-01 1.903262960613520294e+00 1.068489941598331550e+00 -6.370578728303207816e-01 -9.339779813013278087e-01 6.739305493012676118e-01 -6.819234594316382347e-01 8.882101718694567216e-01 -2.424793137747479344e-01 -2.668233271613314472e-01 4.486822298980355783e-01 1.184585638619814807e+00 -5.522162622318269598e-01 -2.230263655693934144e+00 2.479279463391578786e-01 1.704245708584928520e+00 -1.304223653646641168e+00 1.863256860655164271e+00 -1.176259004844025569e+00 -1.201386068721632006e+00 -4.622608213316406478e-01 -9.669106089480450361e-02 1.087526452202345562e+00 5.637431945586011128e-01 -1.814959777071064151e+00 1.692052780219468477e-01 1.844923585509894659e+00 1.177405726733316227e+00 6.366912529124816311e-01 9.214249971877965795e-01 1.262913314164531231e+00 1.154680943444796215e+00 -1.267314518889586461e+00 -1.101698051272891332e+00 -2.339585754190196543e-01 4.569149168589195509e-01 2.833374592690147686e-01 -1.554776461027473466e+00 -6.770925270806716911e-01 -1.073115524503142293e+00 1.183538576158834621e+00 1.237683407100954147e+00 -3.803583912614007245e-02 -3.850513329036379662e-01 -1.210938712915821558e+00 1.564950335581265728e+00 -1.805355347511658604e+00 -1.005396827733820331e+00 -7.338360264075109995e-01 9.707749736614436076e-01 1.366187616680182293e+00 1.432697952804978803e+00 -1.488005104771194520e-01 -8.482315601552554707e-01 -9.332848847067601872e-01 -9.896335180023663192e-01 -6.025422775588801239e-01 1.189245505834217731e+00 -9.255738856791837499e-01 -1.871714235099334322e+00 4.851549570509881004e-01 3.741735568370455761e-02 -1.227337594261713294e+00 1.447160547529222907e-01 3.598191487999310434e-01 1.987173013352830253e+00 -2.551895876127565077e-01 1.153639732897185688e+00 -1.000167251663072410e+00 -1.025806703422724286e+00 8.476135905284075678e-01 -1.217227631289526490e+00 4.282247012988232848e-02 -9.100100265635592267e-01 1.408749995121657772e+00 1.625473742890990447e+00 -8.586906403521984421e-01 6.048519181088097829e-01 -5.478161480753289680e-01 4.288229215573960418e-01 3.953742200504096749e-01 1.077766888949798912e-01 -9.595170414623438448e-01 6.482979492050057191e-01 -1.497070113210751341e+00 -1.159190277098711697e+00 3.092234646074209711e-02 -1.617973023478241679e+00 6.196664441411987578e-01 -5.647533807658684096e-02 -7.785532747575116264e-02 -1.422565013817862711e+00 4.734395894621410417e-01 8.327151803825938448e-01 1.137289983867530552e+00 -1.324194052058291993e+00 -7.104812522774405226e-01 7.028776412652179006e-01 -8.011166574213468561e-01 -1.500117725546083358e+00 -6.531415650647912630e-01 -2.387277725593955680e+00 -1.227815787047885632e+00 -1.509725348039120396e+00 3.157205133171795408e-01 8.762175115117973312e-02 1.838949400012658941e+00 -1.402610135442833528e+00 -4.430822105048649595e-01 4.858941418206912943e-01 -7.239092276794938385e-01 -2.571565145904619945e-02 5.067054728322829549e-01 -5.314297804365357702e-01 3.885404223567037740e-01 -2.511971467723839169e-01 1.120558534156588015e+00 -1.938605588303721872e+00 -7.587972259030083544e-01 7.144215228421164632e-01 5.894253216661935468e-01 7.959232106809677187e-01 1.651918370456374019e+00 -1.180774646844788833e+00 -4.255820804876184194e-01 -2.626900823003339158e-01 1.445500072127485769e+00 -8.697984656650877000e-02 6.545228499310581927e-02 -3.584450824512403488e-01 4.562635297623336417e-01 -2.861980119610490481e-01 -7.596506303842061048e-01 1.139941987378800592e+00 5.415620643294066089e-02 4.291449221306100625e-01 -9.843076102662696725e-01 1.046338095877675234e-01 -4.859725818256772079e-01 1.522973941394548114e-01 -7.134272826479165497e-02 -3.630006868327043112e-01 8.332907349919173035e-01 -9.236120260011948524e-01 1.445155195790279956e+00 2.497195945562424857e-01 -2.689885002106644496e-01 1.906933760106437781e+00 -8.746756415713909105e-02 1.078328948136251020e+00 8.736449540493430588e-01 3.222106206733883760e-02 -6.485977403035609878e-01 1.789896026391299078e+00 6.398225767036809231e-01 1.623560031948955429e-01 1.561574433986868460e+00 -6.177662694160592771e-01 9.596596358877830246e-01 1.584901063154172896e+00 -1.780023067000018777e+00 1.233535195618611496e-01 6.174480921241152220e-01 8.908189976445073377e-01 1.363141838669326422e-01 1.202796337991914433e+00 -2.183603084368233027e+00 3.018389598592712830e-01 -7.585049093811782051e-01 -2.331637440872405889e-02 1.492561626521651252e-01 -7.053618004033269662e-01 1.061242274503866989e+00 5.804465197348210870e-01 -2.130129336405733043e-01 -1.802101558279379512e-01 2.183389432453870072e+00 3.424447334929066611e-01 -4.792353817300307184e-01 8.541173692270858098e-01 1.054364988088025035e+00 -2.161084780033841468e-01 1.411571207207976963e-01 2.383976434627123886e-01 -6.854080492618876974e-01 -4.535640254895426660e-01 1.224766044249709473e+00 2.515784565593086608e+00 5.535755603832920313e-02 5.837144423159869033e-01 5.410958184928617021e-01 -3.611160232345629606e-02 4.022865975401992422e-01 5.463804587674657709e-01 2.505360180812475690e+00 7.135060786268458966e-01 -1.676874508082942805e+00 -3.401360441491818598e-01 2.715199396138370247e-01 1.270997294154715407e-01 -3.933342982703998958e-01 -6.532013192436703086e-01 8.490327527126595442e-01 2.684722789228665696e-01 1.181881550137278802e+00 -9.010295902991629635e-01 -6.977319582129307696e-01 -1.993298202779924810e-01 -1.192353528408981678e+00 -1.290770083788100701e-02 4.364173684246444029e-01 9.014779911498617126e-01 1.058784279492916425e-01 -8.031522370070925954e-01 1.479081578179025858e+00 -3.531221404978244771e-01 2.743664941190203876e+00 -9.832254868646832513e-01 -1.404297341327536419e-01 1.097397479990818603e+00 2.669942334018854391e-01 -9.439471007490705112e-01 -7.100522906412961577e-01 8.094533403857944176e-01 -2.028073618147109958e+00 3.408884281755567014e-01 2.118014807135772393e-01 -8.387591765042168301e-01 -1.892426885544462589e+00 1.424494555570962051e-01 -8.192096285765102515e-01 -6.591906716337964101e-02 -1.987607622886588543e-01 6.434936593922296888e-01 5.147932426115531257e-01 -1.427790840705621678e+00 1.338855601646435245e+00 3.119388250066633672e-01 1.527522592496503018e+00 8.709331496043142273e-01 7.038638673553608838e-01 -5.347656608745178231e-01 -9.155528974621848226e-01 5.460743775000919120e-01 -1.895963227632957659e+00 -1.300170212438754413e+00 -9.522084671449897453e-01 -3.521932844871288049e-02 6.765229425703939148e-01 1.723929356379595434e-01 8.487500146984897631e-01 1.611183983280696008e+00 -3.508783178360037058e-01 -3.899185672530659508e-01 -5.097418642818146717e-01 -6.228136572449020081e-01 -4.725546195289561102e-01 -5.835349681869871352e-01 -9.502314617394319596e-01 -2.563665310421825438e+00 9.562681583268345387e-01 3.448729797426992039e-01 -3.911694361534595599e-01 2.090518906163005841e+00 -1.194923483949549281e+00 -5.348043206649882864e-01 -6.230775789529122699e-01 -8.473613067766536666e-01 5.404972753995173074e-01 9.240339844964049476e-01 -8.880600867892647354e-01 -8.625861432806221363e-02 -1.548482633586428514e-01 -1.691850953353465137e+00 -1.907764798948641483e+00 -4.010150476152179455e-01 -1.636244366298234276e-01 9.953646205319256479e-01 -5.925926419776751386e-01 3.312657722200217092e-02 -2.893143241232139923e-02 -5.907597228015417645e-01 1.895509635279774285e-01 2.774043650230677560e-01 6.380988312318207623e-01 7.929031055553998897e-01 1.838133614493854040e+00 1.107071233051881709e+00 1.127268077493110088e+00 2.878663256144549099e-01 -1.501008023668809699e+00 -3.649878138306923425e-01 -1.353355253624827004e+00 -8.652175056078720283e-02 2.030957921490315510e+00 1.053053819012913950e+00 -5.842107629617175890e-01 1.285550607903723774e-01 -1.183258625864303193e+00 -9.378061279893473712e-01 1.835239629386018034e+00 1.591258882604106584e-01 -6.933332229261697233e-01 -1.151631183173261963e+00 -9.698439046377964612e-01 1.434626905083736803e+00 1.359842280326715613e+00 2.428688552961147384e-01 -2.521161358339898961e-01 1.534085267540978625e+00 3.439149643955863311e-01 -6.249066592709638934e-01 8.768236712604611238e-01 -5.570054780285885743e-01 -7.468452524928644864e-01 6.725859457417751597e-02 9.400223650049226443e-01 -5.641376505730479884e-01 -1.190220221296983016e+00 -1.304291139600669336e+00 2.466682604003018753e-01 1.540514961890169454e+00 4.875230151695080227e-01 3.964260280165276540e-01 -9.377016098642734221e-01 -2.201908066777437778e+00 2.013980851862590682e-01 3.047589952546094216e-01 -8.013729711075802398e-02 1.734757622542231204e+00 4.505243783159469384e-01 -1.776538941004049965e+00 -1.782607469767955033e-01 1.416100130230106280e-01 5.050892235571611405e-02 1.235896049536658464e-01 5.039585827707148136e-01 -1.300760896894010976e-01 -1.370160868017807010e+00 1.088337807339105900e+00 -2.223900142919597311e-01 3.024468255804658168e-01 -2.880794239947687130e-01 9.249153594098620257e-01 9.514692091915956107e-01 1.718352819762902328e+00 -8.801803125237087815e-04 3.934653359531938843e-01 1.710068079532415242e+00 1.331336840947958455e+00 -8.361624052850187283e-01 1.145740685211618981e+00 -6.961474343855534874e-01 -2.385871199656073305e-01 -5.808162878151144071e-01 1.935329798046405037e+00 6.008347146862015320e-01 5.968365373130167795e-01 -4.635344139502111105e-01 4.230822007651501848e-01 5.476829343595560617e-01 -1.780346521279344119e+00 2.265235979685749079e+00 -1.750246311348985784e-01 -1.554288736264825832e-01 4.083091355218536056e-01 -9.530312780551890295e-02 8.993118753874027593e-01 8.910013981451255782e-01 -1.202071735143146053e-01 -1.287889774931561204e+00 -4.737520452072784272e-01 1.818797232660521734e+00 -6.421518424284762272e-01 9.902517311973527692e-01 6.917038001659240321e-01 2.998081062564680321e-01 -1.095422406273796945e+00 -2.049649140719736806e+00 -6.739307965410830104e-01 -2.217600058483750469e-01 2.781601585241512686e-01 -2.542979550019082158e+00 1.304134626547770015e+00 4.207076123656425942e-02 1.123778135227421204e+00 4.733809679097983336e-01 -8.778195992820090332e-01 -7.880109725788411179e-01 -4.475010390269620886e-01 -2.745515856262698007e-01 3.371612236399020857e-01 -1.634906817624526054e+00 7.435144129206840979e-01 2.448158776816291293e-01 -8.380115899417035497e-01 -6.089788993514518856e-01 1.387829811168800886e-01 9.995515200360571839e-01 -1.125981613652742436e-01 -1.521171240706316485e+00 -1.560647798741849224e+00 8.368944695005654522e-01 7.664502951574438949e-01 1.127927646019575070e+00 9.399630128444206312e-01 -9.256846202888948660e-01 2.796448442196784456e-01 -7.627332118719760690e-01 1.143930938568813005e+00 -1.300624227299938207e+00 3.066533854181417995e-01 -9.260412500902410748e-01 -1.281157662271224629e+00 -6.023392288314708409e-01 1.120999909935705308e+00 7.352809355981069217e-01 -4.501962519231227922e-01 -4.367674903054005742e-02 1.005100922212017966e+00 -1.642399369872401760e+00 -1.432373665157438136e-01 1.624273598322996115e+00 1.187849174042624467e+00 -5.949168880620840927e-01 -2.364056488227526676e-01 1.618941179162445509e+00 2.604787654847295908e+00 7.170420472759476693e-01 -9.247500178541213645e-01 1.176555525526493812e-01 -3.203475395770009893e-02 9.430079163043311175e-01 -2.672403860050276067e-02 1.120968898807225722e+00 -1.677394921608815537e+00 1.930580145655357016e-01 -2.710815280827441609e-01 -6.408102481406231510e-01 1.633124742998768752e+00 7.357486453780949232e-01 2.597144862691377121e+00 -2.277908105960232632e+00 8.490229058847467147e-01 5.107990533013635481e-01 1.683469525708555514e-01 7.286776266336337793e-01 -1.114484447973670633e+00 1.553927724501574792e+00 3.985988275322314145e-01 8.746645415316830485e-01 -1.769259387480595525e+00 8.449449344655897143e-01 1.314612406620611629e-01 1.582377393542839128e+00 4.341891918325013755e-01 6.585824738147704194e-01 -5.341254776077800637e-01 5.539045726977498418e-01 3.214505452903047567e-01 -5.788235783009882951e-01 8.781792985748538838e-01 -1.232186894571382779e-01 1.823933006817145611e-02 8.457877040634240728e-01 -1.304248462828295763e+00 -7.050058281700328777e-01 -3.762940123558318750e-01 -8.283582318726989691e-01 3.770115300975709349e-01 1.177131367005666895e+00 6.811836644365059090e-01 -1.201775027169768695e+00 -3.478626293395539193e-01 1.651832704852071787e+00 6.002585375455268268e-01 -6.401100391995661054e-01 6.596726610258319967e-01 -7.016030255592238252e-01 -5.572662703327253553e-01 2.276627548450958383e+00 -1.038571970017345247e+00 -1.099021466132910491e-01 2.249174037484457100e-01 9.972724269751301884e-01 -8.960211128058953589e-01 8.632575191433847772e-01 -8.615023550161750032e-01 8.543898110268933754e-01 -2.108684882384530557e-01 6.554915394180275967e-02 -1.500682159806051130e+00 -1.176064779190801435e+00 7.794572238825104860e-01 7.844588717967788671e-01 -1.573880903850588264e-01 4.661079266845284952e-01 -2.900928199291226139e-01 -1.699189703447353539e-01 -4.401662461683207850e-01 -2.016932775832239066e+00 2.333862828566046321e+00 -1.622921823414362974e+00 1.868649313032574311e+00 -7.056712293065026120e-01 6.162264908615943115e-01 1.546207791272247167e+00 -2.490610686066058732e-01 -7.712483624992566567e-01 3.604053247971119034e-01 2.460060877231402821e-01 1.370735593472405922e+00 -4.024921520113120543e-01 9.299268396299555928e-01 7.726807170257994628e-02 -7.299586885604740782e-01 -1.283922050342042043e-01 -4.354013610396280654e-01 6.352491813772870310e-02 -2.112811104249840977e+00 -3.201129482530614689e-01 2.476738517378664906e+00 1.306568243579584454e-01 -2.611753946605573917e-01 2.001309121371845468e+00 -9.415430458426633509e-01 -4.243740299001740046e-02 -3.127777006085538103e-01 -5.880105743305041877e-01 1.444747870350908958e-01 -7.585420283208471615e-01 7.350590626664256222e-01 1.208016942640117053e+00 5.987227746629045777e-01 -4.419363877656183881e-01 1.021731667502185914e+00 -1.204931616077088652e+00 8.248173597857783035e-02 -9.410674862542690589e-01 9.642818649111039031e-01 3.108280313892325397e-01 1.635818777153091430e+00 -1.017778635384823493e+00 -1.053234318563371463e+00 -8.736257718479126799e-01 -2.846974525111405363e-01 -7.946752841839404002e-01 -1.318928379708457443e+00 2.576557925073588162e-01 5.920921567562281718e-01 -3.404375000809844454e-01 -5.470043180223127521e-02 -1.612843410269098277e+00 -8.568411154559257836e-01 -1.897800553748854036e+00 2.048865055429294646e+00 7.510915234227349968e-01 1.207694384067611981e+00 -1.247805579101360474e+00 -7.728910329701987880e-01 -3.848381290782580400e-01 -1.007278979925818607e+00 1.991818713805735053e+00 -9.610944587388030591e-01 2.982584660340284466e-01 -1.055228872595513012e+00 7.544680865331349073e-01 -5.805778661855106604e-01 -1.552422400546581205e+00 -2.253356952203184438e+00 -1.228776022284109801e-02 -5.520772401682797481e-01 -1.948263040442097971e+00 -1.135982907972449135e-01 -4.773596984274822153e-01 -7.230630236167029379e-02 7.437495997400885850e-01 1.227798957777225031e+00 1.891770293732271957e-01 3.703822552506631505e-01 1.791300549667643460e-01 -1.196454765569152423e+00 1.918649081502401987e+00 -4.162297908765940496e-02 -8.104284385690190273e-01 -2.908073141938889994e-01 -1.003402233328912097e+00 1.539415349907587771e+00 1.725693661862092443e-01 -1.176861536446452833e-01 1.674406030023316339e+00 1.228867378880386996e+00 9.544871182240566299e-01 1.032351221718343509e-01 1.215494775873067201e+00 3.182002074758633059e-01 1.220943181868125560e+00 1.024200686474414423e+00 2.626884231462934260e-01 -1.254378392265621756e+00 3.383904780967773029e-01 1.155514665947177999e+00 -3.785935274042097065e-01 -1.067578956265820445e+00 7.688039526172444349e-01 -1.236510073787632225e+00 -6.775971292321475437e-01 7.147658575128638114e-01 -1.366150421632828849e+00 1.059727153199574445e+00 1.657433035944728683e-01 1.723544844244407015e+00 2.215815509312753395e+00 -1.847426272780225309e+00 9.176126504088845115e-01 -4.707814521551879627e-01 3.055167583483244798e-01 4.711339440256497868e-01 1.946553897333833660e+00 7.796833588400984283e-01 1.298627425411684966e+00 -1.517464176261285935e+00 3.593623691697108158e-01 -1.170236552201068703e+00 -6.952970709526220539e-01 6.112058359897898363e-01 -2.229516427677915580e-01 5.613791357942982119e-01 -5.690433559787941853e-01 7.716716263150441568e-01 -1.025425774790433397e+00 6.154338365299149016e-01 -1.445906372492083980e+00 7.828626321964060608e-01 -6.914109480554702092e-01 1.267050047495242582e-01 -1.400503899944304687e+00 -1.424813593531407019e+00 -6.747197161865122750e-01 6.686223102034806187e-01 -9.350441972260425949e-01 1.168624902621094586e-01 1.444115061400130795e+00 -1.971525235343573323e-01 2.272552021975027259e+00 2.689913908080027172e-01 3.504561965668360202e-01 1.410473967324026523e+00 -6.376169495512798435e-02 4.424107332522581593e-01 5.299904808960448355e-01 -2.567840831606140295e+00 1.057558174126620898e+00 1.251458338157251937e-01 -1.353298280299760181e+00 -3.625923113928024577e-01 6.249694817025951421e-01 -1.010063254092966378e+00 -1.246334855040435841e+00 1.637271394333552621e+00 -1.273255640218697304e-01 -1.077069596796719431e+00 1.392494164807200230e+00 5.973555698710143469e-01 5.963442691957878683e-01 -9.223406615675431297e-01 -2.044491302429643387e+00 7.557183370619827700e-01 -6.290656188959431461e-01 -8.203475595912265161e-01 5.680314668360063324e-02 -5.368362125235800475e-01 -7.656782572367236694e-01 -2.956643421744165057e-01 1.104585887281521295e+00 -3.166773179503718505e-01 8.249520000221989280e-01 -9.224446617476137478e-01 1.484507297074325827e+00 -3.579042052867541512e-01 4.467350249864983358e-02 2.805078454313223002e+00 -3.801689317618732189e-01 -3.764913515558743762e-01 1.116070177074213410e+00 1.027530138983140162e+00 -1.051228515919706785e+00 3.643982231536983529e-01 1.056111100939491010e+00 1.270074225245293675e+00 1.368589218019439002e+00 -3.961120050021411654e-01 -2.610296721222188920e-01 8.615631157757701608e-01 -8.001982827690816424e-02 -3.572102912089869520e-01 -2.986636012254873310e-02 3.147010913686799638e-01 1.800858973164657151e+00 -9.833250724388454822e-01 -3.705942551273282981e-01 -1.262713833579347966e+00 1.915165910025281359e+00 -5.924382373769395693e-01 2.545147119865034946e-01 -2.372874225209947507e+00 3.121984832188317016e-01 4.090488582950619900e-01 6.802927463823833787e-02 -9.599945727630094794e-01 -3.185984189877561490e-01 -7.363490579414737613e-01 -2.821721197147405436e-01 1.286011164759754077e+00 2.091312164838659893e+00 -4.298841718183060712e-01 -3.191249211461796853e-01 6.524640827761069017e-01 1.227961862876142174e+00 -5.854054776683290662e-01 5.494756907206023167e-01 1.543197160309990323e-01 -5.727611219908061990e-01 -6.185721550265202984e-01 2.348800231799332838e-01 -2.023585458794274067e-02 9.419785464743877235e-01 -1.224102589825468268e+00 -2.511266312198863648e+00 -2.614073154059574633e-01 -2.008394050371595241e-01 -1.821229241434154433e+00 1.708727526887930948e+00 3.830714264959244053e-01 3.287102332181065512e-01 2.878211005879326434e-01 -9.942890006664367730e-01 -8.739313812977865803e-01 9.006670553558830672e-02 7.934324731235639083e-01 -1.750309963483653641e+00 1.058218359846659240e+00 1.322757935970571674e+00 8.235636939331608675e-01 2.679925124250497337e-01 7.105543220003955884e-01 -2.583276019078534907e-02 3.291168258680183256e-01 -1.277773060309821129e-01 5.439206422649918160e-01 -3.138023777231846445e-01 -1.121609944681595916e+00 -3.372876539213544023e-01 7.094583126690325869e-01 8.642091994001954713e-01 -1.522692112405724385e-01 -1.109196224025236432e+00 6.464068312127846383e-01 -2.138674097702825128e-01 7.303123817091595749e-01 6.773684989044076454e-01 -7.838136557926164705e-02 -6.647428797514464138e-01 2.930883832289395488e-02 2.809984100250997874e-01 -1.491911262876784328e+00 1.376705873913626477e-01 -2.582316790793408035e-01 5.086222430996553134e-01 3.504477360700878341e-01 -8.721549686495638776e-01 -4.039536499063079988e-01 5.935629449925762247e-01 -1.016559557387836987e+00 8.387281919629964166e-01 -1.745301581208242026e-01 2.854010952319818717e-02 9.692035528715526871e-01 2.617475234067088152e+00 -6.425722359431971231e-01 1.176075969860694626e+00 3.542490650349291448e-01 -4.754564395879904426e-01 -8.085978663141983880e-01 1.027411567185135821e+00 -1.684108610864850197e+00 7.844831542053909423e-01 1.257775954027462673e+00 9.831103054858377766e-01 -2.606973862815687992e-01 -1.386492475908162048e+00 -1.342472995106061218e+00 -1.299086746807687209e+00 2.096950352021970332e+00 1.274538692442942711e+00 6.039592092059267031e-02 -1.127293475559749680e-01 1.139880239537918838e+00 -1.253442518559615138e-01 -4.732858046131690477e-01 6.709773810127959148e-01 4.500178629601542246e-01 5.536003710028126329e-02 1.296440222664243247e-01 -5.636535217504320353e-04 6.878171281235341272e-01 9.755513865421333586e-01 -1.209396185895638409e-01 -1.691001643276598632e+00 5.364829730532297974e-02 -7.739409408448917338e-01 1.637111223482095923e+00 2.842483601008686245e-01 -5.576749529479890777e-01 5.653539019647313424e-01 -9.536189588673715800e-01 -8.638617423060348521e-01 2.055200117613374677e-01 9.720504043611382095e-01 1.518330885843537148e+00 1.381559043470568793e-01 -7.093420869545978835e-01 -9.043802434073147656e-02 7.022142633978250004e-01 2.243323459670418796e-01 6.070190817278846573e-01 9.609636260387937057e-01 -1.625036244450212275e-01 -1.131605275878032890e-01 5.788967556989640384e-01 6.130230793404425338e-01 1.008408105535156585e+00 5.303446904429683778e-02 5.470771957216900017e-01 9.206203572637658428e-02 9.017387943762660285e-01 4.681659040188442256e-01 7.049695912447598856e-01 -7.724864033941678532e-01 -1.005113197891933874e+00 -3.189449777375815698e-01 1.420946659403548029e-01 8.347831266680905138e-01 -3.874441678205428063e-01 2.227405482242884316e-01 -1.110236094246052296e+00 -1.262257209047901618e+00 -7.464160119465835797e-01 -1.756337247673359858e+00 3.627093543387145680e-02 1.119676167835998104e+00 -1.282981706525750720e+00 3.486548746218520733e-01 -3.100964508559361787e-01 -4.311259139372915494e-01 -5.384443924434844098e-01 -3.015243605489306700e-01 1.206310645694173456e+00 6.840272486486198567e-01 -3.890226221478083057e-01 1.767957427064867693e+00 6.579448233607440022e-01 4.000251567039228018e-01 -6.503177719912227595e-01 1.109394747876443488e-01 1.288848867026598954e+00 -1.589875345929648409e+00 2.140913728446810271e+00 2.345832803569766756e-01 1.208431103694049602e+00 -1.780590059463920127e+00 9.311321539599935748e-02 5.763304320877098430e-01 -3.819637315851806547e-01 1.415633737468777076e+00 2.391328418737143358e-01 6.699090753197706194e-01 2.803335700817208842e-01 -1.685703397721001751e-01 -8.467773767973608701e-01 -1.047983817614659641e+00 -1.631608636219747721e+00 5.839939559468723118e-01 -1.700302191473284985e+00 -1.038397660965701519e+00 8.695297701837980675e-01 4.254319979895269943e-02 -2.036687562129314344e+00 -9.896275949340633815e-01 -5.704680271004435310e-01 4.203220247499542261e-02 2.276140032006667702e-01 -8.856447754979880627e-02 -1.097703706367777032e+00 4.420094645970199521e-01 1.395178234651064164e+00 1.515366705166410366e+00 -1.707682719752816158e+00 -2.455104438287959656e+00 -9.401919378585418263e-01 5.626876408124251161e-02 8.325469240474843435e-02 -5.397012881744630564e-01 -2.332724096719434037e-01 3.962888704435753584e-01 1.083763892294851705e-01 -1.419961461329648233e-01 2.681485449718446490e-01 6.585008079052151464e-01 4.262304405692032283e-01 5.888172061184802075e-01 -1.011740550829567376e+00 8.093443229024389618e-01 -1.002505466825591718e+00 -2.954567509398322578e-01 -6.425997334377585579e-01 1.345658649021529651e+00 1.010032355608250360e-01 -1.634426576689799737e-01 -1.068974633687420406e+00 2.665623440120727383e-01 -6.207118571192746792e-01 -1.041248609347138025e-02 -5.640014017418454317e-01 9.704404831278478083e-01 -8.598974545431452565e-01 -1.794837239931112993e-01 2.546716169293553378e+00 2.827940020827775514e-01 -5.127449584628033241e-01 -1.396320727036194365e+00 -2.826445415394483462e-01 2.150047157607583026e-01 -1.102019096135233189e+00 5.942208113561890936e-01 -2.020222208339073067e+00 -9.821164683972190002e-01 7.114324604927204643e-01 2.021360960784507999e+00 2.221503180071117800e+00 9.992109592592587908e-02 -9.675459028931103767e-01 -7.501128114035499062e-01 -5.471881830023251486e-02 -2.485401948192022814e-01 -1.612514500707223464e+00 -2.385108071822049425e+00 2.267069181845580150e+00 -1.571399861804231579e-01 5.717149185601898553e-01 1.345192535038472137e+00 1.337625662072872146e+00 -1.627149258652198505e+00 -7.956887879231515637e-01 5.281192434890504689e-02 2.990527262719631096e-01 -2.223140817722535634e-01 4.371829889689915483e-01 -1.699485582397667782e+00 -1.198060811998803432e+00 -7.181011501261227448e-01 -1.525035607999052356e+00 -4.814603016751027864e-01 1.202068670836021091e+00 -1.029561595497969329e+00 -7.849984791333665113e-01 1.054645009769701991e+00 1.753974225413212462e+00 -5.397489022319585938e-01 -6.137857025398241184e-01 -4.270961496734385632e-01 -9.710650909871401115e-01 2.688165780759062540e-01 7.774549127108849600e-01 -7.016232052446242928e-01 4.377001449834173052e-01 -1.504171290133996253e-01 -8.291042969567052889e-01 4.572798422654563155e-01 -4.505730195796633364e-01 -1.467732135480441347e+00 -5.315205765512281966e-01 2.299680513868033183e-01 1.524436900953821949e-01 9.064303230828282820e-03 -1.132912036178809867e+00 6.097609530019240109e-01 -1.532992365101171484e-01 4.138763582168406563e-01 5.705986569945310505e-01 7.880840381509611747e-01 -1.294345261158491578e+00 -6.896629935544842382e-01 2.327983604074621363e-02 -6.360371585589048582e-01 1.145413746547830069e-01 -1.881988600404018164e-01 5.349156737736442402e-01 7.304296326104735559e-01 6.810031403442701192e-01 -6.900051670729280273e-01 6.484010068651323566e-01 2.324708108166042286e-01 1.802930241834672653e+00 3.183723413785504719e-01 -6.080035499763841722e-01 -1.298783189188343012e+00 -1.283819879281179022e+00 3.928549316331150787e-01 -6.706997843751832944e-02 -3.667958140299022451e-01 2.256632907690444334e+00 2.094811919794393074e+00 1.576080297554302456e+00 2.126787778838671095e+00 2.641510647033229464e-01 -6.259710431185064872e-01 -1.064748404986452401e+00 6.326805252417440073e-01 5.921750806430280401e-01 -1.142906791898175983e-01 -1.993985923304113488e-03 -2.264161929622890757e+00 -9.550331250219082913e-01 -4.863401397773092771e-01 1.071904442592529039e+00 -2.659923619074520684e-01 8.778171817882017836e-01 -1.184036204148356086e+00 -7.521806333941908340e-01 1.932946239369330854e+00 -5.965654864203290275e-01 1.195270452043307507e+00 -1.634213695111349229e-01 -1.175940872352079225e+00 5.993608822743835551e-01 -6.815781602203895284e-01 -1.047537314864771529e+00 -8.226641862043500009e-01 -6.232357918015117848e-01 -1.299286976011882366e+00 5.093367241511480570e-01 8.436019210702782045e-01 -2.317995098324171277e+00 7.416081828477267823e-01 2.344568252499456662e+00 -4.797133204608274859e-01 1.745539299962415580e-01 -8.446959139144043505e-01 -6.076532930970257596e-01 2.304162230925038135e-01 8.660973278668600006e-01 1.103526603261438185e-02 5.819723235752839452e-01 2.815692194729521036e-01 1.428042220408230201e-01 -1.068188176756932561e+00 -1.838175554502183173e+00 -4.517684896493734947e-01 -3.969285745968237356e-02 2.837577154689127634e-01 -6.522649993926217249e-01 -8.926471945396040608e-01 2.262298800893207951e-01 9.226068339484502223e-01 -9.977734793360372445e-02 -1.374413432287449277e+00 8.700288490251695261e-01 5.750747222750841603e-01 -2.385756695373341341e+00 -1.830507277256531451e-01 -3.063655980058559991e-01 -2.308684660938337796e+00 -6.549895298150569811e-01 -2.779326959635405325e-01 -1.989586003502667788e+00 -4.196689662958043576e-01 -7.794132293374556042e-01 1.649565451979184416e-01 5.583678606010621381e-01 5.605451708312826353e-01 -1.518299783580590923e+00 -1.250036958441969881e-01 4.402600352965351793e-01 -5.984852015076692622e-01 -9.276747265168545642e-01 7.535149176767096391e-01 -9.076365858262185338e-01 2.762899263672281003e-01 1.271280030549851725e+00 -8.269678623560895447e-01 -8.751567631607698461e-01 1.737129211980514842e+00 5.050996536805615333e-01 -1.142218947401018925e+00 -7.399554672804152800e-01 -1.748034373577006750e+00 1.030176268111656412e+00 1.392469240675412445e+00 9.369795130832757613e-01 1.603227302788069020e+00 -1.037489873457245526e+00 2.109573227672277618e+00 -1.720671973271607758e-01 5.384303794024404288e-01 2.585602067549113148e-01 1.061797062433732286e+00 -1.590680884129033468e-01 7.188767117853851474e-01 -2.325197553325434541e+00 2.404333385352773120e-02 9.137698058377868859e-01 3.848398147804426017e-01 -5.143978186503118943e-03 -1.293560091539324164e+00 -2.240282848478891697e+00 9.360620288975449732e-01 8.479400775089966646e-02 -1.805594980286928442e+00 4.173791120134412447e-02 1.402116494009729042e+00 -1.253704884902943739e+00 4.159098133847966006e-01 4.957421595968964367e-01 -7.903853491549749366e-01 2.137575111079808299e-01 -1.723160130737009466e+00 -5.780809308670961100e-01 -1.827828981747018355e+00 -5.235104944378240477e-01 -9.222825139030046415e-01 5.298353987570835200e-01 -1.609449554192387832e-01 -4.249104695995279402e-01 -7.974122369570514623e-02 5.936370696576084294e-01 -3.029495666689449029e-01 -1.571058688429640027e+00 6.797730219696097587e-01 -7.862127094430907404e-01 1.367596946577206429e+00 -1.214695216962557778e+00 -3.473084007093676373e-01 2.668026404671105523e-01 7.218068803634772879e-01 -3.960140279985607248e-01 4.165234436366640480e-01 2.008080440149892176e+00 -7.408114593614839594e-01 1.077772884005535170e+00 -2.123929860355738164e+00 1.164888632582774974e+00 1.238158037996388849e-01 4.378377613329967333e-01 -1.259477334369253076e-01 -8.270012466691513131e-01 2.044795296707647980e-01 -7.408592681620280729e-01 -7.612748663657006309e-01 -1.140743197011559878e-01 -1.410452573541155497e+00 -4.935806720436736184e-01 4.270915674979114951e-01 -2.285432969795437447e-02 9.244873108930591332e-01 6.927914138908738417e-01 -1.037331579057230169e+00 -5.230329358845464682e-01 2.419203809303794861e-01 7.653292359837032821e-02 -3.479218535747110597e-01 -1.780868369466445666e-01 6.589269415029856969e-01 9.265323656642505679e-01 1.060268860696437637e-01 -7.884445554720379556e-01 -7.482352873711658470e-01 6.890090700469521101e-01 5.202642541092225015e-01 -1.506339439343409303e+00 3.339958924154675657e-01 -2.183998173268170417e-01 1.634534036912533406e+00 2.613881924454285535e-02 -2.173303242453111572e+00 -2.698926497757842546e-01 -2.507630386471839112e-01 -1.264658187119510391e+00 -1.056808625194753271e+00 3.485397974982141767e-01 -2.011732641139628353e+00 2.074058331674951905e+00 9.113464882616416629e-01 7.924940038948636856e-01 5.687039479626957439e-01 -2.068202036327867699e+00 1.475369846258568041e+00 -1.192606173868097752e+00 -4.469461053618789537e-01 -9.464711355198482945e-01 -3.425112702933996722e-01 1.537002980948238173e+00 -3.968360583987008972e-01 -1.874780479336508821e+00 -2.748886402643357756e-03 -6.471437108331279386e-01 -5.432937445371527341e-01 9.174567300371750944e-01 5.788791722550581387e-01 -1.052892183379132485e+00 2.597048324796391139e+00 1.160218521652953916e+00 2.832438471640634226e-01 3.202739288762573855e-01 6.702610689187008530e-01 -1.096901303316977661e+00 -2.014330104095301555e-01 -2.676122546209792064e-01 -5.858096765547233381e-02 8.992002582605949090e-01 -8.606517835140239381e-01 -1.229446779396968115e+00 1.177017447369846925e+00 -2.418068441251735867e-01 -6.505414181544354468e-01 -8.321096336698603491e-01 4.974776799992634557e-01 -1.853947613985545306e+00 -1.899232295894860867e+00 4.062054477637378480e-01 1.520588665231627168e+00 2.307368651330468534e+00 5.124299638382307648e-03 -1.031189170830464574e+00 4.522119468284612198e-01 2.229091451806857194e+00 4.520565750687280393e-01 -1.731934014187524351e+00 1.072334806638380211e+00 -1.164510859882081251e+00 -1.895015724461300011e-01 -1.730569224754251900e+00 9.567899338370465523e-02 1.838907814153987186e+00 8.648740030211344854e-01 8.296012305583841950e-01 -3.584869630978961830e-01 -9.806127858458880686e-01 -5.266851458965250421e-01 -5.450563588008211502e-01 4.805592956484016076e-01 2.065803552895917328e+00 8.837511754826491428e-01 5.346008628715591682e-01 1.762497686778386363e+00 -7.393305968874790413e-01 -1.836949933462932005e+00 -1.343110959327663778e+00 -1.466612525032125192e-01 -5.628607137054594256e-01 3.107190981656272055e-01 -9.712323312012886012e-01 -2.200715730964545314e-01 4.170808612359101497e-01 7.335211231869832593e-01 -2.533683959652864193e+00 9.162469761641434118e-01 8.683718002008340708e-02 -1.743765713334987533e+00 2.340667946070942307e+00 2.561703267594288569e+00 2.253340392723256258e+00 -2.225395640034868450e+00 -7.953112183497741405e-01 -3.600459811842054991e-01 2.322789409461448518e+00 5.000922116599620937e-02 -2.230446919129496219e-01 -6.194239254435877085e-01 7.460993732424264779e-01 4.739991381224502587e-01 6.280326572545147368e-01 -9.073820717417635517e-01 2.360987471014287520e-01 7.434129914615729140e-01 6.371632148253141281e-01 -6.029013012923053472e-01 -1.178035469171495153e+00 -1.992978770784601117e-01 -4.842873450029453464e-01 -5.054191326983367150e-01 4.205451834314582471e-01 -4.096169424760151556e-01 1.216061094486258209e+00 -1.985399284364037120e+00 -1.535515846900047388e+00 9.914245711405597627e-02 7.397881832917956313e-01 -1.015545765783502308e+00 -1.348462227373152800e+00 8.907667344111620533e-01 -4.934008137928400650e-01 -5.625007153855680064e-01 2.146567177366176082e+00 -1.137591988121373632e+00 -7.645050081967807998e-01 -1.549624056448564602e+00 7.334190495006499833e-02 7.947426326605743219e-01 -4.483445533455872045e-01 1.137542323652124487e+00 7.053255306898671417e-01 7.245979026309328219e-01 1.944131254765477212e+00 1.654066571062657198e+00 1.933734717636022005e-01 -1.857809124142910939e-01 4.292663945827015354e-02 -8.750225495857409941e-01 1.500100922751162358e+00 2.007086142310595400e-01 7.006594142971959149e-01 9.028454972648998211e-01 -6.141667013522714713e-01 -3.188184382287487795e-01 -1.083576851269496544e+00 6.790587464332106804e-02 -1.037051869707604768e+00 -1.302858519096692591e+00 3.666372822204549409e-01 -1.052396500827490478e+00 -1.257466587877417996e-01 7.977362855348467674e-01 -1.394387374886607134e+00 4.634766441835749817e-01 -7.554773497146206607e-01 -3.919714159539330334e-01 5.585274579823650276e-01 9.283389913716789676e-01 7.707774984811357477e-01 -7.778297559807567652e-01 6.763913736516802278e-01 -1.936337371007922081e-01 3.042098526826759186e-01 -4.389704504734978641e-01 1.610577347362033729e+00 7.553234199168621377e-01 5.442724047967109069e-01 -4.250886808948300954e-01 -2.969226334564614156e-01 -6.237508197177372704e-01 -5.092171610040239216e-01 6.356733738449061866e-01 2.560096903316620431e-01 -8.568227696425572137e-01 6.971678791700380851e-01 -2.480521884811857092e+00 1.954995261904565462e-01 -2.515060231290910941e+00 8.211650360260913661e-01 -1.459315683408009212e+00 -2.308028736787455681e+00 -4.738500447873575383e-02 -1.572287765540404836e+00 2.224744567535514861e-01 3.624321063137125321e-01 -8.708842989509715249e-01 4.600298643316889646e-01 -1.596023016419350349e-01 1.064674533651378763e+00 2.458928530470001206e-01 6.843585461442588391e-01 -1.442754879336053841e+00 -1.356380694705140000e+00 7.109639755731048116e-02 1.007960868303726443e+00 -3.789163379655142300e-02 -5.802292086351454881e-01 2.788658348163345901e-01 1.147697390106935167e+00 8.137877214554734007e-01 1.512121067569182520e+00 -8.289491206829505687e-01 7.367532096996973756e-01 8.108879579114021408e-02 -5.774801399057772899e-01 -1.926476346764147444e-03 -8.109536235788343816e-01 6.496267677095536319e-01 -1.718646896426595960e+00 9.990557863181555032e-01 -2.866563263164170761e-01 -4.159282035272737210e-01 -1.601970636205248599e+00 3.408812192109423322e-01 8.675982113180703559e-01 2.098600236678265674e+00 -1.703962901391803397e+00 1.344225779255766584e+00 -6.547583315583208607e-01 2.859945892381969834e-01 8.129959970277972348e-01 9.648197131460299891e-01 -7.419495159260657280e-01 1.540090909981619127e+00 -8.243711954050143564e-01 1.203163645107996782e+00 1.626406435315776555e+00 6.601059797630707271e-01 -1.021296553709492461e+00 -9.612732887829473771e-01 7.422781484888230086e-01 -5.140899456922680688e-01 -5.485802933703186612e-01 -1.616871435238813604e+00 7.622086403947937461e-01 3.731966742844768925e-01 9.045941425867516650e-02 1.279241330677793609e-01 1.117631109938300282e+00 -2.338924225928733058e+00 1.826564303603346984e+00 -2.387784119160201585e-02 4.030581229308110441e-02 -6.130237137382493762e-01 -1.004018602055978038e+00 2.476475340665282021e-01 -1.013442496806224780e+00 -6.102655242034464855e-01 6.163150300988771146e-01 1.674448002925025047e+00 4.028476377974117839e-01 8.650984156258760827e-01 -1.573003843477497998e+00 -2.003742712941805948e+00 6.816832912989122528e-01 5.030206796486927923e-01 1.050422292022892501e+00 -8.263100477532422383e-01 -2.848788170779148476e-01 1.802332349096890551e+00 3.078263843258143839e-01 6.861922367127590294e-02 -4.013986995812182657e-01 -1.305339716527987193e+00 5.750682557095136982e-01 4.764051162351949642e-02 1.417513211728754330e+00 -1.468241619766566641e+00 7.782236238225627156e-01 3.363530103681727224e-01 2.212304034325899768e-02 -5.797120456291063872e-01 9.575437327292173062e-02 -2.467788259975987886e-01 -1.537942928246347762e-01 -2.129125980742647192e-03 1.616828840667983713e-01 9.958679872868660132e-02 -3.317572578126329885e-01 -6.534961709978198696e-01 1.207726349229898188e+00 -1.675471055141115051e-01 1.428477829747311523e+00 1.313681794221842836e+00 6.306287584789254108e-01 -4.291553810817754222e-01 2.419467490975525159e+00 4.201985570789298907e-01 -7.632228075649345467e-01 -2.110556648248519962e-01 1.029081717969310000e-01 5.077029319795365314e-01 -4.954436256494857554e-02 4.103362612600063297e-01 -1.616694821779698643e-01 -9.080935696639683696e-01 5.663524535589391506e-01 -1.087805580521013171e+00 6.199996936499371225e-01 -1.152777714523862906e+00 -7.875524138524959694e-01 6.821424527403662230e-01 1.428860059500945301e+00 -8.881491592106318667e-01 7.402494097936667128e-01 -1.832184124733865216e-01 4.154689994288781052e-01 2.245248940134484394e-01 4.294063871536679677e-01 -8.573372943526812451e-01 3.678669537170252135e-01 9.619592469759938869e-01 4.507785204418864322e-01 -6.648164602150177238e-01 -9.401773900035794718e-01 1.401622259299746709e+00 7.200763958221802208e-02 -3.344931614910225948e-01 2.703617335023944523e-01 -3.272117783859367357e-01 2.624791224857168231e-02 -1.900693636981664048e-01 2.509896527855308146e-01 7.173445117995710385e-01 8.671133641077546361e-01 -6.620502750993354502e-01 -1.047042280212082954e-01 4.392679100293340189e-01 -9.556262543624597372e-01 5.903408800212806007e-01 -3.208795899961195408e-01 6.993612937345031200e-02 1.108373517101667094e+00 -6.006763730489306230e-01 -5.177576513067687625e-01 -1.507019466326914525e+00 7.675586068066625467e-01 -1.922628242588564795e+00 -5.972835303759059800e-01 -6.785175860735866982e-01 2.508174478839519050e+00 -9.802041405060774037e-01 -7.744691165749572059e-01 -1.643374981964651205e-01 -6.438560360800540394e-01 6.095666051661400298e-01 7.816457080903095322e-01 1.231043242027737072e+00 -6.590094512693014939e-02 4.890455605978791809e-01 8.212774520122998467e-01 1.264088842890448872e+00 -7.201869058489808184e-01 -9.897892694324470497e-01 4.528724349145941686e-01 -9.556033129098995271e-01 -7.591101797889192315e-02 4.216396883261189221e-01 9.200633807717190082e-01 -1.394501167600146641e+00 -1.198178237449516903e+00 7.352901015063464385e-01 -1.395755908562179126e+00 2.188607739094825089e+00 1.586073432810823691e+00 -8.635583384884989444e-01 1.858669771742888610e+00 1.643894140476527932e+00 -2.183947673384007526e+00 1.089534284598409286e+00 8.471107593248901058e-01 -1.035547672153979804e+00 1.516796419009375896e+00 -1.448698316353719928e+00 2.388568363707312070e+00 8.661457134436480187e-02 3.455901172523469511e-01 5.969082574167804411e-01 1.660363158463268096e+00 1.764643587210818820e+00 6.228757236834456812e-01 -1.554611899898072358e-01 4.114200241739731090e-01 -7.261685165337841141e-01 -1.239516846908927938e-01 -9.871234529371089583e-02 8.663873918185236445e-01 -1.727635323713228033e+00 1.616184301157540748e+00 7.845005589623982312e-01 1.884930333337452080e+00 3.429151567627965191e-02 -1.013967312587859659e+00 6.514464473039736914e-03 -4.211811499936946035e-01 4.497458198047074585e-01 -9.675347132939001726e-01 -1.091039691209750195e+00 -4.035618349862990506e-01 3.107103301572024523e-01 -8.643340271463554325e-01 1.050818772104793242e+00 -4.456323045574679675e-02 1.137295983348556305e+00 1.174960947916244836e+00 1.173617983567809969e-01 -1.102481400345917351e+00 -1.051566815478747197e+00 5.988487739022992917e-01 -8.319356430155514515e-01 1.309447422924159499e+00 -1.385190557938450251e+00 -2.963627834261146066e-01 2.783907681128277439e-02 1.642771761885110648e-01 1.408575920364257383e+00 7.925567811870514179e-01 -6.981313869416142515e-01 5.578546648186308299e-02 6.748554736029910295e-01 -2.656466685837510222e-01 1.877306846392772233e-01 2.276515023762653023e-01 -3.501548844852795414e-04 2.117264578430333444e-01 1.519491320109611632e-01 8.882163107751480657e-01 -8.053817980950086497e-01 -4.966050824640547146e-01 1.436914016433042729e+00 7.231289692975786387e-01 -3.372295864995432657e-01 -1.958048365300824045e-02 3.785598135821304222e-01 -7.881042604713441868e-01 1.432539716550624620e+00 7.532368134433846674e-01 9.237720218030658348e-01 7.699007150611911730e-03 -6.998247170719150700e-01 -6.724294299157480559e-01 -4.172850949468472903e-01 8.016533821801795634e-01 -1.680462497667653210e+00 -6.898213787963920762e-02 1.973257679507632589e-01 -4.245304771120622656e-01 1.242138168845965840e+00 -6.308321794425354456e-01 -1.104372875723123038e+00 -5.101408028227387703e-01 -8.807788691970964701e-01 6.672481781365668940e-02 -7.054192338186081324e-02 -4.159282552593087101e-01 -8.453209330085876827e-01 -1.502085519749566833e+00 -6.799608150250071592e-01 2.593539949250946997e-01 -1.347796225748548959e+00 1.707935123818631329e+00 1.364515828593259039e-01 -1.633466194500900581e+00 2.063975023422716937e-01 9.898515342567000275e-01 -2.702307488338718255e-01 -4.998157212686740181e-01 -1.800142730339869546e-01 -7.463156165232983641e-01 -4.259562532967908766e-01 9.051763658648959154e-01 4.419106008769602689e-01 8.420348684671051798e-01 -1.032663565463975530e+00 -2.237575882816835587e-02 2.651834338658559109e-01 1.960957744385825319e-01 -5.996929978911520465e-01 -7.018412715996785733e-01 -3.274863177132081860e-01 -1.202870214862678200e+00 -4.534813582593637538e-01 7.432046024995946354e-01 -1.297746108367340945e+00 -1.312938747828124475e+00 4.656334299150284295e-01 -1.750648469148790853e-01 4.143722986141882836e-01 4.409601939660976466e-01 -1.302371524121238799e+00 2.212523747566745302e-01 6.503658798008303821e-01 -1.659291380180877962e+00 -3.255973668685663847e-01 2.277434526047621866e+00 -2.947473769026101920e+00 1.216713515342717766e+00 -1.729690611739175266e-01 6.682925449052091738e-01 -1.069840089027059182e+00 -1.830488412295777634e+00 3.425509609018845825e-01 9.570469934274623558e-01 2.634191118314921920e-01 9.019938850497919436e-01 2.766663372666336787e-02 -9.337170824446656692e-01 -9.524308140935952016e-01 4.723805410550991346e-01 -2.256599718628729823e-01 -1.360353029135200398e+00 -4.090941922622035598e-01 7.143928359558336938e-01 8.915074328734395870e-01 1.647399460449271658e+00 -9.667797968808515829e-01 -1.718875469263437594e+00 6.111364599214572646e-01 7.014983843487124782e-01 1.951225143294380127e+00 8.897553288928959636e-02 -5.537566755454765843e-01 5.750186745660457871e-02 -3.134624127111061420e-01 3.370262820993061847e-01 1.473140692846395483e+00 -3.483302339821044979e-01 -3.933158092322842636e-01 1.008267326122641583e+00 -1.608899274809543201e+00 2.117607010190959205e+00 1.133571633938574630e+00 -2.170737278095409006e-01 -9.937676832767043944e-01 3.881864962173735001e-01 8.685247533880737780e-01 -3.306157674716064809e-02 5.902705441070921211e-02 -1.487152625770059133e+00 7.930734069394207442e-02 1.438720787061023687e+00 -8.206988727571312703e-01 -1.416231829660243025e-01 4.519777691076613535e-01 1.650900616815456523e+00 -1.505321482027706992e+00 -9.887076051726370607e-02 5.313100013397301646e-01 -1.273228255781677087e-01 -1.461138400806677451e+00 -2.887308299114902943e-01 6.286424383411612915e-01 -3.933979315801823251e-01 -9.479107683574400367e-01 -5.627470464790648164e-01 8.135189714661372751e-01 -8.716930290967547790e-02 7.981194457416794785e-01 -1.201400309617293383e+00 3.081780630540770782e-01 2.056727834150633427e-01 1.540343483315394835e+00 -1.463844832745308411e+00 2.607218107095367610e-01 4.198120932231370617e-01 1.426920832967589758e-01 1.455307404334192090e-01 5.244784143805590881e-01 1.625645113307221390e-01 -1.111684979196067291e-01 -3.142068604022584810e-01 -2.333820227017301407e-01 -8.772092106115414456e-01 1.008900986133183464e+00 -1.662341498400947692e+00 -2.936941868220207391e-02 2.866128116594522712e+00 7.804596340074415606e-01 2.147901226258398244e-01 2.461917918961454566e-01 2.216445005110585509e+00 -5.733450583976332782e-01 -5.291845651305091547e-01 1.565067693700605833e+00 -1.661519725802772240e-01 -1.068367774033210038e+00 -9.074497206194323540e-02 -1.340000525647127239e+00 1.345448120388512969e-01 -9.004497352334181123e-03 -1.807239859605795640e-01 1.792624393397418192e+00 -8.397796259605285751e-01 -1.167464390713981032e-01 -8.380843290832113990e-01 -5.352258112027140635e-01 1.959372132668945055e-01 -8.654515399993957248e-01 1.183019948141432964e+00 1.211344422309745150e+00 8.268824451512712947e-01 -7.411200021619287481e-01 -2.703354016645009850e-01 -2.664599169147849334e-01 -9.838013010807110381e-02 7.896031715498154080e-01 -8.923494424025619765e-01 -3.001472643793012818e-01 1.309047547541799750e+00 1.736920470022267127e+00 9.129495847965561905e-01 1.036414132709340574e+00 -2.558134518579608940e+00 -3.716570262932797908e-01 -5.796290687066114611e-01 -7.272383517912119899e-01 2.497982139981863928e-02 4.029699506729292335e-01 -4.182747824896758115e-01 -8.355582674292059142e-01 5.365045904709737634e-01 2.909422349633576932e+00 7.709580268081350773e-01 8.244624904700231793e-02 4.995669620708330649e-01 9.485132313886567301e-01 7.596031427656816382e-01 -1.466778183453546713e+00 -1.019764545078489126e+00 -1.923839825544706228e+00 4.898743679654989081e-02 -1.849495789420251946e+00 -6.423304524192251508e-01 1.487354673531334992e+00 -1.641238783945333513e+00 -1.447687668170229980e+00 9.229984335066547807e-01 5.701301558561086003e-01 4.120408892588102723e-01 -1.746789073323056662e+00 1.242850146690349433e+00 -1.562566555873265983e+00 -4.146571461596959551e-01 6.646777391856892314e-02 6.128129083487473538e-01 -1.872947960794093536e-01 -7.498162230352799495e-01 -4.208798226485649385e-02 -1.349249023456584873e-01 5.917950921723105218e-01 -5.958075186096026821e-01 -8.108680473054093174e-02 2.316086989471592528e+00 1.428338758815551612e+00 -1.867170687185824018e+00 3.644311042420789737e-01 9.306864829686740670e-01 7.417274187392315365e-01 5.311890306539218676e-01 -2.421515022286463648e+00 -6.505416303869054895e-01 9.792490477980675401e-01 2.962525423706006689e-01 -1.645134376193028825e+00 3.043953543960372255e-03 -6.267869490527030463e-01 1.297382197883325095e+00 4.726586543171877319e-01 1.142808176672515108e+00 -1.574670075543304071e-01 1.136397664325251133e+00 -1.726268603345334496e+00 -2.393429807819812405e-01 5.828534048622792119e-01 -3.773372929279706356e-01 1.663745564301174484e+00 3.895121914715574674e-01 2.120981180158575674e-01 2.927135842829946544e-01 1.271267122912641545e+00 7.329252256972236257e-01 -4.219418866105005828e-01 -5.153248117986563015e-01 -5.838708075518961316e-01 1.764610579816986713e-01 1.548051119079284943e+00 1.833977106940756496e-01 -3.879474587797276941e-01 1.816617683418240148e+00 -2.143922702788067181e+00 -2.949415232247524221e-01 -9.098077302588536419e-01 -2.716554311723232917e+00 4.162309378453121211e-01 1.009270555685698900e+00 2.661329634560193891e-01 -1.502612203951708247e+00 -2.623610040017484435e-01 -4.059680074902763391e-01 4.464694152720719567e-01 -7.111585584317551278e-01 -4.430902460229932949e-01 -2.572219054543387617e-01 -1.026949470562044109e+00 2.028019587240826038e-01 1.701509653329644545e+00 8.658478705261398733e-01 -3.869815069120677298e-01 1.448848291690488788e+00 -1.662003451515867480e+00 6.826603333044248823e-01 -5.928684312098180254e-01 -4.240996483226349145e-01 -5.525485783160517528e-01 1.277395473932776637e+00 -1.393641213332651452e-01 1.487148668634401982e+00 2.240221555721667812e+00 -6.443520961255005952e-01 1.984554647557875029e+00 -7.746280525161037822e-01 -5.677656739135966690e-01 1.124948363467856538e+00 2.984049550780202287e-01 9.165899733585976261e-02 1.009290908816365073e+00 -1.347037132910024582e+00 8.784390697277404403e-01 -2.143927984261049247e-01 5.999699488853975637e-01 1.435669067852910707e+00 -7.016882729366641369e-01 -5.638268568246577184e-01 -1.130627282447685955e+00 -4.955977184302043370e-01 2.430503993814666641e-01 2.006015150353701038e-01 -2.194056924783630569e-01 -5.638342777634961500e-01 6.671398559505845594e-01 5.805080311313498553e-01 1.027567038407719568e+00 4.438584610907946315e-01 2.008245875535616398e-01 4.393668630536914366e-01 -3.272596997808608910e-01 3.918864893011336226e-01 -4.575498391294526845e-01 4.701667886631238358e-01 -8.561017677324364583e-02 8.685710216083926127e-01 -1.031052370102971016e+00 5.568509920424111748e-01 2.090996672943441215e-01 7.541186878554382300e-01 4.544187437212249270e-01 8.900291822668626729e-01 -4.858525994519117402e-02 5.715073786265416622e-01 -7.297274782817955163e-01 -7.230285346361797760e-01 -1.058081320886780086e+00 -1.337419640002860177e+00 -5.460716301221716362e-01 1.641986574845612223e-01 3.805417306325332150e-01 -6.560288904571700552e-01 -9.222347672995309664e-02 -9.023880869618062794e-01 -1.082333460293015248e+00 -5.494819228566765190e-01 1.809118938997374082e+00 -8.133416800173292049e-01 -2.364753180449692405e+00 1.319501547824786458e+00 -2.553781317496712333e+00 -1.324472333906958066e-01 5.927382876066223938e-01 2.912649651329244499e-02 -3.107980367420860035e-01 3.508505524228586747e-01 -8.168329174361136369e-01 -7.097518718614195254e-01 1.245178307441942245e+00 -1.618431180635317768e+00 -1.143564460775283592e-01 -7.913163860002503380e-01 1.856905429887273917e-01 -9.201608752407887115e-01 -9.717319450111383539e-01 4.099104018595570720e-01 2.207644011579786708e-02 7.205390692685003096e-01 3.662358708914304536e-03 3.875739009023165149e+00 1.486087059570257718e-01 9.091218423158898831e-01 1.727145965177654952e-01 4.255309169519269630e-01 1.939464078987994222e+00 1.172052329965005857e+00 1.988566511131799608e-01 1.551917821104866091e+00 6.350709405213939007e-01 -3.615060129754951723e-01 6.423868131000719517e-01 -6.541456587473508666e-01 7.806602535547191302e-02 1.789936420498496217e+00 3.237445989745154629e-01 -2.554183418308517250e+00 -7.307934876554039727e-01 -9.266421265758967296e-01 9.595792614039402313e-01 -1.033441909677401460e+00 3.079255458965813652e+00 1.376886749005330257e+00 5.835595079184858758e-01 9.859346741157152261e-01 -1.205951757501461330e+00 -4.295134715573357131e-01 3.282261709121457871e-01 -3.788365947734632644e-01 -4.384799382778184484e-01 1.004829300986082030e+00 1.117293300237435449e+00 -4.546645397251140169e-02 1.077947188956400071e+00 -8.014989976809642203e-01 -7.047639789537793464e-02 2.704379595212716980e-01 2.030155494007713224e-01 -6.737132188510531750e-01 5.274608787885814998e-01 1.479006972353547056e+00 9.260447537926969064e-01 -7.366215460627130174e-01 7.816066767795334380e-01 -1.415578799802464482e+00 1.896672999600610199e+00 -5.621021018872638386e-01 5.999811678812670968e-01 2.540943692077783367e-01 5.515238328828370173e-01 -9.339611618279800576e-01 -1.370423571954550557e+00 -1.781900174022947869e+00 -6.843194286156207840e-01 -1.739456259728262344e+00 8.474262436485702210e-01 -4.652079820932303322e-01 5.251818818059699190e-01 -1.830537776173784215e+00 1.287303657862713724e+00 -1.646927158020643489e-01 -4.993095651153347525e-01 -7.469178560764928587e-01 -2.856783777666089819e+00 1.866019832428308101e-01 3.423332239119221132e-01 -5.655090933212150173e-01 8.691958745107901396e-02 7.195150362584679105e-01 3.851297648658252304e-01 -1.341863718332605870e+00 -1.294635406857524762e+00 6.264812463674175325e-01 7.783068714920430287e-01 6.973731972111980593e-01 -1.040182238095885392e+00 -7.481927070766217214e-02 1.777737117277658596e+00 8.035257980853068860e-01 6.926508857917188511e-01 1.953996218467168866e-01 -1.504365787589840631e+00 -4.435754674168954081e-01 -1.233221260114931050e+00 8.266132859953247980e-01 -7.146282543837807477e-01 -2.075886421791204306e+00 -8.519506986342216814e-01 3.332494804166753477e-01 4.374594495311239783e-01 -1.239829071793857596e+00 1.495010173160661759e+00 -5.948209506721100492e-01 7.134744979990100822e-01 -6.551646182439478938e-01 -4.245187987000796359e-01 -9.355697834536658153e-01 -1.896921708684781160e+00 -2.178414640450220541e-01 -1.401411903663970948e+00 1.179369893350060927e+00 1.386583918711048025e+00 -3.235249713021235984e-01 -8.955865555970952130e-01 -1.090943805504129172e+00 -1.800761852201171020e+00 -5.861148020612599874e-01 3.331440101236529117e-01 2.234027725935467501e+00 2.316426803495941211e+00 9.435792202114015037e-01 1.170786780580589381e+00 7.174912563222513029e-01 1.824664545941217186e+00 9.660837831522511854e-01 1.426387351939048864e+00 1.463601659982260716e-01 -9.903598181394636379e-02 -8.829492709229260772e-01 -4.688104721109131456e-01 -1.462307021983245914e+00 8.126626572045011487e-01 1.203414972179029929e+00 -2.918150034015817296e-01 -3.275429901945527966e-01 -7.003585392685474087e-01 1.439421847723802550e+00 1.127320902188321039e+00 -3.657384246365189551e-01 1.269427166960842568e+00 5.933789632367152400e-01 1.239725597519145683e+00 3.664111205693810769e-01 1.471474324248906340e+00 2.274852717622783960e+00 2.867412025471123282e-01 4.173947522626756529e-02 -5.831004882586920957e-01 8.778463924456708645e-01 8.281739836417240097e-01 1.686933068803581293e+00 -9.328974247004678810e-02 -2.717455577783663312e+00 -1.531275686681693671e+00 1.211741266106084902e+00 -1.180173178846354753e+00 -3.529152632347551388e-01 3.761810491499400499e-01 5.456397504451822034e-01 5.266989753470207036e-01 3.303553417638480649e-01 -3.492117259402457985e-01 1.183551830940157368e+00 1.536166147068009691e+00 6.600617271159963106e-01 -3.832061299250483777e-01 5.772664136234606502e-01 3.251387756488023362e-01 -8.047768185579054490e-02 -2.175700148571326764e+00 -1.837025971983202277e+00 9.596220049887186354e-01 -3.232342240204083561e-01 4.069960659107468293e-01 -9.967279830002878649e-01 -4.082686727059058329e-01 -1.325363365236562618e+00 1.392321224910388455e+00 -2.288664851352723573e-01 8.594340278390936172e-01 -7.946094946128358372e-02 1.318730095950692238e+00 6.154795430381616167e-02 6.937352999429318157e-01 1.619307510101506198e+00 9.551185454265379016e-02 -5.623999250140320205e-01 3.517667595299841521e-01 2.147973036316638829e-02 -3.376444196117597829e-01 9.108939285601027613e-01 -1.063002065176047006e+00 4.044006784857669401e-01 5.857778452392123913e-01 -2.614939965063519268e-03 -1.275877295795707411e+00 -4.142587550581107725e-01 4.346028699229154829e-02 1.317967884921861899e+00 -5.196081464899440228e-01 -4.533974363000035646e-01 -1.167508497394263323e+00 9.982593622774852404e-01 -1.918088943881958441e-01 -1.565674534519948258e-01 -4.055184727529439481e-01 1.133405249315172059e+00 -1.323869709921131843e+00 6.391727278656849087e-01 -1.269282318516221197e+00 1.031368671647219903e+00 6.414203850921224026e-01 -1.118956226819667998e+00 3.850105158516343162e-01 -2.514658179697907503e+00 7.013821155373878291e-01 -6.748210854793267321e-01 -1.318237755943696188e+00 3.959826062036181371e-01 -5.206040974692894840e-01 -3.823775725814093640e-01 5.367104746846143026e-01 -2.122825497724249721e-01 1.464515374003476200e+00 -2.350190628475639365e-01 -1.004029664729809701e+00 9.015551159515274859e-01 -8.841638011501883332e-01 2.451387343030458563e-02 -6.167985629672501080e-01 -1.423104167386684438e+00 -1.557843588511153676e+00 -1.387674428177108066e+00 -7.475599122117955464e-02 7.585608791415198171e-01 3.623051352699530048e-02 -6.762707140850706677e-01 -5.037403910322633127e-01 2.849495498033057794e-01 -3.764910570284312752e-01 5.401836965718911920e-02 -1.004273953917752538e+00 8.157372838574438179e-01 -2.335208877093118696e-01 -1.032534674633396765e+00 8.404590178699271330e-02 -1.608812379872858189e-01 1.942088300356449970e+00 -4.664899561364161951e-01 5.640101029436467989e-02 -8.800248280773961818e-02 -2.606686350127137564e-01 7.105850779904608894e-01 1.802358027176585442e-01 -1.838374745306815328e+00 1.099883449198339802e+00 -5.767350877075265725e-01 -5.575074167816756326e-02 -1.196717125857359010e+00 1.235657061938175288e-01 2.525261142860202868e-01 1.621045395227240782e-01 1.128054238433365164e+00 2.026737006772226568e+00 2.276838549912578169e-01 7.371489911386250871e-01 4.173599603380057643e-01 -2.269185071423099331e-01 1.204165478778372433e+00 -7.985066059832471863e-01 2.112300645978969216e-01 1.364546672567968910e+00 3.450846992251090373e-01 -1.411525957556919009e+00 -1.401270720692880056e+00 -2.741080518830117940e-01 -6.227374747044412961e-01 -3.423776954740879730e-01 -1.128801642866077870e+00 -4.431189407350611398e-01 -1.712193434059258834e+00 9.529516435400560148e-01 -2.587590387342692533e-01 4.346964265491752299e-01 3.324235375107848500e-01 -1.289457959249016739e+00 1.213572972363117675e+00 -6.262298743986367544e-01 -2.232433961902405173e+00 1.164061959867240814e+00 -2.669020453298024620e+00 -1.056635518265844759e-01 3.402241584485122261e-01 -1.520402494307974139e+00 6.511595069702441618e-01 -1.161329316946649204e+00 -4.805213410399922225e-02 -3.148900614889204030e-01 1.397416768004215104e+00 7.609872364925410193e-02 -5.796098367101003568e-01 4.441780694926794060e-01 -2.400177091145013097e+00 9.912034920953410877e-02 -3.472661222661306279e-01 -8.091530517957354895e-01 8.038079274145151221e-01 -1.094067648638343160e+00 1.212402921340344886e+00 6.606398925068031058e-01 -2.084027642998341534e+00 4.706709959843290991e-01 3.526257973948491165e-01 1.861248988930629400e-01 -7.027954526015206538e-01 3.260490111682450842e-01 1.555270406925526039e-01 -1.262507437033155933e+00 1.419464616761083597e+00 1.075926010678064371e+00 4.049674785055819570e-01 3.209267993675725683e-01 1.689907807123181893e+00 -9.545416843573614196e-01 4.240517637357764658e-01 -3.395850904709565299e-01 2.184078974051585131e+00 1.529512923950887116e+00 -2.273872913861172851e+00 -6.219839469181482894e-01 -5.544962683832134198e-01 -5.862118449662316877e-01 -8.250900295565491982e-01 5.877754048814995969e-01 -3.882527949014521335e-02 -6.348272994603306740e-01 4.976457171779027910e-02 3.143881585386941180e-01 -7.736178598560645991e-02 -1.284058118570970075e+00 -7.571985514034315079e-01 1.444376092031033343e+00 -4.590215242610476420e-01 4.848245744677937563e-01 2.961852108028322217e-01 7.387700638926433250e-01 -9.884278594442665877e-01 5.145593792079217188e-01 -1.285762258844122208e+00 1.562749554768275040e+00 -1.788264118166969785e-01 -1.233637768815134761e+00 8.666588729103029062e-03 -7.295115931801379183e-01 -1.941743942894090136e+00 6.627466506218475661e-01 -3.044439814304896186e-01 1.843426902465721828e-01 1.267269039086914351e+00 2.448066559710493806e+00 1.610965347328876807e-01 2.323126359419438458e-01 -1.027551745392222049e+00 -1.210347514804250402e+00 1.001398186287815850e+00 1.215606204270586188e+00 2.467759641977100293e-01 7.105394803615061594e-01 4.546691840433623177e-01 2.635757330632877427e-01 2.797197349230406083e+00 -6.251392112364120290e-01 6.100800741703932273e-02 -1.728350515677373300e+00 -8.863915752008093563e-01 7.127262201751212167e-01 2.888704704706454574e-01 -9.912053538955060139e-01 1.858454081104121469e+00 3.216146906293328445e-01 4.324381972465421442e-01 5.103195789680423644e-01 8.362533976124442159e-02 2.252103364130381979e-01 -4.424720597464606303e-02 4.824457400280646735e-01 -3.393449281226492142e-01 1.760329909710238505e+00 1.779941262226974741e-01 -1.309783555277415079e+00 1.916868107381197450e-01 7.344304389853559822e-01 1.777582006196419373e+00 -2.019397138745411269e-01 1.863552309983188549e+00 -1.568782135496251451e+00 -2.119755880438437323e+00 1.094127518648464470e+00 1.027032874143380736e+00 -1.463728167599529992e-02 -7.461057202913565778e-01 3.045906890022868629e-01 1.383450619818038962e+00 8.097300379396069059e-02 1.792992990203612136e+00 7.774073930719140879e-01 -9.015189665204101921e-01 4.052298706088211522e-01 7.674011787313408592e-03 1.650504663536606520e+00 1.865921172527277738e+00 -8.413925414546213899e-02 -7.537158238164751167e-02 -5.525507633762606341e-01 -3.255388519392670710e-01 -1.433035102537955074e+00 -7.608010647985762320e-01 1.639646734313428000e+00 -4.987278432997183097e-01 1.813945076313524973e+00 -9.013651845656317496e-02 1.045685614604773495e+00 -5.526714835631484357e-01 1.800413812677518433e+00 -5.034460487904204307e-01 4.036962674281887598e-01 -1.181621070016982689e+00 2.828513759853019671e-01 -3.044433398192873397e-01 -7.985844495087154327e-01 1.349072892200119389e+00 8.917649782823606763e-01 -4.986674878451624049e-01 3.825000550621510675e-01 4.258696521430268001e-01 -4.563152720827171605e-01 1.301270333254463729e+00 -8.120569942754480852e-01 5.272485652299826325e-02 1.695824265169489919e-01 9.805426204626710440e-01 -3.614571953356011669e-01 -1.339560486651201199e+00 -7.444211563426159639e-01 -4.323387549514259853e-01 1.097660718422681231e-01 1.081846650291573120e+00 -3.158117648288757962e-01 1.249678246603222354e+00 2.166296039513410765e+00 1.601927343609153842e-01 -8.067115535414430827e-01 2.809970052495369131e-01 2.658913586233798032e+00 -1.318637233776816631e+00 6.884594547486322380e-02 -3.292158256296520147e-01 1.718835398493375743e-01 -7.127010505852879874e-01 1.080752798371346302e+00 8.175022601600768768e-01 -6.367615803438502198e-01 2.849624414758692437e-01 2.838159054915517232e-01 5.747449237218938967e-01 1.812165575812962670e+00 1.362434728403182638e-01 8.424096174231537892e-01 -3.873328293065261396e-03 6.654194885980303509e-01 -2.716527581410935754e-01 1.682180681207186446e+00 -3.849839220009626528e-01 -1.434172521085993024e+00 -9.766469315837957854e-01 1.219193577614093860e+00 1.136367232827832474e+00 6.060389937965515728e-01 2.605670874349236277e-03 7.107260261948719071e-01 -1.237548922109135585e+00 -4.373634369928743326e-01 2.067527801673575194e+00 -1.705025371554051428e-01 -5.801283939816664903e-01 -1.018547698605738017e+00 1.198800810129864836e+00 8.152217868854912952e-01 1.712793254530434961e+00 -1.461495924078268505e-01 -3.103520895221484679e-02 -5.006038129815272297e-01 -2.135503565593133590e+00 8.877034313980498581e-01 1.984751860370928545e-01 -1.079344725919974213e+00 -9.833974687320123920e-01 1.113128161243996939e+00 2.692535514924721429e+00 -4.341954332164353891e-01 -5.553251962425589383e-01 -9.755686079044932901e-01 -1.084942916746429953e+00 -1.446133822873706620e+00 6.009472920094549586e-01 1.507796444088627119e+00 1.044035762642985032e+00 1.383053655683002425e+00 2.918300425493278866e-02 1.493181756820691763e-01 7.113479497269685758e-01 -1.456694332069500053e+00 1.497397001504797265e+00 -1.210587998857531655e+00 -7.585652662119082290e-01 1.237444101542757718e-01 9.576689580576814853e-01 2.348014202599467914e+00 1.998586074804968929e-02 1.752129673669418297e+00 8.929302129876484084e-01 1.194643680442178280e+00 -6.860108012072184402e-02 1.385412047243216538e+00 8.538826505803978062e-01 7.050322297512026104e-01 -6.875112474358871517e-02 1.138407024493705233e+00 3.152080874524367249e-01 1.298004420697778549e+00 1.110403559198802403e+00 8.294180349563533561e-01 -1.003596418292866277e+00 -6.178905441844425583e-01 2.179213907551694085e+00 -4.718544552134410486e-01 2.233047670044729482e+00 6.457038636463936498e-01 6.516837042335441033e-02 -7.617787555386126286e-01 -7.941770012623318165e-01 9.316470761028822212e-01 1.712059076346499120e+00 -1.456698404175875261e+00 -1.058778775449799481e+00 2.037171750571822315e+00 1.344906994153643343e+00 -2.007184672243221280e-01 5.216716701686795882e-02 -1.714537876156306817e+00 1.646544705365791783e+00 -1.415521483475651543e+00 2.690054523729603630e-01 -1.003264691172609524e+00 1.963914371908689782e+00 -1.539758902449558819e+00 -6.654567976502240301e-01 -2.622575377964641574e-01 -2.422305698438664834e+00 3.610341371432639890e-01 1.129445438274891078e+00 1.076059678862214097e+00 -6.216561167589167436e-01 -1.587619084644587841e-01 -1.575419149565203902e+00 1.481579004784769449e+00 -8.845895927380728052e-01 -1.162198189326416164e+00 -9.258892247393525621e-02 3.261288243354126259e-01 1.078905198499571005e+00 1.461668556211039860e-01 1.818489276270501165e+00 1.499336461773921103e+00 -9.216571058102715486e-02 3.031067772827806261e-01 -1.473623914023961978e+00 1.243805515266638961e+00 2.454755068046866828e+00 -2.091242758633356846e+00 9.025765739757288797e-01 -1.884354879093635415e-01 4.628918803171053198e-02 -2.385524981561107705e+00 1.203013038206965701e+00 2.622258201500439756e-01 -8.423927031318859671e-01 9.875293092103517578e-01 2.221543444800399669e+00 -5.680614776320006554e-01 7.716347525467731616e-01 -4.174127239394785360e-01 9.129098795580016246e-01 -4.681863608879872629e-01 8.781182046558934362e-02 -1.524798091684368639e+00 8.458219713344390378e-01 7.589123014078020812e-01 -5.300558531784570482e-01 -2.392529080347588766e-01 5.126158855833627959e-01 1.571081606161154998e+00 -2.300572474425796266e+00 6.494235297069597124e-01 2.510006801863072790e-01 2.467774632749389685e+00 -1.100549650249105449e+00 7.337919981863805230e-01 -8.640083071710040752e-01 -1.728054148196646045e+00 -1.178152634664153542e+00 1.075179864128827795e-01 4.335398661003815879e-01 -4.521524720345128090e-01 -1.957225326323497772e+00 7.723938130604747140e-03 -9.316459286873259860e-01 -5.867468560728618110e-01 9.285312705288787383e-01 -6.905064725798903957e-01 5.249321952618919429e-01 -4.462002886486077236e-01 -3.219557928766346722e-01 2.306527478921511498e-01 7.943673930362266100e-02 -5.160319760143662338e-01 1.989117047146588213e+00 1.520490787542116695e-01 -9.456057114692749399e-02 -6.357741875089675254e-01 2.957815534256675108e-02 -1.586504777687257839e+00 6.769737488979715723e-01 2.323227376718198234e-01 -1.726037791538051369e+00 1.417199324909399261e+00 1.016659879045871184e+00 -1.152134713134129185e-01 -3.255259808119590481e-01 2.497844585728085320e+00 -2.206920311921460320e-01 1.373919180393432249e-01 -2.105819201922050965e+00 4.591210392336962931e-01 -8.349064583304146581e-01 -1.124870825988509987e-01 1.445432746114701184e+00 -1.082752881887694807e+00 -2.484134524406522160e-01 1.205899088675087105e+00 -1.321331385839631833e+00 6.826596669028387257e-03 -2.214405252733243901e-01 1.278069375380897821e+00 -1.218518738740111074e+00 -2.812534537565419823e-01 2.054523971803978444e-01 9.879517815402217851e-01 -1.635012697475087595e+00 2.011205054827495675e-01 1.742481811056545649e+00 -3.305471978218981616e-02 -1.462966611150667173e+00 5.810942304724960872e-01 1.933482678967981261e-01 1.212831835641718259e+00 -2.095577981379875832e-01 1.213664172716964362e+00 7.688593602308462227e-01 -3.585970558223062210e-01 7.611751391526344612e-01 -1.714155885699788495e-01 -5.718243055890146476e-01 -7.134735874080694318e-01 1.099393471507804643e-01 1.996579362536521796e+00 -3.685841811540623847e-01 1.555471039752932327e+00 8.677413422291802014e-01 -3.277275622431854440e-01 -8.095586845512796614e-01 -1.023044703739912076e-01 -6.582762815833499426e-01 7.560134249517989069e-01 -1.512242186096629526e+00 2.351826893747887282e-01 -1.134358605479396154e+00 5.225580249995386284e-01 -8.947758700657478803e-01 -1.154899544361295938e+00 -1.805505815022612648e+00 -1.033757973836044952e+00 -8.558691492043950522e-01 3.691204503008534976e-01 -7.247053156642491167e-01 -1.274122038155669046e+00 -1.623015971638887223e+00 -1.145789067550880141e-01 -2.040341950081641098e+00 1.324029443991010968e+00 4.748459990289831123e-01 -1.721393011629868408e-01 1.686241303551550830e-01 1.128604169605251090e-01 1.445467220631361682e+00 -6.519757968777492030e-01 -2.025417891385715041e+00 -3.083535983008946491e-01 -1.030380575057621151e+00 1.711310195855191285e+00 1.099755045115947016e+00 -3.229621706836224848e-01 -1.094326272685985035e+00 -4.144832201620630152e-01 -1.135286848912684610e+00 4.171647197557699638e-01 -4.518299197897021058e-01 -4.168153038058220461e-01 1.325149448089258941e+00 -1.259862653130790766e-01 -2.092137066717469018e+00 -3.570239575294122392e-01 -1.292628126665532062e-01 -5.113542628774858656e-02 -2.344092330652802314e+00 -5.544999737539744178e-01 -7.521384707720127905e-01 -7.926166509859138287e-01 9.368563990686633314e-03 1.281034496877753170e+00 1.236994788767390219e+00 -1.179327958670943755e-01 -3.776841676675992687e-01 -7.399419680524237375e-01 1.218053448624645263e+00 5.944492044071510994e-01 -2.101524935270423500e-01 -5.355246471711859746e-01 -1.389009816624911631e+00 1.934043665914873866e+00 -3.956124391963293796e-01 -5.661846891923638658e-02 -1.225982000461289800e-01 1.570354968534590556e+00 -4.095158262732483956e-01 1.968319830664612802e+00 1.004929082043246824e+00 -1.058410999545422448e-01 -1.076868175171706299e-01 -8.961067218891517402e-03 -9.394629097611657542e-01 2.101404235339844551e+00 -8.869347293969771506e-01 -1.620114600567663210e+00 -6.486953219159360406e-01 -2.095056007623097571e-01 2.495012427237406627e-01 7.852854991825908987e-03 -7.487271197194782513e-01 -5.486173401012742756e-01 2.076276899691594513e-01 -7.744298056953001774e-01 -4.700985817229046404e-01 3.207904521058249525e+00 -2.178509892120922053e+00 6.994166315227167141e-01 6.744116156651084326e-01 5.512603191700606864e-01 3.506004975036328131e-01 -9.430946140434687264e-02 -1.229273428415576658e-01 3.756679491007912097e-01 2.524199558117738440e-01 4.920607177686094763e-02 -4.702875130949462634e-01 -3.173738897419099980e-01 -4.216864600289910170e-01 8.753730326213128299e-01 -9.201321221751098678e-01 -5.222261215867460976e-02 3.212726918251362362e-01 -1.923333981611638821e+00 6.654264226551603878e-01 -2.992902524959019095e-01 -1.998636002140754764e+00 2.144528681218613286e+00 1.502608496352269007e-01 6.850656590855009886e-01 -5.006873536141412950e-01 8.676011056833290991e-02 -3.658939361744132923e-01 9.633640387480537637e-01 -5.240656341421051634e-02 7.377911038726431281e-01 4.865894163172864717e-01 -4.863954650119323708e-01 -1.709311651258062503e-01 -7.726293837452035129e-01 -8.129720459078358663e-03 7.045657643864609021e-01 2.103876710665139704e+00 1.718929910666845418e-01 8.349725980210916110e-02 2.810780097285394685e-01 1.164045625195928135e+00 -8.824286014966972735e-03 1.197060647767420161e+00 -2.629323400711238157e-01 -5.368213738604647040e-02 -4.764833587447185881e-01 -1.463305681199855712e+00 1.419591726565781364e+00 -4.388054007018958314e-01 -1.396561176992452413e+00 4.840807104286430906e-01 -8.950934629340095983e-01 -1.258435312158611985e-01 6.324840962082094453e-01 5.239371819199628577e-01 -1.354560990783939545e+00 1.382239949497097165e-01 -2.112328908402352656e+00 -5.887112627947325150e-01 1.370644798850521928e+00 -1.267015749808854952e-01 -1.019908812295323042e+00 -4.672156623192049163e-01 -5.947736831633104737e-01 9.667761482789011263e-01 -7.194915318903351287e-02 -1.806139412619981732e-01 1.744816353889801164e+00 1.367820001879089364e+00 -8.706995944289234179e-01 1.063841195123814476e+00 1.091891246847069841e+00 -1.127633446543346990e-01 8.086647007541603038e-01 1.150530905276265781e+00 -1.393942445819405629e+00 3.406049449185531763e+00 1.028058442415912932e+00 -5.484757397422350689e-01 -5.631907766149778505e-01 1.029119424378825975e+00 1.021325077305488938e+00 -5.579076452517339746e-01 -6.257125249908223122e-03 -2.601834597639439917e+00 -2.480395521047359664e-01 2.265099861117290114e-01 -8.415371576976229395e-01 1.115218946250063237e+00 8.770169821300486390e-01 -9.306434491721411462e-01 -1.542588783440947131e-01 7.605963272393093666e-01 1.361475226547641526e+00 3.929966279801341833e-01 5.825738194744970455e-01 -3.896627659880362304e-01 1.630622136160833069e+00 6.853413914679972185e-01 -5.029341318157358742e-01 -6.407185199665213493e-02 1.034566604742868545e+00 1.910100505269520799e+00 -1.035651284078114021e+00 -8.789172246760752760e-02 1.095895244655711087e+00 1.337388105892329149e+00 1.816362141242918948e+00 1.052404460383909335e+00 -8.777959873017947556e-01 -1.168683940176814540e+00 5.139689538579939043e-01 1.209442271538353930e+00 4.583533989547257659e-01 3.144409772550072878e-03 -1.498924806529995823e+00 5.935447491838351519e-01 -3.505345148379312437e-01 -4.153494529376068889e-01 1.553500898080676818e+00 -6.495219735200922218e-01 9.354877931389168899e-02 -6.841155318636872318e-01 -7.858839391805627628e-02 -3.754960755360188251e-01 -3.170870009101865450e-01 9.902028375127773785e-01 -4.288995694256870217e-01 -9.542046948725767530e-01 1.197976997415830941e-01 1.016967292744977297e-01 5.109245039647488662e-01 -4.566256981358116085e-01 4.974914280843250047e-01 -8.937100800558932523e-01 7.141164975417779726e-01 1.760350967897407193e+00 -1.203391929633571555e+00 5.631788696577237907e-01 4.690088363962806595e-01 2.740979003267742242e-01 1.655769009921437718e+00 -1.582056898366774655e+00 -8.111084569224316088e-01 -1.053568809085058122e+00 -5.229313755211137948e-01 -5.192143310031983594e-01 -3.505393034366367094e-02 -1.237341536818708398e+00 -2.157821317525274729e+00 5.883531643293412605e-01 5.699033609262431632e-01 7.121401303579709685e-01 4.333329748874465426e-01 5.522066336422529753e-01 1.992719373396944382e+00 2.952086316494196838e-01 -2.024301949255228106e+00 1.405755571185273389e+00 -3.675550155360189364e-01 -3.939999106195726242e-01 -5.994163215697646541e-01 -1.045285599775413576e+00 -6.678250879789631167e-01 -6.604294301462655392e-01 2.344543947912142823e+00 1.106391679349085999e+00 1.934786945949921733e-01 -6.025189460936123398e-01 7.172942199694077869e-01 -1.265955995462466177e+00 2.028042912725799063e+00 1.609383490884745971e+00 -7.546511973340491730e-01 5.634091126478737444e-01 4.327688425015733392e-02 6.530925846143790237e-01 -3.189642656062396248e-02 9.407374515039679252e-01 -6.876210304512460070e-01 -1.371508336705280495e+00 4.799593315488178691e-01 8.616236433699340225e-01 1.278703428985648705e+00 -6.528753155109098816e-02 1.445498746429411119e+00 -6.932271222733105143e-01 -1.100335565259439541e+00 -1.136273153658022395e+00 -1.292112992441760255e+00 -2.234449768278871318e+00 -3.203783938058660241e-01 1.072194147610913140e+00 -1.906759882471928069e+00 -1.452573046108866506e-01 -4.228428888882200254e-01 -4.244843101682194142e-01 -5.968093987646866383e-01 -1.356926395598409441e+00 -8.951237821221209590e-01 8.622798520713491621e-01 1.236855988063115808e+00 5.764682561538783112e-01 -5.907288469113929352e-01 -9.613338770768410368e-01 1.749462803775068132e+00 2.598905003869220742e-01 5.752593538263387485e-01 -1.149608963465299283e+00 -1.976525816775922095e+00 -1.626929771262496383e+00 1.388398342786082706e-01 1.929014046666556806e-02 -3.432010375331930874e-01 -1.479155825975797756e+00 -8.533476384385801916e-01 7.928797157212597035e-01 6.296949313035677953e-01 2.282482901985727342e-01 8.617570617826240120e-01 -1.002321969331005924e+00 -9.469820779072722905e-01 2.502706882998860238e-01 -3.907976666659738335e-02 3.431584024229013541e-01 -1.904305378589832287e+00 -1.075378598285027243e+00 1.876437268531200075e+00 2.501174247587174548e+00 3.950533318944591255e-01 -1.741329779631335672e-01 1.179246837783211932e+00 1.189903181674999866e+00 -2.732630957841429287e-01 -2.818807342932648119e+00 -1.241062506523268993e+00 -4.287897049756786982e-01 -6.808972072198902215e-01 -1.104899672802233113e+00 1.167043212686946552e+00 7.626448726033570324e-02 -3.432109432113026881e-01 1.178812087444159218e+00 -4.317375770229031628e-03 4.704272978273706940e-01 5.837853736077145417e-01 5.529352938640651471e-01 1.505089717425207141e+00 2.041367520846999906e+00 1.226202809015993767e+00 7.969776224654199215e-01 5.979560962007432999e-03 1.592092625494200497e+00 -7.967365825136650814e-01 9.020356932835085217e-01 -1.690698867575537889e+00 -1.196947602394168308e-01 1.148756464553301715e+00 2.149138617568719656e-01 -7.316341872531469948e-01 -3.387396935675285881e-01 5.213379814493407372e-01 1.080041369972304155e+00 1.370973063608573295e+00 -1.143122997126577722e+00 -9.822538402757892140e-01 8.900122269976392664e-01 1.022504944828005469e+00 3.918383985562511329e-01 9.764394390343112962e-01 -1.216815110805158362e+00 -6.734492058961960570e-01 1.096345136515818997e+00 1.167921312838489767e+00 1.074524502897362899e+00 5.151244420029472693e-01 -5.159510859718381415e-01 -2.841296586750527084e-02 1.901583071882671783e-01 -6.548037875781184680e-02 -5.130976355519512727e-02 -9.973263999351317244e-01 -5.330005816826155485e-01 -6.555096659943219217e-01 -1.145916546844760742e+00 -4.354571965417037283e-01 3.966285315703745873e-01 -1.621936211458967714e+00 1.117973100181836932e+00 -1.380698223353885146e+00 -2.440446543034062443e-01 -6.630213345677204995e-02 2.263559101160688591e+00 -2.014965003220657580e-01 1.930823259227967936e+00 -1.428865025082042939e+00 7.562901014780361308e-02 -1.403920117363560705e-02 3.828568077418411514e-02 5.423745843327947187e-03 5.236756089285558025e-01 -2.191660634732010490e-02 -7.162100611703011710e-01 -7.276068571617123615e-01 -1.421483341304076720e-01 2.957706604753135293e-01 5.572892521438655988e-01 8.861716986076347835e-01 -2.259292076131937388e-01 1.010948609091161382e-01 8.704558204000563126e-01 2.690911571827734293e-03 -1.088267232071629120e+00 -2.219616141247640964e-02 -8.493449996805383373e-01 -3.220772466538093792e-01 6.382291391732657360e-01 4.113829419825463796e-01 2.548467778140188211e-01 -1.911039983605920201e+00 8.912271438526394585e-01 3.376099570741331046e-01 -1.729597611891571463e+00 -1.527508273277079498e+00 8.755807030363703669e-01 -1.009767168924046721e-01 1.501900892487871397e+00 7.732920272725991584e-01 9.628649072571197898e-02 -4.738413130633122028e-02 -1.053971672053021891e+00 8.548026466758674724e-01 8.154721190828997379e-01 2.385939617010027103e+00 5.878790133493165815e-01 -6.807128224521089566e-01 5.041594578989400111e-01 6.724383253177746989e-01 8.751002329342045805e-01 1.244181829164027649e-02 -2.904401676067053906e+00 1.659488542510603404e+00 -3.257139670528346603e-02 -7.360904722741883344e-01 1.852905476070625168e+00 1.060866344936849615e+00 6.460146759358925683e-01 -1.591647656359814755e+00 -6.277475521645896617e-01 -8.988757942021651237e-01 -2.962610836435164874e+00 1.751113184380093946e-01 -8.788166037670886999e-01 -9.774015611641631018e-01 -3.240792298998698140e-01 -1.536005464609462967e+00 6.012201001881520845e-01 8.447394327740948006e-01 1.349024491172925666e+00 -1.435810476598238683e+00 -1.478840710027636396e+00 -4.751236835187361285e-01 -9.588652386752756496e-02 -4.729827170570738426e-01 -1.144735790626563832e+00 -3.804839109881314463e-01 -1.829104822039953726e+00 -1.607018052524899376e+00 2.017181823952293174e-01 -3.645172653144999608e-01 1.165199399978418482e+00 -5.661391983162874508e-01 -2.521713553353309156e-01 -4.216804772880076123e-03 -4.320513260164481339e-01 -1.545881382532292347e+00 9.319028385199773501e-01 5.594756165210236221e-01 -9.065255242784511225e-01 -6.200459582884185750e-01 2.634694767421131290e-01 3.220541875701567469e-01 -2.406839813603214584e-01 1.204832947725344994e+00 1.597775962273570993e+00 -2.031402971013936742e+00 -7.838289532219119282e-01 -4.960977703156137508e-01 -2.854305785228161141e-01 1.368499551329355191e+00 3.835291839617668286e-01 2.447929450182740219e+00 -1.520578501050624531e+00 -1.500642979930499665e+00 -8.223642728828287618e-01 3.760129523225377857e-01 1.329251332400690488e+00 1.240524345824211006e+00 -5.885403538245450594e-01 -6.978233530803515938e-01 6.811996066235302960e-01 -4.331859431227060298e-01 -5.247233827577318932e-02 -5.336794664003986499e-01 1.089216081899810895e+00 5.538413357823800398e-01 -7.975041057822572776e-01 -1.261505007270349532e+00 1.059407644565451889e+00 1.549374675770933019e+00 -3.750190815863951865e-02 -1.784231442273482848e+00 -2.643900279419830301e+00 -1.928509491543793697e+00 -1.440402360547283989e+00 1.725367777563276084e+00 -5.012182724875807738e-01 -5.451616638999747799e-01 -1.204438701527672517e-01 3.251821199642572213e-01 -6.979220213114819549e-01 -8.276840869507156029e-01 9.384231842236012699e-02 -1.554022147775279583e+00 4.871461931887534069e-01 7.682138207287768639e-01 9.926100207333623526e-01 1.169127989988729022e+00 -9.930145916382058235e-01 -8.419490080206976090e-02 1.715468633075814264e-01 1.406528445474273692e+00 -5.351539766855410718e-02 -1.452365143638897571e+00 7.898660037487995611e-01 -1.887728313614208953e-01 1.996956123858747989e-01 -2.876378143560703315e-01 5.270112182898425424e-01 -3.128354947679018450e-01 -3.320760228662126279e-01 1.260104282282236365e+00 -3.155520447492633496e-01 5.563250172801502691e-01 -2.405087592492225479e-01 1.251331911048783885e-01 8.043038640220405711e-01 7.173019669273451582e-01 2.680866895002130823e-01 3.457744938569324855e-01 9.339639903952335898e-01 -8.392398430608033477e-01 -7.857483360310970610e-01 -5.487451080661629454e-01 -6.325431771215123122e-01 -8.560434924756837871e-01 3.312004500215850467e-01 -1.710203959318696842e-01 5.411794582887099470e-01 1.034335004278834402e+00 -1.129757666282931394e+00 -1.121339752884702889e+00 1.414437019707316612e+00 -5.149024604520303638e-01 -2.069572934422291843e-01 -1.156569779285855137e+00 -8.667526564712861592e-03 6.221140729337826247e-01 -1.635847880682983757e-01 -2.382492036895344611e+00 -6.863765176183753147e-02 -1.670271712701897115e+00 1.515055138578387028e+00 -3.447665116169441046e-01 -9.600335555463844484e-02 -2.354303726577847922e+00 1.067748803836223864e-01 2.799871627364399984e+00 -8.298955971393748854e-01 -7.335469221981412158e-01 -7.824775500269194328e-01 1.068169073082098075e+00 5.855212687962949719e-02 -2.397001800191232435e-01 7.984515568760679471e-01 2.287497913949089468e-01 -7.933813364176908189e-01 2.809698788537244418e+00 4.563414259302767118e-01 -1.378437277847531783e+00 6.441290279520979212e-01 -1.119331318899337846e-01 5.456310046734806907e-01 1.208703499754549604e+00 3.658503978168675119e-01 1.939253061152155455e+00 7.262360581919673486e-01 -6.970682880929847114e-01 1.065109084550531549e+00 4.095835098441045763e-01 -1.175950903130255742e+00 -3.749208398130829401e-01 8.256167227758242078e-01 1.121323033721524753e+00 2.287475120503026371e+00 -1.979226035139695306e+00 -2.395206330901778757e-01 1.345760358737469131e+00 2.954890222237117545e-03 -1.234345771904723277e+00 1.145487803727527565e+00 4.113048472246664811e-01 1.594652661940641813e+00 8.852835861621428659e-01 -4.929198890193261517e-01 -2.619007366621469934e+00 3.416350349321662372e-01 -8.944949489281569521e-01 1.122242525243935418e+00 1.114781088859002844e+00 -2.931681978682763590e-01 1.119327266045090807e+00 7.367562266302040141e-01 2.867478428816040981e-01 6.840888045792604677e-01 7.967824901397522197e-01 9.785586685467687618e-01 -1.298901948929745975e+00 -1.158391498004525816e-01 -1.447916661923348558e+00 -3.015079737893896272e+00 -1.404060515607416793e-01 -9.305096922420843519e-01 1.750668096023139109e+00 5.524939143754123982e-01 1.075788628216906462e+00 5.424263008957508347e-01 -7.698323155551785035e-01 -3.371650643306549067e-01 -6.175911273548779779e-01 -5.132312056964939417e-01 -1.834700769125369169e-01 6.637088223577162216e-01 1.083728463281181886e+00 1.008691663937679506e+00 -2.079535170616572781e+00 -2.671318066839714067e-01 -2.227373058482162160e-01 -1.897844844204337411e+00 -1.829574310599728193e+00 -6.078409025251613196e-01 1.431148779049213449e+00 -1.049425044992671197e+00 1.593136896827115345e-01 -1.167600667758918354e+00 2.021228856044147815e+00 9.074056259698638494e-01 -5.458988508936549744e-01 -5.610908418181036472e-01 6.469466384578871354e-01 -6.737934098562304852e-01 -9.657188324057954798e-01 -1.226025777836478037e+00 -2.716813769464546668e-01 -4.615857286438683760e-01 1.798075048610184634e+00 -1.450556295548664776e-01 4.867325337351974812e-01 -1.609860927686341370e+00 6.426533628661705855e-01 8.287737418158287461e-01 1.364076064750214257e-01 3.446609603433619107e-01 6.907216818115743395e-01 1.454291871506419920e+00 -8.311436333629745963e-04 3.693659925685313095e-01 -1.362966377312178290e+00 3.203244210585685092e-01 1.027623459333301792e+00 1.841043768590236551e+00 -2.352821013942212047e-01 3.209574067145707921e-01 -1.889536065953492938e-01 6.992570875761445759e-01 1.742300490459293805e+00 2.219441730084818154e+00 -1.333824166422091562e+00 -7.470741446610899006e-01 -8.833863296729094206e-01 3.457008962780252492e-01 1.872780953701141060e+00 4.819782138144561023e-01 -7.218712233282696955e-01 1.787444780966933877e-01 8.002077524362469774e-01 5.871781146280565800e-01 1.592740713323271828e+00 -5.878279186815384971e-01 -9.112441868212276530e-01 1.020044408352384524e+00 -5.484598367891202475e-01 -9.206789622798795536e-01 -5.606314524543397626e-01 1.289355097624905078e+00 1.056824451988325198e+00 -7.013324907570965827e-01 7.157971284534572209e-01 1.306734651351005638e+00 6.027725671819925690e-01 7.729656897806440607e-01 -7.607828168139038616e-02 -2.777834287569287408e-01 -7.297379506017359629e-01 8.124210245730923985e-01 -6.189389572118961791e-01 6.995792054973373197e-01 -2.720400850371574863e-01 5.276242582441105222e-01 -6.718320511303406128e-01 -1.144012959431569693e-01 6.297966606990592631e-01 -5.478067368916020863e-01 -1.979828979703356640e-01 -1.518573301125972552e+00 -1.849317102807268576e+00 -7.151919512499242959e-01 -1.140321020445867584e+00 1.718518542101638291e-01 -3.859074076369241602e-01 -9.579040653102826042e-01 1.731017779704631554e+00 6.540543742974729013e-02 2.257796207382349596e-01 9.294746487125222778e-01 -9.300431327917922653e-02 2.273605848025080367e-01 -1.977687078199005244e-01 8.496691426098945676e-01 -2.193186932912426779e-01 -1.322064081321924878e+00 -6.531307087549578227e-01 -6.126283941989516535e-01 -5.566445259720050887e-01 -1.016055606486997442e+00 -1.375338397784258815e+00 -3.333367723312066766e-01 6.778258055159364082e-01 1.623393956480331801e-01 -2.382778959658367057e-01 1.692428472140532270e+00 -6.523934465465002219e-01 9.170341628049329119e-02 8.402055644581897242e-01 -1.825534270879320520e+00 -4.763960762500882851e-01 3.819114739778711742e-01 4.598267173044466860e-01 1.528319953037214241e+00 -4.330860905101858727e-01 -5.841710556829410317e-01 1.496545512617212248e-01 1.372483036185979943e-01 -3.488491391677051023e-02 -1.619622039547584103e-01 3.713070621437380425e-01 6.314017784836019054e-01 -4.442296862573953398e-01 6.066744599171344232e-01 -1.037947508177623490e+00 1.826534828608174926e-02 -5.443584982388798288e-01 -1.191601662613450907e+00 -1.418643077725357804e+00 6.039792814122306730e-01 -1.895524210543105381e+00 7.190491459686748632e-01 -2.698391352253207698e-01 -7.169112231838533633e-01 4.443676751643008682e-01 -8.358138752883083056e-01 -5.770702061252442894e-01 9.383508322595551787e-01 7.305090996797906078e-01 3.220706891290693319e-01 -7.575181733031081110e-01 4.931087970712880533e-03 1.525835899555613162e-01 -5.162754204452400797e-02 -2.793439721237654383e-01 -5.496031339559147577e-01 -1.165669214455510971e+00 -2.190891773453478575e-01 7.675086071344502381e-01 5.835066084567546579e-02 3.560062742575937911e-01 5.089128366291484351e-01 1.011918479605100840e+00 -1.197479839353685405e+00 1.494594743180746255e+00 6.588333729649290538e-01 -8.709725420126870898e-02 1.113980135615711742e+00 1.104651258452992835e+00 -2.447624662635044857e+00 6.465285102845679255e-01 3.302357647986047695e+00 9.697943460438940289e-01 -5.164282063519982646e-01 1.238595176395173247e+00 -2.938935456782612587e-01 9.749413234495649117e-02 -1.050334444297538861e+00 -1.625577963231122469e+00 -1.351031773359739896e-01 -9.510458857485328821e-01 6.839634804756045128e-02 -2.013077250550922570e-01 1.200737637689813786e+00 -1.051320505960986917e+00 7.138042759144906935e-01 -7.327876607042660417e-01 3.343500762944783822e-01 7.322844840697346758e-01 -1.551274756771784169e+00 2.346578234578897745e-03 5.013288007767128240e-01 -8.306758110328671396e-01 1.604810807708985099e+00 -9.276014838727125733e-01 1.330929652150410814e+00 1.478752276938771482e-01 -1.949284931932514064e+00 -1.658241584381277833e-01 7.275855837957485583e-01 -1.363653458189316714e+00 6.259796685499645352e-02 7.153554876889540726e-01 -7.582857078426026298e-01 -4.227457716097007649e-03 1.550123886291270514e+00 -1.215857218836525755e-01 -5.687966273753969348e-01 1.651265987056649731e+00 7.403407896335744143e-01 3.364403549489655143e-01 5.114189491490367390e-01 -3.867239713757213981e-01 1.336583363774865196e+00 -1.120549924915122952e+00 1.128254859548260214e+00 -1.091225905187504300e-02 -8.207486317888881278e-01 -8.539428054016628966e-01 -4.384868762583554180e-01 -2.778209108789896353e-01 1.266624001539208066e+00 2.188551384187072291e+00 3.324127123015049867e-01 -6.524920097752355541e-02 1.908477464139859192e+00 -1.487130478992672256e+00 2.567455492229281599e+00 6.668052479777156760e-01 4.873784199284402763e-01 8.197816142627161184e-01 1.189091886285577715e+00 -1.125392948313536978e+00 -5.532971641360699688e-02 3.141248600044657113e-01 1.212734890365473772e+00 -2.291310847215548119e+00 1.679226775150469919e+00 -1.306593651086600805e-01 8.050817916808994390e-01 5.877529194867883167e-01 1.741983400834595797e+00 1.105789746700206022e+00 -5.466253505108673583e-01 -2.583884642671141485e-01 1.184658504147180658e+00 -6.197274377661149414e-01 8.068358405216845552e-01 -5.238306269944154048e-01 9.144757289865943495e-01 6.951322762272464928e-01 3.406448883895334401e-01 -4.608172080089527056e-01 2.260210607262011229e-01 -1.332094511786088509e+00 4.413431630589496613e-01 -4.468575455252752904e-01 -8.991693004506432496e-01 -1.000069524539171972e+00 1.225990287923181127e-01 9.511506602682512357e-02 -1.365191301003423785e+00 -2.001697191551317090e+00 1.695218116140114972e+00 2.446161345494963224e-01 -1.683774641335961109e+00 -5.462621319641355333e-01 1.050275220501557083e+00 3.488037966242784615e-01 6.832315645862452325e-01 -1.138997368669764976e+00 -8.545165974448024060e-02 -1.159768220133874150e+00 -9.800974243054785262e-01 -5.278069348440058706e-01 1.233369597475062474e+00 -1.837095354528775371e+00 -1.056606186747025694e-01 4.410349368636747869e-01 1.705443857297777033e+00 -2.627614182420995870e-01 5.031675072544922189e-01 -5.855787545436123009e-01 6.603501980597717980e-01 9.878868391442510721e-02 1.015187918334102601e+00 -6.351087360633106416e-01 3.236118492073922215e-02 -3.767524752758602546e-01 -1.017305096653692065e+00 1.132652644020670563e+00 -1.288835073930312713e+00 -9.110765666532782969e-01 1.253766368663757902e+00 -2.396362695987685587e+00 2.508606653302219436e-01 5.461281731176751419e-01 -1.090868052168592728e+00 1.088963495698154205e+00 -2.433410416098882589e-01 1.038978106375332500e+00 -1.092444695348918415e+00 9.187645880717965063e-01 1.263357154682153705e-01 8.634005507441723237e-01 8.044168838758962714e-01 1.721540729903629163e+00 8.821431660427088151e-01 2.127067313951144456e+00 -6.169813952619124242e-01 6.359303391390784821e-01 -9.333299728778950977e-01 1.236655018610935131e-01 2.047623381020718392e-01 -1.043343204953409264e+00 -6.782062214617015083e-01 4.405611659538664626e-01 -1.666648388581877249e+00 -4.702369891551376191e-01 -1.296574973447422785e+00 -1.090503193240100144e+00 3.720197174677205565e-01 1.859488392845465854e-01 4.916325235874159927e-01 -2.054481690263012805e-01 -6.971963906745826112e-02 -3.490420889510218675e-03 -5.627432136312877642e-01 2.934909512511647001e-01 1.132953679793355706e+00 7.192520247726939819e-02 -1.973441732391915671e-01 -2.667952175071048870e-01 -1.046015333482031018e+00 8.996913381491997708e-01 1.182946155037549074e+00 1.580208948557432436e+00 -1.843460012716098939e+00 -3.164027559672640266e-01 -4.860542757006691694e-02 9.312617945464083391e-01 4.066904550061298806e-01 7.525760900011028154e-01 -1.873036161432579449e+00 1.729048187663978053e+00 7.168734288136902055e-01 -6.203111464165380617e-01 1.369683462514208694e+00 1.227742684032652604e-01 8.652476136632873960e-01 2.391368419318645744e-01 -5.948616488930028590e-01 1.060281226959717715e+00 7.442981254522762491e-01 8.121482253693676490e-02 -2.019353060008660439e+00 -4.279299737726920405e-01 -4.147515929127749690e-01 -6.601719612001671900e-01 2.385344424885803005e-01 -9.418218783507331660e-01 -6.848841670877302557e-01 2.199012499438418033e-01 -3.934500020787266572e-01 -2.239383780115893341e+00 4.430151055967197493e-01 -9.530801725196932361e-01 7.420235668254508976e-01 -9.959916045807354346e-01 -1.118430153332529597e+00 1.502890523961014635e+00 1.009722429513012942e+00 -1.498800483417798590e+00 1.291072486157151866e+00 -1.058066376192193792e+00 9.570406753503307717e-01 9.241098306504080817e-01 -1.786693180094893751e-01 -2.085380458139772172e-02 5.820069334289373203e-02 -1.695053166944860301e+00 3.518485125084169218e-01 -5.208803171288148848e-01 -1.240654674137456226e+00 1.425786873900209084e+00 3.742658553664148791e-01 5.867811942130560787e-01 6.677915459285348465e-01 2.323522652211832407e-01 -4.188050179703154408e-01 -7.387493819980699428e-01 5.300073445228855595e-01 -4.128490648939308061e-01 1.034046502227642161e+00 9.065704805387787557e-01 -1.839766531240951963e-01 -9.273557084080464863e-01 -2.109829820800007139e-01 -1.587749257086041421e+00 -2.293671584467221469e-01 5.538306772022968394e-01 -2.521640708858411184e+00 7.505290246990932168e-01 4.068697737112807467e-01 1.700555595556353938e-01 -1.022648429563615347e+00 -3.287961516930745232e-01 -1.479267098418005189e+00 -9.145799969817095532e-01 1.638110117464639665e-02 8.386633497510014301e-01 9.280399187406465078e-01 1.761429758633485498e+00 8.808640395790726663e-01 2.907992175824141157e+00 6.724638226770852656e-01 5.211532317450447982e-01 -1.122460174426435531e+00 1.570817398781655383e+00 -1.810997655959518671e+00 -4.069398600473801697e-02 -4.056026440710387981e-01 1.281551571662991718e+00 3.121970207477538506e-01 1.005717774002756526e+00 -9.264229047144274531e-01 -3.378936774015691924e+00 9.481093250167471620e-01 -1.000594295580274462e+00 -1.601922092191395697e-01 -1.152351413682737080e+00 4.803121556139007819e-01 3.069898265543791194e-01 5.082812387312920510e-01 -1.903538278419542262e+00 6.917317488018049909e-01 -1.199187209650566022e+00 -1.097554973668909195e+00 -4.466816742884607283e-01 1.113349828468611635e+00 7.037445056515655439e-01 -1.508638414061401312e+00 -3.585635622309789050e-01 -3.770482792771067126e-01 -5.061556733990210111e-01 -1.617635110684103150e+00 -8.905935519474277307e-01 4.923020872784636404e-01 2.958545212613518105e-01 1.207595282113456348e+00 -9.372372943063317363e-01 -8.218745462364107635e-01 -9.784501485318259917e-01 5.439475477259276825e-01 -2.358647853988309895e-01 -4.597581206962926270e-01 -2.120643672723269813e+00 1.134260709364623754e+00 -2.021908850583918893e-01 1.293311747186689287e+00 -1.125674125300233142e+00 -1.451396071707694135e+00 1.242094235095485416e-01 3.507022511228909956e-01 1.769043063667456561e+00 -1.513360514515105226e+00 -8.298100912472695656e-01 -7.275547660492374114e-01 -1.001106287491870139e+00 -2.310319421595525557e-01 1.020856517729603619e+00 -1.299180063761161685e+00 -6.350133434029553436e-01 1.216807969922723692e-01 4.637822431216109126e-02 7.176137844902129304e-02 -1.045445822512528933e+00 -6.820262655216347003e-01 -1.455233366263271266e+00 -6.593201310347303057e-01 -1.711420595031381220e+00 -4.132472750366542741e-02 -1.569856634798878214e-01 5.219588142161122324e-01 9.315081447609419030e-01 -3.862424388382648122e-01 -2.505434841978593230e+00 9.458895322687095319e-01 9.165541249218243092e-01 1.945383516015593284e-02 -5.975003265790931328e-01 -1.192797458535831412e+00 -1.086733808909517762e+00 -9.730615567605109817e-01 1.134491883271359081e+00 -1.148177935439994718e-01 4.969158499778855154e-01 -5.798926402246500356e-01 -1.081852573511331017e-01 1.175591861651725356e+00 2.189873586278377804e+00 -1.035414812613771440e+00 3.122302254859518067e-01 -1.319164988711662323e+00 6.176718613117649914e-01 -5.671026350845687070e-01 -1.645712266065809892e+00 -7.289025834232447654e-01 6.288705099946816368e-01 -5.486202874214227698e-01 -1.369128616135070475e-01 -2.665334095203211184e-01 6.711398013266426377e-01 1.709246343357957443e+00 -2.420297519033385025e-01 4.643460438424320408e-02 1.963375005275421525e+00 -5.371142937719447508e-02 -9.896419070496661474e-01 4.936552643339833235e-01 3.560555783498113858e-01 -7.567671372396332918e-01 8.436236426767805829e-01 9.804146805506342988e-01 -6.360416085703526345e-01 -2.851948036313217694e-01 1.834178051753086125e+00 -1.935110929445513550e+00 3.240072633976124883e-01 -1.517713106588056027e+00 7.275365094067585137e-01 1.096107911674449875e-01 -5.637817171159451579e-01 1.353378987845771375e+00 -1.051773410923124930e+00 -2.166374341270562276e+00 1.860988296744123138e+00 -2.760402624025237728e+00 7.066740449527366685e-01 -5.055783234648141278e-01 8.444775588271017375e-01 4.883478125833518035e-01 6.903452390544662087e-01 -3.871563618054317257e-01 6.709450060415727002e-01 5.286872777065237949e-01 1.415724905003247436e+00 1.080161059298546666e+00 8.731548915920611664e-01 1.181908182574685773e+00 5.037693593814369653e-01 -2.132486492440110126e+00 7.064662348306856021e-01 -1.148213710032122803e+00 3.614800384626962737e-01 5.591843054058164286e-01 2.166181905952306030e-01 -3.497377220996605862e-01 -1.751546274307499651e+00 9.514359193612853538e-01 1.471434963455368505e+00 5.617966904516472626e-01 4.596069871727153644e-01 -2.201279661637299156e+00 1.331459568681820471e+00 1.002320401345825784e+00 -1.756579962939273765e+00 -5.337246261289629867e-01 -1.666498164352620548e-01 1.033009470809285624e+00 -1.443100927602580796e+00 -5.148680122568485285e-01 -2.603539997072852885e-01 3.200894288925478781e-01 -1.022042582111425180e+00 -1.040253357675163109e-01 -1.401265049343102698e+00 2.951631697389039966e-01 -4.014926144846724942e-01 -1.299331391167276306e-01 -6.049483880559143323e-01 -6.804027323589331155e-01 -1.221674126420674522e+00 7.049270539039733663e-01 -3.504697901365673163e-01 -4.143239900725144420e-02 -3.250291452673337300e+00 1.606846413210251123e+00 7.668185582890985064e-01 1.589550547630624866e+00 3.024357370082841889e+00 6.457705090909627854e-01 1.637350139480888256e+00 -2.793696051578179462e-01 1.706203510403580648e+00 4.182251534242849289e-02 -2.037057841528910451e+00 -1.793439325038746368e+00 -1.792061349155888161e-01 1.994231943903252313e+00 2.749615095210225079e-03 3.210482797395460275e-01 1.366095082546849637e+00 1.646422554312504394e-01 4.086950808144900193e-01 1.558856459321324106e+00 1.812637423936909631e+00 -5.179903441554553623e-02 -1.867194496921079361e-01 4.023285928729269934e-02 7.895242273166318547e-01 4.809460573733138067e-01 2.936275379695253984e-01 -1.214554663672445106e-01 -8.660996239801966867e-01 4.927597304815052870e-01 -7.876745767464636838e-01 1.705252216034079671e-01 4.305847636180064053e-01 1.235208018325221868e+00 -1.162735661898248285e+00 8.049927667749762206e-01 8.055006300081722914e-01 -2.821264123117435130e-01 3.294817012771664166e-01 2.037640685449541245e+00 -7.232211143092557304e-01 1.184719042544811612e-01 4.916922852513063158e-01 1.110844560792866087e+00 -2.042672160203411746e-01 6.454137951487632918e-01 -9.276740472556151140e-02 -1.036769279493476414e+00 -3.421994431776776563e-02 -2.360791228899354055e-01 -8.004046968729842115e-01 -1.645384377208853222e+00 8.076592296297009643e-02 -1.854370921130729100e-01 2.167021957056000092e-01 1.556709624625393362e-01 -2.851141383270603957e-01 1.077922412544018549e+00 -5.348408207951603766e-01 2.185459280920295733e+00 -9.995385893526238519e-01 -1.605526595542390300e+00 -2.598839647545552189e-01 -6.908034033318600775e-01 -1.317268299242413176e+00 -1.225165196911936816e+00 1.614135230959338196e+00 -2.918605336444178300e-01 2.157604917571452674e+00 -8.986029581911715303e-01 -3.510782799868061854e-01 1.049660970260708343e-01 3.347736699882863376e-01 1.615562104178906777e+00 -2.159025413474060517e+00 -2.324425027397127419e+00 -1.073925544119060937e+00 -3.984336572600488124e-01 1.172849912481478185e+00 -4.548213561367030477e-01 3.003045556842625502e-02 8.322818554773677713e-01 3.705061675571340030e-01 1.985061914430021002e+00 -1.228037185228218142e+00 -3.832599745441252481e-01 -2.356767018285039761e+00 1.100502343464670796e+00 1.041614927999536366e+00 1.846104707313824145e+00 -1.999022092166022058e-01 -8.365199474766120691e-01 3.432657254375655609e-01 1.482384570535404678e-01 -1.063671743734948105e+00 -6.208673867985503581e-01 -6.074800326244833570e-01 -1.311453652022992467e+00 -1.342885398681129827e-01 2.433466261114715645e-01 1.144232325265640116e+00 1.128030278504348116e+00 -4.029907703284528742e-01 -8.255264390488824544e-01 -3.381349813439847307e-01 -1.016491999299004023e-01 9.013610177189943506e-01 8.435424146123392530e-01 2.507205426980790852e-01 2.713496533360128526e-01 -1.658190866792433216e+00 -1.963263009116513746e+00 2.872113691379992173e-01 -7.278996432711941633e-01 2.371703716151769281e-01 7.965736469172373865e-03 -8.654425018896337585e-02 -1.738550128691878305e+00 -9.946677584063970956e-01 -1.394676967708836868e+00 1.573826019432187806e+00 1.792857438707909479e+00 -1.311304259024523300e-01 -7.193941044257297079e-01 -1.208825161622070210e-01 -6.350796551120528877e-01 -1.176719053110819146e+00 -5.692276827607242184e-01 1.243061144597899847e+00 1.242001856290342987e+00 -5.329023504211631845e-01 -6.569957578757859018e-01 -2.397316471773356661e-01 -8.894690787370099216e-02 -8.241110909598937662e-01 3.030421254261422281e-01 -1.868321580748895094e+00 -4.399839118592665521e-01 -3.255005057812494496e-01 4.593403041258659614e-01 -1.126064892541256551e-01 1.534523792136118114e+00 1.626201464066894253e+00 -3.914357201174287898e-02 2.162105029251701005e+00 5.347652486859048870e-02 1.216988979732851250e+00 1.369487346316256904e+00 6.469586465683552223e-01 -4.926435486377481882e-02 -3.476726708513225850e-01 -2.276354296008139266e-01 -7.852972837342107881e-02 2.286350287919712176e+00 -5.707842618636536081e-01 -1.959559841666022595e-01 -6.815930562680909688e-01 -2.847855730705192712e-01 1.115369403378648538e+00 -1.132684584903762559e-01 -1.004064619781014356e+00 1.858821563351404471e+00 -1.276266522555240535e+00 -7.269868003665302947e-01 5.769927852424461268e-01 -1.021832248011157462e+00 6.710122888335514624e-01 -1.763040510228323643e-01 -2.860009592751341923e-01 -1.129532185468575811e+00 2.823328506681024308e-01 4.294262931039449782e-01 -1.512103435923798922e-01 -3.595101314097985945e+00 -3.627856736590334141e-01 -1.195906169262732854e+00 4.691739314221938795e-01 2.006965656948332677e-01 1.589809430375389132e+00 1.553469537430587577e+00 9.981585029877836079e-02 7.119456751797165195e-01 1.708919759879274691e+00 -1.036640377230300780e+00 3.979159143871637827e-01 -7.826911455184309280e-03 6.512796734976241675e-01 1.270977524348353649e+00 -1.162386590716667945e+00 -1.488038511877009862e+00 2.130523527272047135e-01 2.176376680117958706e+00 -6.775182363874100444e-01 1.280924535842040024e+00 -1.098057074945372635e+00 2.933762425247110062e-01 -2.207273496216600517e+00 -7.189863789419522755e-01 1.944743189343745016e+00 8.681100153292656829e-01 9.478106533541041934e-01 -7.073846619372269329e-01 -1.036761952284957822e+00 -4.805455661955801983e-01 -7.535747606794669373e-01 1.230433168070651284e+00 -9.951913752586400985e-01 1.146951419459431687e+00 -7.206825665448287621e-01 -3.371819506077953776e-01 -8.358774546186244908e-03 1.270735601723024973e-02 -1.531641374847907633e+00 1.019255167392212336e+00 1.050255823088500406e+00 1.696615406757046030e-01 6.099291240749636911e-01 -8.004146411735036937e-01 5.365129822865276621e-01 -9.063866534390311314e-01 1.502198716443904125e+00 -2.324893084374405117e+00 -5.959693121804592320e-01 -5.335419517691731839e-01 5.006404947369008651e-01 2.534266595593940519e+00 7.623817129121915892e-01 2.203257992743428983e-01 -3.412955167549142771e-02 -7.002304329987094622e-01 -8.579322545579881609e-01 -5.074612331061517656e-01 -1.606894371724923776e+00 -6.517025625104315711e-01 1.761935215123988097e-01 5.677782039328306274e-01 -1.799784769246908223e+00 8.281501424494414065e-01 -6.639567906804705322e-01 -1.900249157147499757e+00 -1.200060580859005688e+00 -4.631126511237825677e-02 -5.880014117150175051e-02 1.108713404114020085e+00 1.175975512244489485e+00 1.532421207460322954e+00 -1.921505304241328815e-01 -3.723871395653602923e-01 5.858341627091513681e-02 4.059763336033647696e-01 -3.699746313281914167e-01 8.941077343597116922e-01 -2.336891448062066168e+00 -6.956804560260072545e-01 -8.171645406045130455e-01 -2.307621794669226234e-01 8.847234249151583185e-01 2.619512753031507102e-01 9.976491302993178989e-01 4.306354115080153755e-01 -1.139321354491182187e-01 -7.670245099132757538e-01 5.089955806241130976e-01 -1.052712777053260496e+00 5.598948597176668374e-01 -1.824329497978558617e-02 1.160986865785537336e+00 1.192193096852423473e+00 -5.506847308583426859e-01 -5.034013120592830681e-01 -1.213467192042735787e+00 6.509561753184595068e-01 1.306383067498801676e-01 6.957821400533346391e-03 1.604457942718350072e+00 1.478726152624929124e+00 5.420630490611212660e-02 8.673331620648058182e-01 1.306200281819100084e+00 -4.783873747684314615e-01 -1.108963830574716036e+00 2.484981950200307321e-01 -1.113554891776896927e+00 -1.032848771789472764e+00 3.258932128162150138e-02 -1.647034790936664272e+00 1.233331508524177167e+00 -2.998121605340506313e-01 -1.401280107446611689e+00 1.264176788163999587e+00 1.741732340567016646e+00 4.380613303129505393e-02 -2.390711016853533932e-01 7.880679663312101235e-01 -2.302850789252526287e-01 -1.050355583557321282e+00 1.915206390480218790e+00 6.111676939538875919e-01 8.507225405333538326e-01 1.941686557787827061e+00 -7.427965265281042395e-01 3.602931601382154958e-01 3.969866833530503181e-01 9.173837622779629219e-01 -8.791554661654655822e-01 -1.505847363843075382e+00 4.767555463950214900e-01 1.096397273454932986e+00 -3.721238206152798211e-01 -3.546484292819837569e-01 -1.140617418332216415e+00 -3.265043534151745308e-01 5.290065158380986565e-01 -7.999152525888886256e-02 -6.519905904151368503e-01 1.089082964976365586e+00 -7.858704457452910797e-01 5.326970985018210092e-01 6.269353040134860722e-01 4.341748036203778999e-02 1.170623250130406134e+00 8.838433876851062854e-01 -1.653978542919515016e-01 -7.925881701383953315e-01 1.506496916554594945e+00 -1.948657245062073162e+00 1.009994842858221720e+00 -7.470835843520807762e-01 -4.827450792391904666e-01 -4.826609345986744293e-01 2.805027497544034052e-03 1.188334124359765598e-01 4.245016176386536833e-01 -1.073695327654936998e-01 1.838098848006280317e+00 1.032862419235295093e+00 8.653011395726378785e-01 6.048302587330335323e-01 7.538193400926681553e-01 4.041201463118982984e-01 -1.122128292565246710e+00 -9.111556989465404710e-01 -7.210488990802940146e-01 1.365486455742643157e+00 2.336334341456683950e-01 -3.151144648252680956e-03 -1.711393617372000797e+00 -4.921153248218775866e-01 1.569567044969857328e-01 2.953278829212958034e-01 -1.074858696573593786e+00 -8.450776557795848243e-01 -1.506251641484876780e+00 4.379526651737091214e-01 -1.295500176081736177e+00 -2.577400578719700186e-01 1.471025191880855676e+00 7.791285460238767113e-01 1.526702597716390164e+00 -4.591647137065065776e-01 2.266843448145490214e-01 2.339274239382041487e-01 6.694638569373044801e-01 2.013437850011695063e-01 -6.584045859889459118e-02 -1.098129263557938051e+00 2.870999581201285622e-01 1.390742141070033355e+00 -1.548416291647045862e+00 -6.544875720583760437e-01 2.889130784710550182e-01 -3.183167187034257051e-01 3.381262024784881803e-01 2.052327100256450265e+00 2.647679340300883033e-01 -7.121732526258343077e-01 2.280891627572956271e-01 2.605803228510333636e+00 9.058400720540803197e-02 2.450949925136910457e-01 4.942576945451028214e-01 6.755358409654520502e-01 9.987420399417654138e-02 -5.297993454531879642e-01 -2.768222008023320524e-01 -2.835020244365201725e-01 8.256019606523249399e-01 2.754737564364237098e-02 -2.372178441320603071e+00 -1.839330352844883720e-01 -1.016088841787109898e+00 4.256595315886642084e-01 2.019512661135502540e+00 -7.309391773021685079e-01 9.913688567308782673e-01 2.147842747738590644e-02 -1.646536129497218059e-01 1.227154730584893161e-01 6.663802982852027323e-01 -4.431038125868336230e-01 5.215620039421482446e-01 -1.640008874222106838e+00 1.280794243557838330e+00 -9.698393942166638748e-01 -1.548827901412513919e+00 1.193852646068433859e-01 -4.717511961167398238e-01 4.337780757008595223e-01 -2.649728883627615605e-01 8.747189567319813008e-01 8.438377863407602042e-02 -1.267337285791819923e+00 4.961864048795432414e-01 -1.757655312772857581e+00 2.415340025275786395e+00 1.612019104266346758e-01 -1.668120861845901137e+00 -6.090501265915022611e-01 -1.875802067635189418e+00 -9.850869380213090887e-01 1.635453844144190427e-01 -1.165017483610167659e+00 -6.174458746272515342e-01 -1.463566856438587527e+00 -2.012651579562740878e+00 -2.106941002752735492e-01 4.251645738510074768e-01 1.720856589312336427e+00 -3.065964751781008246e+00 4.794827034295323642e-01 7.295437725843392229e-01 -1.830691434603113565e+00 1.101553535608132295e+00 -1.277821211407765611e+00 -5.327195510899089825e-01 3.159920397304012862e+00 -1.207905465445545445e+00 -1.108773674323943886e-01 -1.765689418687550916e+00 6.146777508740763896e-01 4.983244740519172100e-01 1.985051336017491952e+00 -1.645569041483850858e+00 2.104291141966045053e+00 1.184017634818279152e+00 -1.322739088751743730e-01 -1.647749197899996076e+00 1.196388897622894687e+00 5.459681089122101483e-01 -1.189090948782353108e+00 1.107091560387889029e+00 -1.510302653563108999e+00 4.769372311040358525e-01 -7.161114977138096638e-01 1.357239533299053891e+00 -3.525652938946059467e-01 4.311107718362180985e-02 3.538163776410314099e-01 2.713340370269740759e-02 1.015398575151851723e+00 -2.149590006383419905e+00 -1.410668564833436611e-01 -1.295584417057703996e+00 -1.466549075558311044e+00 3.602138230884949777e-01 -1.672228803422809218e+00 3.255197432753849096e-01 4.713229988571353002e-01 5.020566325631218296e-01 8.243931018970043212e-01 -1.127104324785075162e+00 -1.073325798824644184e-01 -4.942402184872121684e-01 2.384839764073578117e+00 6.027887885087976905e-01 9.233257304055464409e-01 -1.514469587915465487e+00 -2.782948609566603393e-01 3.926969001181116609e-02 3.834877246682521501e-01 5.537675803070269548e-02 -1.860059040660681839e+00 1.322973077323007063e+00 1.541099288021860192e-01 -1.192220244752510316e+00 -2.015461013775957877e+00 -3.694646331990031896e-01 1.866115153891535927e+00 7.432206637939166027e-01 -2.298944761958576333e+00 -7.814668798456207988e-01 3.830776816373421961e-02 -9.847577265917468736e-01 -1.226048023646064689e-01 -4.710992992869587059e-01 -5.163983077092625384e-01 -1.249909145800634835e+00 -1.413761910862474658e-01 -3.549952660048408953e-02 -2.399738134180833260e+00 8.277493459223148053e-02 -6.895697777554916641e-01 1.173635039532750168e+00 1.530741548999714485e-01 1.385828466181853180e+00 8.722956918944946292e-01 2.269806259589601805e+00 2.830404680201701884e-01 3.594535876656642648e-01 5.614537429044259564e-01 -1.048052320877933090e-02 8.411279684604984208e-01 1.061493594502828541e+00 2.050739851567671579e+00 -7.038124733957885903e-02 -6.323301798421954167e-01 -8.218247977782581204e-01 -1.667929636070163979e-01 -2.143051879498452550e+00 1.455790363876017235e+00 -1.160383391229185435e+00 1.330081378745350040e+00 -1.222690476648539581e+00 -1.143423135467512175e+00 -6.289532822182543059e-01 -3.159008427155311494e-01 7.986699231130212073e-02 8.315951234345583254e-01 -4.599090633926786187e-01 5.784257360236153556e-01 4.702428747224020600e-01 -4.494196226240220748e-01 1.570760357483868552e-01 1.258157926443490560e-01 -6.872852761792289655e-01 -1.171824010985134806e-01 9.429471946097524038e-01 -5.612767611237334114e-02 -3.587885733096482510e-01 -9.950412814527892502e-01 -5.850376696272439059e-01 -1.756605901181298002e+00 -8.001865985442833118e-01 1.357528569883415415e+00 1.934763438380124434e+00 2.004633050096576719e-01 1.335415917652165607e+00 -2.387568392229440395e+00 -7.578106660142374107e-01 6.389466671143571030e-01 2.013250940707546344e-01 -1.766721187745311783e-01 -2.856635609315615332e-01 2.589176961496772456e-01 1.717840961029083902e+00 -5.195826243798753463e-01 -1.513784172336509748e-01 6.064854492935440877e-01 1.155231499656030225e+00 -1.592900655655558051e+00 -4.045189879296804958e-01 1.885534102807916224e+00 9.600624395203286587e-01 1.367504409436266083e-02 8.683296757427360069e-01 -1.555787463846091567e+00 2.190279550771814243e+00 -2.559110243040684796e-01 1.926431988834676812e+00 4.314266132616274008e-01 9.232426170051705183e-02 5.192343061868796017e-01 -1.217768670690884125e+00 9.443810158181306091e-01 -1.071890588209891249e+00 -2.959389036747682722e-01 -1.115224323680731322e+00 1.022978686438602791e+00 5.819517558378481947e-01 -9.360353184923868308e-02 -1.240906829463671812e+00 1.735627501952534235e+00 9.645645646409137797e-01 2.168256349173971920e+00 7.637124942903546210e-02 1.086650008495010089e-01 3.326950397431105433e-01 6.549068406340314841e-01 9.437796421127555568e-01 -6.901916956232087008e-01 -5.061229491475901510e-01 2.204295753948563252e+00 2.007553763019446880e+00 1.342120911185677334e+00 1.495686821662645105e+00 -5.479514771517842719e-01 1.077036343652165495e+00 2.393883125474325635e-01 -1.113929229531164522e-01 -1.577781594603224757e-01 -5.043343179764810946e-01 -1.191701320346922444e+00 1.047219700526968778e+00 -2.347510740468269352e-01 9.471449458119483023e-01 7.397755152716708471e-01 6.496067262743511206e-01 8.120221095523034727e-01 -1.339282994090027268e+00 -8.231068254121561012e-02 -1.347262472157782165e+00 -3.667020215871530930e-01 -8.954950023827272787e-01 -5.921486427275191033e-01 -1.350515211259465609e+00 -1.932936370907049617e-01 1.271273973330499407e+00 -3.938730354516455923e-01 7.394585223303858923e-01 9.266501459047780109e-01 -3.303416298985952237e-01 -1.329491160940329264e+00 -3.771563140003162395e-01 -5.359850230552773986e-01 1.351839417263110341e-02 -1.441838553548108637e+00 7.070077675632961967e-01 -9.840588709293180969e-01 1.556822438282252641e+00 2.659627360285675701e-01 5.109867328673866060e-01 1.923259280104762992e+00 6.284213347401468308e-01 -5.723002048024169452e-01 7.233081537361920610e-01 -4.287767621927993100e-01 6.915467082537006815e-01 -1.798791473642735950e+00 1.279855973261767810e+00 -8.395909447503884238e-01 1.307528669469621097e+00 -1.328237812481757874e-01 6.484425844285635065e-01 -1.988335046172354237e-01 2.514634333341189354e+00 1.294831875369830687e-01 -9.436811679152307120e-01 1.236992957906315471e+00 -1.383730039134226208e+00 -1.749559559930802810e-01 -1.716696355742060032e-01 1.203351989506686426e+00 -4.452223926175313817e-01 -3.134369528502335411e-01 -2.987385368073469660e-01 -1.196952336849545162e+00 -2.263398732445268458e+00 3.874786321480223200e-02 1.276876753896936556e+00 6.126526887022343271e-01 -1.520793013179047248e+00 -1.029809592597762835e+00 -1.080821142684109254e-01 1.536025297614013407e+00 7.318344318758671641e-01 -1.441836362722632270e+00 -1.607249784704306572e-01 -7.167258398300646594e-01 4.095707973671031676e-01 -4.970270761640380175e-01 5.257612362581387533e-01 -1.335377437598304629e-01 -4.247768943112020246e-01 2.381370150101820571e-02 1.125201729138401996e+00 4.862648842397267884e-02 6.286906242328534899e-01 -7.346582821382781348e-02 -5.020129561323160017e-01 -1.527271944499200451e+00 4.317462832626658975e-02 -1.165942049275084713e+00 1.893801493122438395e-01 2.393274936137935460e-01 6.033298369485883272e-01 7.243596602298985054e-01 -7.114395540604441237e-01 -7.471640800192982379e-01 1.345553004326282664e+00 -7.725282294999409327e-01 -1.079476903052320580e+00 1.451472982193797279e+00 9.076953546984000143e-01 9.153532249342033467e-01 -6.957439196711475392e-03 -1.570153072531640381e-01 9.109223898846479095e-01 -3.522004470296286049e-01 -4.961887220348782379e-01 1.519303239294194363e-01 -5.104036623558533270e-01 -1.361618173699573886e-01 5.650578228677709536e-01 8.629757053101005937e-01 1.903171634075130125e+00 -8.472204009403084823e-01 -1.519602712179488613e+00 -1.876443320669509029e+00 2.235144508688152731e-01 6.880576718417649174e-01 -2.427382389773132809e-01 -6.580422593174164447e-01 -2.949671111597321205e-01 -1.101248059988811479e+00 -7.017356379893820995e-01 -5.590184866271665776e-01 1.000751435843355991e-01 2.408914494563775821e-01 -3.856378187767273147e-01 1.633064856382260954e+00 -1.545077403020707167e-02 9.003053577101993721e-01 3.344651555931421605e-01 -4.400217219239098698e-01 -2.956784299061117061e-01 -1.348801125335340710e-02 1.604824881884299170e-01 -2.426955615371091834e+00 6.934333225713107396e-02 -2.891937722337638572e+00 -1.884631870256848529e+00 2.570067113341122145e+00 -1.517404156301255802e-01 4.836463302195561642e-01 6.152772619564692569e-01 8.942542754978515251e-01 -1.478034935521563564e-01 -1.438952414423634307e+00 -2.478093265513132415e-01 -4.324228472906220810e-01 5.804451016210117054e-01 1.726694406528729298e+00 -1.449300222519450010e+00 2.453436608009075925e+00 -2.060484225727517160e-02 2.860944601869967463e-01 -1.801083065061215294e-01 4.719611400522179534e-01 1.922134065638159361e+00 1.866760899341977920e-01 -1.460218748827270208e+00 -2.175101948825167053e+00 1.354838868567557197e+00 8.661825339026132387e-01 -9.318483042169773967e-01 6.247119445338207289e-01 -2.104958339404437717e-01 5.211600102133222556e-01 1.422912984351738741e+00 1.116854180889907511e+00 1.392050557901964414e+00 2.082500102916470114e-02 -1.037849567227992820e+00 1.811166731561250631e-01 1.453572353731119593e+00 -9.597573912311302413e-02 -3.841742952986212933e-01 -1.681452416704656283e+00 5.148071059966132790e-01 -4.248758374028105411e-01 6.373773954993798563e-02 6.594875872271287465e-01 -9.986546534833906641e-02 1.406956022291854791e-01 3.100329261666079361e-01 -8.100119898044004785e-01 8.800469036148332591e-02 -1.244322514271532176e+00 -1.481117735535946722e-01 9.855757062727840134e-01 -1.180632490492246944e+00 4.142326563584436405e-01 1.094665680174144562e+00 1.685421931171401155e+00 -2.821968358866187021e-01 -2.265933438879655371e-01 -2.145053365820698943e+00 -3.702821277270176292e-01 1.211368422618846141e+00 -1.953119596258804935e-01 -2.723967860697911192e+00 -7.282414581582076218e-01 -4.630220248763747271e-01 1.803159114647572947e+00 2.692101141075212145e-02 -7.441111420982203517e-02 1.487625067031504100e+00 -1.533752754270131691e+00 6.785059432990603323e-01 8.648783114699672980e-01 2.904835981845209636e-01 -1.601129529145142172e+00 -7.973263706079543045e-01 7.885646985512888563e-01 -1.246938664714672129e-01 -6.913064456611750508e-01 -7.923725874458857898e-01 3.561594644867797088e-01 -8.836857630077208370e-01 3.248300656962799793e-01 -1.084908371758695589e+00 5.555024030670734601e-03 -6.507949632070106905e-01 2.197784254048757713e-01 3.079772367600523975e-01 -4.025648656344031351e-01 2.118596217381073732e+00 -2.144149154094246792e-02 -6.271014627307983647e-01 -1.041747695312457811e+00 -2.414505982693988528e-01 -1.116251105128227783e+00 7.922781519218095037e-01 -1.332251320691402174e+00 1.074947312129488353e+00 -1.858022877988834420e-01 -3.905067819905116422e-01 9.887726318385203772e-01 -1.733754590382314387e+00 7.741876722582328174e-01 1.016943076463765694e+00 -1.868560261819685708e+00 1.373046001015463924e+00 -7.730246664329442075e-01 8.506778549483076657e-02 1.281753993917413625e+00 1.392750703928046674e+00 4.431284663981374106e-01 -7.380113534321823821e-01 6.569575683191937188e-01 -5.080249346825542744e-01 -7.435177840899105384e-01 -1.777634421568021761e+00 -5.863212804987697480e-01 1.471333513561530637e+00 1.433248201713826608e+00 1.768403975424741592e-01 -4.412609699847869771e-01 4.831881930751824594e-01 7.521314570914744424e-01 -6.739867209483334509e-01 4.746341638327786217e-01 8.880099147181186314e-01 -1.219748640704547249e+00 1.830876784781235278e+00 -8.552285044095451205e-01 -1.840042141985723800e-01 1.596191207417270608e+00 -1.820509537055740257e+00 -1.159608505037192483e+00 2.206957423520876649e+00 -1.629805330109206363e-01 1.898549968501283214e+00 1.134644551910008570e+00 -7.449264959956922727e-01 -2.996600235318180872e-01 -6.674737652295511525e-01 -5.831040493622422494e-01 -9.346316464314486927e-01 1.453570901074667576e+00 2.797173133609082499e-02 1.755543914729245980e+00 -1.710813662046819061e+00 9.959582639790612868e-01 9.377713540791031699e-01 6.727776626880112298e-02 5.774791105319024981e-02 8.694370016061857553e-01 -2.167365052939486947e-01 8.488774567997199316e-01 -1.732422945319448404e-01 7.519018378182705797e-01 3.112391779295142682e-03 1.190894113781928221e+00 2.125717683164180638e+00 -1.956841629193246002e+00 -4.994357505760499971e-01 -5.743836917715335888e-01 1.014451860755753554e+00 -8.370959477589422493e-01 6.121972602893187565e-01 5.929457606335876152e-01 -1.024355511337714297e+00 -2.301220007720023997e+00 6.896590068646907268e-01 1.260430191316570525e+00 -1.069416815025002077e+00 3.224321271338081996e-01 -2.147274853489762603e-01 8.133459344894090615e-01 1.921723896637216322e+00 -8.384633546177015784e-02 -2.501268140329628298e-01 -2.398815293803737980e-01 -6.940238817787032222e-01 1.211522779452453458e+00 -1.278300102485024237e+00 -1.574833689991459451e+00 4.033098145365034970e-01 -4.467385799006038521e-02 -7.977893749517038779e-01 -1.974702112923517883e-01 1.489492694911580539e+00 -1.471886933718718593e+00 -4.175984835592569944e-01 9.747221845224962600e-01 9.398524276531167176e-02 1.336504446945817381e+00 -9.179641870505096390e-01 3.130527737753785456e-01 1.574682181253918678e+00 7.164250645213173785e-01 3.445908956527079514e-01 -6.557606609522311780e-01 -1.220739054160277171e+00 -1.472445884367289626e+00 -9.472470146368616728e-01 1.867258554490063283e-01 -2.364696232872053605e-01 9.903060738975454358e-01 2.324173773106902541e+00 1.040863231201378358e+00 1.622708674400906936e+00 -5.698673011999860760e-01 2.855250119791035601e+00 -2.114840861550299767e-01 1.002042496884826051e+00 7.446713440976790999e-01 -1.243898999572077058e+00 -1.963566815103997831e-01 7.238133970820382901e-01 -1.016718920826562123e+00 9.290735443317484910e-01 9.683440784199032203e-01 -1.374240149604514682e+00 -8.371461156826873751e-01 -2.332329885708202877e+00 -2.396284816329376788e-01 -1.222155708705609634e+00 -1.391892538060770512e+00 -8.844061180863200811e-01 -5.760255125886217797e-01 -7.716232897173737060e-01 -7.486951101166301470e-01 1.163305424052674786e+00 4.984179284037959512e-01 8.838984603130417561e-01 1.263079014351664808e+00 1.101807696447765439e+00 1.438383619917922018e-01 -4.395734708741041441e-01 1.039247982065596654e+00 4.473692974429728797e-01 -1.057094069654331836e+00 1.191531654892778125e+00 7.275598477763255412e-01 -2.777691807980997019e-01 1.073696939388135041e+00 -1.738033062104197946e+00 -7.643628215055904285e-01 1.624948744580460458e+00 -7.203429070200364492e-01 -1.619376296656574121e+00 -7.820997867433833461e-02 1.277197663435525543e+00 2.037916807105377426e-01 1.764095029064320252e+00 5.969532956124592449e-01 5.814502171258271179e-01 5.206775603249751416e-01 -1.900158922327582767e-01 1.696370395119137509e-01 8.646965890701542312e-01 -5.888803190037366075e-01 -2.641753529633838471e-01 1.708876525556024095e+00 1.576127131173615137e+00 -8.431298285270533155e-01 -1.251347736634235153e+00 -8.393015201252681523e-01 -1.565760249622757172e+00 4.343589756802246349e-01 1.037443496638013940e+00 7.430061290882978842e-01 -1.321277103066237135e+00 8.952132112034921763e-01 1.767651386469418995e+00 -4.410855201022287897e-01 -1.210619749315802851e+00 3.790699203437450371e-02 2.405981198408007060e+00 -8.374863119370721254e-01 -1.473070758965302707e+00 -8.206298548705777129e-01 -5.413249852304296006e-01 -9.311748337394889496e-01 2.880066915251255910e-01 -3.872661201941718923e-01 1.522743110464285676e+00 -1.245917491125121263e-01 -5.698104949389699581e-01 -5.624782497384771263e-02 -1.994284776213170352e+00 -7.451405546458949036e-01 -9.673503808671954918e-01 -8.620944942087072072e-01 -9.527177375538929960e-01 1.006080785234523128e-01 4.900917047582208433e-03 -1.905156174337764019e-01 -4.928736794584094305e-01 3.240414126534451600e-01 -1.143730598276022636e+00 -1.229532994864952711e+00 1.039747064161245405e+00 7.194202731087768754e-01 -4.082583411999074485e-01 -1.897170138723172084e+00 -9.126116249064154806e-02 1.159021995588118692e+00 -2.090385886543111027e-01 -1.279591911473736854e+00 -6.820261547444789185e-01 -2.014953219551045838e-01 -1.262525839359803781e-01 2.281436268369275711e-01 4.778556813512038204e-01 -7.133303113410456309e-01 -1.667827821097774166e+00 1.610145520576434230e-01 1.587718168319243617e+00 4.155070216467090516e-01 -1.683495430369622847e-01 6.970032535400256801e-01 -1.004323922226977528e+00 -1.086509485223372984e+00 4.424094008128628963e-01 1.565396018517584142e+00 -7.946319492930276063e-01 -1.391501205659335938e-01 -1.589260098742457106e-01 6.995357110853388516e-01 -2.358873885356185529e-01 1.488699918497786934e+00 1.770150589616103776e-01 -1.938276920830879768e-01 -9.308538892185818092e-01 -1.514315870639617867e-01 2.916138444685935083e-01 2.096706422790465041e+00 -1.829970802574515387e+00 -2.851062828254513071e-01 8.201751616924494170e-01 6.967123904762583253e-01 -5.883811027843238728e-01 1.321696474468242233e+00 6.465010265568009729e-01 2.394769902338803824e+00 1.561558075648522337e+00 3.775971972926048942e-02 -2.403671210437147709e-01 -3.947435616379779688e-03 -2.403950040683001943e-01 -1.946831543761523564e+00 -1.397114137519595456e+00 -1.285787534912042229e+00 -1.542434818153018590e-02 1.525862740298199682e+00 2.607509947321159371e-01 -1.903475495151918662e-01 -1.531182581257443387e-01 1.199329185678407628e+00 7.218977119047392810e-01 -8.912196122223305927e-01 -2.617942167629524475e-01 1.060282691723991366e+00 -4.956867864334015272e-01 4.916860718003915331e-01 8.926671631410484919e-02 3.048810327873653359e-01 -2.182025161415912864e-02 4.354553706242637184e-02 -3.108574727688305783e-01 4.745004443177978648e-01 3.661944573607526232e-01 -2.082576933844536848e-01 -5.579833733952304087e-01 2.408670976439622191e-01 1.614230909787264245e-01 1.412327347994378757e-01 -4.189531737775038511e-01 6.807865472371289473e-01 -4.876935009104391150e-01 2.400127751868939563e-01 -1.175258606965851937e+00 6.334140153525629202e-01 9.377465391700199326e-01 4.315123774426254388e-01 -1.481920240279505530e+00 -4.172545328782688995e-02 8.844890630364433681e-01 9.895664875786668313e-01 3.612755832518597665e-01 2.225129090482612648e-01 -1.486420354664364396e+00 1.756327825161326350e+00 9.105662414569074548e-01 -4.382442035139152425e-01 4.412985774822195117e-01 3.243967251952782349e-01 -6.339532853778294674e-01 5.767934794031551737e-01 -3.635017623483953741e-01 -6.098150071487693502e-01 3.537989161215443490e-01 1.442044215646978156e+00 -4.982900124078855075e-01 1.372690468097994554e+00 -5.390494042253006490e-02 6.005453871559468526e-01 7.709686410909599719e-01 -3.504919716815960151e-01 -1.009429216828498399e+00 3.657112611546585734e-01 -1.823319776568854689e-01 -5.341874871231200306e-01 -4.129411562403760283e-01 -7.288671522530274505e-01 1.411828156656898869e+00 2.640252195333679941e-01 1.856646041723280405e+00 -6.763179885706616101e-01 -2.945807903826749730e+00 2.699295778784702171e-01 -5.626822252351564302e-01 4.097655378366744094e-01 9.235827801157027450e-02 -6.963072684997874129e-01 -2.185757898451919257e+00 8.799804904493621072e-01 -3.559974256152328986e-01 5.730136834788437383e-01 -1.321948022025809744e+00 1.991702349600026900e-01 -8.344377169321682830e-01 5.046180466320340230e-01 2.302461286631226844e+00 6.700388053063927041e-01 -1.731714584658178957e+00 -5.114331669830811666e-01 9.066097784424385075e-01 4.617022317064876646e-01 -6.348498707214839110e-02 -7.650107604868608413e-02 2.006207328490536401e+00 5.146502339226584066e-01 1.042664486674512059e+00 -5.586702861177433865e-01 1.024020049299124491e+00 -2.213155077579203045e-01 7.049276840814895362e-01 -4.226935187669596250e-02 2.395105799317759576e+00 1.802298518987260234e+00 1.656939095320201671e+00 1.916221407016270861e-01 -4.192121325739079502e-02 -2.473090933040653083e-01 -7.576655437219040889e-01 -1.195129857020996722e+00 1.089446811714876511e-03 -1.676111506244962301e+00 -9.537091451045994761e-01 1.095315303428207709e+00 7.980311849406223068e-01 -1.089579963157058629e+00 -1.506418520974457609e+00 2.295012848402043504e-01 -3.126384160845719351e-01 7.429427845463708602e-01 5.499975197687014816e-01 -9.103027220826389598e-01 -3.014996180791338909e-01 -6.178204973532215316e-01 6.207373148080261860e-01 -3.919326243859409531e-01 3.940479342492867465e-01 1.225528103075901543e+00 -1.167899633675547166e+00 7.468364808264668087e-01 1.905134947562511893e+00 1.632105259837235423e-01 1.324849203540925169e+00 -5.331296988016160920e-01 -7.735412342826081256e-01 -8.883032895704027210e-01 -5.371383968260579067e-01 1.083950792881526626e+00 3.555116273324555598e-01 -4.345109800268517897e-01 8.665997780776599768e-01 3.071233690431283136e-01 6.766729977675576269e-01 5.232891293577952574e-01 -2.929430038796759228e-01 1.371025115214245194e+00 -9.305273278160114403e-01 -2.698821808807407019e-03 6.559406094468895887e-01 -5.478981954561484846e-01 -2.181661987783934942e-01 1.310427844086720306e+00 7.151319219563982699e-02 1.536610845731938513e+00 2.230569224984768062e-01 2.579933913693525316e+00 -1.417010805283561492e+00 -2.681684014808887184e-01 7.344174114588817304e-01 -7.769415190874568999e-01 1.577598419264867102e+00 5.963195157441861793e-01 -1.025888397305375177e+00 -1.539131132719733897e+00 -3.287466495166981861e-01 -7.165308903478432301e-01 3.980573056631641071e-01 -4.147967198323549431e-01 2.145760023713797968e-02 5.609512651873357347e-01 -6.466366921921671285e-01 -9.753507844142831340e-01 -2.142214767602592662e+00 -3.834855795808604362e-01 6.008046319860661511e-01 -9.615896118998887854e-01 -2.237706229345692299e-01 1.339014876833989343e+00 1.925155255943866162e-01 5.916798181878166751e-01 -6.640901639112887223e-01 -4.921125880432501987e-01 -1.895816634094147801e+00 1.137202799309160017e+00 -1.692968503928546031e+00 3.088881479749651660e-01 -3.349850082200928059e-02 3.038207786970638646e-01 -7.472455707515471834e-01 4.634356565564858900e-03 -3.200214767605106814e-01 -1.521289498242500038e+00 1.028908934409974024e-01 -5.516552118939928029e-01 -9.933600280522981718e-01 1.491622287684939985e-01 -2.818943317287319061e-01 5.095633820538021386e-01 -9.871695264873378006e-01 2.661500359372748759e-01 1.430046580662431621e+00 -2.556968305061822488e-01 -1.135104860247505842e-01 2.125554043513484537e+00 -9.862458891502969838e-01 -9.718501052440176036e-02 3.749914958101917967e-02 -4.084433733017920898e-01 6.165753300871129605e-01 -1.121862888861087759e+00 -1.404666279679285035e+00 -8.462731155369430658e-01 -2.948641796235470375e-02 2.049904457197647911e+00 1.719024607170818841e+00 1.020294599812860525e+00 -7.989204612672000660e-01 5.740321392904631503e-01 -4.295493110166599682e-02 1.903137864810537927e+00 -6.081405997289749399e-01 1.225633592396235372e+00 4.603792453802991735e-01 4.987124692717889718e-01 1.190024310018048315e+00 -1.354452845990503640e+00 9.171720702729491137e-02 -1.070755038282388716e+00 4.303242230317790296e-01 -1.680173016937092645e-01 1.441517843528280773e-01 -3.504293426858096083e-01 2.506260383355722321e-01 -1.068688261847640542e+00 -7.418324094222931153e-01 1.941522196091915564e+00 -5.385571535243544039e-02 -1.474094279406934938e+00 1.445915665605043809e+00 1.836496735752632503e+00 -4.018654777791273447e-01 1.324860403914773554e+00 1.561275821554871213e+00 2.579369536148337083e-01 2.767762629476546166e-01 8.728639080177481580e-01 1.727480488768807776e+00 8.557134750250808830e-01 -6.776425621287844869e-01 -4.094160387027998005e-01 5.090745653748737221e-01 -2.158679133483878132e-01 -1.093566696277039396e+00 3.421569400140175299e-01 -1.084120563038571960e+00 -3.086685609664145957e-01 -1.166843605154269881e+00 1.354281201776245780e+00 2.111481662599889175e-01 3.789923847182505856e-01 -8.786065155612213795e-01 -1.865782839489390221e-01 2.050964029940507971e-01 3.348851269093526817e-01 7.524763131263254579e-01 -4.347932340919992145e-01 9.892664526124615998e-01 8.840587321458632797e-01 1.964062280463904908e-01 -1.337694543473583852e+00 -5.761947672781797536e-01 -3.356168575050917924e-01 6.407623278458954852e-01 1.057370308751515164e+00 7.042527819209534190e-01 -4.817723755544920383e-01 -1.395968168380807006e-01 -1.543874230998412145e+00 -9.850789632124420381e-01 -2.500628456738837602e-01 1.497671841748299482e+00 7.711353029770537937e-01 -9.042567932513784212e-01 -4.374031373185847116e-01 -4.511161356724467386e-01 1.385244416182185301e+00 4.948630005267460885e-01 2.581353233547993398e+00 -1.708303326611728234e+00 1.155684801046519938e+00 -1.281141023980770344e+00 -1.609524629214929448e+00 -1.546119309314742882e-02 7.203980272116332628e-01 -7.690088213613074375e-01 -6.437449616462210811e-01 -1.683766678141312090e+00 -3.461511171886345828e+00 -1.322036336563224390e+00 -1.708898004378843982e+00 2.337290527245464711e-01 -3.642341763002530097e-01 1.553135503882677959e+00 3.748567255243037688e-02 2.125932995828698768e+00 -6.119544032635907405e-01 -9.071476063597276873e-01 -5.993081839479338369e-01 3.210906187150378566e-01 3.626002744737212291e-01 -3.205378321231671657e-01 -9.425256941630101304e-01 -8.826981054913021207e-01 -8.728979417624902482e-01 1.024281589144169224e+00 -1.307397579611895067e+00 4.893104581259963282e-01 -3.322719145294226739e-01 -1.771758873147870339e-01 -1.718083733917713962e+00 -5.660216693384796383e-01 -2.867279694193892725e-01 8.013679766471174526e-01 1.067752296275303214e+00 1.261676603091945514e+00 -2.611703166703492229e+00 1.118200565737610258e-01 3.149647821515708102e-01 -2.630560332231025589e-01 -8.452145764162050101e-01 9.580610834232815565e-01 1.641520773182337245e-01 8.943510187338942971e-03 8.687441018945365467e-01 -1.243679684408073527e+00 -2.903439384338861728e-01 8.302150934866815435e-01 -8.213089797139287995e-01 3.596760834521155886e-02 5.353708347232294384e-01 2.925198946250302523e-01 3.303690991145848965e-01 -2.165164848723722724e+00 -1.175041590046567608e+00 -1.340641806824639071e+00 1.114826432135290535e+00 1.545178170423849862e+00 1.140133989375303969e+00 1.254546639940727459e+00 -9.015323846264360341e-01 -6.175879732179170301e-01 -4.718393676757970390e-01 1.045664504650995474e-01 2.041973159470231280e+00 -5.384256068719598387e-01 -9.479347724657143370e-01 -5.272357446315963439e-03 -8.758948738881635609e-01 2.028680943638707171e-02 -1.710606335603661154e+00 2.130066701091448689e-01 -1.663514312987229182e+00 4.820740769156252603e-01 5.800626235627247551e-01 4.246323421656452157e-01 3.936416206339084511e-01 -1.412655400853268239e-01 -9.417821204818277447e-01 1.521784652060460263e-01 4.005133497596455872e-01 -1.624300104872341277e-01 -7.799531649069196826e-01 3.845104627551258480e-01 5.787148173090207459e-01 -2.094537860027757270e-01 2.617262611836985720e-01 -7.287322702893599402e-01 1.183024568428161949e+00 -1.785889979467416566e-01 -2.040406076280108782e-01 1.356560910699542710e-01 -1.091810270813714512e+00 2.439159669207270897e-01 -5.176162362145940721e-01 7.768535151137589967e-01 -1.087488529256116720e+00 1.139263981590564884e-01 -3.703781024859710280e-01 1.301561523849394275e+00 -1.242714117257595285e+00 -1.000633428948866532e+00 7.947554998232749801e-01 -1.659637673943976210e+00 4.443950160255406845e-02 -1.810587131237242631e-01 -6.043720568193493570e-01 5.887730458257340871e-01 -7.189591086406704745e-01 3.210232521489280733e-01 2.746502007765054265e-01 9.446654352518971676e-01 -5.047729605441941825e-01 1.535807591901948488e+00 -5.119974371124670354e-01 -4.118149073211280764e-01 9.373522676635867024e-01 2.189873766023289203e+00 -7.135284016461788115e-01 -1.156120748099006779e+00 -1.530813186639850276e-01 1.284736603083486139e-01 1.000466610253597954e+00 1.268001003359154610e-01 -1.554022093104717450e-01 4.942906187900548698e-01 5.901263255875548452e-01 1.185138910931007983e+00 -2.169657045183331689e+00 -1.627355560442166338e+00 -1.138822559259176082e+00 3.729561620912974496e-02 -9.706094687967015133e-01 -1.275902676967229921e+00 6.291255366305210650e-01 1.975216152092421906e-01 -9.867282746671957039e-02 -1.542174943622121264e+00 7.226298333132322727e-01 2.490600174555719359e-01 -3.694219877764542415e-01 6.531668021123071544e-01 4.878199929973617288e-01 4.015656501202701234e-01 -3.348992626507105719e-01 5.379024129187562897e-01 -1.236615537127412789e+00 -5.087734785638351603e-02 1.142234566250895922e-01 -1.147895938416441775e+00 5.903179760724419634e-01 -2.522531834954134133e+00 1.520245602471123725e+00 -1.415721064652237515e-01 8.872095935665000876e-01 -6.865295102610355915e-01 -9.336797020285902970e-01 1.070880911783492095e+00 3.771234325395100839e-01 1.173573027088922860e+00 1.111738052913500585e+00 9.860164579542357588e-01 1.087905218745474301e+00 -4.545209007397220669e-01 -1.293267207834987609e+00 1.895872475604744659e-02 -1.387438085752441763e+00 -2.377309949849710335e+00 -1.994600503912985767e-01 2.079519298898427238e+00 -2.729352883591807721e+00 -8.886507750304597497e-01 -1.296867162410491936e+00 -1.766290398900271397e+00 -9.635039349181563351e-01 -5.108058725076766171e-01 1.076817284881542491e+00 -6.714613437659909811e-01 8.840136976059076446e-01 1.319474005573880948e+00 3.026252130777193905e-01 -1.039075672569628628e+00 6.129648755717496122e-01 5.978011901202245904e-01 -5.133823691472330086e-01 -1.354866975515362615e+00 -1.191266171573056143e+00 -1.125980307651463175e+00 2.716293672670546666e-01 -6.630625879573757153e-01 -1.192275178854100615e+00 4.696121925912563611e-01 -4.411395399236780479e-01 -7.014269130418481213e-01 -1.557404470376238803e-01 -1.241034157262368431e-01 -7.359904481149446287e-01 -8.783709171740404775e-01 1.567082060751348038e+00 3.223736681286488159e-01 -7.830598804814321579e-01 -5.330266841608085615e-01 2.522368749778734071e-02 -1.831759078266709029e+00 1.908330125870031591e+00 3.666199665433258481e-01 -3.972056042507093321e-01 -3.969846140142523905e-01 1.466812365837491194e+00 2.978948037693954776e-01 3.030413627167984347e-01 -1.690996405182689788e+00 -1.862266887168490204e+00 -5.898365761841438681e-01 -2.248603692586609970e+00 -2.753004131670150779e-03 -1.633226080202199171e+00 8.378672339784469791e-01 -9.977598836468312138e-01 2.034030306147696365e-01 -6.249125593640263432e-01 1.709978743764997144e+00 -2.535906503562219139e-01 -5.270083768546796055e-01 -1.154916474620564015e+00 9.033849956382716817e-01 1.057498313001495882e+00 -7.885642624851147975e-01 4.603009433364371183e-01 1.012983035206294957e+00 1.661381374485163542e+00 -1.749496727016351061e+00 -5.267558785665173993e-01 -1.393090116842385928e+00 -1.635605260161201890e+00 5.558907731988711465e-01 -4.568827844536324512e-01 -1.343785629152373373e-01 2.495809158911165504e+00 -1.168177223235151496e+00 5.565472149561930815e-01 -8.207358749778796703e-02 -1.397269141373859602e+00 -9.601303234817747390e-01 -2.190555863706700884e-02 1.842867708007482008e+00 -4.945970689011524590e-01 1.744215861245970389e+00 7.857747904320421251e-01 5.400068171071207429e-02 2.297206442307908325e-01 2.914472410562598537e+00 -1.318248983708225630e+00 -1.068184861947551051e-01 -3.273718278089473022e-01 -8.823978158544083794e-02 7.054667021942989669e-01 -3.765625398744710250e-01 -5.588741079494107256e-01 1.306842928794155423e+00 -1.464741548658801129e-01 1.767833367322678984e-01 -1.444780118608942177e+00 -7.784196150116508284e-02 3.284198329000324601e-01 -1.224213278444608120e-03 7.165462923800274275e-01 5.336945490739343212e-01 5.569297591454920315e-01 1.610393267479451884e+00 1.391070640566180350e+00 4.836813406949235783e-01 4.868409279170479165e-01 -5.745749571939580136e-01 -2.805160769354916983e+00 -1.310427941855830447e+00 3.740533318500731119e-01 9.652078006341795469e-01 4.115101731487065262e-01 -3.624454760611998116e-01 -2.532371887647749675e-01 7.606728855987896498e-01 1.050707325856770513e+00 9.952218532414426333e-01 2.900504113042599516e-02 -1.432089407257213010e+00 6.484452398217779301e-01 -1.138427208799420720e+00 -1.979711107053397368e-02 -1.585144682857301923e+00 1.134540725041857323e+00 1.058596778374131020e+00 1.432222780392274630e-01 2.929760889155271775e-01 -2.280359759489857918e+00 -1.052013146528029131e+00 -3.410981605266409367e-01 5.437275984959378805e-01 3.225730460605327754e-01 -4.954180428658138680e-01 -1.250921911231027250e+00 -1.151300173591945641e-01 -2.035523768946089884e+00 -8.450595203445352421e-01 1.225278516455946765e+00 -4.195995875505166735e-03 6.288893988323878137e-01 -3.199244475575885871e-01 -1.968892980822086525e+00 6.215066103629998118e-01 3.170792023750108601e-01 4.214849815554403412e-01 2.695914349161937160e-02 7.201838130764375012e-02 6.797820716502195326e-01 -3.925290147840685417e-01 2.315421173139990685e-01 8.175393906112849232e-03 6.624067026403074321e-01 -1.566854541924272537e+00 4.305026502251188547e-02 1.806283317242859121e-01 1.236063683750638492e-01 -2.403200002229636922e+00 1.484702880288887750e+00 9.490433319084179420e-01 -4.163303630178925574e-01 2.820324475520523122e-01 -1.595581854911178210e+00 4.843624785653696252e-01 -8.909984209367343144e-01 1.037396263343183911e+00 2.296740508572754080e-01 1.089998661743729613e+00 1.458719765868105034e-01 4.815011286304407001e-01 -1.491965055152956743e-01 -1.055925800115365965e+00 1.273336460369926426e+00 -1.445589396594983977e+00 1.624974718771571291e-01 -3.174912000680815694e-01 9.024084445433335766e-01 -1.240974636155856015e+00 4.895144983944511030e-01 -4.017769356183057972e-01 1.343071494581995484e+00 1.079473009644764225e+00 2.638918950664338459e-01 -2.938220906624689488e-01 2.487363842182171436e-01 1.569447113590506593e+00 2.667952785744517330e-01 -9.569562622412127739e-01 2.133045306963265997e-02 -2.657853256146850973e-01 3.089241822038351626e-01 -1.293117911919857255e+00 1.131011746846343202e+00 1.003086747676860124e+00 1.286576980410204518e+00 4.309783807024225588e-01 3.210798166930480257e-01 -5.918676654373522528e-01 1.565738834218619147e+00 -2.152054349218883167e-01 2.312596363343668582e+00 -1.465659881342183495e-02 7.256332693679089507e-01 -4.377049371435759451e-01 -3.599816571110993624e-01 -8.617665928958666566e-01 -3.727898649045142676e-01 -9.549233909453064273e-01 6.897766712962236646e-01 -8.278740670670553525e-01 1.233520506410464845e+00 -5.199525143777025127e-01 8.759771100132542898e-01 9.226977620792605750e-01 3.327528140648383093e-01 -5.776914231063650096e-01 -1.427794595309595627e+00 3.019176119302913186e-01 1.313709414245867846e+00 -3.345411970646889332e-01 5.153100625687915409e-02 -2.160411042697794493e+00 1.291252670959811555e+00 1.247698023977322102e+00 1.440798244706489983e+00 7.904695934890295650e-01 -8.343439570648590875e-01 1.101985254134022707e+00 -4.844988723270964026e-02 -5.624032533259268885e-01 1.307523920022983566e+00 1.045084912515207964e+00 4.458696118264374175e-01 -4.768823401683965901e-01 -9.370806338757593501e-01 -1.029893216231622333e+00 -1.232720595995200119e+00 1.046133439128419607e+00 -1.508796386731351691e-01 1.803273408008516931e-01 2.893801313738732506e-01 -1.001947407889929087e+00 2.328960522173741457e-02 1.084195100343455120e+00 4.862533859022595273e-01 -9.625887959872960753e-01 4.529999532918952965e-01 2.448837624275654878e+00 -1.386566779474823541e+00 -6.663411664538841928e-01 1.151602845664354335e+00 5.266801022167715285e-01 5.174515396802632505e-01 -5.376853804650596480e-01 6.023535767350270964e-01 3.338092193663641516e-01 -8.698195972871539672e-01 4.432948346818700869e-01 3.037749367588492566e-01 -5.622836240206752212e-01 -3.472816631061829695e-01 4.881065930061033176e-01 -1.065532028146612298e+00 2.186590526794042200e-01 6.579274316825733937e-01 6.378282724002335424e-01 -9.405157586052756979e-01 -8.408410014634996876e-02 1.218774514966818545e+00 -1.186874192845143394e+00 9.104266639350284962e-02 5.658803341039250201e-01 -1.046207996861211242e+00 -9.449955954411470849e-01 8.526238841283405312e-02 -1.787170765237981129e+00 -2.280451849477592718e-01 -2.845785368074539523e+00 -1.698420783310208071e+00 1.252611121755154766e+00 -5.830786605542278567e-01 7.419245252704024240e-01 1.884476760622856295e-01 1.223463840361790345e-01 -4.329442877992674132e-01 1.943102156944770842e+00 -5.728495655321617225e-02 4.474906072151701997e-02 -4.176512873555853211e-01 -1.067843565919267323e+00 1.089992629986286765e+00 -2.568758245538987905e-01 6.954372816751822617e-01 -2.974917343793397340e-01 1.050211907883093071e-01 9.414212445845681065e-01 1.170004113216021269e+00 1.209813675523010446e-01 1.425139240559290643e+00 1.111675869611183698e+00 -1.315517347704662776e-01 3.674793681339073581e-01 1.039246845469635305e+00 -6.858061180884055252e-01 -1.939843050619832532e+00 -1.700826263152815099e-01 -5.480755888977144608e-01 -3.053477944812298173e+00 4.609791529132412080e-01 9.178617884968462981e-01 3.300187615146698561e-01 -1.500730952690801479e+00 -7.771812406104815496e-01 -1.540141976477451990e+00 -2.153943654809515884e-01 1.108014429585641558e+00 9.096721214028181679e-01 4.154623964621728116e-01 -1.358271927446384753e-01 4.092084572681969901e-01 2.523392093176127560e+00 -2.004268348178616765e+00 9.980283192127247238e-01 -1.200209645250224000e+00 -3.041848230177036649e-01 9.248650539995366682e-01 -8.714892910522595848e-01 -6.284297501348506954e-01 -8.282505149491412588e-01 1.042506338762955620e+00 -1.207055980853373178e+00 1.219158266978082494e+00 -2.256300322361097788e+00 1.702183235859373589e+00 -2.114320555494713372e-01 -7.708802301124852152e-02 8.106923175240418056e-01 -9.914668444235429368e-01 3.080685029228815708e-01 -4.488531084385949943e-01 4.701523428555999251e-01 6.159081892888179643e-02 8.825444115595663108e-01 5.071389560156033260e-01 5.537820851976722469e-01 -7.994731977463370720e-01 5.533207012112680845e-01 -9.957686074055920322e-01 1.304769031068856444e+00 -5.228799738137418496e-01 -1.716562822519781401e-02 -6.234170613122206328e-01 3.307050664925285099e-01 9.701898244988207409e-01 1.744341659731500016e+00 -1.410297679079406841e+00 2.997260033457393447e-01 -1.137647735333979337e+00 1.230933081636092913e-01 -6.302022521619418116e-01 -1.153763754069733416e+00 -8.017300475739475019e-01 1.081949651511872945e+00 -6.073124535957847847e-01 3.197147943699639727e-01 -1.018802206535737165e+00 4.312303848528350469e-01 -1.566435343491394128e-01 6.269944405945174770e-01 1.499184752988096669e-01 -5.205797834786600742e-01 1.949381159727695101e+00 3.655912131434677081e-01 7.449707855475101725e-01 -2.987509259911149129e-01 -3.081361839713054329e-01 -2.333686815103606649e-01 -2.347400705599642923e-01 -1.055979503380201523e+00 -1.111489575959483611e+00 -1.079202041078423102e+00 -1.117749348160238521e-01 -3.727185938960116407e-01 -1.101796122996418603e+00 1.184558177171106896e+00 8.070161262628154919e-01 -6.088757438554085466e-01 5.822100523686272316e-02 -6.060718889327525449e-01 2.937209594707937299e+00 -7.546734214909395222e-01 3.724798379235239043e-01 9.848930274829563736e-01 8.330878047436911515e-01 -1.140282173151442591e-01 -4.977146700648911182e-01 7.447346881372992611e-01 -5.623579887210158335e-01 2.007250487527149740e+00 -1.161056615755981625e+00 2.106370641453116477e+00 6.328074066126810893e-01 9.216103243232728337e-01 -7.152591085122093073e-01 -1.449690313341824410e+00 -1.193110126540382510e+00 -5.181600842906085302e-02 5.243171864950939287e-02 5.837377118501151374e-01 9.715967238813240092e-01 7.806548995892773624e-01 8.459607486070769289e-01 1.237243228587997290e+00 1.046094868758455032e+00 -7.809310843579537753e-01 5.952730174872133961e-01 -7.630446889429743917e-01 -1.572775017479717041e+00 5.617793421570397294e-01 -1.062892087141049213e+00 8.755908626799330241e-01 5.922679798071060070e-02 -6.113298088169381028e-01 -4.926156888358222408e-01 5.287926250795371708e-01 1.065410287470615724e+00 1.717926055895699911e+00 -1.059334969600690401e+00 9.035659627815038064e-01 -1.556077001459906350e+00 4.870250435570857572e-01 -1.524347209826288907e+00 7.251435479587809985e-01 2.971549808383959768e+00 2.792237797342456695e-01 -7.942429963514925639e-02 8.215168940806084619e-01 -1.309619780026780589e+00 9.507502561131233598e-01 -1.479525366354117466e+00 5.129520798204608711e-01 1.457146831267184917e+00 1.230197810328402808e+00 5.538165167706019520e-01 -4.990421277633143582e-01 -4.003882630767626738e-01 1.229251465137934374e-01 3.522410994657638184e-01 -9.167172772876767128e-01 -9.091145762863110935e-01 2.151784422501710203e+00 1.571678776064697081e+00 8.722728675926926245e-01 3.872794249471265271e-01 -1.013388170032185398e+00 1.193972355291573084e+00 1.498208254094559155e+00 -7.393839906089323399e-01 -5.021297791060215510e-02 -6.632405155810763286e-01 1.769752323640145120e+00 2.261776283689868272e+00 3.061138807281256757e-01 1.734270026115467545e+00 -3.702863579535331517e-01 -7.467062532976513900e-01 1.794062930965947045e+00 1.918579035196093519e-01 -6.340643210731218282e-01 9.448939885082624501e-01 1.729229381154033574e+00 2.038106554916571944e-01 -7.263967167978369055e-01 6.410717771903908790e-01 6.123430552985226205e-01 -5.149443680344282237e-01 -1.562243147008811173e+00 1.105290071579425604e+00 4.108326319031586626e-01 6.529488727066632414e-01 -3.233450437987379633e-01 -3.682403796741341440e-01 -2.904991354476727516e-01 -8.128078408208486705e-01 -4.365699747593979607e-01 1.508499827663237980e+00 -1.150573295285952424e+00 1.658608248298759358e-01 1.163594342365082968e+00 -1.979303876147039176e+00 -3.963147734693820562e-02 -1.934122581306835009e+00 3.644386855940505154e-01 4.540790671857127259e-01 1.130180268974704250e+00 -6.124084184260081276e-01 -1.960468447100738754e+00 -5.438231642125538334e-01 -1.287896651393749758e+00 -1.587826041071524141e+00 -3.011430384421728834e-01 6.501933400075788905e-01 8.606900465871698547e-01 -1.455243781266026826e+00 6.775300061300250087e-01 1.116073580600002585e-01 1.553740789376551135e+00 1.928795443693340550e+00 -3.317567997770653337e-02 -2.215317884806962123e-01 -2.187333550960973705e-01 1.572248163854231162e+00 -1.416165988248244023e+00 -2.776571536399686235e-01 1.115569074764716673e+00 -3.794002790060796437e-01 -1.154484036477761766e+00 -4.209687970634438670e-01 -2.774893281933653588e-01 1.977098634140182387e+00 -6.786945130442133545e-01 -2.633781592729126930e-01 -1.408604065663475458e-01 2.737885719071092794e+00 -3.244823188806803538e-01 -1.040895500225801767e-01 8.583355745020749827e-01 -2.392663100253625552e-01 1.820764183317586049e+00 5.676835571992773222e-01 -7.603303487016143114e-01 -1.352254964690684735e+00 -4.475040204108404196e-01 -6.649751621526347467e-01 -1.040311437535199335e-01 1.964556334028259854e-01 2.994555110694118727e-01 1.278730465771995839e-01 -5.270703012250035346e-01 -1.045397515465767313e+00 1.320083858849149028e+00 1.922549227396388657e-02 2.601934851130901283e+00 2.317036346861771345e-01 -3.968838042006306299e-01 4.557169054257634855e-01 6.613124918986048595e-01 1.361473782278096234e+00 2.651276851125045075e-01 -2.339541927335172244e-01 -6.661172344459010963e-01 1.107075121597076661e+00 -1.900972025670482513e+00 2.327524220535246990e-01 4.047922294180767988e-01 1.229091760111296727e+00 2.856959559649012270e+00 2.527306217340139050e+00 6.757519504824458512e-01 3.413041772132157092e-01 -1.661482016523340155e+00 -4.266086344114100593e-02 5.458137148126408489e-01 1.549708262009641402e-01 6.016549851802553972e-01 -2.355087442169979894e+00 -9.700827150347661743e-01 -1.401515427108559475e+00 -1.911197552990208326e+00 -1.609071826828133434e+00 -3.335132623197405444e-01 1.234334412119660662e+00 5.497781817580426056e-01 1.975227672603233342e-01 -1.044353184570552706e+00 7.167540853148342272e-02 -5.229733798465415612e-02 9.438285009832313166e-02 1.229095755536224743e+00 3.746392923148111898e-01 1.502759464732850159e-01 1.005126842457549907e+00 8.746275698090297812e-01 5.841569388075549263e-01 -2.645512493817666066e-01 -8.746895122230499142e-01 8.482238423910670733e-01 7.395243150446743075e-01 4.821152012550296573e-01 2.118568429849612578e+00 1.393192638858488319e+00 1.124786991759100206e-02 5.074456908188343940e-01 2.005755422471167115e-01 -7.707740782415627434e-01 -7.335465198134162312e-01 8.588012677709504494e-01 -1.438089225616929756e-01 -1.716416689458518108e-01 8.365161746255255215e-01 -1.300275449124039140e+00 -1.059120354567894218e+00 -2.819592812911811963e-01 -1.295967556527015396e-01 -2.271752926860910737e-02 1.744504623200484827e+00 -7.557584756537386594e-01 -5.817852298432818481e-01 1.223867492070409568e+00 -5.321042892850759154e-01 -1.792627685403823223e+00 -1.718736822113007545e-01 -7.329819152445271602e-01 -1.595188022742483336e-01 -1.011374417061733366e+00 -9.196285778372186304e-01 2.279042248283704997e-01 2.434047570436753960e-01 1.141304685490069915e+00 1.434329661353156649e+00 3.783182432302149012e-01 -2.073017403883991694e+00 -1.035484214350094634e+00 1.080550706299880037e+00 -1.510008833889660805e-02 -4.382879570947827430e-01 1.285283942856096262e+00 1.267910058039945831e+00 -4.721434172272928054e-01 3.386692309555121572e-01 -2.107615824119366543e+00 1.524860336453693010e+00 1.230403158555599230e+00 2.421703722849750662e-01 5.082095223629292668e-01 -2.099512242830934738e+00 -6.259721610409967330e-01 -5.699998291433798769e-01 9.736465012800041841e-01 -2.058485735764268743e+00 1.538148985465402685e+00 -9.088475577973096353e-01 3.113387154612848318e-01 7.785174380977516462e-01 3.516631356589252633e-01 1.023577044678561032e+00 2.056778342791103054e+00 -1.221373119620465575e+00 -3.374325845664201684e-01 9.725464879293435061e-01 -1.690179147409903049e+00 1.089138891523399710e+00 -3.618842839113244753e-02 -8.269967202103478687e-01 -7.945856609079757771e-01 1.571948781556587182e-01 -1.709458423788078330e+00 1.566085996207421394e-01 9.845889049118393688e-01 9.637004059446557802e-01 -5.386079869151940702e-01 7.422671290150854029e-01 1.273559039237180057e+00 -1.543154272416482842e+00 -2.228832940812369046e+00 6.718250535565363224e-01 1.116401586895361620e+00 -6.162906374319163799e-02 1.407008266546487141e+00 -1.924473085151928442e-01 2.258471774533670651e+00 8.665538978742824971e-01 -3.695252807372616521e-01 1.875455624272085453e+00 -1.597978094939508598e+00 2.485217644796101411e+00 9.084851440835012282e-01 -7.852599445084964547e-01 8.780658579356052096e-01 -1.391872843508727753e+00 1.397831152176794989e-01 1.129549410213670502e+00 -6.598582877248532208e-01 1.248962505031663950e+00 7.711310849883878937e-01 3.439131500662640506e-01 -1.387260375527764156e+00 1.734466998178285202e+00 -3.745154241293457975e-01 8.719809283100645736e-01 4.071504301690996863e-01 -5.368595283988383121e-02 -1.495406805974822229e+00 7.893418145064142744e-01 7.925925846754714454e-01 -2.743288636963459037e-01 -4.846795320635986087e-02 1.013110139485355221e+00 1.881120539945726686e-02 1.238087633138719612e+00 4.253913570489268325e-01 6.456499895597279659e-01 -1.124994882792571399e-01 2.396745397696051771e-01 2.043789962828055085e-01 -2.212122304158793962e-01 -1.025242295254883418e+00 3.214453059238206456e-01 -1.512102062696168536e+00 -2.464290806969456682e+00 5.381478594852523445e-01 -2.266045917693242373e+00 7.273979665041824250e-01 -8.855528060148193381e-01 5.940005619477575216e-01 -1.741481253147748598e+00 5.571410415258337689e-01 -9.519195552928259862e-02 1.895353948030389646e-01 -1.725439025113774782e+00 9.798585683448307604e-01 -5.092254021665115760e-01 -1.234652582005243693e-01 1.863055966475630210e-01 -1.105428257860289615e-01 2.570217328436047999e-01 8.759215774586092129e-01 -1.520403522235553861e+00 7.047514560815298923e-01 -1.657927678694514961e+00 -9.496423587883237039e-01 -9.838965275100556296e-01 -7.188906616239422176e-01 -8.660282339502222149e-01 -1.523487355289145251e+00 1.084587348577824129e+00 -5.035530990995176204e-01 9.833706298262823945e-04 -2.104338068472409173e-01 1.529444333851810889e+00 -6.574473075661377841e-01 2.123125646255962229e-01 9.502540364326839128e-01 1.199783243013651912e+00 9.157293213735523407e-01 2.843440865897040037e-01 1.430703530947574909e-01 -2.802190357942763860e-02 -8.326648509527279085e-01 -6.565332796088876877e-02 -1.250752826873312573e+00 1.318779258363957485e+00 -2.297989867441400325e+00 -2.441053840642083139e-01 -2.326665289114684398e+00 -5.747318866106310153e-01 -3.481132293028214031e-01 -1.022793158276221082e+00 -1.568159098933112672e+00 1.701367239859750580e+00 -2.020038244421508367e+00 -5.074778879662400488e-01 -6.280440927407729412e-02 6.179799888935519903e-01 -4.805342900178795063e-01 -7.487924617485072210e-01 -2.039276068595993863e+00 1.245221642312968197e-01 -6.217133490377948490e-01 -3.126089531143996791e-01 1.100881086110032936e-01 1.489945748020523875e-01 9.139238048873238318e-02 -3.418759440550068751e-01 -1.177492879903532463e+00 -1.447865477389303601e+00 2.805899878075995835e-01 -6.036846244518984106e-01 -1.502067911438851544e+00 -3.024896932480001244e-01 -3.654413812390170935e-01 4.805687870897497604e-01 3.948996853232695781e-01 -2.158349138160427783e-01 2.825595418904489620e+00 6.394542587429200564e-01 -1.668458900749679064e+00 3.958875411472286832e-01 3.228110306381170580e-01 4.210169295188859184e-01 6.175863205272580370e-02 -6.088130607842451303e-02 1.157687138758999756e+00 9.609580554647452200e-01 6.269577526155220015e-01 1.032882951534762617e+00 -4.762557005611336991e-01 1.182568136520691926e+00 1.086212670140550118e+00 -8.911583468539302499e-01 6.505544967973100334e-01 -1.528882215904698638e+00 2.378302463981827319e-01 -4.011752350036780768e-01 1.641071486863868945e+00 7.041242621252755685e-01 1.842801707501516284e-01 1.386541061020890142e+00 -8.698793530091194492e-01 2.525606834055944994e+00 -4.164057554303177699e-01 -3.624191580269466861e-01 -2.008770056088540201e+00 -6.690674265084872729e-01 1.145110018006821662e+00 -1.217141491379751805e+00 1.860934605808871600e+00 -8.187735056126673738e-01 -1.336309863171508461e+00 9.110483953018723158e-01 2.288071187787585614e-01 -6.518681052159553957e-01 1.979363940653125598e+00 2.362386080031568525e-01 1.045672453243782662e+00 -1.063217118051184018e+00 -2.608129026212668400e+00 -1.852180569247626196e-01 -6.395844209673675618e-01 1.054304705725720215e+00 -8.136509377436236257e-01 -8.980632569348959704e-01 -7.893231334046934000e-01 6.243211975403404335e-01 1.056370253689412619e+00 2.211916599066455769e-01 -1.046872851355238054e-01 1.244169552943588775e+00 -3.184480622534712757e-01 -4.594248150774654649e-01 1.046930062790949467e+00 -1.089735684228203993e+00 -6.466998372794011685e-01 1.038812404585897298e+00 -3.900739418107190132e-02 -1.215655461556309769e+00 1.617993593545805631e+00 -1.640182184773344709e-01 8.941678791494809264e-01 -1.457242844040947505e+00 -2.719091861707571920e-03 1.177640913454650606e+00 -5.549861392802226678e-01 1.562001404672501259e+00 1.165042948765553144e+00 5.492567001345927125e-01 7.733094440114169910e-01 -2.138869624411592341e+00 2.690885037780564870e-01 -1.823379543662486946e-01 1.748207274648080789e+00 -8.952589437279108164e-01 -2.977021344749304355e-01 -4.241260032455118623e-01 -2.484952759483429308e+00 6.610993660028360308e-01 -3.496064246575444345e-01 -1.676104996847498807e+00 -1.023548708683972519e+00 9.702499827558448420e-01 -7.076497894229577534e-01 -7.636800151233602563e-01 6.235286132048135643e-01 6.651010950377450603e-01 1.529241428695165439e+00 1.056110218206003148e+00 1.357284444570120430e+00 -7.279561600763478912e-02 1.020854948689080333e+00 -1.015800897409572245e+00 4.566733475618121041e-01 -1.270410560093431007e+00 4.410715349528607776e-01 -8.924001044505606647e-03 -1.190906960415877736e+00 2.472983712928558120e+00 2.746560873240496692e-01 -1.669126049136926970e-01 -1.977917951186571655e+00 -7.922135716244032011e-01 8.764544285492935627e-01 3.670737922840310863e-01 -1.758567710019140473e-01 1.385381879937758187e+00 -2.178053157236896631e+00 -1.455305101352797115e+00 -1.121153282207293378e+00 -4.365292560896124607e-01 2.367532921214177133e+00 -1.195012367894881244e-01 8.406690182064974204e-01 -6.260580250071973163e-01 2.088122959288372105e+00 1.371322656184134625e-01 4.874157199126996631e-03 3.137673838108778757e-01 1.354237426752051034e-02 3.060371738796142105e-01 6.600337761355474786e-01 -5.145549084117186922e-01 -6.850645628169333978e-01 -4.091513110818046917e-01 7.239938284123035306e-01 1.264857974156581855e-01 -5.773353408267001274e-01 1.483216897403562273e-01 -1.712500027444927575e-01 5.850045068341469534e-01 9.352446671047937032e-01 1.918914216444817855e+00 -1.934237411370952620e+00 -8.583547227697432488e-03 -8.483735204093702242e-02 1.043157499045929804e+00 -3.879574221187261779e-02 -1.065382314110259188e+00 -1.141066368141542497e+00 5.350385843724934087e-01 -8.849727501951882846e-01 -8.481128980453446209e-01 -1.023560604815229924e+00 5.356262867741410361e-01 5.444661138578775761e-01 7.612917106258270117e-01 1.899860607489213038e+00 -6.868901901614652417e-01 2.392634858661228103e-01 -4.181230676667900825e-01 -4.362082268414934072e-01 5.959100703262956156e-01 -8.158441861975331832e-01 -6.495403094822733703e-01 -9.285913460462125180e-01 1.023087535634023215e+00 -9.637993665128601339e-01 -3.049887850455550442e-01 2.876182920574665847e-01 -6.283052134764207652e-01 9.054946577748582692e-01 -1.040901534066451140e+00 -1.499033419748492468e+00 -1.134181301332298775e+00 -4.218851201777583659e-01 -2.681134114017250436e+00 6.171458913266032464e-01 5.350691508821291409e-01 1.049719534443924296e+00 -6.927378717440191291e-01 5.406032217596960093e-02 2.171414697693094364e+00 -2.704735629077230641e-01 -1.887803596726532473e-01 -2.045876817591898433e-01 -1.425597358298212214e+00 -5.197066849243630049e-01 -5.342923222910808123e-01 -3.141945045773348322e-01 -2.468304499059875146e-01 1.025352230600877101e+00 -7.281580241111128560e-01 -1.158475049304053262e-01 8.592496412686609908e-01 -1.000220940144145754e+00 1.882356414041582160e-01 2.425758357034877744e+00 -6.427594491351286132e-01 1.894701002878691698e+00 5.646972669876969553e-01 -1.895200676166409470e-01 -1.820960221258264844e-01 -1.723743193023052345e-01 3.644742138054370417e-01 2.984058507376423641e-01 -2.236097193468012667e-01 1.433009030440166365e+00 -3.266203913350555488e-01 1.000123474529572620e+00 -8.252009716107641113e-01 5.066278978959976032e-01 -1.149508539845515986e-01 -2.604591772209929434e+00 -1.971420634574880260e-02 -3.846751579376069818e-01 -1.273066960426867400e+00 5.608436532293936683e-01 1.689857212050032143e+00 -1.085248453724509732e+00 4.087331535628504486e-01 -4.047111766450721682e-01 -7.876451024745927398e-01 -1.111683561095783562e-01 -5.793984896035913046e-01 1.334690014046420632e-02 -1.332116086581508763e-01 -6.855057201985890192e-01 -1.020581872344561658e+00 7.736485806716599800e-01 2.476134252704423222e+00 -2.125029694893015630e+00 1.532895765309721270e+00 5.179324184830980116e-01 1.355258575110072528e+00 6.259449310585110116e-01 -2.258988657641455844e-01 -2.137087584966492204e-01 -2.203224747236080527e-01 -1.827451481886334772e+00 -1.239724912681842373e+00 2.049720477285971731e-01 6.719862849783632130e-01 -2.060627906110509944e+00 9.074942829833523295e-01 -5.849637464563660627e-01 4.052331796224835636e-01 -6.635176982325515782e-01 -2.641455159754558246e-01 6.628170147329892625e-01 -2.030049170984085105e+00 -8.493805760899242330e-01 1.509648570267876078e-01 2.793157134126594610e+00 7.285946472329668522e-02 2.628376959352225928e+00 1.253413672205910601e+00 3.455408830528109432e-01 1.119653589258101656e+00 -3.964980305040171071e-01 1.604662605553545340e+00 -6.752516331225678625e-01 -8.084110568447749889e-02 -1.022370908634329112e+00 -4.210291514987613559e-01 -9.510081380430656095e-01 1.328935639096293642e+00 -5.294510242551916379e-01 1.008612938888754813e-02 3.918130639680449390e-01 2.195964424439293516e+00 -6.267426041858532582e-01 1.414310443352497559e+00 4.997811962437059136e-02 3.097789298463805574e-01 -7.436422645832528600e-02 2.379758971907262932e+00 2.210591455647713310e+00 9.310607973989704078e-01 -7.620564814035515333e-01 -8.663502068966737468e-01 1.120884008529750009e+00 -1.473908905593024121e+00 -1.468199925753018498e+00 -1.957637227050079032e+00 -3.828957672885093810e-01 -4.693691225499448949e-01 -2.390298960573792285e-03 7.239505024340577855e-01 5.104342689683273593e-02 -8.519947748617087147e-01 3.248849643928205522e-01 -1.692840135603998375e+00 6.580475703653673181e-01 7.622645078493157644e-01 -4.643558174777804443e-02 6.637407554050149538e-02 2.225475622526788266e-01 -1.202053684050973015e+00 -8.196996857073365339e-01 -8.680248231289094951e-01 1.215475398494150427e+00 1.342412949837883174e+00 4.370085590382402629e-01 -2.596633277223979186e-01 -2.972230677268332677e-01 -1.533228944914103886e+00 1.100319819965832835e+00 -9.657358805840400295e-01 -1.258080198102577540e+00 -6.184079343665864759e-01 5.875194870204561992e-01 1.818682388621812862e-01 1.927429884157177420e-01 8.817257295016153185e-01 1.700553612647617063e+00 2.261195450032788212e+00 -8.839572333255869552e-01 -5.375968864018169091e-01 1.126061694649803657e+00 -3.823879164408294229e-01 -8.236378930948815569e-01 -4.986719167644913520e-01 8.716872563459623358e-01 1.092118280778067607e+00 -2.996490556753323098e+00 1.123522986916153155e+00 6.973356320908931094e-01 -1.161709220699569167e+00 -5.686706109235739603e-01 3.673378756943659895e-02 4.908612372336818713e-02 -3.689528142807226296e-01 -1.280280531923642107e+00 -5.148735142379572416e-01 1.406078650120420048e-01 -1.832557474349111093e+00 5.645537482406329799e-01 -2.722402149927488635e-01 -7.246370758568284609e-01 1.118029455984382192e+00 5.051930324941560357e-01 7.615573249781080190e-01 3.518327553694129417e+00 -1.009901495429164353e-01 -4.269320908274809034e-01 1.347512756325416339e+00 -9.132996697928462415e-02 -8.808491106530846881e-01 1.203551256106083489e+00 1.109289452434999990e-01 -3.264300318444778859e-01 1.682731370408561800e+00 -4.563583168682138758e-01 -8.918504702714524779e-01 -9.838240706041274652e-01 -9.515658666896652518e-01 1.995198924666094609e+00 1.525683444426126689e+00 -2.562713310481533058e-01 -4.655217600019231350e-01 -7.687657148164668552e-02 3.099796396794356479e-01 -9.126114237356449665e-01 1.830713334408075488e+00 8.600752514946419236e-02 1.093848812034504459e+00 1.361776140601689278e-01 6.253327900703690156e-01 1.193821980273638506e+00 1.135500870713814558e+00 -5.655156265105096836e-01 -8.558656797609677236e-01 1.217716403704157457e+00 1.991335839252823758e+00 2.240455068129549865e-01 -1.206266662945729706e+00 7.194616882278682679e-01 2.308364238726412054e+00 -8.485825079018410877e-01 7.381778201652798577e-02 -1.526630325198247595e+00 1.072767573704569655e+00 -1.524482537473927368e-01 2.827015402355722573e-01 -4.016782268663833255e-01 -3.549512294087864839e-01 -7.133999248611181399e-01 9.429206906704602487e-01 6.421925227324437602e-01 -1.195560596255573094e+00 1.185000784083143577e+00 -2.341432789571685991e+00 -9.311890111980538620e-01 5.863550897073379481e-02 -1.748410759675182169e-01 1.207114315102750801e+00 1.859788569282823767e+00 -1.610460492466775917e-01 -2.102969916732862377e+00 1.357257167252162944e+00 2.279890326617232121e-01 6.932823814509418980e-01 -1.379784372939391046e+00 1.614630322920763916e+00 7.765973056797749186e-01 -1.437996496698151494e-01 4.620995179524169938e-01 5.591268063150432732e-02 -1.046762996462792250e+00 -3.419719207662007543e-01 -1.082860348262618455e+00 7.070928825934162665e-02 1.034803223948786988e+00 -1.062591533290091067e-01 3.360810729669375108e-02 1.209028893684302997e+00 -2.124706097146390693e+00 -8.686653186152138995e-01 -1.131920527367621387e+00 1.582056518430432046e+00 -8.137363637904212466e-01 -4.013824806973649850e-01 -1.890874722931466245e-01 1.086184750214961303e+00 2.026823034329462647e+00 -9.907240960447063483e-01 2.259744925837923635e+00 -9.130198503392282783e-01 5.815016127645282473e-02 -9.491999263897060723e-01 -1.260629923156391774e+00 3.855602161150245566e-01 2.286313806283428174e-01 -7.256522524258929296e-01 -3.195624982928819136e-01 1.017438746614643730e+00 -5.380393827110736549e-01 9.219822336760722381e-01 1.142963982166306014e+00 1.128013448229508109e+00 -5.751950052286977089e-01 -1.284795314860071702e+00 6.525371573937376324e-01 1.706841096174132932e+00 -8.801235119671280138e-01 4.166478896048410041e-01 -6.611535364604397280e-01 1.010688583422735265e+00 -6.174696784295116148e-01 1.731827886866789956e-01 -5.508617457568287801e-01 -6.520193822926609317e-02 -5.700426710970694089e-01 1.392942682045189784e+00 -6.783513951738350256e-01 -5.093118547722186307e-01 -2.049002735972345335e-01 1.931396086272163082e+00 5.050289897790787297e-01 6.733315256477800936e-02 -1.540780947562193637e-01 -1.102779510591317180e+00 1.661318637846298796e-01 -6.477997635193759318e-02 -9.512365497221595412e-01 -1.027743074300073500e+00 1.269816761877799571e+00 -1.574082841828732260e+00 3.676051353822464840e-01 -8.154901232357401053e-01 2.296980618252566497e-01 -2.124569661512069885e-01 2.755633049955755975e+00 5.870576096372712716e-01 -4.274510653293090434e-01 1.131140264850166943e+00 1.425906873159568322e+00 -1.457200767146404341e-01 -1.213713922574164883e+00 -2.393747403349400393e+00 9.256579927445415801e-02 6.106353264239419154e-01 2.451739496110285146e-02 -1.209867999126301719e+00 6.187296155746657700e-01 -3.655529043764118441e-02 1.182119755412324835e+00 3.094817969995145468e+00 3.863820000197507598e-01 -2.414221294260994466e-01 -1.315546864776737102e-01 2.655386053939262081e-01 9.593535256115003074e-02 1.371678746913729041e+00 1.681884894959534693e-01 -8.539153156991365901e-01 6.647523272451963394e-02 -3.906491246117659855e-01 -8.711803662774603163e-01 2.485542963353040424e-01 7.868971942975762079e-01 -1.649448807815341866e-01 3.368359664140744836e-01 -4.044116118812084992e-01 -5.197684598480837304e-01 1.749978054843941422e+00 -1.361480766970697420e+00 -1.604568031594533428e+00 -3.622329787511618382e-01 -5.592905952792804475e-02 1.321030879010024472e+00 9.711449792324927666e-01 -3.195706197855176234e-02 -4.355195263635147085e-01 8.930006699649863933e-01 -6.938737440371953724e-01 -6.526571559846840176e-02 2.393148628876801798e+00 -1.964875143659049028e+00 5.217971739927005359e-01 1.081363107832649328e+00 1.142001544193936402e+00 1.601691073612391714e+00 -1.266417420112112557e+00 6.906123568739964691e-01 -1.619720690526857965e+00 7.639585744043516646e-01 -1.442376232065758872e-02 -2.524782212930348102e+00 5.853018205670288410e-01 -5.903021725801071984e-01 -1.668112716116418648e+00 -7.951295171916867854e-01 8.002478469739073841e-01 -1.438773140047532095e+00 -6.614072580780038235e-01 -5.087994756869367030e-02 -2.444198101837273374e+00 1.340585366300482528e+00 -8.413877060291830023e-02 -4.777907865637650575e-01 -8.545729645302458932e-01 -6.381114913138202782e-01 -1.906131912336927137e+00 8.787803587473876910e-01 -1.230038585719984479e+00 5.572769754728151836e-01 -1.248165635857856115e+00 6.883046498477087827e-01 1.482236592451686430e-01 2.207083961655998294e+00 -1.342068833553827084e-02 9.441628259232159870e-01 -9.510758700004334765e-01 -2.023897978915739082e-01 -1.949648330482118552e-01 -8.203486313128818264e-01 6.611963660201175541e-01 8.674862480929059760e-01 -2.353829631685472601e-01 1.950475791374579534e-02 2.699258781109877825e-01 -1.809852921388842018e-01 -2.930053533459778814e-01 -1.479057237506649636e-01 -2.732439276452912624e-01 -1.801312334634236345e+00 6.121299230608781006e-01 -2.274969182505602594e-01 1.696204670160099237e+00 4.500406389233312932e-01 -1.130358844210273883e+00 1.180272476172740781e+00 -1.238016551610846783e+00 1.196835098884893256e+00 -7.059772534334408933e-02 -4.890010864777748489e-01 1.433881130118406788e-01 -3.869235065130697260e-01 -3.394841486321992230e-01 -5.852408386140071223e-02 -2.471256192944076002e-01 2.735731414201384576e-02 6.025546625811993851e-01 -1.176658834044685298e+00 2.679098735624863448e+00 2.795958453363669993e-01 -3.729776028236625462e-01 1.397660984608666723e+00 2.775372179670591577e-01 -1.928926875509448191e+00 1.369517691719521313e+00 1.577599537061165957e+00 -2.089958993903200390e+00 -8.174021515861620846e-02 -1.139873559483254306e+00 1.216406750327428732e+00 6.517666688205719927e-01 8.725848734973490339e-01 8.552620047411808590e-01 9.359347668552466804e-01 1.761392135968951056e+00 -8.656202316924146434e-01 -1.523034680060897150e+00 -1.493649528272697369e+00 1.919917005869114845e+00 1.042020073578992845e+00 -1.790230327944582811e+00 4.817233178810886862e-01 9.460090969511502079e-01 1.772241595051250729e-01 1.689650215246631060e+00 4.327576406071315662e-01 4.075123509004517919e-01 1.928526519825071173e+00 3.192239307836393647e-01 7.094818422755612142e-01 1.445370656051834679e+00 8.764531935996200396e-01 7.359495020373529872e-01 5.169090163834013651e-01 6.378889831372644981e-01 1.003388621591020602e+00 -1.341106525801095961e-01 1.989350536552161541e+00 -1.528894481406386785e-01 4.901487950559246798e-01 1.017197302335979270e+00 1.670151738255143681e-01 -1.070995944338143602e+00 3.355726364357719538e-01 1.431908661100045332e-01 -5.633036216650331163e-01 -6.118813539638277010e-01 -7.903747512839703893e-01 1.012112463414168939e+00 -1.349828342348544208e+00 -3.554544891817819630e-01 -3.094051883129785852e-01 7.894366332554418886e-01 5.479350336395850674e-01 -2.739673482243703065e-02 -6.464021886953706941e-01 4.271101345325961640e-01 -7.915529006359639519e-01 4.083365090274618803e-01 1.047695442231665108e+00 -8.225680463296014544e-01 1.716553353906203672e+00 1.041077766719918030e+00 1.061204166422843320e+00 -9.914099828315953156e-01 -3.180782269554038866e+00 4.252595653424685040e-01 -1.749433336544127027e+00 7.530036004528608551e-01 1.312357006134016180e+00 8.843318647148992184e-01 7.700757098896124919e-01 -7.902150756765173589e-02 1.000208813357088833e-01 -9.529307362669491299e-01 1.268113370163561404e+00 3.443255481675092100e-01 -9.364346916150279032e-01 -1.244283653831032566e-01 -2.078942179931781709e-01 -9.316693433856821915e-01 -1.120068345749269056e+00 2.773088221791625285e-01 6.871386061006728996e-01 -5.562855499259089509e-01 4.729513047233206008e-02 -4.579727508071081976e-01 7.785043782600702400e-01 -5.831590802766135617e-01 3.437745320057539744e-01 1.111655987047602545e-01 -2.473518771109170178e+00 1.200756795263153043e+00 -7.259029796089687681e-01 -1.953289200902002198e+00 2.991011272981445868e-01 -1.859591695560755875e+00 1.792183837095308263e+00 -3.383376388072113494e-01 6.335221202752897574e-01 1.781940681321034115e+00 7.929901796121220370e-01 -8.859154312381072316e-01 5.620418977917620573e-01 1.316195760735423270e-01 -1.273510844472600878e+00 1.119158062576878443e+00 -1.012850468921468794e+00 5.082069933088637637e-01 -2.341084613094094546e+00 1.939295696355730181e+00 -8.342770122292162416e-01 -1.131449003776527212e-01 -4.921039055912919125e-01 -5.123150636995047469e-01 -2.023275470671221488e+00 3.628012008913056308e-01 -2.133509751275107114e+00 -2.433113874459214010e-01 8.211194427857592126e-01 1.382410490578573348e-01 -1.880940862361460061e-02 1.624447018307843660e+00 2.910198742069598499e-01 -7.531070204511333133e-01 -1.083261185002161800e-02 8.620601974186661298e-01 -5.444664785518785743e-01 -7.968917921240674662e-01 2.605701677116719073e-01 1.183981996919400287e-01 -1.581908368297381406e-02 1.598839726075868661e+00 -1.521198141029457940e+00 -1.069449357519207000e+00 2.929741267293828333e-01 2.344031215484728925e+00 1.294275045190411477e+00 -8.624151330165704676e-01 1.556578342334046461e+00 2.866449593401320661e-01 -2.622496933551002329e-01 -3.089325854514179404e-01 -8.562277687377962687e-01 2.321325340583335339e-01 8.743934057802651427e-01 9.446251296875501913e-02 9.997034231680304028e-01 -1.689293189640375781e+00 3.088145934211420585e+00 3.099848014203721580e-01 -8.695905003847147485e-01 7.422340249023895442e-01 -2.239728373765756952e-01 -7.400714400160606221e-01 8.452149144996422558e-01 9.041693768641721751e-02 4.591528987188609467e-01 -1.925795782768723985e+00 7.773525241224031879e-01 -9.622639517208566584e-01 -2.012369151094146602e+00 7.408806101549818557e-01 -7.306750020527188472e-01 2.810341412264069638e-01 -1.390374300207683822e+00 8.691511489532769419e-01 -1.118464387286193462e+00 1.451566439544290210e+00 2.105544860339288338e+00 -5.547914695634929005e-01 -1.630012475669711414e+00 6.097267261558989571e-01 -3.598150919303282902e-01 -8.795234573049975912e-01 6.452814794930017417e-02 1.467452422658204858e+00 -1.761149148996205449e+00 -2.747167541496299825e-01 5.613245936831740002e-01 4.480659244762488780e-01 -7.722369149092623841e-01 1.572286856080501449e-01 6.592647995419720353e-01 -1.746986263419502139e+00 -2.105309717335864139e+00 2.471770596708881829e-01 -5.005013377862803647e-01 -1.056049630639170678e+00 -3.710546131872981546e-01 1.762810467055176300e+00 -6.999832048225525238e-02 4.039165955009981213e-01 -7.744998361920920615e-01 -1.473005234333187030e-01 2.349644247180689316e+00 9.579803646795987948e-01 -6.807023464319529316e-01 2.449155224787984420e-01 -1.211170732119358329e+00 2.215950400856586122e-01 5.168693848865341112e-01 9.449500679421802829e-01 -1.579679049084897535e+00 4.538545695939475433e-01 -4.325245991127082412e-01 -3.486210000127075159e-01 -2.109348021429266196e-01 1.597884763221836257e+00 -7.337575245845325833e-01 -4.448976689508619131e-01 -8.055189575419845482e-01 4.191103397075153780e-01 -1.513178749895228048e+00 -9.226424494253130382e-01 -4.167339071252890159e-01 8.915623674769676543e-02 9.338362088886976720e-01 -8.448036945645011064e-01 1.429159776504913770e+00 1.526280486754534316e+00 -6.187795716853641270e-01 -3.334715221601534940e-02 1.825961773722073245e+00 -4.341159212668240230e-01 -1.011690005001876891e+00 2.890803804759375928e-01 -1.489293622107931703e-01 -1.401588511938674397e+00 -8.448110640710474462e-01 3.454373919497764622e-01 3.248587147781546447e-01 1.804653350357549590e-01 -9.851629222267387076e-02 1.228259007931785440e+00 2.325179675400962376e-01 2.121386487742659810e+00 -3.763121884129614902e-01 9.002472307999130896e-01 -2.436643820472205735e-01 -7.648525681542162058e-01 1.695777935683205007e+00 9.250840008931587866e-01 6.473712061948594387e-02 -1.413294541697885265e+00 -5.220657339531175056e-01 1.819102539765186988e+00 -3.551914714675254853e-02 -1.651837896965542285e+00 1.335856773943831621e+00 -5.521974471781413429e-01 2.892741688941855016e-01 -1.018003062235335043e-01 -8.422498159501322634e-01 -1.491063434169057178e+00 -1.872941170716429238e-01 -1.938598893438614024e+00 2.487920632460677961e+00 -1.698051846657799846e-01 5.104024261049100453e-01 -3.849160240014702361e-01 -2.156248696289873035e-01 -3.808018593546567687e-01 -1.844219557289179079e+00 1.310418550936140125e+00 -1.043285143808367454e+00 -2.856286806509334975e-01 6.787837190787964214e-01 1.580576442541246962e+00 2.114589913966699708e+00 8.744179203240682874e-01 9.304596240040641925e-03 1.458876750563362856e+00 9.329983326604380789e-01 1.081193878200620517e+00 8.498900397403691409e-01 8.052434754809825179e-01 -1.140145304675066029e+00 2.220166909481017914e+00 7.506063761955971136e-01 1.673875806930356314e+00 -9.531743623716335545e-01 5.013365254610360200e-01 -1.222141732668785341e+00 2.342171182056294876e-01 -2.683264335456924776e+00 9.635503913088026839e-02 -5.753296968412490164e-01 1.195103170428390760e+00 7.168716573485752752e-01 1.307064825874175495e+00 -9.544642569742867177e-01 -4.076613166077348027e-01 -1.477344257882772238e+00 2.343971909339563453e+00 3.961478549865998788e-01 -5.185408161400223426e-01 -2.691650195718118255e-01 1.574538997835455145e+00 1.659489478572115650e-01 6.712717076515235803e-02 1.330970936452482656e+00 3.829670677996145356e-01 1.924656762479678984e-01 6.204790992254415744e-03 2.090670060124334984e-01 -1.037423397146490789e+00 -3.386881317562899230e-01 -8.878880286276104317e-02 -6.879495879742838493e-01 5.407764405650523631e-01 1.262166723209020569e-01 -4.797078202085305887e-01 1.272579504620569235e+00 -5.949887362536155910e-01 -1.919670011472723647e+00 2.894603958478375247e-02 -5.156552638271822975e-01 9.498251631690144414e-01 -3.766374721318351271e-01 -4.404710640617305328e-01 8.513914128434696416e-01 -1.666221261588247238e+00 -4.651802503382512777e-01 7.685140178873028916e-01 -6.862406114265029444e-01 1.479172607584616994e+00 -6.084986070485499665e-01 -6.666182054431404325e-01 2.226738316504903448e-01 9.603844964336759604e-01 -3.198049384332682377e-01 4.560790377570328458e-01 -1.670358225403721919e-01 1.589158023995988156e+00 4.715685346346670803e-01 2.416387623179793442e-01 5.585616363406668006e-01 8.388920936892940716e-02 1.454581590144182979e+00 5.275653905798931564e-01 1.011699635448808809e+00 -1.825629771885259878e+00 -1.362214870299488789e-01 1.448423956562501447e+00 -3.475155677210427507e-01 -5.480394716524950027e-01 -1.524726256925425183e+00 -2.193533773591145875e-01 -6.842826453961684541e-01 -1.491267313492419255e+00 -4.003868697672274268e-01 -5.898159120156591939e-01 5.643385063847332628e-01 1.936060796657068206e+00 -7.635789181300473016e-01 3.959695042640795082e-01 6.922732986456991977e-02 -2.127223111350752482e+00 9.680645884253737954e-01 -1.549086995736221883e+00 3.725688646231429813e-01 -7.488662878308179893e-01 -2.539782652722407108e-01 -2.165143459090639044e-01 5.073887469982014675e-01 2.188724312689172835e-01 1.359507432848388486e+00 4.767495560703786661e-01 -2.610726390526351137e-01 -5.701831959486922674e-01 -8.202026794846247748e-01 -1.793909383131654309e-02 -1.279405804592746554e+00 -4.028198317263300132e-01 5.556377752884433807e-01 -1.724920040317758474e+00 7.633841012244112489e-01 2.535520665414090047e+00 7.958355145908621031e-01 -8.007345678258422916e-01 4.609201645669541714e-01 -1.750460624364378104e+00 2.348059109173173953e-01 -4.318974579590200702e-01 5.429866864196969400e-01 1.469688551358430795e+00 1.635042149870228556e+00 -2.398345850628304798e-01 -4.242062804034076318e-01 2.475451949902764959e+00 7.816490780414982187e-02 1.230410767378453452e+00 1.782103343453862232e+00 1.254194458387134503e+00 4.715133165054278264e-01 4.847072491787209336e-01 -1.944224278880248846e-01 -1.649993792334440101e+00 -1.891509427205426142e-01 1.252906151466184781e+00 8.230919301593264681e-01 1.251107880358725000e+00 -8.253162848149858677e-01 -5.086838699836591093e-01 8.199395454407121253e-01 1.917637586069592948e-01 -7.633358343767419063e-01 -3.079317543254662115e-01 -7.100685122517438330e-01 -1.047464655517878152e+00 -2.434408524012736386e-01 2.059806040956016382e+00 -4.304945027313848982e-01 2.411421486165306327e-02 7.294218976096075169e-01 4.520681577512999927e-01 1.598593126965779099e-01 2.299754537542424149e-01 3.927737419738612235e-01 -1.485005975235116571e+00 -5.273209204880101586e-01 -2.906209017506304892e-01 1.027574855263216236e+00 4.699081641434011969e-01 2.564684277094478881e-01 -1.785206278812180580e-01 -3.478857477439102341e-01 -1.917194941382778017e+00 -6.359002394134107838e-01 9.846968026715778866e-01 5.756248052200110266e-01 -1.523872123634008036e+00 -1.488082513467431089e-01 -2.606571651713304405e+00 7.900181688902880861e-01 -7.492852701482672906e-01 3.045910327153215635e-01 -6.201854992152968510e-02 -9.789452883127089944e-01 -3.043102132386552583e-01 -1.262357353819574035e+00 -1.061609961253767720e+00 -1.197905856100479394e+00 7.212779147467029972e-01 -7.924473872331363467e-01 7.888652661591250004e-01 -1.074334751826673262e-01 4.845077732711069451e-01 -4.085715623697318000e-01 -9.666248142400828414e-01 1.880933876810081395e-02 -1.325742450954204565e-01 -1.956228701224135946e+00 2.502481415433839285e+00 -8.196287117930658450e-01 -1.527039672995472275e+00 8.358669814790757879e-01 -6.510376950774083848e-01 -1.683898489513739327e-01 -4.339200177900993660e-01 -3.687063520876590061e-01 -1.076127622402017758e+00 -1.671638333454428027e+00 -9.076407211058619140e-01 -4.842995838197270420e-01 -1.459043166679782733e+00 2.367451298223364475e-01 -9.777051746873736127e-01 1.334804968659377700e+00 1.179599698517097117e+00 4.980243966418319568e-01 5.707553898067673215e-01 1.368868246905844632e+00 -6.901283037987133995e-02 4.218247905035936163e-01 8.374618909631500463e-01 -1.232893822988047616e-01 -3.598037622462479379e-01 2.020000012982742510e-01 1.151711290076394001e-01 5.732304646535520964e-01 -4.075969275955296789e-01 6.204202578119009104e-01 4.279085314152442643e-01 -1.240644777803122517e-01 -6.405314295044620687e-01 1.254442887677241103e+00 9.487921098685341004e-02 -4.850979427571015523e-01 6.101686208671066591e-01 4.752807317713745316e-01 -7.773442669218831869e-01 -1.628258906705465137e+00 5.151244624699512498e-01 4.290615603440323667e-01 -4.185138407388766524e-01 1.029225556836673272e+00 2.787100746050563238e+00 1.154867626627659627e+00 8.402741440279412055e-01 1.197501289000470551e-02 -2.623706404889879495e-01 -1.322902147990780097e+00 -5.949245420438462606e-01 -3.858951108058470969e-01 1.268400848220914368e+00 -9.135972359448103486e-01 6.322885861364083704e-01 5.573983268239314226e-01 1.856706162941313298e+00 -1.471360192485600127e+00 3.007951240626115519e-01 7.995659337932778943e-01 -1.525281292036929859e+00 -9.969118327365099341e-02 4.542427510922089628e-01 -5.133791320420572762e-02 4.576960598224778798e-02 1.237632713161254339e+00 8.182342699531609531e-01 1.944910158983682580e-01 -4.311425561580382593e-01 1.070986081426109904e-01 -1.370696467747176905e+00 -7.626912922214557078e-01 1.435313012968618240e+00 -1.014465007906216298e+00 -1.139379014512217486e-01 -1.176411088941895500e+00 -6.252001666044576522e-01 1.345942267924688629e+00 -3.411308585429902451e-01 -8.431155986454061946e-01 -6.140661881766436014e-01 -8.329392628835835533e-02 4.063329309943162215e-01 5.786267857322798802e-01 -6.880875388265094150e-01 6.243272704281114249e-01 -4.677466749287858550e-01 -3.670056081941244774e-01 -3.146225780034267450e-01 -4.446807427141311608e-01 -7.068553246223131525e-01 -6.275527095778463682e-01 -1.664576028409275044e-01 1.060562302267232360e+00 -8.874880760212481290e-01 1.982941836387897283e-01 1.766282061809504008e-03 9.028173177399810845e-01 1.573640490040817186e+00 -6.137723339754938001e-01 -3.768901175430571793e-01 -1.413490721086173796e+00 1.023379338671687622e+00 8.911773587614669756e-01 -1.184111181393619594e+00 -2.176347565963173025e+00 -1.651560101887829868e+00 -1.366076079081165018e+00 3.686493081579406139e-01 -5.920853223121765874e-01 -1.523116869421867470e-01 -2.300131710436994353e-02 2.206836354625276275e+00 2.451189467582857162e-01 2.392936932051780430e-01 8.788141502878586975e-01 -1.714103595136940106e+00 -1.485817069252215739e-01 -8.102369157107810471e-01 -6.367734004192465713e-01 -7.601310042600555317e-01 7.793003342882333095e-01 -2.832063314720209002e-01 4.616704877448782884e-01 -2.592764380737059504e+00 -8.024953478980337840e-01 -9.701818725776363284e-01 6.082263149038633632e-01 -4.009519537185628479e-01 1.581159132028305825e+00 7.078067759648598578e-01 1.770157352068050027e+00 -6.714238760347928103e-01 1.656957148888992482e+00 -9.928748975775617547e-01 -9.030729617498997053e-01 -1.632840765712974818e-01 -2.411530222147547087e-01 4.751799647682886651e-01 -3.099380627953036149e-01 2.942808146454209406e-01 6.789716732638035879e-01 -4.840599893773450679e-01 -1.916971042569079464e-02 1.460904092893274692e-02 1.291055216336284728e+00 -1.013007495949675096e+00 8.385266127686225035e-01 1.125537665943044940e+00 9.728699485818889103e-01 2.486080884346603959e-01 -1.834575671613027703e+00 5.785809978064537784e-01 6.820075314620909213e-01 -1.398947636725049737e+00 -2.853862364999813495e-01 2.499504633937873699e+00 -1.274183106196346560e-01 1.550632290069418717e+00 2.234028624790026729e+00 8.062232029071745298e-01 1.333425109377287754e+00 1.780199601171389423e+00 4.674154479614658353e-01 6.826060472510091515e-01 -4.227768352848794153e-01 7.160316867275455799e-01 5.178848150605005474e-01 -1.841237451263014302e+00 -5.312954425011946480e-01 -1.026927223231814734e+00 1.686642537438463263e+00 -5.469997398926697979e-02 2.084344335702647655e+00 9.777666715239951012e-01 4.374544443777397817e-01 5.624093105336764875e-01 -6.658554259887509152e-01 8.846449051332626601e-01 -7.251788829728742503e-01 1.194735277997625245e+00 -1.817048495289147692e+00 -5.774298188655112574e-01 8.673125348646976152e-01 -2.357412787185227732e+00 -1.667028212015154998e-01 1.625851473111745049e+00 4.645939901628637347e-01 -4.607796373887629304e-01 6.639657876404637671e-01 1.944056159669282469e+00 -5.347328944948235296e-01 7.324852202817927482e-01 2.080825907848689482e+00 -8.230588955057299705e-02 -3.063002218039301838e-01 1.182982660068744529e+00 1.834851998490684144e+00 -2.330142038682790906e-01 -3.193122937936255790e-01 2.868832238084498276e-01 7.459038703625943401e-02 2.532847379350861017e-01 1.652246970444613883e+00 -8.466490697130346632e-01 2.369988235210651328e-01 -4.951161806173571267e-01 1.469137540582146961e+00 -8.447666445455780382e-01 1.096560881311334334e+00 -1.443767210850231297e+00 -3.506765911171664807e-01 -1.036141646953239182e+00 1.010000768837215013e+00 -4.846516704721894331e-01 -3.958670399935164119e-01 -2.564265457795053549e-01 5.477158687301972861e-01 -1.386690795959425238e+00 7.605230508181627380e-01 1.676933160653516774e-01 2.212926195288776599e-01 5.333216247209113803e-01 -2.096224090541125129e+00 -8.682201549804433038e-02 1.448424288661127379e+00 -1.522958204716369446e+00 1.030611199656718435e+00 -7.611073449630439969e-01 1.816551922917922501e-01 1.340832950863427575e+00 1.890174363849028705e+00 9.997238086745454666e-01 -2.994211848934110187e-01 -4.605250896763576907e-01 9.276666316721978722e-01 -2.967536304617643395e-01 -2.770704809563974691e-01 1.351760492719322526e+00 -7.592823604566018014e-01 7.636306578754153973e-01 -1.940669551305364227e+00 7.403363027695436700e-03 6.514154981424612467e-01 5.319396510686822399e-01 -2.642039401983839464e-01 -3.854378774238779171e-01 2.198861956031194165e+00 1.863185856010941999e+00 1.975699771761499079e-01 3.355389735280623897e-01 2.230828334170064930e-01 -6.296326457470484694e-01 -9.420472639321273434e-01 -1.815463584139306530e+00 4.738580985609441298e-01 1.773903867890435304e+00 -1.223760072601983051e+00 1.910779202533349208e-01 5.561060948571809881e-01 7.245468947467995635e-01 1.459134456306392380e+00 -9.343190083138689372e-01 1.511546335516052553e+00 -1.509818882842126397e+00 5.420983963883214268e-02 -1.183764441084770525e+00 -8.980162101529335361e-01 -2.921058175845503979e-01 4.781379098686688867e-01 -7.558302591846911556e-01 1.661843663473052679e+00 8.051295978016507204e-01 3.422328674696389905e-01 2.811592503088992112e-01 -2.036342806947377682e+00 -1.359056074125248204e+00 -7.206989486217509414e-03 6.537139344614861791e-01 4.882221634930745680e-01 -1.302199740965824359e+00 -1.949865629043824100e+00 4.987536523620365037e-01 3.350808004051280542e-01 6.289515034553866402e-01 2.517305234905601985e+00 5.229014660873805287e-01 8.312068811349179187e-01 1.506420649243390031e+00 2.332724564710689563e+00 1.684590520612989362e-01 7.100954088283144283e-02 1.026614006119258571e+00 7.398188065319607487e-01 -1.499119420955952187e-01 -4.500205090943398822e-01 -3.000247906456822156e-01 -6.216818750793230708e-02 -6.909486037279052306e-01 -1.348540012025121637e+00 8.111430862618645987e-01 -1.940386484199774886e+00 -1.639635155082484586e+00 -1.258254191490156826e+00 -1.154879937878936946e+00 -1.281020505336734505e+00 5.550632552445903256e-01 1.211663784521164189e+00 5.089211322609140664e-01 -2.372853849445092644e-01 -7.171698997416152688e-01 -7.396309361191171217e-01 -4.734016814547597485e-01 4.805714861861890563e-01 4.298005764435869347e-01 -7.781366160372401586e-01 -7.757074657916737115e-01 -3.608451190494882943e-01 -3.798798291472796906e-01 1.483241123987489196e+00 -5.676003482106095621e-01 7.059621751420757096e-01 4.107509326597220123e-01 -3.698789286515229424e-01 -2.490037758017013547e-01 4.897856461238225267e-01 7.563753977097649184e-01 1.260086342088631461e+00 1.024226197996489091e-01 -5.089048170304614205e-01 3.596041639845663496e-01 6.560007842303324788e-01 -1.407694579886488606e+00 1.021373309914836991e+00 1.425051835328394467e-01 3.529101910959409061e-01 2.188430854618905186e-01 -1.543732885534362387e+00 6.440436050486119113e-01 3.212176032133610137e-01 -4.572581559565722653e-01 4.841285947389716293e-01 4.816196506829965168e-02 2.064963670550436503e-01 2.574001533403421416e+00 1.334225806636519795e-01 -2.164493714624730891e-01 2.219266621275396700e-01 1.291715567914997476e-01 9.635500898154457372e-02 9.111263932483157912e-01 -1.437035196816749849e+00 1.056819748771877343e+00 5.519619920531403379e-01 7.546578530261669471e-01 3.699513892138096560e-01 -2.434332100773846652e-01 -6.513605054639364234e-01 -2.811941528304370275e-01 3.040527387939742643e-01 -1.636840672699062083e+00 6.240910880176223641e-01 -3.218926617845908056e-01 5.768041886631256610e-01 -3.577814078703983047e-01 -5.313203828975200382e-01 -2.302772097188494071e-01 5.024593487354731547e-01 5.412049985162225019e-01 2.331959147652882258e+00 -2.661664446395557437e-01 7.467489292025235592e-01 9.846086810477011619e-01 1.671532843243368482e+00 -1.171578661788911457e+00 -1.072518658282634596e-01 -3.649729919110281662e-01 8.499044320112441042e-01 -3.125745429272470677e-01 -6.250764100371521970e-01 7.003396811696149804e-01 1.043725839673847605e-01 1.302286180834880236e+00 -1.175677852823880709e+00 -8.857658731985278422e-01 -2.664099462172977995e-01 -9.897705006292965013e-01 -4.369585892780551428e-01 1.257682102516608280e+00 -9.645948748280683827e-01 -3.742597593565996639e-01 -3.164353552161631167e-01 1.397128768496683771e+00 8.657391417185200666e-01 9.444309415212496228e-01 4.135048198530549834e-01 1.441556482428986818e+00 6.402663381285547128e-01 7.595023401095122306e-01 -4.352347862559954317e-01 -1.287736157807884974e+00 -8.244709475667635346e-01 -1.933484255323622211e-02 7.564439639241089530e-01 6.581288846300050732e-01 1.099088619660596899e+00 -5.350314100755201308e-01 -2.188900532853278180e-01 5.086065139469492236e-01 -5.007776339167041568e-01 7.265009737622326602e-01 8.065222544671183380e-01 -1.940762580508881063e+00 -6.245356922580116432e-01 2.466886746757527560e-01 3.399326757508717156e-01 8.544597183423732201e-01 -7.379658855213414581e-01 -7.623744073556588674e-01 4.738559456727985952e-01 -5.617787993113657619e-01 4.124351575192516939e-02 1.455457615028454166e+00 2.087127426771398231e-01 3.994384225229441476e-01 1.280593967509129349e-01 -1.444832440065789037e+00 -7.748452395694589434e-01 1.903356973160163390e+00 -2.876761172675668998e+00 -3.455015959591022784e-02 -6.816309561148417018e-01 -1.824947924303152336e+00 -8.316757917084026674e-01 5.746171542301665713e-01 2.237288121796702500e-01 2.702018217582493054e-01 6.016355090872743672e-01 -1.120547620671558775e+00 2.758138174522436481e-01 -7.220995868484850755e-01 -2.460356492482707602e-01 7.456389172654820374e-01 2.125148102256597671e-01 -4.516541746614189390e-01 -3.743087503502213198e-01 -6.439648949595455640e-01 2.516868049540202379e-01 2.329287289334690259e-01 -1.368653931812038538e+00 -7.845376923263281954e-01 9.845808183960073068e-01 -1.134188636355491164e+00 -8.327704507844398973e-01 2.256450925802609420e-01 7.406452436194279620e-01 -5.720960501655399932e-01 -8.124550423217108408e-01 -1.192999189737294075e-01 5.896522792639626864e-01 5.218971593322505598e-01 -4.558157852409296940e-01 1.247524041549614271e+00 4.691643428418279527e-01 -1.945896812232399187e+00 8.901850970490880754e-02 -1.208900621233216732e+00 1.943075839608222610e+00 5.757860007861848040e-01 6.995052187683077349e-01 -7.596085168394802745e-01 -1.822482523687036338e+00 1.824242880789439303e+00 8.945011786095839745e-02 1.389542769364037644e+00 -8.960233569905106110e-01 2.896044465562323464e-02 1.887614863759261130e+00 -1.757053309131949570e+00 -6.046880156862235456e-01 8.681699950574368607e-01 -1.258408979744030376e-01 -1.085152370393684951e+00 2.374600938888611901e-01 -2.866036573922250974e-01 -1.123216374637673542e+00 8.378131415474675547e-01 7.716326676324741785e-01 5.657341715061912080e-01 -1.755928456474876054e+00 1.217587721758293107e+00 1.738476990595176908e-01 -1.442379286086689527e+00 2.228594154875241928e-01 -1.363832620134304563e-01 8.792436691178335817e-01 2.077787707634847769e-01 6.618362001307286357e-01 -2.177179251842366325e-01 -6.670651068753991053e-01 -1.786279053048112075e+00 4.725058382278372049e-01 -8.862909951568641587e-01 -1.001921949930008049e+00 7.086266515146655287e-01 -3.840621071549858018e-02 -9.415055639505772733e-01 4.333497745161561943e-01 -1.130704629647063086e+00 -5.770261392832206626e-01 -4.290812611023434586e-01 -4.342731759758651777e-01 -1.195199246597265397e+00 1.752904986187709124e-01 5.844311875738724682e-01 8.137913564450577342e-01 -7.335986571665579214e-01 5.293624154438312246e-01 1.046148568705830950e+00 -3.276402015156325565e-01 7.472296491512983030e-01 8.828960154067510002e-01 1.038453836532520436e+00 -1.647416128450884587e+00 -2.223910052879090493e+00 -8.256024076184164118e-01 3.966724333212603981e-01 -2.401014015105716048e-01 -1.340069508108234775e+00 -1.943162689373597152e+00 -4.113571989424398279e-01 -1.868974527431212618e+00 8.461196698687811768e-01 -3.618044100876737224e-01 -3.441615044227224751e-01 1.838205849773410172e+00 -3.901521571587184944e-03 1.170369844474932197e+00 -6.956837207864698946e-01 -6.932591362111135969e-02 -9.045199623903695807e-01 5.065266469364605451e-01 5.338811282731804608e-01 -9.308593017963830984e-01 3.953645643825219880e-01 1.433640984246121186e-01 3.038224155080467836e-01 2.277698518818390971e-01 1.192862132124247410e+00 3.394754988570445331e-01 -2.121619329153778821e-02 -2.220022112222798105e-01 8.571030025278895126e-01 -7.308871055549073237e-01 1.020200119689533391e+00 1.286454194360376002e+00 1.437317680551209786e+00 4.291410173462222866e-01 -8.214709441354116626e-01 -3.008934675788549340e-01 -9.617098607699177126e-01 1.015974226417867499e+00 -1.819722902505679585e+00 1.066190156275593104e+00 2.081018259315006984e-03 5.079905207758799168e-01 -9.403202431788019178e-01 1.697776894334478870e+00 2.273100661031558778e-02 -7.187866736606866036e-01 2.038216970092176616e+00 1.532093785768244842e+00 -6.006529628549884814e-01 1.428697917047594412e+00 1.110742208787205837e-01 1.670923032463823343e+00 1.103163070716101313e+00 7.629217044966688510e-01 1.154917585800209201e+00 -4.174007027237415790e-01 5.155609396782470100e-01 1.510996784946332938e-01 -4.159613794705992462e-01 -5.930045666857078901e-01 -5.653012422025613937e-01 -1.086025622232064780e+00 4.647963084692205427e-01 5.063952386412106099e-01 1.364336680416136316e+00 8.201252395623095381e-01 2.624296813732132985e-02 3.449815541353778436e-01 -2.832136749012107435e-01 -4.037878362228485285e-01 2.903882062728801450e-01 -1.602100012238380500e-01 1.018276659361061043e+00 1.039407419256193732e+00 2.014478732434656472e+00 2.311337884905869444e+00 1.261925049912330898e+00 -3.364738564040130053e-01 5.167428104003600753e-01 4.525803853913909491e-01 1.375926680614666608e+00 -9.869613421809082521e-01 -1.877132355119459861e+00 -5.658312716985708368e-01 -9.557056591098500586e-01 7.329527346082217454e-01 2.897497014733229626e-01 1.742390800471191048e-01 1.259957217450394795e+00 -1.908757111048777322e+00 1.011776957252676024e+00 -5.650519889374492344e-01 1.156359986072472923e+00 -2.707638974520364950e-01 -5.526875312226141590e-01 -1.002575876213807504e+00 -1.392035635637610902e+00 1.370044274401593709e+00 -1.355798941202151497e-01 -2.055551755821652116e-01 2.013731473143848039e+00 7.609908714934474072e-02 1.066410345045369690e+00 1.826757372686519831e+00 3.227222837103229103e-01 1.910245235912108930e+00 -7.410847982261197231e-01 -1.437149976798776541e+00 3.498025475341840496e-01 8.153652136913790149e-03 -4.453182260553306127e-01 7.244236843470516773e-02 1.720337919511801539e-01 6.678228355747972689e-01 5.605958545957474559e-01 1.333247958322207216e+00 1.636393394262203982e+00 1.197126160544617735e+00 2.467585939905321546e-01 -6.470737258658493252e-01 -4.036416601230903844e-01 -2.993853147000530290e-01 -1.587269593216126706e+00 1.892824097970471908e-01 -5.046143340478442818e-01 -1.549514471020494236e-02 7.262877168778957004e-02 -7.655680317539512725e-01 -1.203263207666151358e+00 3.808194388691065191e-01 -8.621021566399912628e-02 7.555058696837443910e-02 -3.903249713186295877e-01 1.328765005641984187e-01 -8.817426071357529205e-01 7.886400130191530966e-01 8.515699027976383340e-01 2.333548487270526162e-01 2.794734133401909348e-01 1.036848507789975615e+00 5.800794588619597597e-02 -4.100816411749943491e-01 -6.128629170640586404e-02 5.479099280884479617e-01 -1.098704244954512577e+00 -9.080267905554686436e-01 -5.778599319291517489e-01 1.478532621021696247e+00 1.193464687354260922e-01 -1.194084100855987707e+00 -1.852738429660978348e+00 -1.743476293371577779e-01 -9.296878412585714013e-01 -9.090029067006876184e-01 -1.252664259059918184e+00 2.520333461606353964e+00 -1.094104773995723034e+00 1.639108073383990005e+00 3.678551775161320592e-01 -6.977029929148065301e-01 4.632343165459474887e-01 1.998862372841705703e-01 5.698712517425468249e-01 8.135041370697810859e-01 -1.024757875187802147e+00 -1.201470766345700686e-01 8.971147896362128282e-01 4.160339715116203596e-01 -1.861564005412696399e-01 4.281787488416444187e-01 6.561256661411521973e-01 -2.595071947367075360e+00 9.634653653230100812e-01 1.300423924257431807e+00 8.189413959590436942e-01 -1.840795497925231228e+00 3.377815413222220453e-01 -5.373702257797401405e-01 -7.985971237382604171e-01 -8.106369635767535220e-01 2.443823177307868466e+00 -3.147046079216417325e-01 -1.403046221319098175e+00 -1.745540010750046500e+00 7.338622773121098453e-01 -5.642607860426621658e-01 2.688988121669498577e-02 -9.422602692560115567e-02 -1.520444471055694358e+00 2.430800380111192149e-01 1.337564713332551669e+00 7.952375989167548287e-02 -4.507985814055933682e-01 -4.437656377066450664e-01 7.073723311918925227e-02 1.026414642313547398e+00 5.298706647752781107e-01 4.319801253801161534e-01 6.778480734724814383e-01 1.905250747374535036e+00 3.839292247246544054e-01 -2.028532234815420221e+00 -1.954993893236785407e+00 -4.878008348837837849e-01 -1.700366300714036605e+00 6.610160050358869777e-01 -3.224697699495417402e-01 -3.063874488708702160e-01 -2.900837177479509421e-01 6.777751224733969959e-01 -1.094997881617601809e+00 -1.405814525219080791e+00 1.852322030454251811e+00 -1.484198594062535737e-02 -2.710530952422348164e-02 1.442424102151592946e-01 -6.397039748913676549e-01 3.810823525752943808e-01 3.143082446753724946e-01 2.149054832651463021e-01 1.695997427930703960e+00 1.670085490848074894e+00 -1.189500767901334327e-01 -7.664249346970939403e-01 7.371255265900299447e-01 2.425958607452325666e-01 1.145374342920305155e+00 -6.170322858433984203e-01 -6.999435410656319467e-01 -7.374708614549426722e-01 9.174273929707639150e-03 7.260348951061252991e-03 1.125498786830804870e-01 1.595673983034509691e+00 3.882720466160960449e-01 -1.108933906135008529e+00 1.330829510404684779e+00 8.314815972309187730e-02 -3.932591431990811182e-01 5.281799172807841725e-01 -1.302166124266787239e+00 5.963082231748180195e-01 -1.064255724870506015e+00 8.234889415887732822e-01 -1.799722615174662810e+00 -5.193153735321895947e-01 1.323655208577440678e+00 1.432536707379009844e+00 -6.995760211145484186e-01 -3.975356246619740075e-01 -6.577998231045436572e-01 -9.537020611702774486e-01 -3.623716921638703292e-01 1.802099093690689297e-02 -3.378608060633469523e-01 -9.602869484187894766e-01 1.328525073902629972e+00 -6.553937028649685637e-01 -1.010597235021648999e+00 2.034607039205041268e+00 9.376576321116367185e-02 1.313049011449003656e+00 -1.792802322064633858e+00 -3.900362096634675535e-02 -2.208167057541762901e+00 -1.133061081569815221e+00 -1.281688976769019161e+00 -9.930718710055786991e-01 -1.006875862860858284e+00 -7.953343490755273582e-01 7.564513010595637077e-01 4.581067523215531234e-01 5.677728433649660289e-01 1.646417713226736801e+00 -5.213314801634705287e-01 6.354702885072031071e-01 9.625435259067345317e-01 -2.658079165154414447e+00 -4.823740915614752600e-01 4.546276083360931142e-01 -2.191404184363970886e-01 -9.452840514176650277e-01 8.490225829547345393e-01 3.485568440651297117e-01 1.832101769392901480e-01 -6.845532667189554998e-02 -7.876918305672636622e-01 2.728565200271416136e-01 -1.319776998819080616e+00 -9.259153655635871116e-01 -7.941747834152303176e-02 2.164041280127636746e+00 -3.159600224508005706e-01 1.164233291097251932e+00 3.067219489418487877e-01 1.486840901712595864e+00 -6.990027065085929747e-01 3.173164121069477206e-01 -7.250398270305206117e-01 2.412013616196056198e-01 -1.176775698850457852e+00 -1.662303810931247128e-01 4.065730838894409671e-01 1.170558442274099858e-01 6.115438039829829142e-01 7.935986888712540654e-01 1.152882391054018685e+00 -1.844315988085254432e-01 2.294749015458646957e-01 4.752381307759650370e-02 -9.373208534441757056e-02 -1.057399473583726435e+00 9.443909375308142673e-01 -7.732775684931648685e-01 -5.191140816351392795e-01 1.506976478269073105e+00 9.527605678239079445e-01 -2.459709793399807998e-01 -6.270309036656598334e-01 2.956151374628553929e-01 8.684161594532648909e-01 -8.645730671880449969e-02 -3.260057788239219545e-01 -1.621892794961499185e-01 8.359905566149671285e-01 -5.414211428408249871e-01 1.265316247374043357e+00 3.495383092255883728e-01 9.815091107097506651e-01 -7.415499551877344775e-01 1.375747940031085692e+00 5.241239908957624483e-01 8.335489182847392875e-02 -8.707325384986251693e-02 -1.144470053426875689e+00 -7.305858790113271828e-02 -1.174572140192463143e+00 1.905776187941553845e-01 -3.272939057287930220e-01 4.851543024772542179e-01 1.664563979260184956e+00 -8.500522309832936330e-02 1.327387754614040016e-01 8.535572393621826404e-01 8.131990940042359561e-01 9.711795042226859520e-01 7.675382794818861321e-01 -4.320484191986239120e-01 -1.235556725352807694e+00 -1.023827161116458578e-01 -1.117246929249432030e+00 9.167735314702498695e-01 6.897633940440390798e-01 -1.175178155793006329e+00 3.111915612069011128e-01 -1.303479390632694412e-01 1.875811526463725676e-01 1.365419612504027214e+00 5.707698370444546088e-01 4.679558076797242783e-01 -4.988712065262306677e-02 -6.656336348569720229e-01 -1.077036345879049062e+00 2.238944225081384021e-01 2.808659424480085320e+00 1.015002700545368342e+00 -9.407355577782214318e-02 -7.524586279492569973e-01 -1.505206962910437207e+00 -1.618720746720019588e-01 1.236096032313116044e+00 8.349213369983493616e-01 -3.711998967147046025e-01 2.592936367553631438e+00 -1.444458691087115998e-01 -7.507944084591341438e-01 -1.083080031385718511e+00 1.405713052961606591e-01 1.414393096729520849e+00 8.036338459772187637e-01 -2.786110883534380633e-01 3.800546052439768285e-01 7.685340145769544717e-01 -1.336889542976513301e+00 3.165856595463854006e-01 1.354932185211859208e+00 -1.277118888433907085e+00 1.241040931861393526e+00 -2.261789290928127028e-01 -2.520984511281552543e+00 -3.022291135667283246e-01 -8.494238412585517484e-01 4.239889361563771719e-01 3.411965442906078616e-01 1.036513664692093606e+00 -9.417136951079498886e-01 -7.080017214663131275e-01 5.356601769172566474e-01 -8.783685463626527135e-01 9.624132351605562130e-01 3.964035788103428271e-01 1.294128045977561481e+00 -9.912031716087321698e-02 -2.569748484414210221e+00 -2.285215325934051578e-01 1.389479393162866394e+00 1.547600001014690085e-01 -1.187278002802331534e+00 1.136615345022186779e-01 5.942004242614055132e-01 -7.684261642355120214e-01 3.047738344787279466e-02 -7.135761970880746263e-01 2.191295549090166439e+00 1.537088495598545990e+00 4.782020261606320655e-01 1.130278969531874900e+00 -1.530680471206509984e-02 -1.091179817134611207e+00 -1.422211676372775457e+00 5.985234563207189051e-01 -3.307507522841035552e-01 -6.603550169789687008e-01 -2.787334336092886500e-02 -9.379757911535656634e-01 1.027737688908508584e+00 2.839207836365344462e-01 -7.895355720132822830e-01 -1.485842658654088488e-01 -9.733313534647747289e-01 1.435575361978152532e-02 3.117133362244396411e-01 -1.405162037108325990e+00 5.415541747433039177e-01 -1.156209737994414066e+00 3.885996505997354467e-01 6.314430341096566313e-01 -1.757573960203711316e-01 8.041152535863155260e-01 -9.704355539206568348e-01 9.285280823628357105e-02 1.542895239337854947e-02 1.074887794658871298e+00 -2.611639602679714511e-01 -6.524107728807185258e-02 7.405746943487673262e-01 -9.458456781569560823e-01 -1.392317441066110995e-01 -1.296724065762642430e+00 9.211178195771629884e-01 9.716734201536453286e-01 -7.273463747192255857e-01 3.750176283810753297e-01 2.646274596122261680e-01 -1.589379773956274500e+00 -9.085692822532027701e-01 1.100400497143099399e+00 5.725535604408399371e-01 -3.668921698731096304e-01 -6.958402914778072379e-01 9.283122932617728917e-01 -1.730302524156671184e+00 -9.379551927112592669e-01 5.652331632264752104e-01 9.181434882576586243e-02 1.043790705386299145e+00 4.987787601049770148e-01 -7.768905536394961064e-01 -1.538517635520653126e+00 -1.135439090250700334e+00 -5.001700076865767119e-02 -1.089313898282977755e+00 1.260934260770607551e+00 4.445087686102454638e-01 -1.165135305473948280e-01 1.045530036007664004e-01 -8.593860277783199608e-01 7.596910870310391584e-01 8.753824958389260225e-01 -1.115109160489285545e+00 1.696899926027032324e-01 -3.696278492664372139e-01 -7.201742718035060165e-01 -1.480529282243953526e+00 7.310481396730851567e-02 6.062074474223902998e-01 4.514743879576094132e-01 -1.052030215449799577e+00 6.390609154262691938e-01 1.396671774836155677e+00 6.939998846767919671e-01 5.351790972975377647e-01 6.581795457442799480e-01 9.497840435362067679e-02 2.378440904371776077e-01 7.921570657706447083e-01 -3.202347917986405057e-01 -9.598590316421702351e-01 1.007619692774099018e+00 9.696692583903372686e-02 -2.865832994291475089e-01 -2.377687537582919008e-01 -1.150904392009472477e-01 2.556864590313450702e-01 5.639087090420204923e-02 6.391687492962220274e-01 2.755582294506074836e-01 -6.519713950098333655e-01 6.276494251379902689e-01 -7.496289443025898613e-01 4.848990674482745455e-01 5.178734633074225657e-01 5.490738430832827754e-01 -5.350946807500610580e-01 -1.073657861267340585e-01 -4.800214993116545537e-01 2.596975511571586459e-01 1.447984062214377754e-01 1.589218878593364748e+00 -1.406546952253409088e+00 1.203222159858303025e-01 2.311828607050524786e-01 2.494699901048965107e-01 -1.481025912218878027e+00 -1.906375144305603453e-01 5.643239382022980921e-01 1.417219096753167262e+00 -9.410113487612618011e-01 8.156863526055974090e-01 7.330631597902530494e-01 5.173093334299341262e-01 -1.393712089233126505e+00 5.639137490555473642e-01 2.565104420791914031e+00 1.292750028437748888e+00 -1.602460171009659318e+00 -1.713951598769395401e+00 -5.221705190210554903e-01 1.822028779639385254e+00 3.284156951459826779e-02 7.809063213002381820e-01 2.912061555477475361e-01 -4.608035540751136971e-01 -2.249869528605119573e+00 2.180155281714029891e-01 1.452729416380297012e-01 -3.659547340888875122e-01 9.499709717786845031e-01 -1.215639519726859241e+00 2.787550700104395873e-01 1.206772177582002170e+00 4.010342165453247842e-01 5.084441270902709809e-01 5.838502144265836011e-03 6.207831967199650691e-01 -1.496503667262408133e+00 -6.211119075052895511e-01 -9.622736590031206738e-01 1.185186541039892294e+00 -9.884982891862161836e-01 4.577276262887201019e-01 1.700115258134876073e-01 3.090776968052179052e-01 6.159877645346860664e-01 1.812536102901952439e+00 1.199165861480627759e+00 3.889860026948654403e-01 5.752878283695314066e-01 -4.717073006365233856e-01 -1.647279554187461637e+00 5.717824555396074926e-01 1.348904275593818813e-01 -8.731214689956852126e-01 -8.778392372147297840e-01 -2.129509316678948494e+00 -1.374611530227391465e-01 3.811235338882608681e-01 -8.010053285020150016e-01 6.759611091299577712e-02 4.329509376926726771e-01 7.018306720305836910e-01 -8.168985236709859210e-01 9.687020111954776080e-01 2.444743907764000301e+00 -1.834313315068386574e+00 -3.309616078044879672e-01 -8.457953035814113063e-01 1.438171950194298832e-01 -9.407659856652418606e-02 1.693936662594562881e-01 1.084347260636884025e+00 -3.213452158043090812e-01 4.029595992437873808e-01 8.288890837704239178e-01 -1.397162341742878455e+00 7.371143133894801636e-02 -1.555774805999521337e-01 3.764184202094287279e-01 -6.366045664165809193e-01 6.503593638557059187e-02 7.080453507724513429e-01 -5.539262820958910094e-01 -3.400534909304110398e-01 -2.315690951983438994e-01 2.577587697721305804e-01 -7.689625575258988155e-01 7.594273325896543081e-02 5.118680010088785259e-01 -1.545582449649277379e+00 2.129963913555220856e+00 6.384247695079307006e-01 -6.100495905116223166e-02 -1.854175179099775805e+00 -9.782903446300016403e-01 -1.209026451254607393e+00 -2.267762943556154986e-01 7.371785336361702523e-01 -2.848267130132093872e-01 -1.773825724232784562e-01 -8.107648452008285878e-01 2.818919928979403133e-01 8.101985581358199795e-01 -2.546546147003345695e-01 2.252018287894063331e+00 1.836864284587700791e+00 2.934299666266128592e-01 3.717440345842450838e-02 9.819218421675407482e-01 -4.631132638301344584e-01 -7.594254156502269204e-01 -1.668082753749453584e-01 1.119491635676172825e+00 -1.549127449659172262e+00 1.083213207204470230e+00 -9.818756853492269787e-01 1.338165375696522830e+00 -2.537584895627681636e+00 1.497918297452984548e+00 -3.259346865425713502e-01 -9.910326212698001846e-01 2.308289562941489681e+00 1.671149082630116078e+00 5.857945748765098770e-01 -7.981239495335922252e-01 -8.540822733596549199e-01 -1.683799174082030836e+00 1.575812397813496427e-02 1.176787163642803336e+00 1.652886135527121825e+00 1.104387289665106131e+00 -3.588407616210513296e-01 -9.639375535020711094e-01 -7.979201771226822615e-01 5.788463649861437244e-01 -1.555055717287134653e+00 4.619054757465859140e-01 8.188596404375356741e-01 -1.841412592815312443e+00 2.544822691140279369e-01 1.510051378000818012e+00 5.113939023860654132e-01 -2.144455891881838827e+00 5.972554043862284834e-01 -4.045861706570734739e-01 2.649724181300728842e-01 -2.769437586093512760e-01 -5.016500478494172466e-01 -2.272491521996185426e+00 -2.053626524705365775e+00 1.604086509744298006e+00 1.463923671660873893e+00 6.337462400224967707e-02 -7.496857326689422285e-01 2.154908525715573564e+00 -1.218281173215264079e+00 -3.419851881970999430e-01 -1.644172956757463389e-01 -2.066587982561744585e+00 -1.222125076751032546e+00 -1.242234505274044443e+00 -4.491709932782262937e-01 1.223532751804019325e+00 -1.553545630313357462e+00 3.818464002492877873e-01 4.457004301400152024e-01 -1.287488656331196024e+00 7.624671478901996480e-01 -5.886481296242325190e-01 2.412994937579111265e-01 7.279163067973469792e-01 8.984251852419260498e-01 6.868616878049248475e-01 -8.048567946550719832e-01 1.504177953229956843e+00 -9.938401643747027947e-01 -6.372418848303529337e-02 9.800920814608632403e-01 1.373071593063431406e+00 -8.172776877110009552e-01 -2.837526640483458706e-01 -2.336117623928400944e-01 -1.579401494773648107e+00 5.136409012143468011e-01 -1.815663994458674768e+00 -1.937836996560613756e-01 2.129522356018011264e-01 5.205363008897214705e-01 1.904259984740789280e+00 1.515710166971551809e+00 -3.058410602574981318e-01 1.634695519760822890e-01 8.627714767879496316e-01 5.548489760604062848e-01 -5.282859071670326090e-01 3.972547837676575488e-01 1.630006075931698550e+00 -1.776162479565508878e+00 -9.684837202303970827e-01 1.380009360546687880e+00 -1.613973490152849077e+00 1.792586564891917478e+00 -5.720740307500133542e-02 -7.341498221877869323e-02 5.378686207555211096e-01 -6.916010113737254550e-02 -7.062361898128884929e-01 -6.258708228041153232e-01 2.465665945373988477e-01 -1.240396017094953285e+00 -3.400145383781230102e-01 5.793209188749256361e-03 -1.026676960927106697e+00 4.965972602238560296e-01 6.690842906105499699e-01 -1.318207154000873849e-01 -1.038903405584140072e-01 -4.960323308190685565e-01 2.147981263992901013e+00 1.128792207545716186e+00 -1.030855202344991284e+00 -1.031941081575245667e+00 -1.882645373949361156e+00 1.731984732592109610e+00 -9.825331705552517447e-02 2.894632375298640703e+00 -4.226612904628688772e-01 1.308800817270052708e+00 1.612651234479102635e+00 5.349015044824355636e-01 8.779919472997462782e-01 -6.116453815715421349e-01 7.118560955152918313e-01 2.957520128876223731e-01 6.243259381090818794e-01 2.974133390835176805e+00 -1.894964256860082630e+00 2.272381390140471580e-01 -3.873881815152500074e-01 3.180898941119348344e-01 -2.756034657882403590e-03 7.764198443534380267e-01 -2.160508518146342094e-01 1.246031296891448203e+00 -5.679744304724022586e-01 9.027349025048549969e-01 3.512984215427771839e-01 -1.195561162852942116e+00 -8.392617189854617576e-01 -7.312918855905499449e-02 -1.880061318598382769e+00 8.106591353822015789e-01 1.899116550006166582e-01 -3.982386540185579027e-01 -5.638030090269773309e-01 -2.196467959293402911e-02 2.933331655023581619e-01 1.180549986041504074e+00 7.594821165337214408e-01 -6.114426143026461258e-01 -9.010859093090868299e-01 -6.927448208927956541e-01 8.780481792793781715e-02 2.514286406120877171e+00 1.396607302321506427e+00 -1.525793399222345137e+00 -1.478674273458629562e+00 -2.887002006912893215e-01 -5.677900372765890546e-01 -2.927640198925883785e-01 -1.823197026701603107e+00 -1.837735283288000954e+00 4.786400122313023142e-01 -1.472670117995471983e+00 4.580777831132122890e-01 5.146428907766114058e-01 6.905970684225394562e-02 -1.372313724550230374e+00 8.847801920815491494e-02 -8.635927071603205496e-01 -5.320708258924711220e-01 2.827231558930813349e-01 5.864129861342629590e-01 6.627957707964311496e-01 2.139449710067500288e+00 -1.046469122151365339e+00 -2.817526382139759367e+00 -9.536376643010374687e-01 -6.016464645669084010e-01 -8.360529404106982199e-01 -9.900959387584172822e-01 1.550707416884639755e+00 -4.789866517824946102e-01 1.405388587899319752e+00 7.405776735482733075e-02 -3.999166396571819382e-01 -6.516107635848570334e-01 -6.518723502364749400e-01 -1.354724294874960933e+00 7.257103539727270958e-01 -1.297399534088738537e+00 -9.997888107352345122e-01 -3.569525264463175862e-01 -1.238132490184695733e+00 6.267274396781559176e-01 -1.390940736301138791e+00 -2.798556020268552769e-01 -5.532435165163789303e-01 -1.039458782521400781e+00 7.767605847284801968e-01 5.135839058082557473e-01 9.111897256479609131e-02 -2.083933576802014243e-01 -2.217107559140238104e-01 7.294625921496232790e-01 7.477206745983125957e-01 -9.124041066809184253e-01 -1.344498131131846463e+00 5.213891880396075429e-01 9.992601970277222856e-01 -1.144900773187743859e+00 -6.013157049626964845e-01 -7.273507367272979973e-01 6.355576419670972976e-01 9.454998948611009757e-01 -6.572580702090081717e-01 1.197317125810883898e-01 -5.612063508585448668e-01 1.302674998143886764e+00 -1.553199969918425127e+00 9.057777269374706064e-01 1.081662556789738661e+00 -3.243404486692115785e-01 3.934255284111645157e-01 -7.323811198962333346e-01 -8.724054480796072930e-01 -1.217683157589841469e+00 4.208812045018053838e-02 3.630153623112670203e-01 2.805367879903397643e-01 5.851257340979846289e-01 1.037560322578159111e+00 -7.147214113387048151e-01 7.633255234208998763e-01 -3.319238956463794188e-01 -1.444840513067231047e+00 2.378801905095069280e-01 -7.420845216896819752e-01 2.404293082753603816e-01 -5.610895487598346332e-01 5.804049218205424576e-02 9.506716235041450247e-01 -4.652412586116073112e-01 6.169003735239887432e-01 -2.834349220598886276e-01 1.174068041917228911e+00 -1.346228414380567839e+00 1.392106659548734360e+00 -1.374399617678547125e+00 -1.455913632070202413e+00 -4.574160394543649311e-01 1.360267507219720784e+00 1.572473170927879194e+00 -1.963741427206279644e+00 -1.351398303080793006e+00 6.727408875361542417e-01 -1.708599862489609711e+00 1.141177539989382206e+00 1.444991006461603632e-02 -1.936371912700870945e+00 -1.125894859849840168e+00 -1.313124239914154889e-01 -1.411955335820286317e+00 -2.602210448115545027e-01 1.398393278893027558e+00 -2.492827042785689950e-01 6.940069196344128555e-01 6.545197487823029014e-01 3.459266831047806412e-01 -2.991975116168674731e-01 7.254296873949962476e-01 -1.261757408397635283e+00 6.165204713375175283e-01 -1.022819736448043138e+00 9.006629541072720402e-01 5.717860630865358174e-03 7.396949240100215983e-02 -5.328932151875868106e-01 -2.001308686313072016e+00 -1.226140730421314107e+00 -4.478333950149057663e-01 1.460510980004371184e+00 2.135153270750512478e-01 -1.266719839129573644e-01 -1.673104095612992115e+00 -9.232627524411005648e-01 6.964638787444988877e-01 -8.413728219106432205e-01 -6.729692565881161270e-01 -2.757225803018546403e-02 6.856420287101981925e-01 -2.276652871357007779e+00 2.450638049155459131e-01 1.811662612450881893e+00 1.495177634646645881e+00 6.446389072879427085e-01 2.354522512088434105e+00 -3.906795349232684011e-01 1.912796517009134112e+00 -7.613973342687472279e-01 -9.711651707689832325e-01 -2.458485368477640320e-01 -9.326228827449674352e-02 -5.082491826718023992e-02 -1.497569868535130189e+00 -9.965333411402012009e-01 -1.307639859683912054e+00 7.318293700738074392e-01 -1.358118453912868562e+00 2.369877747881458940e-01 9.214533683548072895e-01 7.118096777829265864e-01 -1.022068050988359955e+00 -1.741504792105822569e-02 -2.392651665059159771e-01 8.072410463993178187e-01 -1.066146828217352516e+00 1.450043322717488481e+00 -6.443475811866826719e-01 1.163790657387464567e+00 -5.304204148612847725e-01 8.807228350524515248e-01 -5.569177873750182917e-01 3.231416312257263668e-01 1.719773190874394286e+00 1.942100022856804720e-01 8.510278229492024282e-01 -8.790579351845887457e-01 3.667971983647029255e-01 8.746424212591855651e-01 8.985347470490142596e-01 -1.681711945763119873e-02 3.903595761106952167e-01 1.335227075049016499e+00 4.619975959049621439e-01 5.085634276386348240e-01 -4.092493556628284401e-01 -1.271741314143785828e-01 6.835257921632108546e-01 -5.417084334471041762e-01 -7.170542178765023644e-01 2.346704580949830476e-01 2.055526935254364529e-01 -1.466222147722494595e-01 -5.278123572390638896e-02 1.470372437397784227e+00 2.014998572086094342e+00 -4.195736248068633323e-01 -8.649242712869565919e-01 -2.035801857831879946e+00 7.280569915409315085e-01 -1.479390891596692459e-01 -8.491229835431292061e-01 1.799481166677707744e-01 2.199170443104420461e-02 -3.714338324180806450e-01 -1.896462963797771240e+00 -1.361927689845495060e+00 -1.172877605886275987e+00 -8.324606988868824553e-01 -2.277855406460043905e-02 -6.174841007277851457e-01 3.570620531021572730e-01 1.510133743161380382e+00 3.927439922109244863e-01 9.052202282548483803e-01 1.661127625823696219e+00 1.787052788234998246e+00 -8.568293083672128274e-01 2.371142830847733363e-01 -4.252451039483672313e-01 6.172338056701544007e-01 -8.279959196775492636e-01 4.987318845667311762e-01 -5.411258195854146136e-01 -8.598254064595454160e-01 1.735443721818960450e+00 5.812912135465780894e-01 -1.048669388012683168e+00 -9.529134443647648001e-02 1.911718666632234581e-02 1.120200269822245520e+00 -5.264666302242966278e-01 1.322022450678166594e+00 -1.170563554946124352e-01 -2.226555691563761652e+00 -3.614883375957919087e-01 3.103473478649956263e-01 1.285772971743731174e+00 -2.006340448226018758e+00 -8.680608263806290914e-01 4.241101692357706066e-01 2.314558018309547105e+00 -1.470203126504121993e+00 -1.273422342743155466e+00 -2.137649276566944839e-02 -3.916868428441418887e-02 9.396666996252930337e-01 1.003961123370564312e+00 1.412234571345039047e-01 -1.176692982032358392e+00 2.316248437758782752e-01 -2.905015981223796340e-01 -1.458701945862149289e-02 1.922127152143612849e-01 -3.473136021751457858e-01 8.351634776373112468e-01 6.593268900665033572e-02 -2.307520308348854077e-01 -1.104411277846591322e+00 -1.107457908505328659e+00 -1.148958675347918179e+00 5.746895486408386544e-01 -1.319160558291084584e+00 -3.790807662791073063e-01 1.300029977996227437e+00 1.252902691411476699e+00 1.807821150469119065e+00 7.045821887555255847e-01 2.845664722885077880e-01 -8.332978990215242909e-01 -4.917319592882031243e-01 -8.296058644548121030e-01 6.467398218898998685e-01 1.672358338949770096e-01 -6.207218229172647428e-01 -1.398947377131321002e+00 -9.573481614507350912e-01 -1.021666130233911812e-01 1.268682367012532675e+00 4.185482202751833469e-02 -7.549552330140367751e-01 -6.992553811847413980e-01 5.844956346338097131e-01 -1.547602861131767982e-01 1.671117241952474908e+00 5.927962781116991042e-01 -1.028042557818870328e+00 -2.737891120990402771e-01 1.024587207482585249e+00 -1.094752272432294449e+00 8.837855695965398661e-01 -1.874446793236966835e+00 -3.338265937334514710e-01 7.177252194505415739e-01 5.570647874508803943e-01 3.931296388894202076e-01 -7.282799774425537109e-02 1.641358684451343919e-01 5.464387279540280362e-01 1.419324745185278180e+00 1.694076793062234687e+00 4.034393607964440465e-01 6.677175640423569369e-01 -1.832818405942399087e-01 1.228156206419063423e+00 -1.289275531853554813e-01 4.208992190003543188e-01 -8.529982600014910377e-01 5.865161270726478859e-01 1.291996554925489704e+00 2.054629939596515908e-01 9.285619994224988405e-01 2.987669703540998256e-01 -3.062193316033131607e-01 -5.356027860607002200e-01 -5.131178988003439606e-02 1.0695411631812
[truncated: 3,649,359 more chars]
