# Supplementary material for: Bayesian inference of kinetic schemes for ion channels by Kalman filtering
Source: eLife. 2022 May 4;11:e62714. doi: 10.7554/eLife.62714 (PMC9342998; doi:10.7554/eLife.62714)
Supplement: Figure 7—source data 1. — Each of them has 10 ligand concentrations. The number in the file name reports the amount of ion channels in the patch. [file elife-62714-fig7-data1.zip › 1000current.txt]

-1.569381912206366803e+00 -1.763649381116113857e-01 -2.673067587677910306e-01 9.235827278783136363e-01 -1.146257271356565077e+00 -6.650846361839800602e-01 3.257730904059863986e-01 3.735801930361452028e-01 -1.052935952802601660e+00 2.039379219157764211e+00 -4.995435238447804016e-01 7.155946259812270283e-01 3.274393672754342344e+00 9.132086402015907600e-01 -4.154190766693777737e-01 3.354952210733960216e-01 1.543661238630188670e+00 -1.633069581436379591e+00 1.061011207121402150e-01 4.687808318217564496e-01 -1.929616431803414134e+00 -4.726290410400777464e-01 -1.317066610314616470e+00 -1.770465526555278890e+00 -7.413320655086771405e-01 -3.003664972768924080e-01 -2.676060948020833052e-01 -2.172819189751500416e-02 -2.509586282143171365e-01 -9.774806704891267906e-01 1.278059482036525640e+00 -6.703536515092151093e-01 -6.924952757183847618e-01 -4.169428176641755135e-01 2.629653955437166388e-02 1.042653104166703093e+00 -4.294454070275363633e-01 1.087432308598444752e+00 -7.915733153176898740e-02 -2.362015289820032393e+00 2.197126964000657434e+00 -2.026478473243205347e-01 -1.268614506198404657e+00 2.865076191935781447e-01 -5.810222936224245238e-01 1.970578473128189234e+00 -7.341037589640175831e-01 -1.308594428970720758e+00 6.818219223842412191e-01 1.585912327588796245e-01 1.252802058528308171e+00 -7.113487259695085996e-01 -1.165046994942023018e+00 -4.468399928305786251e-01 -4.243826235910270750e-01 -1.608822348500901500e-01 -1.347448635667221062e+00 -7.904660191768936306e-01 7.722222537379290763e-01 1.464373031184897922e-01 -1.044603315179423175e+00 -1.004908749233066390e+00 -1.999025041078546616e+00 4.700826799666001921e-01 1.010181520955917733e+00 1.167449970806189619e+00 9.699836408514360686e-01 -8.122882637364469138e-01 1.001365556593050155e+00 -2.238919832079458327e+00 -1.688741796802512241e+00 -1.089338061930558377e+00 1.004771146396067127e+00 6.537187298995085216e-01 1.254065372544215906e+00 -1.691336155565580590e+00 6.819057786000687349e-01 2.414711426158031582e-01 -4.844064192991971995e-01 1.204381806992547821e+00 -3.179383849762433267e-01 2.182168557902245620e+00 9.862999561915281044e-01 7.993878133440511791e-01 4.884431513584602258e-01 -3.912455808790760159e-02 -3.902050190402766572e-01 8.356032847797575935e-02 9.082774209435057200e-01 -3.852308680654999151e-02 3.642654282759948958e-01 -1.887598694155537549e-01 3.131580030587487462e-01 -2.739749298743771266e+00 7.849845667280341832e-01 1.800957795224224611e+00 1.709128281528165871e+00 -8.294802081735593857e-01 -1.684258632452726001e+00 1.663678382656126775e+00 -3.131134051993150064e-02 2.558596816605342439e-01 5.999189830787017286e-01 5.191070963520404424e-01 1.328452333303935751e+00 -4.470178365629475237e-01 -1.674121203913582212e-01 1.724167403756289019e-01 -3.617998927323315406e-01 -9.779525454782286298e-01 2.141401842322760096e+00 -6.051849297908384884e-01 -2.674086440839895662e-01 -8.547217691100689185e-01 -2.487531459734999117e+00 2.744860921776853258e-01 -1.228385927104589603e+00 -7.038114185853227012e-01 1.296066621218963766e+00 -8.802097204962699983e-01 1.466601813598759962e+00 -6.645992510589371349e-01 -1.397949005585353774e-02 3.029426097254258043e-01 6.004632482972792618e-01 8.159896531722875546e-01 -4.071844575592971083e-01 -3.361890834151957941e-02 7.932261301210787874e-01 1.629142720453834681e+00 3.066447104062198781e-01 5.658940921675905678e-01 1.895787244326398779e+00 -1.856712267834289276e-01 6.116804447479378126e-01 2.996365720892859574e-01 1.746454444776839532e+00 1.669626644989813113e-01 8.521134005697342806e-01 -9.230259973549934105e-02 3.395304918434333824e-02 5.580815312975427878e-01 7.483549648886455019e-01 -1.701396239657576803e+00 -4.651854545163151555e-01 1.010112482684760504e+00 3.438689499849102021e-02 -4.564539239667550485e-01 6.044398176392162814e-01 -2.988818751360675791e-02 1.528691313091065762e+00 -1.194741043068804458e-02 -1.921263323430548176e-01 1.097374689657929059e+00 -7.104877848882420466e-01 3.450083573732543041e-02 -1.524961756859765760e+00 5.997595367221442847e-02 1.205477373916008732e+00 1.904908971698801579e-01 -6.371276227961225613e-01 -1.738740556701664275e+00 -1.358640210268831305e+00 3.194411623829315205e-01 -3.195196362326382933e-02 1.536064397890109179e+00 2.164440201846432044e-01 2.025242210356249517e-01 -1.690300255733378221e-01 4.630229521025014394e-01 -6.140901592319158303e-02 1.392871808941377854e+00 2.659144653103971967e-01 3.101805755109681151e-01 1.402972191706552740e+00 -1.204083345086880419e-01 -1.152442488789154451e+00 -1.063484312834127143e+00 2.481377036672570924e+00 -1.254650753545327291e+00 2.077307946516000481e-01 9.432928012629894221e-01 1.302266821727948054e+00 1.944365014511078016e-01 -1.097763352125858738e+00 7.005333577999053873e-02 4.756657663028938943e-02 -1.597616614140233482e+00 5.335575085880452928e-01 5.532846236999001965e-02 2.541758935586412971e+00 1.261209740382613242e+00 -4.814524622619666960e-01 -4.999668738190493622e-01 7.838587932886582621e-01 -4.380030675704988941e-01 -9.327460595869444537e-01 5.313739631317319079e-01 1.116130339748917955e+00 -9.341652462948949465e-01 3.822642095122457534e-02 1.580051556516714806e+00 -6.710771398334909321e-01 -6.750406303852567458e-01 9.556610653784608500e-01 -1.399182475457291686e+00 1.871991591113515208e+00 -1.714655823127838818e+00 -8.880317964859194557e-01 1.002297847800815989e+00 -1.252293516241624438e+00 -7.102712139548021941e-01 8.565164030418030983e-01 -1.142429064661939053e+00 2.798689918538950772e-01 -6.473949688831641680e-01 1.166473387199102429e+00 -1.429279743559890958e+00 -5.663659747866318650e-01 1.599625133277470315e-02 -1.750823229210420440e+00 -1.766775715716614625e+00 -5.766387486716254562e-01 8.619166765334783376e-02 2.056139036047738844e-01 -2.611878948643539533e-01 3.528461474235844442e-01 -1.385989146121607174e+00 -8.436034893921661171e-01 -4.306813175781341041e-01 -1.341626687153494757e+00 5.137440220935252100e-01 3.974367898096477503e-01 1.359433730612160440e+00 -1.153615082898713062e+00 8.437515872015044494e-01 9.456924086003914987e-01 -1.278756473241046576e+00 9.123295980431338492e-01 -2.754886458475439004e-01 -1.404876418747558753e-01 -2.054759554944782518e-01 -1.349976811704406143e-01 -1.789212813660595813e+00 -2.076397467608684377e-01 -1.009575703775372979e+00 9.217585544799259401e-01 -1.611539195700548155e-01 -1.053317257988603206e+00 2.582382168135285649e+00 7.494726236401395569e-01 -6.697518175692026565e-01 -1.076662116456906126e+00 -3.707621929463255639e-01 -2.947094689220254859e-01 -8.243614841590458930e-02 5.553272068893603253e-01 1.614932534188013857e-01 -3.499933673311788618e-01 6.168452747925030621e-01 -6.653006629317093079e-01 1.749221691739133000e+00 -1.750681177906404928e-01 -9.362961754875245846e-02 1.793180331169570652e+00 5.310681069483359495e-01 5.766638275625235455e-01 9.257954492994446838e-01 1.137616236342766429e+00 -2.359767098353960091e-01 1.473850308871223591e+00 -7.323898355018804152e-01 -6.149938974839831429e-01 -9.846196120034564903e-01 -1.015564887059237975e+00 1.592213785128125392e-01 -4.327336015515186873e-01 -3.370088694176039401e-01 -4.940135332806841473e-01 -2.502513902858504169e-01 -9.727515548262073708e-02 1.605405483928704413e+00 2.875953881079688745e+00 -4.091048726506048283e-02 7.113512539897373088e-01 -1.369786000958125027e-01 -2.546975399161032771e-01 -7.471566657636271591e-01 -7.230769682050732783e-01 -7.350167435884927825e-01 1.312885253106921057e+00 -5.138955858599474347e-01 -4.304764952408765555e-01 4.331169013642941490e-01 -6.271026401753372337e-01 1.185503114517603152e+00 -1.226942625269788811e+00 1.679738706492133193e+00 7.791961368757928108e-01 -1.032731117749441374e+00 -8.436951110735165793e-01 -3.269996346057201242e-01 -4.171951819013274276e-01 -1.150051854127186607e-01 -1.485721397503727767e-02 2.385681433130192097e+00 -3.134456645163298805e-01 3.647467104117644299e-01 2.770050985262642596e-01 -1.252669866858538983e+00 1.272840530992082275e+00 -4.931196114669243458e-01 6.890244512137501387e-02 6.386496377298112037e-01 1.325910552414301113e+00 -8.708360909660435301e-01 7.997322344262285387e-01 -1.405106252644397591e+00 8.174529081984666101e-01 4.173564933784564279e-01 -6.094449066592870778e-01 8.833635735642795250e-01 5.054916303884526840e-01 7.515962230534444233e-01 7.606519667180949851e-01 -9.573921424839089145e-01 4.561673799707561261e-01 6.735716419421409196e-01 -4.855070204125981614e-02 -7.337970904773547520e-01 -1.622867110558467330e+00 -3.325757364176117753e-02 -3.487442441877040000e-01 -1.129671044890287801e+00 7.360954946439310920e-01 -2.318460045756151722e+00 -3.837663871094656454e-01 -4.477173352515049776e-01 -1.078551303910768366e+00 -6.479892398914333107e-02 5.511436707382616484e-01 1.130891575781344027e+00 -4.280021203764834414e-01 -8.720692811962579283e-01 8.737893742668280117e-01 1.020647747994983812e+00 -4.504611778981316705e-01 -4.207578624033067038e-01 -3.450970331210703734e-01 -1.048296099985535523e+00 1.593042569942765718e+00 -6.593031389304474521e-01 -5.890349500421753204e-01 -6.098124444626811247e-01 -9.325168735742297987e-02 -2.077198401014311857e-01 -1.430348248061814820e+00 1.047343971714665312e+00 -3.150086402763292437e-01 4.979318682116730121e-01 -1.533757102485180102e-01 7.312433647590859120e-01 8.187816797985045802e-01 1.053398102807615588e+00 1.753091577913075683e-01 1.459219901908690664e+00 -1.425112744857124358e+00 -4.389012808426876466e-01 3.093139462446007348e-01 5.821874195682763542e-01 2.389398209273815021e-01 -1.733620270592962198e+00 -5.045261674496480386e-02 -1.203710736928315761e+00 -1.004823846637431795e-01 4.270038108850494618e-01 -3.613372814518920340e-01 -1.929864886752637732e-01 3.718552512334553639e-01 -7.731525039177670200e-01 2.585857786049506335e-01 2.087127516371041144e-02 9.358966411537004981e-02 -1.216201351079721771e-01 -2.272334133329493577e-01 -1.095784836735606449e+00 5.978848100662640386e-01 -3.815688297272721852e-01 1.185375854019606434e+00 2.816663371577439179e-01 -5.289854485589565725e-01 3.648862328411351386e-01 8.607320536665218347e-01 4.307296546228858158e-01 -6.351129136128087493e-01 -3.171133038525513759e-01 -1.542804931670129776e+00 1.220641551378991663e+00 1.070962444831908167e+00 -2.172271025157543001e+00 -6.981083387462455603e-01 2.694290377942804016e-01 2.409504050224082317e+00 -9.840482186574687207e-01 -4.727922848297138048e-01 -9.268985630163302236e-01 -6.927504528154649899e-01 6.702948257887320072e-01 2.595607307478972614e-02 6.608023033005105962e-01 -5.306810191112594222e-01 -2.949279823574874615e-01 -1.264109518409554989e+00 1.675487217158801445e-01 6.786093088985781785e-01 -7.621134941825236098e-01 5.266195090733199330e-02 -1.046988358163922994e+00 -5.459906907274326704e-01 -6.109450603172995597e-01 -3.766307995446776524e-01 1.058828306195858798e-01 -6.455992027309053194e-01 3.138774378571325685e-01 4.026808676309307500e-01 2.335733151613927083e-01 7.473626935622770251e-01 -8.510364891192954973e-02 2.114679845697089888e+00 6.289683853421824677e-01 -6.710848112025495915e-01 1.467200774046995670e+00 -3.259068087197891650e-01 6.625608877883818471e-01 9.808451853664240661e-01 4.873187586011719086e-01 4.076660338436596254e-01 -1.805061020996502119e+00 1.709350668007222351e+00 1.136624756744286646e+00 -3.084872355300546376e-01 2.494199317189327303e-01 1.451182753176308293e-01 -1.492133807737350937e+00 1.562913619472044768e+00 -1.330520740294132587e+00 3.152295336138977722e-01 1.843015873191863552e+00 -8.835924593257726833e-01 -2.326515726111035298e-01 9.093939577890769455e-01 7.635205723820923107e-02 -2.330071292085022172e+00 1.086689711319988261e+00 -5.440157543267450935e-01 -1.911467986360942506e+00 8.532831785317871454e-01 -9.944386778637728797e-02 6.140783705155150596e-01 -6.237517067057992692e-01 4.612095148262062572e-01 -2.412596481134584303e-01 -4.670134907566574900e-01 -6.690870678034459562e-01 1.636170473148761129e-01 -1.132416620971896215e+00 1.673159915035387302e+00 5.927199799784461931e-02 -5.096264305136700701e-01 -1.061839037133705421e+00 -2.908883437806157879e-01 -9.235567121222126863e-01 4.740215516183863831e-01 -5.048374294163850973e-01 3.455213002955020429e-01 -2.491969743476388777e-01 1.360907183788310215e+00 -8.491597282301698302e-01 5.861989709680530680e-01 -5.253874962427783624e-01 -7.530331138481169972e-01 -1.172282071399735504e+00 -8.998094543728424322e-01 -1.839220378560147418e-01 -4.358529756976494141e-01 -3.126788542961711492e-01 2.723913593878867001e+00 8.517939036731385638e-01 3.032025053725975638e+00 -3.538461313292817767e-01 1.144612711148087714e+00 6.337216793679993909e-01 -1.799625659960049084e+00 -5.348720830783476599e-01 -8.076437521625330351e-01 -4.133888525081564347e-01 -4.144461024518501513e-01 -1.220473359665811053e+00 6.961054005128108901e-01 -2.227446510831361526e-01 -9.104336691436509810e-01 3.547665587873880533e-01 1.280277773778268013e+00 6.214007483880822358e-01 -6.108650043354257875e-01 -5.442538266510815737e-01 5.464654409977220961e-01 -8.513787539573417495e-01 -9.988845307253925165e-01 1.069062651171496237e+00 -1.789208795876761959e+00 -9.752784877198976687e-01 1.072358315724399658e+00 -5.729401013459878289e-01 -9.800198329610972092e-02 -4.007220815526435498e-01 -6.350148754930549921e-02 -3.441780001372920506e-01 -5.488167539294852570e-01 4.744669244941070174e-02 -1.831725776824589536e-01 -6.871343879966195223e-01 -2.772002413013392452e+00 -2.013275519555151605e-01 -5.144207031126784013e-01 -7.332960513456743268e-01 -1.579292304334379393e+00 -1.264254060032503624e+00 -3.889932340156482815e-01 -6.859631885297398091e-01 -9.738392613693459821e-02 -1.558900076502390597e+00 4.782916114748601011e-01 2.634168286756930044e+00 2.727831397848250461e-01 -1.204119282163805371e+00 -6.841912020629846436e-02 -1.026158262440939106e+00 -7.609251294978941482e-01 6.117538206821516722e-01 -2.855502628198997028e-01 -8.313393575691286827e-03 -1.481898122586533306e+00 3.895849516923257094e-01 -1.029160607478861067e+00 -5.705174310285611172e-01 -1.318635417890219763e+00 8.779708902570588780e-01 -1.402625983533835052e+00 -1.603134502961984370e-02 -1.714775086488842248e-01 -2.496504264255696437e-01 -4.651808099123244666e-01 5.152376245974028546e-01 -3.062843651235114817e-01 -3.576434481523496078e-01 1.437259102069324168e+00 -3.565730496348666900e+00 -8.279828079382159922e-01 -4.235809778445178142e-01 -8.526093266456952202e-01 -7.779825345760449373e-01 -1.505430056129369421e+00 -9.128941840501118010e-01 -6.848386401759005704e-01 2.083273782147616604e+00 7.691046918744248728e-01 2.492955732605794672e-01 4.618643309478678849e-01 2.457882945985203182e+00 8.325280027352910395e-01 -3.530697467539323786e-01 1.569799279839607431e+00 1.080537012270607278e+00 1.190278907051973034e+00 -1.893590267934327498e+00 -1.269229691783516190e+00 -1.228218876744452404e+00 -6.463908435375173012e-01 -8.954284594142056797e-01 -1.225279130876083672e-01 -9.702648071096744431e-01 1.361621471181230676e-02 4.733822420604835157e-01 -2.312934799074831127e-01 -3.430166195410507268e-01 4.604753079369688362e-01 8.597796503261723178e-01 8.706970450779377702e-01 -6.764854654786314203e-01 -1.110033361393242268e+00 -4.113660428920107304e-01 -1.369885877015937448e+00 -2.926818669833313735e-01 -2.764395125289932642e-02 7.096871944736008464e-01 1.258583468810958728e+00 -1.083162801871332404e-01 1.249263844724001427e+00 -2.826029474365987504e-01 -4.119765721994814722e-01 1.207170817969918541e+00 2.362063462812349912e-01 -6.424174801489060949e-01 -7.221557087704423283e-01 7.018649106959560235e-01 -9.424368469656027036e-01 -1.481549351659224856e-01 -5.460517851948654133e-01 9.925228898614181228e-01 1.014401968446190683e+00 6.667570935700777301e-01 -3.931467789127798818e-01 -1.000330839059460075e+00 3.712630361220927711e-01 -1.243011341955336801e+00 -5.055270016739534800e-01 -7.040674767908973175e-01 -9.921819305201479144e-01 1.040814711734591391e+00 -3.578468509697119854e-02 -5.698727697327819752e-02 -8.197249014085781216e-01 -7.486048983863017314e-01 -6.496033716157981752e-01 -4.959299473538228420e-01 -1.443492792035791172e+00 1.212247377937677006e+00 -2.362324211762780291e+00 -4.889208929406200221e-01 -4.347969492880499054e-01 -1.675872408708265926e+00 -1.203005553460885890e+00 6.555045858259966884e-01 1.780759529562376264e-01 -5.076326263157791008e-01 -4.655548194710081855e-01 -1.190143273938951252e+00 5.011671834412533277e-01 1.152967835777455541e+00 2.976532397170311706e-01 -2.624242603247623484e-01 1.262294184681008513e+00 8.018656834165543978e-01 6.070778644074530384e-01 3.972596904366362813e-01 1.720622402233774884e-01 2.539701926510470553e+00 -2.466474754118055113e-01 1.542027608509317860e+00 -2.000497771699298877e+00 3.074245776833806620e-01 -4.734826144914232038e-01 -1.308132376315480183e+00 9.640769866163119151e-01 8.966160262907679757e-01 -1.019522250671312191e+00 -1.007893150009558259e+00 1.722978205958047848e+00 -1.377025484350904216e+00 2.887941975811681994e-01 2.377423881027433128e-01 2.443270277487097908e-01 -5.970715030023097114e-01 -8.664197018325759947e-01 -8.048185570676740230e-01 1.554681805294160890e+00 1.467311375163252940e+00 1.163827945780554707e+00 1.439449728271850804e+00 -3.476803168694957979e-01 -5.377706504323858105e-01 -4.614047491990226624e-02 -1.745374584849629818e+00 1.243026333919833526e+00 -1.283807423844035345e+00 -7.087695854936267859e-01 -9.726481376266599144e-01 7.777744571637038584e-01 -1.480758109115438259e+00 9.846907394983426265e-01 8.184542906504392867e-01 1.566964273124780371e+00 2.463481312009982160e-01 1.719955922126076953e+00 -1.127312431985264540e+00 1.419732035418853844e+00 8.746755502181893793e-02 -6.452207430353018580e-01 -2.814648611902597519e+00 5.160179597953220565e-01 -2.726892449422153031e-01 9.691030100893515131e-01 6.734226577158182458e-02 -9.711801245587671494e-02 8.436848448427741731e-01 -8.772024365809123758e-02 -8.838065178637062314e-01 1.495506073115128620e+00 6.267222157035015617e-02 -2.656835184577369002e+00 6.005426310578867444e-01 1.049208673881442122e+00 5.352168618288963842e-01 -1.463915818539644753e-01 2.679132093671155249e-02 -1.746459476299119795e-01 -4.642100910164201899e-01 -6.171015814401761279e-01 6.243539033236730207e-01 1.342268346221249908e+00 -3.868862240538004094e-01 1.118211548134286248e+00 2.800744412292621721e-01 3.770457254422561744e-01 -3.147568802466208515e-01 2.152293340892127982e-01 2.516208501109525875e-01 -6.499396959133033613e-01 -6.769919838335601570e-02 1.918410290761753678e-01 2.069388412265010524e-01 1.014121239864990365e+00 -6.350385610949090820e-01 -9.977957636285192944e-01 1.606426710366694044e+00 4.526734507850078693e-01 -7.811600156773389481e-01 1.816632346468793680e+00 -7.875480339270056751e-01 1.327769876466483312e-01 2.539581602800125459e+00 9.183646701229146725e-01 1.052092074807286781e-01 -1.808948808348034509e+00 -6.105118594406955257e-01 -5.947508234278211514e-01 1.546019168986979997e+00 2.172874390432286695e+00 5.487779895399479413e-01 4.154890061227827225e-01 -4.392767739500186841e-01 7.910544674203807691e-01 3.635589962501487027e-01 5.142314197024107081e-01 5.199496236333817079e-01 8.572033524570359386e-01 -1.030660339934140524e+00 -3.497959993272606871e-01 6.415418024300080235e-01 -8.397414665029393488e-01 -1.949575051757688193e-01 -1.659287850243918561e+00 7.501263892786881604e-02 -4.412622666363343882e-01 5.401619512045863214e-02 -2.250826476120483793e-03 6.903776450831328182e-01 -1.062023162456176006e+00 1.522165488152635027e-01 2.518466011319204223e-01 1.018867055778741815e+00 -9.945324552523734374e-01 -5.045128040915655004e-02 2.925880125674213406e-01 1.681523995986960451e-01 4.916579925928540318e-01 1.758847981240058367e+00 -4.749213512768893364e-01 6.206649666435758439e-01 -2.218414816805364786e+00 1.283625295446183534e+00 1.780224096709823067e+00 2.113169926359500295e+00 -1.918434980060966522e-01 -3.970939497530834861e-01 4.805752023078837393e-02 -2.343069949184493961e+00 2.206086412238005279e-01 -3.653540882465446393e-01 -2.019932845564093582e-01 -3.045503005721288403e-01 1.975790688969242037e+00 9.450103844793930064e-01 5.262700448098157624e-01 3.208463149067734665e+00 1.153168057121736645e+00 1.636253836454136523e-02 -3.742810876453196434e-01 -2.250389854143640012e+00 5.551189405803377136e-02 1.194681252051749576e+00 -2.388884838515912268e+00 -6.545286696407603966e-02 6.169165990576190584e-02 1.122988267034246146e+00 2.096141375384676930e-01 -1.114644377893735827e+00 5.984181979544276331e-01 -6.341870524805216514e-01 -2.327394030167689865e-01 -1.070966514209015452e+00 -8.873942649769270274e-02 3.079642258230883556e-01 -3.734226339365536718e-01 -1.204559325995547270e-01 -1.576727308428214513e+00 -1.345740580428574640e-01 5.443540531053007170e-01 1.643893052501407825e-01 -1.435045733358919495e+00 6.426815547992863475e-01 3.525994050039885641e-01 1.639655214313813891e+00 -1.011471324684693363e+00 -1.276304721599042846e+00 -1.816751380389607096e-02 -8.419357212833766813e-01 -1.229415238802931798e+00 -6.070965833701501557e-01 -7.716600804491636767e-01 -2.736000090424381415e-01 -9.089134953993034394e-01 1.636530503994708452e+00 -8.518054096411155074e-01 -5.712398349061241776e-01 -1.322344215467623041e+00 2.014463800874999322e+00 7.875558862630905876e-01 -6.870531120043054107e-01 7.803483445633019322e-01 4.453633931955904846e-01 -1.356171589335009475e+00 -1.305451816864459325e+00 -1.914398847241129964e+00 1.635679446783075419e-02 -1.380931181612264358e-01 -2.926764615915316003e-01 1.245021386909253902e+00 -3.127804843428089177e-01 -2.271347721595336905e-02 -3.948200175555837688e-01 2.595621141005424997e-03 9.543084780418940039e-01 -1.093993681834968035e+00 8.689774492721730192e-02 -3.541702872940221125e-01 -3.669076624196394576e-01 -8.363691452033830132e-01 1.068644041920960852e+00 1.148804559488355137e+00 -1.266206044668914121e-01 -9.496078843451449814e-01 7.493397505119768764e-01 2.564293567800733253e+00 5.133651340851547173e-01 1.447082856335167199e-03 3.849045064310809283e-01 -2.194351673312374129e-01 3.119236936389191972e-01 -5.120532544187381685e-01 -6.614576853278192337e-01 5.048554082731893100e-01 4.470431600766998359e-02 -9.847119379708816345e-01 7.405103701676449823e-01 5.251771092435350008e-01 -1.166907739588840809e-01 1.297964028559679850e+00 -2.142955387130871803e-01 -6.080105850920896060e-01 -2.315838810685084681e+00 4.372647783923119258e-01 4.003659221739280794e-01 -1.637275322120901044e-01 -4.847232915251415974e-01 3.335551809132036860e-01 5.781523715343787062e-01 2.466608608378269452e+00 3.175003792001908076e-01 7.665933633819120852e-01 8.915753027660426877e-01 -7.347505389914308349e-01 8.602765972969323993e-01 -1.740149597704264139e-01 2.431032022337747400e-01 2.361115782557560994e-01 1.349557689275773797e-02 -8.371583974891350088e-01 1.509019240053391275e+00 -2.911653190351216058e-01 1.331544341419501398e+00 8.140926215844035418e-02 4.455564508351316233e-01 -7.827118449768838415e-01 -7.214901895046454960e-01 6.395427471140909814e-01 4.279447705662720730e-02 4.329463506530402683e-01 -7.597738144790130987e-03 5.874196854182871519e-01 2.662426039651294651e+00 2.019416197637113886e+00 -1.484417159274500353e+00 1.255317495198151889e-01 6.420674286992934798e-02 5.716960082096743667e-01 1.225853124909269010e+00 -2.911273715676391260e-01 1.878946882586298051e+00 3.447631457455130888e-01 -1.586899795316562223e+00 2.406089585774950357e-01 6.878838510845275769e-03 1.083944356662485786e+00 3.997520736087257776e-01 1.188212404254471277e+00 -1.052216738657699935e+00 1.468643801487687250e+00 -2.143936468746359125e+00 4.644688616028233019e-01 -1.677301055176874944e-01 -9.541468021070568239e-01 -6.530081073414770731e-01 8.186857263963931430e-02 -4.740185438789740191e-01 -1.034776705355895388e+00 2.729195064561991124e-01 7.945774576181778848e-01 2.811092691518311537e-01 -1.193823760816230317e+00 -9.497968344172379451e-01 2.872387182695703700e-01 -1.819918264811173136e+00 2.050182201778985580e-01 -3.504875525495946276e-01 6.875273727232577015e-01 6.813235276259547168e-01 8.621274508126998137e-01 5.038438191647263142e-01 -9.491449411489514265e-01 -6.874986132750601220e-01 -4.109926737485830595e-01 2.625610017673027929e-01 -5.314230300030453602e-01 7.916143122157064393e-01 1.124328827457909519e+00 -1.911696494751855102e+00 -2.778191227790656637e+00 4.869623715932599461e-01 1.245674212630585309e+00 1.119810724008636349e+00 1.072416075001430436e+00 -4.772423507173544910e-01 -5.084719271105953009e-01 1.706059365930437277e+00 -1.032997887562747241e+00 8.528419766427132176e-01 7.437785520007364481e-02 -2.703269893947736202e-01 2.050248730182406554e-01 4.523190264733423782e-01 -8.041982107564263349e-02 -7.118781322720773019e-01 -3.896619792362929213e-01 9.333563477338129299e-01 4.318904299237639743e-01 -4.598948355049086723e-01 8.233985476652933011e-01 1.316751916291697633e+00 -2.124473787089074861e+00 -4.115066465053172085e-01 -4.506603101581750925e-01 -1.514901806709356036e+00 9.380460829729897823e-03 -5.636047958653001011e-01 -3.186083748673950722e-01 7.222348660227490003e-01 1.671998701005890098e-01 -4.443595844405184847e-02 -1.624916648272902941e+00 -8.355172727737449900e-01 -5.168372303030179804e-01 2.085473305929049115e+00 8.028962144310197724e-01 2.832900900011346979e-01 -3.227895381806863973e-02 1.473139838896670106e+00 1.269640496848645439e+00 -7.637410294713825598e-01 -1.386896903461720454e+00 2.272199155715021845e+00 -7.779089571428192684e-01 1.672639649821842101e+00 -4.132491520036011279e-01 1.795972619637243639e+00 -2.864137467372094847e-01 2.933413810705067792e-01 9.714832674078013319e-01 -1.370562521188765537e+00 3.020895294502611850e-01 3.449865251143755085e+00 1.225177578878430040e+00 3.326435166651469100e+00 1.630374639143018500e+00 3.204274982102067515e+00 7.509174445550043098e-02 5.369478816411006328e+00 6.596906656811256653e+00 2.622588390561897409e+00 1.032961713619499289e+00 3.302920741774490576e+00 3.650654633422114159e+00 5.330754027269638762e+00 5.328363832714219761e+00 7.038834874149423548e+00 5.219898296157143847e+00 5.374712666185446075e+00 7.737539947797391626e+00 5.143143590650207209e+00 7.788714660720288840e+00 8.992999699796296653e+00 8.429329147181078952e+00 7.639737576371984140e+00 1.094180791222940385e+01 8.939966675535250928e+00 9.980274462048285500e+00 9.923112130825904487e+00 1.077646644514526741e+01 1.274419840729247078e+01 1.059009243866518624e+01 1.134255251118928776e+01 1.536548958489727212e+01 1.655867626852566588e+01 1.864227154853834634e+01 1.708693829427718924e+01 2.010739106854869718e+01 1.935003700090944179e+01 2.250064612368074535e+01 2.431277217507931354e+01 2.216827538401369324e+01 2.298706231709154935e+01 2.423162204719786672e+01 2.472362244198050973e+01 2.438435271003308102e+01 2.359231156239636817e+01 2.323892288455136423e+01 2.349881877494859239e+01 2.672858694820252623e+01 2.610432337607154096e+01 2.467339952849066975e+01 2.681527061793214628e+01 2.818726868422753284e+01 2.686759611442456475e+01 2.896595707597037617e+01 2.819762076985815469e+01 2.641435154943478381e+01 2.720414552207651226e+01 2.751419688526799590e+01 3.002511458633421171e+01 2.949649322851220745e+01 3.198772709731152730e+01 3.055116156649830472e+01 3.088314949033726009e+01 2.824226723052484189e+01 3.101095106517346522e+01 3.176362255540444934e+01 3.808175166795062694e+01 3.565066790346635628e+01 3.748732830368739855e+01 3.917307655278952438e+01 3.954926584716208993e+01 4.021899525125378716e+01 4.152208653274164618e+01 4.479818137463062300e+01 4.815332132627960249e+01 4.951415227781476602e+01 4.838136089832771347e+01 4.801287820235533133e+01 5.042949962162136757e+01 5.069387555474424545e+01 5.293084020398008960e+01 5.349438465714254676e+01 5.805109503774318114e+01 5.683823577410222327e+01 5.606600173867312975e+01 6.030357805709506636e+01 6.149792504065742804e+01 5.976042324176212617e+01 6.167990473301248500e+01 6.320474447056265888e+01 6.450070679984558808e+01 6.543486774387986316e+01 6.505325168065309072e+01 6.348236618376115104e+01 6.358809003356815026e+01 6.433147115956637663e+01 6.625071278307470379e+01 6.547809475115462874e+01 6.425324655740350011e+01 6.530187882780036546e+01 6.634017800987545854e+01 6.531949500445946910e+01 6.695816254799973422e+01 6.839580620800184363e+01 6.612138863298073943e+01 6.320171917519006399e+01 6.543868850509905144e+01 6.776850667121848915e+01 6.579466514375852171e+01 7.234465225358732710e+01 6.880963862665230124e+01 7.168462268318151587e+01 7.112553157204308718e+01 7.167215681801597782e+01 7.319496750514225880e+01 7.532790023394881018e+01 7.269899781812272010e+01 8.056692530305851108e+01 7.577936354893226678e+01 8.007266905214022756e+01 7.886242520347282436e+01 8.120881189298872016e+01 8.313306963506676084e+01 7.908348635738329335e+01 7.942394221974387847e+01 8.047806478863834911e+01 7.841997792633929976e+01 8.149835807705591151e+01 8.178698492320940261e+01 8.080861350065730164e+01 8.207019322801340877e+01 8.543488839897331388e+01 8.290872789651636765e+01 8.132647060045819387e+01 8.492657286404900674e+01 8.513146981013346704e+01 8.190425365784788880e+01 8.367275297315944727e+01 8.182386444675795190e+01 8.013922157103176858e+01 7.863858910273680181e+01 8.286867910884633659e+01 8.328795198527420496e+01 8.664550490737390476e+01 8.287665873419885543e+01 8.378258183814865845e+01 8.390705797817422251e+01 8.551264000756746952e+01 8.548794853184890030e+01 8.916010259608027866e+01 9.243987421277533656e+01 9.227647437828164811e+01 9.269267145952950671e+01 9.287001563279122252e+01 8.892297071938739350e+01 8.721695108779944405e+01 8.849098036404713241e+01 8.569457051643723844e+01 8.940343214306878394e+01 8.934025894568220849e+01 9.230413012010923524e+01 8.807572759163865328e+01 9.518450347632325759e+01 9.242228943210537295e+01 9.366875769147665665e+01 9.148291621323932077e+01 9.321526677739446143e+01 9.267018099892256089e+01 9.480188104467288213e+01 9.827418495584788616e+01 1.011969299406351865e+02 1.010146263046136852e+02 9.872008711773230516e+01 1.004754429958901198e+02 9.781227107506515495e+01 9.943185575703954271e+01 9.644514959599874260e+01 9.861903386162695995e+01 1.004284312938876838e+02 9.890458005729665558e+01 9.571750129085552317e+01 9.766893900902095993e+01 9.645323757013228771e+01 9.722931413729160965e+01 9.906971374255334695e+01 9.642666236435152882e+01 9.860796640342108788e+01 9.804715084198203101e+01 9.936847119505148385e+01 1.006666195172185070e+02 1.027575495350086925e+02 1.021483063699232190e+02 1.002208002739557173e+02 1.010879877079222524e+02 1.024812802143629398e+02 9.926348895022864838e+01 1.031398157340904049e+02 1.010031277160802574e+02 1.035964142388754965e+02 1.011914089340310738e+02 1.025320698376079918e+02 1.020704843576854728e+02 1.023347361881797184e+02 9.984350120080000579e+01 1.035916007050011558e+02 1.017798540502349312e+02 1.025069515790783612e+02 1.041798300795040291e+02 1.018535731663181423e+02 1.012915848200908613e+02 1.009706926107946572e+02 1.031540988352092540e+02 1.031765480046864241e+02 1.022251097745081552e+02 1.007147067931322084e+02 1.012365289392898546e+02 1.049543765011311507e+02 1.046641254145889519e+02 1.022728275034349821e+02 1.057897244627410345e+02 1.047223056649493032e+02 1.038088451196228590e+02 1.031525803782029982e+02 1.050192764238241807e+02 1.060897128384837629e+02 1.086518434635940054e+02 1.063965391965840581e+02 1.065653187404752487e+02 1.041070778084610424e+02 1.097432852929872809e+02 1.067344193085773867e+02 1.070949500452054650e+02 1.069270884116463662e+02 1.113060794233410888e+02 1.135466790306266489e+02 1.138034112670544857e+02 1.116041134865696876e+02 1.095094930137403253e+02 1.057953486953667266e+02 1.068952215861394137e+02 1.084258601185232749e+02 1.152949486955460543e+02 1.101692814818043331e+02 1.104222799424548214e+02 1.130734615790342303e+02 1.115754889945077366e+02 1.093729221474631856e+02 1.137424034014904066e+02 1.158937755601029096e+02 1.158657175246879518e+02 1.131164577355030048e+02 1.114837930562723045e+02 1.120996236056542585e+02 1.143580560079510491e+02 1.116078286671564115e+02 1.114649458981920986e+02 1.127984527475300496e+02 1.128462550619480425e+02 1.118168898413976677e+02 1.145514110172117341e+02 1.127625464579984822e+02 1.178578953639604379e+02 1.187786050618362594e+02 1.154466485023856848e+02 1.205366921675503562e+02 1.200766343113452876e+02 1.174122370464215521e+02 1.152918451608866803e+02 1.184913816392881643e+02 1.182850590577681231e+02 1.151345265332460741e+02 1.181282701290744370e+02 1.168143750881614977e+02 1.161838303500440333e+02 1.176452245557634768e+02 1.148602374869955725e+02 1.161833764209723796e+02 1.173509565789327524e+02 1.126671819635601111e+02 1.119546037763330304e+02 1.103061496391310641e+02 1.121358400133644579e+02 1.094192370784948167e+02 1.100222662257075257e+02 1.117867420940795284e+02 1.134300902796691020e+02 1.113705603028494551e+02 1.076455153756968315e+02 1.078628962211569018e+02 1.093142434703062094e+02 1.090215415639053589e+02 1.084158812258828135e+02 1.090804546064981650e+02 1.064154523630481748e+02 1.037607826342454160e+02 1.038313320693292781e+02 1.039695921854537346e+02 1.075052993576236702e+02 1.062114974532960190e+02 1.034499730147357894e+02 1.057068839863138692e+02 1.020538287492612852e+02 1.027984703142556668e+02 1.015528420375870127e+02 1.027615147418542136e+02 1.040988082669566097e+02 1.077031141654127424e+02 1.041834716850674027e+02 1.063395857139842064e+02 1.063092679528244133e+02 1.054249193183849655e+02 1.061571306778487127e+02 1.063270092982905481e+02 1.081233662511623379e+02 1.072754585654352013e+02 1.088097315755414769e+02 1.114694377581362374e+02 1.113941993837722038e+02 1.095958155238432425e+02 1.101230154014507008e+02 1.124024173279286885e+02 1.161796661149996623e+02 1.109913747278189504e+02 1.138548009900519276e+02 1.091424024711772063e+02 1.085191481558729123e+02 1.096172128701528408e+02 1.122631290859197577e+02 1.144770941030726874e+02 1.115048930015022535e+02 1.118862924974660871e+02 1.144934234926975449e+02 1.148891568522212481e+02 1.205029712677620779e+02 1.187836938587196585e+02 1.205799347690496433e+02 1.222716023084667967e+02 1.216623444036003576e+02 1.235660076539474943e+02 1.265393994015454666e+02 1.231785204872961117e+02 1.218000137636689004e+02 1.190497048719548445e+02 1.197618101855362767e+02 1.196873919727298983e+02 1.233971333359077391e+02 1.229144614731916079e+02 1.229686615342650953e+02 1.200902699962597069e+02 1.220247509683827190e+02 1.205108421323083263e+02 1.240076865701578015e+02 1.208217962308358437e+02 1.190125206014208032e+02 1.167450677438922497e+02 1.145955912791019529e+02 1.215143767618749138e+02 1.244218569157989123e+02 1.263309064044762664e+02 1.260532945617116383e+02 1.248748850692747538e+02 1.232677920092276622e+02 1.225756206689317764e+02 1.244311813556185200e+02 1.246488514197017707e+02 1.274328292119157879e+02 1.228463249633748973e+02 1.226108384466251238e+02 1.217758973259295061e+02 1.200169343556870558e+02 1.203733524975916254e+02 1.175610699780831965e+02 1.194805336699711944e+02 1.206198701827804456e+02 1.183494138383961882e+02 1.167901626291919968e+02 1.199512828518630698e+02 1.143246201112693115e+02 1.135282137295204308e+02 1.125963093142905933e+02 1.127255991379559674e+02 1.101135551242907553e+02 1.115908626671675563e+02 1.087694473605390328e+02 1.112060072153820443e+02 1.089649523938532099e+02 1.096813180886495047e+02 1.087552622534061868e+02 1.105696379202628492e+02 1.115314242424837232e+02 1.070548763258494915e+02 1.093139239121508410e+02 1.061934633973881859e+02 1.119728794150200315e+02 1.095616805132575422e+02 1.100665922405647024e+02 1.103359098180057174e+02 1.120176890854344691e+02 1.123838896927422297e+02 1.054040181669734437e+02 1.065439080422461444e+02 1.075892687700250150e+02 1.050972576024447562e+02 1.094506989368647254e+02 1.085721482533035811e+02 1.106707348449593979e+02 1.039261862369543650e+02 1.047736894830558185e+02 1.061340069839440332e+02 1.073392056301847362e+02 1.075874837119565939e+02 1.070865871562529748e+02 1.042166288876827878e+02 1.060558119470154708e+02 1.056862144594015263e+02 1.071312970991000526e+02 1.089829607447624937e+02 1.108142349663176276e+02 1.082103361733799289e+02 1.116694240634859057e+02 1.111248785816699751e+02 1.089780975169112907e+02 1.134898960627530471e+02 1.092075881091159175e+02 1.089329512585920412e+02 1.086264833231498130e+02 1.103078802572608481e+02 1.090761756931707964e+02 1.116810342095103437e+02 1.120381095238694229e+02 1.137821734851595323e+02 1.093563633617668813e+02 1.117918065285435034e+02 1.147816625292039276e+02 1.114119304638606991e+02 1.119368044603341446e+02 1.097292722595629044e+02 1.085010576946895355e+02 1.109572915147852541e+02 1.121735056884314758e+02 1.137781403497274368e+02 1.145084662965991953e+02 1.112386414828270489e+02 1.132259190755777638e+02 1.127168639072567231e+02 1.110796256493509730e+02 1.111754667858278651e+02 1.110536538693999091e+02 1.063933226167153521e+02 1.105952134921488863e+02 1.093190327862318156e+02 1.085629799864501734e+02 1.082991316572414746e+02 1.057644427645180087e+02 1.062034590901866977e+02 1.023099431164857975e+02 1.035834071000925860e+02 1.069407718799108409e+02 1.084405588382161625e+02 1.068329790334873621e+02 1.053294903367012836e+02 1.105021035013184729e+02 1.100067624965268607e+02 1.111378207607246509e+02 1.131715123236088800e+02 1.129566906664616539e+02 1.107354059088535791e+02 1.105555382893743968e+02 1.095986744241598672e+02 1.047620744239263217e+02 1.058118414228425337e+02 1.066222025472934547e+02 1.034410610906226395e+02 1.022528035073838595e+02 1.029561655630047454e+02 1.036540089976271446e+02 9.932814698243144846e+01 1.018254864195264133e+02 1.012719105714490127e+02 1.001834488488062078e+02 1.022018390815394042e+02 9.730755127567431373e+01 1.008270106905890628e+02 1.042285317173037242e+02 1.014242020232494639e+02 1.052941580009118212e+02 1.042875643234757774e+02 1.050162185531381880e+02 1.046326112207235610e+02 1.113060003013113430e+02 1.101774054341021269e+02 1.111881469541475127e+02 1.089423288964795802e+02 1.116465497737783039e+02 1.108763912116591399e+02 1.087867136437430560e+02 1.119994777461402151e+02 1.070081150060144921e+02 1.116645322414443342e+02 1.102321306813675363e+02 1.084749055782307465e+02 1.044568224762107747e+02 1.050500903294028632e+02 1.059906323736473013e+02 1.053773302029890004e+02 1.046079813044409406e+02 1.036871903187150536e+02 1.046200159529725084e+02 1.025540740550718510e+02 1.021079430038746239e+02 1.010084748613184615e+02 1.020269834330815826e+02 9.976498605852759738e+01 1.009996233452383052e+02 1.024751266163350039e+02 1.011594787969261802e+02 1.013921906627377609e+02 1.039245576394508959e+02 9.976782728066548600e+01 9.901033867208181505e+01 1.002867066086669041e+02 1.012249964516986580e+02 1.023793425350482522e+02 1.009929068795512563e+02 1.074453720046555532e+02 1.012915715736157125e+02 1.045600921277899857e+02 1.037520861399177505e+02 1.071814180935671175e+02 1.046174270811780360e+02 1.074010273555243913e+02 1.048546124200664593e+02 1.100519193073372577e+02 1.092054552493113562e+02 1.097259822906289202e+02 1.084699815666504321e+02 1.074964795346551512e+02 1.096417000877505785e+02 1.114515767907703747e+02 1.117988430095252141e+02 1.106977162811822240e+02 1.093541139892785736e+02 1.140891798003492994e+02 1.102911846835698668e+02 1.087371935026358756e+02 1.085125938124200786e+02 1.081499594272179365e+02 1.087963256797197431e+02 1.067467875799726897e+02 1.087703257376052477e+02 1.056263396668822026e+02 1.087395478010199099e+02 1.133757881181029035e+02 1.134360480269649258e+02 1.078978487401818427e+02 1.102507332270048721e+02 1.091263055662198411e+02 1.091673222954907061e+02 1.092764446780267065e+02 1.125994804200749826e+02 1.109237334289572487e+02 1.085305506706860257e+02 1.090957903180451041e+02 1.087727793328240722e+02 1.095724843784868057e+02 1.070701173286232972e+02 1.058944634660415716e+02 1.049912905151687141e+02 1.022456877031482634e+02 1.055409529888571711e+02 1.070578235470349000e+02 1.099165400175930500e+02 1.072309057274777473e+02 1.086876693175036763e+02 1.074563864160352722e+02 1.103223241992357373e+02 1.058707235064202905e+02 1.029629552100922467e+02 1.015778782671381890e+02 9.968760472227695857e+01 9.776974890874184609e+01 1.005396343122352505e+02 1.017754490202099049e+02 9.943292257463600947e+01 9.763837627943865982e+01 9.834081084250858851e+01 9.593856993634516073e+01 9.426227599058550766e+01 9.800662206607056248e+01 9.991812411821666728e+01 9.923332034528458223e+01 1.005589373736444685e+02 1.008301185498384172e+02 9.550542658928786466e+01 9.390640515025928892e+01 9.949185544577031237e+01 9.748632261270545030e+01 1.007305020686001740e+02 9.898008079984376195e+01 9.919557802891908693e+01 9.722925138697816294e+01 9.735869195381060592e+01 9.205566726879720818e+01 9.785908794137723987e+01 9.441965690760240193e+01 9.654953277106032772e+01 9.827048533728542168e+01 9.672272978492598838e+01 9.492132291084060114e+01 9.863781385505775745e+01 9.968694051312617432e+01 9.955146771163721553e+01 9.884609666161225050e+01 9.666998785488074475e+01 9.841235299068668496e+01 1.019538606885384411e+02 9.924815703460812699e+01 1.021490591071669769e+02 9.989512463021978306e+01 1.015172156271613488e+02 9.785905601035219092e+01 9.974951550088850638e+01 9.639457999492276485e+01 9.743604795683135933e+01 9.994565066455761837e+01 9.983397029397519873e+01 1.019447861247495268e+02 1.007452524446453168e+02 1.023775400801690978e+02 1.028819368548220865e+02 1.037962931485941596e+02 1.047445851130686378e+02 1.045096054327403294e+02 1.058435995289743232e+02 1.042179192728652595e+02 1.052312807381312894e+02 1.026050460932253543e+02 1.021535208123660396e+02 1.049388869944939700e+02 1.077590536318597429e+02 1.057234077461741322e+02 1.091130970634109048e+02 1.073641672766546264e+02 1.053350271990756823e+02 1.020523850744177423e+02 1.052519320199992734e+02 1.039052943926838566e+02 1.023690159509220621e+02 1.019435447247587376e+02 1.027568159214852272e+02 1.047784633626616113e+02 1.028693299580349390e+02 1.059661180445154400e+02 1.057129619814916310e+02 1.039485240481490962e+02 1.046583142049980637e+02 1.036730868602944042e+02 1.054166834988787684e+02 1.054063596961818092e+02 1.039347390674065679e+02 1.038568221182429028e+02 1.031901376973829514e+02 1.042405290038392280e+02 1.034233411254178634e+02 1.072090579911053112e+02 1.081564113973797419e+02 1.078836402127999747e+02 1.090482284501070751e+02 1.062109220672171688e+02 1.053335567819613487e+02 1.054975047525539367e+02 1.070493766522036054e+02 1.044396573027657382e+02 1.055899857626543934e+02 1.042588116875385538e+02 1.052389189415996782e+02 1.067766951536287365e+02 1.083851896513145192e+02 1.104933341464809331e+02 1.097654253783795326e+02 1.082319816806584214e+02 1.086969704824137040e+02 1.083708680370689876e+02 1.079855244383240205e+02 1.079506262807807673e+02 1.068438751080990698e+02 1.056488773878417646e+02 1.032382647181491251e+02 1.035490921808730889e+02 1.000907095505958608e+02 1.020872790162089814e+02 1.014150759194014313e+02 9.972408580883711693e+01 1.015149346735751408e+02 1.003143494667273359e+02 9.980302386250635038e+01 9.596411685135385028e+01 9.770871458163075829e+01 9.697404849446871822e+01 9.894433129670443350e+01 1.004208078766305903e+02 9.294101402018910107e+01 9.505456975012825183e+01 1.021427113423750654e+02 9.853399631361173761e+01 9.957762409813680904e+01 1.001206636580173921e+02 9.819871431411104368e+01 9.756554365489665770e+01 9.591436643741801049e+01 9.551115642876952450e+01 9.912366260266669826e+01 9.920766171584672577e+01 9.730423783381139913e+01 9.935058625413329025e+01 9.609674603858618980e+01 9.437714170672273895e+01 9.470670906491024255e+01 9.816166667697022774e+01 9.559086373501325795e+01 9.591085116836944735e+01 9.833213064898762923e+01 9.371373335950094940e+01 9.327018191663368896e+01 9.240811501841841391e+01 9.461846246727361631e+01 9.458520900592321823e+01 9.342319390532280465e+01 9.546902322047054668e+01 1.026404782315330664e+02 9.989789501863661769e+01 1.016025711959418345e+02 1.048619360007189698e+02 1.013483862747467299e+02 1.013055143198263579e+02 1.028902012242922837e+02 1.010906730685063195e+02 1.038351940774683584e+02 1.026677879537612341e+02 1.039519641127241982e+02 9.982791938951575617e+01 9.881806257495098578e+01 9.764808830402951401e+01 9.894250690923483660e+01 9.747563374889502086e+01 9.821548027693380334e+01 9.523400726128807037e+01 9.956786925297396351e+01 9.738263150877814667e+01 9.954849495622060829e+01 1.001406255058557946e+02 1.015362420793571374e+02 1.019674976123103676e+02 1.028368979957276537e+02 1.016917406490218241e+02 1.013661353263418050e+02 1.006621902482632152e+02 1.015190683923986796e+02 1.036671165609676422e+02 1.047445042719415795e+02 1.022836866427574449e+02 1.034409987689592185e+02 1.048164611965039654e+02 1.011454954637614492e+02 1.002730863634069465e+02 1.041505234004241913e+02 1.040370288862289385e+02 1.047104661145240954e+02 1.070338619691203377e+02 1.049161276385979846e+02 1.021065592675055171e+02 1.041626436892582888e+02 1.063150408846048691e+02 1.048671903575959590e+02 1.045962097418471899e+02 1.051325552644043455e+02 1.013355443222293957e+02 1.060564477709250895e+02 1.044331046101235501e+02 1.050795433725627390e+02 1.033906341797637651e+02 1.044464902119130016e+02 1.027741656577633478e+02 1.038466325163140169e+02 1.042511630237317206e+02 1.029827901786177193e+02 1.046757650886893884e+02 1.056361254145541437e+02 1.005641763943289533e+02 9.862326538772023810e+01 1.023986019482401701e+02 1.008164990088160806e+02 1.005227667182363263e+02 1.011265947101049107e+02 9.834585197383873378e+01 9.465338801265603763e+01 9.866814624077206020e+01 9.542736549793153245e+01 9.803889973531305202e+01 9.652736471859424228e+01 9.473317289106944372e+01 9.956152123233208329e+01 9.857531899564051514e+01 1.030020520275291886e+02 9.645506047031261687e+01 9.620902919379815899e+01 9.876431009329596122e+01 9.839084372146854207e+01 9.938365608145194585e+01 9.972159573602530713e+01 1.018142181156807311e+02 1.012403385529838573e+02 1.049138991278691151e+02 1.035938820595742413e+02 1.028099614743711925e+02 1.036593985447966446e+02 1.032270904083911489e+02 1.030795248395501318e+02 1.084531260675853446e+02 1.044863575584754045e+02 1.073563197349137255e+02 1.053989176473882168e+02 1.068899608921704925e+02 1.042209494195545432e+02 1.069268915032993021e+02 1.077919127003063693e+02 1.085976997306439813e+02 1.099792160285180955e+02 1.082906195180354274e+02 1.099620128411903579e+02 1.134458143889562081e+02 1.116246552327368846e+02 1.136178975495564316e+02 1.131960237262875637e+02 1.136296259879769224e+02 1.143535990432935989e+02 1.116866412975721374e+02 1.143990673372946958e+02 1.123161797056061033e+02 1.115470989095935721e+02 1.130603095142459011e+02 1.107617163763606669e+02 1.137232258891635297e+02 1.136946715991626320e+02 1.088354649676186767e+02 1.133056888828981670e+02 1.091542581103476408e+02 1.086695846442958526e+02 1.101651302432319142e+02 1.086098049858700563e+02 1.062725898089510537e+02 1.090939120042364294e+02 1.071408877033978797e+02 1.096384255146032842e+02 1.064621220876402248e+02 1.054852898124394045e+02 1.071016239722107741e+02 1.060008837943168629e+02 1.053297951776985570e+02 1.025497914995649182e+02 1.049818370659987607e+02 1.027297171736842643e+02 1.017439741027540947e+02 1.018901846110604481e+02 9.956443782140954113e+01 1.021057599818921915e+02 1.004616327352129730e+02 1.027739515872981571e+02 1.005408142068909996e+02 1.046917544744428170e+02 1.010813867167738778e+02 9.991682398209185578e+01 1.004469999093599455e+02 1.016682493526949145e+02 1.029115988298599689e+02 1.002700945618813364e+02 9.984506899393304025e+01 1.005882503638609791e+02 1.058336251793765399e+02 1.055859537283328820e+02 1.042199360550900593e+02 1.083730953378922806e+02 1.068022949008154114e+02 1.115369887331614507e+02 1.104160348069799227e+02 1.099608259046700738e+02 1.066876762655761155e+02 1.074052261125911087e+02 1.095400385236312530e+02 1.095957828861321701e+02 1.089422579925333423e+02 1.114630669455608398e+02 1.089171168635359663e+02 1.118257732699615872e+02 1.094592939128131803e+02 1.114686818321375199e+02 1.128087521854888990e+02 1.093289517407717142e+02 1.129969153484113775e+02 1.113882160044642831e+02 1.082364073662219681e+02 1.093321436989977968e+02 1.061172732649445862e+02 1.094611103748527796e+02 1.130263656888263171e+02 1.097730792872565928e+02 1.095812185557106773e+02 1.090563663237510355e+02 1.049599295475250500e+02 1.089606637572643706e+02 1.077272113708484653e+02 1.070635347493887508e+02 1.086801370926840065e+02 1.085879054456642763e+02 1.051096713831261837e+02 1.125555411033247566e+02 1.082873234595602128e+02 1.096713054694422738e+02 1.098387693925270412e+02 1.096951695759970846e+02 1.068228392073136490e+02 1.083585332754771287e+02 1.056201608048957894e+02 1.114122461550287966e+02 1.094037308749717283e+02 1.075741459922365379e+02 1.088507531839587443e+02 1.072674384079671626e+02 1.087480723661345223e+02 1.108844334992218421e+02 1.093976177108855552e+02 1.100158469879958858e+02 1.111401651591724260e+02 1.121673008638222484e+02 1.111339173896825798e+02 1.115677744296819043e+02 1.149277808836627770e+02 1.115598883966031138e+02 1.131759445726974178e+02 1.113097009527412951e+02 1.101900853168340433e+02 1.089143122507583570e+02 1.057276110752141705e+02 1.043060094977843875e+02 1.087539846998775346e+02 1.044015020333300470e+02 1.086987317031016005e+02 1.094474789770141712e+02 1.081082809378601155e+02 1.107887985555335462e+02 1.081135475925457712e+02 1.075606207728925483e+02 1.072153726791885333e+02 1.097968531093218729e+02 1.086861136924006104e+02 1.080173189006224561e+02 1.110867464114112266e+02 1.090795930128469422e+02 1.066376961697162500e+02 1.075721492065547835e+02 1.086035343270534810e+02 1.076846063090322474e+02 1.048603923973329586e+02 1.062819646420289104e+02 1.052193481187073587e+02 1.048090454103496825e+02 1.038784263176236919e+02 1.030248402282814908e+02 1.062763526311886011e+02 1.042249465337915666e+02 1.032687031883652793e+02 1.022420714930116787e+02 1.052905233576940844e+02 1.029937658393785824e+02 1.045165632005475942e+02 1.050695157931635748e+02 1.038550943914032416e+02 1.060019581307265497e+02 1.030825202871284318e+02 1.044842548799721129e+02 1.081248528554945807e+02 1.037119175780366902e+02 1.045545599648013564e+02 1.014300919324396517e+02 1.032140283252248878e+02 1.074464254604739750e+02 1.070557946131383176e+02 1.044048985451258602e+02 1.056401891798562502e+02 1.062773250585961762e+02 1.064102614568978851e+02 1.042246339520693112e+02 1.060294372097267086e+02 1.072038763111692958e+02 1.079464117453796632e+02 1.057504237584168436e+02 1.088054895144536687e+02 1.083597509557914549e+02 1.089819644092932691e+02 1.086707770340961901e+02 1.091084202810438484e+02 1.091427874262697344e+02 1.120059756115354190e+02 1.136467228983045459e+02 1.096012589058599787e+02 1.131048146461737502e+02 1.129709195520549372e+02 1.111764149713314112e+02 1.138835497959079390e+02 1.109791427712448098e+02 1.093126239144738321e+02 1.079546635905166312e+02 1.094736916683504262e+02 1.098070522354196896e+02 1.085716518320423489e+02 1.091045400731087511e+02 1.064576375732645204e+02 1.085587812012517759e+02 1.054009259244835164e+02 1.072027907139175795e+02 1.092974759329549670e+02 1.075220560245534216e+02 1.055254007171930084e+02 1.054721817558245078e+02 1.031334502628903920e+02 1.062354207987916936e+02 1.064556127576023385e+02 1.076784957002109451e+02 1.059742372280084766e+02 1.042810856287097323e+02 1.069107607232750183e+02 1.133057865648789004e+02 1.104922655211471749e+02 1.053790956708842828e+02 1.114315683829506582e+02 1.116842427695473248e+02 1.110867017989185541e+02 1.116416261642160777e+02 1.119408435996257367e+02 1.127015087147161410e+02 1.128322858764463632e+02 1.100065689702327774e+02 1.094532690529806018e+02 1.102770421288009004e+02 1.072046115416060985e+02 1.084988284593842280e+02 1.102573491392997624e+02 1.108054129063463478e+02 1.059549541912564479e+02 1.022578973741381958e+02 1.047150224450488167e+02 1.013060199149299194e+02 1.016719445980576495e+02 1.035055748057044838e+02 1.006458196720654144e+02 1.036505020815925917e+02 1.024800548929952413e+02 1.021815192100517038e+02 1.029919356760135400e+02 1.057789337895285371e+02 1.038627634408194211e+02 1.030025711978134950e+02 1.043976523783349961e+02 1.028783074524576620e+02 1.076780422667114294e+02 1.054161732606131920e+02 1.055538081565437523e+02 1.047448357493266968e+02 1.045073709562012709e+02 1.050297192081739155e+02 1.056630259316563070e+02 1.047876774656720897e+02 1.064739104991784586e+02 1.011593790486819699e+02 9.971967834168410150e+01 1.095167353999661657e+02 1.080671060040872931e+02 1.077454398797321602e+02 1.059184670143695399e+02 1.105704908550633263e+02 1.121856103380500969e+02 1.111698925115267542e+02 1.123333399352956832e+02 1.144083600378193921e+02 1.125290518568122025e+02 1.091878341781884245e+02 1.153176900170743693e+02 1.183562496701939608e+02 1.148527402372295967e+02 1.153343529807764867e+02 1.151995443077286723e+02 1.147019276491677573e+02 1.127219302784794621e+02 1.146293077029938274e+02 1.120783732170452254e+02 1.126486798588233569e+02 1.137110121219519954e+02 1.167254015578319297e+02 1.125919521216004995e+02 1.130929627040977294e+02 1.147228752401234289e+02 1.080659907089989531e+02 1.058742754207338805e+02 1.094065141685558160e+02 1.104524898018801764e+02 1.068769388843143133e+02 1.094057683662945948e+02 1.099999401093864151e+02 1.125646850536751629e+02 1.077799801837223868e+02 1.067901738173751340e+02 1.086729515696773234e+02 1.056462351980018468e+02 1.080442771646461466e+02 1.057363146844087964e+02 1.044077706910333632e+02 1.015132991436852876e+02 1.053909800003488186e+02 1.054833176183408199e+02 1.030928446575722006e+02 1.035418911468303378e+02 1.015654936567927820e+02 1.033195944675068318e+02 1.002047358302375670e+02 1.047373879697543657e+02 1.024930381633503060e+02 1.006615694059502317e+02 1.009805693996162574e+02 1.006624008131207830e+02 1.053904885166404171e+02 1.019186880391929861e+02 1.050902503946432631e+02 1.050598189622736527e+02 1.067343282955488206e+02 1.023791290752428296e+02 1.032718977053080209e+02 1.011394589885429127e+02 1.019174078706469260e+02 1.066658722029768427e+02 1.066498174010939834e+02 1.073774039557308271e+02 1.094987726289634935e+02 1.053108757515745282e+02 1.072202213382740865e+02 1.074350574484007694e+02 1.050426216080791733e+02 1.060977773292045470e+02 1.065433853499701797e+02 1.044466414037975568e+02 1.082672109026748046e+02 1.068369614329223367e+02 1.060343545497035507e+02 1.068807688296427045e+02 1.070691626341556884e+02 1.083036509708054496e+02 1.082149263517689235e+02 1.102618229304434294e+02 1.098311414097054524e+02 1.103951047554963054e+02 1.105503692719254332e+02 1.107419396630932482e+02 1.114928366499774910e+02 1.143419405271332039e+02 1.126616706551691891e+02 1.147191746168758613e+02 1.195065718792350822e+02 1.161465184530440098e+02 1.177870411580651648e+02 1.182058879970456076e+02 1.157033403729029004e+02 1.166852571401044685e+02 1.154111002928972596e+02 1.149118664447023264e+02 1.154128766723195696e+02 1.157864931577928047e+02 1.184697642289647632e+02 1.176536015600861873e+02 1.178026411539286329e+02 1.204053746654215047e+02 1.197426387569142321e+02 1.205936628790641265e+02 1.196210487865445344e+02 1.166593802074385877e+02 1.164069819079941936e+02 1.201842406345751897e+02 1.200392664383463597e+02 1.204011454220636068e+02 1.181368958525136748e+02 1.165164300045256454e+02 1.160900474007217298e+02 1.166319430145547216e+02 1.159938883326689876e+02 1.168337993264772336e+02 1.160881719233758389e+02 1.161614950980234937e+02 1.151938581267801709e+02 1.185855214415939685e+02 1.198001672739803496e+02 1.183960966046502392e+02 1.213292446070929884e+02 1.222887859741116898e+02 1.215947780742750979e+02 1.209940387876260246e+02 1.185423769939868777e+02 1.207837493461083369e+02 1.205982549852010806e+02 1.209642491085240579e+02 1.148487773136787382e+02 1.168239452764366320e+02 1.182540554377096669e+02 1.143945346538910144e+02 1.155091120402775005e+02 1.165514303062323620e+02 1.184288729150681547e+02 1.209244477041947050e+02 1.212300909085396370e+02 1.185828949340161813e+02 1.223258475481837166e+02 1.219917950319543536e+02 1.243038592331574108e+02 1.206825073801453669e+02 1.227723847569928353e+02 1.198014173133639986e+02 1.212486924769054184e+02 1.224952780955569835e+02 1.187085562466688913e+02 1.186739144902702492e+02 1.222478253709126790e+02 1.167143351750374336e+02 1.191774499232615199e+02 1.215474214012861722e+02 1.189428294138781013e+02 1.243702992030049472e+02 1.237946304245276963e+02 1.241715959547819779e+02 1.238283722971498975e+02 1.220332858388412234e+02 1.208533530782948162e+02 1.208665996906458844e+02 1.231677524410229410e+02 1.208351637437766612e+02 1.213133170175465523e+02 1.232676103387439355e+02 1.210566415046895088e+02 1.251983962689974419e+02 1.227857065203775875e+02 1.204719409206730774e+02 1.200815916904342657e+02 1.196122325071230534e+02 1.205163827583863991e+02 1.223938090355714792e+02 1.204454193104355397e+02 1.243483804998381714e+02 1.202828497660046594e+02 1.211824178329182473e+02 1.197477449789995205e+02 1.212396089606360334e+02 1.201677130899416142e+02 1.182645612485521838e+02 1.179051179196898573e+02 1.160831774654560178e+02 1.207301743015649009e+02 1.224513858208963200e+02 1.205180544228246333e+02 1.167147860212091075e+02 1.232487378697674671e+02 1.219286830985382579e+02 1.164780430919993250e+02 1.140888765795878754e+02 1.214360691420698259e+02 1.133075531901148878e+02 1.185991388921646745e+02 1.138851592047806065e+02 1.125167034924901799e+02 1.114958338199738819e+02 1.150316973901575892e+02 1.115256373725007535e+02 1.135854480174715775e+02 1.146465142590635082e+02 1.119225546182536704e+02 1.127653633357032419e+02 1.129215268685437792e+02 1.097905723575238142e+02 1.104564930697262213e+02 1.100651473601405002e+02 1.118080521019284532e+02 1.102985928394575978e+02 1.132505971582023676e+02 1.139631035151317917e+02 1.128237848804564578e+02 1.150752943347810913e+02 1.143907436993710576e+02 1.150736845625538933e+02 1.174345326735190866e+02 1.190431894824036760e+02 1.196877303861829631e+02 1.203757454610732509e+02 1.236997522011002673e+02 1.225611078321365852e+02 1.210944614789943330e+02 1.191581343015067063e+02 1.224894008498623492e+02 1.196722705696821549e+02 1.235327879791133370e+02 1.250719546307263101e+02 1.240027635566080448e+02 1.244394822371564118e+02 1.190001499399971436e+02 1.231084358514935673e+02 1.180849675742559555e+02 1.147765532092273872e+02 1.121620877238551230e+02 1.117279530694724059e+02 1.143288430301488319e+02 1.139381495122908490e+02 1.121619352375809342e+02 1.115119091740651527e+02 1.136285554908809843e+02 1.166356152741952883e+02 1.155469433574609894e+02 1.188384415277146786e+02 1.163841134599075531e+02 1.147005592895535813e+02 1.140230553134957319e+02 1.142355699496211514e+02 1.150054217069837961e+02 1.161964272640418727e+02 1.143224179821236675e+02 1.152480654769775015e+02 1.151653432789991456e+02 1.150007309281319152e+02 1.118652122036267968e+02 1.124948469594360887e+02 1.132508323525270271e+02 1.152726990403736096e+02 1.149033508682307456e+02 1.177834816254444519e+02 1.151002803440265012e+02 1.150665297042528579e+02 1.170711114006313949e+02 1.177249216824527736e+02 1.133172758624982635e+02 1.173336448336245894e+02 1.144495263383772823e+02 1.140460105497506618e+02 1.154827301935078196e+02 1.169329376405252816e+02 1.181579442925832950e+02 1.180985171717321549e+02 1.178002597045338149e+02 1.152610433521137452e+02 1.178215109235684110e+02 1.149445962532336551e+02 1.166373698960242820e+02 1.154771233752644548e+02 1.171995900102751023e+02 1.180411681629263256e+02 1.142348719113798978e+02 1.158443573268804272e+02 1.153393429450216274e+02 1.136873501864115070e+02 1.165692842584126225e+02 1.159940492549097115e+02 1.137010745180592295e+02 1.117370498457611632e+02 1.123849637159587758e+02 1.116801303686311115e+02 1.098507454547194016e+02 1.125496626566231413e+02 1.132966903025967298e+02 1.124586116884087090e+02 1.155968481279919899e+02 1.141689467090048851e+02 1.169384829470399723e+02 1.123456272981812845e+02 1.141290190337601729e+02 1.125532932826870223e+02 1.137842185480207178e+02 1.130871685845311703e+02 1.093242060136619500e+02 1.126687931735025074e+02 1.140015895898848441e+02 1.114696835822890790e+02 1.148463759900627394e+02 1.133487742354527228e+02 1.138976633298056669e+02 1.164988346772786514e+02 1.162511813776530119e+02 1.141041671889531983e+02 1.167023341531174054e+02 1.132379857287026113e+02 1.121117075723174707e+02 1.132422351642749732e+02 1.145595523973125438e+02 1.134687544086029192e+02 1.139373218092855922e+02 1.154429092690748888e+02 1.094371045549663108e+02 1.072257083875517196e+02 1.097016236767966291e+02 1.085515009798595543e+02 1.098358211936073729e+02 1.076612302118995785e+02 1.083485145314332527e+02 1.063944271533372330e+02 1.058226158267640074e+02 1.039251921277003419e+02 1.038272515956402060e+02 1.037385265669018111e+02 1.036588269189465450e+02 1.079370585372468412e+02 1.082201947386454890e+02 1.058764574139237737e+02 1.076126347020679361e+02 1.066086835620667017e+02 1.101008295968525346e+02 1.079923963128547939e+02 1.064375642944721960e+02 1.066642150204125841e+02 1.118485177789794989e+02 1.119819345547495004e+02 1.108006385445338395e+02 1.110485927650511258e+02 1.109943699784247144e+02 1.128863205003359127e+02 1.151328487073600400e+02 1.149497178454047628e+02 1.182889718943717696e+02 1.157119824280664346e+02 1.190911749525296415e+02 1.186497791881898820e+02 1.187441760787064311e+02 1.183951762622538837e+02 1.206681161095355321e+02 1.181299759567148442e+02 1.237340123163618131e+02 1.231338552919517895e+02 1.177822933672924961e+02 1.195775506543507305e+02 1.192618531709249083e+02 1.205889229641352358e+02 1.239605580769875104e+02 1.218983926643934410e+02 1.175079497862748923e+02 1.199171898867107728e+02 1.187583577072322498e+02 1.205602064582024440e+02 1.214738621156714231e+02 1.228165980707772889e+02 1.175787840471324586e+02 1.190789108680771164e+02 1.201352273543561466e+02 1.166524419921082654e+02 1.182311598878397234e+02 1.165466088352576151e+02 1.234834404682280393e+02 1.255261632304544008e+02 1.279649029575215877e+02 1.278887602665414818e+02 1.274972121736102793e+02 1.255616323789394642e+02 1.256718325229885664e+02 1.256054856770528119e+02 1.284616944305513186e+02 1.335107837891972622e+02 1.290324370257293936e+02 1.293029968971137009e+02 1.308002555995803675e+02 1.300701555042518294e+02 1.291810810614190359e+02 1.262197925349695709e+02 1.296704997122334930e+02 1.264571099220767252e+02 1.245569091059350200e+02 1.275548981277084408e+02 1.225320899653222568e+02 1.228725706043720010e+02 1.212224179282376326e+02 1.202986314612748657e+02 1.212299459591183250e+02 1.182518899366729102e+02 1.219355030850823169e+02 1.218169317039618278e+02 1.189679505109303932e+02 1.194948371281030290e+02 1.223800446039989538e+02 1.217589468895457401e+02 1.187533310887389888e+02 1.172562476193611616e+02 1.155827226674713017e+02 1.191435131466721629e+02 1.170082682558231824e+02 1.185041886457275666e+02 1.161087667761779585e+02 1.146515509484236759e+02 1.185090428530960622e+02 1.156088839093651188e+02 1.164259111309246038e+02 1.177460908586186150e+02 1.179082995182683931e+02 1.196597993676876968e+02 1.187098213333654542e+02 1.186393666468230919e+02 1.188201083818604360e+02 1.188069883576837640e+02 1.204779779982623893e+02 1.192229720356515514e+02 1.207587849730526983e+02 1.136678788248341334e+02 1.147700804544427058e+02 1.159564805800421681e+02 1.173719551442408289e+02 1.178530480269598684e+02 1.191399183013155039e+02 1.203782306783482596e+02 1.209568539972279666e+02 1.213390832628155778e+02 1.231931061005141999e+02 1.214292190527775404e+02 1.227263995285177884e+02 1.175466253498821771e+02 1.230420124295083184e+02 1.219606419229128704e+02 1.201856596062946068e+02 1.180148662557104302e+02 1.186993108983020306e+02 1.171448934452321424e+02 1.168224944816755482e+02 1.174704899546570118e+02 1.177413986119677389e+02 1.145312623153181590e+02 1.186524526062503497e+02 1.176858361289750263e+02 1.197480545183174598e+02 1.189496320342488644e+02 1.172285563048102546e+02 1.187901359079145607e+02 1.166990011911083513e+02 1.156521631931516509e+02 1.150696945593571172e+02 1.192849728592339176e+02 1.185242815329950048e+02 1.184110047409494086e+02 1.178495447919532637e+02 1.146836450134367453e+02 1.150886885467646579e+02 1.159962943583267219e+02 1.134511866109672411e+02 1.132897985332683390e+02 1.154331837675480017e+02 1.119632106276669958e+02 1.145093804188796014e+02 1.162777844760057206e+02 1.143521493668566222e+02 1.140796818177910410e+02 1.146410963744752394e+02 1.121075423569464675e+02 1.164632521220237749e+02 1.153159172105236365e+02 1.159510978244352515e+02 1.152468372284104277e+02 1.158324623505829720e+02 1.158098435107033879e+02 1.118688471538758762e+02 1.139851918536516990e+02 1.126787293665215941e+02 1.099670850628415337e+02 1.120766518677894226e+02 1.107790735684866945e+02 1.105207304513662336e+02 1.091321246207867830e+02 1.108774834990289975e+02 1.099703579822285064e+02 1.103814680115823563e+02 1.121746586429273407e+02 1.140297276435528460e+02 1.164870565269002896e+02 1.174685339550908481e+02 1.140975874460751101e+02 1.172303532635469168e+02 1.170932803140424880e+02 1.180705655751064000e+02 1.174017568564644449e+02 1.187981487439900405e+02 1.226669004527842333e+02 1.196666922419976089e+02 1.203110980280780637e+02 1.199991307616710685e+02 1.212910417455817793e+02 1.202855373286084841e+02 1.180504716278850026e+02 1.190505688380633558e+02 1.185365337445914093e+02 1.196881561591518306e+02 1.177819335632129309e+02 1.165313940771819858e+02 1.219630434617735375e+02 1.211853884805378243e+02 1.214139740202509614e+02 1.224226206767181537e+02 1.190287878053736392e+02 1.221190705937863328e+02 1.219953031329140600e+02 1.257421243905398995e+02 1.222190471670376866e+02 1.218467150035705941e+02 1.241354207520114414e+02 1.256117732663674644e+02 1.241917106134003745e+02 1.205732319399467372e+02 1.224239573162180079e+02 1.248804757750866088e+02 1.192793119835288707e+02 1.201867954929788027e+02 1.217014156359931576e+02 1.179105731982382395e+02 1.179194903875887803e+02 1.213357420253868213e+02 1.174459955469876746e+02 1.178571748574071023e+02 1.185199280725269233e+02 1.175200231304299763e+02 1.195876726403844259e+02 1.186898082879525163e+02 1.192516823974847426e+02 1.156732220016715331e+02 1.117531854825978002e+02 1.116459846924154959e+02 1.120823346808688541e+02 1.101982552750591111e+02 1.109344980010531572e+02 1.103639273213685073e+02 1.102259083800880859e+02 1.118197962750907806e+02 1.128275742039835450e+02 1.124742071579338187e+02 1.146542476781466178e+02 1.108329502647187468e+02 1.141619560522324690e+02 1.124472486911021889e+02 1.093206581552981334e+02 1.104467158937550266e+02 1.086413855459202864e+02 1.102362045535755897e+02 1.091170536343173580e+02 1.075705055659730363e+02 1.071515095270626006e+02 1.053387834174122872e+02 1.086031848789295111e+02 1.087915395764748041e+02 1.112590210629202545e+02 1.108556607591344232e+02 1.138551916290119124e+02 1.093222458978960674e+02 1.119800503617992717e+02 1.121503412090470988e+02 1.131406236241857783e+02 1.155873997588102071e+02 1.152792402681072588e+02 1.180057996836699346e+02 1.147172563581788154e+02 1.144114761035838086e+02 1.119693677519531434e+02 1.159989229266456050e+02 1.141942012976344500e+02 1.171769309122025788e+02 1.181646583917994775e+02 1.132875486983834605e+02 1.160709603314748932e+02 1.151303845165745230e+02 1.129799051162636232e+02 1.133858682525974899e+02 1.127881012145037403e+02 1.147219053886062170e+02 1.160059397195060740e+02 1.152920737907714965e+02 1.154455100045967555e+02 1.167985020451818485e+02 1.173783423370029197e+02 1.135068852530878729e+02 1.143876391560226011e+02 1.164018854477910025e+02 1.103067716029565304e+02 1.149180485275766870e+02 1.151824839997710654e+02 1.129884936316190647e+02 1.138489735501491822e+02 1.150975964613231213e+02 1.182736513186681293e+02 1.176520961201369886e+02 1.157751149889230788e+02 1.153692025768580294e+02 1.155172066953372791e+02 1.161683002217425553e+02 1.135537850442450463e+02 1.180357631993733065e+02 1.179340128728599808e+02 1.162637779218339062e+02 1.173437211684714754e+02 1.163064936788701687e+02 1.183700673584121574e+02 1.201182360457333971e+02 1.170066203016418456e+02 1.184144625135859172e+02 1.201428669529991708e+02 1.195266021867365964e+02 1.184976447088098155e+02 1.151319379579968967e+02 1.188490062448174314e+02 1.131933891543438619e+02 1.143984876869822358e+02 1.117443694915551902e+02 1.117539239038116392e+02 1.117063064750094270e+02 1.114021800898389074e+02 1.092505992073693619e+02 1.069535061909947018e+02 1.044061444857082677e+02 1.101492715508283737e+02 1.086710809502488786e+02 1.126389510071849571e+02 1.126446356718845578e+02 1.103946877754308957e+02 1.095919655184876405e+02 1.106245184406027278e+02 1.106406863767718818e+02 1.082419685338549868e+02 1.089461962369675518e+02 1.118862396461490931e+02 1.114881462728352375e+02 1.125203190952860837e+02 1.113225816589756079e+02 1.139639804477784395e+02 1.091036927927983982e+02 1.132947783923434599e+02 1.124869368177212294e+02 1.119463116225283414e+02 1.100265107136765010e+02 1.132137731458851135e+02 1.079850526957157655e+02 1.099326368851475451e+02 1.088652648805806109e+02 1.125255364328148175e+02 1.103702180114998583e+02 1.137952189331499397e+02 1.099324128385192694e+02 1.061592630649152795e+02 1.083878569895800723e+02 1.132924407691486408e+02 1.117824957035965951e+02 1.133895027186996742e+02 1.129546169410480161e+02 1.083768083283598003e+02 1.116650555692922637e+02 1.081906145647691915e+02 1.081140913917992208e+02 1.101538192600387873e+02 1.150746778784248505e+02 1.123238992287817979e+02 1.099729268090683121e+02 1.120242674382388373e+02 1.157111556732258038e+02 1.168259010814458634e+02 1.134839793807758355e+02 1.107909213092328145e+02 1.106954231342044039e+02 1.106870161188650599e+02 1.085594783015085198e+02 1.091342141731047377e+02 1.103619968905754121e+02 1.088440956212605073e+02 1.112875009192019320e+02 1.130942147691280297e+02 1.131349964496249498e+02 1.089641564443464858e+02 1.106037907844402213e+02 1.134165326304282360e+02 1.130802694569810001e+02 1.132154540830632783e+02 1.094217237587500193e+02 1.108664837828889773e+02 1.129744895883703322e+02 1.076065574926533230e+02 1.090214576128120711e+02 1.108558877446685784e+02 1.139989016996597826e+02 1.108311990832380047e+02 1.098327828402389486e+02 1.115239475511008891e+02 1.086647024335541261e+02 1.134856176143649549e+02 1.132133233551139426e+02 1.125922404951706000e+02 1.128461075830493456e+02 1.122887016920878125e+02 1.092650842150782040e+02 1.095240724144868381e+02 1.101069447467186677e+02 1.078178604897001946e+02 1.114391658321132752e+02 1.111040772123474483e+02 1.097829660271582100e+02 1.074948734648135797e+02 1.081408008228873427e+02 1.094570242385912309e+02 1.050905296960198712e+02 1.097277714471511558e+02 1.076298069853445014e+02 1.035686195556683913e+02 1.065247030704662876e+02 1.029106785935090471e+02 1.040321761329180248e+02 1.046770016001696177e+02 1.034129059621495799e+02 1.058648195386889483e+02 1.044411778265124440e+02 1.015621891798845837e+02 1.056935410370010260e+02 1.031249359272537731e+02 1.063930104611151819e+02 1.055325954857627124e+02 1.042967226506006000e+02 1.057457157095789171e+02 1.075565068440396175e+02 1.053311769462575711e+02 1.045220323334087880e+02 1.060857994176185883e+02 1.046645718475516702e+02 1.025462054947012831e+02 1.008468585512377018e+02 1.021427709691684527e+02 1.036739161936374529e+02 1.001872294972925346e+02 1.012584251802047817e+02 9.977033615849552461e+01 1.018243901317796087e+02 1.011331232572074725e+02 1.018962293164017581e+02 1.014700752230527456e+02 9.908423262202788351e+01 1.019079603118544952e+02 1.002183054185987743e+02 1.016494729738656559e+02 9.959082364269877985e+01 1.000020273847873113e+02 1.005410988502049037e+02 9.947273250850541615e+01 1.001968197902841382e+02 1.002323770898258033e+02 9.974071525693381091e+01 1.002417008478457632e+02 9.806641643554303300e+01 1.002624138110623733e+02 9.721575320037317169e+01 1.009536730661503583e+02 1.020442300317588007e+02 9.674177872552128576e+01 9.750853077393517765e+01 9.893417319150684364e+01 9.481703221531842019e+01 9.495929367489755180e+01 9.617744966618359115e+01 9.546451592241258766e+01 9.406265637685734760e+01 9.845000926785291995e+01 9.782998595747582726e+01 9.410891531082837957e+01 9.568769539646642386e+01 9.366178539592381469e+01 9.778050936899919066e+01 9.590471154316340119e+01 9.397518935442117538e+01 9.362542578185174591e+01 9.709600489068336060e+01 9.871209259587556062e+01 9.503784441570587660e+01 9.599114078762593749e+01 9.846439717660391011e+01 9.445905531356632423e+01 9.515837227239865115e+01 9.557114448974711252e+01 9.339947056136345793e+01 9.591046275953794975e+01 9.510443196844160241e+01 9.375488467599498676e+01 9.203165068511076186e+01 9.557764169761227890e+01 9.406194610154165048e+01 9.576836932005519998e+01 9.586116890543989655e+01 9.761701382764167079e+01 9.417244431659500492e+01 9.290784225705733945e+01 9.636669459874228494e+01 9.373734585031073152e+01 9.473418887302166524e+01 9.958444940636664455e+01 9.809339412111106071e+01 9.748367304770317787e+01 9.532076307254780545e+01 9.766762253751919332e+01 9.513323424073391266e+01 9.755901229238411076e+01 9.776141343040001175e+01 1.002529500406363780e+02 9.857195648765387830e+01 9.541240540382297297e+01 9.755584286254280357e+01 9.897840938685367007e+01 1.029233547638997095e+02 1.013609755265265449e+02 1.001031841701880722e+02 9.935312319286958882e+01 9.978140109686755466e+01 9.895775245001567555e+01 1.012667256227193917e+02 9.886870680277753820e+01 1.026562778533446902e+02 1.030646334607079950e+02 1.009998170651030449e+02 9.715322176055522618e+01 9.677563810916876719e+01 9.782254323360052695e+01 9.867189624051189867e+01 1.014168642478641118e+02 9.663525258096456128e+01 1.015425758249675141e+02 1.015272063586035500e+02 1.011743833457080797e+02 1.062728199358538319e+02 1.030837761708339428e+02 1.075125788659397728e+02 1.061057303898543296e+02 1.093140713599999998e+02 1.073055930897438941e+02 1.063826131191055850e+02 1.074767496125635091e+02 1.088957365034000020e+02 1.070538026677174486e+02 1.107187881778046687e+02 1.089380624517562950e+02 1.108097268933646120e+02 1.114257924353983356e+02 1.062510104282874295e+02 1.082287730585643430e+02 1.076424009057949860e+02 1.093662492588416768e+02 1.092144591065629982e+02 1.106786485033819218e+02 1.086165533302199862e+02 1.088237765854315313e+02 1.136594362650274945e+02 1.117369047657465728e+02 1.119936529797375044e+02 1.115573028817039756e+02 1.122957571395100445e+02 1.123713531973556883e+02 1.102519739751617891e+02 1.097736416684575715e+02 1.076035901916042405e+02 1.081462344275915228e+02 1.095202911678829452e+02 1.068621886932149607e+02 1.094369088363056477e+02 1.100036310768964967e+02 1.099526826054907218e+02 1.113596543786789397e+02 1.142342828766846310e+02 1.139204372158043697e+02 1.114746160289366799e+02 1.151447671349739750e+02 1.127058724248352917e+02 1.174613965589837932e+02 1.143192069106197692e+02 1.165856630925805035e+02 1.171634064194614524e+02 1.151199335038378422e+02 1.194765881107371683e+02 1.192637724712130307e+02 1.184838928982491524e+02 1.212569652929589381e+02 1.203955418816436804e+02 1.223442665884973906e+02 1.210193604512869143e+02 1.164666556488739388e+02 1.184807753104777817e+02 1.165832844113612339e+02 1.165040483220858363e+02 1.174033082959407750e+02 1.206792484608520653e+02 1.222524633363491233e+02 1.222015607980641221e+02 1.249048577684086041e+02 1.235518553909481767e+02 1.252369479843456617e+02 1.271125000228274047e+02 1.264663523582901803e+02 1.288363552452342162e+02 1.276943316318424877e+02 1.318136215978097425e+02 1.277991152019159671e+02 1.263948688650558267e+02 1.234572957152243902e+02 1.260385802053627060e+02 1.238247270502379820e+02 1.252259036908471188e+02 1.263858465387731513e+02 1.271089820713352765e+02 1.282028684127986651e+02 1.278307696370044653e+02 1.259308124631711649e+02 1.300688976828990917e+02 1.312995739958847992e+02 1.299441773379942617e+02 1.294627225967305151e+02 1.233487200658764777e+02 1.248084118318186313e+02 1.247555156851111207e+02 1.220178995273710001e+02 1.231919284121508440e+02 1.219032752632344909e+02 1.195669116651894512e+02 1.234740869263848992e+02 1.211136192996893328e+02 1.254933168315683076e+02 1.293685415706324591e+02 1.253201705309663367e+02 1.246433720428747449e+02 1.253184502894591503e+02 1.270778322536956040e+02 1.295377881169906686e+02 1.329909798455788916e+02 1.300991526499143731e+02 1.320808250519186231e+02 1.310754054577051591e+02 1.337475800289105052e+02 1.331015609803334883e+02 1.366787080150805025e+02 1.360061548563087968e+02 1.337570701260422084e+02 1.342017134877625040e+02 1.370810719976178973e+02 1.286500158729801058e+02 1.325035407503000897e+02 1.308270446730330150e+02 1.292244165141386816e+02 1.299256983319101266e+02 1.304757210261480509e+02 1.288893157590817964e+02 1.293782849909522952e+02 1.264927225423216157e+02 1.263805018807059497e+02 1.256975957613491204e+02 1.249529906454068851e+02 1.226646797780929603e+02 1.222519055049312868e+02 1.232134256326026929e+02 1.200488419176612780e+02 1.237243811596199663e+02 1.235936388996052386e+02 1.247989276215042764e+02 1.257533352158119015e+02 1.277605603753815160e+02 1.251126245471325120e+02 1.244550034797480293e+02 1.249785202530192123e+02 1.281331743616763390e+02 1.260316924620897794e+02 1.255540610402665322e+02 1.296594769771078290e+02 1.264897208276391893e+02 1.286150397015432247e+02 1.299428214475744596e+02 1.307932865595205385e+02 1.347599749869870323e+02 1.323314481604805906e+02 1.341806431466911249e+02 1.343265528287897723e+02 1.346554872475630305e+02 1.350213117959532099e+02 1.332785555678808862e+02 1.375743543320913318e+02 1.356891409011203962e+02 1.365057723543959298e+02 1.337563323801460058e+02 1.351395799143374745e+02 1.336992553413476514e+02 1.332700253339030212e+02 1.298406891883883816e+02 1.333850775792086267e+02 1.314640320835176794e+02 1.324407368947405246e+02 1.296364745555391096e+02 1.309142700383251849e+02 1.296652083342065396e+02 1.326468260466870959e+02 1.255364406476363683e+02 1.258884913764956366e+02 1.285652567771444978e+02 1.288081786420041794e+02 1.283141223622577627e+02 1.301722467170137918e+02 1.311272259616513622e+02 1.325848381847102928e+02 1.360566995905818146e+02 1.316210242031987718e+02 1.318404624699370515e+02 1.319436300292898920e+02 1.315134869951689609e+02 1.306303855444410829e+02 1.240341825393560242e+02 1.280339076679802872e+02 1.196724727862113582e+02 1.223571779867736922e+02 1.251526110190002186e+02 1.191671580037588996e+02 1.217323506924717975e+02 1.182114506740040412e+02 1.212076521116804599e+02 1.222803804850984477e+02 1.208414953507090672e+02 1.219355388555470938e+02 1.227713239370643521e+02 1.221946694452446707e+02 1.220783843710475622e+02 1.199393996681428547e+02 1.228716128858928158e+02 1.193974149160977589e+02 1.195855201237640557e+02 1.185093494356996047e+02 1.211194830636410842e+02 1.232311191755897966e+02 1.218007504420090328e+02 1.262453625955235026e+02 1.251049753223953331e+02 1.251114779649334139e+02 1.244239746109284823e+02 1.274214861827412051e+02 1.262584357450492405e+02 1.249533693292744232e+02 1.269094165788386022e+02 1.266212836608975891e+02 1.273176845165068585e+02 1.287510696851937269e+02 1.293714927381456050e+02 1.287748516605573741e+02 1.273640770821666592e+02 1.299120598147254668e+02 1.293523883423859786e+02 1.278494513605270271e+02 1.296559763740399660e+02 1.283014511606296537e+02 1.235153498064250357e+02 1.213782724487169844e+02 1.255425029242542792e+02 1.245286656677905341e+02 1.231935180100271197e+02 1.236705215369481152e+02 1.221050163872748868e+02 1.239245478425388427e+02 1.258644045348813165e+02 1.293166948053133467e+02 1.274335755466510278e+02 1.256744416743910620e+02 1.262533495734893449e+02 1.252395348897229042e+02 1.252968408701734830e+02 1.296657163044312711e+02 1.264668485099473116e+02 1.284600274332150605e+02 1.258564080812177508e+02 1.274216692576941341e+02 1.239651964860067039e+02 1.209483464148604526e+02 1.257479794334655736e+02 1.247336760972323191e+02 1.270860029292446285e+02 1.269259837302247291e+02 1.258861664867069265e+02 1.239619714956557601e+02 1.212741840124628538e+02 1.223845940247616682e+02 1.248084200115437881e+02 1.242572500777059901e+02 1.234413933010364417e+02 1.207915670678574571e+02 1.229401865031140062e+02 1.223086715036265559e+02 1.275003432515235318e+02 1.252223270834584952e+02 1.218171777954710961e+02 1.216734522852629965e+02 1.232496303134976330e+02 1.207536848554317288e+02 1.229637668940236637e+02 1.244634918060997109e+02 1.226272336142609305e+02 1.242414623570748091e+02 1.206904409384141843e+02 1.197333386018023020e+02 1.185649341952444900e+02 1.210494535391584350e+02 1.195366568594915151e+02 1.178480169962333690e+02 1.195834416002189187e+02 1.191222787886757146e+02 1.231416978557606114e+02 1.222941520872436172e+02 1.219278380199361749e+02 1.209067445618453718e+02 1.187437561059435467e+02 1.218221595777590807e+02 1.243721126882482508e+02 1.236574333894430424e+02 1.217624539414750302e+02 1.183125824870456313e+02 1.233501679546972838e+02 1.199633610107770494e+02 1.205766725467788234e+02 1.224201648553396069e+02 1.229385279387366978e+02 1.216620209578549208e+02 1.263210828409497850e+02 1.247795907006484271e+02 1.229861883827923208e+02 1.184588793384485825e+02 1.210653132113930042e+02 1.179549152826065921e+02 1.206555174359875053e+02 1.159172686328745243e+02 1.145656914007774958e+02 1.177120828222513325e+02 1.156923428529299542e+02 1.152928020654167653e+02 1.192446378147992618e+02 1.182361385256801185e+02 1.232177716926827600e+02 1.213547475282736059e+02 1.177953050145870861e+02 1.200953996230345950e+02 1.224728980491371004e+02 1.226378957716899976e+02 1.255474131403215523e+02 1.246486580561444555e+02 1.243734015534696340e+02 1.224781828419081506e+02 1.234309047621871969e+02 1.237064203026571221e+02 1.201837146899094506e+02 1.220438747686051357e+02 1.261067585382178606e+02 1.256832150255960840e+02 1.253393931368097896e+02 1.247620569332975720e+02 1.236337101696261271e+02 1.269869780941127431e+02 1.230138387306381844e+02 1.246739029791148567e+02 1.252077860776687146e+02 1.226104067737446144e+02 1.265503599592380937e+02 1.249697372711298158e+02 1.274228031405757804e+02 1.297254239976640520e+02 1.284451367828324919e+02 1.319750185993985667e+02 1.306217291288105855e+02 1.319550820832348563e+02 1.270618343080954418e+02 1.278588755880800250e+02 1.285952257843906636e+02 1.255831361525928003e+02 1.225094681617811148e+02 1.248791707226144183e+02 1.245499712261230769e+02 1.255747666140748180e+02 1.254971457650605089e+02 1.257286712998363498e+02 1.262893669670868917e+02 1.259349450224041362e+02 1.214004552755780821e+02 1.206999935804753363e+02 1.200578338803320122e+02 1.218743636618440007e+02 1.173560392277349678e+02 1.228577665120393050e+02 1.204146399746087468e+02 1.238182872107665133e+02 1.217335016091667228e+02 1.203479040095767800e+02 1.214442424033335470e+02 1.185051133356408144e+02 1.166352323676993166e+02 1.166761555870421461e+02 1.168150638002579456e+02 1.132947042433084164e+02 1.100333092962608248e+02 1.105379109156641704e+02 1.121135693733016296e+02 1.111015193244521555e+02 1.076253914304174799e+02 1.088174021227779491e+02 1.093552395286255603e+02 1.090363791341338953e+02 1.087773941710642021e+02 1.059747848485680919e+02 1.082013990334598930e+02 1.072020722567668258e+02 1.086232472929648765e+02 1.067721880616101515e+02 1.099997566690085762e+02 1.096070264052581393e+02 1.103740616940387866e+02 1.132088579307632301e+02 1.116279013235960349e+02 1.085599803889395503e+02 1.119913839905316451e+02 1.133812446241496730e+02 1.083839374290490696e+02 1.106509655068534528e+02 1.063180592395489157e+02 1.104146288363188546e+02 1.081854913317872047e+02 1.057042353758498905e+02 1.093826477585611201e+02 1.052142073122565762e+02 1.043549792816506994e+02 1.063106606123793654e+02 1.074092035371525213e+02 1.041523899854433637e+02 1.045289678662775827e+02 1.051716600366889196e+02 1.013200813936838642e+02 1.064389972834106999e+02 1.041286065809160135e+02 1.048085211376679240e+02 1.069167488882277581e+02 1.027421264689316871e+02 1.041930732549860181e+02 1.032081162159326340e+02 9.716486959989207151e+01 9.841992602483486507e+01 1.018143171732926362e+02 1.024532490725460150e+02 1.006331115907013469e+02 1.002286435007716392e+02 1.017217748937839588e+02 1.041589862673380509e+02 1.033449139626042239e+02 1.042625300899698573e+02 1.050548845138322918e+02 1.039243335559088734e+02 1.042043870783993214e+02 1.078902869327492766e+02 1.097000437869191956e+02 1.042848228856467330e+02 1.037281414823731609e+02 1.075644928993662717e+02 1.081210464231672717e+02 1.068238186712675599e+02 1.081954782276800557e+02 1.057694350382102755e+02 1.062277706435740896e+02 1.091810012604588991e+02 1.097941617116729702e+02 1.077799860559483989e+02 1.089066940011069704e+02 1.086583271140119962e+02 1.086803570694988679e+02 1.054508241479099979e+02 1.071530361196695083e+02 1.049161272873287913e+02 1.036538792740402073e+02 1.063982802116230033e+02 1.045434529534893073e+02 1.013950519714900480e+02 1.043267272252550981e+02 9.990863456389314479e+01 9.753796752598293551e+01 1.022555141968767742e+02 9.942954459668249001e+01 9.601042097988518265e+01 9.263343302748667440e+01 9.391327719510353234e+01 9.675764417800334627e+01 9.554346433439260977e+01 9.699240825983470415e+01 1.001381998725383795e+02 1.008105781381019739e+02 9.943346861354849864e+01 1.014277106777291380e+02 9.705881916919901187e+01 1.017267090975252444e+02 1.005357812301656111e+02 1.004280490917886368e+02 9.940673114591115223e+01 1.009690568388871981e+02 1.017145215571211878e+02 1.011570223834192177e+02 1.043953620560125728e+02 1.070594089083498517e+02 1.055335601429542436e+02 1.051779633793120183e+02 1.027606939024415880e+02 1.061980236373372577e+02 1.049927357663216014e+02 1.033659411271036674e+02 1.045725340645252430e+02 1.063004421413253482e+02 1.017996631809608914e+02 1.022629643044247985e+02 1.038221158105769035e+02 1.019937399608178481e+02 1.001719247109309521e+02 9.816349694448078367e+01 1.007423221536217852e+02 9.668272772357568101e+01 9.578049549360892456e+01 9.960172788641042985e+01 1.014134721685476848e+02 1.005758096076848744e+02 9.831221722867115886e+01 9.890878540568552069e+01 9.921706253594713587e+01 1.009014717514296677e+02 1.036947983956780206e+02 1.068269482001082764e+02 1.046379393927718411e+02 1.075613836903012981e+02 1.076514803680454548e+02 1.042149319764093036e+02 1.047947902261463042e+02 1.032801940646217531e+02 1.062132522284315144e+02 1.026909718072961226e+02 1.059027219903457393e+02 1.087364583992285247e+02 1.099581612437183367e+02 1.086234170213667198e+02 1.071907851563185545e+02 1.097365701621683343e+02 1.060027455769380822e+02 1.060666471223804308e+02 1.106931188800330688e+02 1.078151369277059075e+02 1.083256431676535954e+02 1.074536644909127432e+02 1.101849306920142908e+02 1.119147371013843895e+02 1.097977646043448630e+02 1.107563031635878446e+02 1.072167108825047421e+02 1.102463033234298990e+02 1.116215445512347770e+02 1.135645414008891692e+02 1.125531769135805149e+02 1.160937867900676395e+02 1.121365789634136547e+02 1.153165417882553214e+02 1.132241915863657908e+02 1.130722655815108340e+02 1.140095652573058942e+02 1.161334474375105970e+02 1.107672961136891416e+02 1.115011587831627651e+02 1.123834710905635603e+02 1.076242801504867259e+02 1.080506071027799067e+02 1.082962057659598401e+02 1.137106114496842366e+02 1.141480545262024435e+02 1.116610661348763074e+02 1.111633078116611983e+02 1.113205269978603837e+02 1.121572538618643478e+02 1.133775809272184034e+02 1.069360821925061629e+02 1.096077038829030244e+02 1.074475995733415772e+02 1.116246269750287894e+02 1.080271380046768854e+02 1.135242166837946343e+02 1.098237700263896954e+02 1.100228014055098242e+02 1.107381417589741659e+02 1.058481152458212762e+02 1.101510051594362807e+02 1.108934305226803616e+02 1.116158143892339183e+02 1.085052720254425651e+02 1.098907835384897993e+02 1.095192384242828894e+02 1.077788438636917192e+02 1.106453377275320520e+02 1.104868562880175915e+02 1.092377016581915399e+02 1.087145221178168129e+02 1.074750127255498029e+02 1.096930356469654555e+02 1.076749485601488772e+02 1.106802693847965742e+02 1.094236359778403624e+02 1.111974413824199956e+02 1.133290902282421087e+02 1.120873972733444930e+02 1.157984358152271085e+02 1.124007890032508215e+02 1.130803198575401041e+02 1.119881441113923017e+02 1.143996086512907766e+02 1.110020704787212225e+02 1.103432111925793748e+02 1.083194782110226413e+02 1.143661299103913791e+02 1.121245125144570096e+02 1.118873366445490518e+02 1.120461555466161201e+02 1.141882039326239919e+02 1.125605886719242221e+02 1.103928070826572423e+02 1.124818218838015582e+02 1.093275164123817405e+02 1.165123058450584210e+02 1.156161555787227257e+02 1.165059667976966296e+02 1.205742725954084733e+02 1.187614516107380780e+02 1.193178159351412688e+02 1.163679141505752455e+02 1.162999360846552719e+02 1.188867187389963078e+02 1.192612118565243691e+02 1.205081198766648498e+02 1.210524386101462682e+02 1.218690255513206466e+02 1.190572415161512936e+02 1.169141050311205703e+02 1.244685386982741306e+02 1.258317820980133064e+02 1.257891739457846398e+02 1.225010305430018605e+02 1.283427762832738210e+02 1.257550149023369954e+02 1.312201199500119344e+02 1.270595825995592207e+02 1.281539310033190588e+02 1.322528558674758585e+02 1.329240043663320421e+02 1.330201717078065542e+02 1.314188122072600606e+02 1.307831743537304874e+02 1.328682143306297405e+02 1.340890498284892942e+02 1.315079533327059664e+02 1.363295273436750392e+02 1.375772456864777951e+02 1.348530350223161065e+02 1.343932269027133941e+02 1.362029813946084857e+02 1.357496924310335089e+02 1.351563134402289279e+02 1.389485094340025171e+02 1.401941347500819575e+02 1.448128869870236315e+02 1.435859197926849617e+02 1.409251602022116288e+02 1.469721996882499866e+02 1.437006680242791106e+02 1.426391783690521322e+02 1.435394719704945601e+02 1.440138080997707277e+02 1.437346728929919379e+02 1.463304946931427537e+02 1.419890468595114328e+02 1.476334743174961375e+02 1.453432718607065226e+02 1.476983610667318487e+02 1.481340176971301617e+02 1.461434286564932279e+02 1.478954811276332748e+02 1.463269741953011760e+02 1.445816228205800655e+02 1.448176097027258891e+02 1.423169021858834071e+02 1.454051592421751025e+02 1.446528240850003613e+02 1.457749270931994374e+02 1.501608028034546010e+02 1.511840114414434595e+02 1.490398587064661911e+02 1.519585387168362445e+02 1.531153075697019972e+02 1.565876899447521566e+02 1.567534544430172048e+02 1.589707277836600099e+02 1.552781347062635575e+02 1.579268605924012263e+02 1.551368455470337437e+02 1.495483556846800184e+02 1.530789939632705625e+02 1.490655809075180400e+02 1.510195882664262967e+02 1.505821609461039543e+02 1.505399059535353103e+02 1.502686641867434503e+02 1.474486015298013513e+02 1.431289833865077981e+02 1.447771164083144413e+02 1.408946893225921713e+02 1.470937788064176175e+02 1.454863126644162890e+02 1.444840089583408371e+02 1.423819536175125791e+02 1.439238202950313905e+02 1.456382605503582681e+02 1.419274809966644568e+02 1.427444069496143015e+02 1.419647067669261844e+02 1.454307587121025165e+02 1.437467857258227468e+02 1.436616558436633966e+02 1.488058163028147760e+02 1.450641954668230937e+02 1.450316595918599489e+02 1.450174779805795993e+02 1.430077019843037931e+02 1.430612632167550089e+02 1.437248745503517853e+02 1.458322826252300501e+02 1.438209730988572517e+02 1.510319481043475491e+02 1.450808799161024183e+02 1.459624403520710700e+02 1.467225110353440130e+02 1.419478262004479063e+02 1.442095140610528006e+02 1.451720316740066608e+02 1.481079975725649831e+02 1.460134547605873081e+02 1.462300254901211076e+02 1.469454739929101379e+02 1.470557397175504661e+02 1.500008154102457922e+02 1.455545065071311797e+02 1.470612326635182967e+02 1.436969152301953727e+02 1.428995135186715117e+02 1.443935075747964731e+02 1.409658189190163000e+02 1.449618829915548872e+02 1.422590196173238155e+02 1.461124697041434501e+02 1.452315950423470383e+02 1.465720687171350107e+02 1.490833052263189984e+02 1.539079319858528550e+02 1.525988719253411432e+02 1.516620412414906696e+02 1.451056272733862329e+02 1.510668868568834853e+02 1.503301719102265963e+02 1.541770503393783827e+02 1.501650131256709244e+02 1.490590097493272879e+02 1.482944589834667681e+02 1.457086202659669425e+02 1.443563080950330857e+02 1.443549337790263394e+02 1.459493378337852221e+02 1.472920360415708956e+02 1.484313554536273045e+02 1.471765797652786603e+02 1.499839974726477578e+02 1.505880913592029913e+02 1.482233370819809579e+02 1.453651218175889426e+02 1.497635117107983262e+02 1.480144595754117063e+02 1.478400430143726680e+02 1.467548053808307031e+02 1.495440158996736955e+02 1.503488136224163441e+02 1.465456024689154049e+02 1.500378550126476966e+02 1.484978086172009455e+02 1.496890855721526918e+02 1.500411129642400283e+02 1.469122678069354038e+02 1.454204572974863368e+02 1.434432667942725175e+02 1.433454720038282346e+02 1.418272118545958733e+02 1.398388202868131032e+02 1.382224450819743993e+02 1.393182775663265147e+02 1.419333532159161280e+02 1.403577363587370712e+02 1.412142161962484863e+02 1.399105629517477496e+02 1.389403796905751278e+02 1.398152717354391541e+02 1.416543367598233090e+02 1.395709867004627824e+02 1.391342858808099265e+02 1.409437302072759906e+02 1.416908635747097094e+02 1.388725058386304738e+02 1.378252616344474006e+02 1.383342904187217073e+02 1.412505040790815372e+02 1.393244319731765870e+02 1.423000340022960870e+02 1.388760487664143852e+02 1.369744036901570325e+02 1.386926914735095977e+02 1.437256975171080171e+02 1.389887974478277215e+02 1.366716130136838387e+02 1.404248941551530550e+02 1.377418624153030180e+02 1.383558261257076367e+02 1.383267336848457205e+02 1.343060527213600039e+02 1.377401991008289315e+02 1.375415388250993374e+02 1.370954168913558817e+02 1.355771503041251549e+02 1.330530500980332533e+02 1.338814343588292104e+02 1.293495574609120240e+02 1.330323574717938016e+02 1.303397290116652698e+02 1.307270477299794891e+02 1.276265464301896344e+02 1.295950364584912506e+02 1.296298961479165825e+02 1.262757525421821185e+02 1.241026075653632574e+02 1.248499345571008092e+02 1.242319296381052709e+02 1.262386793750922322e+02 1.274243628437158407e+02 1.271506247682279849e+02 1.254915195809592063e+02 1.235200604315538300e+02 1.227917108351102655e+02 1.230430326147978946e+02 1.236786013597645848e+02 1.216786457371447625e+02 1.183596593883786454e+02 1.170539556236093546e+02 1.153226406079257345e+02 1.175462260720002092e+02 1.129589089322181934e+02 1.186033827600423081e+02 1.185646550965898314e+02 1.212270233978771898e+02 1.193525173963148518e+02 1.176040666488657394e+02 1.179007106247532306e+02 1.217089480250720044e+02 1.235062028811583161e+02 1.225481051384724935e+02 1.236633618972669524e+02 1.234848665159727830e+02 1.243278886528064788e+02 1.262685357730317577e+02 1.274118104364207085e+02 1.261468482070465313e+02 1.259755914330111040e+02 1.268440215126384913e+02 1.276012393722025706e+02 1.310473478778324647e+02 1.260278964790715293e+02 1.292252337644458180e+02 1.279325795029892987e+02 1.287762678068527578e+02 1.285502452836889518e+02 1.280299637966387820e+02 1.256426546736465042e+02 1.233521221648754675e+02 1.232400544427675158e+02 1.217730509983922502e+02 1.209359700713749675e+02 1.174474289375843341e+02 1.182353269852258677e+02 1.174183485565520755e+02 1.168700877421580913e+02 1.127601836995765154e+02 1.159481818896256584e+02 1.138458535014222832e+02 1.131753858403770323e+02 1.088216799019914589e+02 1.144680589795701167e+02 1.130443477415156650e+02 1.128958611623350805e+02 1.155757660619102722e+02 1.140494774238543272e+02 1.153344217257986628e+02 1.182053869580024212e+02 1.206950468876572700e+02 1.193426446680194459e+02 1.185528079982949663e+02 1.212255404696289389e+02 1.213009617199598722e+02 1.218646969904205974e+02 1.223379263759506301e+02 1.249706176309518639e+02 1.226854564454597636e+02 1.242366187243462576e+02 1.224045745428627470e+02 1.245053901581313482e+02 1.231021142706577365e+02 1.240545871606646813e+02 1.302543747669246557e+02 1.241260980998858088e+02 1.236670163862257539e+02 1.267424046765144112e+02 1.239748177913295422e+02 1.249446688468429016e+02 1.243129145246305711e+02 1.219956076838016514e+02 1.232713762918408094e+02 1.201386694103547796e+02 1.213074550654182389e+02 1.205422248381750592e+02 1.212061820494396756e+02 1.195305005376175131e+02 1.250652560514232334e+02 1.230010306497211303e+02 1.236966439494916585e+02 1.220580976054029492e+02 1.170331212253200448e+02 1.197159563312415287e+02 1.197875188845628855e+02 1.202842749847468440e+02 1.212244554986485809e+02 1.223618528255883433e+02 1.174184098660350344e+02 1.227054584533938737e+02 1.200885329400383199e+02 1.197357896263079056e+02 1.216896457717934510e+02 1.249603420600826524e+02 1.236202372228351152e+02 1.244565860369270780e+02 1.253801745472517410e+02 1.240354519977196048e+02 1.226236643204540258e+02 1.255849899236751810e+02 1.226829027572944426e+02 1.263708693121675140e+02 1.224158004693113924e+02 1.275539700526846190e+02 1.277534364961993703e+02 1.289245321154945429e+02 1.246023564870949798e+02 1.242863646346864215e+02 1.261823886443059308e+02 1.247274000941322214e+02 1.274310030613728770e+02 1.274493034675818706e+02 1.237108912950438508e+02 1.244142829498972134e+02 1.224744654464587796e+02 1.220086533453466018e+02 1.255638157362232192e+02 1.261873508690267300e+02 1.269552466740063750e+02 1.241427071871698331e+02 1.217697781787431808e+02 1.236170646452939081e+02 1.223346517075161017e+02 1.230717781687785362e+02 1.235534592784696883e+02 1.242271742090971145e+02 1.267871806658067015e+02 1.209434711966798233e+02 1.204634045646961908e+02 1.197142708690633555e+02 1.218524939525379409e+02 1.206621429456057228e+02 1.233408938524873122e+02 1.204748081746791541e+02 1.172306900026387950e+02 1.160623212043323065e+02 1.143687695071110966e+02 1.134592537953731437e+02 1.142598178574027514e+02 1.149273355605025841e+02 1.130725118185465448e+02 1.188115703313848570e+02 1.134830157168202192e+02 1.133663846624811669e+02 1.135577043504604120e+02 1.118878550045204605e+02 1.111442443714690995e+02 1.150153709009748439e+02 1.138521144435950987e+02 1.105609602341279469e+02 1.102164257810205044e+02 1.070030931419554747e+02 1.060910107880876296e+02 1.065383964603069700e+02 1.084709764530956733e+02 1.064568000696751255e+02 1.046150199802034706e+02 1.065848383339542096e+02 1.092675403041862694e+02 1.069297223718644148e+02 1.053996337903610510e+02 1.088837985532669563e+02 1.060453174669659688e+02 1.038365293492510091e+02 1.012920478541245899e+02 1.068617172816016705e+02 1.050856949979113466e+02 1.033360265349790552e+02 1.062296135275013285e+02 1.082701251194833816e+02 1.100703836700540563e+02 1.117112463456702187e+02 1.066993271236037231e+02 1.055755436411021435e+02 1.093007314069186577e+02 1.091171620150285690e+02 1.112144120794670101e+02 1.107993536227339320e+02 1.054837212461395808e+02 1.066892828806236508e+02 1.053415064644725447e+02 1.051220688513297148e+02 1.078895497307064062e+02 1.021103683055396800e+02 1.036397241880643918e+02 1.018877725836568686e+02 1.037633944541673685e+02 1.029600938685007634e+02 1.009901154223682056e+02 1.031956286719935321e+02 1.055467318794244704e+02 1.049924610327438330e+02 1.038407346360868644e+02 1.003301760062260115e+02 1.039589329777506777e+02 9.869335937170686179e+01 9.865435967827160368e+01 1.020175628762305706e+02 1.023649172580023361e+02 1.005614102073543989e+02 1.000094708020095453e+02 9.584699024802320366e+01 9.736209932265242628e+01 9.593585535435610723e+01 9.615560936031529593e+01 9.484176285581129662e+01 1.009347319692216729e+02 9.907635829962543994e+01 1.001520147077993386e+02 9.813368524497970213e+01 9.838598268785658263e+01 9.852950014511897336e+01 9.653417152470649398e+01 1.000833032119821695e+02 9.847610355952394912e+01 1.027277182762511245e+02 9.702226127249643639e+01 1.016356685064089334e+02 1.008778204207520730e+02 1.027073375989053403e+02 1.069300101038383275e+02 1.065385584059948485e+02 1.060032171924867299e+02 1.033182949582136558e+02 1.026777700751244708e+02 1.031266550399566597e+02 1.038130445927023544e+02 1.034879964405078425e+02 1.062793540171719400e+02 1.024641458477314160e+02 1.001751522481560528e+02 9.853744894347909167e+01 9.618089142865609631e+01 9.470416218063166980e+01 9.976757878608876240e+01 9.692586583589061888e+01 9.988090420736364194e+01 9.868730085396151708e+01 9.876388323602337493e+01 1.006220349315821778e+02 9.792776924140888184e+01 1.005446458234582963e+02 1.015920822284253404e+02 1.002213452494972614e+02 1.014407928141563389e+02 1.007114783903613215e+02 9.958255454485122016e+01 1.014713703453692943e+02 1.056223200543751943e+02 1.042169758191370619e+02 1.081574778210733569e+02 1.030868930266130405e+02 1.048590261249132993e+02 1.046119908287458315e+02 1.043190906931868938e+02 1.055615561514272258e+02 1.042502025611508572e+02 1.082641298026264565e+02 1.091266819878687500e+02 1.069166054162520538e+02 1.070710327368645807e+02 1.081378092347436848e+02 1.098427056138906153e+02 1.133190365199668861e+02 1.081912605145335249e+02 1.073029438138885041e+02 1.081291689367004523e+02 1.062664269304691089e+02 1.068306620600318837e+02 1.068018702894386536e+02 1.080493542377241027e+02 1.046776615809209403e+02 1.042073397812042828e+02 1.071026250945191975e+02 1.038957867261001411e+02 1.052301314839651525e+02 1.078731084751081966e+02 1.048430256129546621e+02 1.045192770256314247e+02 1.056094741345652324e+02 1.084770479090647513e+02 1.117589840661429292e+02 1.115150480678877472e+02 1.112441541502493294e+02 1.137520006638673493e+02 1.134163869429424523e+02 1.153409751540766734e+02 1.135305215204470386e+02 1.141361619388162154e+02 1.138467996024009921e+02 1.132648617775697346e+02 1.172345466376052485e+02 1.155845621872141464e+02 1.129056045493822609e+02 1.150418395237048088e+02 1.157880229263207355e+02 1.189558590673144636e+02 1.153886503029666244e+02 1.173836153304333436e+02 1.181689330593442122e+02 1.155649532251750600e+02 1.166477923583007339e+02 1.181689277384483603e+02 1.179616147630017622e+02 1.214612210154596710e+02 1.210979870838219341e+02 1.155411140363227389e+02 1.139048237200331499e+02 1.114350154996554636e+02 1.121689032457706361e+02 1.141578109837408590e+02 1.155331151258360336e+02 1.158120590373448096e+02 1.178681206941089954e+02 1.149650265288435520e+02 1.198066272958478606e+02 1.189004620702859683e+02 1.165660349745149631e+02 1.121925853439175853e+02 1.137039473888759602e+02 1.136127623124944392e+02 1.101936192513450550e+02 1.142932835369131368e+02 1.108314518612216091e+02 1.106936608128138175e+02 1.154981046958159965e+02 1.166557583178586270e+02 1.106064961474057782e+02 1.138760888591058489e+02 1.150948356643014137e+02 1.143652934675380237e+02 1.143991681044911672e+02 1.181408642065833021e+02 1.187461675595947668e+02 1.165271404531615360e+02 1.158126801853676255e+02 1.178371784493413941e+02 1.195093319700225294e+02 1.140213727298247903e+02 1.129285096240122925e+02 1.134478923879101302e+02 1.125306991139833599e+02 1.131970641927690053e+02 1.122141223578976934e+02 1.092226749916032560e+02 1.087238926937759800e+02 1.119817521994114884e+02 1.121452478038172842e+02 1.119591180421450645e+02 1.138305759052325357e+02 1.109356385325961867e+02 1.126275250275540571e+02 1.100658153498069396e+02 1.088408902205436277e+02 1.131334875957679458e+02 1.116681428982823689e+02 1.119178706307830709e+02 1.075999337633849109e+02 1.138144650103655806e+02 1.085928996742964188e+02 1.084090564116624620e+02 1.116613913640164242e+02 1.077985054390762230e+02 1.085728979530041585e+02 1.091576081603488149e+02 1.126249477993166153e+02 1.104819590376816905e+02 1.135781133282201978e+02 1.143444906794134681e+02 1.148808295033832394e+02 1.160216568597464004e+02 1.186098853428100171e+02 1.145595416547304382e+02 1.155053417166862886e+02 1.181415104207870144e+02 1.182390910426718023e+02 1.210332233994705291e+02 1.198912645533387291e+02 1.208628554828971176e+02 1.213635666248789420e+02 1.200287640206699393e+02 1.217307680132872036e+02 1.189259624980185350e+02 1.183194718183418104e+02 1.203805752452866216e+02 1.198784650332547557e+02 1.206073672117264124e+02 1.243315461015612300e+02 1.224497614832799002e+02 1.194720636048039353e+02 1.184498098953382197e+02 1.207829321033700438e+02 1.230310199208477542e+02 1.241829549814732019e+02 1.231817124201904363e+02 1.194640776363529966e+02 1.206719339272981131e+02 1.180074718653179531e+02 1.221933134704315052e+02 1.233783460272689325e+02 1.239839343379100711e+02 1.243203281842608874e+02 1.245124111243081160e+02 1.234544353142864708e+02 1.225325372046037415e+02 1.268042190301340639e+02 1.279658835882732575e+02 1.271147565115656164e+02 1.247575220476391564e+02 1.286707530405469697e+02 1.273932625464822053e+02 1.289907410866745181e+02 1.290057062804165184e+02 1.301413670967564826e+02 1.258557595711370993e+02 1.272467266733537912e+02 1.214103360624207966e+02 1.232531762170767564e+02 1.302929481039827522e+02 1.204545909443743881e+02 1.222904342815344592e+02 1.270465316169425307e+02 1.227741782081210431e+02 1.230851655410337457e+02 1.201527186790765853e+02 1.155462164811543602e+02 1.169265194535592940e+02 1.191847724161316791e+02 1.203190014989988441e+02 1.176087039683788191e+02 1.164032190106461542e+02 1.197114774245220019e+02 1.194209140921257131e+02 1.190849060313615126e+02 1.180643867258065711e+02 1.152458280923844285e+02 1.214980105233058509e+02 1.171551531124568299e+02 1.201220230772268138e+02 1.190181952672042058e+02 1.157055182765567878e+02 1.183755780628126359e+02 1.146582877264324623e+02 1.191876975976870483e+02 1.206944560937419482e+02 1.169846452017428788e+02 1.162013202849837086e+02 1.195990805466671247e+02 1.223178451711997354e+02 1.228479483282665115e+02 1.224970341549808523e+02 1.208827604216336198e+02 1.226795594699351000e+02 1.220284499418803676e+02 1.218426004877782702e+02 1.231175701171271584e+02 1.171423670080916395e+02 1.195779649521041250e+02 1.195423626736333205e+02 1.186649803124201981e+02 1.186767587224453990e+02 1.183021833810324495e+02 1.188003214347300229e+02 1.220847716039293260e+02 1.203782837153174938e+02 1.172252916980223034e+02 1.223109373511327647e+02 1.171786680101677831e+02 1.195825254664719353e+02 1.211156010369502098e+02 1.219036276114192106e+02 1.197475542195651883e+02 1.162002928863944931e+02 1.167170791772903300e+02 1.196302300849858256e+02 1.185324843388657854e+02 1.170998257442346073e+02 1.194731346707571475e+02 1.202294049719129418e+02 1.198561500347672677e+02 1.192336303834728000e+02 1.169437212993564827e+02 1.177645259407464238e+02 1.199569691308492452e+02 1.166629707065616657e+02 1.213010673783822000e+02 1.222132786528865580e+02 1.180486058102849398e+02 1.204699006062037938e+02 1.207615278171439286e+02 1.193086306119644036e+02 1.198654433721901569e+02 1.208419679985162531e+02 1.195046047235815507e+02 1.229905587563557248e+02 1.182579490283978885e+02 1.186538885827788192e+02 1.187381635607948454e+02 1.178302014741957038e+02 1.193737305315395218e+02 1.233637392086034055e+02 1.186194445653222829e+02 1.212149387086323884e+02 1.199889583813372980e+02 1.179555231808106726e+02 1.189174923849044632e+02 1.149369880005269948e+02 1.114837541002076762e+02 1.160772860049709720e+02 1.109651250781577829e+02 1.124621327792155228e+02 1.114538855182949533e+02 1.122061855674412243e+02 1.139901614180501781e+02 1.113724389145414762e+02 1.140103140147361955e+02 1.117858109822288668e+02 1.144777801500505063e+02 1.143730872015493532e+02 1.157782864669799494e+02 1.128715139478606204e+02 1.170411651918860940e+02 1.141968705254902261e+02 1.161082195175852831e+02 1.169706649069807156e+02 1.175152203680728604e+02 1.174874204599264687e+02 1.134929428610007704e+02 1.130479856010211108e+02 1.162666242655204769e+02 1.097739273042898844e+02 1.165979730011061832e+02 1.089872228833284424e+02 1.122203075415198299e+02 1.116011859095502530e+02 1.103173904854753715e+02 1.200837910194253908e+02 1.215733256209150568e+02 1.176478681645368880e+02 1.201340258233295941e+02 1.187833294730393732e+02 1.139642842313130444e+02 1.145192384550582290e+02 1.177322827232351869e+02 1.130335204032229797e+02 1.153891038594258305e+02 1.170866567601406416e+02 1.149710884330291947e+02 1.168591405640918737e+02 1.136822743676876684e+02 1.136072374593711913e+02 1.146374449164503346e+02 1.151134090768371863e+02 1.179917867082230174e+02 1.126172151236685437e+02 1.126657707032471905e+02 1.140819234252964520e+02 1.184688503758351317e+02 1.189613973766254560e+02 1.217771834473307990e+02 1.174394804005626014e+02 1.163610423984166573e+02 1.165054848079241197e+02 1.178636375371244185e+02 1.199515631440659718e+02 1.151485740194713969e+02 1.144604351359357679e+02 1.153665814696875458e+02 1.135693101800929838e+02 1.113265247480056672e+02 1.096942814937882815e+02 1.075101114991558973e+02 1.102185650857312993e+02 1.116574074370327736e+02 1.094740716669134173e+02 1.064458157911457903e+02 1.079251490962130759e+02 1.132091306545644329e+02 1.075097092744662461e+02 1.079783779120393064e+02 1.096913295781666875e+02 1.079358966259702015e+02 1.114528477138919556e+02 1.168053638562763723e+02 1.099508257570829244e+02 1.081162364939117992e+02 1.099711098963758644e+02 1.109809885113410388e+02 1.141075540479590416e+02 1.136354835347955401e+02 1.106138475206737155e+02 1.110708147860404580e+02 1.128552386175683040e+02 1.108961477791755499e+02 1.115169058286012529e+02 1.117878857492244578e+02 1.151072619238785109e+02 1.118432839817253779e+02 1.141083735139737740e+02 1.075165426305493668e+02 1.068521153380294919e+02 1.052524011060786364e+02 1.072193363285796153e+02 1.046658424743207263e+02 1.058019505021923266e+02 1.019567060226093531e+02 1.080942500953496790e+02 1.082832140579433116e+02 1.060769870574213485e+02 1.046179929059300946e+02 1.044989694244555949e+02 1.039346604943103785e+02 1.049580507533185880e+02 1.046952788002204358e+02 1.097414522003883377e+02 1.106897267107641909e+02 1.101015314911348497e+02 1.060114598448653851e+02 1.069196540568869693e+02 1.104106668432897465e+02 1.100513947921830322e+02 1.124126199748574066e+02 1.100743830215094050e+02 1.121680472826443662e+02 1.092019016352976593e+02 1.143320542414633678e+02 1.186457024377678380e+02 1.166725648904621551e+02 1.140463808300784763e+02 1.152425444452112373e+02 1.143226083890564695e+02 1.153611250134295716e+02 1.163707131036184137e+02 1.129476346327971186e+02 1.108884047113372873e+02 1.116225885335594796e+02 1.105368662231184516e+02 1.081160135076805773e+02 1.099558981780827907e+02 1.093357295974881822e+02 1.080825752152137085e+02 1.116341071664510594e+02 1.102454567906739413e+02 1.126316575310053167e+02 1.134902250467126663e+02 1.111565775738245208e+02 1.091667494705771873e+02 1.079911384471615889e+02 1.086047334738939156e+02 1.081495221030031075e+02 1.081153181345166416e+02 1.072029211715405523e+02 1.064327674883702741e+02 1.089728547675397010e+02 1.076469541150049025e+02 1.026301228997736388e+02 1.074615916820623482e+02 1.071368769308342905e+02 1.039884034927878247e+02 1.074883627635453678e+02 1.072893973570326978e+02 1.070281827653767550e+02 1.053035599287953801e+02 1.058382931516148773e+02 1.060100898668084142e+02 1.055162981916279961e+02 1.024747846027643305e+02 1.037325608929897243e+02 1.042297183996340806e+02 1.028786339497118831e+02 1.064418801607063187e+02 1.045207996215592914e+02 1.070357232991177625e+02 1.088943811434925095e+02 1.079508238738316521e+02 1.072624743384669443e+02 1.033291417391260865e+02 1.010578751554402857e+02 1.027360192714282334e+02 1.022851140707481790e+02 1.019590401325530280e+02 1.016369285387182941e+02 1.001515095067201884e+02 1.030447567953906542e+02 1.004361691300431119e+02 1.004920741352018325e+02 1.032844527694850001e+02 1.004818102753523448e+02 1.030372815733195750e+02 1.043661281446915581e+02 1.028943755516494178e+02 1.028146701404967587e+02 1.028378487946502844e+02 1.024628449490275415e+02 1.046398204304422563e+02 1.036298327207148873e+02 1.033508975621922872e+02 1.055145235073822221e+02 1.027299660532499672e+02 1.041603705831745685e+02 1.066673012243819301e+02 1.012409505989092651e+02 1.028764829250918211e+02 1.024361115414487102e+02 1.008283688483458747e+02 1.028940336639008137e+02 1.015679491571163879e+02 9.798847559532080709e+01 9.683215669805673542e+01 9.857331372791500712e+01 9.917705148324500897e+01 1.022303727958648381e+02 1.016398185902282307e+02 1.015813684374287220e+02 1.013054437025970742e+02 1.009128271217683022e+02 1.023610559848917347e+02 1.036932452817758161e+02 1.049926342637753720e+02 1.047995104030345033e+02 1.046012459843362734e+02 1.030623687783463822e+02 1.079979980748789075e+02 1.076196921709302785e+02 1.093165237109905377e+02 1.128429015357428256e+02 1.093899458609264173e+02 1.129691600163928769e+02 1.100766338547708614e+02 1.117471483848968745e+02 1.099074574406497646e+02 1.111076624658506944e+02 1.096537999643993118e+02 1.093663805279506533e+02 1.115535127099779658e+02 1.101770660685052547e+02 1.094430624899631255e+02 1.133813391927164673e+02 1.113140037070181023e+02 1.113039715084124310e+02 1.103168824278669859e+02 1.106106405895761782e+02 1.138157665741384221e+02 1.147692026594660746e+02 1.154676901716307640e+02 1.167088546990031404e+02 1.148979062045089847e+02 1.140810107503615001e+02 1.152055319269006048e+02 1.178134753011271840e+02 1.163304220823223716e+02 1.157179091702478644e+02 1.207312252134754118e+02 1.172422783453023953e+02 1.208959453292507078e+02 1.184277421399973065e+02 1.209392236553942865e+02 1.174109429823657251e+02 1.123174670757231581e+02 1.167441865744173271e+02 1.173727503530103178e+02 1.171263035766997831e+02 1.170313909053526658e+02 1.165753606409882366e+02 1.162044127225128847e+02 1.141313987839907611e+02 1.128585111413423903e+02 1.185338419798136300e+02 1.157759493941122741e+02 1.151517086050809411e+02 1.124859367008178594e+02 1.126106322710889174e+02 1.113406902985728095e+02 1.142996670812686801e+02 1.167492323137417003e+02 1.135536414605288655e+02 1.131812154877151215e+02 1.116477276399174485e+02 1.115418733770218012e+02 1.096003762622243016e+02 1.110292674795335301e+02 1.068273883575226080e+02 1.074384184878137489e+02 1.063963732277966017e+02 1.110755461772890271e+02 1.097740004031658287e+02 1.068865827595924429e+02 1.088283236322763941e+02 1.085656545784353426e+02 1.052709204747239511e+02 1.058644964069451220e+02 1.103892331051796134e+02 1.048388746419821871e+02 1.124394800596456747e+02 1.100743371266923560e+02 1.118684964563106945e+02 1.124194891911210448e+02 1.112515687247783802e+02 1.125882763905090940e+02 1.101565222856357593e+02 1.085035052906403195e+02 1.108184730231647848e+02 1.073664905202536204e+02 1.079911713926335466e+02 1.057836534132167543e+02 1.063754367582698563e+02 1.039414402896484546e+02 1.047459006979804315e+02 1.031478518525126873e+02 1.078601170411225354e+02 1.048225322231919421e+02 1.042695085133612025e+02 1.087222609913491311e+02 1.058224869682772891e+02 1.064903147383193982e+02 1.064307865962317123e+02 1.065984873472219903e+02 1.085621879598046888e+02 1.092739534839239894e+02 1.081130068314356407e+02 1.017387316850358445e+02 1.069428681404960457e+02 1.081280194626725546e+02 1.059433046294402487e+02 1.094191404252381972e+02 1.074437920574782623e+02 1.066073949278773512e+02 1.044340061834876252e+02 1.100198783245303957e+02 1.085319609147105950e+02 1.064358262826692254e+02 1.095762482233698734e+02 1.057977890959303267e+02 1.093162442476798191e+02 1.087194173280680474e+02 1.094157556969839646e+02 1.068631403424843569e+02 1.055613195066484877e+02 1.108587260255044100e+02 1.080286419126974948e+02 1.100532440912799785e+02 1.076777726745738732e+02 1.037961114749242881e+02 1.036658976190956594e+02 1.029293275618796031e+02 1.023149837022476447e+02 1.059791414098061892e+02 1.057077491596803185e+02 1.061187163794722466e+02 1.068532221496488859e+02 1.049689016634508789e+02 1.069266203778302753e+02 1.032164418252220486e+02 1.047743439268715235e+02 1.044914144293399261e+02 1.025443460527807105e+02 1.029646462642404003e+02 1.028588523289923131e+02 1.039286341759575123e+02 1.049676757685049040e+02 1.071420108663193247e+02 1.081426325782346254e+02 1.070033942679940679e+02 1.044589362228982310e+02 1.118056742432945327e+02 1.071358194096786036e+02 1.082240644724055443e+02 1.110633810670227035e+02 1.105948846992900911e+02 1.077220168915686003e+02 1.076130881419689729e+02 1.071662387423670992e+02 1.069017800056170842e+02 1.115299874054815774e+02 1.111257372078344616e+02 1.109063326749534752e+02 1.139900131290948622e+02 1.110703120721356640e+02 1.127046408866499405e+02 1.167309056031861445e+02 1.103729109876648522e+02 1.127079416825780100e+02 1.118248284252121181e+02 1.176368557345885222e+02 1.159534358640677567e+02 1.146956374534742196e+02 1.112001870542136714e+02 1.128341341742942774e+02 1.153602198247798754e+02 1.165903192615339492e+02 1.203491612797594144e+02 1.195721069602738282e+02 1.188755393455885496e+02 1.151202320799744285e+02 1.168898720411962842e+02 1.192271158704382543e+02 1.181513933894540145e+02 1.175876125760677553e+02 1.163753170886036941e+02 1.175974543151282745e+02 1.174780256191791068e+02 1.161584531996929570e+02 1.124726381170806349e+02 1.128744724539636479e+02 1.156242165707081995e+02 1.138793384556249322e+02 1.138857117233196163e+02 1.163738007282955778e+02 1.138142696245297003e+02 1.146766833637609437e+02 1.164982645180213154e+02 1.113982153953495384e+02 1.127629658805102935e+02 1.155538478030090914e+02 1.125933112196674841e+02 1.108810071430850712e+02 1.130450090101188891e+02 1.155649046327812073e+02 1.111607142467466076e+02 1.129804183333440477e+02 1.102074045628238252e+02 1.086423240314815217e+02 1.097472892174025674e+02 1.104955990999396391e+02 1.094577126300598309e+02 1.087289687647356118e+02 1.080761277839098682e+02 1.062249816885417744e+02 1.049881685008817129e+02 1.055743414103043847e+02 1.076279791474135834e+02 1.110273159371181748e+02 1.086311566565277786e+02 1.073542391152983555e+02 1.064967362195624929e+02 1.079025402117648014e+02 1.091507368299699579e+02 1.087134650564285039e+02 1.091162731916449786e+02 1.110132871733447359e+02 1.154324214999554812e+02 1.148977576474877935e+02 1.175611804049405009e+02 1.128320969190923506e+02 1.108376971838829519e+02 1.106760749080892197e+02 1.133700479854665559e+02 1.143595527500982598e+02 1.164523179425239476e+02 1.178734184690226527e+02 1.127870228990444730e+02 1.156838151783683060e+02 1.164004671929742472e+02 1.172429233968817499e+02 1.148073314223455270e+02 1.155925181234560881e+02 1.165015953063848997e+02 1.114043073563752273e+02 1.107578616891283332e+02 1.115907479079894387e+02 1.094685791044701091e+02 1.107763962461933858e+02 1.104773371344269179e+02 1.118382950179448585e+02 1.080937618416182602e+02 1.099099360323946826e+02 1.143423807409077710e+02 1.112912327774884034e+02 1.125483169118898417e+02 1.160506240155605724e+02 1.151540120841908248e+02 1.153583180693134125e+02 1.168949877919739464e+02 1.174023198134215704e+02 1.184401090375401964e+02 1.202260065763260144e+02 1.161931059676769848e+02 1.171593334147929824e+02 1.130762792078296002e+02 1.157553227458283374e+02 1.126213511715081665e+02 1.201734794061075746e+02 1.214624690151375859e+02 1.200018411832402450e+02 1.199034808229385476e+02 1.219339200201043383e+02 1.218179234688693953e+02 1.251943103658264675e+02 1.198018310050079407e+02 1.203914704347222795e+02 1.182505366886660454e+02 1.229700261296472092e+02 1.255142739021138567e+02 1.225136878428674549e+02 1.261268809250739764e+02 1.264165036068463195e+02 1.266675963662322033e+02 1.253607503708921911e+02 1.230103845411437362e+02 1.262414429946117451e+02 1.268967291110796367e+02 1.333245203667811438e+02 1.269351389913950499e+02 1.221505777655129776e+02 1.248158861683916996e+02 1.242784668925867919e+02 1.224580148350385684e+02 1.249659923187106330e+02 1.242575722126980367e+02 1.245011143725944862e+02 1.244703869396357589e+02 1.264944975725115057e+02 1.270175462054992721e+02 1.247292393713262442e+02 1.243840004533208372e+02 1.287629279854942297e+02 1.285078688420405513e+02 1.286398569060050932e+02 1.261463644330285945e+02 1.243854400512660874e+02 1.231195871304543203e+02 1.231709975577552001e+02 1.266691721802727244e+02 1.300096161462336681e+02 1.289221490703694712e+02 1.284970081630338825e+02 1.276856674239296581e+02 1.281306039204651483e+02 1.285606156149299864e+02 1.267153943854047782e+02 1.262450607825630016e+02 1.252677153601789684e+02 1.279002281569814272e+02 1.240699983958225658e+02 1.216346531990072606e+02 1.259175826467489685e+02 1.210895212703435675e+02 1.264083968102224702e+02 1.179558273301045261e+02 1.194047095942609786e+02 1.201725275574481628e+02 1.180440005650759190e+02 1.167771273641779004e+02 1.157678420969211999e+02 1.178274338156971055e+02 1.171628468085561678e+02 1.143947821935441596e+02 1.158398546818217909e+02 1.132273933952274376e+02 1.185533854824734306e+02 1.189774836087414087e+02 1.188671566812391802e+02 1.201400319285685327e+02 1.216412330880203427e+02 1.203878514162541222e+02 1.222733665837001951e+02 1.207707364147476881e+02 1.218489851508152668e+02 1.238853772042704833e+02 1.230036335989525043e+02 1.245338909288127240e+02 1.228570053473752068e+02 1.230553009868983736e+02 1.224622085725236076e+02 1.226493787434565519e+02 1.228066831692652556e+02 1.235967705328817345e+02 1.188538194040690712e+02 1.225126891347185420e+02 1.208194268158280664e+02 1.194060068365483858e+02 1.197902541877004552e+02 1.229379916702562809e+02 1.210532994217893759e+02 1.223469091362276089e+02 1.216282979524040258e+02 1.180084813355563966e+02 1.176693520223946337e+02 1.194533388834648093e+02 1.175990518676884022e+02 1.183296212122579192e+02 1.169876489433370921e+02 1.146793255048819020e+02 1.161129804859407244e+02 1.169793917360459261e+02 1.153144589670220910e+02 1.156968801607576722e+02 1.153935408936705613e+02 1.195795194377444659e+02 1.171723074321908911e+02 1.173545109205950894e+02 1.171427395879307625e+02 1.184031630102021495e+02 1.179037555032348052e+02 1.210422268532803827e+02 1.173261347418868041e+02 1.157111723094245974e+02 1.167195337077268107e+02 1.182143977625150768e+02 1.172638423944369919e+02 1.168444743397785004e+02 1.152098191223082750e+02 1.180435222505928863e+02 1.170864801743949357e+02 1.161486880682533638e+02 1.161994586329680601e+02 1.173052590523007126e+02 1.185535373327821986e+02 1.162296199260456291e+02 1.150648942691170760e+02 1.158970906582558484e+02 1.179434921141137096e+02 1.197428164210757728e+02 1.210661995225579801e+02 1.155400153917824326e+02 1.166930159437837204e+02 1.166221912740599294e+02 1.152411072699304384e+02 1.142620060940276971e+02 1.124364210994505413e+02 1.098522622848934702e+02 1.150343997461654766e+02 1.125242325107916201e+02 1.150079434428474769e+02 1.119813454754330166e+02 1.090385477443229973e+02 1.101465193206055488e+02 1.092581074782384007e+02 1.079904982582751529e+02 1.095222096906104241e+02 1.110615459060221468e+02 1.121744612624369495e+02 1.117630585735933977e+02 1.114529380148557323e+02 1.054438491041311465e+02 1.077266535674637424e+02 1.101364984911428735e+02 1.108538739912029172e+02 1.095978014527958493e+02 1.075391122998839109e+02 1.104802108331468702e+02 1.095481623493555645e+02 1.125698981568017274e+02 1.115722350538069492e+02 1.129917175074096178e+02 1.110372925184863959e+02 1.103558544143604365e+02 1.094124961600725499e+02 1.135148036994935410e+02 1.104932554518987899e+02 1.091786771923731720e+02 1.116140182485368939e+02 1.061923873575394168e+02 1.098497608352555517e+02 1.101497821067848122e+02 1.106872034932611371e+02 1.096810955484746017e+02 1.071802675157316855e+02 1.087062618771725226e+02 1.058639474422198390e+02 1.080493481103925859e+02 1.053623110227612898e+02 1.041898628127667479e+02 1.087918287642757775e+02 1.101278122608035090e+02 1.093060484662352678e+02 1.105386911133673777e+02 1.113774463011565814e+02 1.095503603882057178e+02 1.099009563628691950e+02 1.108280284692625060e+02 1.083367874357916065e+02 1.092103894066362955e+02 1.111025476517432935e+02 1.129026371010386640e+02 1.120340265436969531e+02 1.123970526066697175e+02 1.141985972208123741e+02 1.180947552091843704e+02 1.166276309688042545e+02 1.133075357476327838e+02 1.159024613385783482e+02 1.145674083065259481e+02 1.092576073896362630e+02 1.113862579233227024e+02 1.112353784636495249e+02 1.099114962636830626e+02 1.091417961750577632e+02 1.118659653552968365e+02 1.104940582551225958e+02 1.111346242866844847e+02 1.115039613900940196e+02 1.140418295484328013e+02 1.131870230503845960e+02 1.142690543821937723e+02 1.154307022694643905e+02 1.133345562440864853e+02 1.112684513675429372e+02 1.134772062280522249e+02 1.132988823600354493e+02 1.123900784096017276e+02 1.172294286058987467e+02 1.146037683453890708e+02 1.148308119235931599e+02 1.130939420288229229e+02 1.153711352706355200e+02 1.145121459124699754e+02 1.146607369701119126e+02 1.162772993888198414e+02 1.169106131694255026e+02 1.144691789046684676e+02 1.151560404014400660e+02 1.167524611035049844e+02 1.146592631643380003e+02 1.185175860541434076e+02 1.170124082854578518e+02 1.169651002240045727e+02 1.200233795758178701e+02 1.173359831304720444e+02 1.169234920462210425e+02 1.156738212726794330e+02 1.158819165840286729e+02 1.150160519392804161e+02 1.161381290955440591e+02 1.155419886931383786e+02 1.107349838951893730e+02 1.134839806004539895e+02 1.102476046056304000e+02 1.113632127312197326e+02 1.094196684767653096e+02 1.082733432033194703e+02 1.075009504801597586e+02 1.073526068490369312e+02 1.068019073703520263e+02 1.038687856503718763e+02 1.051069739269035068e+02 1.050095471536463663e+02 1.050837443061165999e+02 1.023437125899931601e+02 1.059139818753182709e+02 1.060399860775115144e+02 1.080227244242009164e+02 1.053471957405704984e+02 1.072413261513921299e+02 1.070095413047256727e+02 1.059585655922954146e+02 1.062867852794595791e+02 1.076336451016808837e+02 1.081584111863636366e+02 1.067246043064908889e+02 1.093983709011214529e+02 1.050209950058944628e+02 1.088874859314379364e+02 1.102583496280190758e+02 1.104382398854132958e+02 1.065171434835186943e+02 1.109939335068258117e+02 1.085555632837272100e+02 1.143909400679020933e+02 1.116056146175503727e+02 1.102857148433930234e+02 1.097961802348189764e+02 1.085073755921248733e+02 1.135406194307696808e+02 1.125380190466282926e+02 1.101360181408962546e+02 1.125163470673268051e+02 1.110109043605463768e+02 1.123496543020373792e+02 1.124273594663100511e+02 1.113151213841542386e+02 1.128277336115968694e+02 1.121595856462211174e+02 1.132293774704191804e+02 1.135509137376885178e+02 1.101431934467174472e+02 1.101071931237874679e+02 1.104095678106664025e+02 1.113354811665047492e+02 1.134294362776785050e+02 1.147265319426559671e+02 1.160290375635667317e+02 1.143023159338948744e+02 1.113625173198502267e+02 1.111784308524875229e+02 1.130305162492730062e+02 1.105730466779295256e+02 1.090998426092674407e+02 1.129390820875738513e+02 1.117699124300347080e+02 1.117650275198949288e+02 1.121257245244522949e+02 1.142092638015190147e+02 1.140155089837356570e+02 1.154949661721424690e+02 1.129100708712294505e+02 1.148803630147005634e+02 1.115594509701282107e+02 1.093685413998788647e+02 1.075161375572939164e+02 1.108285395568846212e+02 1.106787559517280499e+02 1.101560445476541190e+02 1.070277908442742216e+02 1.103920735251447951e+02 1.080560216943719212e+02 1.085269938024021883e+02 1.096359088729136744e+02 1.088100145560029972e+02 1.079019469003794143e+02 1.107453414173391906e+02 1.113503903915368483e+02 1.134185893813351669e+02 1.081188941756700501e+02 1.065361332112646551e+02 1.091052818558147379e+02 1.094194686158628684e+02 1.143134912741069940e+02 1.172349219865985646e+02 1.130600077682828299e+02 1.140688646041282936e+02 1.196342072869054931e+02 1.155442724119191098e+02 1.178440094791098005e+02 1.175539522138734583e+02 1.188363465548947460e+02 1.153514137956099574e+02 1.170703515325144224e+02 1.181065193015496106e+02 1.164514143220605860e+02 1.151598072045282066e+02 1.174149266846756205e+02 1.161037086730591739e+02 1.192390980972583776e+02 1.191010825710453247e+02 1.165260424819485934e+02 1.135253902541869877e+02 1.142725604183991095e+02 1.150289705217908249e+02 1.149446962076132763e+02 1.174585190450556240e+02 1.192540526177387505e+02 1.165399778135954136e+02 1.185503090846356855e+02 1.189826338249859816e+02 1.174203037639028935e+02 1.206356113327017567e+02 1.220693475106524346e+02 1.257274966100360842e+02 1.234007411932927170e+02 1.257850771055175869e+02 1.257597078073391401e+02 1.209936710118619914e+02 1.225333224765804658e+02 1.176842352804040104e+02 1.181469391021377504e+02 1.210572444037313602e+02 1.196790162221207225e+02 1.193981926770694173e+02 1.240213134923691598e+02 1.262846545442102268e+02 1.249909097775307742e+02 1.250624877128180970e+02 1.264569760613768352e+02 1.292144867251664664e+02 1.250906589529676012e+02 1.275289834921657217e+02 1.257384483814255987e+02 1.268831032914828114e+02 1.280630515646828371e+02 1.278920375693257796e+02 1.192732298417278685e+02 1.260967382877603029e+02 1.225479951375861702e+02 1.219455198749836455e+02 1.179561195627434387e+02 1.188620798051533143e+02 1.199968454700858729e+02 1.192156734094047437e+02 1.193852023308400874e+02 1.190936776989308470e+02 1.210905429704325087e+02 1.223074992711088669e+02 1.245056662596254284e+02 1.270791802038315268e+02 1.260667505439063234e+02 1.240601913087584620e+02 1.268511445040689551e+02 1.266152151079929382e+02 1.273876160579166594e+02 1.244014504242192345e+02 1.261996078455557466e+02 1.266588656408422082e+02 1.208488916801195643e+02 1.217209089484641140e+02 1.225409091331945461e+02 1.218607152863189782e+02 1.218853250041672851e+02 1.232370054067641547e+02 1.253819311162602332e+02 1.263915909029496873e+02 1.240683719359993518e+02 1.269483287114284025e+02 1.265212148006544339e+02 1.252658317427318053e+02 1.245295725710808625e+02 1.259308604713355919e+02 1.300771960733240178e+02 1.296213789406309900e+02 1.275442966246369281e+02 1.267718426381451451e+02 1.287321522693540885e+02 1.264246877434265457e+02 1.284667122859303561e+02 1.290264958851990400e+02 1.310053968148862396e+02 1.287192728967968662e+02 1.315481226741075886e+02 1.285561886037244506e+02 1.293215155886393006e+02 1.311036895206017334e+02 1.288228988354258604e+02 1.292993276712563784e+02 1.280136068750439904e+02 1.288090610395351234e+02 1.299822782572589404e+02 1.282674697578889322e+02 1.260123009686407727e+02 1.296809943189884109e+02 1.271383151002016234e+02 1.274748914210521775e+02 1.268390119378907457e+02 1.279314678540335422e+02 1.270341920307824353e+02 1.272089942463794472e+02 1.252695545020806378e+02 1.334313183181794216e+02 1.295052719428623220e+02 1.294251935934543667e+02 1.329255331055890963e+02 1.422495763528530119e+02 1.344721099528721879e+02 1.355574636599796179e+02 1.377681258351308031e+02 1.370394829915685762e+02 1.402371680046818767e+02 1.405049319989694823e+02 1.436121368872048834e+02 1.427619778779711908e+02 1.465906665495198524e+02 1.467086834619264835e+02 1.445600889631559482e+02 1.412054430678623191e+02 1.389096249617432477e+02 1.395808004361286123e+02 1.379834924883629697e+02 1.375895978081648252e+02 1.357063687515535548e+02 1.384782864068706942e+02 1.345011354370080312e+02 1.362863427691781624e+02 1.350255401707036071e+02 1.332115603671044255e+02 1.336002747364566972e+02 1.375174299167860852e+02 1.361513852377102296e+02 1.376234572811956980e+02 1.371502013888216425e+02 1.332829961874723494e+02 1.369414145241123038e+02 1.361004617670595849e+02 1.389878858415651450e+02 1.350893023274734617e+02 1.380143705576772675e+02 1.320362185865602100e+02 1.330515085263512844e+02 1.355924751959128685e+02 1.380052016058657784e+02 1.380175404018797281e+02 1.354653654032143493e+02 1.357681921728594716e+02 1.340068708796166845e+02 1.376063255768817157e+02 1.345420065854288794e+02 1.334467341891809440e+02 1.342880100061366875e+02 1.375354649322809166e+02 1.307389575462309210e+02 1.340963859487696084e+02 1.332409899008409013e+02 1.329290479906733822e+02 1.307695962166823733e+02 1.288581538291365405e+02 1.295946072462319876e+02 1.317216136166673266e+02 1.302947351943640797e+02 1.310517074212803266e+02 1.315902169971649869e+02 1.313649779473204831e+02 1.271910153987643497e+02 1.290735236740753180e+02 1.273082275493971736e+02 1.262053364651305003e+02 1.260074601591541494e+02 1.233261420289089614e+02 1.299479772684753414e+02 1.245809422248191822e+02 1.271130412435256574e+02 1.260417862422772686e+02 1.280262922039576665e+02 1.280695564050643327e+02 1.255168017302475931e+02 1.272848787240363464e+02 1.280059394898429730e+02 1.292613861379547302e+02 1.284728013312321480e+02 1.269167522562938188e+02 1.259206062268549715e+02 1.261984907880966347e+02 1.256623816863665013e+02 1.246637385481377009e+02 1.258985300982890720e+02 1.285058528617884974e+02 1.288445774758249343e+02 1.302590822586792569e+02 1.301148136257018564e+02 1.273316206039250176e+02 1.226875879431359380e+02 1.235821107403328654e+02 1.259289230524441336e+02 1.241661403873372365e+02 1.236878765575452235e+02 1.193477381577113334e+02 1.216548490417820574e+02 1.231473576270609840e+02 1.200966724891101904e+02 1.235865732440795739e+02 1.215878358231872483e+02 1.223208896891861031e+02 1.161879973999028834e+02 1.219492408805664354e+02 1.210470088305362708e+02 1.182835460475265279e+02 1.165542943432361795e+02 1.170769596805228758e+02 1.197539331066682138e+02 1.164336555142116651e+02 1.217142963860884350e+02 1.196925534158419282e+02 1.212726174832666857e+02 1.232326824561961018e+02 1.236959714728925661e+02 1.251583410921623312e+02 1.231393862328599482e+02 1.259798571270257952e+02 1.292283184239505260e+02 1.289478167670192761e+02 1.275478690323978128e+02 1.314421696073582950e+02 1.317712870688631597e+02 1.336305280803045434e+02 1.305178725243331144e+02 1.347443704420236656e+02 1.349491048865441769e+02 1.355635496114528848e+02 1.327175933723690093e+02 1.347918388534866097e+02 1.385361594275187826e+02 1.352754684096675817e+02 1.360482955080415195e+02 1.395006646284425926e+02 1.389612014174595629e+02 1.352453052170851606e+02 1.349292625836706350e+02 1.388258597128742906e+02 1.376873321202660634e+02 1.370060734747495701e+02 1.399557464428812921e+02 1.395187013531832463e+02 1.390670559764134282e+02 1.374215076135547520e+02 1.371169997866694530e+02 1.365128639576250293e+02 1.383383983717450576e+02 1.380976948111869547e+02 1.368377289863250610e+02 1.376572401360293725e+02 1.325473550096754138e+02 1.374300583920384611e+02 1.330751817640050660e+02 1.357129727562794130e+02 1.357932704795239260e+02 1.337526051948945565e+02 1.358131860450741328e+02 1.357474709868847640e+02 1.366306187995585333e+02 1.344769405740785544e+02 1.364855805783088840e+02 1.327911434890831401e+02 1.332943528650191922e+02 1.329901900808572748e+02 1.351939280746015868e+02 1.359549939828003176e+02 1.348323035467656439e+02 1.353807177086081310e+02 1.344630160446540685e+02 1.318382685728824413e+02 1.314532975884621351e+02 1.256572584815177862e+02 1.314421848509552433e+02 1.324860847210172494e+02 1.318798454672861737e+02 1.329203607344634861e+02 1.300348595656895156e+02 1.308360797464291636e+02 1.342507849109418601e+02 1.366922283901976130e+02 1.317409433385529098e+02 1.298121988554813697e+02 1.357305285358615663e+02 1.330386380947302598e+02 1.379594998553941991e+02 1.344665319638766050e+02 1.323681740175966013e+02 1.304998529828909852e+02 1.345338270465103676e+02 1.351485373363636882e+02 1.323677939036485327e+02 1.362292198197079358e+02 1.333966544619478896e+02 1.340359400628289848e+02 1.364405761887471442e+02 1.370331988149130780e+02 1.378574020171458585e+02 1.331721705109706306e+02 1.348200831849432859e+02 1.370876852527631513e+02 1.390006406402881112e+02 1.393137110469250786e+02 1.371000579866730504e+02 1.376695107455092568e+02 1.345054916628432693e+02 1.300440877520913432e+02 1.291034218555132895e+02 1.256666555509855385e+02 1.268451872123310693e+02 1.326649871431087888e+02 1.302852167047803391e+02 1.305023083508361026e+02 1.374559726362303991e+02 1.359473043455101902e+02 1.352825967595304917e+02 1.336251859814489364e+02 1.304862314324731756e+02 1.349850335136708281e+02 1.281364886411284942e+02 1.298383191533286265e+02 1.337954259760076070e+02 1.293076246912896181e+02 1.329604414989117060e+02 1.349153087300127254e+02 1.312810052386362258e+02 1.343350784755525638e+02 1.297346211786168055e+02 1.320904254469492116e+02 1.305862670351472161e+02 1.297106113141296362e+02 1.296469755654125606e+02 1.310503092719575875e+02 1.294233467526673564e+02 1.320531904246305999e+02 1.309087631793427704e+02 1.278256416544351737e+02 1.300782826291644199e+02 1.301777254862317648e+02 1.289658901196744125e+02 1.268375996905552796e+02 1.238806851372706603e+02 1.254460179807639406e+02 1.281081601422958443e+02 1.272771550225252781e+02 1.256699647990571691e+02 1.271193161396221143e+02 1.270638260090974683e+02 1.246380174537089829e+02 1.255735478966391838e+02 1.244821110793928511e+02 1.225995420493589165e+02 1.214098222571184635e+02 1.201320902625258924e+02 1.225431235208258727e+02 1.220076626934141331e+02 1.218662143604157677e+02 1.227694287919870106e+02 1.189768405316281559e+02 1.200801341110445861e+02 1.182831568817555734e+02 1.152193753252183797e+02 1.187932619553749873e+02 1.190274040239648485e+02 1.180408152871698348e+02 1.202182618275548833e+02 1.201111921819606039e+02 1.189054281341583845e+02 1.187883088347513194e+02 1.209906895834223235e+02 1.186562697301627480e+02 1.207093298843395388e+02 1.210123455077471277e+02 1.230779170648619356e+02 1.265295145077071766e+02 1.210708034734539638e+02 1.275148648378967096e+02 1.324245095581197518e+02 1.306151891853759821e+02 1.315379219799938255e+02 1.280351716232366073e+02 1.286532722552453265e+02 1.290296529334714535e+02 1.252625836494872686e+02 1.269992483845102242e+02 1.219566227633724509e+02 1.246919171361487315e+02 1.241201742544223094e+02 1.231026480892516446e+02 1.216134332793808852e+02 1.207796894115665793e+02 1.184820555036723277e+02 1.187045700674422477e+02 1.171316091309638949e+02 1.164153303908162513e+02 1.173097942837842425e+02 1.154103975624435634e+02 1.147878152148049224e+02 1.141561531923588717e+02 1.125263311214523867e+02 1.172128644910343667e+02 1.170505200129524610e+02 1.158254837904248546e+02 1.150554920392636973e+02 1.168523206078115209e+02 1.170184963273581644e+02 1.131007776077218239e+02 1.186222089542740861e+02 1.135950107335323054e+02 1.096905720127106463e+02 1.129055251635805206e+02 1.105321111965218677e+02 1.119318621741248023e+02 1.139151296942735172e+02 1.142052086257203030e+02 1.153182356425043338e+02 1.152850672986612750e+02 1.132612782361131991e+02 1.137646780045511292e+02 1.113549520297458599e+02 1.127917488447326235e+02 1.124039955726252202e+02 1.150284973955720318e+02 1.125051600239558098e+02 1.119980996458287024e+02 1.110715746923509641e+02 1.130235655836045652e+02 1.132998460169713866e+02 1.149508551857481962e+02 1.171120629240780744e+02 1.170334573440169379e+02 1.139042722219548551e+02 1.155040862490841675e+02 1.144597214725279883e+02 1.132667742346487216e+02 1.134970931093486257e+02 1.115860885208443420e+02 1.149846941044590807e+02 1.150546847381340712e+02 1.142122745160158104e+02 1.126072628053316436e+02 1.138851797238677932e+02 1.162652988612880023e+02 1.203182972940417130e+02 1.195408313857087990e+02 1.189973113929421231e+02 1.149884674099118484e+02 1.177907069007590906e+02 1.172425971354071379e+02 1.169406547838448631e+02 1.208631870678550797e+02 1.143937008223737166e+02 1.204465103672760620e+02 1.202685080387742715e+02 1.238331338169148523e+02 1.241764605698689081e+02 1.238616716986885109e+02 1.231299608018726985e+02 1.181213845470565502e+02 1.167108021364970369e+02 1.216340056224909603e+02 1.187603190955098427e+02 1.239482905035664402e+02 1.242607942469439877e+02 1.214169121651397205e+02 1.237830675291987461e+02 1.219115976561278387e+02 1.180622563653953563e+02 1.187781669332957222e+02 1.178590995673394275e+02 1.194537502295501525e+02 1.200432920058036501e+02 1.208983141983533756e+02 1.195370162964266996e+02 1.244476918499293276e+02 1.216436877100478995e+02 1.263588020555133511e+02 1.239225229872666176e+02 1.265733542420082500e+02 1.277373664716741075e+02 1.297395737954136337e+02 1.327644584100512759e+02 1.307905788114926224e+02 1.328611845464144494e+02 1.312324210510269893e+02 1.308049308524743708e+02 1.335769129729867473e+02 1.335408131678485972e+02 1.335539067376645050e+02 1.322546548651202443e+02 1.336846605197185340e+02 1.326322017171605978e+02 1.352929540545151781e+02 1.365083146418708111e+02 1.330430699729346884e+02 1.324106642856760345e+02 1.339039066054907323e+02 1.331953685246430439e+02 1.366937659087708710e+02 1.353944862597323890e+02 1.346964356759905570e+02 1.354311900915579372e+02 1.354415277912418958e+02 1.359317281248423228e+02 1.373300909438933957e+02 1.347489677234876240e+02 1.344808192926499544e+02 1.335869037616599542e+02 1.325994194681723286e+02 1.335768646400190107e+02 1.325075584731511640e+02 1.356550624460426206e+02 1.320909230916716695e+02 1.343320520430647775e+02 1.331066578802263223e+02 1.306740112886051293e+02 1.323595585650927831e+02 1.317697679047474821e+02 1.302028328446216392e+02 1.295443739733020152e+02 1.319728934439259547e+02 1.354975587509765944e+02 1.344998753567257666e+02 1.328902399818056210e+02 1.275102417595350204e+02 1.326447630054470608e+02 1.320941123623653652e+02 1.319537874687397050e+02 1.341765003313955447e+02 1.345774083478729040e+02 1.285163481259000378e+02 1.299793643395992433e+02 1.279697170960946124e+02 1.240533843032506098e+02 1.240256813606774813e+02 1.229152935241567377e+02 1.222013143990418058e+02 1.203096815577422518e+02 1.203725549269771449e+02 1.192272106834852536e+02 1.180923817031729470e+02 1.169967704412084828e+02 1.173244856499221527e+02 1.178042959756142807e+02 1.194633843633780685e+02 1.198221602948677571e+02 1.230647558609427250e+02 1.210106049865498505e+02 1.225943704110203498e+02 1.208915264424252740e+02 1.176751554835674511e+02 1.229601754757960919e+02 1.196301035808466935e+02 1.162689194170085472e+02 1.148678886762156139e+02 1.187132957044188259e+02 1.164675424367900263e+02 1.165612952633703117e+02 1.198804057237441327e+02 1.154741025692014489e+02 1.157887674949805330e+02 1.126473139315821328e+02 1.136083548557132303e+02 1.121215739837507499e+02 1.114905617364081252e+02 1.103213783849703731e+02 1.100059592008769016e+02 1.147507262821007998e+02 1.115038651210454219e+02 1.139052388437244332e+02 1.124986623460244886e+02 1.115614465363087362e+02 1.116345449013204387e+02 1.106595133229006649e+02 1.092917234596629044e+02 1.115718873617994120e+02 1.114514476859749408e+02 1.105619674542800084e+02 1.110594428925670911e+02 1.076727059065929950e+02 1.075193714600328718e+02 1.082227187815225875e+02 1.057428832749316996e+02 1.093368644722846312e+02 1.138568152133116911e+02 1.104174746327650212e+02 1.103080535482500721e+02 1.086333576252119286e+02 1.109782332069558208e+02 1.089253975999344988e+02 1.102275848906406424e+02 1.106807588087708041e+02 1.113713746761608263e+02 1.104198715960005330e+02 1.085659762924329783e+02 1.118529439225303008e+02 1.069720994335026916e+02 1.056465657831854372e+02 1.040251951568524476e+02 1.083511309235590261e+02 1.056944290769470456e+02 1.072704744567711401e+02 1.078291775951586402e+02 1.060068283554980155e+02 1.119461909453147115e+02 1.094603100977261363e+02 1.130986190574460011e+02 1.162321406296978665e+02 1.145730739941051155e+02 1.151917785545594910e+02 1.159774964339727745e+02 1.183716853671206621e+02 1.178477589322107804e+02 1.193669089528336400e+02 1.202938936465902771e+02 1.208282914891652808e+02 1.199877167535114069e+02 1.179433557390929934e+02 1.233934816949026470e+02 1.202493602442259402e+02 1.219369324729874933e+02 1.177610796314224615e+02 1.188068995489623063e+02 1.174796265163099918e+02 1.175028802145463516e+02 1.143694595460374046e+02 1.140824182244405165e+02 1.163465401091966243e+02 1.131772657687674979e+02 1.133575189417080367e+02 1.106211862585215755e+02 1.117851951116100224e+02 1.113075560344989725e+02 1.140164560909547333e+02 1.078659644787884417e+02 1.089225448539390442e+02 1.051411012635955871e+02 1.066889220463936283e+02 1.066934024183726422e+02 1.025259440501367152e+02 1.067882442062998791e+02 1.040406423104020348e+02 1.031949439537023352e+02 1.040306077479214366e+02 1.059513124500715406e+02 1.030791740164477375e+02 1.037660173307191371e+02 1.020620389255211222e+02 1.039177993166731255e+02 1.068533816410180322e+02 1.038157884153889654e+02 1.007700617643604204e+02 1.022803561870311739e+02 1.046014836759193685e+02 1.017667469547966874e+02 1.020765687971233007e+02 1.016689899722171475e+02 9.943974271237715357e+01 1.030367477407462076e+02 1.020206283963538851e+02 1.001418030112760391e+02 9.988871047432394334e+01 9.713359914865171163e+01 1.009648321685659198e+02 9.987560818527265383e+01 9.783417836444023408e+01 9.988572272845533462e+01 9.916590759605035998e+01 9.832025979438263619e+01 1.019420553633837443e+02 1.009523628227315442e+02 9.989974340409906972e+01 9.822230461054937223e+01 9.988160842182217891e+01 1.000885788092629838e+02 9.844174199378264234e+01 9.602683720843059234e+01 9.692215857822711200e+01 9.923297827245551161e+01 1.018086355560168670e+02 1.005123839948243045e+02 9.749174868025494334e+01 9.708926833656138911e+01 1.006460906945753067e+02 9.692233279534131896e+01 1.014977850397939818e+02 1.015145756399842440e+02 1.047870858474659599e+02 1.046867244366036118e+02 1.022721599794554947e+02 1.068783079954054074e+02 1.102821241615168759e+02 1.089692102497855331e+02 1.075496589188966254e+02 1.088036887223237272e+02 1.100639888578092069e+02 1.143451501458461195e+02 1.151707719910278769e+02 1.152572175172079199e+02 1.163772156185820563e+02 1.124210079373800539e+02 1.154124015773826528e+02 1.158765604545617407e+02 1.165203444661380132e+02 1.194626496116424477e+02 1.214867960004748397e+02 1.196974024397712668e+02 1.182413435710814014e+02 1.186369069729100687e+02 1.193805433966866900e+02 1.217967060715294991e+02 1.165026589302636921e+02 1.161867570963726024e+02 1.147156678733866642e+02 1.156228111953706872e+02 1.212978648264587065e+02 1.174005375225552967e+02 1.136632396100788611e+02 1.156696766333704574e+02 1.173748280974461551e+02 1.169311702688326875e+02 1.181122875158431640e+02 1.204901781703546959e+02 1.203478296911899434e+02 1.201077365184254120e+02 1.196982728715165223e+02 1.198879335976511129e+02 1.166162869429436455e+02 1.224310265357036513e+02 1.196858817242757169e+02 1.215118072030049490e+02 1.182754627941956755e+02 1.180711549462054109e+02 1.177056451656251568e+02 1.153015684610322893e+02 1.160267188558368616e+02 1.197242056900155944e+02 1.202716972587680431e+02 1.209057227363767311e+02 1.197490059883251377e+02 1.238251005859506364e+02 1.210079972651424356e+02 1.183139074639263981e+02 1.178032767254908606e+02 1.153692147095128746e+02 1.192882145096841526e+02 1.179231412448505836e+02 1.168969662379320340e+02 1.191358975680614236e+02 1.200153717959500455e+02 1.170241748997934792e+02 1.193730793348655510e+02 1.160868831872234637e+02 1.143461698572637744e+02 1.194717459767670817e+02 1.162219737139220825e+02 1.195589466953617972e+02 1.213285954418804522e+02 1.214729254846079414e+02 1.220533090179603590e+02 1.222520905083135716e+02 1.240554316475763414e+02 1.225863272477973993e+02 1.212333855802705642e+02 1.213871844559205186e+02 1.224097921142916334e+02 1.235072876429045152e+02 1.263899285747497316e+02 1.282415475564001213e+02 1.244568131718538950e+02 1.249552259561277339e+02 1.229941182941446840e+02 1.249592251475724112e+02 1.236878326084671613e+02 1.244734070238801280e+02 1.251300808036411496e+02 1.245711603730453163e+02 1.239437069782278797e+02 1.247198746824471414e+02 1.260634111274534348e+02 1.311674884305518560e+02 1.285585763582015772e+02 1.277415438801745182e+02 1.321104284183547293e+02 1.286853999359330771e+02 1.300364173844602647e+02 1.273519079395814657e+02 1.311311243564402105e+02 1.308581936224157403e+02 1.292704110627860530e+02 1.304582792361528050e+02 1.252801018198187393e+02 1.305894433747397159e+02 1.302852376071176366e+02 1.305586444673066637e+02 1.297573677649782553e+02 1.299838380124432433e+02 1.301556650209597592e+02 1.277511147908141567e+02 1.270244735175187571e+02 1.330990273409205145e+02 1.283482285416720288e+02 1.302772155137348875e+02 1.267628798007638551e+02 1.245390872070501587e+02 1.210001884080438685e+02 1.260537188321583528e+02 1.268037568930822943e+02 1.295604881854106338e+02 1.323417706962916327e+02 1.305801108539624522e+02 1.304308819371293282e+02 1.305735551552229765e+02 1.291301717161307465e+02 1.305030207782101854e+02 1.288396017750429223e+02 1.285373828690982805e+02 1.302949851384871351e+02 1.302841690801630534e+02 1.299191087110669116e+02 1.294066902158164964e+02 1.305124167211352528e+02 1.304697738300280037e+02 1.271735055695451422e+02 1.274549966618772174e+02 1.298446632436189816e+02 1.311495095294973510e+02 1.286134575796167780e+02 1.283473529130666009e+02 1.250845653265131716e+02 1.247227409738224253e+02 1.253757209547608369e+02 1.268167902243323653e+02 1.255152192574352341e+02 1.288248418939012083e+02 1.330159362902853672e+02 1.269522665870268128e+02 1.279916760536716680e+02 1.281052924187194435e+02 1.328663721728487133e+02 1.382588527731499255e+02 1.331785309989607811e+02 1.288626674337455711e+02 1.282281799867897405e+02 1.260732683962815059e+02 1.255994092138200955e+02 1.270566725579693923e+02 1.271429674591003476e+02 1.314951647304574749e+02 1.294812381961937717e+02 1.297548438969870404e+02 1.320724078183691859e+02 1.311458553240348124e+02 1.293694408685825294e+02 1.292769198751717852e+02 1.270817512145978156e+02 1.304601535634155312e+02 1.292968867980441132e+02 1.298215222840904346e+02 1.278942977116672495e+02 1.283367737311725705e+02 1.304483081343770152e+02 1.311628492243075641e+02 1.265833344606316473e+02 1.271975383464332623e+02 1.259703971959254147e+02 1.278615342963864379e+02 1.290598509688844615e+02 1.293952377171605121e+02 1.312956463332608052e+02 1.257160929813752688e+02 1.282219422245624116e+02 1.250056389495582749e+02 1.303073242560498386e+02 1.262156097484998014e+02 1.294794794049824134e+02 1.248867245326071753e+02 1.234676072863201028e+02 1.228407394792959622e+02 1.171836653597601270e+02 1.229062812918830758e+02 1.208703056330812444e+02 1.173985345200931931e+02 1.218872242856147778e+02 1.235124926035288127e+02 1.191140918037982033e+02 1.201405189040070240e+02 1.217688362127410215e+02 1.270639294054538340e+02 1.243374034679878122e+02 1.253770189283886651e+02 1.286892745408331677e+02 1.265707169230208535e+02 1.245359329832416648e+02 1.275892425992492889e+02 1.230471131627325718e+02 1.234831097520620204e+02 1.234980012034830708e+02 1.239021744916420715e+02 1.214472427643324437e+02 1.262863635081860849e+02 1.254641297752654197e+02 1.245297542210159065e+02 1.254469196069964880e+02 1.229869372341833866e+02 1.183678447141750780e+02 1.180574229659319485e+02 1.192477757198213340e+02 1.207054488174099873e+02 1.212271547554506412e+02 1.218518133717630292e+02 1.180115646630245010e+02 1.200911629631272461e+02 1.187967614517892372e+02 1.186176227848763602e+02 1.195869849102796252e+02 1.196462113418018305e+02 1.187861172506511878e+02 1.192155413981682130e+02 1.208611244283271304e+02 1.192848932240499380e+02 1.195097974990495544e+02 1.210742630186452828e+02 1.208149091760354281e+02 1.190000678753448966e+02 1.201272213429158739e+02 1.146264566872755779e+02 1.173338693157745638e+02 1.158456404166034162e+02 1.145428373946186582e+02 1.140719538964617215e+02 1.127705891469546060e+02 1.125539009414358418e+02 1.127635675681179350e+02 1.072332342920835799e+02 1.088069650562272841e+02 1.084438730861305089e+02 1.078860746475716752e+02 1.103418103173909088e+02 1.073854498866795524e+02 1.094702746218373335e+02 1.101221821699411123e+02 1.086702339543977587e+02 1.062641589209505213e+02 1.056266893533678228e+02 1.028636681160853357e+02 1.061317748499541977e+02 1.085736073148952414e+02 1.048406664327156932e+02 1.010664444688677861e+02 1.035549600637514374e+02 1.027356474025508817e+02 1.005466095520281868e+02 1.006255009718190934e+02 9.944742450573171766e+01 9.787088913843197702e+01 9.510053611673583873e+01 9.973254176848409713e+01 9.436700159903209340e+01 9.621631310197510345e+01 9.487950967181170370e+01 9.374528186342888603e+01 9.012348159067109066e+01 9.125137720689758680e+01 9.012145595682112287e+01 9.292606033939151189e+01 8.907638962679992289e+01 8.691472107439059869e+01 8.567040887099915381e+01 8.665851486716418606e+01 8.353554505621482917e+01 8.365105264790112471e+01 8.057503932044083683e+01 8.058507433999518810e+01 8.096820268423144284e+01 7.736722537521367826e+01 7.603925821727483481e+01 7.631801995516183013e+01 7.649292872510680752e+01 7.674184148092554381e+01 7.673160810876987625e+01 7.641377701425885505e+01 7.349062053003598294e+01 7.195282534485799886e+01 7.144564185914624943e+01 7.239269789089583185e+01 7.067477246965074755e+01 6.815598229195958879e+01 6.993601036186788633e+01 6.664246007617673229e+01 6.669493698636060230e+01 6.357659278646383427e+01 6.477651212422675542e+01 6.593712008463123198e+01 6.356133377924472683e+01 6.211584649160789695e+01 6.335304268025435448e+01 6.159639352988793348e+01 5.943970354287621660e+01 5.778468470713854543e+01 5.651107496801023444e+01 5.953511502787026899e+01 5.598840734453835921e+01 5.919430931618281022e+01 5.908196806925241162e+01 5.638545383067216221e+01 5.562121935742538170e+01 5.376695615723715349e+01 5.639655344323583819e+01 5.394518872153818734e+01 5.323932914293741447e+01 5.466407346088760022e+01 5.534431064817223245e+01 5.511014708006280216e+01 5.405675378038854006e+01 5.480599190396396381e+01 5.249057009940015917e+01 5.255352647765314344e+01 5.097888217286569557e+01 5.196133453226996579e+01 5.178429478252816409e+01 5.132740744386884302e+01 4.790831944676416043e+01 4.757266727876113777e+01 4.589781698918534403e+01 4.650721844563939555e+01 4.656843500315781625e+01 4.604775093127734209e+01 4.572307813665448606e+01 4.732453458798832457e+01 4.297894546661891724e+01 4.350130515039573709e+01 4.670353394631649024e+01 4.494040124296004990e+01 4.296291522726922807e+01 4.499593824210403881e+01 4.132559512175580352e+01 4.172244488734353496e+01 4.006356258275380355e+01 4.178202340099748824e+01 4.314669691203240376e+01 4.313395271833174149e+01 4.268472556471337498e+01 4.215008088780842144e+01 4.469269691402347888e+01 4.406229526701889654e+01 4.488693375581284783e+01 4.027547094780333481e+01 4.276916632257845663e+01 3.931083236082298527e+01 4.238451154039737645e+01 3.727117656412234226e+01 3.912994472608504992e+01 3.780184638857215162e+01 3.905297671098084322e+01 3.859882667696063407e+01 4.086438855054203145e+01 4.171646449175810289e+01 3.696750814973002264e+01 3.895151899728625011e+01 3.687921282619673491e+01 3.544083552740552534e+01 3.809427337283965898e+01 3.739584645474324986e+01 3.462284730907017405e+01 3.454284619848466065e+01 3.415440516938051729e+01 3.419291461993597636e+01 3.438245587541742765e+01 3.333728614499105447e+01 3.154639864692979856e+01 3.043151279034844237e+01 3.251589062074239678e+01 3.217934695373618581e+01 3.069326865190235409e+01 3.168134615588091663e+01 2.981446259702982005e+01 3.177227867673260064e+01 3.177934303277687889e+01 3.399452242958830084e+01 3.127928309502996740e+01 3.114451177383376645e+01 2.760640863915276810e+01 3.128571682652864538e+01 3.311982137759243727e+01 3.123731521368216946e+01 2.876208679663677259e+01 3.157970858855345142e+01 2.997186129168790458e+01 2.594812458978547198e+01 2.637212388994854351e+01 2.662348938878403359e+01 2.652357500348230701e+01 2.290920861335282765e+01 2.181298864472762489e+01 2.596063448847892374e+01 2.314366839321512259e+01 2.357543594050820346e+01 2.567782817150053276e+01 2.465133099870485012e+01 2.558721846925403298e+01 2.511257865180082050e+01 2.563552512365872005e+01 2.458904974409457367e+01 2.729307851639583404e+01 2.729692741147894708e+01 2.712085579759188292e+01 2.406752362318280447e+01 2.542917764436996819e+01 2.539346574519664657e+01 2.581863070244374825e+01 2.644372249925706342e+01 2.292596126041940963e+01 2.419054796938850416e+01 2.605123039123519746e+01 2.371755216822713308e+01 2.380756438959964072e+01 2.522641342697556155e+01 2.301933788927275870e+01 2.360304857546514157e+01 2.229183730840914279e+01 2.074714512060189975e+01 2.106671981709064312e+01 1.971796151919021867e+01 2.116085050305811421e+01 2.046615684523508705e+01 2.127298018823535841e+01 2.017695562987689684e+01 2.055718393993440074e+01 2.057800570040243571e+01 1.948197690460670017e+01 1.972572838870119583e+01 1.869223418688888572e+01 1.646316203027385683e+01 1.886989450277691915e+01 1.897479452290195567e+01 1.840172521437470365e+01 1.810044138168427352e+01 1.546055057818192857e+01 1.765417035889227648e+01 1.675060749379787239e+01 1.446524978758061764e+01 1.655496459857075919e+01 1.562143288927361695e+01 1.599356432952932749e+01 1.566712842535223338e+01 1.404320247579681613e+01 1.422122713633028823e+01 1.444559626434747202e+01 1.571967637235551152e+01 1.493234878128872722e+01 1.448862495457151311e+01 1.423295699061769604e+01 1.522855936797149745e+01 1.444544373995273467e+01 1.465383805151088836e+01 1.150159614540491404e+01 1.221817219108740638e+01 1.057907185793512106e+01 1.298949668148088854e+01 1.112282642975388569e+01 1.201804292070835167e+01 1.172521785005589479e+01 1.061999055285848037e+01 1.094796069989126330e+01 1.158510787830381972e+01 1.083722922041964232e+01 1.183269008169656189e+01 1.199967847967351986e+01 1.402509693270321556e+01 1.227833251898609568e+01 1.005554999051630993e+01 1.409540961931337577e+01 1.171688580911630950e+01 1.021217514527457659e+01 1.064159805772351675e+01 1.156523007560365990e+01 9.644678532826496564e+00 1.184956028193433575e+01 9.841170780461716561e+00 1.214253603078452670e+01 7.508445533395764926e+00 9.633682605000950971e+00 9.835332648539573341e+00 1.174650995142962806e+01 8.409973582461828912e+00 8.313636938245734243e+00 9.412951055673795864e+00 9.512005376844008708e+00 9.831271991439177071e+00 1.003329523254102362e+01 9.230787447643589161e+00 9.024402322588011671e+00 9.746455527960923959e+00 7.379015053898483778e+00 8.639054422471465600e+00 8.140881294219234121e+00 9.345732293553862036e+00 8.792769502810777738e+00 1.093616960435461749e+01 9.024680028907658524e+00 1.052614064024830220e+01 9.276915409207553864e+00 1.011062588734113987e+01 8.196365664738717527e+00 7.940755379128001223e+00 6.872435988534604689e+00 4.920343882225352239e+00 8.642753956164941798e+00 5.767491174689927114e+00 5.193946166119792096e+00 6.213459070051762012e+00 4.972123192949304382e+00 3.650005226176613160e+00 5.104896917347556240e+00 3.981968210429144950e+00 3.534742694929839502e+00 5.529872518564138417e+00 4.885707676760605800e+00 4.907886087529061747e+00 5.206286922409743667e+00 4.869088334404215068e+00 4.089321799554891612e+00 6.132017371303249753e+00 3.792323065925558012e+00 5.281499167386017213e+00 4.466178366763378982e+00 4.446920126286984853e+00 6.221987588041489659e+00 2.937449629187200983e+00 3.952073724631735008e+00 3.980230885079826031e+00 5.171615435591991883e+00 5.558290344207253320e+00 4.470289647585702575e+00 5.657433452807291374e+00 2.066368523414391589e+00 4.927542204153870564e+00 4.801756265249642830e+00 4.681470046197024892e+00 3.002287171054125903e+00 4.262819396196170452e+00 4.125917437916114316e+00 4.340567442342108784e+00 2.697432169695808568e+00 5.318739809712844213e+00 4.568506770359500813e+00 3.993815790012361866e+00 4.448226707089910192e+00 4.053421047756783580e+00 2.469530985133976841e+00 2.304131515720659884e+00 3.304309970560417753e+00 2.566683204889129044e+00 4.630052573251785653e+00 3.370580382244027007e+00 1.765061691240396025e+00 2.612188565474525159e+00 2.983078817996630328e+00 3.749493278256040618e+00 4.887740795783406256e+00 2.922090785476164410e+00 4.144039410490433006e+00 2.865076605016875444e+00 2.794001463591646583e+00 1.289649340479187334e+00 2.201264049641400877e+00 2.984838552966359693e+00 3.656889638991597469e+00 1.405405740606751275e+00 3.979072141668889007e+00 1.997006592106784773e+00 2.129195680488681131e+00 3.585691683196275736e+00 1.380403600435041733e+00 2.465571333628901129e+00 2.994183999308411614e+00 2.626303920523315405e+00 3.157697815302809019e+00 5.363822261220051457e-01 3.309714549153291774e+00 2.771156318206290159e+00 2.149885242682025854e+00 1.154951755212007658e+00 1.973698086298381060e+00 2.108662493076681965e+00 2.657202538774005696e+00 1.943778052470548356e+00 2.896794522314733111e+00 2.353990454808380317e+00 2.753123184565000603e+00 3.654606431278876411e+00 1.852868699876006442e+00 6.853693124396654790e-01 2.475553585558437408e+00 1.938133107960928525e+00 3.422606786384051691e+00 3.037799941113345503e-01 1.167552446816029432e+00 3.244409568309639891e+00 8.494714420333683291e-01 -3.036397686467659507e-02 1.202632215770129465e+00 1.816270985897120438e+00 1.304498966919883651e+00 2.923503379205809161e+00 1.160007213076324817e+00 2.386427910266250674e+00 2.342184077600854675e+00 3.664141638322388150e+00 2.254060682670694149e+00 1.345235040638286472e+00 3.210139188251777131e+00 1.249445020348686208e+00 3.237865865979279167e+00 1.971120361245508157e+00 3.165766063400121677e+00 1.314614051686912477e+00 1.299625476874200769e-01 1.547923326693258161e+00 1.935318265292794493e+00 1.356097965945168404e+00 4.712930665317651147e-01 8.128547814355808754e-01 2.970207939103699069e+00 2.807616080350731291e+00 1.004385040524065742e+00 2.646952281947992702e+00 2.175900615415766737e+00 2.484026611888488389e+00 1.876043743065525460e+00 1.911636655939313867e+00 2.143220239946892924e+00 1.735080548803527245e+00 1.474688585154654952e+00 2.461516036870710966e+00 2.573961038103212307e+00 3.165378258357159913e-01 5.196089454200746305e-01 2.075578881143777643e+00 1.240448878043304948e+00 3.150545876042962767e+00 1.450673438582193553e+00 3.799109995835825426e+00 2.296807530346329340e+00 3.345111569677328145e+00 1.675358205099110709e+00 2.291587041783035072e+00 2.987328869727231329e+00 2.397081189908506271e+00 2.705656183230256584e+00 2.059671159649030692e+00 8.008947345986779931e-01 3.508320059575902761e+00 2.387233093794788097e+00 3.280820241602627974e+00 3.456696262055466651e+00 2.653376559685029168e+00 1.653084750808435421e+00 1.478694509590593453e+00 1.443273849518197371e+00 3.948217643892586448e-01 9.336164582199844020e-01 -2.260601532895225030e-01 3.017056564823694220e+00 8.091879802259221988e-02 2.886719609046096036e+00 3.615361781900571003e+00 1.822537907559514725e+00 2.652123362872387702e+00 4.613386893793540722e+00 1.380085092119647250e+00 4.012533276006699512e-02 1.112500374978916629e+00 4.651879163725872957e+00 7.614250942804861033e-01 2.329893251268829957e+00 2.845995645104905769e+00 1.391755105611947707e+00 2.213776179286855328e+00 1.068099447162108140e+00 2.482672482811316250e+00 1.543206324985024747e+00 6.754162407547632530e-01 1.682063019622686229e+00 3.019895436598379224e+00 1.906646063245952316e+00 2.106007870530337556e+00 1.916929262058163719e+00 1.851755425239466124e+00 1.916060118813716517e+00 1.968256910003981064e+00 6.335623466803179671e-01 4.451078133715734575e-01 1.958480309522525831e+00 3.291525470731449410e+00 2.034717430982911246e+00 2.510863546369305421e+00 1.765889949734726239e+00 1.247052547539272638e+00 1.736752876014694191e+00 1.837273169118356142e+00 2.289259011118543741e-01 6.064311297581537197e-01 1.689007527975817879e+00 -1.931724002648558258e-01 1.892965070458744403e+00 7.422386620148910819e-01 2.702065802247842541e+00 2.483264784937581737e+00 1.037100587543767771e+00 1.896749191798393408e+00 -1.801660935624615489e-01 -8.171311800743608078e-02 1.424636994515677824e+00 2.403051977906899062e+00 1.800438242069254180e+00 -8.425057696840385635e-01 8.541309353715274000e-01 1.909975215411381377e+00 1.340732440836785111e+00 1.190067950191840085e+00 1.617812321357037453e+00 1.659773860756734165e-01 8.502004148109526538e-01 -4.173264073110664052e-01 -1.926049332611259046e-01 1.239505648980402386e+00 3.511412498504420387e-01 1.337105710434246975e+00 1.435122919034031996e-01 1.109277534354189410e+00 -4.589149132257750452e-01 1.908683331453028487e+00 7.793224503727578245e-01 -2.606791281160059648e-01 6.037734647314654257e-01 2.493531220156009365e+00 1.483755282819681498e-01 5.395127996478289445e-01 1.397154893585810798e-01 -8.112333058366441030e-01 -4.372682663516367363e-01 1.848737813536740215e-01 1.480425787268741855e+00 2.807189161204559635e+00 4.891316205403131723e-01 -2.464054227495220961e-01 -1.063835092614754174e+00 -1.927321988717332957e+00 -7.921919430332961462e-03 -1.172796376868993740e+00 -1.516193421943684339e+00 -7.462446088162216773e-01 -1.243672973764943013e+00 -1.344722943769735002e+00 -1.647736026952239641e+00 1.217229543713025386e+00 -2.762424206743032892e-02 -1.536660289445208050e-01 5.916418381107079183e-01 1.021080762747367671e-01 -1.535369741548758826e-01 6.411815615804493662e-01 4.573293239003957678e-01 -4.052702517278457539e-01 4.490431692472878766e-01 2.344632896870039729e-01 -2.661184138351092354e+00 -2.742570710699042125e-01 5.077027926884804254e-02 2.385897970586104311e+00 -1.435964601956160269e+00 -6.065581168554341936e-03 -6.249803429074470840e-01 1.850562541993194809e-01 -1.230557267704887936e+00 1.451437563481880577e+00 -1.510153873884365616e+00 -8.451958005338461311e-01 -1.121071560594221417e+00 -1.515424212021595496e-01 3.615118476188911023e-02 1.249060103540216016e+00 -1.137036815021345459e+00 -7.140453509817089595e-01 -1.383843365639697842e-01 -1.148589031190561993e+00 1.037309274311024376e+00 4.056067759525573413e-01 -1.998071212677917652e+00 -4.133363551768985400e-01 -4.437690655675503165e-02 -6.819117972630596158e-01 1.799466142421103587e+00 -4.626518438407366540e-01 1.078500890909090959e+00 -2.328280837250690460e+00 1.507057031134001690e+00 3.165517111885611246e-01 -5.292428310194551289e-01 -1.334949155199498083e+00 -8.600577947756060659e-02 9.080460898058231312e-01 -7.894701501751159034e-01 1.974780736295183470e+00 -2.620988922980570512e-01 3.539593780602086626e-01 1.228180940440005475e+00 -1.594018459709470426e+00 -1.790786882157861637e+00 5.162562006160723582e-01 -5.056695097669126060e-01 4.783100221167503330e-01 1.291187178110571487e+00 1.975572473297465992e+00 8.959435733209305530e-01 -7.216138601212843673e-01 1.779227921447295857e-01 -5.041993635390980000e-01 4.575671491109912781e-01 4.109591283580721344e-01 2.856398061661245547e-01 -7.366070203185255405e-01 -1.274560284378913888e+00 1.955778330453900482e+00 2.539615941840964730e-01 2.510987589523011598e-01 -1.228937954676561750e+00 -9.644625018781132209e-01 -7.810342012346145335e-01 -1.052056717576130840e+00 -1.002462154322236065e+00 -2.923358108398886324e-01 -8.161205390732683140e-01 5.018884388244571060e-01 1.172882099238446552e+00 -1.405822251230133491e+00 3.475144608321759088e-01 1.685468923245911466e+00 5.376223992967806842e-01 4.233129393846996047e-01 2.014499845267010425e+00 5.854524846132805882e-01 -2.846510918540820674e-03 9.194079096752965086e-01 8.865427331954949253e-01 7.064428845866551621e-01 1.356042511962716413e+00 2.908393657007920519e-01 -5.459916534359171569e-01 -4.657462886063487573e-01 1.142695929077787859e-01 2.552004935123542220e-02 -5.998063542929373826e-01 -1.393899017412828512e+00 -3.478523199851889514e-01 -4.087809268128377305e-01 -3.674475875959274940e-01 -2.062194508589682007e-01 -2.238940597089917439e+00 1.567247348173659294e-01 4.457335278763534525e-01 1.815595260849848028e-02 3.828177408750961241e-01 -1.176814469660434792e+00 5.987169174167179531e-01 -2.034864762697889518e+00 -6.711058815526316224e-01 -2.064400918443873856e+00 -1.113432568824994418e+00 -8.615882626260918942e-01 2.864143188005945362e-01 8.926801282284588801e-01 1.323961352530856450e+00 -3.679081976413651756e-01 -7.405788366960180946e-02 4.033914720157925626e-01 -1.317481834480420000e+00 9.994616326662092431e-01 5.801152061079498656e-01 7.758635519251441126e-01 1.915392832343692620e+00 1.418346923663179826e+00 5.395243634128598503e-02 -2.052166130686680079e-01 4.822073685887671712e-01 -1.568216601512570640e-01 -2.023441935412928938e+00 -5.086283699319535945e-01 -3.936076148879134595e-01 -1.117225890147776513e+00 1.032305504388271844e+00 4.944204096539737137e-01 5.643960976763472415e-01 -1.867679460500852429e+00 3.516448009967064747e-01 2.035315558567213579e+00 5.041274439713864242e-01 1.313153418628176805e+00 1.094455999826902337e+00 7.978425527854976496e-01 5.139970234695405704e-01 6.106125580594102820e-01 -2.183179325375473323e-01 7.518612400628987835e-01 4.359590508946682985e-01 1.570886513019044584e+00 -2.090187691772425804e+00 -5.482548331794543373e-01 -5.146472060845675989e-01 4.522044211099479072e-01 -8.295651490920367133e-01 6.379182730695319714e-01 -3.306731771807922549e-01 -1.204373450277086421e+00 -1.077486239259807660e-01 5.740938386096384738e-01 6.344157215364086833e-01 1.475509925284974821e+00 1.641822261643157477e+00 2.551006933749075389e-01 2.298681520419202373e-01 4.331284924003260262e-01 7.462268385815290506e-01 3.404006186020145375e-01 1.867859175385893356e-01 -3.296944427847452452e-01 1.409478142483867602e+00 2.808586256636961820e-01 -2.583088943941285187e-01 9.791533186918686127e-01 -1.810159679490207230e-01 -8.937002310401541694e-01 1.983195642237121081e+00 -1.353244252299981576e-01 7.228789222685488847e-01 2.488841413609610143e-01 4.020689825633378955e-01 -5.568578518559970103e-01 2.455840240793853102e+00 6.689151323896828094e-01 5.261838512629541942e-01 -1.373331578013431198e+00 -1.635663732725684216e+00 6.256358866679471165e-01 1.131038440236487030e+00 9.035282119531024003e-01 -2.112393213643459777e-01 -5.755174188615044262e-01 1.483536373135166730e+00 -1.574310830767887248e+00 -2.401812212994855755e-01 -4.366301260291328146e-01 -1.102204792703385602e-02 -1.343424683173596090e+00 1.078765715674697007e-01 -7.725682762560283356e-02 -9.303821145993832475e-01 -6.942983068430895466e-02 -6.936134509891352939e-01 2.909076402479658374e-01 3.117705878050886503e-01 -3.650898936923280269e-01 3.266921403319945627e-01 -5.324974161298170472e-01 -1.997338832004616149e+00 4.441871081035548841e-01 1.674734661841345229e+00 3.318529371523164517e-01 6.277173555705087837e-01 5.534044898315142458e-01 -1.955438612969310430e+00 3.549118945488509147e-01 4.849616670982775379e-01 -1.368121545299041120e-01 1.917196423704844221e+00 -9.507423213920893623e-01 9.497584734055017908e-01 1.098645433515977654e+00 -1.254924234029727304e+00 3.826254896190005583e-01 8.706589547040942678e-01 -1.618458939529328511e+00 -1.320140572796515643e+00 7.190451734069269740e-01 -6.908257909417984122e-01 -2.372762029470710576e+00 6.493744753845752671e-01 -1.033118363994130373e+00 2.440959853002661273e+00 -5.320075965131586954e-02 1.241118686918027958e+00 -1.671446174917761429e-01 6.634564551252556397e-01 2.805228319740148968e-01 -1.041759250607136034e+00 1.863563043144987219e+00 -1.807550980094236315e-01 -9.529405099004575330e-01 1.850438646302527412e-01 2.867039863978004255e-01 -7.932968845250669698e-01 1.694816209103622517e+00 1.097333089657901661e+00 1.257396330944342555e+00 -1.244792921310747147e+00 2.011578888450588298e+00 -2.096151545976122910e-01 -6.729957064765185182e-01 1.523041250376709899e+00 5.236084186227374024e-03 8.378798897126139567e-01 -1.781688665633671453e+00 5.701091143253103066e-01 -3.993365085405807813e-01 -8.229146316824444973e-01 -3.299661728761766888e-01 1.895284921010076049e-02 -1.455689267428712519e+00 1.656194070247360983e-01 -1.215505981910808719e+00 1.121343528275254436e-01 -1.611583529384963853e+00 8.963741478620845804e-01 9.746214216433057853e-01 -5.757914039592257893e-01 -1.137203380902798378e+00 4.461007556083156356e-01 -2.136216929510733831e+00 -1.214598367961624154e-01 -3.476977574605452093e-01 5.799888929022224415e-01 -1.384025908097371360e+00 -7.362662135278332798e-01 7.549525897383488893e-01 1.895221583898831219e-01 -4.433600658654023030e-02 -1.243141716693967558e+00 -1.269355865925412052e+00 6.675197685397947500e-02 2.180345606149207069e-02 1.614820530083794226e-01 1.817800059780096400e-01 -3.936659741818782088e-01 -4.256164814363687099e-01 6.527337826034356194e-01 -1.032249088510574841e+00 -4.549315692023184199e-01 -1.473919042408861069e+00 -1.102884220854306596e+00 -2.551609483516388277e-01 -1.397351852090099378e+00 -1.018105713481777530e-02 2.262555001101098084e-01 1.121350879814393631e+00 1.378964723835964135e+00 -7.448902064231920361e-01 4.669841377167633367e-01 6.821417759614560872e-01 -2.305530926301757599e-01 6.720058187818256368e-02 1.099431097268970536e-01 -1.609904771443007032e+00 -2.460493756294144685e+00 7.842020486625094211e-01 1.544171166096669490e+00 7.584994948792482539e-02 9.143378723961483878e-01 4.320685079505295900e-01 -6.909301878116047568e-02 1.170957234134238689e+00 1.622610894707572360e+00 -6.259308846797689840e-01 4.179331629456479180e-01 1.353253602660662080e+00 -3.015776635427763197e-01 -5.724714568592825792e-01 1.251592020881756140e+00 -3.826521329084585366e-02 -1.735354170833162402e-01 5.349722553403074565e-01 5.345060228686816517e-01 2.230193805624867964e-01 -5.045603259698834275e-01 6.760970681569551388e-01 1.926074590420545629e+00 -9.287567187429965898e-01 -2.485327808389722115e+00 1.372309769799208823e+00 -3.721249351486677348e-01 9.674242898321975259e-01 2.576703544486218522e-01 7.867087828251080328e-01 -5.220561804541704598e-01 9.799630886667374252e-01 -1.136656118348998712e+00 -8.494339028066362207e-01 -3.347071575416308287e-01 1.656282110799200957e+00 -1.069313662105832563e+00 -7.281243473140047717e-01 9.211435592227981140e-01 -1.213516192292891871e+00 -6.327534441983696523e-01 -1.486111660098933807e-01 1.883849406439461083e+00 -5.422629612435643232e-01 -1.024521314088845836e+00 1.962751312104089152e+00 -1.422987390120546092e+00 -1.627054501885180970e+00 -5.943485500599808846e-01 3.607283096806779832e-01 -5.192163917688973340e-01 2.767471899105647393e-01 -1.406478649845881668e+00 4.935701857356393774e-01 -1.687371863113983794e+00 -4.353149498559322206e-01 -1.218145414772243029e+00 1.791741568603775869e+00 2.225561577454675602e-02 3.424717736767950993e-01 -6.784687689196989835e-01 -4.572959738346962788e-01 1.195817500142927647e+00 1.068036674389401669e-01 -2.530709073483843885e-01 -5.925257534797705450e-01 2.654755690801396395e-01 1.808046046363444681e+00 -1.812181630759270634e+00 -1.487771173127664104e-01 -2.340179592770868233e-01 -3.260143010577318257e-02 2.530072326661998994e-01 7.958766285476497337e-01 2.349154149745771303e+00 2.496961918472632644e-02 1.744596275214204129e-01 5.506091204610041867e-01 -1.299365486873929720e+00 -6.024658049202996635e-01 -6.295539308307358528e-01 -1.721034329906959481e+00 1.098787626461349642e+00 4.227903513240409694e-01 -7.488647605625908810e-01 -4.149949269563824594e-01 -1.969864172875133601e+00 -7.706477096909212232e-01 -9.258278501415195816e-01 -8.219256673647711009e-02 4.389744161337440914e-02 7.542036749284468378e-02 2.786859889813472768e-01 -1.290171495337138374e+00 -1.151716871632583850e+00 1.001339716457461559e+00 7.930716640672169637e-01 -1.276397092090190588e+00 1.052106998275504468e+00 -5.130491563782338948e-01 2.855159982179152345e-01 2.153766359353583848e+00 -1.397680848470291615e+00 4.265122676104642768e-02 -6.025828803498154418e-01 4.355021057872389134e-01 5.754820487117249250e-01 1.380756166540378693e+00 6.189390693142827748e-01 -3.694265777814145224e-01 -1.980312865591512761e+00 7.026629750495089199e-02 -7.588967764185673426e-01 4.669587634307556523e-02 8.301872521295462493e-01 -7.972902502922534218e-01 -1.603333599420772249e+00 1.782838202061279187e+00 7.922409380304011872e-01 8.979780307271992834e-01 -2.474647498160470693e+00 -1.355557784317936165e-01 -1.978993001297949306e+00 1.425525223345075754e-01 8.681979148876954877e-01 2.345990840097735397e+00 -7.058977261944521242e-01 8.787868716119781043e-01 -8.783743190174293503e-01 2.074900203936223819e-01 -1.126740861505113114e-03 -7.819579484493828225e-01 5.636817979172269871e-02 -1.111917217363826982e+00 8.813505491943838255e-01 4.115933544131507582e-01 -1.172113893198870382e+00 -1.896119240546822460e-01 -1.981543782551321575e+00 -7.004811930333630920e-01 -3.949867491873900183e-01 -1.990934907877086879e-01 1.769534279228791585e+00 -6.431928671821106613e-01 -1.377928004327561684e+00 1.186216942974805511e+00 5.457772353015489381e-02 -8.209097823774353930e-01 9.961353045163463538e-01 6.130027230593135812e-01 -5.585678093678867612e-02 3.671448473981729910e-01 4.305946234493541747e-01 -1.112563176273619447e+00 7.470362528068977270e-02 5.046825729530738380e-01 2.621661652845549417e-01 -7.529283099268969937e-02 2.641850238714273935e-01 5.560787132304424452e-01 -1.618703756314392672e+00 2.872857741605241433e+00 1.147554969740034014e+00 7.758545652699427864e-01 3.014435452021014400e-02 8.721180998521556038e-01 1.042470050282576360e-01 1.326670103454321570e-01 2.140204554172618900e-01 1.391827121945755419e+00 -9.877074058288850544e-01 -8.541130462604247242e-01 1.455646648266706311e+00 -4.225932811148466195e-01 -3.155305382353309485e-01 4.091367770842109231e-01 1.088757257125899880e+00 2.363547023217398013e-01 1.945000621340561286e+00 1.638257075631928128e-01 -1.873846928583695615e+00 3.439082530732863185e-01 -3.657193989785327282e-01 3.726967587580880537e-01 1.296722607918462077e-02 1.468339818862455903e+00 1.666398045692882190e+00 2.105675638632023006e-01 -1.535848852464443692e-01 -1.472488545811447835e+00 -1.038745827345891160e+00 7.702274431192369653e-01 7.919158809653220610e-01 -9.433451280053077592e-02 1.134278072746562893e+00 -6.924602574858904624e-01 2.152871659108314795e+00 1.444057654481097019e+00 -4.105430077812131651e-01 3.109982827237339209e-01 -5.822017404427896059e-01 8.849583957324044237e-01 4.750463782013988334e-01 -1.537043039574117032e+00 -5.457570956231296844e-01 -1.450719485337821579e+00 -1.164942198666126388e-01 7.503961687202250763e-01 -5.861357462332835722e-01 -4.753244138281402797e-01 -3.419582076622241229e-01 6.653531611278580282e-01 1.763978559800454260e-01 1.134900805005413238e+00 8.172896507994308057e-02 -1.058669329984439411e+00 -2.986150929358493689e-01 -8.335587878756831604e-01 -4.780758161510244575e-01 -2.051817072435834000e+00 -1.873880460081043475e+00 8.809073727077267879e-01 1.234687031415946157e+00 -6.670634990809657383e-01 -3.134843627586116899e-01 1.863215008685901619e+00 2.385836160215410562e+00 5.013077952536331150e-01 -2.518973541733347532e-01 -7.492291610404342439e-01 5.567052057108262675e-01 -4.108721266498259750e-01 -1.629533629823280982e+00 8.303899174004676365e-01 -2.345716966150794003e-01 -9.400624624706589438e-01 -3.530530482893871058e-01 -1.354499435049036471e+00 8.789593325144607894e-01 7.686025881928176817e-01 -3.961100876138082816e-01 1.764746542674765772e-01 1.363650462641714745e+00 -1.610049539742458347e+00 -9.961921398841919739e-01 7.486471618553974805e-01 4.375544102946301028e-01 1.091967528983100455e-01 5.237289943925501623e-01 -5.391352076715928421e-01 1.044829410918292512e+00 1.448208168989731925e+00 1.062794069490981430e+00 -1.157002177978113222e+00 -3.097944395596090306e-02 -1.976958252063175658e+00 1.470098737994046945e-01 -3.606992506202853499e-01 6.233423251574351509e-01 -4.065487709823869533e-01 3.581068786911219548e-01 -1.103084691756126973e-01 1.374362668619827921e-01 -9.254420611505094485e-02 -1.148090230547121005e+00 5.494579190520833267e-02 1.010807786199889424e+00 -3.029467499946322806e-01 7.980688442027423779e-01 3.959030268974669808e-01 1.199615992687750987e+00 -1.105962478371284252e+00 -7.935064683791583917e-01 1.628061609314967573e+00 -3.010678355051158994e-01 3.527472115646700934e-01 9.486268522164758021e-01 -2.756623994001966560e-01 7.892395292609051538e-02 -7.214286750378708091e-02 1.470611223941566958e-01 -1.364564252034542735e-01 1.272197004819734856e+00 9.818387193089554710e-02 5.605786963395636979e-01 4.010890099629605965e-01 6.904540635795930470e-01 3.303449855348950526e-01 -2.256267113614941477e-01 3.570090687265876084e-01 6.332592446036130474e-01 -1.830249172915462408e-01 -1.436829460917587731e-01 -7.680670091284872436e-01 1.381342576947303391e-01 4.645027861903310712e-02 6.569884504333960429e-01 -4.869504871485993425e-01 -2.211614445076363733e+00 -1.490209610671875184e+00 9.079200880686275621e-01 -3.765706738669613030e-01 1.561868327133975498e+00 5.790752182162245409e-01 2.481496720104650333e-01 2.691540731630190475e+00 8.383954396925333841e-01 9.011355014438604538e-01 -1.309885080970288607e-01 1.340301817066294365e+00 -1.670928370758674619e+00 -4.825212667197669725e-01 -1.590004953674631683e+00 3.836466656378024337e-02 1.308290724792394277e+00 -4.223816184425088771e-01 6.361719237035204921e-01 -8.681025330885329128e-01 1.154835639203069197e+00 3.067016635038621875e-01 -1.798096806307790396e-01 -6.375344304978244336e-01 1.373139963040539646e+00 4.830161244264616904e-01 4.517661034515335072e-01 -7.882176621092479296e-02 3.387806557321489942e-01 5.391316153458567545e-02 1.312252507749961161e+00 -4.536443155760527812e-01 2.636076122584387060e-01 -1.079394132904132553e+00 -2.748287209735529868e-01 -6.133321359363254066e-01 -7.900531361567658672e-02 1.568154464102559986e+00 5.666540359246275971e-01 -8.682869640023919144e-01 4.074685222515859184e-01 5.734884133560395059e-01 -1.619579789485223187e-01 3.981750384092608459e-03 8.676411549832011572e-01 2.345673002256801198e-01 1.088002601448888829e+00 1.290150987845238406e+00 3.469531434918913249e-01 6.369403032856918445e-01 -1.012552786755786416e+00 1.087553844389854252e+00 -1.413566751080330031e+00 1.723401122184515244e-01 6.059562061921105469e-01 1.394446007773512353e+00 -2.778799835800483398e-01 4.322609281554779526e-01 -1.222147385233764760e+00 -9.075296609979202067e-01 -5.022194877356962461e-01 2.042114850669159848e-02 -6.000505939655510490e-01 -1.154822522059490764e+00 -5.800208769281143262e-01 -5.043936944170993586e-01 -1.470224899722013534e-01 -5.069998582820927080e-01 -1.437287573920521311e+00 1.579374834102305947e+00 -4.155225444905321086e-01 4.894302622860751129e-01 -2.376059461284480909e-02 -1.584948873627866295e+00 -1.239136523078255836e+00 -1.064477257347633765e+00 8.731323472620725057e-02 -4.981083482264622164e-01 -2.907919562046693551e-01 -6.580625615453578048e-01 1.305877219650497301e+00 9.329782688125365375e-01 1.217067246116760648e+00 -1.098306438418378050e+00 -8.186874769218551728e-01 2.066668906911852677e+00 -1.129940915408907065e+00 1.462598854106430757e+00 5.282438678719043879e-02 -1.703724897749393064e+00 3.925829895050845786e-01 -1.924522561045275415e-01 -1.583293632592612354e+00 -4.774551709488619733e-01 1.121343712041949381e+00 -1.185082691692036727e+00 -1.309771668914470055e+00 1.308617173674729406e+00 -1.830954354605258461e+00 -1.439564705503225683e+00 7.595986962054764868e-01 3.457833696175633201e-03 1.039848946113159645e-01 3.802858787411391162e-01 6.280018950256555099e-01 -2.227811241445381563e-01 -9.723183257457322926e-01 -4.425181183759775011e-02 4.541336555413871129e-02 -1.428211754927354971e+00 1.368461736578773826e-02 -2.874230908681302821e-01 -7.799981924441059533e-01 -1.497930792238035547e-01 -5.240631579629944081e-01 -5.101058999218348600e-01 1.610118306582541736e+00 -1.391429787819038699e+00 6.776745392999119488e-01 7.285964269908995483e-02 -6.350348239689289631e-01 -1.140929030532853883e+00 2.398966783245430445e+00 -1.933313310037491906e-01 -1.210949994730781798e+00 -4.037945065686903701e-01 -5.452790160220695181e-01 1.052703104353361896e+00 2.601687955102097716e-01 -1.334617232114224228e+00 1.490063162375174777e-01 8.964372345529773023e-01 1.586830140123082433e+00 1.010316642243237473e-01 3.583426646207910071e-01 9.185603900648838804e-01 -1.844439086993368837e-01 2.550888179954105550e-01 1.713163655415396835e+00 4.515854280398407666e-02 -9.997820008263916813e-01 -6.642876326904547657e-01 -5.812862564106078267e-01 -5.512308644807123459e-01 -1.055526269128054473e+00 -1.304611654665287723e+00 1.155287154359884827e+00 8.574794312130116225e-01 1.105461758216152335e+00 1.054338365113402398e+00 -5.475530789495778455e-02 -6.621864870575485673e-01 -4.902606020975059375e-01 2.214135359125408709e-01 5.761130085314659643e-01 -5.007347814256476459e-01 -6.623333187638266173e-01 -1.771967111044209509e-01 -6.463089381364675035e-01 2.479501384160635258e+00 3.841169681138654757e-01 1.129720439409799937e+00 -4.987277111420950759e-01 9.275078869805409854e-01 -9.507782609669102047e-01 -7.958236260175980403e-01 1.343406027182764806e+00 -2.148824097520336540e+00 -2.557245134763823091e-01 3.211303098079683060e-01 3.238104483427527991e-01 4.538122637608426047e-01 -9.050873436468895861e-01 -4.971917486512456019e-01 -9.252560152846079911e-01 1.816564765565146233e-01 -6.519084887335189205e-01 -6.459403554580416262e-01 1.163571556083222047e+00 -8.643387294410169730e-01 3.364688204425314022e-01 1.843293204436905919e+00 -1.022241142983284279e+00 -3.925071424006171261e-01 -7.433530490665776203e-01 1.195642485351870121e+00 -9.740268145051570459e-01 -4.337426883350987139e-01 -2.410578543716330735e-01 7.016423841268981665e-02 -1.428229919375352708e+00 7.692249914348727735e-01 -5.240709252009004837e-01 -6.986395513839041005e-01 -1.091652587705730371e+00 -1.139830423749427890e+00 7.045637004101290048e-03 3.762713374739599936e-02 -5.526844016270993087e-01 6.163333297835100755e-01 -1.888740402226136983e-01 -5.090162390913034740e-02 -1.644020561778155032e-01 2.427505749933489554e+00 -1.918450642664850436e+00 5.265197242097210406e-01 -1.162870438632580772e+00 -1.102378750994792211e+00 5.236918798469603065e-01 -1.917562763806854864e+00 -2.516237629116426788e-01 -1.032472920490802748e+00 -2.885013949707004421e+00 -6.760999067791996220e-01 -1.998517085747847366e-01 -1.178609438899470341e+00 -5.494480436937475565e-01 2.087576388931972060e-01 2.211372319460501501e+00 3.943603100789341287e-01 -2.723464691572797802e-01 -4.194899815152657377e-03 -1.211721997868356882e+00 2.689845240083967859e+00 -1.448018556495170861e+00 -1.601965224499610096e+00 4.127496526607301597e-01 -1.168459588899922519e+00 -3.096027165236034731e-02 -1.409803596594622621e-01 -4.898457795488647681e-01 3.931058875902160299e-01 5.812498243563321010e-01 1.831882547431299690e-01 -8.609092938462157285e-01 -1.640318492637383940e+00 1.337343158460095882e+00 -1.979484755436639931e+00 1.491872995513088052e+00 -1.786621985019352321e+00 2.076512283568932915e+00 -2.230923087966800722e+00 2.978755615004103144e-02 4.264855041505032363e-01 5.538261973013161032e-01 1.703282724600458931e-01 -1.961456263896316221e-01 1.188868627206006945e+00 1.464106117111158678e+00 2.721375775262018237e-01 -1.772515737540778735e+00 -2.404300590839937524e+00 2.976864782896571637e-01 5.355009975399575017e-01 -8.016247231419585395e-01 -2.053757568841410919e+00 -1.837005916537071792e+00 -2.181212679293795809e-01 1.606008521048275517e+00 -1.823116255023685961e-01 3.429588196470436112e-01 -2.451952263034514079e+00 1.519005647852365165e-02 -5.195330766273169587e-01 1.675036348973058808e-01 2.751450341729117621e+00 1.238637755252360639e+00 -2.107095161890987001e+00 1.675290755761167816e+00 3.382169775062903727e-01 -1.236441848207874977e-01 -3.329525947664934149e-01 2.408730615966762911e-01 8.815409017476829590e-01 -2.133464989313750948e+00 -1.495950889428961927e-01 -1.244544695037224646e-01 6.140134105893639838e-01 9.989944185103443175e-01 -3.960512575303571370e-01 -7.846535912253878031e-01 9.760080146422862590e-01 -1.582954699428395784e-01 -8.674284434436673186e-01 -8.793372507156219653e-01 -4.779471004887682617e-01 1.933299145263825736e+00 1.653499402981021493e+00 1.387290311519506991e+00 -5.307026176301307130e-01 -1.736481500885959095e+00 1.586893920373558808e+00 -3.465705134498654472e-01 -9.646520286231835550e-01 1.418193917402461035e-01 -1.408292750948020533e+00 4.555823935789323764e-01 -1.219936545985229825e+00 -5.410334143988090316e-01 3.420671539830535401e-01 2.361509036482134505e-02 8.656008287706636883e-01 1.437939015906018581e+00 -2.566198726942116703e+00 -7.117121416485087115e-01 -1.738453609182035731e+00 1.269628852156731158e+00 -1.779870317113665390e+00 -5.965108184867798924e-01 6.122363301131369395e-01 -4.589932117304892922e-01 -2.263925551454238072e-01 -5.345938943705473845e-01 5.325797854005831500e-01 -1.842557683988084394e+00 4.268346098367183372e-01 4.708604981648327192e-01 -8.109781294189016831e-01 -8.014739474506569206e-01 1.525939323974165207e+00 -8.736031018268805570e-02 -2.203271786066967497e+00 2.061642812306506922e+00 3.061751731652649910e-01 -1.695679533941984340e+00 6.341541820433282961e-01 9.761972803831913126e-01 5.847017607473471434e-01 1.782594790304575794e+00 -7.678041265517655811e-02 -1.998706037936947677e+00 -4.730202163415855310e-01 -7.662408640216678002e-01 1.922821102378206470e+00 -9.590638328655906597e-02 5.550941739114921836e-01 5.542031754831154844e-01 1.569639761605003292e+00 7.431175314481409944e-02 -5.666540893608078555e-01 3.668569078309227294e-01 1.149222152905404082e+00 -1.926873404792922573e+00 1.385610095241701423e+00 -8.217849739502949280e-01 4.876774945914824078e-01 -2.507295824553583130e-01 -7.708452784609616248e-01 1.814403497385269903e-01 -1.750332480522648781e+00 2.659096255857796187e+00 -2.805661819444827884e-02 -3.711388874348479083e-01 1.328236563081728550e+00 7.471766611376425837e-01 -2.209382999429251315e-01 1.558348669109453688e+00 -7.758766589516873091e-02 -1.928039148590465990e+00 1.620899316772054899e+00 7.659985914431284293e-01 4.163256224262371075e-01 -6.906186676328615048e-01 -2.469686975918349015e-01 -4.940524616737743124e-01 -4.324886718239857597e-01 1.119813630565201557e+00 -4.251369581844159640e-02 5.421261903541187976e-01 -1.263012336298781513e+00 -4.090841942427084765e-01 3.153750095250588692e-01 -7.921061042378754191e-01 8.361653190936820801e-01 -1.006090482081832604e+00 1.364466382388586307e+00 9.233982358243685296e-01 6.951117547268211017e-02 -1.183354695282700764e+00 9.244779352308160059e-01 5.758185399516446701e-01 1.761601996814429194e-01 -7.191973023385975772e-01 2.718955529395227777e-01 -6.814682243659935246e-01 8.411166527581145358e-01 1.515362515199944360e+00 2.276881767542609514e-01 -9.701792397577395644e-01 2.203003152431082245e+00 4.759828003093103527e-02 2.395252766035698699e-01 2.314300947821294474e-01 4.242428976020239800e-02 -1.722922121289335029e-01 -2.309159858342626492e+00 -9.978267581866632208e-01 4.168656906691364794e-01 -2.852477153388114361e-01 7.529707915213394998e-01 -2.040999074161297666e-01 1.358845396241277648e+00 -7.863792031665619575e-01 -1.542516490090088954e+00 -8.746348833822844560e-01 -5.577784044779164896e-01 3.224708998504115520e-01 5.918760592854264979e-02 -9.396658802951995959e-01 -1.392930502544434290e+00 1.096120547858335792e+00 -8.268963741570231063e-01 3.636009011539311220e-01 1.915071826145261780e-01 3.800341042170818917e-01 -1.023377180607820902e+00 2.866730886622836927e-01 1.830626968479948991e+00 -1.472609123385979935e+00 1.119959205561868121e+00 -1.478834995586652823e-01 -8.843699546542679313e-01 2.587619548778045786e+00 1.682433027526770708e-01 -5.264002764982426141e-01 7.067904128890752924e-01 -7.798238374997364941e-01 -8.191667777599620504e-01 -1.141684685996612325e+00 -6.867109500693968638e-01 1.244111966844394512e+00 -5.702028030255384961e-01 9.742645277590595843e-01 1.343278336214545066e+00 -2.900135882489873057e-02 -1.158387038843860628e+00 -3.432805834389486832e-01 1.113355721836006840e+00 7.837558262178292434e-01 5.329673282321800709e-01 9.183361543685463202e-01 2.851567092493452749e-01 1.061734344564569277e+00 -8.666781609108685780e-01 4.205649367998816612e-01 1.507289915361172739e+00 -2.259760034868501410e+00 3.805582657541007885e-01 -1.705692804962049447e+00 -1.518597873438178314e-01 -6.964652182664277102e-02 8.703572938697036188e-01 1.527330937657272791e+00 -2.402575938321892757e+00 1.348529354317461681e+00 -3.659845425160032084e-01 1.306630125041461921e-01 -1.854136463033972726e+00 1.565855458695657232e+00 -1.100216825082030336e+00 1.881861299395036324e+00 -9.356425001632047156e-01 1.792450888122404939e-01 -1.796900982950698555e+00 -1.906599052740006600e-02 2.301178939836532322e+00 -3.862702320291681590e-01 2.575914629441637960e-01 -1.100659205752992253e+00 -9.164211348639955679e-02 -1.521361653863078311e+00 3.220971204676059130e-01 3.990328819909202962e-01 -3.000769390389142477e-01 -3.632886714917074045e-01 7.197127645293066589e-01 3.125851534752770999e-01 -1.512409371090221333e+00 2.968055697212287902e-01 -1.232145357510559869e+00 1.586064130882893775e-01 1.025943236980022766e+00 1.775175246726936884e-01 -7.137913725398594700e-01 -3.487574715048103458e-01 -1.032207165431627605e+00 1.113349294371400955e+00 -9.795997294844818182e-01 1.178491306089450630e+00 1.344778181560826458e-01 1.453693526170287686e+00 -1.417108919574317505e-01 -8.880206677004339744e-01 8.873252654765869663e-01 -7.868359033650295098e-01 1.239011230916563067e+00 -7.918275730741871632e-01 6.106213160172063725e-01 1.426854978678054442e+00 -1.815195523236665387e-01 1.024457215088882878e+00 -1.043135729796913713e+00 8.479654266867481249e-01 -8.951757690260453426e-01 -5.031640733187293935e-02 -2.523565823319486867e-01 -6.625377538524404031e-01 5.096230693295177305e-01 -1.754030846397740095e+00 -4.829708748568800059e-01 1.306243269867383150e+00 -1.137915963294313659e+00 5.946426956516956963e-01 4.799157501859393493e-01 -7.924867377836180005e-01 -4.607863773967650900e-01 -3.354449913321110310e-01 9.228481639483659960e-01 1.445034650652483599e+00 2.973097473371544841e-01 -2.688610382752307237e-01 -3.801952493004713829e-01 -8.964062145852308428e-02 -3.458096089480865443e-01 -5.310621162352368030e-01 1.266761423355259319e+00 1.275838571655923515e+00 -7.193766104980403586e-02 -4.132408495553751004e-01 -1.002784163250202587e+00 7.509900603759026017e-02 6.584702343833153115e-01 -6.981836969887209587e-01 -4.487745579022531239e-01 -6.430570529694435988e-01 7.057315883596381179e-01 6.423942383179583882e-01 1.250940505964417193e+00 2.041250332339105356e+00 -2.582109829912448418e-01 -5.065647661610986896e-01 -9.736908839718834419e-02 -1.651929625195519558e+00 -6.633366537750667868e-02 -1.894118188237809974e+00 1.091747179671410217e+00 -1.045492834527422588e+00 1.446440414844484268e+00 4.322528862817016093e-01 2.389934890564985981e+00 8.002021521304470975e-01 -8.868849807874756852e-01 2.403755099872338707e+00 -1.358009964391286295e-01 1.639239261205915454e+00 -5.889714633132943078e-01 -1.117937506748513110e+00 -1.142371791869047915e+00 4.527396425145652215e-01 -6.454512736611583978e-01 3.486470411884121656e-01 2.705278576401067281e-01 -2.310137145201097419e-01 -3.577207164003146644e-01 1.368664825799010831e-01 -4.319912292884637434e-02 -1.291826782847514954e+00 9.557156748827245751e-01 5.943909044243084888e-02 -1.679192649968314743e+00 9.627553218683328196e-02 1.477689409030228385e-01 -4.676910199791032285e-01 -1.757868202635101129e-01 2.988790663092953270e+00 1.113638652570332344e-01 6.500574794361198283e-02 -1.629642762081407792e+00 -1.185657763654230479e+00 1.413567473392994822e+00 1.309712496875291565e+00 6.131966820421056452e-01 6.214379034781901678e-01 -1.728287482282273357e+00 -2.566526982148814584e-01 -8.544058722332531497e-02 9.516090759855979631e-01 7.994763244343396913e-01 1.092107327039736786e+00 -5.192558236516119363e-01 -1.338770115482127210e+00 -2.384044179665177898e-01 -1.429822311163903015e+00 -1.630662092604205082e-01 5.704821979575129820e-01 -7.608973180308021833e-01 7.856753606785878974e-01 6.641083129904478133e-01 -7.621538322156498624e-02 -1.250041250613049382e+00 1.287351082750769704e+00 -1.449012812933275551e+00 -6.554459227588049774e-01 -1.518776466930856994e+00 -1.917721322291945807e+00 -5.087971433840711155e-01 5.207488131650060970e-01 1.755412315659830469e+00 3.145120688249435914e-01 3.779615611150768939e-02 6.616715176005122379e-01 7.305074336242887156e-01 -1.800686122859083582e+00 1.097829864143186729e+00 -2.379704437059680100e-01 1.151782634984205522e+00 -1.585215187783372448e+00 -1.500837937188738147e+00 2.690727939271672642e-01 9.430055364769148740e-01 1.758643348589703725e+00 -8.245444642924079637e-02 2.957006301891773048e-01 2.475468511895874690e-01 -6.224182049001185657e-01 -1.175925834238248591e+00 -1.714479628278817502e+00 -1.368783042576568354e+00 -7.083422001126600254e-01 7.694012575907249740e-01 1.851812296978711414e+00 1.401017094141587815e+00 -2.189751605537058055e+00 1.302891224552612248e-01 -1.468252570376755051e+00 -4.439467259842717617e-01 1.085713442565267695e+00 -1.614756285281524970e-02 -5.843262060129242874e-01 -6.062435659299404422e-01 1.582763508875033365e+00 -1.030890072988284833e+00 1.825700239770029765e-02 -6.941931670673392452e-01 -1.235119809918779676e+00 5.242440098914497026e-01 -1.162374306657625977e+00 6.973408383166768143e-01 -1.471281880103838757e+00 -1.369503030523984810e+00 -6.794974054578635236e-01 9.711927873006047651e-01 1.458141734009776203e+00 1.766756901173264893e+00 4.322038308910325921e-01 -3.858834191288630644e-02 2.168906947296432630e+00 1.411498907285621884e+00 -1.087720053700790279e+00 8.935741275350721491e-01 4.050451653586218392e-01 1.243099436307267380e+00 1.477621750810766132e-01 4.878535118331437936e-01 -2.801494910803824512e-01 9.545441710656364931e-01 2.986037649426152157e-02 -1.660836633967454290e+00 -3.633069053747670085e-01 6.410240999930419958e-01 -1.453891293435559451e+00 1.683835001626027839e-01 1.560146012573077945e+00 -1.775458855565459126e+00 1.332879050101200225e+00 9.449050187063701145e-01 2.485986072497212429e-01 6.471648685915745158e-01 -2.498927382981959155e-01 -2.915687592498829028e-01 -2.253958230141830665e-01 1.022738560195894486e+00 1.410124544122064671e+00 6.841462821809969341e-01 4.228784126536050958e-01 -4.048194886275464643e-01 2.455776915340474875e-01 2.271429154127616035e-01 9.307648517980853242e-01 -6.306575695650951108e-01 1.365155004644935000e+00 2.010973800177417170e-01 3.160111132346234974e-01 -5.298036587675025721e-01 8.859800106029226408e-01 3.407144140034786273e-01 -1.654475234416352247e+00 6.584930413361891333e-01 -7.553326246450633996e-02 -1.105756095031630970e+00 -1.145961672468743808e+00 3.635935751630439139e-01 -1.035802245417196232e+00 3.988384907086848230e-01 -7.673015240230172118e-01 2.219274604164610309e+00 1.587653920793204776e+00 -1.559558129410396843e+00 -2.513976348962350116e+00 -8.112597562811736385e-01 1.278816155560714707e+00 1.726651897281592296e+00 -2.973865817420865976e-01 -2.623115736042362367e-01 -1.113043744563547266e+00 1.958186307368145140e+00 -6.375537686005757765e-01 8.624837110641738747e-01 -3.664955875037826383e-01 3.294140588553824966e-01 8.552842559243293286e-01 -1.746017952040535670e+00 9.312343843767144635e-01 1.330004486025774035e+00 7.971240694578174413e-01 -3.255075596946331307e-01 -7.057404662829436237e-01 -4.866507857831076644e-01 -1.538690530711643190e+00 -5.015636042843515385e-01 3.077952701132038449e-01 -1.365488321337052113e+00 7.909646920897484002e-01 -5.665579264811004823e-01 -8.483332186105305706e-01 -3.942539749884901856e-01 -1.220833806165332547e+00 -5.331048120562227322e-01 1.336384104538823836e+00 2.509206595061446166e-01 -5.855680267220675361e-01 1.057437220997087035e+00 9.915037677400163896e-02 4.700126152990447559e-01 -2.339151942716616084e+00 6.630348223373950800e-01 -5.312903237244249732e-01 -3.978116918308090555e-01 -5.413961547838823385e-02 -8.643956536043932992e-01 4.176078445466618327e-01 -7.791805296157459093e-01 9.847538207858638204e-01 -1.265476179965981052e+00 -2.192232261533843207e+00 1.689427864059694362e-01 6.216412571638744167e-01 -3.793392550132889673e-01 -2.619854668248297602e-01 -1.284593511109553443e+00 -2.290200330400466555e+00 -7.867237365593865439e-02 2.147409160628495961e+00 -1.608691292198878076e+00 1.496609793439761804e-01 -8.161052122509430129e-01 -1.441169165647338657e+00 4.489595145980067592e-01 5.889758564334485191e-01 -1.889903569663662630e-01 1.349811628114768736e-01 -6.725612283273921799e-01 1.357831508726578207e+00 6.963014696316373042e-01 2.792005073623073375e-01 -2.331544073442076009e-02 6.028968438426820370e-02 -8.315313166121118815e-01 1.219064019350620365e+00 2.622477827040016196e-01 -4.020349907175324589e-01 -5.226273473326639163e-01 -6.270833627759921924e-01 1.658619908632642748e+00 -2.072401435186586871e-01 1.528690283212450762e-01 6.218030763994109034e-01 1.727937367188255413e+00 6.730434036751106186e-01 -6.414445082300787027e-01 -1.729375662461416940e+00 -3.915684507379798007e-01 -6.383777204985597864e-01 -8.503542086852853288e-01 -6.357019835310083744e-01 2.000921060984694189e-01 5.190230361782703916e-01 -2.216771099714029969e+00 1.173203115919580375e+00 1.103635011082648054e+00 -1.311357365076271375e-01 1.520320369387476722e+00 5.206979924177091573e-02 -5.877804352213112926e-01 4.733879900839311206e-01 -3.516634960805570809e-01 2.370258271132774652e+00 -1.442740082366409604e+00 -8.714780097163575823e-01 -6.032343828900791349e-01 -7.635459033733981160e-01 6.468863040576902090e-01 3.385472496099800610e-01 4.084109437057989456e-01 5.822635033524055093e-01 3.098165397109118313e-01 1.053305901830063007e+00 2.199958449948980488e-01 -1.826431471253895100e-01 -2.321523240480882766e-01 3.046848897314384796e-01 6.433353779915594872e-01 1.997572813815129966e-01 3.558143296744074591e-01 2.998724720700606319e-02 -6.023949849102897547e-01 1.844791971193590063e+00 1.030102980393461154e+00 9.759117923654211935e-02 -6.326258002137113978e-02 -6.982716693176215239e-01 -2.439746913980002721e-02 -9.900728350028348279e-01 1.829327095159036798e-01 -2.410038303716135477e-01 1.103384555010206436e-01 1.206548242586527042e+00 1.061326691850601051e-01 -4.509809286326640354e-01 5.618793606685645869e-02 -1.867355161811637521e+00 2.126165117725274667e-01 -1.259059343172464374e+00 8.693714553338459661e-01 -2.664655604508880393e-01 -5.976065052012607265e-02 -6.389176002634741058e-01 5.992957663128231083e-01 6.772781558567496363e-02 1.534374344432437032e-01 1.566839640423000057e-01 -3.309555105224631921e-01 -1.748360894180308156e+00 -7.267584413018952916e-02 1.698931162987540544e+00 -3.131177087689625882e+00 -1.510812220378156878e+00 -7.946221747776255340e-02 -8.653983408289125379e-01 -4.250784256622143764e-01 -1.941543048732017329e-01 -8.425728561818483786e-02 -3.869140830450296109e-01 1.410294205603014772e+00 1.168760450659307032e-01 -1.727499969245479550e+00 3.982688400231769732e-01 1.463954145687523356e+00 -9.517520707246744927e-01 7.223450297049540669e-01 -8.537907644989464195e-01 2.350545845185092186e-01 8.611539634660223541e-01 -1.537153424361116238e+00 3.907462524826875172e-01 1.782713695215906613e+00 1.663327139464814697e-01 1.370202206220327845e+00 6.428416476514627886e-01 1.525029132911442653e-01 -5.150013229673298110e-01 2.906383740748691782e-03 -1.096534959387641228e+00 -4.488097292112716574e-01 -3.401872601344588798e-01 1.785005282753985512e+00 4.591773008293917879e-01 -3.451065111356225179e-01 -3.965088029424186922e-01 -3.788650087316164927e-01 -4.326211130470208333e-01 6.353066944410765693e-01 8.537400119971007006e-01 -2.948174372520639963e-01 1.700027920424461492e+00 -3.941815120125357619e-01 4.506115600181307967e-01 -4.522288077725223343e-01 -4.506847857615299824e-01 -5.144433884148955638e-01 -7.930052897458200745e-01 1.760210124580372237e-01 2.340473641004257033e-01 1.726129787741626176e+00 -5.798993789532405074e-01 -2.114820289841620737e-01 1.089698595325707675e+00 1.188129835568687565e+00 4.802289516934608038e-01 3.351801342481222634e-01 -9.044852646865175760e-01 -6.705663592838506659e-01 7.129224333061724428e-01 -8.679908731184432513e-01 -9.074100813486002393e-01 6.281985396802691746e-01 -1.564348436245603935e-01 5.634842171706407887e-01 4.686716223702351858e-01 6.141277240456937125e-01 8.519760504014320945e-01 -3.271410166196807578e-01 7.439497375618209229e-01 8.353653039467989760e-01 -1.675284625169398023e+00 -1.722288891741459715e-01 -6.624109571422107656e-01 -1.358168735750314493e+00 -1.273976088749807500e-01 -8.916313097543753230e-01 -9.831027179021624152e-01 -1.640912125294356150e+00 -1.131610557571737508e-01 -1.251936831044077714e+00 -7.142442795060072180e-01 7.028778983342739428e-01 -7.933770640252231499e-02 -5.739447379572343300e-01 -9.215269691379766037e-01 4.432386665578795237e-01 -8.196059524122490947e-01 -1.024362503094175425e+00 6.398272193942202701e-01 9.151122002052152204e-01 4.003962717601761701e-01 -9.958926227649600449e-01 -1.025714967214309103e+00 -2.997907633703245089e-01 -6.309948883546100118e-02 8.312473376316318330e-01 -2.199435954725532660e+00 5.150513884496721317e-01 -1.391550986857204686e+00 2.243268484358869330e-01 -9.974766877883159966e-01 -6.106726868510233830e-01 4.249710511335421104e-01 -7.736352499453753584e-01 1.050623075405412860e-01 6.372811732044987298e-01 -3.381253262828746720e-01 9.611332739826687899e-01 -4.911466923566015080e-02 1.283897631734631783e-01 -6.865265765596885172e-01 1.859296293495251717e-01 -5.691785687494040902e-01 6.812580209697580158e-02 -2.514551510575478988e-01 -5.235259939754745018e-01 2.297970520223006297e+00 1.175855974726239372e+00 2.250168564225092371e+00 1.126626872855674755e+00 3.532863837853171818e-01 -5.552239292066271648e-02 -1.076656045920370230e+00 4.814766496886613845e-01 7.296267417184890136e-02 -7.484849926427261310e-03 5.537214550412830061e-01 -1.103641352639795625e-01 -1.772999045153390574e+00 1.460969251065571850e+00 6.690805902020985352e-01 -1.695842639929896034e+00 3.051535779935866666e-01 -2.972143903492746597e-02 1.148628189722655568e+00 6.782410579868079770e-02 2.880810810672476130e-01 1.570156632973404243e+00 -9.186622722051117629e-01 -1.407197878411125647e+00 -1.082541656816843112e+00 -8.095920677870049875e-01 1.162425161651222671e+00 3.254568286159247731e-02 9.060726220215660209e-01 1.552309687979764041e-01 5.704426989241980772e-01 -1.459546592079028704e+00 1.329712008413798330e+00 -3.533650797642329255e-01 2.494353661779259712e-01 -1.393685507668502632e+00 -2.102566067444578968e-01 -5.519277512198231816e-01 -4.490352165525762773e-02 1.656153822103048734e+00 -7.459827077839895626e-01 -2.339246801195586922e+00 -2.459647524239355398e+00 -1.433960181799232014e+00 -2.566658331410653915e-01 6.902806542082825514e-01 -5.003510809300260737e-02 -4.497748892833265399e-01 1.044073171079135554e+00 -7.128007888609116938e-01 -8.501608865213351462e-01 1.438402395446901905e-01 7.030707404336650201e-01 -9.184737578697157456e-01 2.152091277798293678e+00 -8.543843540584418472e-02 4.573727499946589337e-01 1.282598854088508267e+00 -2.601819831960263674e+00 2.491874518744411571e+00 -5.918935206327784471e-01 1.051575893317876931e+00 3.444854263425896623e-01 8.072277634267260860e-01 3.587345324196070662e-01 -9.525924571541978247e-01 -4.482841900525831591e-02 -2.824085775118405015e-02 -6.310620007130580689e-01 6.475561107712837217e-01 -1.347140595734706014e+00 1.834968826607922265e-01 5.718359965490833474e-01 2.135437136076675235e-01 -5.250823816513782161e-01 1.499832750059834519e+00 4.046727709780064131e-01 -3.568474901816809930e-01 1.169638512884783488e+00 8.756883722147341675e-01 -4.332181922826020548e-01 1.073645067966949362e+00 1.363275656186034024e-01 -2.813234371570254022e-01 2.791053656257815874e+00 3.467474532520638947e-02 8.099594476489290207e-01 -5.434009816194386167e-01 1.494447039132139166e+00 -9.836155398808136274e-01 -2.045440225017930214e+00 6.897812824643670959e-01 -1.568147193109726167e+00 -1.039652097155677080e+00 9.234256156218032530e-01 1.063025873738604465e+00 -8.772302027689975468e-01 -4.857322985542115723e-01 3.228580863982726812e-01 -2.069860884231315978e-01 3.123686566467286929e-01 -8.071851119931550134e-01 -5.416913838675597725e-01 -1.372944152940559270e+00 6.554030334125597879e-01 -2.182054800185465382e+00 5.589176851316997041e-01 2.941931928939331420e-01 8.544002504176164692e-01 2.282883846431620789e+00 6.804016964300253489e-01 3.807900361374388365e-01 -1.828463004338953146e+00 7.587549876940560267e-01 -2.249940715560296289e-01 -1.099466973531594727e+00 -5.509237742257705461e-01 -1.448204116441147993e-01 5.092089064740569215e-01 -3.527794139417760877e-01 -5.386773947539597041e-01 -4.416172746260751958e-01 2.018382583907913030e+00 2.516295103894168328e-01 -3.638872261365776878e-02 -5.592279493458923723e-01 6.166367861902247727e-01 1.213862946013059885e+00 3.981820133997869271e-01 1.011192489612260603e+00 -3.621276309674568150e-01 1.033292975300070804e+00 -3.382500564503151952e-01 -1.368238723718724792e+00 1.242803289351433582e+00 -1.482790226287373336e+00 -2.941446924580075617e-01 1.346216397808579934e+00 2.254609995823347590e-01 1.361112480697727056e+00 -1.358040391066512587e-01 -1.195308550389107966e-01 -1.241984513637638177e+00 2.073699148818828331e+00 2.439807310822796060e-01 5.141550417839257925e-01 -1.598177404069551555e+00 1.389507618242281195e+00 6.112103763113906352e-01 -4.686679067816331701e-01 5.580921120538168134e-01 2.827043719439223501e+00 3.998665620871812987e-01 6.131090762604258781e-01 -6.097652625656440062e-01 1.402660276997151456e+00 -1.008583103503741141e+00 -9.726502497094989819e-01 -8.709767594674648269e-03 -1.043505793219377642e+00 -5.804573506329269161e-01 -2.073050905768672791e+00 8.639849663414270742e-01 -9.189724145276079170e-01 1.927917714795511772e+00 -1.169367505022628428e+00 1.663158287763069065e+00 1.757354815120363567e-01 3.760107936609372037e-01 -2.013081408862723090e-02 5.056501646210033174e-01 -1.888557785033170566e-01 1.282448897084671691e+00 -6.916136528374261516e-01 -9.561559271623164546e-01 5.223898943191181976e-01 5.363474337052236418e-01 2.487204627660014877e-01 1.116838399630576850e+00 6.903737162973809793e-01 8.932309156640929615e-01 5.688460697746435812e-01 -5.404524594765067746e-01 1.588247356575011260e+00 7.688377618899093491e-02 3.731224125725922658e-01 7.910723490300307637e-01 -9.805475230507766371e-01 1.114378012912903726e+00 -7.540298285596289674e-01 6.124851904491643850e-01 1.344738445743158539e-02 -4.340815550801784828e-01 -3.484726389349073750e-01 5.580944983370801360e-01 1.488280331821943969e+00 4.487005774557341620e-01 -1.367109814264369838e+00 -3.521457807008975815e-01 -6.562778673260023510e-01 3.037582560205095983e-01 -1.038957676856498313e+00 -1.973141867615589407e+00 -9.764374581965643354e-03 -4.388683592870811778e-01 -9.220657232124516156e-01 2.490174196961505437e-01 -1.755238790707060459e-01 6.809679090393044865e-01 -1.051385895562609446e-01 4.697596664955498713e-02 -1.047450919901028232e+00 -7.169231158708044838e-01 -4.774530087459454841e-01 -8.247094166811461680e-01 -7.113876353933921148e-01 1.535003229908521227e+00 1.547541398507552290e-01 -7.547374977806441121e-02 6.764836742691587856e-01 -5.131782247006437814e-01 7.003895893435579945e-01 -3.648936489743771494e-01 -6.737761746512244132e-02 -1.062530437543524275e+00 4.617456848937167568e-01 8.984512567264715255e-01 2.287542943107458537e+00 -1.578874677081222533e+00 1.886097627891191619e+00 4.899513987052290243e-01 -1.323185608481963205e-01 5.675875690697027576e-01 -3.061095896253765436e-01 2.198064838023378043e-01 -1.255922755161045679e+00 1.009945915750543044e+00 -8.031529332360891615e-01 2.769958171184073059e+00 -2.552800648330469269e+00 -1.876299953329156056e-01 2.478781686010149699e+00 -8.014427240967652022e-01 -2.143824734206135341e-01 4.212671818326140794e-01 4.467074862224685305e-01 -2.005857221197454299e-01 2.099716734340097535e+00 9.979610200624695615e-01 -8.759678136113271396e-01 -1.417822190310286112e+00 1.492898920657417250e-01 1.313288092908443838e+00 -1.239487805151061162e+00 -1.337866276216234551e+00 -1.209459300449531538e+00 1.775387596469315765e+00 9.238888956310959966e-01 -2.271697166368042142e-01 -2.600551523286092070e-01 -6.251587828536001590e-01 3.241300146629187695e-02 -2.482354191819670097e-01 7.680590370521113430e-02 4.552347579363584251e-01 -3.987746576960399802e-01 1.247272818027994168e+00 -1.002135414209880615e+00 6.062783834346938683e-01 8.689777831316718437e-01 6.822959838886756279e-01 1.081086829247272174e+00 6.694482162316748308e-01 5.660986512609541554e-01 -1.962955666560113333e+00 -1.300834583329635530e+00 8.395747186651569827e-01 4.800585275490296677e-01 -4.077511515511765272e-01 1.698926882182602904e+00 3.252578200384160789e-01 -4.870145968636970801e-01 4.066799747792865238e-01 -1.372553043253772254e+00 1.013421139617562750e+00 -2.399768235883982026e+00 1.914596043183658836e+00 -7.393620365155629814e-01 -4.614089564118049186e-02 -1.800979053508280803e+00 -4.158041533976751247e-01 1.455877069292097703e+00 7.150807529126640416e-02 5.090400476155999554e-01 -2.158906984918575134e+00 -5.271611425525155603e-01 -1.331769757022127854e+00 2.605088627026047376e+00 1.565442924585268569e-01 -7.931976265961077077e-02 -1.171813992289721496e+00 6.269396314530166492e-02 -5.686784834533917810e-01 -2.626905827924883030e-01 9.575488765274959846e-01 3.287447539963186949e-01 -7.468536136695411720e-01 -2.167793982650678408e-01 -4.552394475537686058e-01 -5.088839344694243705e-01 8.107958125758425449e-01 -9.124788370374995461e-01 9.141668624917854702e-01 4.362671042542312638e-01 9.139787994015700079e-01 -1.411841720850600002e+00 -9.593476312540654138e-01 1.179910266660944229e+00 6.879223631418965867e-01 -8.640153477373724300e-01 -1.296349921762334212e+00 2.280241569671308255e-01 -1.378279745178603521e+00 -7.877319192684184568e-01 2.171399834609783586e+00 -2.404713031797530487e+00 6.214201477243084248e-01 -6.701727066884431983e-01 -2.760051889285970450e-01 9.965504361810759715e-01 4.871315550188525245e-01 -4.343138990593301552e-01 -4.139972516447363304e-01 1.245488180283559121e+00 -1.058680699204788134e+00 1.310247751418897710e+00 5.405185242027188419e-01 1.457503712235420634e+00 -9.774234810688943453e-02 1.077565662375319366e+00 2.048301239775166260e-01 -6.951222384930504095e-02 2.177569267486030302e+00 4.772994401690999755e-01 -4.270936567966197167e-02 -7.243329212826686847e-01 7.611221028404913103e-01 5.853373755048221216e-01 -1.303502391741232946e+00 -4.095015752804304632e-01 -1.398909710714911103e+00 -3.434314348419817420e-01 2.231824891012239576e-01 7.025643646487890193e-01 1.078205882992069098e+00 -4.436003629284683281e-01 2.529424995751568608e-02 -4.763278497901277664e-01 -5.696414411571804060e-01 -1.472811412363107308e+00 1.613987932819978821e-01 5.179086884410265545e-01 -1.058652622117346453e+00 -1.190696772842370910e-01 -4.080152810823474696e-01 1.140967765946186291e-01 -1.178660684254044355e+00 -9.260189254377240164e-01 -2.546846506762433585e-02 -8.951389041559042470e-01 -3.858570515833241177e-01 -4.397163625729599845e-01 1.104412773099450629e+00 -2.067240128269175248e+00 8.067113481938859021e-01 -1.919761590520299710e-02 1.612908569658949576e-01 -7.028092880488834293e-01 1.313240450143519533e+00 -2.742895906677240148e-01 -8.480662424733527160e-01 -2.954678919366534817e+00 -1.003958179788440708e+00 6.941904457893759428e-01 -4.761568712423648320e-01 -1.297168326158242846e-01 -1.001306985392696358e+00 -2.049034418379828804e+00 -4.076894823976704441e-01 -6.194752214273927526e-01 2.441821774144689594e-01 -4.528681897466090844e-01 -7.790649130794399246e-01 7.133258720748448514e-04 3.963502059591104132e-01 -2.473011454743896942e-01 4.413063316654697865e-01 -8.491160315351668764e-02 -1.248260101906072395e+00 -3.919750889134245020e-02 1.977895169257668728e+00 -5.146994717373576389e-01 -4.717003585877247995e-01 -7.032944512008679760e-01 7.340749518042010147e-01 9.738476047462407692e-01 1.311581135907618378e+00 1.327351458424359754e+00 -8.633905686503750010e-01 5.183812666856958407e-01 1.403707278292738891e+00 -1.013522778735489904e+00 6.161378539506751073e-01 -1.527930758215845508e-01 2.825119529280243832e-02 -1.032267546658528268e+00 1.118600070885828052e-01 -1.444569991862580671e-01 -8.136800498117313651e-01 -1.096005894566640659e+00 2.129863304509052313e-01 -1.897671535283370181e+00 -2.086942269692052820e-01 -8.989927474344872049e-02 -6.174650259232297156e-01 -9.497205739162515314e-01 -1.820779287739276997e+00 4.268930609842049861e-01 -2.240593973336158840e+00 -4.624808175653854492e-01 -1.512533399874758322e+00 1.234300562624666697e-01 -1.462080616706465719e+00 -1.143851715805989100e+00 -2.756949693038726057e-01 4.219833905964497367e-01 -1.474358178320138490e+00 2.154074379584276517e-03 -1.116076572229621477e-01 3.023394251887058237e-01 -2.070272582129729574e-02 -2.978435818415824943e-01 -5.178451143105544663e-01 -7.068227292567135223e-01 -4.044148104735029170e-02 4.189236795601519736e-01 6.155426215969624776e-02 7.451729180169828215e-01 -1.562044124060960826e+00 -9.595396284193209446e-01 1.126282389494148939e+00 -7.589357964021629099e-01 8.319011502949216208e-01 -3.170134051781272166e+00 5.930882758096189811e-01 8.875024064400419133e-02 9.644038575269158198e-01 2.035321406510552100e-01 4.173161372310478512e-02 6.322916906289141048e-01 -1.395151747136301523e+00 -1.624939327635621378e-01 4.983914547565715947e-01 1.588570365651511107e+00 -1.440855069059789884e-01 3.380023885870225842e-02 1.171558265336706484e+00 6.123449909798056590e-01 2.282731678711012790e+00 8.310773737998937705e-01 3.156051964445910629e-01 9.212153374197014077e-01 3.614891063522519543e-01 -9.296379572802866420e-01 -7.489111538232751109e-01 7.755743272902321239e-01 7.615064552046928448e-01 -4.884934465063106579e-01 5.076553489090360888e-02 1.235855070494648045e+00 -3.094737396737986049e-02 -3.381530599184310870e-01 -6.055901497731221994e-01 -1.075730623769893590e+00 -4.350397811929324621e-01 5.597699131801453509e-02 -5.478601110126651852e-01 7.225178908901199737e-01 -5.504662106137361288e-01 -5.963019486681149228e-01 -4.176508353474662205e-01 -2.719013882081832700e-01 -8.877991638041957678e-01 9.398799751393289714e-01 2.707007776928340159e-01 -6.782323034740973811e-02 1.158253549214414369e+00 -5.104756538182776415e-01 9.939856820887662536e-01 -8.258302953021944282e-01 -1.178383014658253986e-01 2.759891013428678597e-01 3.627611352414111812e-01 -1.279859611869543556e+00 1.026163428874385719e+00 -5.638243481147930947e-01 -1.485813131624941441e+00 -2.445626280138758490e-01 -6.173433851049083820e-01 -1.766750445268043368e+00 1.515321896345319351e-02 1.725534549238121773e+00 -7.836656119296580014e-01 -2.762033698706657381e-01 -3.862866084291302626e-01 -1.656896908896758058e-01 5.350371500232893318e-01 -9.984095986572608661e-01 -2.807813042530274417e-01 3.724007440848463579e-01 1.513865391644645841e+00 -5.339947829147745351e-01 -6.778654551831856390e-01 -4.775039833943721390e-02 -1.525000958690100550e+00 2.299466386821250041e-01 -7.147058721269378134e-01 -1.631531203776326988e+00 -1.004700077252919321e+00 -1.605466313852692117e+00 2.763695662215355231e-01 5.131621032491066048e-01 -2.266542094102224902e-01 1.222219309818043352e-02 -3.970043624636683810e-01 -4.207904854722943622e-01 -7.394024084459526192e-01 5.262986091953280043e-01 -1.994405864963807007e+00 -4.052293570427922265e-01 2.830584096968706276e-01 -1.553871936581050495e+00 7.349004979948300376e-01 6.321425345473041801e-01 -3.355194188729875709e-02 -3.109997124911655919e-01 -1.019005402541001359e+00 -1.094979920308844168e+00 -3.768976588811357442e-01 3.233371322824123983e-01 -6.338412329463536388e-01 -3.052772988381284858e-01 -2.008029652159087075e-01 -1.454692279737002325e+00 4.284072314525908531e-01 8.874099143643663368e-01 -5.380535541421351819e-01 9.713717471428091610e-01 1.211855997156405351e+00 -9.398667580004396171e-01 3.032835049798460747e-01 -1.083042434010901056e+00 1.012574031230980776e+00 3.797591130387780178e-01 -6.870194102285516191e-01 -8.076736801991218906e-01 -2.812664531798468648e+00 3.520123239844731855e-01 -6.158071781603502437e-01 -2.114874445835921157e-01 4.646689133211572842e-01 7.289195739056566481e-01 -6.008056182276335644e-01 1.148280991809140339e+00 -1.226793732840287587e+00 -2.781367333655809793e-01 9.605474963613552797e-01 -3.922930499429514994e-01 -1.566669961168998260e-01 -7.141618627628163463e-01 -1.471983346569830431e+00 -2.214321770316311166e+00 -6.215257045240344391e-01 -1.389668177894771706e+00 3.200645012525629718e-02 -8.341567545902541791e-01 1.691848873537809550e-01 -9.700503266533083702e-01 -2.553590343771189319e-01 -7.247371966623528117e-01 3.696371079307223528e-01 5.094267197389203972e-01 -1.620967233946927211e-01 7.232487781411089944e-02 -4.606694096841892905e-01 -2.783025518365278561e-01 1.149676968580004122e+00 -2.948590042714577253e-01 -3.017904255764878863e-01 1.520544829198057668e+00 -2.517956926494163694e-01 5.518818989590845714e-01 -1.774191289900418078e-01 9.406238448491982540e-01 7.982228525154114740e-01 1.282893881492300991e+00 -2.838992557803451389e-01 -1.250875930951206527e+00 -1.225152788241725688e+00 -9.277592769533439879e-03 -1.287277305634912938e+00 9.357708204333463620e-01 -2.117353655362661069e+00 -8.113530470551931495e-02 1.181260286073155363e+00 9.108344030337625075e-01 1.296605631819200743e+00 1.113812350706341991e+00 9.230110139126913582e-01 -9.660284286599329917e-01 1.834101342180586014e-01 -1.066966550641312184e+00 -7.538099026876685649e-01 -9.449035646227076368e-01 8.783894931679028240e-01 7.055685426638333979e-01 -4.650764808636438374e-01 -8.305027394568306742e-02 1.511359775431195374e+00 -4.860079890257407859e-02 -2.540221271696835315e-01 -8.162897774893212999e-01 -4.982516783226287882e-01 -8.671030676824822425e-01 1.584708507280626844e+00 1.212244435355558814e+00 9.215798834763915259e-01 1.440340473196769777e-01 -5.310122123891687362e-01 1.315137230880625063e+00 1.138537169243577285e+00 -2.272293839650835867e+00 2.021088255330762695e-01 -1.773167699996794244e+00 -1.076076289790904195e+00 -2.020876163537623227e-01 -4.234065299341286948e-01 -1.288616953260504072e-01 1.559705118765765786e+00 3.103269812734988919e-01 2.254108447849529906e-01 -5.791317267396526303e-01 1.723131966438465668e+00 -8.838364040745857464e-01 -2.236942626322324934e-01 -2.688738219733292634e-01 -8.392691495055240036e-01 9.412678389315450866e-01 -2.065202348538863059e-02 -8.473633755065721473e-01 4.016679478661635549e-01 -1.727169391974052726e+00 -9.406287980534692172e-01 1.751562468807099870e+00 -4.650301397774413426e-01 9.601441256101969079e-01 7.604514148188634692e-01 1.161335540542394629e+00 -6.533466073049624123e-01 9.202600689338021889e-01 -1.126764963909526962e+00 7.104177259637376451e-01 -1.258943685202695173e+00 6.945586588089880387e-01 -7.594673345031444089e-01 1.635934283561585878e-01 1.569235748968615285e+00 -3.287551016283413730e-01 2.750515433899395346e-01 7.224869227064930621e-01 -7.075807497211376029e-01 7.661742638472294198e-01 2.086722135294671876e+00 -9.536575675804851437e-01 4.877297555441449384e-01 -7.524315876031107964e-01 9.306657738353828480e-01 -4.454729418500585209e-02 7.483156216151148898e-01 6.431025245230779230e-01 -2.161035098647600794e+00 9.764600788491432093e-01 4.565590436170735567e-01 -1.217615850637727481e+00 5.637313964065316929e-01 6.895816643987542349e-01 -3.966960152792923244e-01 1.397410410247707402e+00 1.309254569756607589e+00 6.193223556172692268e-01 -9.283470041978145182e-02 7.123094025064418133e-01 -5.876684068246866843e-01 7.852942286040389686e-01 -2.027540519147420089e-02 -1.404946795215502309e-01 9.237745608735843383e-01 -5.605241080841529000e-02 -1.140662447205977426e+00 -5.481969744828049107e-01 5.960204002589690742e-01 1.238915525224612457e+00 1.819985895810295462e+00 -1.443287347974891111e+00 -5.191148216799656989e-01 8.731086486974515282e-01 2.570193482978481381e+00 -3.204569204963912288e+00 7.435067730618546422e-01 -1.984527689293119623e+00 -1.148556912906125493e+00 -4.202827650924446656e-01 -2.516908870251863273e-01 -6.139770370163763480e-02 -2.365271701893791600e-01 -7.506090505413702818e-01 1.142280013533333971e+00 -6.316684596276056496e-01 2.120959291640827915e-01 3.878853159453791166e-01 -8.005089505896588742e-01 1.081431149320238649e+00 8.160160775503829678e-01 -1.692502678519925419e-01 -7.814921260214563459e-01 6.159848156926203133e-01 1.951864329989631441e+00 5.864887476849883763e-01 5.590091774404730707e-01 -3.377015977051867623e-01 -5.346414293081004354e-01 -8.196305300191284449e-01 -8.443350598988250688e-01 3.214788101288537092e-01 -8.655231691378231784e-02 9.563068804286091185e-01 5.747186753851396546e-01 -1.113504742505240674e+00 -1.727592166714589095e-01 1.244225296812347725e+00 6.453801915552382917e-01 -6.789118538235002775e-01 9.913133247968163309e-01 3.215803048647425944e-01 -2.317284033554822542e-01 3.948784245490025158e-01 -2.625384653003300928e-01 -8.965386470524273621e-01 5.162939474517288518e-01 -5.226506792510544619e-01 7.237476253590382491e-01 -1.980860938990565145e+00 1.793146705968269528e+00 -1.049745854521691779e+00 -1.614556359858703383e+00 4.183417365675076716e-01 -3.637915553315716477e-01 -1.497099458631153956e-01 -1.471894466582595040e+00 2.021268567818411688e-01 -5.059302892250067130e-01 2.710572438247916757e-02 -1.238917694763428529e-01 -3.121168603995774671e+00 2.859009191947979867e-01 8.239153516068312699e-01 -2.325311219114792327e-01 -4.315696746360933589e-01 5.537579874103847333e-01 5.324621069793759043e-01 4.114012210305794115e-01 9.576198350147326899e-01 -1.489808107390923064e+00 2.872085018312273696e-01 -1.407547300096471332e+00 1.037948512192487849e+00 4.593586192725236939e-01 7.272692805806806327e-01 -1.158798672286255466e-01 -3.427967299259942480e-01 6.339012578170231116e-01 5.601418330943932489e-01 -7.310266771799185381e-01 3.958872156409888321e-01 -6.644787615049330132e-01 -1.101942091583152372e+00 1.687865214362649358e-01 -1.222156393995833090e+00 1.244557331541216838e+00 -2.958938475538623880e-01 2.089596434456276075e+00 7.337915940456527508e-01 8.412190801224503911e-01 -1.333104838473312626e+00 -2.947056391465328606e-01 -5.849544187167735609e-01 5.680636118408299851e-01 -5.164042841030299646e-01 -1.656425826369131604e+00 1.620074455972102756e+00 -5.138972135068129443e-01 -6.541849785642935844e-01 -1.052517744237914998e+00 -1.161838006460279793e+00 3.070609461472043611e-01 -2.553837300087835160e+00 3.762975166398496163e-01 -2.269174068512570308e+00 -2.990862271416198093e-01 8.262687799249170961e-01 -1.475429281876294629e+00 -2.812063844634975496e-01 -1.021473950909710382e+00 5.130738208084782981e-01 9.223554152094658454e-01 6.959253199292768644e-01 -4.760248454520155104e-02 6.720969387812310014e-01 4.812068630178330253e-02 1.651996793941732933e-01 4.120425323646988852e-02 -6.589979712594424832e-01 4.116119582770685209e-02 -7.279903758698420546e-01 2.924040756301409805e-01 5.301713810658762460e-01 1.290915933423313788e+00 -1.688755580102173637e-01 -9.410929997977600381e-02 2.109282299867611954e-01 6.324658212972007476e-01 -2.963833599382054707e-01 -3.724514621772516687e-01 -9.578764543025329870e-01 2.361990245611482742e-01 3.329548578984113383e-01 -3.435863462376133048e-01 -8.246324027724317718e-01 -4.161511557845026105e-02 1.626821367357607073e+00 4.568390669010580774e-01 -1.180926239754237050e+00 -5.208476594454732045e-02 -3.485025352491352701e-01 2.248137642534309588e+00 -2.095708652465611443e+00 -3.546329884500161733e-01 -1.135830131953412536e-01 -9.282720995173369127e-01 4.634019099359895089e-01 -3.409190834146025306e-01 3.622874920659722164e-01 -1.919141513082388562e-01 1.606449400975845931e-01 7.832703607621706032e-01 1.066286643771983261e-02 2.102564970726081395e+00 -8.660234160280073645e-01 4.660185068750890558e-01 1.135457289463480679e+00 1.482586663727369081e-01 4.204903747990549889e-01 8.218400160857983749e-01 6.795722840831088796e-01 9.496683333731303911e-01 4.391395091320448030e-01 -1.958156946053948300e+00 -3.741812719407501819e-01 -8.520098236753768095e-01 -9.310894931499653637e-01 7.471313139760761383e-03 2.649490091219298682e-01 1.107440706729746066e-01 9.517235092501968863e-01 7.878368552554479431e-02 -1.535473874495635327e-01 9.574864724458439502e-01 -1.310857009874565327e+00 -1.084642861852382456e+00 4.910374621999064604e-01 -8.185972114802715360e-01 -3.480962024089980789e-01 -7.817174575337909603e-01 5.299222071974331039e-01 4.959470332840396622e-01 1.937877846885474931e+00 -5.033729951127877689e-01 9.389015064430875634e-01 8.521378602107783085e-01 1.554109048217749423e-01 5.811485925242205752e-01 2.737296677035536696e-01 1.288113838032411751e+00 -3.817791125160406862e-01 -1.801800710443316911e+00 2.219294510891842154e-01 4.472448162658442805e-01 -1.414133485991345696e+00 -1.797644720049259792e+00 -1.274860822084922685e+00 -1.685587477125235212e-01 7.840952552472031378e-01 -1.490435568902596097e-01 1.469687889093568955e+00 9.797006466453284101e-01 -3.747493427881044004e-01 4.520953083481503432e-02 -2.113643818517147110e+00 -1.950242327857330427e+00 -9.235418170119498449e-02 8.289453318729629316e-01 -5.994468005243729358e-01 1.776152493228225215e-01 1.301155116692182867e+00 -3.169033183734963899e-01 3.649442805002153234e-01 -4.119923031410816817e-03 -4.286639199764465391e-01 -4.727334665070295205e-01 3.694105124542879648e-01 2.048188330394032697e+00 -1.083296264348447169e+00 -9.880244909625851557e-01 -1.862757852614993048e+00 -1.244474748448069379e+00 6.289698500175335827e-01 7.619746167958578453e-02 -1.822311557271473481e-01 -1.011462403716239855e+00 -6.734634663004881450e-01 -5.643666870280193010e-02 -5.124544008540857787e-01 -9.560033745354492574e-01 -1.339044936060012292e+00 5.099860837759231380e-01 2.274559601016743100e-03 -7.779410351756010922e-01 1.692883392674093379e+00 -7.810424892534305608e-01 -1.304164417344239324e-01 1.658877781049548361e-01 4.626610624617136409e-03 -1.622346904903024578e+00 -1.242748993287597470e+00 1.921099339159415331e+00 3.576403784606029673e-02 -5.771463594019770049e-01 -8.799231532086000396e-01 -6.472638200359638327e-01 -1.105701253104198312e+00 -7.994183185047523676e-02 -1.529604189307411932e+00 9.918893499160919003e-01 -1.908653519551408495e+00 5.532503327573030649e-01 1.224113406482640221e+00 -1.066507923633658761e+00 -2.302270636782990931e-02 -1.906142851808007022e-01 3.998720864848687717e-01 -3.333475060823692382e-01 -3.869441553960785152e-01 -1.020838410395027429e+00 -4.698823195916701501e-01 -1.469266207956912706e-01 8.893342594031954373e-01 1.008498617397070696e+00 -4.491419152885413602e-01 -3.948084004248418322e-01 -4.034156236129547435e-01 3.920362511973580211e-01 1.181008563805259426e+00 -7.306786623547402160e-01 8.893776622446688540e-01 -1.605605714948757923e+00 6.046474376777669635e-01 -9.314891235305118311e-01 1.381138229201817336e-01 -8.710241206763584820e-01 -4.568594951856512765e-01 -1.272410057621079726e+00 6.408589941192939232e-01 4.233754710718912878e-02 1.124322327744151084e-02 -2.646293750691139368e-01 1.193646226844922165e+00 -8.924685182569132014e-01 7.458502784921040574e-01 1.321685747638653874e+00 -6.200441415470557827e-01 1.571243622687104491e+00 -9.950111046341960641e-01 -4.037339832428784026e-01 1.500279967268689785e-01 -8.355390279243369855e-01 5.228137343024138461e-01 -1.392441278743491218e+00 -7.288667013481429091e-01 4.169780529839976768e-02 7.630156904700869935e-01 3.244011352811083659e-01 3.698194119681075809e-01 7.981322763618944327e-01 2.277316950658088701e-01 5.649539109326683350e-01 4.510127469279263113e-01 5.220402554714483889e-01 -3.573039652324548343e-01 1.016947608528951053e+00 -6.900116596221677057e-01 -5.309408844919093484e-01 2.113864107854094510e+00 2.154237453151767845e+00 2.028422378551842098e-01 6.269973035389119209e-01 1.316165549700184512e+00 -3.930697796506102959e-01 1.053445981708325041e+00 1.124408300619264667e+00 -9.320843022794038646e-01 -3.170565881759404014e-01 8.085125908149707330e-01 -6.006125389773441237e-01 5.466862080475116681e-01 -1.215932214558967939e+00 -7.864886821645574733e-01 2.164749719554914520e-01 -9.494543478030448291e-01 2.097658110594992631e-01 -1.348815287053468648e-01 1.132654152528761969e-02 1.128391649478512893e+00 -2.293883318694813767e-01 1.546469995095794303e+00 -6.843955734479753028e-01 -3.980461606980157385e-01 -1.555818584438561469e+00 -6.429789374594838680e-01 5.472457636006177184e-01 6.693122883791632338e-01 -1.077238431296988208e-01 -2.889969150801661169e-01 2.943166762230015610e-01 -8.121594369368602129e-01 1.573130855993344623e-02 -6.252123115748985382e-01 7.716893225710580451e-01 -1.340953863285297976e+00 -2.174443178848742275e-01 -5.352898616702808088e-01 3.054882500196597905e-01 -2.219307018141296328e-01 -2.156078197958858078e-01 5.832275876800383507e-01 -3.022460713067894877e-01 -3.052369617367084453e-01 7.433510266838729841e-01 2.503132981178038396e-01 -1.316473833313012820e+00 1.197573868210568326e+00 5.056222287212829014e-02 5.349080231917704431e-01 6.607008499658395539e-01 1.189899406161981227e-01 -8.984652733669300506e-01 8.197935836649009600e-01 -7.821999540591630939e-01 -3.356766184548036214e-01 -5.711885560578562337e-01 -5.315493110842811619e-01 4.652652745637334553e-01 -1.171333518030256649e+00 8.751488868079986272e-01 6.172845934789651379e-01 -6.956459002571584171e-02 -1.399878421178907706e+00 1.460949575403071021e+00 4.525157302381589974e-01 -1.311796929964960737e-02 -1.169055466736271809e+00 6.441553507678201562e-01 -1.394967252517485212e+00 6.409605628705886682e-01 -7.946506707179332718e-01 -1.056565557147717715e+00 -1.720070368507030656e-01 3.133954531483380546e-01 -7.213389374803390597e-01 2.115746215472650849e-01 1.838495333972388068e-01 -2.377747765657309276e-01 5.062045033290740736e-01 3.561464351184953636e-01 2.275740292953700727e+00 -9.705233993469658538e-01 6.445820142379785622e-01 5.040729095638486479e-01 9.176459884808660893e-04 4.686771776011245394e-01 -9.127601692222671037e-01 -1.169395732847662517e+00 4.412171090655473971e-01 3.424273079854530666e-01 -2.151419470205649720e+00 -1.329643716479370186e+00 2.191925505816431752e+00 -7.914001241674194498e-01 -2.218143384400029561e+00 1.268404562479255072e-02 -1.367588356452578424e-01 7.032313090965518487e-01 1.521812866803033515e+00 -4.675927433983358417e-01 -1.466100046049458872e+00 4.417078306896390916e-01 -1.076349855056598859e+00 -8.568697637332432782e-02 -2.597408249223048582e+00 3.679345655893127565e-01 7.930927438856261169e-01 1.997901594165014671e-01 1.093380733305338914e+00 4.376268287367952037e-01 -4.181730875193750974e-01 -1.859989202104259109e-01 2.913346088312949167e-01 -1.217644549548305033e+00 -4.815287624727538907e-01 -1.163600757806800390e+00 4.088654782925655318e-01 8.772674694867185208e-01 -9.192186225086629303e-02 -8.227321680398159698e-01 -3.522356103608013100e-01 8.492128011195206050e-02 1.280798741991834300e+00 5.164273575667237964e-02 7.430277566599914341e-01 -9.097112780314278169e-01 -8.178401486113877628e-01 4.438589596007075366e-01 3.153650465703758399e-01 2.178404798564145817e-01 9.881139430039617144e-01 -3.135316758166793449e-01 -2.273111337210398375e+00 -5.899017361931421233e-01 -1.242106638883301084e+00 1.116001994530416708e-01 -5.893359688795047902e-01 -4.988416611162088676e-01 -9.676783021719004285e-01 8.829118407585045958e-01 5.677760876006510138e-01 9.423926987639265340e-02 -6.109163209061863054e-01 -3.412560037179995232e-01 -1.455468528683051987e+00 -1.063335906363912647e-01 5.141418293939958167e-02 -6.139049441217504788e-02 -2.492354414899346171e+00 1.204111418973598635e+00 -3.832197933131082035e+00 7.193289755473801783e-01 -8.751852040334983096e-01 1.544712189549477532e-01 1.586323420046795440e-01 -4.557503637915515382e-01 2.818341899235544679e-01 -1.937299523701768278e+00 -1.387513354729582593e-01 1.038564462889816298e+00 -1.542143907883372911e-01 9.773790497558815238e-01 2.602742004095452422e-01 2.077105102314593665e+00 -1.490424630928743888e+00 4.531321404103155204e-01 6.576137705645068721e-01 1.177058997372718574e+00 1.292690658389254565e+00 1.912997543058516214e+00 -2.730904343653650646e-01 -7.127498943929141406e-01 -2.366900435977695505e+00 5.426882945174045236e-01 -2.797065971432249332e-01 -2.005613848998173854e+00 -6.404269261443427119e-01 8.931459660628751074e-01 -2.200572148183790322e-01 -1.339009249504945265e+00 -1.620669267896017507e+00 -2.177794329509614712e+00 2.186353415901720887e-01 8.619848830952884233e-01 -8.725388398349396279e-01 -4.214388653168071874e-01 -4.573885426467693138e-01 3.644639929121584188e-01 -6.269504929319018594e-01 8.427790088018056736e-01 -1.488696229863777587e+00 2.311905304678044393e-01 -3.997149750974527543e-02 1.374336118320953169e-02 1.096231061669030282e+00 -9.884261448626235902e-01 2.311442457348227009e-01 -1.403015234262743882e-01 8.033738735970625822e-01 5.870039527578766458e-01 9.983902735133150241e-02 3.964839064586896389e-01 -1.295667656516987787e-01 -1.179913802811973333e+00 -1.821346049301248105e+00 1.009103388565334658e+00 -1.431972025917296332e-01 -6.627957613512341917e-01 1.228033296538212804e+00 1.195884487861971879e+00 -2.776651038825997397e-01 -9.198667281468837775e-02 -5.720437351484919386e-01 -4.736511253552413980e-01 7.388774720870145973e-01 2.122573450799968509e+00 1.028079972683905829e+00 2.059366483884141896e+00 3.480604764500311310e-01 -2.518405732252244622e+00 1.693225490861165472e+00 1.200409640035333236e+00 3.635773851910441556e-01 -8.690453175939572006e-01 3.462232841178037868e-01 7.071650455276569103e-01 1.348334907453822840e-01 1.060550757919210163e+00 -3.820012955795297205e-01 4.481522787829413379e-01 4.181091969227370697e-01 8.419772744259873543e-01 -9.142091965132535802e-02 -2.103630067174671936e+00 -3.928289863834122930e-01 -6.371685369493764739e-01 -9.981506269188994418e-01 -2.288607352346855084e+00 8.897565542040239972e-01 9.231294413720616543e-01 1.814046589958553168e+00 6.647689654105364276e-01 -1.413450804828030871e-01 -5.369029041874030517e-01 -1.929938998090387825e+00 5.759686362596043718e-01 1.160322681122869737e+00 -6.850437219961577062e-01 -1.949490001489182056e+00 3.169270033755646199e-01 -1.068072546820268143e-01 -1.045614090178691669e+00 6.653730517760105823e-01 2.032159125488179452e+00 1.931749859699817828e-01 -3.406414316741862569e-01 -1.080762869068195853e+00 1.201358866230796407e-01 -4.934782832615983716e-01 -1.096698119276337424e+00 -1.238707580269918118e+00 7.034558632526648481e-01 -5.602317491851426245e-01 -8.565156025803388751e-01 -4.602680379276062328e-01 3.789281086679697985e+00 -5.705239875813640227e-01 -4.733960513563894024e-01 -9.507816039612521086e-01 5.223808731138426253e-01 7.396425888077924615e-02 3.644267025757291223e-01 -2.185815610081423832e-01 1.649192092926736297e+00 5.384168779455742460e-01 1.285149495537813324e+00 -5.728263700942595182e-01 2.248085687992090465e-01 1.554362965455025725e+00 1.536583644932933757e+00 -2.811247928997157586e-01 6.008434236890100033e-01 -1.124725616404941064e+00 7.870746935801588018e-01 1.693029385283172594e+00 -2.966171617192869259e-01 -3.669827412698007385e-01 -1.975780459869517780e-01 -1.985411251671467259e+00 1.701141397986005721e-01 1.921564055802106541e+00 1.077511385931098742e+00 -8.924379992946701590e-01 -1.694935715433767975e-01 -7.424286045865041705e-01 -1.301647795431475796e+00 1.493585079465029164e+00 1.139544926805265757e+00 -6.215184374132332046e-01 -6.940228204119576194e-01 -3.592393397345753914e-01 -1.073659288069491735e+00 -6.405269028762684558e-01 7.702757660465803236e-01 -1.349059869494093178e+00 2.376169098483482678e-01 -1.548955366913206566e+00 1.549215921421203790e+00 1.746749018850211277e+00 -1.112800680647309637e+00 8.387360358167044172e-01 2.228244274054816731e+00 1.883870701803365966e-01 9.923585307807758493e-01 -7.414190624660246809e-02 6.233063555461066940e-01 4.676834502631321278e-01 -1.191664064268297851e+00 -3.335149653097316813e-01 4.413625964008761060e-01 5.662874718959951502e-03 -1.367393633265864827e-01 3.232584946120073965e+00 7.528814139142917528e-01 1.102204236097172885e+00 -1.541186514226833837e-01 1.180882769954132883e+00 -5.329454658276081558e-01 -9.237928685405608631e-01 -3.386952362656619475e-01 -1.345483514182664209e+00 -3.824666745476022062e-02 -1.606042156773821894e+00 1.615741528771112989e+00 2.620950140470512113e-01 2.462625294420268229e+00 4.003550305510548135e-01 -1.921975912370553208e-01 3.571631731255934250e-01 -1.298812105315301002e+00 -1.678323624837718020e+00 -3.845959157940849193e-01 -1.978624279442483314e+00 -7.463333279776004359e-01 9.159785303087443209e-01 7.715017019529912812e-02 1.161393343570109593e+00 -1.296057023961375843e-01 8.098920238847971964e-01 1.279267962868938235e-01 -2.248945635054684089e-01 -2.770792308969101114e-01 -1.956357892643759699e+00 -2.501341636443367711e-01 -9.135713339814438561e-01 1.601953306634018803e+00 -1.233988169892704656e+00 -4.363962332433495295e-01 2.116057078522731505e+00 -9.243592878371331700e-01 3.756966404957131078e-01 -7.853503453985911653e-01 2.625728289180709218e+00 -9.450202149021713627e-01 -5.291041823164925884e-01 -1.107319816229964116e-01 4.090883801831205480e-01 -2.120490343128630162e+00 4.909624707456438086e-01 -1.084523039254478460e+00 -6.283675424033173806e-01 3.087866360198516236e-01 -8.567555236915460615e-01 6.944786114698835444e-01 4.994736970100317475e-01 -7.288145045505211028e-01 -1.335077025404646789e-01 -9.338650722272348048e-01 -3.245768671189113719e-01 -2.696031688334153409e-01 1.415507950942641813e+00 -3.457207287622979797e-01 -7.624796091972518841e-02 -3.051904360255861537e+00 6.174373905022737530e-01 -8.641922052594296355e-01 4.274941476930792239e-02 1.603426007875838222e+00 -8.792309540662469614e-01 6.989161997352382194e-01 -3.729649711488458030e-01 -8.897876059394239645e-01 -6.567664779846830170e-01 -1.139397456851635182e+00 -2.569704387305162818e-01 1.547490681289572789e+00 3.059046211130356796e-01 -1.453797315729626227e+00 4.411974756287578292e-01 1.287931708836424383e+00 4.176529822246450308e-01 7.223441383552736683e-01 1.790523165981026343e+00 -2.393469184862009325e-01 -1.393953552922149175e+00 -8.796478144325176052e-01 -1.261497208072701603e+00 -1.888856439036282087e+00 1.651334669003111211e+00 -4.569869320996940432e-01 6.168925885871288095e-01 1.207563599384343433e+00 -2.378301662429779029e+00 -2.059152858609794023e+00 -8.391940630488984310e-01 5.333558705616510132e-01 -3.202606947649308533e-01 4.144905069790816854e-01 -5.019592706528726300e-02 9.704142759539603758e-02 -7.189606739065804719e-01 7.803804434670604806e-01 1.503412775712397842e+00 -1.415584647599156698e+00 1.239870704585482875e+00 1.455369553764302326e+00 8.890630048018459686e-01 6.096593413783431004e-01 -1.344289746576910360e+00 -3.862359639994356608e-01 -2.106248674952680311e+00 6.055260642600329701e-01 -3.000413754229433461e-01 -9.073223586741454572e-01 1.808909260399687469e+00 1.011189507125358711e+00 -2.601020784398058727e-01 5.068984605265383081e-01 -3.825121958281827439e-01 7.075884953920594800e-01 -6.610053573190404208e-01 -3.427512975958857400e-01 -1.717855914482542934e+00 1.100210180624841660e+00 1.291117477265754654e-01 -1.311278049935588497e+00 4.946752642546874135e-02 -7.029777770145569926e-01 9.240061156163220657e-01 -1.151931932501833566e+00 -1.184051687641300532e+00 -1.909065020984523076e-01 -3.798512453763087660e-01 -2.532908740790401847e+00 -4.604529429211511871e-01 1.964061908177673788e+00 -1.537395796284218630e+00 2.655447490016534795e-01 5.758502192249628227e-01 -1.814697447246389761e-01 -3.101410663809010537e-01 -1.790430581942754840e+00 2.151873300617517248e+00 -2.114640826692945896e-01 1.340015973440173092e+00 -1.154662546129036071e-01 2.244878305360763771e-01 -7.303869515216046548e-02 -3.904463568896018866e-01 -1.219085807634411323e+00 -1.325108375816094641e+00 -4.610171968854037683e-01 -7.954866227419826741e-01 -1.718758240228930312e+00 2.232107884694133348e-01 -1.464294489301382507e+00 4.508984705931448622e-02 -2.538280073975090478e-01 -6.221942648273598442e-01 5.854588656378374723e-02 6.560750303035720599e-01 1.244694798554841011e-02 -1.515035299548255443e+00 2.970524039174821107e-01 -1.988047645085394277e-01 -2.140727139646850130e+00 6.974338219887749046e-02 -9.224986380881577963e-01 1.109367394743306034e+00 -4.335414499208363748e-01 1.306999992036112779e-01 -2.936784279644901741e-01 -1.248171695944474413e+00 -1.759366170388998007e+00 1.430310637923049688e+00 1.064356318716970673e+00 8.531779616235787844e-02 -2.616622233848652224e-01 1.539696802441863799e+00 -2.724080502167061102e-01 -1.127776176937982600e+00 -2.132470218638301773e+00 -1.214978510289575819e+00 -7.587534726547320862e-02 3.334898234199265010e-01 5.686844814006115217e-02 -1.718238261503151953e+00 -2.427074315163040563e-01 6.161871862467602767e-01 -1.342292446693039154e-01 2.048896138806077794e+00 -7.326673157890273291e-01 -1.646573789962366474e+00 -1.800294026231660793e-01 3.957310530431856210e-01 -1.261393631572009566e+00 4.511869509763665742e-01 8.699806758208863955e-02 -4.938257907566114269e-01 -8.284807878732609598e-01 9.062899945856796036e-01 -4.840856040734168309e-01 -6.635366929109894896e-01 1.456850158167862785e+00 3.802971049144445170e-01 -3.784230979948414730e-01 3.115785669176246997e-01 8.074412447392236292e-01 1.572409195656215286e-01 -8.681572989973526111e-01 3.524629775081807304e-01 4.876703842161587144e-01 3.747742811639714899e-02 6.880127841676707545e-01 -1.504524570305304287e+00 1.511972485775630259e+00 1.096403988512467231e+00 -1.500223689414279082e+00 1.300411058954628940e+00 -1.061346571628549063e+00 1.408631511013724413e+00 -6.594645138464390044e-01 -1.761592543406446776e+00 5.028699709750660274e-01 1.640811710109514099e+00 -1.612429902919692459e+00 3.287813685390404417e-01 5.788802498024426813e-01 -2.250079384349289169e-02 -3.450333684217228858e-01 -8.641120113535547542e-01 2.660137554039740046e-02 1.052171299024313056e+00 8.482767994533267908e-01 -2.307544498926902554e-01 -1.932182889123311043e+00 7.112243790042993563e-01 -1.274017688896114109e+00 -7.286005962487607235e-01 -4.851886289942222708e-01 -1.283954281298766154e-01 -3.788433244590538318e-01 2.835722726233945945e+00 -1.784226916224411319e+00 8.465940010320657239e-01 1.419028025922261627e+00 3.851469094858513409e-01 -4.431448198925049264e-01 2.031394908380640407e-01 -1.175471222904517443e+00 -3.213559662446784371e-01 -2.448253687393441513e+00 5.128159965945956467e-01 -4.921063084814547572e-01 -4.279850763651161794e-01 1.192527835827920768e+00 2.995444018284819099e-01 -1.174786622101804623e+00 -2.638631579625632995e+00 4.513086095860088243e-01 -1.101451561857258454e+00 -6.251231597656347061e-01 1.102854947935262508e+00 -2.227085371482662612e+00 -3.339517393583744942e-02 1.182288107887811357e+00 -2.768132108472131647e-01 -3.426781004175649681e-01 -1.987970249925447852e-01 -5.118612289625239509e-01 1.286692546004952087e+00 -7.505470170732113644e-01 1.312461718460911975e+00 -2.341235369331227556e+00 -1.183677743859858245e+00 1.254008447980048402e+00 -5.567590796362812400e-01 -1.709012564500477005e+00 -1.392766860522205219e+00 9.922280258763417349e-01 1.116275634414189977e+00 -1.417040627230814032e+00 -1.263375604726898027e+00 -1.327989585866268696e+00 -1.003797747613812907e+00 1.175197401298222699e+00 2.905803786033672176e-01 -1.724037943264123962e+00 8.603337141314211234e-01 -7.448070812453160272e-01 2.970164183913297506e-01 -4.274516901005672165e-01 2.117246561488047296e-01 -1.114945622165954386e+00 -1.977218523232511460e+00 4.465860810095944045e-01 9.840407715082755830e-03 1.536884731853310537e+00 1.339046842931820525e+00 -5.557521170394429388e-01 7.413482654565519692e-01 2.337575149346923897e+00 4.931760197840157622e-01 -1.823555625354246645e+00 -2.913945539802247353e-01 2.785403671508693974e-02 1.689494237010677191e-01 4.493815429136045064e-02 6.206330280755736339e-01 1.731805347496012892e+00 -5.922832569413053472e-01 1.360782465663800400e-01 2.748555009479953237e-01 8.406656320175348585e-01 1.862640157554554809e+00 1.268152953845059994e+00 4.844622731642141411e-01 -2.197436600637381776e+00 6.099498381429666605e-01 2.891414989820165638e-03 -4.984844884018099220e-01 9.134302176773430038e-01 -2.785915618518129966e-01 -7.999009364456302063e-01 -2.531682505231181990e-01 1.210642552144429507e+00 -6.243004973998951268e-01 -1.029823316658456250e-02 -1.850234473358151277e+00 2.815348537681768182e+00 -4.271394281000507331e-01 2.176896282774746894e+00 1.601665181917991010e+00 -1.772102463355426649e-01 3.921910254495265813e-02 -1.556432312486783376e+00 -6.828194993213291264e-01 8.157680266666541558e-01 -7.987993183087347404e-01 1.807722441322924034e+00 1.336707022578491166e+00 -4.186021791987333263e-01 5.573995417430686050e-01 6.009149066663233008e-01 9.420099711293953293e-01 -4.654654205759683333e-02 -1.535903535248154483e+00 -2.944676991411870892e-01 -1.115366537748575970e+00 -1.461690101536663677e+00 2.350021987896141251e+00 6.829421218744980981e-01 -8.792089225772135863e-02 1.472278762745376834e+00 -8.374014725800708880e-02 6.807389064316074663e-03 -1.482103006837910408e+00 -2.563175584679783237e-01 2.221852567096822550e+00 -5.169549554523855672e-01 -1.351432708361955504e+00 7.584708252398064676e-01 2.066502392830031065e-01 -1.210599153778306736e+00 -1.227341666475220583e+00 1.764077020383552075e+00 -3.520830607113553667e-01 2.202523610245954888e+00 -1.226595805483609469e+00 2.006063197399575060e+00 4.004835616349731731e-01 -9.630773891746038373e-01 6.174314755139181932e-02 6.546349310108318109e-01 -3.767492520445380744e-01 4.080567606840529438e-01 5.579367716460608140e-01 1.009448020001122215e+00 5.864803187779695642e-02 1.569768310131384403e+00 9.370363213564000260e-01 8.791168545505914089e-01 2.015427287184237137e+00 -1.463413075523281703e+00 -1.265402716243241077e+00 -1.158517552924899219e+00 2.462743542144371356e-01 1.814522935233654044e+00 1.471813698571466711e+00 -3.072775172581504677e+00 5.162110103396435473e-02 1.164010006435759609e-01 9.924892499051345407e-01 1.058648338405761224e+00 1.165730917345859374e-01 -3.736203231916341294e-01 1.586567107922052522e-01 5.620250391963574899e-01 -1.114306853566398470e+00 1.063654923025772581e+00 -6.447227853866123182e-01 -3.415157190359460193e-01 1.227340139026707133e+00 -2.962399185467057827e-01 -1.026969253692531892e+00 6.924102032334114032e-01 -4.065128282664300791e-02 -2.082645481792952391e-01 7.915465422269979401e-02 -1.667401446104977980e-01 -4.651684109460346717e-01 7.100018174905187163e-01 -1.884064596627857746e+00 -1.948632170159955712e-02 1.163544963916709474e-01 -1.433616337296164556e+00 1.023175653629203152e+00 9.468261161605213694e-01 8.735623454515369091e-02 1.125579848789467485e+00 6.629087191722496941e-01 1.348474211178327664e+00 -6.205338207598393163e-01 3.635063161546102650e-01 -2.437151080430129679e-01 -3.713863665106529877e-01 2.159800667693638765e+00 -1.276444154626855454e+00 2.545312506769222688e-02 2.245295635334994822e-01 1.049064502940003640e+00 -1.513217963974998526e+00 5.079545822212484518e-01 7.934167721457190403e-01 2.693632617084650849e-01 1.251881335490533598e+00 3.201031343341391167e-01 2.747737886728342627e+00 -5.548924464060198680e-01 5.008879628575489962e-01 -1.013112355570703560e+00 -1.736393980832375838e+00 9.730619167979526196e-01 -3.856271498536596731e-02 -3.062104114393987553e-01 4.724832857784694307e-02 -1.245312695929875063e-01 2.443497507904126564e+00 -2.726997840649954610e-02 -6.951771130002595278e-01 -7.519179593769798053e-01 -1.264995177186306385e+00 9.865321813202466705e-01 -1.336987316841274642e-01 1.207804372112552871e+00 1.938286364591597921e-01 -1.019802433274440867e+00 4.628493372429794833e-02 -1.596135203192521335e+00 1.078889416972320436e+00 -9.130568898881301632e-01 -7.196288201961814623e-01 -4.307125287443319683e-01 9.598428623407530003e-01 1.720131210789276333e-01 9.044451293387013591e-01 1.212721798158265196e+00 7.844504120321610374e-01 -9.345390846804253471e-01 -5.254132798138690941e-01 9.237086821431778061e-01 -4.545281942934986108e-01 6.560828583763702593e-01 -7.387740586697882916e-01 2.201330856970807048e-01 8.426021723358492199e-01 1.082445660474736115e+00 -4.538024412780282402e-02 -7.795668550629035465e-02 -3.620718652204051868e-01 2.004137579247299850e-01 7.720998696457702648e-01 3.250866023443175212e-01 -7.388425154997285693e-02 2.370478752669152589e-01 -1.561298103770111800e-01 2.974810152386719517e-02 1.285958887095861369e+00 -3.889876737358872183e-01 -4.385943365295876806e-01 7.819590915871389714e-02 1.267177757868791776e-01 -1.673401037336421204e+00 -3.656069057009319057e+00 2.073794754168460930e-01 2.379835900288235495e-01 -6.346118760694948735e-01 -2.094591718521407131e+00 -2.019906610674438330e+00 1.040685663766101721e+00 -1.648603079138931671e-01 2.588869200633173162e-01 -8.187028967438885196e-01 7.818097846087586067e-01 -1.324478895639923604e+00 -4.353075488636634627e-01 9.193203960185513113e-01 -2.755122486052951292e+00 -7.873253961221738928e-01 -1.988593127150674600e-01 -7.181567331116222030e-01 -1.406603806355720021e+00 -7.040646835109332091e-01 -3.472697445762004675e-01 6.999145501442823880e-01 -9.913261320082755734e-01 4.824036436561145863e-02 -1.244394187777851934e+00 -1.372985483820099439e-01 -9.164490909254093820e-01 3.029927500615418046e-01 -1.149179560986969051e+00 -1.295292787771510357e+00 7.631372047422535498e-01 2.708175908147271715e-01 -1.382554521449912865e+00 5.196454322414091331e-01 -2.410823327894732193e-01 -3.047674959543811846e-01 7.741796280593019608e-01 -5.819223867006304562e-01 8.194193193568102274e-01 2.409765446502111441e+00 -2.747099350828830500e-01 -1.874672467098240092e-01 1.874689471696436849e-01 7.476566792585391807e-01 6.477366072874349290e-02 1.902286479273926689e+00 5.931050854683811435e-01 1.664031729917400337e+00 1.200795639622591615e+00 1.019207715192063546e+00 -5.378793382111213273e-01 -8.749606671255789614e-01 1.143185259108676632e+00 8.944032973400751763e-01 -9.475951940172068211e-01 1.067800016351542425e+00 1.076608238770695447e+00 2.489579256190137813e-01 -1.012791512633729241e+00 -3.270806202498019455e-01 2.216598834805593388e+00 -2.078427171808627238e-01 -5.812275544944500716e-01 -2.059666657551790792e+00 -2.339560857227329649e+00 3.022745886823798300e-01 -2.965944211368972017e+00 6.165982213526736144e-01 -1.598927226228038734e+00 1.357168605323006760e+00 -3.581794691702375744e-01 -1.452082686019678048e+00 -5.378509180161387959e-02 -2.249501220443633764e-01 -1.514198443136536953e+00 -5.473175583345593065e-01 6.713514632623907019e-01 -2.154472323727378291e-01 9.924422741906064882e-01 -1.173265738776161582e+00 4.675272584965406986e-01 -1.603390047902507054e-01 7.079280694211310676e-01 -1.763253748113996766e-01 -4.446377411371483790e-01 -1.643422658838201711e+00 4.791456521339281238e-01 1.044745412064014278e+00 8.697214736204323948e-01 -1.564418093920600272e+00 1.840295210063755960e-01 5.429405080457716526e-01 -1.932871484441174015e-01 -1.365627254024328163e+00 -4.763895390704069865e-01 9.580429486882831025e-01 -5.684752881669145053e-01 1.028506441120076165e+00 -2.551558017657891586e+00 -1.606196721642077163e+00 5.213502749545755321e-01 -4.884815410147342885e-01 2.584871582794276423e-01 -6.880396170161283687e-01 9.479846137358395319e-01 1.331911212772378672e+00 -1.678444069219771739e+00 -1.690273643742951970e+00 1.369122110324510144e+00 2.140908121931562658e+00 -2.443483935529110251e+00 4.061666339271847725e-01 1.043102628470474080e+00 -1.887196874024568150e+00 -6.718412054217902663e-01 2.577560283232724903e-01 1.186949481697759712e+00 9.284673367788884857e-01 -1.355762951016448392e+00 1.154003101266340758e+00 1.571901357714455161e+00 7.953062293626942392e-01 4.743399022517307273e-01 -8.986560943973297411e-01 -3.246507672621022911e-01 6.470445801222048932e-01 -1.809243982408780815e-01 1.060833972277605453e+00 -3.338167870901553175e-02 -5.176869274968729506e-01 -2.540749345548042104e+00 7.841006578089340096e-01 1.765990099935656546e-02 7.790162781500077349e-01 -1.114022269438618706e-01 -4.011259185310925290e-01 -1.295361286753844876e+00 -1.582500777028550631e+00 2.231155025660219726e-02 1.121824609033548609e-01 -5.298060029688167472e-01 7.324659270977743053e-02 -6.163849907333124323e-02 -8.039507317853907820e-01 2.307986600803821453e+00 1.101764135020838697e+00 6.495845220689578925e-01 -1.506286997777400938e+00 3.702300232359641008e-01 -2.088610735440580513e+00 -5.212079447404834864e-01 1.029198080925314507e+00 -4.604790747720430288e-01 1.706870029905040720e-01 1.267709137028474098e+00 -5.509665206674356774e-01 -1.090347814823309447e+00 -7.622809415067074434e-01 1.257707011588782953e+00 -3.424576821429827223e-01 6.521030938127294618e-01 8.689889212697459175e-01 1.013880855830241318e-01 -6.148662451678310603e-01 8.404624840080063275e-02 1.909867829769269498e+00 -3.597294967124471943e-01 7.426559192981180280e-01 -3.337177672960295327e-01 4.042734994083608258e-01 -6.567623917723606208e-01 2.009453927432276910e+00 -5.494588568626431746e-01 -6.518326519351247406e-01 -9.783936617074723285e-02 1.757182509462910325e+00 2.871755197148027072e-01 5.357339685363159409e-01 -8.573112657059955843e-01 -3.479299462635691564e-01 3.608516083348602965e-01 6.263961171709322429e-01 2.160003644227847630e+00 1.349859475494633143e+00 -1.834927509898817352e-02 -9.966947399026037102e-01 1.098996974879702104e-01 2.343734200105267451e-01 4.619297015155635622e-01 -8.276659235655867697e-01 2.267266470616156882e-01 -2.006224296627065584e+00 6.733520423300388691e-01 -1.909705276805241103e-01 -5.517565906043128132e-01 -5.930805328074770788e-01 1.413109212546688420e+00 -7.127327907245378791e-01 -9.575650975405775034e-01 1.500965434043427305e+00 2.045182717979453280e+00 -1.236396454044653564e-01 4.142167546160277491e-01 -1.958573091220841667e+00 -5.386111062855758469e-01 4.905603238491550444e-01 -1.661225088432668473e-01 -2.188662410473950715e+00 1.073365242833902444e+00 -1.806263013410141172e+00 3.623280861228165284e-01 -5.696795922180183380e-01 2.875155751117860259e+00 -6.476872282655119495e-01 2.057583204349957562e+00 2.748845951161300594e-01 -3.474384286544889844e-01 -3.721462206677469964e-02 -2.366890516279074763e+00 -3.161238820012147732e-01 -4.802520976998828073e-01 5.753645125933659621e-01 2.370356820518344232e-01 4.769416979026860348e-01 3.000763828056840499e-02 -9.679506248086940934e-01 1.611621058915720273e+00 -1.436985292740023290e+00 3.872388588225551126e-02 -1.433496675223677297e+00 -1.246223504271477767e+00 1.552390026265607403e+00 4.419278555317613516e-03 6.887003934991465376e-03 -3.997463725750852875e-02 3.927854287255806987e-01 1.933007695015332539e+00 1.627051310463706324e+00 -6.124445216010990789e-01 -1.161190716257824024e-02 -2.787899875903288582e-01 -2.556636817583504140e+00 -1.670947045635475248e-01 7.890813860065462038e-01 -3.477224357351389461e-01 2.697036007187769147e-01 -1.274162961274344641e-01 3.695484585651509502e-01 5.389306233671726787e-01 -5.466744198351853878e-01 -5.900792173030284804e-01 -6.013032447150830073e-01 1.920689689907810471e-02 4.131733491623873489e-01 1.429594566274494882e+00 -2.615906281767058639e-01 -5.675088301524227469e-02 -5.073678709635416340e-01 -3.670231087822777849e-01 1.548359132859366272e-01 1.005360722371858806e+00 -3.024701341422321166e-01 -6.685355768753362682e-01 3.787748644070542126e-01 -2.003976246497303493e-01 -6.753210233664233009e-01 -1.525392341020235243e-01 -2.100451541035899539e-01 -1.365572483305861340e+00 -1.456696315049075929e+00 7.088017942863417131e-01 1.284774697341027672e+00 5.670659116878840056e-01 -1.267420453509408684e+00 -8.783810774551836786e-01 2.419646538985771866e-01 1.602069691919821626e+00 4.940839177493833723e-01 -1.637154754255271127e-01 6.925477085114123410e-02 1.331747999996390763e-01 9.670740479801838152e-01 3.144950987520300084e-02 -2.712168671362272798e-01 8.206476615393160090e-01 1.406667192941719380e+00 5.985274392244848141e-01 -3.044844166548462683e-01 -3.139869485486560530e-01 1.009818572860557095e+00 9.435285024460767778e-01 -5.119172212594138571e-01 1.632886537268141494e-02 1.336217537348340034e+00 1.894534404902893376e+00 5.788713623216221738e-01 -2.295000623090018177e+00 -2.556174903240339358e+00 -2.339208306345043620e-01 4.081508364914706588e-01 -3.284297438353140919e-01 -7.423134688115020641e-01 -1.482231616942689234e+00 9.249447042112727280e-01 -1.393703757906490592e+00 8.483622846485204816e-01 -1.315741075598070298e+00 -1.815006229404236171e+00 -6.372425528820241381e-02 -8.450000577501676213e-01 -1.686868683742820396e+00 -1.060670349623877434e-01 -1.594537615938458108e+00 1.440955276432718479e+00 3.068789033312259162e-01 -9.330299236726573575e-01 -1.016575827155219658e+00 -2.829954818012285767e-01 1.076953914641735288e+00 -1.000117606167983730e+00 -1.346463642579634357e+00 -5.127417672428242756e-01 -7.374588961604463533e-01 8.358792811980115811e-01 8.234692861699957067e-01 8.908624319864717478e-01 6.180648937815053090e-01 -8.078166995552891194e-01 -1.728037205407114696e+00 9.703032549335979251e-01 1.240783687862160090e+00 2.269125019346298622e-01 7.163161439304492895e-01 -6.399340311347363475e-01 2.072891178137747925e+00 1.019149197514685801e+00 -1.127796149467480552e-01 1.993185817766586654e+00 3.439988977607347231e-01 -4.342147940581919108e-01 -1.722618781728290360e-01 1.183788989788373547e-01 9.614637839424604593e-01 -2.618681787048778853e-01 -1.186946501343890237e+00 -2.341914656138792683e-01 5.845285564655783306e-01 -6.277602153831662868e-01 -6.925793808995034384e-01 7.027944932217582430e-01 -1.396076716329534229e+00 5.673196837644547408e-01 6.552465694139724128e-01 -1.411630162921498455e+00 2.948261921815537590e-01 -2.306588752262080100e-01 6.110862811429321750e-01 8.939521218195831120e-02 5.114661740684001145e-01 -2.199495674079182117e-01 -1.149165837192556605e+00 6.496953140941716942e-01 4.281911931969840657e-01 5.063115372868047526e-02 7.363846687123843937e-01 1.169772734803021796e+00 -1.208631339394044879e+00 1.819341907287073123e+00 5.071198135302151799e-01 3.299091110615124389e-01 7.187009458944125795e-01 7.988776425175876383e-01 8.549919054503343219e-01 6.165397524858551304e-01 5.521235940958847399e-01 -9.653711780788337693e-01 -1.242725429895251477e+00 -9.659719469121054169e-01 -1.848432052994964492e+00 2.076111473942532093e-01 -5.729603802746098262e-01 1.230020636680579704e+00 9.440896035914476958e-02 1.416086848081942184e-01 7.184964938744509144e-02 -2.521512320443922150e-01 -7.753236994548312611e-01 2.839414346854008397e-01 -2.735077712138366257e-01 -1.683829444026999356e-01 -1.391979549506517255e+00 -1.309848123301359912e+00 -4.638395741033701086e-02 -1.076651659368429659e+00 -3.375576751268252740e-01 -9.350935283186707636e-01 4.991930251371354821e-01 -3.877069158201027488e-01 8.616286181481418172e-02 7.299138104688311646e-02 9.770478189247198131e-01 -3.452990602504925621e-01 -7.754009229224178013e-01 -1.694107318032153531e+00 1.156672724252610918e-01 1.165650791131991548e+00 -3.311523422582640097e-01 3.319965870476324632e-01 -4.798667711177078132e-01 -7.889967503168923146e-01 1.796549167175117034e+00 -9.672505692005581857e-01 9.813360820402886042e-02 -2.255248096366157640e+00 -5.857514884074264128e-01 -4.228881228029862660e-01 8.486542299853799820e-02 -3.232279442455985308e-01 -3.244935153304049913e-01 -1.872609800751446132e-02 -7.603135258698550114e-01 -1.875976006180756439e+00 4.793133668152501081e-01 -3.150906369337212465e-01 -1.577181865366446556e-01 7.622848696866629803e-01 -3.704387567662857927e-01 -1.413738649016203608e+00 -1.285882026554191260e+00 -1.199594934138723312e+00 6.832064207321143501e-01 1.057398248009714825e+00 4.682614984083517395e-01 2.901902974582853956e-02 6.114791607159961728e-01 3.869466286537101007e-01 -1.330883590095258140e-01 9.804746038492642146e-01 -1.148734852692620684e-01 -4.401781638642005695e-02 -2.150505848960469368e+00 -2.639017926856826457e-01 1.661602106457585659e+00 2.663128703089336427e-02 6.859952109509168672e-01 -1.408021759494358038e+00 -9.131558922811966461e-01 -7.390214236110876911e-01 -8.178093294768647992e-01 -1.246891108363602507e+00 8.925121703216795099e-01 2.082444216320248065e-01 -1.278090679649696693e+00 1.241228267705142052e+00 -1.378119710946177356e+00 -6.132879600436523804e-01 -1.021277457797211824e-01 -3.726699646962079449e-01 1.750612463493995130e-01 -1.060016656028053061e+00 -5.052028824693769460e-01 -5.371748101636116823e-01 -7.091485425695449596e-01 6.610308488866986631e-02 7.823194645513548151e-01 4.682942009069411271e-01 -1.012221057531224711e+00 -7.003257455418203659e-01 1.818478333539750302e-01 -8.783695422546619058e-01 -1.989445214307999921e-01 -2.843383294579350171e-02 -1.362605587112454275e+00 3.356296439060527659e-01 1.518237992703429795e-01 8.520417448093472457e-01 -5.015022761413860941e-01 6.538635298944428520e-02 4.980480095250729988e-01 1.975797205604507001e-01 5.213260671394402967e-01 3.090086957049026362e-01 2.479723170415659428e-01 -5.756418564883511446e-02 1.547334299666072832e+00 5.544231483110344250e-02 -2.162278645144719361e-02 -4.737243663229882135e-02 -5.480339112730614470e-01 1.206403909275264974e+00 1.033175645035702139e-01 -1.339218491332521133e+00 5.487924079525458021e-01 1.384638113621768363e-01 -1.256257287485666563e+00 -4.066217746836031099e-01 3.799079659111265043e-03 -2.529249029261576021e-01 1.193558395962213359e+00 1.322207792033177065e-01 -1.068354394661595208e+00 -1.818925950900202926e+00 -1.343006653908155101e+00 5.200051801815185337e-01 9.029078078731144208e-01 -5.875103723402548273e-01 4.973291188422724884e-01 -3.788384696022936704e-01 2.421960648986149156e+00 -2.209682762821418844e+00 -9.112443589707420744e-01 6.559010591363868825e-02 7.882513816113621008e-01 -8.360518888699270956e-01 2.189935097589060242e-01 3.516839599397383886e-01 2.194138238544662556e-01 -4.459823770974049029e-01 -2.281312075370258222e-02 1.462720004435754895e+00 -1.810772609958062329e+00 -6.441469812848746312e-02 5.490810253682952558e-02 -7.314123811231046934e-01 -1.257514523435225406e+00 1.520184202284841080e-01 1.394963577786056508e+00 8.379432306989678669e-02 -2.809741592165834190e-01 1.280340813187812898e+00 -3.489147000231370699e-01 4.571208998759299091e-01 -3.988356756849310153e-02 1.843021473734208771e-01 7.267148852482817334e-02 1.742887669161134578e+00 1.387224913172741214e+00 2.093476005841353738e-01 1.512891074198229102e+00 1.788722352876494920e-02 1.024351036359134159e+00 1.592560034127788127e+00 1.298373493567317905e+00 6.381744273897431707e-01 -4.286923754282573884e-01 1.280290090225464084e-01 7.055152081226941929e-01 5.158495333994886911e-01 -9.208670396560180160e-01 -2.271127271388252433e-01 -1.708490087103881283e+00 -6.622381216395814008e-01 -2.756509833035314938e-01 4.300452428167156338e-01 1.063092465465961478e+00 -7.720268828773735326e-01 -3.401795088704682724e-01 6.084526309729815230e-01 -2.256917268234734042e+00 -4.826071778783157518e-01 3.747420487160906255e-01 2.574621852893025364e-01 7.171586993270449018e-01 1.295722653954605175e+00 3.484277935523475422e-01 4.962801043799252576e-01 -1.335292071058456764e-01 2.722089360054988361e-01 -1.435528643645895830e+00 -1.557618542655095084e-01 -1.848830986545129562e+00 -7.639138424088504076e-01 8.721745554369397802e-01 1.054000328579602908e+00 -1.961538993578655576e+00 -1.408616481217296879e-01 1.380073569188816851e+00 -6.677751409927467074e-01 -6.379046463790416510e-01 -4.134829760001294541e-01 -3.378933056616466590e-01 -1.187922880241619517e+00 -2.355681513708544284e+00 -4.047123393730244281e-03 5.843787024983359002e-01 4.510575185426619060e-01 -5.790730486855486664e-02 3.830584955049933238e-01 -1.328729598175355520e+00 -4.337223780869485790e-01 8.240812324031386582e-02 -1.362347255492395715e-01 5.033762454212784565e-01 3.180344668253480833e-01 -5.128993268729424848e-01 -2.942617608093925363e-01 3.440798903198821201e-01 -8.984279910573027550e-01 1.158774173878288627e+00 6.667744478920260010e-01 1.155683347039164310e+00 -9.451345593477810184e-03 2.082621541287448252e-01 -3.779658080975708545e-01 3.359066779454715768e-01 1.920878301568915703e-01 -3.870528980901671856e-02 -1.749774409950381138e+00 3.077453142628112093e-01 -4.187738340698342610e-01 8.283873713374081404e-01 5.328048809998090496e-01 1.398295746905527714e+00 -9.062828371026575291e-02 4.275596991500253408e-01 7.114388900778093605e-01 2.092102561819422668e+00 1.316971486316706574e+00 -3.608498750598863047e-01 -1.030676340961259818e+00 4.908869522905232596e-01 4.703902148594413246e-01 1.137011269167127026e+00 2.251869249964610908e+00 -3.879744651188251070e-01 6.689829708563868049e-01 3.064655780321267620e-01 -1.985559178997978069e+00 2.465567594148545399e-02 9.352212981352450161e-01 2.327862422596218561e+00 -4.028434925904884611e-01 -3.642875108307399024e-01 -3.533184777509245644e-01 5.960321901320632110e-01 7.805341479044748398e-01 2.018332333956021074e+00 -1.090665642248671574e+00 1.656971971559847434e+00 -1.209719791941668232e+00 2.508568130803618401e-01 1.065188891697300910e+00 1.691373277442796697e-02 -2.701501519335029466e-01 4.069057559828387904e-01 -2.045719995921004564e-01 -1.035916816575537941e-01 -1.255375489073143225e+00 -6.786688862696856894e-01 1.222344944055545612e-01 -6.880783403163220902e-01 -1.022454832167923655e+00 -2.648765306704031763e-01 -1.898626907397665819e+00 -1.559322086915002847e+00 -3.089575580048032344e-01 6.446482219106413059e-01 -1.441642264020997821e+00 4.661821514842315883e-01 -8.474866070381149585e-01 1.829461370736322479e-02 -4.772296084361741797e-01 4.957071904265271112e-01 1.841611215815608382e-01 1.485979162876603088e-01 -1.188195686327913503e+00 -5.632148070495003322e-01 -1.283731345693641224e+00 -6.855577061742430534e-01 9.171821132963687839e-01 -7.281019203150810304e-01 5.188825845458088226e-01 3.963656645152666136e-01 5.414081275806753579e-01 7.588431702067657270e-01 1.583220790392268817e+00 -2.998825047756910500e+00 -1.715650513325052806e+00 1.800586131334937390e+00 7.271847337408088308e-01 -7.370129751280776187e-01 -1.348551336971488990e+00 6.004619647004911798e-01 -8.786722046972881284e-01 -1.524076529626192000e+00 6.053364312197145186e-02 -5.364722209994712276e-01 -1.611990585579978541e+00 4.404235636069679938e-01 -2.885598626417224644e+00 1.786433213672712350e-01 -4.516555159444126111e-01 -1.117539423473493887e+00 3.939870243502478497e-01 1.284498015722099762e-01 -1.240519579383083659e+00 -2.418468258490316547e+00 1.181257517719148109e-01 -6.185499129367832971e-01 1.105875922163920944e+00 -2.631978186737704561e-01 -1.848970034554174191e+00 -1.411800343159483218e+00 -7.809317350666102053e-02 4.281887254936514453e-01 1.205628940006092886e+00 -2.111276834825031479e+00 -7.128818260953553865e-02 -7.320776343598544011e-01 1.205826530637802652e+00 1.038393605327537994e+00 -2.571295473337017468e-01 5.117348310255607213e-01 -4.028086049036856964e-01 -3.377996663331760407e-01 -1.548552226269624688e-01 -4.953987064418006181e-01 2.278764476736165057e-01 2.162635281693266798e+00 8.138707578784790675e-01 1.592499229069014977e+00 5.231321071029190195e-01 9.316613050801670903e-01 -5.881401684398108731e-01 -3.636798612376926920e-01 6.409771937336170011e-02 9.553866868103839671e-01 1.184893039664204561e+00 3.077943040278569020e-01 5.929888516084821370e-01 1.057322682116191181e+00 6.078641318056276360e-02 1.668199112043487142e+00 2.203002450387300470e+00 1.159972213792306528e+00 -2.817936925906347478e-01 -6.254461422910575497e-01 3.481508236906302178e-01 -1.375868668887724466e-01 -1.075579352550500994e-01 -1.782176919944985227e-01 2.244820032150359468e-01 8.146439913033768354e-01 -7.944924147772391976e-02 3.886162674908810732e-01 4.862174249481820976e-01 1.453926272011458964e+00 1.487715350378765899e+00 -1.459951840358618691e+00 -4.254504306529524049e-01 -1.596297484390423252e-02 8.202891826655138441e-02 5.793860754238844279e-01 3.115628546383046871e-01 -7.426263309581551120e-01 -6.671966503873443255e-01 -2.289418488578174760e+00 -3.190625099691699051e-01 7.814013696447222879e-01 -1.642051241836597342e+00 2.267734705824036023e-01 2.398706929255199627e-01 6.176922678408953704e-01 -1.205988185956858860e+00 4.213258209294744594e-01 7.716901496862013654e-02 1.822739767749305684e-01 4.093623900242707170e-01 -6.275130674860442959e-01 9.125018692579588420e-01 1.435480837691635481e+00 2.723580075051351912e+00 -1.420052350226816085e+00 2.133118051379889191e-01 -1.662188791096905982e+00 -4.798368506878175621e-01 -9.932547100350154201e-01 -8.856103242264045106e-01 4.019816518651072590e-01 8.567668539437082176e-01 -3.086306480183919621e-01 -8.193105968907278547e-02 4.336972862693909692e-01 -3.053765155354656868e-01 -1.302559828684028351e-02 1.521161361070312967e+00 8.638380232997915353e-01 1.891425290503950807e-01 -5.957132306903809710e-02 8.745262041508991002e-01 5.242083896053157943e-01 7.304921887227603383e-01 2.640404291539269477e-01 -1.511763423853767496e-01 2.989900030443404244e-01 -9.377814234004460126e-01 -1.447391861122098389e+00 5.903780188354945668e-01 1.524250203375748347e+00 9.374045966257540385e-01 -2.141535688704366169e+00 3.361012411654478171e-01 -1.249236827274489148e+00 5.960933622299269263e-01 -1.097225342519400071e+00 -8.452379004893698644e-01 -2.527189931101876397e+00 1.249801761895093177e+00 1.051573980505723371e+00 -1.870443177853952921e-01 -1.216140292606338047e-01 -8.020932260991239238e-01 -6.374110976279021012e-02 -8.826086066158305155e-01 1.470735290041633447e-01 -5.021100383207728335e-01 2.114398281418384595e+00 3.852097718689436179e-01 1.258417442935974906e+00 3.995679255712362155e-01 1.641004508333313017e-01 3.807243045637807022e-01 1.199518201443839471e+00 1.192551498801954324e+00 -6.508540924505211434e-02 2.568308445993986444e-01 -8.782951287990831135e-01 -8.541524190701914598e-01 3.783189430786344509e-01 -1.711217150865089742e+00 -7.450417438165536643e-02 -2.126198819334418122e+00 -1.489343466578503028e+00 9.348119240610259784e-01 1.274968733085404815e-01 -4.697555511939615069e-01 1.707685073130419173e+00 1.013131454203549664e+00 -4.711900053068505678e-01 -1.214777908748732926e+00 1.052164540473681242e-01 -3.419495291212993893e-01 2.803207090084535835e+00 -4.785291123351864129e-01 -6.867394024604270841e-01 5.460469316085233560e-01 -1.683209322734480207e-01 8.600245769163632481e-01 1.437072445812032084e-01 6.242350430364215219e-01 -9.578172653448449037e-01 -1.516393571252887762e+00 1.157018821484087523e+00 2.448623012664864762e-01 1.340418327825699141e+00 1.190396518258941327e+00 -1.074434191138236017e+00 -3.902644280077717798e-01 -2.118926116013624128e-01 -2.554946423942190403e-01 -3.659397263406324874e-01 8.019896287453099903e-01 -9.051817126665693269e-01 5.735838238956826318e-01 3.913169273125179926e-01 6.136900098457374053e-01 -1.178999490487788460e-01 -3.683880653006332828e-01 1.486237692025238477e+00 1.579521436635674236e+00 -6.591160988795036202e-01 -1.822750739393118158e+00 -1.014009911111764417e+00 8.470124062023899336e-01 2.250018829462404890e-01 -5.007805226812932498e-01 4.765020028378366135e-01 1.020527202249799759e+00 6.349178336809012668e-01 -4.915428825425491866e-01 7.005088657712069122e-02 7.951893451848263128e-02 -8.341873690794173735e-01 -2.390951791289259998e-01 1.100199119378208579e+00 1.976852667943243269e-01 1.249233928684935657e+00 -8.070611358467432161e-01 -2.048825959540844011e+00 2.923556596567442600e-01 -1.075583254864428628e+00 4.735317070728375377e-01 3.907031494548223738e-01 -1.339245098564546321e+00 -1.156763395984383713e-01 3.933293082821205933e-01 -1.132280614666690832e+00 1.596679146943793759e+00 -4.650436256311635819e-01 2.342305734711283283e-01 -7.798838502648063331e-01 -1.227319026991660067e+00 1.052562695842577556e+00 -1.005753724626894385e-01 -1.640594328084314935e+00 1.355760391940572740e+00 -1.003427140317783461e+00 -2.715371943071818173e+00 -2.425299855395063927e-03 3.864446229371805708e-01 -5.117292347492086169e-01 4.535225967208754705e-01 -1.449661032862836541e+00 4.770180231290390704e-01 1.731526002406932538e-02 -2.528348793167816133e-01 1.600887865896381546e-01 2.009076937647281680e-01 7.030759496261203001e-01 -8.160645823716778935e-01 1.559935182486807292e+00 -7.567362208131739321e-01 -2.779201900271288661e-01 -6.870568131603227435e-01 3.487643968254185434e-01 -2.133166259111144658e+00 1.019961700176193586e+00 -2.358022279289387679e+00 -8.985822768234730251e-01 -1.287606896295692138e+00 3.748913761375724518e-01 1.128933656296342347e+00 2.635887824605287477e-01 -2.684952701139780573e-01 8.510188462467289938e-02 -3.880380586905047280e-01 -3.744496892384091558e-02 4.457564248999958956e-01 6.411117888338996318e-02 4.189509105046415050e-01 -5.922840236683514226e-01 -1.248602059729563063e+00 -5.918216926195753874e-02 -6.089955570982258370e-01 -1.172097702652710627e+00 1.370225607307164584e+00 -6.773462952575032281e-01 1.020831198604732704e+00 7.800051007779263967e-01 -2.362374762310711862e+00 9.388667023129473321e-01 -1.593054505753223049e+00 8.305936824793834772e-01 -1.345364293833147595e+00 -5.526300391198943895e-01 -2.820763058723796401e+00 1.209692319849735298e-01 7.289078851875014919e-01 5.557266815804532412e-01 4.206735233810584007e-01 1.255193603858574480e+00 -1.092001227050008794e+00 -9.597001339685452548e-01 -2.422211746463713289e-01 8.572322589491850886e-01 -1.294999534645610018e-01 -1.495086614796485192e+00 -5.931928324918703810e-01 -5.937664736099480534e-01 2.218111684585322985e-01 1.810166726591101671e+00 5.877477072362542465e-01 -7.652720415972802392e-01 6.309370123392319396e-01 -8.535180295904014613e-01 -2.547186919899674384e-02 -1.812972697295344826e+00 -7.999198605464827860e-01 1.639630171796243152e+00 -1.665990858226662208e-01 -7.487705279778549272e-01 1.049236440144719895e-02 -1.063712715472985293e+00 -1.033227322278912785e+00 -2.418220169905989980e+00 -3.531297180024400850e-02 -1.833374940335252279e-01 1.427289005819275314e+00 1.542371991801331221e+00 2.443222497548500072e-01 1.701272325548370823e-01 3.620018261576107288e-01 1.126581765054626372e+00 -1.457884784806449563e+00 -2.812142121974628428e-01 2.857168944330684690e-01 5.246449157439374567e-01 3.993898411810780091e-01 -1.201562377836833839e+00 -1.852678065098288362e+00 6.948340419012186686e-01 1.528310166797548775e-01 -2.695081769862806009e-01 -1.334711661920792825e+00 1.999535343250532948e+00 8.429462402988799896e-01 1.361875698696634718e+00 9.562984427147783739e-01 1.894402165424604600e+00 -1.093363479448777431e+00 4.896032978342467201e-01 1.447418814163530687e+00 -4.871674677258054365e-01 2.947496083671691802e-01 8.094659327483347822e-01 3.392944340200639841e-01 -2.012801260256606994e-01 -1.339051114084528205e-01 3.071882971852987199e-01 -5.135224534538813668e-01 6.313597960666202102e-02 -2.426366285161181413e-01 -4.239632299502301138e-01 7.779496211098797520e-01 1.236457394819413969e+00 6.046798116328768735e-01 -3.916801981840958846e-01 7.988785389420123284e-01 1.485285086411435529e+00 3.348372909111715368e-01 -5.985106818588955546e-01 -1.459847913575010203e+00 7.407634233599415252e-02 -1.781601893338854214e+00 6.794379877639116216e-01 3.398028753074500141e-01 -1.655682827397939316e-01 1.979371660659787091e+00 -2.681719482005813227e-01 9.926581410194059707e-01 8.514997621591269272e-01 -8.862237643470117776e-01 -1.158035803653037377e+00 3.171671553388354936e-01 -5.207588662537565583e-01 1.749064152192421062e-01 1.297460039967523571e+00 -1.810038727330535446e-01 -9.628758279714583201e-01 -6.817743444095070160e-01 3.443740126820283853e-01 -8.197167138361186045e-02 -2.361198760310284639e-01 -5.148287477484707608e-01 -9.231046286932955702e-01 3.350884226036244806e-01 -9.473945689436796824e-01 1.195055762789277942e+00 8.963396081241484237e-02 -5.399796410229661392e-01 -1.357945710208843915e+00 -1.101904908859657306e+00 5.095789605185958582e-01 -1.264155785684264233e+00 -3.269691241496228140e-01 5.204441035996002496e-01 -1.569184350625999702e+00 -1.347787710457988064e+00 9.549699535869612399e-01 3.505751102612940096e-01 -4.795667624568709653e-01 -3.327778970342982756e-01 -1.090383153963232710e+00 -7.817612727345071288e-01 -2.378661989484558426e+00 -3.968391999888054578e-01 -3.824182304607173788e-01 -6.403925170488214969e-01 1.237160176152543478e+00 1.220674545183333848e+00 7.763453510191520301e-01 2.437284282900587407e+00 -2.752296800568872381e+00 -7.748314503242393902e-01 7.528347305957646673e-01 1.059214420469437867e-01 -3.372547836207366867e-01 2.296084866305217353e+00 3.415535876405041638e+00 3.689489902371492214e-01 -7.215182800569270860e-01 -1.938339425490376994e-02 -1.672287298093614538e+00 1.380995196207520648e+00 2.452796640298529895e-01 -9.501348422016008266e-01 3.549469547684994675e-01 1.840901876531712666e+00 2.982298317100333107e-01 4.469921493614789076e-01 1.780659144492280133e+00 -4.494825774727819745e-01 -5.528146457931383262e-01 -3.629773015453303109e-01 6.806478477206738820e-01 -6.188778777974011103e-01 4.072307013641956464e-01 -6.483225222479186423e-01 -1.696302661211979146e-02 9.575510018470008156e-01 1.528111042113451390e-01 7.384947248708349787e-02 -1.311297119771950959e+00 2.809968230339101591e-01 -1.632328238814551913e+00 -1.608565521844629864e-01 -4.724977045471912690e-02 8.086271301538670020e-01 -1.143405815320984731e+00 -3.992345993866844855e-01 2.703462158732689025e-01 2.234244812667402769e-01 -3.925790786532200038e-01 -7.455502223465357847e-01 8.764127666314899257e-01 8.598782874440563662e-01 5.244248191862647124e-01 -7.969825748413581490e-01 2.698767932265270786e-01 3.460049388622410405e-01 1.857629117881543501e-01 -1.491870217177693192e+00 1.625826857820518168e+00 -1.154595710260239771e+00 1.189544838917466318e+00 -1.829150106929326558e+00 5.274900374859275987e-01 -1.056454881519749200e+00 1.018936568027337897e+00 1.101243631086870345e-01 -7.910880999640377276e-01 1.345498567966400438e+00 -7.844046577665182429e-01 -1.243518615813893335e+00 1.435240574630489485e+00 2.072581015309427066e-01 -1.701200482716142881e+00 -1.920502292448454718e+00 -1.160422381720614737e+00 -9.041903802937327761e-01 -7.731046658577367392e-01 -8.852859905383062555e-01 -2.665904230483487902e-01 3.882393153574494882e-01 -6.400363552966499281e-01 -9.574682142314872024e-01 -4.922688716114859697e-01 -1.291379234789081787e-01 -1.796346117799448638e+00 3.553741780371463266e-01 -8.484964362694425999e-01 1.821700046536917528e+00 1.103292980070193163e+00 -1.220222462230022176e+00 -1.751365605900670197e-01 -1.766740746946299456e+00 1.454027448617404572e-01 -5.723551067565667561e-01 -6.003995769073421362e-01 1.025689599794011642e+00 -1.652381236053380054e+00 5.823061501340791590e-01 -1.394520395143617753e-01 1.545456238010121108e+00 -5.349376930414608822e-01 4.356162764226516604e-01 2.371615980626307629e-01 -1.438503645689352295e+00 -1.219584530892445562e+00 -3.188743144317443545e-01 7.455322771832095796e-01 6.102551886270835002e-01 4.679419649402988268e-01 -6.231192178620890143e-01 -1.646901054471404668e-01 -7.999759426205693691e-01 8.033902015292018750e-02 1.078152499493824079e-01 6.535138806086818741e-01 3.556479626169052333e-01 8.729854193621643388e-01 -5.093817361932182486e-01 -4.457562693311252766e-01 1.891230241101263587e+00 9.573681438806171951e-01 1.101740061744954646e+00 1.236625695790492641e+00 3.342844246714787165e-02 6.661910482959410018e-01 -1.311322958542865624e+00 -1.804292207670475490e+00 9.460780596250728536e-01 1.863450907525372457e+00 -1.127319751896341815e+00 3.339762447918938615e-01 2.173837331815468288e-01 3.323037524123647612e-01 -6.083007266147133496e-01 -1.989477328263819234e-01 -7.466730417291336241e-01 -3.002920057500152451e-01 -5.849878679725957209e-01 1.968230266945594220e-01 1.336727509526804969e+00 1.293089616742143955e+00 -2.024246132966533107e+00 -1.403966303513837222e-01 -2.049951345830241856e+00 7.587678209499051363e-01 -2.006265373145028619e+00 7.584331750517522286e-01 -1.198094113644119219e+00 -3.706604656133868358e-01 7.185814024195592564e-01 6.278440592649894292e-01 1.903332662844327672e+00 1.047559099954757933e+00 -7.173141551761688106e-01 -4.064887435349416878e-01 -1.240357413656676816e-01 1.176375797632267073e+00 1.071687724405293363e+00 -2.915100401452713416e-02 7.708387795200402071e-01 -1.242699445057785512e+00 -1.114185625816686009e+00 -6.506871844456261211e-01 -1.199216635857140112e+00 3.550190082279303661e-01 -1.024372810961273084e+00 2.369541889711280991e+00 -4.210222130772842686e-01 -3.838491024767192172e-01 -1.660811644398692832e-01 5.280312735208934072e-01 4.759288516527340196e-01 1.948445338120380343e-01 8.497983235868705743e-02 -9.127483208614356469e-01 -1.094712395380465164e+00 9.587787811838480723e-01 -6.840713257269152858e-02 -5.856347850550288614e-01 -1.198101425839807277e+00 1.018315625290474105e-02 2.062736301585998966e-01 -3.418102954564161133e-01 1.692634078663230124e+00 1.404708511686645123e+00 -5.024888572322768754e-01 1.505435410187951462e+00 3.508182911810736049e-01 -2.843789450522766771e-01 3.990392281150796916e-01 7.695198621457683963e-01 -1.058381264664832733e+00 2.935715585323052101e-01 -6.136055109538491870e-01 2.042080667736836386e+00 -1.176138463197037520e+00 2.026219850325663707e-01 3.443758386974735131e-01 9.520676236877642085e-01 1.299636773145915969e+00 2.132123327827622761e-01 -2.019555464251403087e+00 -2.259498262795387014e+00 -1.280189358295152013e+00 2.103837154382365571e-01 -1.655627631047124071e-01 2.750984508493219405e-01 6.195010473785685784e-02 -7.975764456565784810e-01 9.983360447050722009e-01 1.098583372156713089e+00 -1.036615196543111850e+00 -1.099519441572335499e+00 -2.927443920311492143e-01 -7.659574603308708651e-01 1.670442338350828365e-02 -1.135720557165025291e-01 1.038154655221876110e+00 1.270347690211274694e+00 1.320702031000106969e+00 1.999955018782147709e-01 -1.280592508918682038e-01 3.668085112613119758e-01 7.107281123251042720e-02 -1.062746263339069852e+00 3.395882830428168520e-01 -7.567029483114341426e-01 9.506448580937598702e-01 -5.950886074346580790e-01 7.470688966530648623e-01 6.114510736101054222e-01 -2.389447769114727560e+00 7.117819293684538584e-01 -2.998302164651839297e-01 -3.886737077594851208e-02 5.054470250220021166e-01 1.486237554019686602e+00 -7.504026881974921181e-01 5.027935098447331441e-01 1.650612192771121201e-01 6.869164172301110982e-01 1.244710098562578082e+00 1.519676822990431386e+00 5.674702642482244430e-01 -3.791861950476345302e-03 3.225986053117193553e-01 2.533699410972796606e+00 8.433508833327862941e-01 2.730540522625511390e-01 -1.099486730815423252e+00 -1.056232661231378156e+00 -2.033885770019668637e+00 5.560622580287154504e-01 7.888174421778762491e-02 1.873860442951606586e+00 9.332931938016069129e-01 -2.901515499318489399e-01 6.667329491928206675e-01 6.981314157693876976e-02 4.800591701826225632e-01 -1.142879841018752618e+00 -4.393470154479058726e-02 -1.163719043059995073e+00 4.250187740342739606e-02 -1.147646668923813396e+00 -5.246172532146907430e-02 -7.122988135566958867e-01 3.276715628127030433e-01 3.656063652004557518e-01 4.431503557207399635e-01 4.227566704336270242e-01 6.044731266803299308e-01 -1.460262092000301326e+00 -6.208622385177612335e-01 3.339786949783382752e+00 1.878594930450119826e-01 -1.037563050985833568e+00 3.021236901910108186e-01 1.018311852293018127e+00 9.053299780182066936e-01 -4.658580098097507283e-01 2.627585801722687187e-01 9.954273041129252375e-01 1.408660309763518637e+00 -4.053218857868963187e-01 1.776470085842802860e-01 7.086204403233742344e-01 -1.948204760906208088e+00 -1.345611827737724919e-01 -1.265281883296789145e+00 1.647486907199546158e+00 -1.427372709417765950e+00 4.239806810440270302e-01 7.511040329939343285e-02 -7.456123195010846416e-01 -6.775162856689090352e-02 4.910405749440170942e-01 -5.336422350003706960e-02 -7.054989387694454717e-01 -1.364831221761489133e-01 4.596476447306936663e-02 -9.843530648218873358e-02 -1.764867217325058357e+00 -1.715481821285273822e+00 1.172928478661147578e+00 -2.525911036774036722e-01 7.568519200745756903e-01 -3.617694164758210040e-01 -3.377483152005132383e-01 1.421195376481572126e+00 -3.085682611727706415e-01 -1.199668146202883257e-01 -1.020396857362107612e+00 3.627525376898891318e-01 -7.879148402193695278e-01 1.813229133973991714e-01 1.771958740992074732e+00 -8.830899236677359765e-01 -1.599782209973901859e+00 2.433098696401667094e-01 9.676646845806295971e-01 -8.306641710271135404e-01 1.213100008844140820e+00 -2.466626872476695154e-01 -3.651274583676460406e-01 -9.384435103718224980e-01 9.220983441249803736e-01 3.796752322927398060e-01 -9.820818720966359994e-01 4.604395239346765201e-01 -1.230178817412178605e+00 -1.656885973553724911e+00 4.827340921438679766e-01 -2.536446335574266353e+00 1.226997347165277752e+00 -1.460036954351541683e+00 -2.203357765910459176e-01 -1.767860403909716771e+00 5.108565472490448345e-01 -3.268827888611956778e-02 1.222189757725234693e-01 1.262960918247620246e+00 -3.460930654389787198e-01 1.323305784360610526e-01 -1.195614677844168749e+00 7.725435211242794864e-01 -1.019609561297038225e-01 9.342591267500464092e-01 8.737578672739778618e-01 -6.134989042434173534e-01 1.577192581652577669e-02 2.392917030008216706e-01 -2.715118092212038814e+00 -1.745574716085169509e-01 3.489634519845426497e-01 1.477071635748310019e+00 4.789866025006313532e-01 1.321328346869711678e+00 1.701661535566708350e-01 -7.054130672424017146e-01 1.721190906230096074e+00 -7.397070455166304681e-01 4.152176786319201618e-01 -2.203162928517034547e-01 1.345391174080384555e+00 -4.880620138090650539e-01 -3.186264430870806574e-01 7.875600844658515731e-01 1.140140600533904092e+00 -4.214978157647857326e-01 6.171303411295495644e-01 1.897203580943035206e+00 9.856750984806321725e-01 -1.680080102457989777e-01 2.320660333970789413e+00 2.056735019093077210e-01 -7.221158411393540089e-01 8.296288801322003748e-01 9.422157653401487254e-01 1.831494655366088020e+00 7.010113114334452777e-02 1.009023447392467299e+00 8.248819944968684148e-02 4.934940900733607028e-01 5.029591351075946015e-02 -9.659608855353692125e-02 7.415610918513202421e-01 6.450129429670022896e-01 -9.765081420652556299e-02 1.238298832594345367e+00 1.391170495274421715e+00 -2.282320973360365102e+00 -3.154074751306841229e-01 1.829375110148615258e-01 -1.182969512073964058e+00 8.594049822249288928e-01 1.064870726816756541e+00 -1.063375950221791266e-01 6.708401563948358792e-02 1.565105546298997952e-01 -4.823835139408285122e-01 -1.263209953733864133e+00 1.028288656847209825e+00 -8.064026128175093566e-01 -1.191212826958983340e-01 -1.380190089975401047e-01 1.896288935075921334e+00 -6.469384715590574819e-01 1.291971267108189769e+00 -5.970850806385203935e-01 -1.337872771468458621e+00 -5.219127780654473359e-01 2.884445552611289987e-01 1.854494708022643268e+00 -1.243799603300912660e+00 -2.097975076844281195e-01 -1.151822688740928163e-01 -6.214669096790632619e-01 -1.294855511196475684e+00 6.731187721077769304e-01 1.413751079723824244e-01 9.361690387202498131e-01 -8.159587226132850590e-01 6.340964272899192455e-02 5.232152515023184014e-01 -9.317013844820666302e-01 -9.143003994941172330e-01 -6.274926115055172726e-01 -7.477038911955325995e-01 2.793395760172448394e+00 -9.869256990649657446e-01 -3.916691737410423202e-01 9.191436975514386543e-01 -4.954621955576027359e-01 -1.157521435694437856e-01 -5.530707776939859655e-02 -9.244402061344277888e-01 -2.155659727509682266e-01 -3.516597857583447229e-01 2.736874376814981691e-01 4.738419447197522172e-01 -6.290405932041179815e-01 2.440058941268356818e-01 -4.705751539716861442e-01 -7.600756916910375027e-01 1.500496456780501253e+00 2.428832264805342867e-01 -1.342424573009614042e-01 -4.554320378881793197e-01 6.736880106032607785e-01 7.899508366169372131e-01 1.594395815844796838e-01 4.968940009739453156e-01 -1.346875675390203086e-01 -1.300837822602879668e-01 1.459617225810687868e+00 -2.261056512959788378e+00 -6.069602155627235041e-01 -2.089069791615598970e-01 8.589416458431902157e-01 7.906532625807135561e-01 1.939310060686628701e+00 -2.531358906692460220e-01 1.526309218288086078e-01 1.049271716489493800e-01 -2.128976964733209964e+00 2.719579733290698464e-01 1.139018594278223606e+00 1.328671186661893655e+00 7.394452117903616006e-01 -1.238996998787077475e-01 -3.993953251812632499e-01 -8.443375620945099413e-01 -6.262122054490024681e-01 5.440245776467548255e-01 1.617998122190392074e+00 3.088651400165058902e-01 8.252269864558272605e-01 1.926017044831332958e-01 5.411708613218425556e-01 2.628221448688986772e+00 -5.841398951518095295e-01 -6.434212505603207344e-01 -9.596023812563998501e-01 -8.862555004838501560e-01 -4.813028506767695336e-01 3.290345244913524536e-01 -1.886248548534001035e+00 4.990294472358511313e-01 -5.369851645238552518e-01 2.639967062907222495e+00 1.370564426791673673e+00 -8.151310550883897887e-01 6.016958114486216092e-01 2.991803467395788285e-01 3.067177107078080181e-02 -2.414263909096060257e+00 -3.763935858202491214e-01 -1.503677629284274828e-02 -9.250483338288401081e-01 9.889132733473952053e-01 3.860716233453538315e-01 8.362462372987958803e-01 -9.339300911044655651e-01 8.410511054493097216e-01 -1.199444682874318130e-01 1.084721189316865786e+00 3.918491785714776632e-01 5.132416106908874731e-01 -1.099678307004884115e+00 -1.457065399953599183e+00 -6.178363771495111179e-01 5.738696490476983270e-01 1.412307175812992366e+00 -4.070293183202934872e-01 3.001543144931705931e-01 4.111717723725151208e-01 -3.315134862114496594e-01 -6.715267390296829619e-01 -1.345051964680638479e+00 -1.158829394755195752e+00 3.237267952717555741e-01 5.716688135271863480e-01 1.038423556624445521e+00 -1.017619359211032970e+00 -7.720179532341219231e-01 -1.393158932560970564e+00 -1.798770529124948114e-01 -1.265576071478417219e+00 8.003380513281164177e-01 -9.832718181827883042e-01 -4.799818933571185497e-01 6.396413462825109031e-01 1.236815304174665675e+00 -5.528268820525259475e-01 1.324049124151859269e+00 -9.399785585011626032e-02 3.374542961831018539e-01 -2.467085941982503083e-01 -1.485533876198203984e-01 -9.124011489298222699e-01 4.943597442135608810e-01 5.203776211828852194e-01 -1.416978907857474379e+00 7.776131683100283576e-01 2.610716941899894894e-01 2.565640196058434075e-01 -5.025837731093635297e-01 -8.924729376844391382e-01 -5.888660177229572135e-01 -2.479448600799795344e+00 -3.558740234391177815e-01 1.665062140457012951e+00 -1.579111488191919654e-01 -7.056342573744696089e-01 -1.525244735819544506e-01 4.858595655979349726e-01 8.529444825353751369e-01 1.419760578487373026e+00 4.866362008719180010e-01 7.704916050976058639e-02 -1.589718440642274633e+00 -8.826366939749817897e-01 3.196117106337232339e-01 -2.653739333478735585e+00 -5.588225120626936215e-01 2.209017935919117825e-01 -3.358491667088596144e-01 -1.696262636271136381e+00 7.181036626509004761e-02 9.971590369711327284e-01 -7.154132690353370849e-02 -1.341506088283145548e+00 8.537674004449715692e-01 -9.387072176767531639e-02 8.785792511207122235e-01 7.325489411792492078e-02 3.228552329646297570e-01 -4.417530161400033406e-01 8.397540674776219349e-01 -2.322092329371949482e-01 -8.994071377799448541e-01 8.828009476411111112e-02 3.551633170240936499e-01 -1.109328885129071463e+00 -5.999667563501979162e-01 3.171130565782401822e-01 -1.896830050300143677e-01 3.817645902537610270e-01 -1.067261700648832079e+00 2.932601618265681331e+00 5.312497482388748304e-01 3.726808587193563560e-01 2.084255294112870582e-01 9.431046103665534364e-02 -2.541954001446253275e-01 -1.339457885384376601e+00 9.007893925715535488e-01 -3.407475494844000585e-02 4.335110356618828709e-01 -9.952070918120110576e-01 1.108399768970750543e+00 -4.348101366474839691e-01 -1.383344971519438804e+00 -2.110243226315709486e-01 9.505598689207738206e-01 -1.369386598087990681e+00 -5.572020079429652606e-01 1.869809302127266593e-01 -2.974159388742461663e-01 7.243414375086080215e-01 3.814626583820509564e-01 1.548964668236200160e+00 -8.084741508171670032e-01 -6.976352516687824856e-01 8.434941486494849094e-01 -6.020922678995175303e-01 4.768121743230740311e-02 -1.014589208708751356e+00 -7.520577560928969341e-01 1.639337514440338817e-01 1.035189558368525997e+00 -4.731919125453754732e-02 4.828919490176604712e-01 -6.163453388054184190e-01 2.625074867627225084e-01 1.548676480571501146e-01 -8.173695057488248317e-01 -1.837952994945332819e+00 -1.333948140457091647e+00 6.876192260987515903e-01 -5.843430079349373751e-02 -1.265564831423299230e+00 2.793582425361433863e-01 1.556546522277501454e+00 6.226347562006354641e-01 -1.353258509950857169e+00 7.053962132990865275e-01 -5.918631361826941495e-01 3.872559327366956183e-01 4.247786897157311836e-01 -3.514893463102356508e-01 -2.134445017780469911e+00 1.497720840801396669e+00 5.849584557315604672e-01 3.886317113044756577e-01 -2.143784736305787586e+00 5.301761585264377907e-02 -1.389968927960821388e+00 2.192103529650751281e-01 2.801000863155091447e-01 -3.027184451025238809e-01 6.066656335375624209e-01 1.060137832256205170e+00 -2.601026270191584278e-01 6.494366580439796532e-01 -5.608664520758345207e-01 -8.640464803780554259e-01 -2.149746923455902348e+00 -4.306644150916024150e-01 -1.097018313263096401e+00 -1.512898925344206225e+00 -1.547887677471860846e+00 -9.296009129606183641e-02 5.312154974857062895e-01 -6.892706949777005487e-01 -3.809379832761873308e-01 -2.219937781760945583e-01 1.023162373009681492e+00 -1.075990897022850223e+00 1.172083657858960515e-01 -1.102085287704113847e+00 -4.150101677791124266e-01 -1.428160889843304915e+00 -1.689136324619177287e+00 1.505843041137522098e+00 -4.280845156608425323e-02 9.891207329360117706e-01 -4.603853713391749536e-01 -1.215037085987376475e+00 4.278170410329302231e-01 -6.351521988556815823e-02 -1.849983359398193195e-01 2.449355441383346488e+00 -1.141743335267297044e-01 -3.374721241353462742e-01 3.909206856227244518e-04 -1.152768740249958901e+00 4.430069675218725744e-02 6.637592333188697680e-01 9.033064921386680934e-01 -1.116596321080267629e+00 -8.013881776388978029e-01 -9.683384300131731015e-01 2.434230360570678597e-01 -5.087919891122208993e-01 3.347373652343794137e-01 -1.540567973482150244e+00 2.957759411123014881e-01 7.844315421775983621e-01 2.126972829065467252e+00 -8.601135831253438058e-01 6.125494775304926032e-01 9.142444272470069411e-01 -9.150413096141927355e-03 3.095177343034948292e-01 -1.733212378500503359e+00 -7.492992577011229338e-01 4.475928618619310906e-01 -1.428376444956394042e+00 5.565758090060849428e-01 -4.088792970417925998e-01 1.397425982162495472e+00 4.556751025863596816e-01 -1.610211665205398823e+00 -3.459773297846218676e-01 3.186712572685163058e-02 1.336479732101697016e+00 -1.028747175071942799e+00 1.938728326381377931e+00 1.097887581420424308e+00 1.067444809063165856e+00 1.635491996324449637e+00 2.222668210104826458e-01 4.909853704256575968e-01 -9.663406161061559585e-01 -5.869750175904167033e-01 3.620774869975313948e-01 -4.075661173404460658e-01 1.367942791138133662e-01 -5.405386742763191865e-01 7.961663466814760115e-01 1.452007559447672458e+00 -8.809412637788249789e-01 9.643534447231497664e-01 -6.015574471670682710e-01 6.399344385637432131e-01 -7.132387432507404368e-01 -1.902080091827070607e+00 -2.697968741748191235e-01 -4.668361086542182070e-01 5.254164910856706783e-01 9.788502999206466493e-01 8.813093861014412167e-02 -5.405120728452446066e-01 1.268772821198100198e+00 1.912470382099012434e-01 -6.692785059266855852e-01 -8.265864846534944910e-01 5.293344820660638161e-01 9.331764669606704699e-01 1.124830150750256053e+00 -9.642267905729402511e-01 -1.414591422776295015e+00 -1.093098366750332895e+00 8.380971610241173819e-02 1.369184162936277982e+00 -2.349567879048571228e+00 8.241079841675496009e-01 -4.301486083198923782e-01 1.054789407959508818e+00 8.401052139641737027e-01 4.051947568770705721e-01 7.660706548217029177e-02 5.541354502763682355e-01 -4.835615101672755545e-01 -1.412850038802445918e-01 1.377697930497148837e+00 -4.504591822718828631e-01 -7.552925680138129483e-01 -1.393360063461342113e+00 8.896655764836455260e-01 -4.028784075111754293e-01 1.165957592884695027e+00 2.098985943461114112e-01 -3.268941188304922418e-01 -4.651338995979907298e-01 -9.228430555490456655e-01 6.495433152821233902e-01 1.038402503144084221e+00 4.443300914360934217e-01 5.002910510337820194e-01 -8.148702361829399665e-01 6.051415149283356776e-01 7.354330354626983368e-01 -4.671101478199968793e-01 2.703953168308895205e-01 4.650047609780580404e-01 1.126479942086926700e+00 -9.663265209672350364e-01 -7.529445241255742216e-01 4.135272065225897853e-01 1.569547402473114514e-02 -9.789782285265720141e-01 8.084766316016666066e-01 -1.058847516561607582e+00 1.083163086016611709e+00 -1.357020080167194553e+00 -6.269132403496966432e-01 7.307440766091437279e-02 1.202045413940646901e+00 4.399585947220264331e-02 9.859888745562007673e-01 4.354431096557437875e-01 2.556636231299055373e-01 8.451753990306788422e-01 7.488651978500150685e-02 1.628901635419222282e+00 -1.528135739471944810e+00 -1.220452979648046776e-01 -5.173816337377201702e-01 5.877931852983412364e-01 -8.767732304363257123e-01 8.618963834666664159e-01 4.357662258949831502e-01 2.566291275353206336e-01 -9.310632267966693076e-01 1.040868752708901779e+00 -1.381165089512786048e+00 -5.269840285447875416e-01 -2.352320684342931734e-01 5.384392028606788116e-01 4.095559605828477667e-01 -1.024262284106169929e+00 -4.092422794718785783e-01 1.037860505935647382e+00 -1.217524369914933624e+00 -1.106774964880355316e+00 5.865637047306739849e-01 -1.371360655315454924e+00 8.703147172675869403e-02 -7.291426335645312395e-01 -2.046317561763213000e+00 8.254072186680981860e-01 6.413175297194940727e-01 6.853554604597759115e-01 6.598880255282635332e-01 5.076247321501248244e-01 -9.561324488466127480e-01 -5.619980898386740531e-01 6.184929893732782347e-01 -3.539958368022307900e-01 -2.974695682951629672e-01 1.879874384507124407e+00 -1.245439787083701066e+00 -3.512270068559580904e-01 -5.935262325529059302e-01 8.474687553498234938e-02 2.895643735065493996e-01 4.747325247392932823e-01 1.190172084879415504e+00 -8.620629619348667283e-02 2.957798768556051394e-01 4.238035917016850229e-01 -5.560253336582990924e-01 8.286374070180634321e-01 7.410893202704089966e-02 -6.549309464542502068e-02 9.954037368543896536e-01 1.448054809637396412e+00 -8.806794174113439233e-01 -3.355605310722291346e-02 1.168708186380558622e+00 -1.343012447766692929e+00 3.905123092163158560e-01 8.887197552528413036e-01 -5.045305980224077391e-01 1.186449784685501774e+00 2.042977760174215174e+00 1.291515265202189677e-01 -1.685264233330861394e+00 1.289523860751590867e+00 2.655621434186892227e-01 -1.453447633062024680e-01 1.153412071309824594e+00 -2.176135611497581390e+00 -1.577469255080803823e+00 1.298853295263357799e+00 -6.214020153228410059e-01 1.064376914121886397e+00 1.227780793688758143e+00 6.415184750357474375e-01 8.601410799845256028e-01 1.277487181592191101e+00 1.326745930644099847e-01 -7.975496282426139949e-01 -1.523683808544280816e-01 -8.458353831649388921e-01 -9.097179525562968383e-01 9.030891573856436594e-01 1.345810221414030838e+00 -6.645056065090979569e-01 1.927934968194026766e+00 4.507050907507273441e-01 1.127614297518704900e+00 9.531929091602342474e-01 2.741905337156685274e+00 3.714092426334473784e-01 1.290005823159967036e-01 4.213756828978265645e-01 1.072877534279241818e-01 -4.538380530143439062e-02 1.437846822577690142e+00 -7.114773230733195675e-01 1.708422976107802471e+00 2.846122402557139441e+00 2.709083408653500058e+00 -5.041609271514772006e-01 5.179902311485081734e-01 -1.582112400400635277e+00 8.587210046964481869e-01 -1.180098712235476466e+00 -1.797335171619144800e+00 -1.553656635834371524e+00 3.012792564605875634e-01 1.278937272743991382e+00 -1.097825003889665307e+00 -2.666376443925626560e-01 -8.808286710253857565e-01 8.480982768868315924e-01 1.143356905197527862e+00 -8.025490744087260264e-01 1.123323147419559964e+00 1.625469341652388891e-02 -1.236762206092666405e+00 -1.462434247537535370e+00 6.477418224703631600e-01 -9.224050856881315097e-01 3.960540492880799956e-02 1.699940948706201382e+00 -1.287427744890952575e+00 7.090700144837606134e-01 8.679940635533285320e-01 -8.144879158738725922e-01 -1.604464682799123576e+00 1.674024860756305966e+00 -1.793938796801507696e+00 3.493136765870663019e-01 -1.717420503786738495e+00 -1.552273682858268611e+00 4.491532924690590511e-01 -1.575760220506414955e+00 -2.286547819786206304e-01 1.036127598110823556e+00 7.281587567182765675e-01 1.990361312764197532e-01 -1.482046905316237062e+00 -1.558778119633271730e-01 4.066152641355602615e-01 -3.652837460368316691e-01 -3.241692605579620245e-01 6.152546295536612808e-01 -7.294736652635617213e-01 9.367296309331402115e-01 -7.813848201454872688e-01 1.527992097906660129e+00 1.018699907155317996e+00 -2.158490838426405656e+00 -2.951841793909028636e-02 6.387351763740490851e-01 6.507424409335222926e-01 3.272051601604173965e-01 -3.775052192801192086e-01 1.598509395049604764e+00 -8.363720626281063719e-01 4.711087571220789472e-01 -3.662660779389024235e+00 -8.541270652472725544e-01 1.321297747253965260e-01 1.359368143579744448e-01 4.295895177213480132e-01 1.421645556039058747e-02 -2.046952209322717153e-01 -1.573209840737442633e+00 2.644793282702065929e-01 -1.561730118375629361e-01 -9.621843048547940036e-02 -6.402757883053965537e-01 1.141207634399137305e+00 -1.029414457818830009e+00 -3.497435258683188053e-01 -3.690205655404344975e-01 6.480770508541535690e-01 -8.569854700684025328e-01 1.134803005824107647e+00 -1.048799316854276187e+00 -2.253325461595324063e-03 -3.394527213984287473e-01 1.009692285027479874e+00 7.186308415118763948e-01 -1.248898794525030054e+00 -6.638816316286744179e-01 1.752414702567750837e-01 -4.346669955686577325e-01 1.137298078997732276e+00 5.802525196528608431e-01 5.838543092751194985e-01 4.229431872123004532e-01 2.863710430282935260e-01 -6.237557774835442714e-01 2.329768351388310510e-01 -3.889761471927543623e-01 2.238956231939228658e+00 7.259114770428150010e-01 -1.130014794644873088e+00 -2.282683745064719716e-01 -6.160287294247133172e-01 -1.277522720028825498e+00 -7.358979973557556731e-01 2.004343671198578480e-01 -2.094703239880038592e-01 -8.286304741072339497e-02 1.075689091538529985e+00 2.047638898788729289e+00 3.366756220726512261e-01 1.108559947427051329e-01 -2.103546854253877385e-01 -5.160878202767346101e-01 -1.354612190632487057e-01 7.502503789142195290e-02 -2.317600832163938668e-02 2.274367417814112183e-02 9.705782703721280158e-02 -2.980520000142622972e-01 -1.306579390159737120e+00 -1.113001640846867479e+00 -1.580155890290706466e-01 -4.783451852235990898e-01 -2.689995173187200161e-01 -9.871616227997197512e-01 4.695864163583380879e-01 -6.232578176344968218e-02 -4.770433128210683771e-01 3.387386219416385624e-01 7.323281221265613983e-01 -2.269309540427411065e-02 8.508351759558230309e-01 3.092593513281825524e-01 -1.330342393219051900e+00 7.985538804954593894e-01 -6.343809186590716465e-01 1.263477028534532920e+00 7.500582894054182992e-01 1.809388982611249697e-01 -9.195457181673475366e-01 -2.748740167840637572e-01 6.161976113350530193e-01 -1.338404176872543427e+00 -7.796663582494604006e-01 -7.627238153749303917e-01 -7.948737519209662927e-02 1.417131815236629233e+00 -7.415968717482693817e-01 -2.424925230330547521e+00 -1.349954904730369831e+00 7.145616218488878846e-02 -3.623713309831114171e-01 -3.810649509464074658e-01 -2.657141058450891435e+00 1.090740977821868185e+00 -1.719051045493422025e+00 -7.144603935170301678e-01 -4.198246932163687828e-01 -7.343162796914082247e-01 -2.187035794841166725e-01 -6.040340410230895518e-01 1.165696008509005815e-01 1.113931386042281035e+00 1.189089480495526985e+00 -1.487981043065015552e+00 -3.660503937173956168e-01 1.586842619732065307e+00 4.091577835013588960e-01 -8.317318455060050963e-01 1.043094684843494990e+00 -1.448457145498051268e+00 -1.883259977536480445e+00 -7.523628322981628092e-01 1.022034814795940161e+00 5.066334339644281703e-01 6.675865193524850305e-01 -7.734516474106841732e-01 5.148861867204712617e-01 1.793510162836596145e+00 1.321554392876658490e-01 1.446699317881499303e+00 -4.668352257917127157e-01 -7.303033848782989335e-01 4.801878726566753408e-01 1.292587668611567153e+00 3.933263310265858875e-02 -1.459086045846551327e+00 9.386682477407183312e-01 4.478548321705957957e-01 -3.257677366097066346e-02 3.505525155574808205e-02 2.436284312423347753e+00 -1.321108496200825932e+00 -4.636207379913689364e-01 9.452360012032695602e-01 5.987213282778506285e-01 1.158989114472631865e+00 5.480531592664709128e-01 1.341841004000723092e-01 1.014078756627120603e-01 -1.924140415036325602e-01 5.609019869955027549e-01 6.698693770155559335e-01 -1.056577480526605273e+00 8.567771568570077267e-01 1.065552308672001569e+00 5.750047796572382852e-01 9.993620242488006067e-01 3.020851248851740278e-01 2.109299133273489224e-01 -1.959933207120161835e+00 5.049397219236340106e-01 1.109451450975217496e-01 1.010712643152518631e+00 8.525464474050427066e-01 1.074078169359892893e-01 1.145843361254335280e+00 2.885199455873024843e-01 1.200251822169613458e+00 1.167651883872210750e+00 2.708454465339641959e-01 -1.552024760955280358e-01 -1.372065772356773516e+00 -5.792528223344735050e-01 -9.234982039457985126e-01 -1.074174648217649075e+00 1.348827019565480789e+00 1.552558460612431190e+00 -2.072005465906796573e+00 6.084496318746202004e-01 -1.563589102853374158e+00 1.763368914429797707e+00 -1.977861004859724936e+00 1.490560091341325055e+00 1.057533469527249137e+00 -1.878986807800534231e-01 7.819081963141364389e-01 2.049737035471603797e-01 1.820926621957938085e+00 -1.031865298132453201e+00 2.506286098158794218e-01 1.361629482149126602e+00 -2.255552039814944010e+00 1.754315617781151138e-01 -9.300970421822235545e-01 2.138367282398299096e-01 -3.845668822934854569e-01 -1.011297588236729078e-01 6.957782918800868854e-01 1.374456379878562950e+00 -4.478666252449027274e-01 1.162219583838949855e-01 2.033753468464298275e-01 -4.499260573154790777e-01 5.595397579038229319e-01 -1.889494561505567632e-02 -2.560991061129931357e-01 7.005547121901214425e-01 -1.727380649162104098e-01 -4.641387166479517545e-01 1.226726084232179215e+00 -4.474993836865303054e-01 1.592393527797391073e+00 -1.050475277160973997e+00 -1.010854318269563734e+00 7.900712046798663568e-01 -1.711546005256893821e+00 1.122563834593404142e+00 3.900020535382724973e-01 1.016813526482809760e+00 -1.923431084918347800e+00 8.352350756560963374e-01 -1.742055220305520694e-02 5.584213674462160659e-01 -9.128431806799911508e-01 1.541026376369876827e+00 -1.708487907726752852e-01 1.301082189347323004e+00 9.135946789500355714e-02 -9.964082979988218847e-02 4.690046905931198780e-03 1.358508961198303666e-01 -2.308778436140449808e-01 5.618213528278285240e-01 -1.153990420034145536e+00 3.816664920168020281e-01 1.669857638830793134e-01 -5.818241014415277412e-01 -1.160325102858753121e+00 7.667800654172325647e-02 -1.212873849818477012e+00 1.026786013512700491e+00 1.343556460890040771e+00 3.416843789434108047e-01 -3.405165511611311091e-01 -1.508871611120673750e-01 -8.320726230700736803e-01 -1.705555285099416563e-01 6.544530813077520381e-01 -1.284236063001657380e+00 -6.814160321502057971e-02 4.670856556136766535e-01 -1.889083115334403651e+00 1.453554837823264612e-01 -7.860094394264978135e-01 -1.873647774113844366e-02 3.755374371303396019e-01 1.030634713904934996e+00 1.502737766798087238e+00 -9.480644388767586750e-02 9.149746712796994474e-01 -1.479360076433236804e-01 3.158319681449740512e-01 -1.098344388531807547e-01 1.119659951612848037e+00 1.014971143367523920e+00 -9.211221073578995666e-01 -8.312131761710300770e-01 -3.541409943290831919e-01 1.096497266922925373e+00 -1.838120505043253639e+00 -9.358337142267715292e-01 1.184215619452517188e-01 1.414954068422524525e-01 1.445551430486834210e+00 -4.118035383291820950e-01 4.017953376010689470e-01 2.026503029255627197e+00 9.033646487564497285e-01 -6.849887589684592326e-01 4.561125778201457481e-01 2.230013905184863032e-01 -1.093628144534780411e+00 9.372793763250955035e-01 6.668998366537708389e-01 4.746282659088518208e-01 9.338935953247110566e-01 3.361987655360230698e-01 -5.129960088512534044e-01 9.534969479383859081e-01 1.216653810349679343e+00 1.206722813393824811e+00 2.269652356484937183e-01 -2.559217242818553117e+00 -9.202502270261972983e-01 2.199141706424219578e+00 -7.775230000808426301e-01 1.754742721682100437e-01 -1.212348735407093425e+00 2.777064131174078465e-01 -1.204503975266519644e+00 -3.748210735902443580e-02 -2.759462416873097457e-01 -2.808328360425447201e-01 1.316198902953448879e+00 -6.491456139235755041e-01 -4.364814019151248559e-01 1.533670398353767839e+00 9.433152545590965943e-01 9.494842390131762178e-02 -7.575536980766017781e-01 2.431023209209620450e+00 -1.404254971207000491e+00 -7.393066763857073509e-01 6.088082044827839573e-02 -1.625080475742932684e+00 3.258359483497299536e-01 6.150740949531235957e-01 4.103595868470381047e-01 -1.135327832257726044e+00 -3.284789755989225291e-01 1.184978100969244358e-01 -3.863752600787259128e-01 -8.921029248931564570e-01 -1.310877131258776807e+00 -2.545846940989743845e-01 -1.272585201913296160e+00 6.944563957705364166e-01 -1.403660273130952429e+00 -2.824274204734963600e+00 7.692684138248970238e-02 -6.520408391325905884e-01 2.506164322906188069e-01 -4.640130910298521094e-01 -4.809043647133856569e-01 3.166077516394578684e-01 1.153270018097552807e+00 1.052448002150631501e+00 -5.131638538177833997e-01 6.997219848159172972e-01 1.011298857923335209e-01 2.302523293402292115e+00 2.044256499850418241e+00 4.924695280378221240e-01 -1.800991398740870331e+00 -6.281149803275372367e-02 -6.095213342487741937e-01 3.950004045644642248e-01 -2.643692557075055447e-02 -1.578612776392888106e-01 -1.450058375226768170e+00 1.554722691594140060e-01 -3.001572331454866599e-02 2.716134290765139236e-01 1.539615538339826964e-02 -9.724856401725326949e-01 -1.074505289692406995e+00 -4.976331076191892189e-01 7.689729409083675415e-01 3.880142730083414593e-01 -7.668318290899466261e-01 7.363327885491868230e-01 7.358252649044392246e-01 1.722129114615829737e+00 1.380937665009257520e-01 1.505762470653633889e+00 9.114312416429257713e-01 -1.554573456749315907e+00 5.498855531893067639e-01 -1.058836293558536257e+00 -6.909125031790435134e-01 1.227596854908900470e+00 2.386779532299652118e+00 1.899022653463166455e+00 -3.022655283840106621e-01 -6.927399959608001589e-01 8.458506996024733882e-02 -2.343078048168485417e+00 6.066391621347455576e-01 -1.443596309430716040e+00 3.146436250495352471e-01 -2.044097590340550330e-01 -1.051636025623545745e+00 -3.632416291203064557e-02 4.086710222068330456e-01 -1.101573885843960099e+00 -1.082817290022664691e+00 -1.537221471700611186e+00 1.490612821674679900e+00 -1.028927943924740074e+00 3.727061257231044644e-01 -8.317486023123038530e-01 4.767613360432672032e-01 -1.714292515858830690e+00 -3.601029960480441328e-01 -1.477609939971773201e-01 -1.398758114441032818e+00 1.902583308595049705e-01 -5.236795320558877975e-01 1.829978276213814592e+00 -1.902388343530247106e+00 -1.725184777985220783e-02 -3.238874864188502900e-01 1.210300929337432274e+00 -1.847630946737205404e+00 3.260981274182472300e-01 -5.277674893680533996e-02 -6.395551212749411851e-01 3.464547772777048507e-01 1.222282672497240652e+00 -5.558639229463733233e-01 8.682713429784794101e-01 1.128616214462068168e+00 1.621895929278874604e+00 -1.063917419793919850e+00 1.797860130043766880e-01 -6.661492003904843917e-02 5.435851211804499927e-01 4.511347756147390253e-01 -2.053963021984992920e+00 5.828353128506102987e-01 -9.468156826435236706e-01 9.724009459654556764e-01 -1.829572268209339381e+00 9.463140894747342768e-01 1.995153736489087004e-01 1.065791875031845581e+00 8.020922421384654721e-02 -2.700178455388693721e-01 1.215489947922620412e-01 -1.065095154140951461e+00 -6.664543172249322023e-01 -4.120424882262947452e-01 -7.116824520044411073e-02 1.723898802046906764e-01 1.149837739894747468e+00 5.495093031225330854e-02 5.265335993248776436e-01 5.789034416142576633e-01 8.608320587546060276e-02 1.029089729306253281e-01 1.296231575055782015e+00 -5.974038880273449537e-02 8.269895638675532901e-01 2.119775155595381433e-01 1.782025678704965532e+00 -3.144026205015492681e-01 3.899019819657196240e-01 6.519005396373096506e-01 -4.695601781700248778e-01 7.692597480696433676e-01 -1.235583228574147041e+00 1.878297243429201679e-01 9.505924960194127582e-01 7.055427527788775410e-02 9.934628052953747845e-01 -6.794046599974882250e-01 9.312998084228953921e-01 1.042139047958465570e+00 7.646433135948895732e-01 1.272680740378946851e+00 -2.879374045460463827e-01 1.307793290220097715e+00 4.020140070755415795e-01 7.391944176350747631e-01 -3.881467605327625359e-01 3.507958375000404527e-01 -1.250243677136975151e+00 1.296833492068895310e+00 9.803942625970245572e-01 2.269310131889004933e-01 -1.750559344082595947e+00 -1.651194787998495173e+00 1.583988324690320582e+00 2.394809702942169771e+00 -6.901474468895694159e-01 -5.375334279766141171e-02 -2.718041857718618282e-01 -4.558755930998597550e-01 -2.457306504111776979e-01 5.985011539996267782e-01 9.675677570357598123e-01 -2.876603024186341062e-01 4.905473986306835288e-01 2.194232089452741868e-02 -1.352897836726225655e-01 -7.198680025830709317e-01 5.662718138979438987e-01 -6.061812565760475030e-02 -5.151808902927083045e-01 1.543251067915655805e-01 -3.168096756706553219e-01 1.657864291343589480e+00 -4.762215101284463792e-01 3.616775604041792547e-01 2.111023859029226291e+00 -1.417193030616066940e+00 5.317146313333783597e-02 -2.065938761333353524e-01 1.106433744975187761e+00 -2.111480498418109031e-01 -3.481165181018291421e-01 5.120524966422274060e-01 -6.252943986478428640e-01 1.433251836463573126e+00 1.221375588992546168e+00 -9.246462155220881718e-02 -9.485468713084610481e-01 1.866622586539059325e+00 1.783661826416714336e+00 2.710928089299933230e-01 -2.497186725977559862e-01 6.920786327634358415e-01 -3.055602647501686198e-01 -5.238763255600862312e-01 -2.755969851095015688e+00 8.128978643455353481e-01 7.406266973112445307e-01 -5.206367328572782949e-01 -1.188394547494997233e-01 5.968917587693280957e-01 -1.827067204045975446e+00 -6.813310382157510281e-01 -3.431586982607746639e-01 8.270363176532695704e-01 3.884651601437945634e-01 1.202934556005434974e-01 -7.249327394380782330e-01 7.210551671287696029e-01 8.062291176321085828e-01 -5.348110070234173286e-01 1.378005908264432922e+00 -2.143875005706263881e+00 -9.131764897435034056e-01 9.748224649817825993e-01 -2.456590663737906743e-01 1.736621442872499643e-01 6.500750633291790814e-01 -1.359500992154512311e-01 -1.715528479192971689e+00 -1.965555435467434553e-01 1.852244016969147727e-02 9.824105901458134449e-01 2.208570536547511676e+00 -1.148244152120501571e+00 -3.854029604780516149e-01 -2.028680161942686411e+00 9.577690334947766559e-02 -1.429976377422144784e+00 9.047517993656036817e-01 -8.015588154639156082e-01 -8.906152244809968366e-01 -1.118500775845882700e+00 -5.367239214990831009e-01 6.309797916483450564e-01 -4.402275054929531417e-01 9.165881098680238592e-01 -2.906610357341809503e-01 -3.199465983462215779e-02 -4.972413000738144517e-01 2.246519643556059709e+00 6.746263244644318258e-01 -5.362994446885768207e-01 -6.162334101676490983e-01 -1.790700887946681530e-01 3.334638787822452599e-01 -6.154904838937688139e-01 -8.478271367752384657e-01 -2.086558440936059355e+00 7.106147641495185185e-01 -1.777896659347667940e+00 2.359460714557036543e+00 1.799717122285019899e+00 4.162631864689402827e-01 -4.294020064190183228e-01 5.628730514773483407e-02 -1.969220303926971227e-01 -8.579637291784729669e-01 1.080127613534034969e+00 -1.575100955160199989e+00 1.380129362438054841e+00 2.575353626621768033e+00 -3.308107121401735462e-01 9.609854520137587341e-01 -1.543776478859339329e+00 2.444486577284054381e-03 -8.651494513987778578e-01 -1.273476621655175389e+00 2.570705568558471210e-01 1.928370079713894292e+00 1.107159373118782458e-01 1.691799290333598327e+00 8.618909522053099792e-01 -7.993835466093855979e-01 -1.139977541281519402e+00 -6.092491902922558822e-01 4.460379405179776824e-01 -7.316005689987157279e-01 2.545019414589566598e-01 -1.325791548652662133e+00 -2.331544303027505427e-01 7.559464219338958291e-01 2.198954016853240934e-01 -1.280342004753242557e+00 -3.221396493114575543e-01 -3.751813320567121690e-01 -7.344606492911691653e-01 -1.315256003961428055e+00 -9.036748337185410707e-01 -9.179483329216562293e-01 -8.067431761517452893e-01 -9.416340171427245442e-01 7.234041033737075299e-01 2.090930607778904271e+00 2.180730276308038840e-01 -2.899829066135117372e+00 2.260435581820623707e-01 3.679778883716550708e-01 -2.705868034332570837e-01 -1.033482980826411560e-02 -5.866095711438867877e-01 -3.703172393439255194e-01 -1.354727045786646156e-01 -2.433451003991834727e-01 1.915429294862472265e+00 3.420676714998218543e-02 -9.125343546460790156e-01 -1.246478242824892169e-01 1.363998862640454890e+00 -7.277715094066024015e-01 3.910344274326326142e-01 9.091017969549762823e-01 2.784841585587891077e-01 8.724471881930324635e-01 6.079503694978067863e-01 3.613058577315476083e-01 -3.306898610443405606e-01 2.213393366258827877e-01 2.286732948741713733e-01 -5.131268834215924057e-01 1.044189817919987384e-01 -6.726726119771567758e-01 5.784838265958435199e-01 -5.745989301817370221e-01 -1.519126167356500856e+00 -1.164126881437161032e+00 -5.506925125589361425e-01 3.138825066852782286e-01 -1.939339760845410626e-02 1.050958753152476000e+00 -1.866090541549487059e+00 3.157368498356256103e-01 -3.236687801615033555e-01 5.417170773701884823e-01 -2.952043353621850996e-01 -8.523195371621697380e-02 -2.940939253699894618e-01 -1.804383433286111948e-01 -2.071759433943134443e-01 1.174208175349260808e+00 -5.649562100847543844e-01 6.812135325094267335e-01 8.380640276701728508e-01 -8.718461928386217127e-03 -1.980704069242469629e-03 1.277460712803384135e+00 2.471291039444481363e+00 1.384078835427736930e-02 -3.574524310466113408e-01 8.207297125922354830e-01 -3.049022187876664902e-01 9.833974667835588823e-01 -1.085131461178980017e-01 3.667332265212975284e-01 5.177807681352857294e-01 6.483247111477138391e-01 6.385973830546087804e-01 5.068620249204877082e-01 -6.822264805811971700e-01 -4.758644441623366417e-01 -1.188873206033894403e-01 -4.573088829583150244e-02 -6.312330381715219874e-02 -4.969115483789706134e-01 5.238207319879648605e-01 9.274606887592684590e-02 6.098359633226221321e-01 1.741940570030130031e+00 -3.264170485262302135e-01 1.906410286905244611e+00 -5.271670411969252568e-01 -1.849890986093793543e+00 4.494773131204417016e-01 1.465739562150290443e+00 1.434361024630567139e-01 1.221830534024602066e+00 1.197978089007392999e+00 -1.020166232902320003e+00 1.128498427677091076e+00 5.529010294370796386e-01 9.843372230768608899e-01 -8.395416902675852944e-01 8.031662757270161546e-01 -6.657725841028669933e-01 1.104949188050203146e+00 2.960431840507330992e-01 1.728569621965566849e+00 1.893359216896922215e+00 -8.534295064021830690e-01 9.234489840712838404e-01 7.968813668848117038e-01 4.741003880097044987e-01 -2.454485753460781128e-01 -1.257973314515952457e-01 -1.247876860173805363e-01 1.248304211197305724e+00 -9.142157297456849907e-01 5.630025364659844156e-01 4.200808156326193976e-02 -8.151982594284112871e-01 1.959602423616943478e-01 -4.229251384077674647e-01 -8.441820560004146268e-01 -9.620842924661104911e-01 -4.576873618068817880e-03 -1.052495688715152200e+00 -8.056570764285205799e-01 9.677383141029661795e-01 4.502974314547485424e-01 1.553079294066082694e+00 2.960737274516581086e-01 -5.107100951966492275e-01 8.936741246414224571e-02 -9.888087339635803774e-01 1.792567494532314454e+00 1.503170901364857537e+00 1.819718271330685033e-01 -1.169165470647991895e-01 -5.059812438919785160e-01 -6.708622942006536860e-01 1.537345647688335593e+00 -1.632766521779890345e+00 8.048656546906195475e-01 8.004597362223493384e-01 6.676151902377021330e-02 -9.033839632148076282e-01 -4.734088192401136319e-01 -3.785418144034246035e-01 2.933229078116355582e-01 -1.121415332907933049e+00 -8.009036050427584819e-01 -7.407650349978786020e-01 2.256447805920673011e-01 -8.936899157501103641e-01 -1.351922442218666864e+00 -1.618848283778806518e+00 -5.767788042554883310e-01 1.108457443428735978e+00 2.158611072129066055e-01 8.448929804026817925e-01 1.115891903603839053e+00 1.797216572071517637e+00 -8.132964363859801482e-01 -4.273522844024357781e-01 -8.949672221371941516e-01 2.948493725291425616e-01 -1.464434385873068845e+00 -6.604216419421758966e-01 -3.827979508885448467e-01 1.646798751309830999e+00 -2.006619894340084365e+00 -1.572098022401165363e+00 1.294336940365119759e-01 -7.948065764364864449e-01 -4.092177454242788004e-01 8.071047555475248103e-01 1.841093679943791583e-01 6.534987622465252000e-04 -1.339865224471465277e+00 -1.584183633594648810e-01 -6.461589533807789998e-01 -1.132151939935768376e-01 1.063043077663803571e+00 -4.951020343530642132e-01 1.613336214275548963e+00 3.204963356867974733e-01 -1.075419621509708934e+00 7.033953755689249521e-01 -4.609107960390872449e-01 -7.392787817920881688e-01 5.209781299669402621e-01 -6.318721022536578635e-01 2.983729236957657793e+00 1.661406121832525451e-01 -2.895900684638293421e-01 -2.544803452715737602e-01 -1.055076155458523957e+00 -8.532740828826735902e-01 -1.466799997719823612e+00 1.346927870874712996e+00 6.972214380671751810e-01 -2.665519465654151432e-01 -1.794706440953105719e+00 -1.658473754406216139e-01 1.623338428233048081e+00 -3.001170924908196924e-01 -1.988601710920162302e-01 -2.292788523696637215e-01 -4.326282275274955236e-01 3.507426528650746667e-01 1.962257712207950977e-01 6.129058645879064127e-01 -1.641354340158420744e-01 -1.848394173346862512e+00 -1.065412406365680242e+00 1.381781448557578784e+00 -5.588348015289468229e-01 -1.419385986034548575e+00 -4.055523256882956895e-01 -4.985783663560610646e-01 4.218058563627940551e-03 -1.255684315741758761e+00 -1.662619699026100850e+00 -1.240602960615689865e+00 3.506325728160848976e-01 -6.046576496013997826e-01 1.767597673152409454e+00 -7.598738078963239717e-01 3.880036384478636746e-01 6.226148093656934668e-01 2.883903735058251927e-01 -8.402214793121245973e-02 -6.046810407369843654e-01 2.946072883803995790e+00 3.911715243037189871e-01 7.634318915841414865e-01 2.203295162380204397e-01 -1.116178304771458407e+00 -1.036566668828564630e+00 -2.411769925214340693e-01 -8.564734081211912153e-01 1.232156000343597180e+00 -4.114755726683433368e-01 -7.276632005917983426e-01 -2.155257805547001304e+00 1.452207216984297833e-01 2.202460031139579222e+00 5.964643729984082654e-01 -5.943064333019164591e-01 -8.127431713193243590e-02 4.560364565282800653e-01 -1.106373554919217322e-01 -8.884412515682841432e-03 -9.635478527078472633e-01 -1.577263635963201072e+00 9.511843619134647820e-01 4.658595247691800501e-02 1.250872633431180825e+00 3.733602980286794271e-01 1.179620852450531610e+00 9.412594553748677706e-01 -2.741313063862586830e-02 -1.517774921918047193e+00 -3.155862123866478575e-01 -2.070790458068854645e-01 4.371823335555304335e-01 -9.269531372622707988e-01 2.153418104529348232e-01 -2.196330387606473256e-01 -1.216295939548966754e+00 1.023482645918174505e-01 -1.298909127527995977e-01 -1.041470438524569220e+00 4.169351714214157290e-01 8.539041037852299620e-01 -7.258031909846442975e-01 -1.595248910842221424e+00 3.456490448884034974e-04 5.552096417716854138e-01 2.717730856928761152e-01 1.126938719262376543e+00 1.886414596368332364e-01 -3.422137827049354653e-01 -1.544647181052246410e+00 -1.038442352441612870e+00 -1.815731425872142646e+00 -2.588665958156065594e-01 1.695264337584089509e-01 -1.219521277531326664e+00 2.007478924407882115e+00 1.050930083731971276e+00 -1.527339998177509983e+00 1.664749493549003256e+00 1.328025666729343746e+00 6.277031785818485421e-01 7.675965904593969047e-02 7.726274021246922752e-01 -1.169077937284423996e+00 -1.691278966025252739e+00 -3.122542661406338405e-01 9.593246179573385046e-02 3.049871780790880393e+00 1.230158345608403758e+00 2.125855453051678778e-01 7.470774575407344020e-01 9.985572474602203430e-01 1.804938721504468324e+00 -6.132250404871466554e-01 -1.534950069711958021e+00 -2.245042221396958138e-01 2.753134704161561697e-01 -3.512723240327068619e-01 -1.291645339081274546e+00 -6.801656787028106388e-01 1.054342701084652445e+00 -2.399638369137280791e-01 -3.270551549873143005e-01 -2.742827395721209593e-01 1.077899408427804434e-01 4.430550765968235133e-02 6.775800353097362061e-01 9.530488945294276482e-01 2.168396101012155519e+00 1.041727105731873992e+00 7.989394914932949066e-01 4.442786161441474313e-01 7.794175795810664997e-01 -2.956188358788820487e-03 -1.372167190416269777e+00 -4.733824294522914755e-01 1.626631385934943275e+00 1.122473684503524360e+00 -7.695510100709536117e-01 3.863893972851564773e-01 -7.040013487143303994e-02 -1.139553207023928261e+00 -8.676946398409460803e-01 4.095816063426108711e-01 -7.581366993669393928e-01 7.133882273586467093e-01 -3.774483852453534571e-01 -1.529890716347166002e+00 8.831269006572738389e-01 -1.498182243968483984e+00 -1.811267567543189405e-01 8.260408852591412110e-01 -2.423861114753457849e-02 -8.514853417794454593e-02 1.692187596445813291e+00 -3.969742556596395633e-01 1.909345572367829591e-01 -6.481821789234822884e-01 -1.461362788494422471e+00 2.553175333639374767e-01 3.220543210609103091e-01 3.722291734604954994e-01 -1.875163665934788670e-01 -1.118798929788774599e-01 -3.223962597754643777e-01 -1.399873033605224970e+00 9.983389089445121600e-01 -2.337276542260410817e-01 3.166841281904939076e-01 -7.361368514501502869e-01 1.565204649620853594e+00 -4.915904937670430019e-01 8.857638731523388709e-02 7.708862127027903410e-01 -1.030596997630567779e+00 1.163863639687570561e+00 -1.033062451994299913e+00 -1.731919872402264637e+00 6.907507796922509602e-01 1.428962145772085801e-01 -2.968551317220560648e+00 6.299925771170840072e-01 -3.341396842252170596e-01 -1.157533732468520205e+00 7.869328600065685908e-01 2.244589319534322502e-01 1.563836058408544227e+00 1.293565000430398904e+00 -1.235487583414505153e+00 -5.083672664356641002e-01 9.982398044954151617e-01 5.312672896908690046e-01 5.136620818876812440e-03 6.473305097158541521e-01 -3.893890124739637221e-02 1.603886595103856672e-02 2.074435268032354784e+00 -1.777117454060931578e+00 1.257740651145991650e+00 -1.106801757111600226e+00 -1.167987348087239918e-01 7.420709147282850138e-01 1.165334492265671651e+00 -3.494404096557131578e-01 5.448780831080849429e-01 8.406173940829556601e-01 -4.238865117329374543e-01 1.540711679940214074e+00 2.879869835157812252e-01 -1.139006369253091844e+00 1.877277291257190672e+00 2.902703453206705864e-01 -3.052327388085765425e-01 -1.175075743794110394e+00 -1.536829677634772962e+00 -1.423302198989371936e+00 9.325702234118962153e-01 6.311104845507442551e-01 1.883038507838560305e+00 4.763966051245202560e-01 5.207479426002917799e-01 -8.540818513825072511e-01 3.112970935874518896e-01 -7.414944237339692046e-02 7.290572801052530583e-01 7.201714691784505407e-01 -1.144235884166013628e+00 -1.216639115608853405e+00 8.461748780251272528e-01 -3.313178678563928337e-01 -9.466266365347434375e-01 -1.388189949942516543e+00 8.643258487722144112e-01 -1.743645848960632960e-01 9.641054127919047589e-01 -1.416022668575172450e+00 -7.719766191659823695e-01 -4.855314007071887539e-01 6.363837573143362736e-01 1.384989999139831340e+00 1.351227392110007086e-01 5.638721443878271788e-01 -7.014484003119700328e-02 -7.747262497882658749e-01 8.769000457319174602e-02 4.480523457001989174e-01 -8.263827840727235863e-01 -1.263707269859121463e-01 1.594540562322559696e+00 1.657210602135431587e-01 -6.841591091810387271e-01 1.563482835827536999e+00 3.730414081339022414e-01 6.704382835299308452e-01 8.540412601104495627e-01 1.225821424172267582e+00 -1.011555429375713189e+00 -9.504302026341528986e-01 3.464696483702837948e-02 -1.648949959958265543e+00 1.929536163709993701e+00 -7.059182559570900128e-01 9.974750023005271582e-02 -4.375778595685357319e-01 1.690671833886966180e+00 1.853885530474105037e-01 1.361227109413984948e-01 -1.153606405162322268e+00 -1.407418486375166644e+00 -1.613131927448385738e-01 -2.473031729407116630e-01 -9.978176666321258992e-01 2.639028014926824706e-01 2.686498485581720885e+00 1.559524289472456804e+00 -6.562864841061093468e-01 -1.749739145771389282e-01 -8.212401655725437566e-01 5.587453672222950640e-01 4.607832687103809166e-02 5.995284713680846256e-01 -2.448933704143975987e-01 -3.818019903700661244e-01 -1.761808779283676518e+00 1.385288994450978972e+00 -1.394870372536925140e+00 -1.240526541715625264e+00 1.307546166878326144e+00 -1.155021935461551796e-01 -1.115058100640145877e+00 1.171581678633138335e+00 -8.629277403289377091e-01 2.101570998673263801e+00 -8.448063617297957295e-01 -2.501823354336967675e+00 6.798252024248789827e-01 5.450140173026752910e-01 -1.583129522813368384e+00 3.873346270231902127e-03 3.851873953587667265e-01 1.011130770726640371e+00 7.648710028364434643e-02 -3.797269074753477081e-01 1.589130186319913374e-01 -4.177511448240232017e-01 -2.164806712365605415e-02 8.114426884726208544e-02 -1.919147607389292576e+00 -4.230844558290691171e-01 -7.844639291294308592e-01 -8.463552169123657043e-01 -1.744365516912052438e+00 -1.301300103324084745e+00 2.459746753186228541e-01 -2.730083490934528401e-01 3.569607513186661141e-01 -2.578121288025576052e-01 3.976407002557230119e-01 5.301678040397446168e-01 -8.777623444686804000e-01 6.305855748260320581e-01 -2.971308482546829166e-02 -4.910292331785823250e-01 -1.317269026972816892e+00 9.431173985751519634e-03 3.339482302764760213e-01 -2.524915328354931932e-01 -1.369083249273398639e+00 -9.558802365217585750e-01 -1.270503285235529578e+00 2.400193224655776392e-01 -3.920436972948630472e-01 9.725888755561602483e-01 4.952955784194586486e-01 1.595682120488460587e+00 4.492203609918788976e-01 2.897226130743167372e-01 2.197917361800416636e-01 4.282924745628529095e-01 1.274583675680298844e+00 -3.121699789448121876e-01 -2.007887890787114771e-01 -1.005694816590260388e+00 -3.606818570968211013e-01 1.980634350083890327e+00 -1.470911582313356947e+00 4.691546857779526070e-01 -2.245959248677701636e-01 -1.051957952464511598e-01 1.587741268601759126e+00 2.295340954835344005e-01 4.239076161705323531e-01 1.660022932130774231e+00 1.166740576543823238e-01 3.277554960498851311e-01 -1.341435965025803645e+00 6.803962684877462586e-01 1.261055189718158998e+00 -1.397666686341783482e+00 -4.647525684855025041e-01 -1.685398654045815736e-01 1.118646976355979428e+00 7.785176009022704013e-01 5.445301149703170029e-01 6.694594752572657903e-01 -4.141561062982431762e-01 -3.906426868683028908e-01 5.575020631211049515e-01 -7.974480625645996579e-01 -1.114066169271840767e+00 -2.748057401595952604e-03 9.899242308196988527e-02 3.080562448096468842e-01 -4.738419610224486322e-01 8.538504945528704315e-01 4.594357483691490218e-01 -1.283382938185145372e+00 6.895286760616509136e-01 5.452773445054663881e-01 -1.411151892534484142e+00 -2.045812506289565125e+00 -7.842739341768346639e-01 -8.874733804477414889e-01 1.407281680510720223e+00 -7.625578456654627524e-02 5.157476888259681091e-01 8.215910284963165999e-01 -1.630525303329070086e+00 -7.952218411007689891e-01 1.764565469017001176e+00 2.183539143627914736e-01 -1.730933360045734393e-01 2.389104290977932810e-01 4.314614287521809644e-01 -8.963109315801448540e-01 8.916440243565921797e-01 -6.491193311098869545e-01 -6.157767471315223062e-01 -9.324234055521887221e-01 -1.063424385422118590e+00 1.101778400605998742e+00 -1.563696295125570623e-01 6.103021087793514265e-01 1.008128129633419467e+00 -1.261492499590801009e+00 -5.503568146354466117e-01 -3.858760410893273818e-01 -1.422181830503523869e+00 1.575189293928351275e-01 4.690308551779227564e-01 -2.323063193305944518e-01 -9.049118500096580142e-01 -8.586177017775531439e-01 -8.557446205992569332e-01 -5.688086677110472111e-01 7.852935224430466210e-01 -9.162615813088119676e-01 1.267643557397147402e+00 7.286744653020316154e-01 1.439655657737892946e+00 6.712201747251268502e-01 -1.410931704241103368e+00 1.050500533608205833e+00 -6.954918140572888818e-01 4.650736303198214627e-01 -3.605939663913165227e-01 6.431176162436186283e-01 -7.459432961274348184e-01 7.671714546017986969e-01 -2.133659894146650693e+00 1.202971484340794456e-01 -1.014838152225073786e+00 -8.635704328213014147e-01 2.964493904246411904e-01 1.508266257060985494e+00 -4.842649937514652003e-01 9.942501326279430673e-02 -9.563656834811520291e-01 -1.912098652165931334e+00 1.025848438487010128e+00 -2.528609376845678103e+00 -2.963407121884426565e-01 5.027894366470953003e-01 1.700851250208205601e+00 1.376740071772920571e+00 2.991107428123572221e-01 -1.817647073619751197e+00 -2.885541576582516532e-01 -2.520596576537071254e+00 -1.088577153753848004e+00 1.292821222143356874e-01 1.191332480599952781e+00 4.020974971041970103e-01 -7.333069135328085242e-01 8.770982258697960221e-01 1.660279527972546854e-01 6.106696591080011949e-01 -1.285742923589662690e+00 2.804262326081020662e-01 -4.144937818726391332e-01 -1.308016642162796173e-01 -7.938823591018472348e-01 5.241760320074808632e-01 7.541523901824545018e-01 1.990332143022634614e+00 -1.622683329410038733e-01 -1.050626371689159955e+00 2.337732177834858094e-01 1.514016229560426030e+00 8.431473714426614974e-01 -3.921447927168389413e-01 1.976468113123296844e+00 -1.597482119085127938e-01 1.057093527009962397e+00 -2.417817635734172743e+00 -6.175919485567537420e-02 -8.575116015978698769e-01 7.962769386544639172e-01 -2.170807069280766832e+00 9.093265093357785211e-01 -1.085073510958356691e+00 1.593444653292972912e+00 1.366783699612326819e+00 -1.037062465742016881e+00 -2.383583956099273038e-01 -1.721777189475901748e+00 7.311397152767299401e-01 -5.046967001218731486e-02 6.717885924401434394e-01 -4.129991239785448243e-01 7.680046245408247430e-01 2.071437972470393518e+00 2.936553559340813746e-01 5.157692972487182281e-01 -5.593800274150471097e-01 -1.063716780623401803e+00 2.566638070844010633e-01 -4.718106774525825942e-01 1.936456643369691477e+00 -1.158229035490588865e+00 -5.309111487106566996e-01 -4.066565116073956321e-01 -1.993856681450549395e+00 7.060025470767172795e-01 -2.408505098987273052e-01 -5.447820698009743223e-01 -2.244093293081107221e-01 3.596919159854667369e-01 2.404637764589698246e-01 -4.356450421634885384e-01 4.016638487254471368e-01 4.311189191657098796e-01 -5.367840296132272426e-01 7.096165350083999401e-01 -9.018877017146409436e-01 -8.965428852483054989e-01 3.262337045559989268e-01 7.332584579533402147e-01 -3.337621464822091433e-01 8.243579131935990789e-01 6.999576549504322731e-01 -1.937489307673315064e+00 7.894470880072108621e-01 2.015925920681540084e+00 -1.188826171889959982e+00 1.221999684942867148e+00 1.904966449984119847e-01 3.817311223011540799e-01 4.310411376840997399e-01 4.129329448564295069e-01 -2.752500756135190518e-01 3.767124660189084817e-02 -5.887305310426155236e-01 -4.959460421034987410e-01 -1.465100975135710526e-01 -6.392992040792381259e-01 2.209677520947939955e-01 -3.526050719832143909e-01 5.501970076035048729e-01 4.395666167409669756e-01 -1.246679556339490791e+00 -8.624050674794184745e-01 -4.791566977607974454e-01 -7.421419022165977042e-01 1.686129950769950092e-01 -2.280456897961908591e-01 -2.237295832044832622e+00 -6.695588248598748349e-01 -7.221458989308601195e-01 1.037355161676225102e+00 1.878885689890982036e+00 -4.007868393850474442e-01 -3.782938324856195411e-01 2.498579169986968884e-01 -9.774025352854681659e-01 -1.959867988234080594e+00 1.792692761902065834e+00 -5.229941026529063564e-01 -1.795352695270239440e+00 4.404738674397828957e-01 6.274949919772411233e-01 9.564941817185476092e-01 4.278492299682329358e-02 1.933237077489981803e-01 -3.837920673667382654e-01 -2.097666397148303830e+00 1.506467738977546933e+00 -8.947235681654563955e-01 4.199945411188788502e-01 -1.170855867018070900e-01 2.587493188562891566e-01 2.451277597825567423e-01 8.200439645441879311e-01 -6.469602650048336123e-01 3.244990234195326839e-01 9.580693072226061091e-02 9.625599215109618134e-01 -1.703777584121103583e+00 -1.380087993379490729e-01 -4.913971104837356885e-01 -6.667904537942573318e-02 4.601011391791678951e-01 1.675340254183592115e-01 4.864569454591267939e-02 1.534868939941236854e-01 5.892834529470009769e-02 6.251913744613760704e-01 -7.363676928943526656e-01 5.925798818452262529e-01 9.059739336467885484e-02 -5.864516438952777078e-01 6.888810778878379226e-01 -8.434734326425664674e-01 5.190820634653103838e-01 -1.565480337359863583e+00 -4.263362977440293689e-01 1.466058088238640700e+00 -5.594580039334792199e-01 -7.043032187730495775e-01 9.031884628481395838e-02 9.412035612305461596e-01 -1.031632487497736728e+00 1.591376994967774294e+00 -1.278365487075760809e+00 4.685006783100468253e-01 -4.273167101290746561e-02 -1.240104424868490263e+00 2.324057926888952519e+00 1.415770781447799331e+00 -7.798617456682304105e-01 -1.886650815618091392e-01 -7.676309105594016913e-01 -2.707235403270923935e-01 -4.161038528038071282e-01 5.949995956800547825e-01 5.343555458678101999e-01 4.029682493046028990e-01 3.041058023095574714e-01 -1.841295414673327357e+00 -7.365656853586443065e-01 8.302117941544210344e-01 1.069407905475906695e+00 9.828821083957297589e-01 -1.171157265684692694e+00 -9.427793162116056003e-01 1.530586101812525524e+00 -5.571622300705717512e-01 2.196927359395072443e+00 -1.002918273361360635e-01 -1.517892663669214715e+00 -8.618428946460900131e-02 1.125830036069423723e-01 -3.671007564566785009e-01 -6.629830328020225316e-01 -1.784396400398792493e-01 -1.990394429819770661e-01 -3.776851556768499041e-01 -5.489666487026545472e-02 -4.377000378703982397e-02 -1.623462380075713973e+00 1.881860911508894119e-01 1.808170276429180490e+00 -3.898791179336522084e-01 -1.408647035078693932e+00 1.175484411179560595e+00 -3.607554968467501233e-01 -1.040438272242972362e+00 8.018996602327200796e-01 -1.183828559474910502e+00 -8.643920780573319806e-01 6.332892617274175073e-01 -1.484486686971884906e+00 1.312568374171570129e+00 1.721128375647867914e+00 6.960617862752209450e-02 6.554215491605253074e-01 -2.445431730279680860e+00 -7.928490559260326087e-01 -9.432358483474561073e-01 -1.026550101389745590e-01 1.429432214107693444e-01 -6.005701979571048676e-01 -2.838485028925995524e-01 1.347630927556449532e+00 1.297045208637156666e+00 1.117452080808991888e-01 -3.794015261361137203e-01 -1.044131097941178643e+00 6.501102079273777257e-01 -9.523040353204561548e-01 -2.474222041004205397e-01 -5.340122791531711627e-02 -1.362916697739271932e+00 -1.254805204965417031e+00 -1.812548311667750767e+00 -1.019222525523357792e+00 -9.368965058009768310e-01 -5.121350601166998334e-02 7.191956862936100814e-01 -1.646988310824250235e+00 -2.031104637043611993e-01 5.919475108025578081e-01 -1.175242408674203487e+00 1.247367056732374246e+00 -2.688666505837380982e-01 -6.374200895403210609e-02 -3.728399241640397710e-01 -1.190890394174922706e+00 1.235079447479153325e+00 -2.950360756418065611e-01 -2.864804616824934702e-01 -3.900298370035172879e-01 -2.870648111650430656e-01 8.077224797820117264e-01 -2.478441178540028433e-01 -4.932355095464839301e-01 5.719238480670121305e-01 -3.136483762504279071e-01 4.273654563075903190e-01 -9.181635997411694561e-01 -4.278226260311079332e-01 -1.842402587777866696e+00 1.111940373090516965e-01 7.984709698604612882e-01 -1.828028679073177454e+00 4.488343614968350326e-01 -2.808333031157013715e-01 -1.579109633880988184e-01 1.320131179140358713e+00 -1.293069125945513036e-02 -6.286573181746719641e-01 -1.814367781374328192e+00 9.672568703070271168e-01 -1.208338064328951633e+00 -8.946619134205132662e-01 -9.701885951271246866e-02 1.173309008449141322e+00 -8.577923456174166850e-01 -1.006977167568502640e+00 -1.079370714194544778e+00 7.482898339854496816e-01 -2.292900802409798544e-01 -4.856081221458791730e-01 -1.042838769256118292e+00 4.655529459598127251e-01 -2.505290196716460915e-01 -2.698781892871431887e-01 -9.015152574539619934e-02 -9.014586769882748651e-01 -3.821910699243232235e-01 -5.767664009300457195e-01 1.021972550323583473e+00 1.114552864762419881e+00 -2.065065305574565468e-01 1.881950822513306809e+00 6.911917023862694798e-01 8.196795572923203377e-01 -1.287703594741205770e-01 7.644527542917846086e-01 1.529464489904196700e+00 -1.411369791576454036e+00 1.523763134207110959e+00 -7.481422333031817473e-01 -5.886095519917922125e-01 -6.271851963673039654e-01 7.879750153913417376e-01 -4.880854721783674521e-01 1.936284918483118567e+00 8.629420679015766815e-01 -3.222319624082299327e-01 -5.739289171690098446e-01 -2.407760769896805930e-01 4.275765305346589384e-01 1.126437803868183929e+00 -5.006179463256600348e-01 -8.686349289207132562e-01 -7.152448124218429015e-01 1.292849970885516342e+00 7.397532732900665708e-01 1.772376557549795395e+00 -6.659616639375977032e-01 -5.057280271644323255e-01 -7.881121921689967502e-01 1.263220406510720428e+00 -1.103735564085850607e+00 5.775515144461772499e-01 -4.239852493390289800e-01 1.855472150246030016e-01 6.474381354812749345e-01 -1.409220396842531420e+00 -7.250527259006991354e-01 -1.064698716935222222e+00 1.704232209405290410e+00 -3.971351890599879586e-01 -9.047811971000466746e-01 1.521929860587435401e+00 1.127103476425330292e-01 -5.902830509707911177e-02 -8.476203784853232337e-01 4.406309177834345503e-01 1.741334185380801980e+00 1.059790033889618011e+00 -5.785501948696556429e-01 -4.496446521574049560e-01 -1.631981765056772726e+00 -8.466184300553653008e-01 1.694882987043174749e-01 1.018352817831562840e+00 8.842062157036447712e-01 2.416390658070318997e-01 3.948728455759007994e-01 -4.486942514598954990e-01 6.701916819850488594e-01 -1.385466159404034336e-01 -9.332025965745126550e-01 -1.308814136783423177e+00 1.838220805702148741e-01 8.744801633221779280e-01 2.065960994494019098e-01 -2.402925198822717157e+00 -8.040057778103142372e-01 5.455245549276994677e-01 -1.845711608224901226e-02 -4.527301628008099099e-01 -1.981808303197750920e+00 2.171327240139373060e+00 -6.720832155524985030e-01 1.477428005510832643e+00 -4.338506704804499514e-01 -4.952478109154215824e-01 -1.717007472112735300e+00 2.904492430741758557e-01 -3.582202821924629355e-01 -1.880147830703257084e+00 1.495413957189511756e+00 -7.574234882828757842e-02 6.662332091508305076e-01 -1.323545607621550380e+00 -9.493175347319936508e-01 -2.084446126227177398e-01 3.807424551150504488e-01 3.350908347241442486e-01 2.517921301924546107e-01 1.720331648719996762e-02 -1.045906826737704076e+00 -2.812516722118252321e-01 -7.463565370837993429e-01 1.392409597152848511e+00 -2.984642504149599862e+00 -6.436649985966035395e-03 -5.487656240898349802e-01 1.799940765560831935e+00 -7.122473436750702547e-01 -7.027135818328540395e-01 3.306650908640156317e-01 -9.078340918305176366e-02 5.673442250712071866e-01 8.691463417309736039e-01 -5.388737608967284487e-01 4.850723972765345615e-01 -7.909418102991174759e-01 -1.758271928904600934e+00 1.816911475136894882e+00 2.645690037801937677e-01 9.154485730279978695e-01 1.654269786524035002e+00 2.922109666956909102e-01 5.635584540587799118e-01 8.278529818233072435e-01 -3.009222644020291826e-01 -1.472899605088523245e+00 -9.989982671208105236e-01 -8.909202111962378767e-01 9.257339900599997895e-02 -2.233584331367802989e+00 4.565280800740867395e-01 3.665792793280747697e-02 5.671399206431116946e-01 -6.433082083887814440e-02 1.653318185902144188e+00 -3.414221854532260847e-02 1.147611290238376158e+00 5.906034270873310454e-01 -1.213892957145389584e+00 9.279129634142414540e-01 -1.160187627619532758e-01 5.146669383286833765e-01 1.743097229480992244e-02 1.332294577996431473e+00 1.051985431974967744e+00 1.287493549433419981e-01 1.565425674362243280e-01 -1.028057757319723597e+00 -2.014978279287989338e+00 -1.144979968431983020e+00 -4.892581609448907742e-01 -5.033611564795850146e-01 5.336212798345243424e-01 6.502856650215467216e-01 -2.275500006339754300e-01 4.854129959025593744e-01 7.142962935988098616e-01 -5.066988479363719877e-01 1.358084694546695781e+00 -6.361998119508407434e-01 -2.356693931546767484e-01 3.695198932228453970e-01 2.104430404823079748e+00 -8.837266182755791899e-01 2.258573133093072505e-01 -7.614470066220118127e-01 -7.563241124310331465e-01 -3.832626576768306537e-01 6.241412190034961727e-02 5.671246459787753214e-01 -1.747883962912444300e+00 -1.505034925030757975e+00 -1.925888209996575284e+00 2.221433545618220484e-01 5.874103500560818453e-02 -1.363147456670585456e+00 4.921719973717477714e-01 9.411413927348950548e-01 -9.816784287109431295e-01 -1.844583872378246392e+00 9.876252695020887318e-02 -9.899527660918675531e-01 1.898554986180596982e-01 2.892479227913857254e-01 -1.911065925799119158e+00 6.349215190621989580e-01 -3.933635314399698824e-01 6.499981445704944294e-01 1.063298472815484619e+00 1.028708490964100886e+00 4.789716340305998354e-01 -3.260232298365664527e-01 2.428823424004509721e-02 -1.619627036274449705e-01 6.617503739983203737e-01 -1.337375884114067048e+00 6.436583270658574607e-01 -7.132902946449616310e-01 1.053588464525904378e+00 1.541615269595393578e-01 1.745494373880583039e+00 -3.264023534261686205e-02 -7.235833843438065349e-01 -3.116632028276202226e-01 -2.086993022916285856e+00 -7.623673258026852917e-01 2.345465819662607421e-01 -3.907106808275420673e-01 8.949380488385307864e-01 -1.492270679642266618e-01 1.597709457168997316e-01 -2.387983402161119706e+00 -4.778131449037359979e-01 3.369336580775483259e-01 3.705523122141016201e-01 7.107144681421910803e-01 -6.980427680310868910e-01 -1.291357743998929886e+00 -6.103179556668101302e-01 6.552880646474893434e-01 -3.475453147686013433e-01 -4.260522147234335200e-01 -2.444637601228164259e-01 -7.059693364302708218e-01 4.978757685213782702e-01 6.227511836458400341e-01 8.785288504695686340e-01 -2.480357175757405552e-01 -4.414018158087198440e-01 -1.523511469617390812e+00 3.973101182246594476e-01 1.707063481112884418e+00 1.437320691591059130e-01 -8.763824843943240905e-02 4.983968318383993901e-01 6.701460096783476428e-02 4.025923839644467428e-01 -1.090602534470819451e+00 9.406122360713721209e-01 -2.142997816360737495e+00 3.989470470728179174e-01 -4.516962115281344947e-01 -3.267638650738041717e-01 5.022376951351675833e-02 -1.225919456127823493e+00 -6.214057489623237007e-01 -7.238382693888660568e-02 2.122694817812913914e+00 -3.516700236703875215e-01 4.495610977250047435e-01 4.513668552666201816e-01 3.121049348461022999e-01 -3.423873542811896598e-01 -9.989465059798185997e-01 -6.195798101440380679e-02 -7.042340583052328351e-02 -6.947898511009024114e-01 8.235119774580709207e-01 -1.045349729187723176e+00 -5.777394438848045821e-01 1.237627286746332933e+00 -6.229661597470741441e-01 -4.288945484440355727e-01 -1.351344198195119528e+00 1.797551207419399999e-01 3.338650514966867711e-01 1.439257327358149485e+00 -9.181182508338046055e-01 -7.326234128245234789e-01 1.108069054787168328e+00 -5.191471866532779700e-01 6.803699715512632196e-01 -1.133433891360595691e+00 1.025584913570866119e+00 1.116681858176217901e+00 -5.954928156687709917e-01 5.444697481425250229e-01 -1.594639582631256491e+00 9.520631704032237463e-01 -3.093149488867127372e-01 -4.419410217588496392e-01 -1.143514632053515223e+00 -1.145450649655488817e+00 1.072234393449089884e+00 1.065552808340250790e+00 -5.151765730939187327e-01 -1.243168079278041072e+00 1.308580338988457603e+00 6.582072309685899070e-02 1.651742535575640103e+00 2.252504848545263005e+00 2.002223262624809319e+00 -2.678486571911777303e-01 -1.498260617566501640e+00 6.803870908467284373e-01 -2.564134047868924515e-01 3.112119376114220959e+00 -6.501284755370509982e-01 7.227243753319129160e-01 -6.420171768294656856e-01 7.978642715488679649e-01 2.963275902037929566e-01 6.232280753756338498e-01 -2.136089347528832949e+00 -2.002909722329668241e-01 -1.122986951517487730e+00 -5.859093395800927251e-01 -6.039984055599881829e-01 4.620453899122821673e-01 -1.744295804324339505e+00 5.022698238314482477e-01 1.506159202244160555e+00 -3.207446036339925421e-01 -1.716957660407991693e-01 -3.652360968419497422e-01 -3.076702101625380936e-01 -1.215375636960307926e+00 1.362728567380272704e+00 1.094126288531409585e+00 -2.613337449920927202e-01 1.898385180412799911e-01 -1.929286509718838083e+00 -8.752871440210431564e-02 4.284751885299025731e-01 3.222573434091429712e-01 5.241960558207099385e-01 -9.244211450333723601e-01 3.216366958069279969e-01 5.980507997013194688e-01 6.845963511454865591e-01 1.972466515578471746e+00 -6.246803886269517436e-01 3.239774784455603379e-02 -4.455445756844239602e-01 -3.804102936345137298e-01 -2.167853116783876322e-01 -5.498425786587424202e-01 5.341533914214198209e-01 -1.258192022118431286e+00 -6.250636410832040302e-02 7.805467718590838322e-01 -2.431466372576636826e-03 2.396213923249564393e-01 3.230266570601079967e-02 3.106404299414311510e-01 1.388067973236497554e+00 9.636548703862033438e-01 -9.628765908447035615e-01 1.877621066100180480e-01 -1.069738608623738152e-01 4.567019140949139522e-01 3.468788701536812402e-01 2.717671107431913313e+00 1.454425297959087704e+00 5.948921920050252998e-01 1.120084726526565828e-02 -7.375070799193051974e-01 1.061297332075535407e-02 2.492333807606857132e-01 -6.609601935608775403e-01 1.190597126341006451e-01 1.670971560345127171e+00 1.229539297336698311e+00 8.366912333830318904e-02 1.344480239320993142e+00 3.388202033523104451e-01 -4.972428666704306610e-01 -6.985129668971214179e-02 -2.921098879557995520e+00 2.082714848008672959e-01 -2.894776850481332042e-01 -4.556287711061012269e-01 -3.172481991522102529e-01 -2.670241483291957985e-01 2.663288031967267488e-01 1.400356749253004907e+00 -9.852646250857970411e-01 -4.202757852652250214e-01 1.962053305861180208e+00 -5.719091347137359449e-01 4.646029919558387067e-01 -8.206565055391455699e-02 -1.038088148017049628e+00 -1.083463630096032526e+00 -5.036917751067115923e-01 9.032057704294367204e-03 2.635846281066563268e+00 3.659904597475740484e-01 -1.063348186730703970e+00 9.540731947277888425e-01 9.410402271215576597e-01 -2.248886828206773547e+00 3.460865930920178218e-02 -8.325920721170648742e-01 5.672816280484285212e-01 4.867606330110242630e-02 -1.179146742026396660e-01 -1.817002743700334433e-01 4.979569662536040275e-01 -1.451571318924872678e+00 1.086998591439543915e+00 2.486495512122556040e+00 1.884633229107298469e+00 2.546281789508009208e-01 -8.585069640545825442e-02 -1.548509764884600903e+00 -1.405423669421030253e+00 -5.613270312279540208e-01 2.304614996323499199e+00 -2.171342269131755764e-01 1.449847872849836072e+00 5.489907519124094248e-01 8.164459192580088009e-01 1.619550676090368013e-01 3.896108531424715138e-01 1.108551230648352703e+00 2.520004775878418868e-01 -6.534526825515171167e-01 2.755390258765881839e-01 9.064094537735606361e-02 6.315172482328081927e-01 7.269737154330796480e-01 -1.070788718748476309e-01 -1.427234797752485296e+00 5.553900873328923016e-01 -1.105871285477589838e-01 5.049612435199603011e-01 1.377842521324170288e+00 -2.799039085431039631e+00 -1.369200142887283089e+00 7.757881670019424192e-01 -7.094468232581218059e-01 -4.681317152135551773e-01 -6.430581507814192577e-01 -2.211261424001127907e+00 -7.892756907503434283e-01 2.985194502964865215e-01 6.845105350504435138e-02 -1.028867459966431586e+00 2.269303621344713126e-02 1.962213388032325034e-01 -1.559866929172143868e+00 5.869981117303499363e-02 7.789027337459124567e-01 3.872148554363487039e-01 1.428174330099100109e-01 1.799569786695933482e+00 -2.034245949641625695e-01 1.665075015704052586e+00 1.128526512539018922e+00 -2.310570399995191870e+00 -2.235315551566312564e+00 1.223374715841924587e+00 1.486151402978143521e+00 8.242908507408712449e-02 -3.047687759146391895e-01 -7.078463449852100409e-01 -1.552653001757602069e-01 1.484173618508352888e-01 5.466770282342583442e-01 -9.782772114022473264e-01 -4.283385437178274247e-01 -3.061214928688565706e+00 3.150032329723469360e+00 2.295995221139913722e-01 -9.206140011736217987e-01 -2.789055115325492773e-01 7.295361852072114184e-01 -1.080239575564111210e+00 -8.840205671210971117e-01 5.540141230425144059e-01 -3.675139049678233794e-01 -1.236116933985470068e+00 -1.130596556984907464e+00 -1.445470076839521667e+00 1.723554054865770735e-01 1.315986868449722014e+00 1.420850500785491910e+00 -7.597397221448047855e-01 -1.863523353391084159e-01 3.551803637281092829e+00 2.353760275308761085e-02 -3.125568727404771097e-01 1.251451977637379587e+00 5.451508206879186469e-01 -5.191389351323522083e-01 -5.577544904162733408e-01 8.414618282636711077e-01 6.515613710649156842e-02 8.333872638513527553e-01 2.078318460601138729e-01 1.172912227937304097e+00 1.622867238128238965e+00 9.426548473789246874e-01 -1.002746114430055790e+00 -1.481312837218216272e+00 -3.311891991766218180e-01 6.561547546949210163e-01 1.106654957006997675e+00 -1.338882398394949241e-02 -4.268494003951162075e-01 1.859094303760114864e-01 2.560983688308045014e-01 -8.202581083907394266e-01 7.963382800296610053e-01 -2.644701513170373275e-01 -4.951853132319445350e-01 -1.476787052471419059e+00 8.898530342807298155e-01 -1.111794275948456701e+00 6.199541435523303612e-01 -4.497449737060958408e-01 5.690152094504532521e-01 1.377954452600200330e+00 -7.712668268862328258e-01 -4.299569977602766824e-01 1.721235405885101377e+00 2.579404080848280434e-01 -8.395058099795653650e-01 -6.790565224497508989e-01 -1.461954097857632862e-01 -1.251031319221160842e+00 -8.005794045558876082e-01 5.135382054170745114e-01 5.292082752382564204e-01 1.696967186526793236e+00 -7.739559183080718663e-01 1.506174979777489487e+00 -3.470359807956130971e-01 -2.455157278990696579e+00 2.286132686562694527e+00 1.756891887376212102e-02 2.302146185276887913e-01 1.841167007879502271e-01 -1.030824040125989383e-01 1.068602285257424178e+00 -7.702741694432116426e-02 -1.685701028981342331e+00 9.397077327171245997e-01 -6.693939626271723231e-01 -1.000708663325374115e+00 -5.398630791891023684e-01 5.893727996916724443e-01 5.503516250731194104e-01 6.337495100148292648e-01 -1.390706046029103415e+00 -1.951502298832717752e+00 2.247460399934390063e-01 -2.122048594980490588e+00 -5.613778740383278398e-01 -1.157432126675552508e+00 3.877936454788634135e-01 -1.555054152842616944e+00 -5.776210787703783822e-01 4.964569918209416066e-01 -1.183936439131213630e-01 7.927224517949770233e-01 -6.722206314396055316e-01 -4.169530682778325725e-01 -1.596313946400025774e+00 8.036461485587393927e-01 1.020964567929232514e+00 -4.266204038727877124e-01 -6.371379474413089161e-01 1.166631180401321410e+00 -1.354260422616469783e-01 -5.140327889240325909e-01 -2.971184402956506432e+00 -1.304533419193484090e+00 1.769021727923796306e-01 -3.798033608243794323e-01 -1.072624657500493406e+00 -1.492102947453913364e+00 8.162860914330356543e-01 5.745580285773781437e-01 -2.625475546692019879e-01 -1.338276650866703221e+00 8.397170655438748188e-01 9.226174981389142493e-01 2.264138293051757067e+00 9.185628849098063098e-01 -3.016409787210270754e-01 -2.254921592029851762e+00 1.733527946007503484e+00 2.153158912277503001e-01 2.468780057731722599e-01 -1.465399019084305587e+00 8.988779654941595476e-01 -2.313314175656646932e-01 -7.489464969190723354e-01 -7.371461936771797618e-02 9.937964922633687470e-01 1.051961855943865265e+00 4.256736254324865465e-01 1.630231215744769868e-01 9.593874484357450827e-01 4.977756216575143222e-01 5.635863200615937041e-01 2.893498520922750950e-01 -4.538337227600187929e-02 -4.040936965094187872e-01 -2.292945195757552401e+00 1.860623016816669972e+00 -8.817722180331730719e-01 -7.578027958731456959e-01 9.616322947521138698e-01 -1.064346091182627241e+00 -4.337367114886110375e-01 -1.385393488278707119e+00 -1.673196460218587589e+00 2.683532041939472035e-01 -4.614166591158811448e-01 7.254367602311277974e-01 -1.291222041834623746e-01 -1.070832704335316077e+00 8.147800801317811592e-01 -6.718495645059363586e-01 -1.908864314492962344e-01 4.572666222568823602e-01 -2.307411518669716166e+00 -1.962164067170283799e+00 1.966406497277774390e+00 3.560533454087162486e-01 1.858899635860640442e+00 7.750819627161554815e-01 -8.376434975626284585e-02 -1.729707494810799773e+00 -5.804257625949944543e-01 -2.076838684576256533e+00 -9.352240566667059385e-01 -8.755882394335041674e-01 3.778708800240470622e-01 1.775821905494722741e-01 -9.523561469069118102e-02 7.238111786726900698e-01 3.693541603520010264e-01 -1.217867253589316023e+00 7.538673918025468046e-02 5.883413563011549163e-01 -2.147993945930735948e-01 7.027422709723545047e-02 1.279664559066814977e+00 5.283568499854084388e-01 -5.875838901254316383e-03 2.135545151084916882e-01 2.959960332132806626e-01 6.217145611026976271e-01 -1.338474762747928315e+00 2.374399230762981983e+00 9.180186274924900802e-01 1.625394774111101004e+00 1.888057876490044085e-01 1.324646729005463985e+00 -1.338621076633781659e-01 1.271063943841130306e-01 1.103773687263997383e+00 1.167710417667231049e+00 -8.120068852495846423e-01 -1.310672976034878978e+00 4.288370581961392092e-01 1.532103020899115542e+00 1.612788201292053303e-01 6.024812049108719814e-01 -1.305026125923863578e+00 -1.255878227088385479e+00 1.759362328860679947e-01 1.232168330287142372e-01 -1.409981671485209587e+00 1.288267607161838857e+00 1.100307312179472224e-01 -1.839263085909462192e-02 -1.239875056056156666e+00 9.105835325749961351e-01 1.143012018126696949e+00 6.069114295192188369e-01 1.148309940491928804e+00 1.150587673771015451e+00 -2.719191211508681372e-02 9.208481096502133534e-01 1.777107325553876072e+00 -1.355562484575503435e+00 8.538465566022152009e-01 7.429219234956364604e-01 2.687651221332267859e-01 9.553948269387640968e-01 -1.452421311976126894e+00 -3.644861031677463226e-01 2.193219909965153369e-01 -1.679339795375999200e+00 -2.426995258722254967e+00 -3.359176892967855044e-01 1.395797997587074013e+00 -1.186257042077466073e+00 -1.060368570458586568e+00 1.318577323993278760e+00 1.061866522342087338e+00 -1.268980389664034369e+00 -5.679747967976296330e-01 1.957386899986997830e-01 1.539760361581022474e+00 -4.997890962190735809e-01 5.746440414191712476e-01 8.761877699929211394e-01 1.213043899497890654e-01 -9.764684192224263315e-01 -9.256687250479643803e-01 1.342358903070552723e+00 -1.378633892697568974e+00 -1.553757254821114486e+00 -2.371620184888266480e-01 2.960042796759600470e-01 -2.011469957063546143e+00 6.113162755844591123e-01 -8.622715838418937295e-01 -1.548699590574472706e+00 8.515659961344654860e-01 -3.282418726482658755e-01 -7.752401661345318384e-01 2.331082266746324627e-01 1.792981636871717743e-01 7.379174746761218984e-01 -2.127242153727795793e-01 -3.107957416100995060e-02 -1.659721303463681075e+00 1.183141456171899586e+00 1.819990397338082877e+00 -1.889132892801712815e+00 7.492260264477861309e-01 6.619175734230107189e-01 -7.372287490382525288e-01 3.524506386481342235e-02 1.286146323300813465e+00 -1.407253005305807991e-01 -3.329951664618606699e-01 -1.445295669175746589e+00 -9.056069855845483296e-01 8.862671239987929273e-01 5.664316875948254282e-01 1.840401132674946982e+00 1.579965288095152021e+00 3.456299012026385620e-02 -1.783058440190135249e-02 1.303500484745971244e+00 -1.007570473964772839e+00 3.487797404984103178e-01 4.106819465203279812e-03 -4.607489476159228325e-01 2.211623961243519787e+00 4.373736596175110264e-02 -1.312359122576302273e+00 -1.358168289057331446e+00 1.417697392779684873e-01 3.954132028848229563e-01 2.102149319674691874e+00 7.310480432893723401e-01 -3.995089068592254655e-01 -1.250315057896731030e+00 -2.107758125819575168e-01 6.399152749924260641e-01 1.427061631661498409e-01 1.644480442719341573e+00 -1.740737132299681855e+00 1.390341658432329153e-01 1.313919294451080910e+00 9.650686841228647284e-01 7.069501907807574925e-01 -3.571365425117847270e-01 -8.239437464023714464e-01 -9.492579154719744672e-01 1.507615574274303594e+00 1.636330201385513661e+00 -8.458356642848909868e-01 -1.505241118912823695e-01 3.549312379361365677e-01 -5.763663873041193764e-01 7.307228461504439165e-01 -1.565580373800397052e+00 -1.359576197638568962e+00 1.012562186174208456e+00 -5.198684423673968213e-01 6.192316308546346182e-01 1.740645736851395564e-01 -7.426183537916588584e-01 4.047976725764451111e-01 -2.532641608387058985e-01 3.017938792089993605e-01 1.560753266033570119e+00 -9.215670403796721866e-01 5.409402860370106092e-01 3.271398040230357185e-01 5.248791320807850713e-01 -1.033472804373792631e+00 1.229846362310730967e+00 2.617975960374582245e-01 9.507451291542964311e-01 -3.712174026757512624e-01 -2.589286380518847963e+00 3.565340576935648320e-01 1.486716598142292511e+00 -8.378409127832708858e-01 -2.249963669338122418e+00 1.840491935074726859e+00 -5.117752581374279686e-01 -8.179424142251221497e-01 -3.323714455943412305e-01 6.919541412181854367e-01 -1.083972715611250942e-01 1.202746231678814892e+00 1.054761100165620691e-01 7.341701143014459641e-01 -1.761670997108019388e-01 1.199724420962472449e-01 2.568052200815276187e-01 -3.277101435888254977e-01 1.020443552901878270e+00 3.376127812390588567e-01 -2.752719949334168636e-01 1.305200770846699276e+00 4.426066341076319022e-01 -6.628523592887196614e-01 -6.321510423419486324e-01 5.760185485380739934e-01 8.182445145689998256e-02 -1.693931780170817358e+00 4.470290063744669640e-01 -1.526692735692763980e+00 2.416513009404672174e-01 3.778014501078567067e-01 1.963359333450526378e+00 -4.582757048061771310e-01 -9.763930491520800281e-01 3.418899178743695644e-01 -4.642323961883084160e-01 -1.126035070284329836e-01 -6.504862060786926747e-01 -9.721209032204902734e-01 -4.620508838937040924e-02 -1.862689558917577148e+00 -8.993589434476501054e-01 -4.570383227130974113e-01 -4.664084961049001499e-01 7.141329088723710194e-01 1.059683857151853537e-01 -6.497118117137814508e-01 -4.376184414210116391e-01 7.182010452692837166e-02 8.986623248504102546e-02 -1.651462993471549456e+00 -7.172372332607386269e-01 -4.206881792488892380e-01 -4.703126235066257821e-01 -1.650964113850458714e+00 5.165355768464772179e-01 -5.903157103052335541e-01 -1.456418862560668603e-01 -3.269869860723899069e-01 -3.754926370556981863e-01 7.099289566247203309e-01 1.695300719021642033e+00 -5.372224308496870160e-01 -3.641793634564254867e-01 6.414658850043775118e-02 -6.619430328407174269e-01 6.612173852473797186e-01 -7.070417197051033220e-01 -1.019547715035787228e+00 -2.097416855287765614e-01 -8.058679439136809952e-01 1.853582795835883590e-01 1.128390717158795242e+00 -1.142976915599426713e+00 -6.409468543844897281e-01 -5.663964389683122658e-01 -6.064533396735293236e-01 -8.635360883899371176e-01 -8.581212998519444080e-01 -2.039675465879659255e-01 -5.634413697260978182e-01 -8.134147181591526721e-01 -2.050479933306012248e-01 1.892461110812735103e-01 -9.593155579923166032e-01 -2.093812582574612779e+00 -3.097673793034331768e-01 6.425607843616030213e-01 7.030205592178875307e-01 9.052097425025652511e-01 2.119279853705777317e+00 4.822352159996118326e-01 -1.575857401588226070e+00 4.891286345668958147e-01 2.065732588791192370e+00 6.626733021710169702e-02 6.570000519060942290e-01 -1.713043497769900281e+00 -1.337438176067243245e-01 -3.352075727444413511e-01 5.904099346705790063e-01 6.611615613128606350e-01 1.294746935787953968e+00 -7.080787744765042468e-01 -1.248948952649435729e+00 2.801919106993333020e-01 -4.516120290002063609e-01 -7.728957129976037344e-01 1.595360425852672570e+00 1.539793854415270613e-01 -1.575242973121736778e+00 -2.755888590578923006e-02 -7.005063182150955692e-01 1.234522907851358209e+00 2.239016386609318676e+00 5.409685921140622300e-01 -7.210110750348731612e-01 8.244323985492889584e-01 -1.622983012149249893e+00 1.028333895805257497e-01 2.857065814049765340e+00 -6.289579629239954173e-01 -7.184440956365530095e-02 -7.009167696946581039e-01 -4.128275437503491074e-02 -1.249940418186371374e-02 7.215925930460171944e-01 -2.300149242318646703e+00 -1.134457318458907293e+00 3.239698428372921879e-01 -1.646773861198307154e+00 -6.089499203500186031e-01 1.385781255179134419e+00 -1.433570533902201127e+00 -5.419250326636158022e-01 -1.184945436383040951e+00 -9.093147421388848572e-01 -1.062359150936131647e+00 -3.683918694592849263e-01 1.126296961308519314e-02 -1.448474764629892553e+00 -6.825829182730337730e-02 -9.341072117791099361e-01 -1.089925261394729006e+00 4.754206923119119743e-01 2.510757947888016539e-01 -1.778604297857029615e-01 -7.338951319359762193e-01 2.323259041159510263e-01 5.823655761790851315e-01 -5.024932106134769594e-01 -2.232623595209988210e+00 1.157162207063097137e+00 -2.292496058503146195e+00 5.883341564602877494e-01 3.595907103645958336e-01 -2.201307747510520940e+00 2.687699609075490659e-01 6.136165083040713286e-01 -2.650167831166308496e-01 2.168477150743108595e-01 -6.952576730572983532e-01 -3.155476690510224391e-01 -3.997513681461949825e-02 -2.314248021639691011e-01 -4.358526209729335354e-01 -1.034211981520323231e+00 1.025281402212893767e+00 3.807138959590832816e-01 -8.382485341310986771e-01 -9.295707467674128033e-01 -4.251461636029482127e-01 -6.133176550553117723e-01 -8.384387808814959264e-01 1.440892816763181816e+00 -1.690055540672413592e+00 -3.060957455339998745e-01 -1.040492606444189061e+00 9.092339759703571556e-01 -1.946600768184855834e+00 -6.635262009723889021e-01 -6.946319162045085926e-01 -9.016906890126330509e-01 9.634816664772164474e-01 -7.597902917662288091e-01 3.335533711953502789e-01 1.433368364888369106e-01 6.281637942630872162e-01 1.237066644029215068e+00 5.489713898008306142e-02 8.773408717619014530e-01 -2.276930387196649253e-01 1.104577183278910857e+00 4.788725809644987508e-01 -2.867792599415731836e+00 -3.239960886378552285e-01 1.176757929278868797e+00 -9.637431676777068468e-01 6.133693850021142424e-01 9.837020258042450394e-01 -1.027999374380753173e+00 -7.170558648541501545e-02 -1.627855458495373719e+00 -2.827987700155613737e+00 1.530275603613458386e-02 -7.680868131757804251e-01 1.291575741491461926e+00 -1.146879718339212317e+00 -1.407703729354433886e+00 1.332049553770621397e+00 1.583608515099993730e-01 8.463365971017277056e-01 -1.097953881020198974e+00 3.797283135859544911e-01 4.495710965847428131e-01 -6.384221818185664005e-03 -5.786070203075051044e-01 3.166992287583891841e-01 -3.962101596597216724e-01 -2.113904836732624359e-01 -4.793773017098836853e-01 8.645475025985696060e-01 8.426503538959942419e-02 -4.889148465610624328e-01 1.699409687861282547e+00 -2.255500115376745662e-01 2.367623839041376743e-01 7.974799632484651513e-01 -5.390619130312285234e-01 1.180120040861322828e+00 3.878058994674979942e-01 1.139560345764726312e+00 5.515349375684399647e-01 4.071140251844542757e-01 -6.351639275399034723e-01 -1.194434837484266598e+00 -6.079045199935457777e-01 3.825713668144609669e-01 -2.147409980393087114e-01 1.282647752338509806e+00 -3.595481650154431358e-03 -5.044011831048706984e-01 -3.771000681761296214e-01 6.108893624543094703e-01 -4.575883009590780426e-01 -1.714708251962603347e+00 5.880273742977103896e-02 -1.397531643912669930e+00 -1.872470707800993006e+00 5.563450077844490638e-01 6.217255487288380067e-01 -4.444155580084965251e-01 2.099742330605740115e+00 1.313582443992111104e+00 8.280908170249647871e-01 9.372846550836374524e-01 -8.010497491189294550e-01 -7.484271124866622715e-01 -3.687344856996029874e-01 5.686763170420505720e-01 -5.160083414676138736e-01 -5.891634645939836101e-02 -4.302065190139556794e-01 1.640039845395465656e+00 -9.964382876172659387e-01 -8.255644281198450951e-01 -9.424094265729665576e-02 -9.564297698045227669e-01 -1.431292608927497545e+00 -1.363085440810630766e+00 -4.232641568888680927e-01 2.152517779330543890e-01 -6.968213795755187068e-01 -7.549767028405356406e-01 3.863603088146304598e-01 -2.333423666343995340e+00 2.906831408838212449e-01 -5.733624985240096672e-01 -1.723300253077722499e-01 -1.252393000828946334e-01 -5.825807239754179356e-01 -7.558760464846707439e-02 7.243643871786559219e-01 5.687677618606843399e-01 -1.859444970655944385e+00 5.881969225269019497e-02 -9.458120413981198071e-01 1.098431237173562947e+00 3.829806604512642765e-01 -1.166764970772945054e+00 -1.289943377694338533e+00 -3.176252932276289354e+00 -1.228503990101137422e+00 2.026026542009641052e+00 -1.064574871017826663e+00 1.197852923588227370e+00 2.099962199626197901e+00 1.223790287307014557e+00 8.716406920522935531e-01 2.933534148517399132e+00 1.974765751344597642e-01 4.151711219861699553e-01 -3.109399526992983054e-01 -5.301893165208088066e-01 -4.670265166082229746e-01 6.389267872717550034e-01 1.647228729087621135e-01 9.170829069618181562e-01 -1.229368604686582156e+00 6.189161679015587891e-01 1.466569527883745394e+00 4.485813601104554106e-03 -3.127171546878432240e-01 1.795486678205412412e+00 1.418102889618019447e+00 1.254628279882166852e+00 -8.902715828455145530e-01 -1.523056618896773129e+00 -1.266701404896358296e+00 1.928173848277496605e+00 9.027460982029854586e-01 -6.364004625781504165e-01 1.004043896347385667e+00 -2.163217502528472780e-01 -2.445700933529732612e+00 1.184663223744925942e+00 -1.222605895489646377e+00 -8.258961756317785285e-01 4.891833505811308824e-01 -8.005824722538807947e-01 5.408398164383056983e-01 1.287573859303026813e+00 3.161122306597776710e-01 -1.422286953442764706e-02 2.215743714052603952e+00 9.157688998080115717e-02 2.652497889649941057e-02 -2.533404909975876529e-01 1.443799187150639207e-01 -1.319494718342869355e+00 -6.495622163123396797e-01 -1.282546010180216634e+00 -1.781748057855533363e+00 2.326046308808661089e-01 -7.707591319249251782e-01 -2.685867420495633429e-01 4.617057496486580703e-01 -4.078348712400207687e-01 -1.157706477462488864e-01 2.072787671566732048e-01 -9.803959095197113671e-02 -1.835057258399062308e+00 -1.102393893448139067e-01 1.118745167463058021e-01 2.196013675591685643e-01 1.618620777893576612e+00 1.397123121904342014e-01 -4.364764255725744335e-01 5.621278728999904439e-01 7.742133364269758733e-01 -1.622316721738802814e+00 -1.225717178307884403e+00 5.263664577942002154e-01 -4.702118065112739220e-01 1.277539954969027780e-01 1.935255017276489853e-01 9.670551833706783063e-01 -1.516762701220736587e-01 -1.833120283004929518e-01 -1.761754843005160220e-01 -6.391227775633391561e-02 -1.321614421894394598e+00 1.349836875648295242e+00 2.347450416734491174e-01 -1.364094925939864478e+00 1.099953571418507581e+00 8.522916905805637544e-01 1.362983153153441318e+00 9.752829851717395027e-01 3.462254686010324961e-02 4.082036207063763911e-01 -8.353012176401073408e-01 1.041953444251278116e+00 4.209322667288736830e-01 3.439535868283844500e-01 -4.814251675274449083e-01 -2.520638110329823656e-01 -1.801276073935156319e+00 4.332032116322438037e-02 6.082331861711277599e-01 -9.672077246413415264e-01 -1.408967746725196424e+00 2.563620520675785608e-01 8.249402310578957120e-01 -8.602217080941062521e-01 -5.378492467987771031e-01 -5.472021980652468365e-01 -3.733773499470212087e-01 4.124471579356069340e-01 1.223088282359546634e-02 -2.213637961454580694e+00 4.750057642564192162e-01 1.338014852601703053e+00 1.257084218052804403e-01 -1.935713175824761156e-01 3.182245401280639485e-01 -1.669329153600548343e-01 1.083780228563458570e+00 1.174186019337342568e+00 8.776102366304573410e-01 1.408763545176391352e+00 -4.202558749151959483e-01 1.081981233946448739e+00 5.372475856921071768e-01 1.889676546761637432e+00 1.562473211385925244e-02 1.234944665243445705e+00 5.052326096541249756e-01 5.695260433801636185e-02 2.650708998281741113e-01 -2.100842788573143993e-01 1.231725011862685237e+00 -6.491008509821080130e-01 -3.487248449594798627e-01 -8.323525005425780332e-01 5.709172978552310429e-01 -2.435413888166673424e-01 4.826560724081652848e-02 7.249903374798236655e-01 -5.276153970081591815e-01 4.454524267699698503e-02 1.300253236604594020e+00 -3.721460502172339035e-01 7.819592660906168335e-01 -6.776911872063229314e-01 -5.334335630494081437e-01 -1.009489418333541666e+00 1.951386854058137610e+00 -1.408647896428162571e+00 2.773200123903626357e-01 -5.121814389448188232e-01 -1.179920758309523032e+00 1.534818271882576024e+00 -1.178281163482865213e-02 3.631998038719892463e-01 5.232464856395968589e-01 -3.780909225290405434e-02 -3.832847666276507637e-01 -2.569609525465600619e+00 9.483340554849420401e-02 -1.390196373698098474e-02 -1.133819902497712695e+00 5.971689797909265351e-01 -1.791945737990618959e+00 8.947485602016312933e-01 5.518884207728769198e-01 -1.233276846077027811e+00 9.558725055131549464e-01 -3.707092516692467310e-01 6.404218924364700749e-01 1.142004302199203014e+00 -9.765472637162797565e-01 5.308144218621306809e-01 8.146209867463298782e-01 1.300458135495004663e+00 -1.907625192413928472e+00 1.191183011943894421e+00 1.065901669839545152e+00 9.905132270141034367e-02 1.855974813844543547e+00 1.611763707250795849e-04 -2.400702658371894060e-01 -1.101910166639406219e+00 9.323896779844963456e-01 5.687341916941136555e-01 -8.256479958331920666e-02 -1.966497911502372853e+00 -1.575555145337560692e+00 2.540869032452712784e-01 -1.336250252884598477e-01 2.633690517191287772e-01 9.606794258352892024e-01 1.084020053003963840e-01 7.459750577835545515e-01 1.016739334333490952e+00 9.216616174669933423e-03 -1.953282560165760628e+00 -2.145116596542861187e-01 -2.520780633087685185e+00 1.280406907531598915e+00 -1.251944836975615427e+00 1.862678392522767012e+00 -1.710605790720129693e-01 4.703495597475006174e-02 1.203929502271951391e+00 1.799587819791446108e+00 -6.965822928989832130e-01 9.391834467124134944e-01 7.649304677531620911e-01 1.675802746041631597e+00 1.088341978082112194e+00 1.683175949839194940e+00 6.117510174034782588e-01 8.588843515665569583e-01 1.163302986105549275e+00 -6.181066777111109412e-01 1.639006767284760135e+00 -1.794866395544399695e-01 1.323014544253850178e-01 5.892445787558506787e-01 -1.409736345678869851e+00 -1.746169097989733743e+00 -1.505640691829948641e-01 1.997037049731726022e+00 -5.276017407707376261e-01 -6.978789814291225246e-01 5.445260965849673118e-01 -5.222527193795121203e-01 1.392423460580017869e+00 -2.974046058910398416e-01 1.615275800256391614e+00 2.353149427706142938e-01 1.697912593935933800e-01 -2.209006330938428353e-01 1.192263780099431569e+00 -6.060702132883497573e-01 2.060503649364387180e-01 -1.131526936664578820e+00 -2.266328918744274154e-02 -2.067473737615376006e+00 -3.551591446792889406e-01 8.283560814497386016e-01 -1.105701920529954307e+00 1.399874610061293545e+00 1.482799579897090103e+00 -1.993418585616677952e+00 7.131783619710621025e-01 -6.500614183011856895e-01 2.858950437931171429e-01 9.416224252870846190e-01 -1.418939011574335218e+00 -3.337442093468051318e+00 -1.741399857579413180e-01 4.535175649202733972e-01 7.332501230094228273e-01 1.928516280177001441e-01 -1.270119078260532941e+00 -2.955080422756203862e-01 -1.267874728343984181e+00 1.718661032572464054e+00 -1.742357241077649721e-01 1.508758246117678503e+00 -2.591202953245472229e-01 1.600221875735590160e+00 2.677922706892422733e-01 -9.486940737443207983e-01 1.061222675897910195e+00 -1.651356695154498899e+00 2.625434388645758177e-01 7.979096456540487603e-01 -1.426607698343768993e+00 -2.742664196643971319e-01 8.740737269403251464e-01 -3.089161640506704054e-01 2.083062304848172785e-01 3.853240292105095666e-01 3.663353700147382042e-01 -7.593360631215020362e-01 -7.582954535462064216e-01 5.776181363800976243e-01 5.902518495986468494e-01 3.214508935857297578e-01 2.049890534375072848e-01 -1.864944481168019363e+00 8.921815053093814507e-01 -1.265542122048996188e+00 -1.402346340555414850e+00 2.242310407573342712e-01 -1.882266816590784098e-01 -2.301493030076660506e+00 1.526570398306455190e-01 -2.647920623703833964e+00 -5.754499945980765530e-01 1.209604100563117290e+00 -4.063515275379436797e-01 4.060545554111027466e-01 1.923995961809044086e-01 1.185340344447086469e+00 2.559168960895894518e-01 1.351585138568002886e+00 1.229446869599652548e+00 -3.355718693310016376e-01 1.551217525697154154e-01 8.915552721717546758e-01 -9.302112121059362693e-01 3.788566806611408655e-01 8.735223415638239119e-01 -6.167259827921296456e-01 5.307510835736852783e-01 -8.482346090442421938e-01 -8.573976655410058267e-01 -3.547474876559260359e-02 4.018057759460093581e-01 -1.160612664901258473e+00 -6.776342207829892939e-01 -6.040374693697463382e-01 -6.670461749595659739e-01 1.253407704214306306e-01 -6.195728227217830453e-01 -4.671496815373107347e-01 9.490644772043786981e-01 -1.233804781397098038e+00 -1.040922420360586464e+00 3.432384099020572288e-01 -5.174970095309181506e-01 -1.825357105404270319e+00 7.470008978297298929e-01 -5.217331450288476002e-01 -4.745866439733641834e-02 8.186512616221158778e-01 1.195021395403503384e+00 1.921054520802362608e+00 1.006966610459596012e+00 1.103316761218794441e-02 1.789180491961402109e-01 2.424741647261052513e-01 9.134710629914834235e-02 1.057296442403086623e+00 -6.077931264815240597e-01 -8.746356094362468803e-02 -1.823687010823901167e+00 2.445786945307784510e+00 -9.218727821423581270e-01 2.682944216485650291e+00 -5.581840810036116096e-01 4.846918952418206028e-01 7.436082610261631753e-01 -1.085446066809624188e+00 -1.212546559297194460e+00 3.167886286383783667e-01 -2.855544547259808441e-01 9.724581244841339345e-01 -1.324361043815450056e+00 1.827199738955451069e+00 3.939738930032908870e-01 -1.574930433677567798e+00 -1.740390182312692366e-02 1.266172814920831557e+00 3.577781714336548124e-01 -4.123068950069795346e-01 -2.747845658294491233e+00 -1.100135007809984522e+00 -8.566444567923213113e-03 -6.452098950924431420e-02 -2.803127797624412887e-01 -2.142539386137514157e+00 -1.192072654524162639e-01 1.025534299335521399e-01 -2.485024938223423241e-01 -1.386645885762384678e+00 -7.341826364426046192e-01 -2.144204212494525974e-01 7.498559344308725061e-01 7.850539170506438680e-01 1.797524135454749983e-01 -2.228486275406777184e-01 -4.214401679385941235e-01 -7.720462691945775280e-01 9.524362737370927201e-01 4.700357095652017425e-01 -1.093387668848001981e+00 2.896726284314675715e-01 1.519384912436882173e-01 3.145787605542236243e-01 -3.615581634779706510e-01 2.216709824465883383e+00 6.809426591798315581e-03 4.490779634342101923e-01 8.669132467585481949e-01 -7.667900167274841472e-01 6.484190684925728032e-01 -1.054161910479829434e+00 4.338040956709066642e-01 -6.091078356947049466e-01 1.051944094896852366e+00 -4.142815659333610734e-01 5.544067645066362848e-01 1.025155798106947014e+00 -6.553212593052568646e-01 9.492776901940054302e-01 -2.432019993133671329e-02 4.868202358649111328e-01 5.648559241204503811e-01 1.656064001203240377e+00 1.027227898436022802e+00 -7.837162104274163210e-02 -4.066578049496760161e-01 -9.657215617913274611e-03 1.038244245343074162e-01 7.616538355819236772e-01 1.907576125222886887e+00 9.221333322694391654e-01 8.453679964786412482e-01 -7.193729934687994598e-01 2.083122297384785160e-01 -1.291936786160854833e+00 -3.384092929920899939e-01 1.402337445070467759e+00 -1.392906978401020179e+00 -1.326951580595510327e+00 2.419897363294682968e-01 -5.498267990126449734e-01 4.227675637074506526e-02 -1.452473153836491893e+00 -7.854694376211038831e-01 -1.836465681297887453e+00 -7.793204964575736193e-01 1.838513907077898024e-01 -1.696580122404418356e+00 1.999979578437326433e-01 -5.761373173103669920e-01 5.925481603150987153e-01 9.185286956642570999e-01 7.624891435941719697e-01 -3.462845137923428185e-01 6.902187298772284318e-01 -6.144427740161522156e-01 -1.116192422935173845e+00 1.930039766656257871e+00 1.217070195987354220e+00 -9.479337646274376139e-01 8.711450320970144379e-01 -4.661587539903787047e-01 -4.077076112128404928e-01 -4.288098424872613390e-01 7.633109276507187291e-01 1.637246630429548822e-01 1.803154609468600178e+00 -1.007434160966785841e+00 1.583831211226108371e+00 -1.859705529865618212e+00 -2.433224907652438707e-01 -1.958845403691646669e-01 -3.304841803763608477e-02 -4.417854356222297718e-01 -2.328616395941082828e+00 7.389438252568930610e-01 2.133450093483260090e+00 4.468978295259096178e-01 3.505340738396027778e-01 1.180589379304928910e+00 8.745515449541793052e-01 6.350588445823299177e-02 -1.851113140089802878e+00 4.161949081311449028e-01 1.001361890286603717e+00 3.563088322423431098e-01 8.107904700393806507e-01 -9.797043471127941938e-02 1.264501131941370371e+00 1.480437174427099434e+00 -4.817176070449387115e-01 -1.267512570175954201e+00 1.270705865608105167e+00 -7.158991679643905703e-01 -9.807724159500995631e-01 -7.159048166902241828e-02 8.008524661599323302e-01 2.809245561766403609e-01 1.465930182748522714e+00 -9.378017499837609794e-01 -8.768080533715313374e-01 2.117810059706991765e+00 -1.232336236182592248e+00 6.935087226100418167e-01 -1.500890661543118412e-02 -1.531182671054181821e+00 -7.164788269419049005e-01 4.423235532716473517e-01 -3.966256095645419033e-01 8.939402419664939370e-02 1.101159363884307130e+00 6.519807622541731740e-02 -6.135893705330270897e-01 1.290634864728096964e+00 7.868148981343325854e-01 3.290450240433174800e-01 8.032945093953508531e-02 -3.043416807232825483e-01 4.724064231705188410e-01 3.545693040803349350e-01 3.451570676541386162e-01 1.145471584936498033e+00 1.497407312511522814e+00 -1.283382886619755636e+00 -6.426095278091983332e-01 5.647944395390657180e-01 -6.512375546786621783e-01 -3.119021944357394993e+00 -6.386045678166123452e-01 9.370861110534749183e-02 -2.864367426057516930e-01 4.915570199205798185e-01 1.806374014951839690e+00 -1.718091751710488224e-01 -1.195843447233616352e+00 -3.812075077267919609e-01 -8.733084822039929307e-01 1.725679199427180566e-01 2.198286275930058764e+00 5.643851977182681168e-01 6.497340248781831029e-01 -5.551608074757362621e-01 -1.390287561492268509e+00 -7.307040160798387030e-01 -4.985758104579893768e-01 -7.335425208659627216e-01 -1.676161697597600364e+00 1.228995462725356591e-01 -7.066894904468271621e-01 -8.437834665918523269e-01 1.291369485747836388e+00 -1.238584629925066682e+00 -8.845993273667799306e-01 -1.869594683666735840e-02 -7.773000932682658792e-01 -2.851693441639421511e+00 1.246226866006843403e+00 -8.626113686074049491e-01 2.681018685212147590e-01 1.458459194232751832e-01 4.966129226225964866e-01 -7.469114966755796559e-01 6.658683873674842157e-01 4.973818841215842945e-01 -9.221606852498838436e-02 -8.124205671611213209e-01 -5.020740406064935213e-01 2.236228345631744219e+00 -5.547245362765571564e-01 6.030064345237156065e-01 8.050293328751868538e-01 5.977004654118310834e-01 -1.470314554896430259e-01 -3.326030687180956541e-02 -9.613399350129213650e-01 1.236186242265141511e+00 -1.482179635344385904e+00 -7.405171392458516078e-01 -1.397221488904850650e+00 1.116451327877379551e+00 1.243515880370237303e+00 -5.798143612131353430e-01 1.825603752178308614e-01 1.186740492985483897e+00 -1.004080270698585853e+00 -3.216888119287346082e-01 -1.080375688628990999e-01 5.957302161218910319e-01 -4.713588735608908453e-01 1.531745292346720078e+00 1.282898716608366074e+00 9.408877332560069418e-01 -4.792454917101727219e-01 -1.540848813777669912e+00 1.616248577552801713e+00 1.206805028321453754e+00 -1.378602508625370149e+00 -8.287472331071661369e-01 -2.944630551876430413e-01 3.016542760666174328e+00 4.924716968187294319e-01 1.228437954369432150e+00 -1.166755544733586225e+00 -1.576100019298943278e-01 -6.560652335209598007e-01 9.722829897111601172e-01 -7.925377926816482566e-01 6.559597882609802255e-01 -8.266600395561646275e-01 1.251838481803708047e+00 9.650069431938704256e-02 -4.129864780903204635e-01 1.644800782060188427e+00 1.067719856730121819e+00 1.555313315937306151e-01 -1.632975068275688058e+00 -1.868573686172179116e-01 1.914655843847946626e+00 6.172394495263756609e-01 8.251428255094310771e-01 -1.115583684025855504e+00 1.124416503695649272e+00 5.427273148945901959e-02 -2.975073155672032787e-01 2.744696098582198207e+00 3.458286466999737577e-03 -1.474761438639285105e+00 -6.231712999558541854e-01 6.567491485460429379e-01 -2.986296518170392100e-01 -1.033577002851295390e+00 -1.138486960739002685e+00 1.006454780863348608e+00 2.408115731688141026e-01 1.146088135675767061e+00 2.284192629640050320e+00 1.678906586826240721e+00 -3.427168789728595177e-01 8.055944112409364477e-01 -5.631370326820401839e-01 1.916924417428708949e-01 4.380875326224208388e-01 -1.615849798790079950e+00 -4.310194099019648561e-01 -2.183539429948435362e-01 -1.958601443066999570e+00 1.306760402798985643e+00 -2.823672208687123542e-01 7.477741934637389676e-01 -4.328682250508414930e-01 -1.709510119273497608e+00 1.617803492565009216e-02 1.016517216196619611e+00 -2.324409471780010741e-02 -4.837991510453867883e-01 -5.877687172970874618e-01 1.928268860044173860e-01 -7.724978926060901974e-02 9.426266890751028305e-01 9.652043769905743753e-01 9.261692134103594043e-01 -1.136849813261888720e+00 3.470905680147902128e-01 -5.854540669729421110e-01 1.164996613708616513e+00 2.990433325005666942e-01 -4.665156776141345801e-02 2.386600084740757577e-01 1.252169311410677111e+00 -1.613618093787861474e+00 1.610573963643862294e+00 1.086332573274991331e+00 7.335977067079431091e-01 1.173264696444845101e-01 -2.032945231587830470e+00 -7.620236757577616427e-01 1.592205642694908718e+00 1.239472073695134097e-01 -8.396844418498639051e-01 1.971030461595688899e-01 -4.015647274709552850e-01 1.238168572633333797e+00 8.150831046881518160e-01 1.592581161393437528e+00 1.964731624182756597e+00 9.857320881631425058e-01 -8.434814095950221580e-01 -8.008599542515222325e-01 7.791882112804882077e-02 -8.977753971096820163e-01 5.435444279095430486e-01 1.609669546393362460e-01 -1.542420270149046146e+00 1.885105445919640355e+00 -1.104584260214175995e+00 -2.998424705329858289e-02 8.317727307963037608e-01 -4.052981783594197251e-01 1.039660435907817426e+00 3.516662065671636306e-01 2.313201011135837259e-01 6.380500160171379553e-01 1.679762310021232885e+00 5.910348132415410571e-01 -1.882360446003803617e-02 2.938250979987596101e-01 1.469679152478540640e+00 1.112609591490503647e+00 -7.611373318052845338e-01 -2.868403093030043038e-01 -8.290975262717104055e-01 -2.456569111818613926e-01 -5.236162695380974091e-02 -8.832473769135866792e-01 4.757097773305578592e-01 -8.473027582220260534e-01 8.449347606795646337e-01 1.224771468780983641e+00 -1.318509407982134229e+00 -5.353773501457903539e-01 -8.796198123178762263e-01 -1.755639344368786769e+00 5.687014083405516063e-01 2.374387119809404645e+00 9.344601205440824510e-01 6.138932450535773411e-01 -9.044168989905781997e-01 5.457917930439588616e-01 -4.724554710760101583e-01 -2.658332245707019759e+00 -1.468818666326265378e-02 -1.636530518669839507e-01 2.265359138587798027e-01 -9.125775067796869644e-01 1.084046909646332324e+00 -7.076194271814073566e-02 -4.155795114147070590e-01 -1.722814379063084989e+00 -1.465783964125246586e+00 -6.105919108970045972e-01 -1.004913240887230108e+00 -5.463571653420017278e-04 -1.452459566988260065e-01 -1.603221853488523974e-01 -9.283080683494611129e-01 -5.326700056220429885e-02 1.014866154287382916e+00 -1.269406750620246216e+00 -9.514040906727314617e-01 -1.769360246067041675e+00 9.156287459736642265e-02 -4.244397727475642257e-01 -6.685586008154378312e-01 5.741701152474492087e-01 2.610505761456241580e-01 -3.708724882679031998e-01 -4.319148501220813063e-01 3.829797694990180745e-01 5.014887745848005673e-01 -4.004284540882018240e-01 -3.034393018913124629e-01 -2.913343875944174668e-02 -7.804606773983394641e-01 -2.158938385642716451e+00 -3.800741242939484898e-01 -8.498116051569196694e-01 -5.031911685101950749e-01 4.786224356576205818e-01 -8.682638952493944018e-01 -3.386439509612209631e-01 1.833605112812109472e-01 3.935568549488979717e-01 1.519222071318340472e-01 8.534814498364073909e-01 6.326027161235683871e-02 2.247225553576743362e+00 1.641038588818763744e+00 -1.199323348256345234e+00 -6.217089960894328637e-01 -1.039096683190218640e+00 -2.272099001563572529e-01 -1.173759847066490725e+00 -5.831348147402679594e-01 4.564766322511803476e-01 -6.170900406873986999e-01 -4.455848535258992715e-01 1.053672681767985786e+00 9.061912462037365890e-01 1.517093785586344001e+00 -1.989643602202650630e-01 2.557437790082192630e-01 5.699019524596662389e-01 -1.453321602467047280e-01 -1.445359789551976526e+00 9.137377967899343867e-01 -6.872099380075176178e-01 -5.831058054942344082e-01 1.542950633873614086e+00 1.739774493719409509e+00 -4.794803315542086053e-01 -1.813799597403027986e-01 1.115798659694355877e+00 -3.388350722010171623e-01 8.283645835218497178e-01 1.192058629408288439e+00 -5.003005974089432678e-02 2.030282077689648634e+00 -7.293275773148637231e-02 -2.028941880975511758e+00 -6.237243089141506491e-01 4.005396427079759847e-01 5.361753237908692959e-01 4.456816087025658457e-01 -8.533081332990798407e-01 -5.079366878799138618e-01 3.902087180105650033e-01 -3.267578484416945872e-01 -6.661738128250012103e-01 -3.064804835677926165e-01 -6.112518434328737538e-01 1.233793288793539222e+00 -3.313757888083208036e-01 4.640940586625706410e-01 -2.211408947739746944e-01 -6.535891926008676744e-01 -1.448695989178920285e-01 -9.894023904794192470e-01 -7.614212684484398252e-01 1.036537123049903197e-01 2.172721112950383393e+00 -1.906632846140786430e+00 1.774381595718448112e+00 -1.035219377946236863e+00 1.531011363352191790e+00 2.726272163465027210e-01 -1.530304302317986531e+00 8.338957075007831510e-02 -1.522088466075769732e-02 4.676081717147107519e-01 -5.159603530340804989e-01 4.137738809475335899e-01 -1.144767966109489610e+00 3.405288409370206826e-01 -1.301169424087381954e-01 3.608419073908061825e-01 2.582029728345646702e-01 -4.462560472152169583e-02 -6.268378244715276937e-01 6.908308461663533739e-01 -2.903952928823257951e-01 2.011973099131144499e-02 -3.916074176671076601e-01 1.492103792237079452e+00 -7.624487102928829974e-02 -3.197368444606654148e-01 -1.945732751288535844e+00 1.716787225166317432e+00 -8.583684600207621695e-01 -3.120679694663723858e-01 6.159565091783358870e-01 3.187603051581320845e-01 1.768989205804284964e-03 -5.096255994650041726e-02 1.962451728890881819e+00 4.095845388764982609e-01 -1.831055857888808092e+00 1.363999473628179526e+00 6.410768366688398556e-01 -1.315126344756544219e+00 4.982283876515893883e-01 1.510738879218400665e+00 -6.242299961719035561e-01 -7.839871863240079897e-01 -1.150778976540600240e+00 -5.161849749222613415e-01 1.561293768805860127e+00 -1.745569210779822855e+00 5.279908988344000909e-01 3.316381085664805717e-01 1.253176032015046237e+00 -8.727208932028230892e-01 -2.043889092616792830e-02 3.091981803967712716e-01 -8.400542042098751994e-01 1.397388004802677441e+00 1.386346774370243902e-02 2.159390910382761319e-01 6.807353852064351729e-01 4.779046382770196777e-01 -7.228074720145989396e-01 4.148852542613294947e-01 -3.020394001405191792e-02 -1.024338852851764514e+00 -2.584011758745704546e-01 1.077789761387789813e+00 -3.054055727604104709e-01 1.711466664122584802e-01 1.479505492606811856e-01 -6.760191037082241561e-01 -2.758870481525114715e-01 -7.649413570179530719e-01 1.080820659570947972e+00 1.703325838205622667e+00 9.800683721046522523e-01 -1.478330531066578690e-01 -1.118441218661336611e+00 -1.513218933392803889e+00 2.402100117581373317e-01 -1.591769335185611034e+00 -2.140042090511833806e+00 -1.018905155514947980e+00 -7.070693652698419041e-02 3.670945614566960002e-01 -2.870507700941241080e-01 -9.029451236483001519e-01 -1.234267527560350297e+00 -3.032106494689028153e+00 4.967547914497345007e-01 -3.618843944660558587e-01 1.736387340685478786e-01 4.181884057714806979e-01 3.446352866006811011e-01 -2.163963949001137532e+00 8.031008581435239435e-01 -6.757466844061610356e-01 1.142794234866352676e+00 -4.663522278650615860e-01 1.972331399906367411e+00 1.351564098400638514e+00 -6.041838151613838637e-01 8.481638040455558025e-01 -5.541880835173743636e-01 -1.044426363001953684e+00 -1.355171859915877075e+00 -3.983655711470306948e-01 6.600223218496328315e-01 6.696319709826596966e-01 1.852154073683528024e+00 -1.217075255029592240e+00 -5.136405185506834892e-01 -1.230555446687958687e+00 -1.831865301304324289e-01 -2.387754455409379639e-01 1.051780203911251599e+00 1.333741575035731763e+00 -6.798805752492339538e-01 1.580822120886799242e-01 1.273012320117855145e+00 5.184126876270166440e-01 1.343583032752209139e-01 7.630248093556017963e-01 -5.978833665330121061e-01 1.237863083539664927e-01 4.826335437768776715e-01 8.573645992180078945e-02 7.779819827902526574e-01 8.915580233315768544e-01 -4.128933269920278398e-02 -1.068184006337969727e+00 1.008957643178656660e+00 5.326339984274642836e-01 -2.004285862169036259e-02 -1.366649927242942208e+00 4.431831920243172185e-01 7.560206420280624062e-01 2.071766591294701976e-01 -2.876059200144702732e-01 1.631193518205933168e+00 2.924686712368750330e-01 -1.155744321799489160e+00 9.586970513307524477e-01 9.909705635482410901e-01 2.201505476642896308e+00 5.390543003165102487e-01 6.887817101920727936e-01 -5.195714608435165749e-01 2.818636268459592920e+00 -7.717264019431129274e-01 -7.646354864684228314e-01 5.920844694829483501e-01 1.227289748552693904e+00 -2.251089325444189271e+00 1.302207413861149465e+00 1.466735546249233302e+00 2.227156044184555039e+00 -3.209622156913524149e-01 -3.794337467019081034e-01 -1.113091219999924997e+00 -6.640523114318128695e-01 -7.779225044833631975e-01 -2.612139842551798541e+00 6.552486104498106423e-01 2.052284213651801859e-01 7.101860039557192916e-01 3.662816264665720301e-01 9.538087442985003495e-02 -8.447186166469262680e-01 -1.744409441559721552e+00 -7.621224633648966407e-01 -7.606122799426513481e-01 -1.725304508725475028e+00 -8.374349647566032839e-01 7.984418281597202016e-01 -2.663718215675806023e-01 -5.480289473223985963e-01 2.680844539588297937e-01 -7.539123278694463970e-01 2.078916885969487038e-01 -3.918958775800261418e-01 5.873036390223008718e-01 5.641929616774711276e-01 1.987498506737162440e+00 -2.623743558772912432e-01 -2.618323282326218138e-01 1.522919445079299106e+00 1.973054842371579021e+00 1.997788815468306778e+00 1.258667083334659820e+00 1.197876666007192670e+00 9.473949548899027739e-01 6.847040224225225957e-01 6.721531011673055611e-02 5.074750455235380597e-01 -1.210288605614746826e+00 1.233297313568351816e+00 -1.215640335943651840e+00 2.330496659275890448e+00 -1.722795362509562889e+00 -6.312842085544593251e-01 -2.929292624487831453e-01 -1.536051510142320886e+00 9.690545766739478983e-01 1.838286543354517688e+00 -4.875031354735110539e-02 -1.125682274931227439e-01 -7.914865319470436589e-01 -3.134182659814174210e-01 8.559898047963872270e-02 -5.184808620243062244e-02 9.802607289594771067e-02 5.087989628936894215e-01 3.144798605972430328e-01 -2.902063755143310164e+00 -8.291911597224461694e-01 -1.718537423019910859e+00 5.508126652969680404e-01 -4.545719528536029674e-01 -6.118716392933715165e-01 -8.364987377202750540e-01 2.234558078943460202e-01 7.734892532131617537e-01 3.730108821102531280e-01 -1.437152065844618409e+00 -9.903866794592411926e-01 -6.125191525491207045e-01 -1.018078916316484506e+00 3.400599387445016886e-01 -1.462357131694341228e-01 -1.084257452963972135e+00 -4.369654974733910499e-03 -1.090838395232133218e+00 -1.789461237441997143e+00 1.939096365616866713e+00 4.074072678382777424e-01 -1.893768081663471881e+00 -1.192562035668872200e+00 -1.075925022228962469e+00 7.925047847524707700e-02 -1.142333732267966528e+00 -8.798633820141034123e-01 6.252606658364859848e-01 6.742367709938287268e-01 -1.556420453953305083e+00 7.537153532947663548e-01 -8.604871986849196297e-01 -4.961816185673358359e-01 3.351080930673248637e-01 -1.277192714815755359e+00 6.321375567675014961e-01 -6.996165117347368234e-01 -1.077652008561247543e+00 -5.681581265761659338e-01 1.550996576693069784e+00 -9.283291318708477569e-01 2.287306440707375099e+00 4.763457684982468354e-01 -7.150128940029804037e-01 -1.448711086935405623e+00 1.217896941916756237e+00 -2.296313785487082981e+00 1.450358127124965257e+00 -6.193904035354548254e-01 3.008747751492782951e-01 3.077780748943620415e-01 3.601122825185593124e-01 2.079089821361157775e-01 2.776989577566614242e-01 1.147324003970988215e+00 -2.554006921494791360e-01 4.454119321568496548e-01 2.188225125620747724e-01 2.657901549448563050e-01 -2.859489138189134305e+00 -1.441000040490482588e-02 -1.239953621030708830e-01 1.195549253876046158e+00 7.673124342460204694e-01 7.129375557455788215e-01 2.554046040923015348e-01 1.491440847044642526e+00 2.942727500495179171e+00 -1.605117974071426312e+00 -1.525726955675263730e+00 -4.171296548468669818e-01 -8.262557622267164836e-01 -6.528478815539739966e-01 1.589460235389319909e+00 1.112825522158159774e+00 1.018488730573728018e+00 2.067177703777683284e+00 -3.791481117616455898e-01 -3.160116693390774834e-01 -3.749249950515030627e-01 1.282131584390370893e+00 1.822707501626799287e+00 -8.115577181589533895e-02 -6.791642519301671621e-01 -2.945402908004167708e-01 -7.969769336429591844e-01 4.491644459886395824e-01 -5.856862710619155088e-01 4.985951667519691322e-01 -1.587940566862243497e+00 -1.673941628852095187e+00 -2.973829818464393537e-01 -1.845498062668251782e+00 -1.208665977833186557e-02 2.605997547736457198e-01 7.340322071632757739e-01 -3.489383691611722127e-01 -1.038020460907629339e+00 1.218514194192588995e+00 -8.058349639000835785e-01 -2.774785478057737453e-01 -3.084263482515506305e-01 5.095075056809836855e-01 -1.080144847923121709e+00 8.130225526499053057e-01 6.395394225051138637e-01 -9.465113615225329013e-01 -7.763455406114491142e-01 -1.369217862153898624e+00 -2.486811216651056977e+00 -1.795368799435217655e+00 4.373447326917376254e-01 2.312190951210534307e-01 -5.930454402204253794e-01 7.674645608613211989e-01 6.469316568387771804e-01 -2.587475284960230937e+00 -4.601611589894915449e-02 -2.179452347522614630e+00 1.303799603577910082e-01 -1.321063428013679486e+00 -6.659571812195019813e-01 -1.263374048998387345e+00 4.338267687726988786e-01 -1.131788865029043217e-01 -1.209963755616592307e+00 3.233749265945529139e-01 2.839989754235281438e+00 1.615575801973794912e+00 7.739472903755458821e-01 -1.675709383023353150e+00 -4.618818330565023222e-01 7.350033027209653680e-01 -6.570302920516021272e-01 -4.628177357903173750e-01 3.456113194614205963e-01 1.186718549144949009e+00 -1.555592073704007205e+00 7.363775828686680569e-01 -1.539083152025462475e-01 1.253644894182309288e+00 1.969060316740751881e+00 -4.313124824635636290e-01 4.795366960371839626e-01 -2.737837423387933788e-01 -1.157806547874311365e+00 1.314007275716006617e+00 1.468775893900029939e+00 7.907023584338851441e-01 1.804743187416492534e+00 -8.141590216041425521e-01 -1.127920091086524135e+00 -1.540279829159164060e-01 2.187151839211329385e+00 1.395490023596991647e-01 -4.704684364378100003e-01 7.833367452430370914e-01 1.772397570264923949e+00 -3.587453730920544398e-02 -7.010761672331629057e-01 -3.564689898770492110e-02 5.550071754978460614e-01 4.468340534356782245e-01 -9.960962796531960262e-01 1.497895428121649442e+00 -6.007122770997808114e-01 1.527657454902302314e+00 -7.654444010584293689e-01 -1.125523146373960115e+00 -6.856560351428733213e-01 5.322152834350882822e-01 -1.205494586997885920e+00 -1.809694705754712585e+00 -3.868728869169950069e-01 -6.615761700374452395e-03 5.678284292900561692e-01 -1.147334507425197936e+00 -1.002472131576
[truncated: 3,650,685 more chars]
