# Supplementary material for: Bayesian inference of kinetic schemes for ion channels by Kalman filtering
Source: eLife. 2022 May 4;11:e62714. doi: 10.7554/eLife.62714 (PMC9342998; doi:10.7554/eLife.62714)
Supplement: Figure 7—source data 1. — Each of them has 10 ligand concentrations. The number in the file name reports the amount of ion channels in the patch. [file elife-62714-fig7-data1.zip › 20000current.txt]

-9.107845243697158810e-02 7.039259266631481271e-01 -1.459632052333724728e+00 3.336122745494843889e-01 -1.144013116037673861e+00 4.748915670657234411e-01 8.298444917357640505e-02 1.132953768613984696e-01 9.516149861395878373e-01 -9.015159657374944846e-01 3.907107168463378466e-01 9.049246322886825844e-01 -1.889225097841797707e+00 -4.486505265691126398e-01 -6.976847031194206572e-01 1.291391948424880143e+00 1.414365787747579484e+00 -2.931837806847946148e-01 -5.133042896483525075e-01 -8.548014348269855622e-01 -1.098482672407129268e+00 -2.243608169336158420e-01 -8.380227192086206478e-02 1.071121762684304146e+00 2.269756359083712760e-01 -6.779192154842417217e-01 5.284802812512253700e-01 1.188425536468893817e+00 -1.837143715981908620e+00 2.708945877085728315e-01 -8.756461599552062269e-01 -1.011627411755364081e+00 4.678279762825017229e-01 3.619471911935172592e-01 1.190048695322157624e+00 -3.354390562706257017e-01 -4.963834893903933954e-01 2.977368196164464909e-01 -8.793149364579666560e-01 -1.855162046814255117e+00 -1.523683967963774255e-01 -2.717915387407338068e-01 2.187219913268896587e-01 6.725627889707925799e-01 -5.179437333459651072e-01 4.248878699770454181e-01 3.555318835548192946e-01 1.621570504950026859e+00 2.904639378992299736e+00 -2.534608911755015903e+00 1.205112457716264185e+00 3.342037585048894255e-01 9.220718933454016275e-01 -9.929059243950425495e-01 -1.778088175789697967e-01 -3.447743902487116485e-01 -1.362874401512248701e+00 -4.513906117966656195e-01 1.125268958521389751e+00 1.334584847658756512e+00 -1.831374688398792028e+00 4.942744104793315163e-01 -3.679544468060984008e-01 6.072712776164983506e-01 1.169601737896581950e+00 -5.676575981676715843e-01 -1.053108765985806494e+00 -7.637210823590226960e-01 -1.002136498298816125e+00 -1.220712377251620184e+00 -9.336371614508864880e-01 -1.806734053990449174e-01 -1.029937287768468046e+00 4.600432958121081772e-01 -1.974362057114860791e+00 5.703878262822007494e-01 -8.336442770462020313e-01 -9.939144498401992767e-01 1.132111527174882948e+00 -1.470943031383273869e+00 -5.684359172597205356e-01 -6.633964037392453550e-01 -3.734579454898690476e-01 4.971781676887953028e-01 -2.112162735320385898e-02 8.649565335640145847e-01 3.610855674566231244e-01 -3.825186732905740961e-01 -4.757502269638361203e-01 -1.626307542534138673e+00 -5.938633149913298270e-01 1.244928243279042279e+00 1.291321248490069129e+00 -2.418669632460511976e-01 8.874317866050582815e-01 -9.857913627014294744e-02 1.584857546462748790e+00 -1.822453975159357142e+00 6.770504495437089376e-02 4.774284207436901850e-01 5.198484139355215028e-01 6.365774584846755069e-01 4.891538284655670421e-01 1.547540088158832150e+00 6.750519530603575902e-01 -1.340107832227388274e+00 1.114993609311580591e-02 2.894032853632528268e-01 -5.275873843122444624e-03 2.282301989012566201e-01 2.226322728913572302e+00 -1.089608895763725105e+00 4.590945460062151318e-01 -9.797095574923472272e-01 -3.023891855960927910e-01 -5.131363163171974717e-01 -1.304557270547165526e+00 -1.611142670453896697e+00 -5.034282811749180020e-01 4.078390672605215483e-01 -1.494163752256261413e+00 1.131022578080630447e+00 1.327275469169640010e+00 1.364151577513063318e-01 -1.543722025499186523e-01 5.414517555207755128e-01 5.346097892363691484e-01 2.182433887337298817e+00 -5.105355081675444495e-01 -1.802828485076456433e+00 1.010287897319124051e+00 -1.256954558406922162e+00 -2.112584713947225357e+00 1.263830053732762915e+00 2.103704147344396813e-01 -6.056987001492311062e-01 3.985297491480639387e-01 -5.811546637554262373e-01 2.154857701334882414e+00 2.577505721976209419e+00 3.521816021976639233e-01 -1.028714043796618682e+00 -6.193091683349197796e-01 9.909909660269939913e-01 1.361304105090174854e+00 -8.993132160686052590e-01 -6.740571321902454338e-01 -7.389949532341621996e-01 9.377845406227715008e-01 -1.158515492664714319e+00 1.882053240053986443e+00 1.148680108811249018e-01 1.446454268948558219e+00 -1.023090735125614881e+00 4.489384452794344393e-01 5.561792957396702874e-01 7.791457333261674056e-02 -1.045244681216512594e+00 -1.577760813634419279e-01 8.160246802721771164e-01 1.382670196092780357e-01 1.234313926476708456e+00 -4.655708799928183206e-01 -4.316667739073741794e-01 -1.177490489270796026e+00 -3.192360772545388969e-01 3.434553963508217289e-01 -1.123115949841869021e+00 1.482246444536846619e+00 5.483756959150847266e-01 1.998432073807844045e+00 8.412212475397605471e-03 -2.209097288754806043e-01 -7.484664669768174017e-01 -3.332399810228470760e-01 1.052100542391717353e+00 -7.802777590717112632e-01 1.355512934070756348e+00 6.196068394512703748e-01 -8.237979572088400815e-01 1.723005919945260311e+00 -6.973475230359040822e-01 1.543880495388512131e+00 1.487102066636828868e+00 1.108378571413565883e+00 -1.594543732565336436e+00 3.718938635857854114e-01 -1.361830936075311582e+00 2.323310643351585714e-01 -1.374152283311695477e+00 -1.294442905896524998e+00 2.241605909845748867e-01 1.247790747983794857e+00 2.082690117078880576e-01 -1.613152737082527155e+00 -4.192140823053547294e-01 -9.460818252928525351e-02 -6.859039313167031304e-01 -5.248927668783998080e-01 -4.973555009797596682e-01 -4.136505768997326693e-01 1.579825721888484580e+00 -1.348890587569870347e-01 -3.623778421416970486e-01 -2.973678566718648497e+00 -5.240450269930351235e-01 5.745510253336163498e-01 -1.464183398617022513e+00 -1.564541439963837766e+00 7.649261971998377874e-01 5.548969648776672647e-01 1.351068835936987345e+00 1.343502846279497620e-01 -3.579677146692670786e-01 -3.244413424989028294e-01 6.269383088813396121e-01 -4.480107546217170222e-01 2.163241127537994246e-01 -1.163903575761148890e+00 1.801465510477583964e-01 7.877033176097784084e-01 -1.146043310235381973e+00 -2.218986352157959363e+00 5.545572552290323198e-01 -4.251786013841998280e-01 7.955330852274131725e-01 9.135443741879082369e-01 2.964024200866888226e-01 8.509075424449584757e-01 -1.445085752379934585e-01 6.970613483531914456e-01 -2.267301746741412938e+00 1.399899819779357513e+00 -1.862446007337083209e+00 7.704208710963805773e-01 -4.482458118055651086e-01 -3.100447288011643487e-01 -5.920480211426272232e-01 -1.019900294713095068e+00 -1.097308290503523853e+00 -7.909050820635228352e-01 8.220348458539848968e-01 3.092765176653101133e-01 7.339156808134792431e-01 -4.199152452082936526e-01 1.022470093256660828e+00 4.189609483263799228e-01 1.102173701612257251e+00 -5.002726965615501564e-01 -9.616878864072024580e-03 -7.982318853716573459e-01 -1.844242427175802890e+00 -1.440048349015969897e+00 -1.257256500916163366e+00 -9.687612367155856025e-03 -6.022237484606476343e-01 2.711981919798052698e-01 -1.169310853877002288e+00 4.250772647453101016e-01 -1.006960131355115751e+00 -2.040407399067345473e-01 -2.291661647996464102e-01 3.886039581219194461e-01 1.814832097981748937e+00 3.247935177375110172e+00 6.881696840404752380e-02 2.497214366859027146e-01 8.424511019763282205e-01 -7.734896872022122283e-01 1.294579511330183896e-01 -1.560452050368859034e+00 1.224798048177213827e+00 -2.957154291180251748e-01 -8.898796265751882650e-01 -2.293459720494053222e+00 -8.414042081836856646e-01 -3.135077192846419947e-01 2.265434204918431060e+00 -1.884100899862919398e+00 9.012596844124207696e-01 1.891588990172855755e+00 8.384347035738215492e-01 -7.026757662835517726e-01 -2.095092686137991045e+00 9.176719776193591471e-01 1.752570614077035849e+00 -3.569058823814042491e-01 6.549154128854442480e-02 -1.268713562538537065e+00 -6.075673925410675080e-01 -2.256342645498417010e-01 -3.384699717889549375e-01 6.467759971006254993e-01 -1.546963314579345772e+00 -2.938999125317136307e-02 -6.307369960514233043e-01 9.148876484821469868e-01 -4.732979120847625176e-01 -1.490561095179797180e+00 1.006264995874865953e+00 -6.463765796382594520e-01 1.436629670398794190e+00 -1.016895211815542349e-01 -7.652279641057975201e-01 1.355786531413567531e-01 5.153288526424587568e-01 4.748101643347332756e-01 -3.191852723242187273e-01 -6.345652745992161892e-01 2.490996897609669969e-01 -3.443698054446088785e-01 1.049937242121769199e+00 -1.444171231041411485e-01 -2.485371514657600533e-01 -1.299603043410517966e-01 2.297582303744095944e-01 6.583576215450012148e-01 7.800720875001225796e-01 1.962091450466983966e+00 -1.261581256918796079e+00 6.123377848208583912e-02 9.032578602384732092e-01 -1.034511337437571177e+00 -6.087483848631852767e-01 8.293934974236953916e-01 -1.312958757632707307e+00 -7.250381883709280939e-02 1.673522238121176509e+00 -1.257737531186531532e+00 -1.953812527744356098e+00 3.978365528856501743e-01 2.265823629297074038e-01 1.483718082724688969e+00 1.260046853084811014e+00 -1.428481577238647660e+00 8.752606081019795869e-01 2.184663803371700741e+00 -1.052872111212976192e+00 -1.700911930269676520e-01 5.991864421122842232e-01 -1.225962268702295521e+00 -4.481993745644126115e-01 7.643607774794047849e-01 1.160514256316619086e+00 2.695733276554874297e-02 -2.658907251394289517e+00 -1.482048193343193265e+00 1.096946113206355378e+00 1.084275264091270730e+00 -1.473973961330607318e+00 -1.123599348819520394e+00 8.238976122681713754e-01 2.597439581253503313e-02 1.636631965245115117e+00 -5.735195306767312262e-01 -3.329568824703034724e-01 -1.947065458237428492e+00 3.535080914509791672e-01 -1.374300734584195327e+00 -5.468555575225335641e-01 -5.009206614514325473e-01 -1.047743923084546891e+00 4.624805301088998066e-02 1.258000280068708010e+00 6.869934083573288053e-01 3.773196520188010217e-01 -1.575123110335346466e+00 2.207452724876252770e+00 1.389907113670826311e-01 -2.194411604324693343e-01 -3.611741251462651237e-01 -8.546728586144357598e-01 -5.545644817661830039e-01 1.228980374204106774e+00 1.148406376637705478e-01 -7.390352575572620153e-02 -5.901118184800224764e-01 1.156854441789906485e+00 1.451619320554369263e+00 -2.009551408651472082e-01 1.438807805837429177e+00 -5.295162304946364126e-03 3.522486140666255539e-01 5.873816715026000113e-01 2.249148451323701794e-02 1.785950739080826688e+00 -5.205047356087475624e-02 -1.133709985667634701e+00 -1.023915626533680845e+00 3.338497741497362808e-02 8.906276941406595649e-01 -1.623246001212909351e-01 -6.255647485892940063e-02 -5.174067382441511764e-01 3.081813885894466032e-01 -1.204680035671089833e+00 -1.150434887528390737e+00 1.255789984135377013e+00 1.541817650512364579e-01 2.597700373377848093e-01 -6.201197776528050154e-01 -1.934142791411519458e-01 6.014471439808276587e-01 9.950957073181261325e-01 -3.731231054425400706e-01 2.685685579670353262e-01 5.757753522129482882e-01 -1.031668357809973680e+00 -5.679801363718742779e-01 -7.694229841100073963e-02 1.618134507452412052e+00 -7.090641219032968179e-01 5.490321168936226348e-01 1.306188339388876685e+00 -1.170184288145865725e+00 -6.378063228167050180e-01 -1.606411347946257451e-01 -6.521702077699005617e-02 1.230569040313936213e+00 5.962307653550338316e-01 -5.092990526141591978e-01 2.570314504956329182e-01 2.444386674208403942e+00 6.250163322771969954e-01 -7.036998409041862468e-01 -4.777104112633694388e-01 1.127641369665012494e+00 -5.464042670365403254e-01 -6.670778177936169673e-01 1.024195372776480983e+00 -9.582350267749207839e-01 -1.182811290682802330e+00 1.552339627649903075e+00 -1.288514971352731964e+00 2.648375944264551141e+00 -3.176157905892653122e-01 -4.432743869226676847e-02 2.453457312206538621e+00 7.737605825663572412e-02 -6.027140040829659373e-01 1.216967734065300261e-01 3.641977903284985829e-01 -7.846738901889419582e-01 -1.180198937486232058e-02 -1.957986231234736918e+00 1.694103824998385299e-01 5.158195762222398534e-02 1.185828011962688944e+00 7.666275337091204012e-01 3.995268366305399499e-01 2.261915590110918917e+00 -5.272206112022090885e-01 1.251311126801293860e-01 -3.678992814027635672e-01 -1.399819352965967212e-01 5.535844851366942265e-01 1.696441501719166745e+00 1.789552871540706747e+00 1.300195752582933073e+00 -9.278180246042638801e-01 8.619864677888385007e-02 6.134816027105396419e-01 1.741020596336966680e-02 2.909763758872531692e-01 -9.151829868989287409e-01 -5.895163006411084927e-01 -9.590041770217584416e-01 1.026686616314539169e+00 -1.471336421567915220e+00 -2.273359753419816054e-01 8.383613193032452005e-01 1.325856648345905553e-01 -5.773527353691657593e-01 2.210834592052163483e+00 1.277741600199106264e-01 1.092274273968350640e+00 1.022885851367324017e+00 -8.734267781259140717e-01 6.075348942588080225e-01 -5.269427457982328589e-01 2.550937273506385772e+00 3.508566005305637225e-01 -3.977452827448149653e-02 -5.497586813782164850e-01 8.594741745413981837e-01 -4.703400060998197407e-02 -6.149831452342117144e-01 8.032697899543896902e-01 -3.737781623171938516e-01 7.215910500464091035e-03 -8.287523064933507433e-01 3.941388956797949872e-01 -1.076384394606999528e+00 -1.152583782574249316e+00 1.282926771670731547e+00 1.564139945881498184e+00 -1.409257094670285593e+00 -6.289995727409721793e-01 -9.723220018145638521e-01 -8.826036187260823951e-01 -5.402996720587607271e-01 8.822037960725386263e-01 -7.662877986409746267e-01 -8.513886832166672747e-01 -8.440705926772781309e-01 -7.314205346872007518e-02 -5.385621075932995883e-01 -1.111794160287599281e-01 7.740546937790230286e-01 -1.241964648443658836e+00 -1.056093886845861141e+00 -4.529405470399580080e-01 7.871624749996796178e-01 4.878979353994467583e-01 -4.364511902812305277e-01 9.100737410793839910e-01 -1.422952917795462964e-02 2.461973055497092833e-01 -1.112196633394967549e+00 -1.014060670571663714e+00 1.842181837311184997e-02 -1.192824394905009022e+00 9.973969991195711371e-01 -2.859939319560430085e-02 -3.096641062255558463e-01 -5.509792566514183365e-01 -5.008853864533441280e-01 2.398605049244567078e-01 -4.195641245424869825e-01 -7.743391075599816986e-01 -7.688150916515873456e-01 -6.056478452255084077e-01 -1.190610282328371516e+00 -4.424008734820628064e-01 -4.197746217863393414e-02 -3.149931573566162046e-01 1.352290003338933344e+00 2.912973544853212915e-01 5.298654526558601585e-01 1.341947752591010901e-01 -9.181709918870341325e-02 4.566025268654650970e-01 -1.772090684743697075e-01 7.955960062911078268e-01 -2.022579328437621449e-01 1.269691760002097380e-01 2.482453370924333491e-01 -3.919305316940761841e-02 -1.290875673320004413e-01 1.375621351939175341e+00 8.080295197765159365e-01 -3.309904453884721098e-01 -1.013962028309989494e+00 -1.983496653694784451e+00 4.377345937633137507e-01 3.014276026778229811e-01 3.370520205165272176e-01 -5.163335920312597249e-01 8.860739927257769155e-01 7.449589803739333771e-01 -1.654857816429108563e+00 -3.486390020312309712e+00 7.711980553193686916e-01 2.837630399406230186e-01 8.764644621023565119e-01 1.724067157742105838e+00 1.072722878666446000e+00 -6.255083424357723576e-01 -4.849932804412823151e-01 -1.916021318112167693e-01 6.287296985775476799e-01 -7.074970388302214142e-01 -9.207712740678075658e-01 -1.744381495978708951e+00 -8.418434117538547978e-01 -9.020226451682461510e-01 4.079681912476202377e-01 1.830244610491576163e+00 1.535762998917531208e+00 -8.578568795602791175e-01 1.903022853940281867e-01 4.955315332651766269e-01 -1.456610048087199960e+00 -1.738740062306698420e-01 4.656191672697037043e-01 -1.017974424975972347e+00 -8.991113985457873659e-01 5.629945612906483987e-01 -4.987916219617083424e-01 3.136996355734384956e-01 1.196192210654237753e+00 -2.459551973970453831e-01 -1.283884211761285643e+00 6.015847600478660961e-01 -2.095976874584646321e+00 -1.083481949074849571e-01 -1.389565014249870556e+00 -1.332764183026098337e-01 1.753658533586632151e+00 1.623144337821467609e+00 7.156080622030730476e-01 1.415521647970464869e+00 1.079500213301730627e+00 -7.615594541646932836e-01 5.716702893970845301e-01 2.437114545087396278e-01 -7.552874723963201031e-01 3.658335478922435796e-02 6.439849566608887299e-01 -1.108849381157539504e+00 2.883715330707478097e-01 -1.490321637859821635e+00 3.900493489713440787e-01 -1.072960996492763330e+00 -1.165923572563576593e+00 1.345878703182270819e-01 -8.308894039395516851e-01 5.337661718484811198e-03 -2.645296480561051045e+00 -3.728768928408047745e-01 -9.731184217782973267e-01 3.633282483742580338e-01 1.060651297611687083e+00 -7.600815957671073209e-01 1.837547968904654550e+00 2.582189273436049093e-01 -1.968646930809633544e-01 -3.074667266109678110e+00 -4.752873218909861586e-01 -5.462683195729939323e-01 -1.506318273604886349e+00 2.198446397053866741e-01 2.200682021746676875e-01 -5.878303750939346817e-03 1.118538115545481826e-01 -6.568358040259002495e-01 3.585246204818815507e-01 1.494599746361676917e+00 1.582540457894269226e-01 4.463703594599194857e-01 1.601256439285480893e+00 -1.671108087770704520e+00 9.627191233957955729e-01 -4.461890319163903107e-01 -1.701044606670930381e+00 -2.127926692498213757e-01 -1.939799828156918871e+00 7.497271499585999033e-01 -2.468554076579208889e+00 -3.640865019668942382e-01 1.753165788448567186e+00 3.110417902303290183e-01 6.090777828517731640e-01 7.423998761140275793e-01 -4.463936837407835867e-01 -6.144190142473516386e-02 4.436571483404495586e-01 -6.627035821198918875e-01 8.509241480169452698e-01 2.106016627393126228e+00 -1.450872916692510284e+00 6.120016209899638016e-01 2.077916640943500148e+00 -3.918417136787303301e-01 6.851566474519653338e-02 5.150686238391801730e-01 -4.800026601009885208e-01 -9.283898800881569269e-01 1.069200466521326831e+00 1.060725127010662128e+00 5.848804653507916340e-01 -4.872626280518935205e-01 1.060997360912919518e+00 6.944241252740893655e-01 -5.510026652457103991e-01 -1.893504519382833928e+00 9.297899281760354517e-01 -2.132131549729697539e+00 6.560684135355761004e-01 6.497809411717578865e-01 6.189023088364740133e-01 5.733363109062211693e-01 -1.371902522818608361e+00 -9.153439486139584511e-03 1.891087316771999483e+00 -3.618857643476511843e-01 1.648330277650134068e+00 7.722650359345307747e-01 -1.762752260347042466e-01 5.778715572854662419e-01 4.024817128490916218e-01 -1.698603879847660814e+00 1.283126739347296041e+00 2.641853450894306565e+00 5.945574040453248665e-01 -2.198825484472761299e-02 -7.928275126510325732e-01 7.117029487164155954e-01 -1.153987856064217499e-01 2.594750497607251072e-01 1.216157530461328795e+00 -2.218745131226168288e-01 1.179341091834899435e+00 -7.591615190316889361e-01 -7.677309974486803412e-01 -1.335261657951821723e+00 4.928569504148131580e-02 -1.053576736094804289e+00 5.839506645088062831e-01 -9.374952057125786054e-01 8.994772816391777281e-01 4.927980314747915092e-01 -9.670349281529870833e-01 -1.760775011035516258e+00 -7.662399978721328164e-01 -1.692960400316351421e+00 1.740869547813049811e+00 -1.233617232420421317e+00 -1.885954990790260632e-01 8.385524257349036281e-01 2.088204163015523196e-01 7.996874135567978714e-02 -2.782540622918354134e-01 -9.380628295295517782e-01 7.764701704340273292e-01 -2.231591191697405718e-01 -7.244733827949806360e-02 2.414589897968669963e+00 -2.172868902013618264e+00 1.303105610038708173e+00 -1.011398843377498413e-01 -5.932472897078444607e-01 3.139108668121220330e-02 -1.144969447309840849e+00 -2.047868791867916982e-01 1.050394864494843095e+00 -2.836323756272345342e-01 -1.234983329048930101e-01 -3.140370154426000426e-01 -3.884307778131829703e-01 2.084676878149607671e+00 1.664480151931465812e+00 1.459133211096719007e+00 -8.938191494878245935e-01 -1.674348687662578383e+00 3.068514939094653671e-01 1.746549340443945164e+00 -6.458545435403657553e-01 1.381160979599840966e+00 1.920238665396584832e+00 4.020693256711542762e-01 2.608672502582282671e-01 2.242220891057340459e-01 4.662396796235172003e-01 7.571195837270235096e-02 -8.193551514090137156e-01 -7.372349079649103132e-01 -4.427335214150992515e-01 3.815979028287193320e-02 -1.515350606413899959e+00 4.770364592700962469e-01 8.071504603093901942e-01 1.127873252877249044e+00 -8.183158417005670371e-01 -1.702112980964413935e-01 1.758777293687234788e+00 1.832583140431328916e-01 -1.663361916886819114e-01 -5.288061845337350686e-01 4.080641382342456991e-01 -5.405921911429802940e-01 9.324816562408201615e-02 -1.925964539481584969e+00 4.626318352448492710e-02 1.088674175393404830e+00 1.992944480352659697e-01 1.089445628112365241e-02 -6.441627365908594305e-01 -3.068895878340683891e-01 6.294448894721964560e-01 -1.066391433153298429e+00 -3.796647784893177335e-01 5.912969629801426708e-01 5.295450007264163039e-01 2.550827549374423686e-01 -4.302739813146301273e-01 3.043400616712687023e-01 -5.280953261036247515e-01 -4.797494969752040817e-01 -5.062814593165340105e-01 -3.627688972675995327e-01 -8.049221700885702546e-01 1.668972247797420927e+00 -3.491399719723145001e-01 -2.243324361355472085e-01 -5.236370111314752052e-01 -1.428554826679584888e+00 -1.218112862931141516e+00 1.816145395989190003e+00 -4.662385499040139214e-01 -4.706840215759031110e-01 5.395289817786791398e-01 -5.927991761257149772e-01 -8.091299862091942963e-01 7.991690362622701216e-02 2.430239506918797088e-01 -1.476322292303571260e+00 -1.004215341952167773e+00 2.120521379253822669e+00 -3.801644555813502580e-01 -4.475388039715213484e-01 8.844773947261763691e-01 -1.130694162722156726e+00 4.378949109716013810e-01 -2.243769454417487708e-01 8.997839203312402168e-01 5.975243086155321848e-01 3.817864621074185116e-01 1.811490696523534727e-01 2.887564582124180212e-01 -8.253110857284163826e-01 -4.888842474403835570e-01 -2.879433651441922204e-01 -5.905945581660464461e-01 1.223369471634035491e-02 -6.423979178021075320e-01 3.347939036763619702e-01 -1.377848572168045571e-01 6.414823060317894621e-01 -9.086979245703409314e-01 -9.787024387782727874e-01 -1.195745994274083346e+00 6.121953661146614101e-01 6.594268331777461967e-01 1.191029350753365079e-01 1.999429672302854843e-01 3.944653420844710934e-01 1.647326774578287689e-01 -1.724972498028231493e+00 -8.468064413699690762e-01 3.846562726767833729e-01 -1.131272593313236596e+00 -3.620609761494158474e-01 3.639495945904753782e-01 -1.607033415043028213e-01 -5.524762668420895029e-01 8.351941618134905987e-01 2.448869516039762217e+00 2.976175007019743468e-01 1.692591152353860373e+00 1.940377112749075428e+00 1.581332540051403113e+00 -1.049193982285865800e+00 -1.585470100010793360e+00 -2.786689990279096474e-01 3.727713216142089503e-01 1.110544056422418269e+00 -4.118168987001917802e-01 5.128499594584355892e-01 -2.987232589086255552e-01 -9.050563144157278694e-01 1.668839983737292698e+00 2.888166620327370718e-02 5.636794737371255692e-01 -1.037496981280894737e+00 -2.346082090247880170e-01 1.197070752554255879e+00 3.319645077047441162e-01 -1.533916684999269420e-01 -9.679759315579239409e-01 2.082443525990729238e+00 -2.632631148556346390e-01 9.519988421241453169e-01 -4.533370274787303367e-01 1.446856828712767828e-01 6.802688381760991186e-03 1.011024772924880244e+00 8.989059400687188228e-02 -1.615630941822314703e+00 -8.108287187981413346e-01 1.435141465084933898e+00 -4.120726822331615691e-01 2.402206641648505947e+00 -9.585285814456463716e-02 -1.248799729437848338e+00 -4.581798520212096437e-01 -1.074521845311480484e-01 -2.042182021788861157e-01 -1.447530487557443735e+00 -1.192998649451255222e+00 6.942676604758925007e-01 -1.266805122778718595e-01 -1.785433179391258118e+00 7.375323185628720468e-01 -1.705250413623922434e-01 -1.070882728804093631e+00 -9.813705236245960917e-01 3.544159078614156910e-01 -1.901085125523121366e+00 1.512925901263543760e-01 -1.825893371677689836e-01 -7.373461133716510685e-02 -5.817922193996595270e-01 -1.866230199061626793e+00 1.273506460622537417e-01 2.314975622928024279e+00 4.822448655102921228e-02 1.406568038344390814e+00 1.689563580990702141e+00 7.146253783309779450e-01 1.084451615526030421e+00 1.480101560735602062e+00 3.420448939700561630e-01 -3.394007753410511197e-01 9.395420303068900969e-01 -7.206095736291927567e-01 1.506514347187186686e+00 -9.117084142194986640e-02 8.282909697678699779e-01 7.889440385036651238e-01 3.612511937815908736e-01 6.118450099205574588e-01 1.158382521522520053e-01 -1.196343911181942943e+00 1.247866966675008765e-01 -1.188917518297242459e+00 1.190975253885065754e+00 1.274902684997857971e+00 5.350227152926817498e-01 -3.993759770954105059e-01 1.162535450870832099e+00 6.094226910529688679e-01 1.316158391502751934e+00 -1.427957402788964103e+00 2.697406368818739963e-01 4.093518947986719558e-01 -2.370209222256805248e-01 3.466006507059285480e-02 -8.000689905985443051e-01 1.374769140160305048e+00 -1.361460932410455182e+00 -1.814953839800776292e+00 1.231246808943866178e+00 -1.737709380121090108e+00 -5.522381436012747669e-01 -9.595885160278505924e-03 -6.160684261162705511e-01 2.517306967476759638e+00 -6.938937704442459387e-01 1.198104900240174686e+00 -1.615312126869131171e-01 6.879547355999983127e-01 1.034261253132312319e+00 -1.158849399765576882e+00 -1.103862666832845285e+00 1.095149916797061584e-01 1.823355955283668117e-01 -4.108044472450954609e-01 8.494737275062755888e-01 -4.957028906533731960e-01 8.414085819198191540e-01 -4.082845984756016677e-01 1.439176281412074099e+00 7.283312680029223607e-01 1.990832361658282590e+00 1.262968242581592904e+00 -1.786904451748976552e-01 -1.502257796870891227e+00 1.278080119691559435e+00 -6.463864485989911923e-01 1.431737947002948985e-01 -5.413991504473082417e-01 -1.085383387910596742e-01 9.429227109042520594e-01 6.395855193415554973e-01 2.048038186615297906e+00 1.132177226446433371e+00 8.059461455254650630e-01 3.942343944608825423e-02 2.760027328322071316e+00 -5.470856341034801007e-01 1.421295246362334730e+00 1.739794468176594777e-01 1.214498101550387732e+00 -1.943328072704068044e+00 -1.930538866025451605e-01 -8.975253482608422928e-01 -1.138160662800440370e+00 5.123870954715945558e-01 3.159426738419528480e-01 -9.952390021587023683e-02 -1.002252610797429000e+00 2.384777175782851089e+00 1.768908697804517427e+00 1.339789281017056854e+00 -2.134513660460935380e+00 -2.143377076772288170e+00 1.458589787503589141e-01 -1.275827102429297089e+00 1.492846722074254284e+00 5.919631639901498765e+00 9.467909379809707815e+00 1.345293130067923038e+01 2.318553309405518448e+01 2.619062211590676270e+01 3.671160194882239836e+01 5.274564915822010391e+01 6.129337606709550101e+01 6.990800862133039573e+01 7.589498814386638514e+01 8.357105162534706722e+01 9.412758787270493599e+01 1.041873954971262748e+02 1.205975585880542411e+02 1.426452283466184952e+02 1.511208425958580506e+02 1.691581870702678714e+02 1.894809518740389649e+02 2.103906409895938054e+02 2.217063759209783314e+02 2.268013638070303841e+02 2.478639994445213688e+02 2.590536229974929938e+02 2.710223125752418696e+02 2.801449668027591429e+02 2.911451726511805873e+02 3.049369263106350445e+02 3.162184274943641640e+02 3.265195624836842967e+02 3.374938876672126185e+02 3.481455968055214498e+02 3.723844593374523129e+02 3.845852354090569634e+02 3.984248335291198941e+02 4.110868018707295164e+02 4.266496192673180303e+02 4.439570570659656710e+02 4.522944364901174481e+02 4.624452483741782771e+02 4.801989412681313070e+02 4.864432980276173453e+02 4.957613919053610516e+02 5.061637700160119948e+02 5.254791131956079653e+02 5.327420545042085678e+02 5.516252563746711530e+02 5.774291107952735729e+02 5.838852655961068194e+02 6.012344535032874546e+02 6.070697609734780826e+02 6.249092545015972746e+02 6.386400537269050801e+02 6.459240024357601442e+02 6.554342711598194455e+02 6.654662255881570445e+02 6.799873487666187657e+02 6.902302432934087619e+02 7.047818776243624370e+02 7.180635888786257510e+02 7.289907883278904137e+02 7.363442049614073994e+02 7.487012476935492487e+02 7.687188954129595686e+02 7.830733041845121534e+02 7.988115192258693469e+02 8.116392565706515825e+02 8.291022021055749747e+02 8.355148653748204879e+02 8.459931714547687989e+02 8.621208269813906782e+02 8.649494717408761062e+02 8.748762905896925304e+02 8.859621366132691946e+02 9.020626442718083808e+02 9.224045407499667135e+02 9.344022967225989760e+02 9.549361081665795155e+02 9.612369657767366107e+02 9.801866825189880501e+02 9.882821653560143886e+02 9.935529515734048118e+02 9.984757528364401651e+02 1.012425792412453347e+03 1.024408305825490515e+03 1.019817757086239567e+03 1.032939924607588409e+03 1.034688543946560003e+03 1.046313161112009539e+03 1.050132161546279804e+03 1.076536481440108219e+03 1.083288754104333975e+03 1.092156077604467100e+03 1.100806028156222283e+03 1.111197043636875151e+03 1.128139659534587281e+03 1.134432297866112094e+03 1.149035253266604514e+03 1.165795274540192395e+03 1.162653026945433567e+03 1.161054526139302425e+03 1.168512270626376221e+03 1.179857815239721731e+03 1.192863731336057299e+03 1.196604845431442300e+03 1.206832790515535635e+03 1.198657796431010411e+03 1.202341846619701073e+03 1.216335274374471510e+03 1.230156782873129259e+03 1.236245482827154774e+03 1.234755077790993937e+03 1.245945511810902417e+03 1.257588132897669311e+03 1.259908258194645441e+03 1.258536673023944331e+03 1.275224393561077022e+03 1.277628943597746911e+03 1.291026510151023558e+03 1.309758526794875479e+03 1.319157670167077413e+03 1.336582943405457854e+03 1.329398744478811523e+03 1.346227230973827091e+03 1.351917564805499069e+03 1.365091873803921999e+03 1.378295365757171794e+03 1.389081977907263990e+03 1.391168218741883948e+03 1.399477816056283245e+03 1.404480345042095450e+03 1.421873509177009737e+03 1.427040845913592193e+03 1.422420947482978363e+03 1.430096363157401811e+03 1.441183584626113088e+03 1.449426499722377002e+03 1.465436066851110354e+03 1.471525776789010024e+03 1.475345810633333485e+03 1.476513722019951274e+03 1.475553908096303076e+03 1.483465290304071232e+03 1.499052574473365212e+03 1.509423455420266237e+03 1.507377006584309584e+03 1.516795366488199079e+03 1.534945680919718598e+03 1.532815066316994717e+03 1.526054508638795369e+03 1.536736542780522768e+03 1.547555263620242386e+03 1.555438039315736660e+03 1.558559132819790648e+03 1.559281593174285717e+03 1.564258361525576220e+03 1.574225695633551140e+03 1.593114295975890400e+03 1.588564073528136760e+03 1.590369133664167521e+03 1.590808736871525298e+03 1.606903004085759449e+03 1.607436451043516627e+03 1.619855041268245714e+03 1.619457491247590951e+03 1.639105495323507967e+03 1.634665502900969159e+03 1.638694467236934770e+03 1.654481543508057939e+03 1.671394325429878791e+03 1.673853323092815344e+03 1.685259855291652684e+03 1.687468898488454897e+03 1.683321794869369569e+03 1.688338531168111558e+03 1.692197739483849091e+03 1.702922157924955172e+03 1.697328919438733692e+03 1.692159163533292485e+03 1.696534463801653374e+03 1.698277383995833816e+03 1.703292911609013117e+03 1.709887088338328340e+03 1.704348748326359100e+03 1.717343675762047269e+03 1.724841127332319047e+03 1.718468698110867081e+03 1.705878123520052441e+03 1.717151932639900451e+03 1.717413490788899253e+03 1.723555412544490991e+03 1.731487181197529935e+03 1.738434180574658740e+03 1.747643642765150616e+03 1.743350791537440955e+03 1.737259346611387855e+03 1.731504654447392795e+03 1.728831760380636297e+03 1.736656104449933082e+03 1.742184796582576837e+03 1.748380100796108081e+03 1.756564782094220163e+03 1.758585558113617935e+03 1.756756256838214313e+03 1.766434072018686720e+03 1.768820580817404334e+03 1.789315449288710852e+03 1.782813454620170205e+03 1.800322663326399606e+03 1.800208375374015077e+03 1.798075417857659204e+03 1.814652136889799067e+03 1.822907449972598670e+03 1.822194373516127598e+03 1.821594134087317570e+03 1.818624026318162578e+03 1.831021782257680798e+03 1.836185656719721919e+03 1.835014885159534742e+03 1.831901266942788880e+03 1.827972739459137983e+03 1.831055694104660915e+03 1.835152465489643419e+03 1.834012749984028915e+03 1.842797656814998618e+03 1.832341960568067179e+03 1.840639151875765492e+03 1.850804543404598689e+03 1.857226949035100461e+03 1.861763285605762121e+03 1.864321226139540386e+03 1.876370789892853736e+03 1.875412887999590794e+03 1.878094006140382589e+03 1.874453401970455388e+03 1.891920078118608217e+03 1.873095260495677167e+03 1.883682168020486870e+03 1.873972558180058741e+03 1.867562615797339276e+03 1.886113776499679261e+03 1.895817964050392220e+03 1.893124090270240004e+03 1.891515072065731829e+03 1.903424404305034841e+03 1.908569518404923429e+03 1.900336185237460086e+03 1.906711909349525740e+03 1.911818435949128798e+03 1.895473777967726846e+03 1.903277791711332839e+03 1.910453609637675299e+03 1.898325646368143680e+03 1.903610507821863166e+03 1.920771380465119591e+03 1.911280830378085966e+03 1.914881135257519873e+03 1.914423209353283255e+03 1.923770322194324990e+03 1.922188276352855610e+03 1.945546472137680894e+03 1.944343890637638424e+03 1.954357288742430228e+03 1.946006179903833527e+03 1.947694388133141956e+03 1.966111090983082477e+03 1.970867770671576409e+03 1.975643684816035147e+03 1.988676558001181093e+03 1.988884485090727367e+03 1.989071310460157292e+03 1.992192468774028839e+03 1.979995754255172415e+03 2.003433142357198221e+03 1.999187168503750627e+03 2.019822736891595468e+03 2.019903245099457536e+03 2.007659788284488059e+03 2.034467944591519199e+03 2.045214070459515824e+03 2.041496993630440784e+03 2.048276072677931097e+03 2.040868384684094053e+03 2.049648268731560165e+03 2.046702608475397028e+03 2.032963002014270842e+03 2.040791349594954454e+03 2.025178170814529949e+03 2.040093487337780516e+03 2.042951272927015452e+03 2.044183267930552574e+03 2.054137500748120601e+03 2.060023147338746639e+03 2.069632382661881365e+03 2.073749095732268415e+03 2.087550067824392499e+03 2.079401894102208189e+03 2.077543312561710991e+03 2.094214220654397650e+03 2.086327703499458494e+03 2.081773620304037649e+03 2.094977287153135421e+03 2.101230974125235207e+03 2.088194646360907882e+03 2.093341050085075040e+03 2.100369482888775565e+03 2.103489642786022159e+03 2.108397304557626285e+03 2.113643603466765853e+03 2.108122990913572721e+03 2.120985748842846988e+03 2.118822073611958331e+03 2.118769769660314978e+03 2.112419638099621352e+03 2.114093507092214168e+03 2.119601816387707004e+03 2.122198702153972590e+03 2.101333511967456161e+03 2.115104231915792752e+03 2.120086190820982210e+03 2.107438937510223241e+03 2.095610519718716660e+03 2.091302829060168733e+03 2.094164417469538421e+03 2.101444439752654944e+03 2.118044642148330240e+03 2.119150748531945283e+03 2.112932075501187228e+03 2.114577088369586818e+03 2.106028985833069783e+03 2.117090492833119697e+03 2.117352171900805388e+03 2.126014820248454271e+03 2.124020630447983876e+03 2.130795075305505634e+03 2.132243499716927545e+03 2.136281110885634007e+03 2.138993956097712271e+03 2.142880641042947900e+03 2.140366072349632759e+03 2.135527596615582752e+03 2.125189829478336378e+03 2.121310251159048221e+03 2.126346797667668852e+03 2.122855750513762814e+03 2.118114069576074144e+03 2.127470207968498016e+03 2.112317503531707644e+03 2.113452384519740008e+03 2.108070510720296625e+03 2.100313403559727703e+03 2.114276184736688265e+03 2.106471315806630173e+03 2.094728704781432953e+03 2.084428732537287488e+03 2.087281874747529855e+03 2.090126319332763160e+03 2.092656864704878899e+03 2.089628135249751722e+03 2.093800319364243023e+03 2.087508956488737113e+03 2.098856969143054357e+03 2.102033734080680915e+03 2.101728597202601122e+03 2.110145904775426970e+03 2.122374989066517173e+03 2.118518040500539882e+03 2.118793692648625438e+03 2.119045794597403983e+03 2.122735499975624862e+03 2.124495196440105246e+03 2.120302822764303073e+03 2.138470568767858367e+03 2.127722291012092683e+03 2.117809228709964373e+03 2.117698812708313653e+03 2.115217112237837682e+03 2.136030281630608897e+03 2.141881278554586515e+03 2.137143973382819240e+03 2.129772597037751439e+03 2.125508114683488657e+03 2.128215160245938932e+03 2.136053411174132179e+03 2.126350289245496697e+03 2.130046231650631398e+03 2.131561327095256274e+03 2.133863746415762307e+03 2.118858848525650956e+03 2.125365278103970013e+03 2.131125179033336735e+03 2.135206467156491726e+03 2.129898714406196632e+03 2.108997839056028624e+03 2.124894417902490659e+03 2.132074636074917635e+03 2.143569914610136493e+03 2.154205098087317765e+03 2.152858955829033221e+03 2.147305333568096557e+03 2.149369243400815776e+03 2.169679146819847119e+03 2.158200925176625333e+03 2.156374340895678870e+03 2.145353348435400221e+03 2.143245071070681661e+03 2.142602700976196047e+03 2.147631861617925097e+03 2.153944146682426890e+03 2.143919375137111729e+03 2.147041425060917845e+03 2.129460722298679229e+03 2.122122609519187790e+03 2.118663278924439965e+03 2.129006132974566754e+03 2.126355831851435141e+03 2.125823188106480302e+03 2.120302219294932456e+03 2.139017224411768439e+03 2.143867227423387249e+03 2.123761952233665852e+03 2.129664824460183809e+03 2.141420134999019410e+03 2.135692722009212503e+03 2.150627354411190936e+03 2.127734153348047130e+03 2.130745190910659403e+03 2.134769143863531554e+03 2.132710805548501412e+03 2.132637681244353189e+03 2.129790712967146192e+03 2.145674809802877007e+03 2.143370531709358602e+03 2.149635267719256717e+03 2.162113998979207281e+03 2.161113150336057060e+03 2.153379574867994506e+03 2.163165593452818484e+03 2.178014701096205499e+03 2.193936663225125812e+03 2.185219397185989237e+03 2.176550275663941193e+03 2.178985248801337548e+03 2.161964085720329422e+03 2.172546864564462794e+03 2.167324019991307978e+03 2.164772009350446751e+03 2.163291101578192865e+03 2.168606133244579723e+03 2.170258008641023025e+03 2.171825757329375847e+03 2.177973994297905392e+03 2.176125222181912250e+03 2.180790958395357393e+03 2.161938278116836955e+03 2.168649668563587511e+03 2.177723440781254794e+03 2.169410435216375845e+03 2.182009837696237810e+03 2.184263880352146771e+03 2.190121091946338765e+03 2.187452418995477728e+03 2.202320215615684901e+03 2.183635687476882140e+03 2.188965276051417277e+03 2.198293959157060272e+03 2.189741889435026678e+03 2.200615393872931691e+03 2.201567974482838054e+03 2.196983751596821548e+03 2.202045919126911485e+03 2.190268307686382741e+03 2.202353391918451507e+03 2.205175000987926524e+03 2.203248903501368659e+03 2.197008497664245169e+03 2.201116288241111761e+03 2.194365693888748865e+03 2.182606121547160001e+03 2.195548911171122654e+03 2.194431520684606312e+03 2.181797904087707138e+03 2.164491528989505696e+03 2.175262647607363760e+03 2.171754307599039294e+03 2.176030084317877936e+03 2.188704454431315298e+03 2.176290188269248574e+03 2.180088438238305571e+03 2.189074232497294815e+03 2.179511452132300292e+03 2.195405309847338685e+03 2.169745105704842899e+03 2.175762569144922963e+03 2.178876905529943542e+03 2.186332853439735572e+03 2.180534564274603781e+03 2.193240629436892505e+03 2.186115014962771056e+03 2.184276364971985458e+03 2.174841664845046580e+03 2.189221209311103394e+03 2.196494018877471262e+03 2.194088493486964126e+03 2.186989268306390386e+03 2.181611383975074659e+03 2.184006408868991457e+03 2.186291412569173644e+03 2.195955565020188260e+03 2.203462623660622739e+03 2.205856438355556293e+03 2.215808541290669382e+03 2.226345986248295958e+03 2.229832083643063015e+03 2.229083627872308625e+03 2.235103278152269922e+03 2.237786521034612178e+03 2.232120447643084390e+03 2.244484041746396088e+03 2.226319139215010637e+03 2.240104467957598899e+03 2.244476648293188191e+03 2.243963501168524544e+03 2.249405556524445728e+03 2.246429339043895652e+03 2.242951228560340041e+03 2.253396248364216262e+03 2.246283152363798763e+03 2.247456516999739051e+03 2.259851669871662125e+03 2.257137767782679475e+03 2.238198795608556793e+03 2.232819960380905741e+03 2.252339325878702311e+03 2.260718290668939972e+03 2.262957668994316464e+03 2.261872317021080562e+03 2.265615807637720536e+03 2.283273781005939782e+03 2.292556054871507513e+03 2.287718421551904612e+03 2.284195487602320100e+03 2.287588601576600922e+03 2.288547648878211476e+03 2.282159733991570192e+03 2.286658742613242339e+03 2.299515627747452072e+03 2.296159277592310900e+03 2.313270325641646650e+03 2.294654392861755696e+03 2.286941108290602187e+03 2.302080614440592399e+03 2.292877616180255700e+03 2.290199270687556691e+03 2.289694926683564063e+03 2.283805661301049440e+03 2.292296225883128500e+03 2.306461984772358392e+03 2.297931876091984577e+03 2.300411063862155515e+03 2.287066075115015792e+03 2.286334919501047352e+03 2.296079760728866859e+03 2.293294931408864613e+03 2.294091980789057743e+03 2.299283819864118868e+03 2.289670871565956986e+03 2.289262237129169534e+03 2.288526097003641553e+03 2.279142484456139300e+03 2.281275653202266767e+03 2.277798833323263352e+03 2.283224429268547283e+03 2.294620246666574531e+03 2.293706972157712244e+03 2.287188116199644355e+03 2.298982431770567018e+03 2.297320100356540479e+03 2.288677218207617898e+03 2.291711164365448894e+03 2.297233048446510566e+03 2.312021703199462991e+03 2.303484943787535485e+03 2.320305526513754558e+03 2.323573445662146241e+03 2.318323320827836596e+03 2.322722996065368534e+03 2.324146287830722031e+03 2.309687724792874633e+03 2.313569170265818229e+03 2.305958127726521525e+03 2.306482244605592314e+03 2.307726635398382768e+03 2.301724756588002037e+03 2.299308697843998743e+03 2.315327530307872621e+03 2.313825798920610396e+03 2.309136216764294204e+03 2.289263515973442281e+03 2.293514903175534528e+03 2.305678729823958747e+03 2.318051715568591135e+03 2.314270283887896767e+03 2.307764988227928825e+03 2.302713923027732108e+03 2.307211112873412731e+03 2.308930371004661083e+03 2.314891029222800171e+03 2.326563661034434972e+03 2.318930317143769571e+03 2.324938918936439677e+03 2.321611603246771665e+03 2.323662229549704080e+03 2.303928007495326256e+03 2.303278750681817655e+03 2.295498895257254844e+03 2.286367504731787449e+03 2.281822966758102211e+03 2.289791661238501092e+03 2.284006586413477635e+03 2.270736532244402042e+03 2.286431787863897171e+03 2.285747515438884420e+03 2.278640888370125595e+03 2.284950648170266504e+03 2.283655174672073372e+03 2.290555804085839100e+03 2.282901936215570004e+03 2.305955179269086329e+03 2.297679232854685779e+03 2.290258967919503448e+03 2.287045369851826308e+03 2.294560845146029351e+03 2.304965635971830125e+03 2.296533781743580676e+03 2.309051919965895650e+03 2.294676913962589424e+03 2.295809618116861657e+03 2.284088526679282950e+03 2.297896388985161593e+03 2.285213693598817372e+03 2.272964391514398812e+03 2.286341786062553638e+03 2.280232889761091883e+03 2.279909777927222422e+03 2.275205330763745224e+03 2.282961858216341170e+03 2.289738475218161511e+03 2.302800658926576489e+03 2.296515140241265726e+03 2.289093232497708868e+03 2.302692299546721642e+03 2.296157494240814685e+03 2.316018000233567818e+03 2.313467100025579839e+03 2.326665285812308412e+03 2.320652031825353788e+03 2.326720751249851673e+03 2.326433358237159609e+03 2.327674374581422398e+03 2.329620022147737927e+03 2.318512428185429599e+03 2.318761455891407422e+03 2.331843910662989856e+03 2.331235217181533244e+03 2.325060713118093190e+03 2.329596739421867369e+03 2.342296490218870531e+03 2.320655814538720279e+03 2.339993813524736197e+03 2.333888655641576406e+03 2.343587988166468676e+03 2.341286064683155018e+03 2.328994418164312719e+03 2.338817163153365073e+03 2.332388936315487626e+03 2.337342262716039386e+03 2.339244774787280221e+03 2.339819139731644100e+03 2.339662635000740920e+03 2.329500963993772530e+03 2.335184933575016203e+03 2.329333043590669604e+03 2.334409108734329493e+03 2.321899194466411245e+03 2.334222459785673891e+03 2.333682771866699113e+03 2.331814493522980683e+03 2.312082388177663233e+03 2.328041222067100989e+03 2.316729004524280299e+03 2.308813622626008964e+03 2.305647728314441792e+03 2.290487191300775976e+03 2.305752123233114162e+03 2.293119081543689390e+03 2.292599857733603585e+03 2.291165803701293953e+03 2.292411051779527497e+03 2.293247359266420972e+03 2.298856821397706881e+03 2.287570037563246842e+03 2.303050771044981957e+03 2.305881883500118875e+03 2.307435372942377398e+03 2.308165705657826493e+03 2.303924556211155050e+03 2.291047135347529093e+03 2.305492651645679416e+03 2.310013061842761545e+03 2.323175343948458249e+03 2.332249717801738370e+03 2.340370838686444586e+03 2.324446856702425066e+03 2.332067367482988175e+03 2.325239709832652807e+03 2.346884425187054148e+03 2.341644932731237532e+03 2.335279982199486312e+03 2.327414979680107990e+03 2.316843530287374506e+03 2.314382192422275239e+03 2.321055366051980855e+03 2.316205885017614037e+03 2.330189557996113308e+03 2.318573191930378016e+03 2.330121008787290975e+03 2.324945200898469921e+03 2.339840138155711429e+03 2.341970904619303383e+03 2.347885073122454742e+03 2.357997336451887350e+03 2.342276276932424480e+03 2.333015919231342650e+03 2.334328973729620429e+03 2.328890779505413320e+03 2.328289506254299340e+03 2.335104329451514332e+03 2.337427620338154156e+03 2.348346310208977229e+03 2.333134544955264573e+03 2.341177579852356303e+03 2.350893461842057150e+03 2.342486526471528123e+03 2.351335483314903286e+03 2.350911881622222154e+03 2.348273486840934765e+03 2.340838031303069329e+03 2.341229845260765160e+03 2.344562694729116629e+03 2.343341320726574395e+03 2.346732619285336114e+03 2.364040570378486336e+03 2.355593285580970132e+03 2.348553375242777747e+03 2.349194044070315158e+03 2.348711438665642163e+03 2.353441119101532422e+03 2.329495714379145284e+03 2.348586963452552482e+03 2.349110150023696406e+03 2.351273334383678048e+03 2.348882417557608733e+03 2.341873153133398773e+03 2.327872710537223611e+03 2.342726499183050691e+03 2.325319990974563552e+03 2.330416142971560475e+03 2.328223576338106795e+03 2.334849083578085356e+03 2.339492826602109744e+03 2.328431940623277114e+03 2.338560448380149865e+03 2.332329600831060816e+03 2.336329830515842787e+03 2.318148111549928672e+03 2.326356553059559246e+03 2.341723222412505493e+03 2.332391993011445265e+03 2.335224454081793738e+03 2.342249860307071685e+03 2.331324307002573732e+03 2.323419399732977581e+03 2.325872089885836431e+03 2.325028219373657521e+03 2.330797503482610864e+03 2.338825267274128691e+03 2.328042920630744902e+03 2.322010649165235463e+03 2.314230232163204164e+03 2.318875571135028167e+03 2.333535273565229090e+03 2.327824592063681848e+03 2.321613658847065381e+03 2.335346031722654516e+03 2.330130731763755193e+03 2.332527557248979974e+03 2.326081484979019024e+03 2.305638503958658930e+03 2.310682647864322917e+03 2.312531769509532296e+03 2.300264788498758662e+03 2.282194074841340353e+03 2.282957752656730463e+03 2.282454576457957955e+03 2.266903545590477734e+03 2.267294790589090098e+03 2.264043765709175204e+03 2.273612671286177829e+03 2.274046693927558863e+03 2.275676405929984867e+03 2.273555972360653868e+03 2.261439550061217687e+03 2.266812168878330340e+03 2.260949242827681701e+03 2.270235442684846475e+03 2.267954609414673996e+03 2.274512893232640636e+03 2.267444498440151619e+03 2.257854244660187305e+03 2.265949323031971289e+03 2.266722008557270328e+03 2.264172767359353657e+03 2.275177016974070739e+03 2.277197958346702308e+03 2.268546687846031091e+03 2.265526129405510346e+03 2.256311231444923123e+03 2.249417844819712627e+03 2.243138825610956701e+03 2.239866580006238564e+03 2.264954236175517508e+03 2.266976240507268813e+03 2.283178456412971173e+03 2.266384353475380522e+03 2.270134593300396773e+03 2.258080007952134565e+03 2.266538272189515737e+03 2.252465925595582121e+03 2.248380378911941534e+03 2.244545345891458055e+03 2.246317253295512728e+03 2.243228761244709858e+03 2.244846020081256484e+03 2.270494899585546591e+03 2.270365342218296973e+03 2.276642623314755383e+03 2.275884640619576203e+03 2.262419725180592195e+03 2.269073839726664573e+03 2.272392431388746445e+03 2.266676393025931702e+03 2.269585048302910309e+03 2.270076838243636303e+03 2.276736181473459510e+03 2.269055333581572086e+03 2.265177598948793730e+03 2.274232504871679794e+03 2.272557333869994636e+03 2.272048216647330719e+03 2.269873739793040841e+03 2.259034196564039121e+03 2.268184088077153774e+03 2.262102661745462228e+03 2.252907475807852279e+03 2.264372168794771824e+03 2.269032217158387084e+03 2.282159499737171245e+03 2.288057808704257695e+03 2.276545950204645123e+03 2.275282860741950572e+03 2.259800328757168700e+03 2.260581237419194622e+03 2.264937446315840589e+03 2.256017384214176218e+03 2.237754392795724016e+03 2.241474733479080442e+03 2.225235161889395840e+03 2.231893555931380433e+03 2.228917359393083188e+03 2.217635022144556388e+03 2.241875802746744739e+03 2.233747783061151040e+03 2.229495066923965169e+03 2.238550198327165617e+03 2.239243213112777994e+03 2.245785295300943744e+03 2.243500368725042335e+03 2.261133671752287228e+03 2.241285796940405817e+03 2.241295237887050916e+03 2.242218408866963273e+03 2.238983124187332578e+03 2.251795857327497743e+03 2.267077023072551128e+03 2.256916239865405714e+03 2.262716159643382070e+03 2.261621755160577777e+03 2.247461057548198369e+03 2.259160447964585273e+03 2.260240621973014640e+03 2.272915443845994560e+03 2.266447986612002751e+03 2.281501272164974125e+03 2.267739244601322753e+03 2.260540433864086936e+03 2.252371931449647036e+03 2.250763645235453623e+03 2.260471204818306887e+03 2.265352674669516091e+03 2.261153089186705074e+03 2.264581199211811054e+03 2.249267034156258433e+03 2.249100611738482712e+03 2.245576440746348908e+03 2.254807179952517345e+03 2.241470578384069995e+03 2.260153673559844265e+03 2.245321175406638304e+03 2.231582414785141737e+03 2.224113230795330765e+03 2.221357551688990043e+03 2.225241222872219168e+03 2.238794375692591984e+03 2.249335098501093398e+03 2.254898789531485363e+03 2.244603331989973867e+03 2.231219803643438354e+03 2.235696931425236471e+03 2.251237474273393673e+03 2.265227301938914025e+03 2.257445540339846048e+03 2.264397531795064879e+03 2.249168460802345635e+03 2.256376374504086016e+03 2.259532040372609572e+03 2.263605560163956397e+03 2.258868865060984717e+03 2.252682629323539459e+03 2.245796644608097722e+03 2.244177499973951853e+03 2.244194378917580252e+03 2.252898175334119514e+03 2.233913331690678206e+03 2.244866813211874160e+03 2.238699746230454366e+03 2.246510221956040368e+03 2.241548980818428845e+03 2.221380898171813442e+03 2.241653125104333867e+03 2.246084004646389985e+03 2.249592783168918231e+03 2.237603714574300284e+03 2.255852371752999716e+03 2.261163749476700104e+03 2.244442488295223029e+03 2.251068122887170375e+03 2.251923422701259824e+03 2.248225449281394503e+03 2.240359750800399524e+03 2.235955306451546221e+03 2.239035250520879345e+03 2.235285223277996920e+03 2.251410220917741299e+03 2.245186829598413624e+03 2.236626245406765065e+03 2.235453559993025920e+03 2.264537113474202670e+03 2.245768273507062531e+03 2.242789307635437581e+03 2.247878282690843662e+03 2.244956694821074962e+03 2.253932177896645044e+03 2.238841253454844264e+03 2.237967791128789941e+03 2.237359350936622377e+03 2.247524578060390013e+03 2.239803280493599232e+03 2.236952290201003507e+03 2.230650114006433796e+03 2.230758114058223327e+03 2.225714290619100211e+03 2.227903262498658478e+03 2.224729722621769724e+03 2.225361473740604652e+03 2.206876202923440360e+03 2.211372237526065874e+03 2.209770109461396714e+03 2.225841120941678128e+03 2.233450748508406832e+03 2.219612893865699334e+03 2.238050835006246416e+03 2.244518624355183874e+03 2.240083929762065964e+03 2.230671904607330816e+03 2.227658681404208437e+03 2.231393115375215075e+03 2.235930556893611538e+03 2.225716293107695947e+03 2.229261506165292758e+03 2.246054884550795578e+03 2.233081796914565984e+03 2.232437038214577569e+03 2.231371904337647720e+03 2.225389038289509699e+03 2.233201810788804323e+03 2.222550880761658391e+03 2.238503725008668880e+03 2.233960684638413113e+03 2.219103377036416987e+03 2.241673836023458080e+03 2.231953834207593900e+03 2.245895915127796798e+03 2.252376255287966615e+03 2.235780537677167558e+03 2.239740052829929027e+03 2.215150873407182189e+03 2.234072684998492605e+03 2.226509110201435305e+03 2.231135134979278973e+03 2.238880124156201873e+03 2.243738567329950911e+03 2.250116245882763451e+03 2.242755391043053805e+03 2.243174245238432377e+03 2.251500636737089735e+03 2.257962458070136108e+03 2.259717174481803795e+03 2.260979775961193809e+03 2.243036799830741074e+03 2.241588801953564143e+03 2.240249135312832095e+03 2.246095672615466356e+03 2.251334179440534626e+03 2.255259766446923095e+03 2.257688912426224306e+03 2.268338164564180715e+03 2.261160007292082355e+03 2.260121017494189346e+03 2.267492071936184402e+03 2.263803724211062672e+03 2.260001467100406899e+03 2.258629791278583070e+03 2.254607915384453008e+03 2.274669250128094973e+03 2.255159820703228434e+03 2.275791600949409712e+03 2.267755167561349026e+03 2.277337299529096526e+03 2.274456727358168791e+03 2.266743377031874388e+03 2.255626038278804117e+03 2.266585015291271247e+03 2.280522386973462744e+03 2.280635453966220211e+03 2.272909909250699911e+03 2.283270310470458298e+03 2.283854957992642994e+03 2.273604626290666602e+03 2.275678038260335597e+03 2.264933460315166485e+03 2.267960637201903410e+03 2.296299513510829911e+03 2.287534423823597081e+03 2.275481815179408841e+03 2.283207599179283989e+03 2.288445155281686766e+03 2.276988252783789903e+03 2.278903169601431273e+03 2.272634137496705534e+03 2.281168828110077811e+03 2.274251749824738909e+03 2.288148044517470225e+03 2.285327956070950677e+03 2.288858829061649431e+03 2.285817901951768363e+03 2.295218969038091473e+03 2.279646044791996246e+03 2.293652467956465898e+03 2.305557925356886244e+03 2.302143058295532683e+03 2.288467290418175253e+03 2.277566133299247667e+03 2.283315128708401971e+03 2.278953427904201362e+03 2.283603897640057312e+03 2.279604484175159996e+03 2.270294308232793355e+03 2.273612294233333159e+03 2.273302928978333966e+03 2.271646994254746460e+03 2.271778132677057783e+03 2.262909565761326121e+03 2.260450520639882598e+03 2.267623914770442752e+03 2.274053184539708127e+03 2.276473005506907612e+03 2.274697090208645022e+03 2.274300961114541678e+03 2.270141104348291719e+03 2.271261095749434844e+03 2.268836630173451340e+03 2.263298773534061183e+03 2.261008865945830166e+03 2.269479495553986908e+03 2.263797392995581959e+03 2.257085430222135528e+03 2.267982259604229512e+03 2.271424157574678702e+03 2.279749072973671900e+03 2.288134030408442413e+03 2.291905787866970059e+03 2.283080610072762738e+03 2.293870469624841462e+03 2.276457247054644995e+03 2.287770734793318752e+03 2.284146401831977528e+03 2.291914681781464424e+03 2.269392951187484414e+03 2.285890617860357452e+03 2.291111047988995324e+03 2.276783215584923710e+03 2.277857783046336863e+03 2.290148717523325104e+03 2.276540113582143931e+03 2.264074752897746748e+03 2.282014756954340555e+03 2.284090588901309729e+03 2.292419435496824917e+03 2.287662084821928602e+03 2.285649172536147489e+03 2.275934958890988128e+03 2.275681147993777813e+03 2.295715070068468322e+03 2.285979096148736517e+03 2.271093239365650334e+03 2.278945092560780722e+03 2.283502623323814532e+03 2.277249179094228111e+03 2.277370602228422740e+03 2.284277105612758078e+03 2.279535836237557760e+03 2.283119318298838607e+03 2.266701580263005781e+03 2.251939791939661518e+03 2.263825888092408604e+03 2.260611659594103457e+03 2.263983299473992702e+03 2.264829895246465185e+03 2.261512916993210183e+03 2.272368054927051162e+03 2.252180547877810113e+03 2.247825048995711313e+03 2.249639249400466724e+03 2.246182961697453266e+03 2.247192470741302259e+03 2.259282842267703018e+03 2.256213027824126584e+03 2.264276738643432054e+03 2.285725093561665290e+03 2.267857668822185587e+03 2.256125260556509602e+03 2.269991189439428581e+03 2.270467382178004755e+03 2.271961586301025363e+03 2.274394047512354064e+03 2.265983634144136886e+03 2.267527904692967695e+03 2.278334339464085588e+03 2.293305683605763534e+03 2.280962937973486078e+03 2.279261277652388799e+03 2.288619240204947801e+03 2.282630342329232462e+03 2.286117332076350522e+03 2.290833541409111149e+03 2.288278637725886711e+03 2.284046931076103647e+03 2.298610390948157146e+03 2.304660075762452834e+03 2.315545508211545439e+03 2.309327473092318996e+03 2.309379996544426376e+03 2.319098349634752140e+03 2.329556010924270140e+03 2.348935921810430955e+03 2.361806823335669378e+03 2.350191346366872494e+03 2.342196501255062230e+03 2.336320205439886195e+03 2.338741559723933733e+03 2.336025051264672584e+03 2.327880593204104116e+03 2.335797243502459878e+03 2.333614858916053436e+03 2.342308055437454186e+03 2.344773115406015677e+03 2.327318243984635956e+03 2.322449085922136874e+03 2.322782072144656922e+03 2.325842509138341939e+03 2.327592886299019938e+03 2.335625565808878036e+03 2.332004164205492543e+03 2.333138617391475691e+03 2.337730250183413318e+03 2.324760884247935792e+03 2.320181878192907789e+03 2.326214351022077608e+03 2.332700370593558091e+03 2.331072176630695139e+03 2.332467184628751966e+03 2.343407426150752144e+03 2.335014806642324402e+03 2.343933496532907157e+03 2.345463795618788481e+03 2.349494871912917006e+03 2.355433787549556200e+03 2.353106581784335958e+03 2.349976580882148937e+03 2.338390490316502564e+03 2.341173810434136158e+03 2.346382865954175941e+03 2.343952853059528934e+03 2.328836740854666459e+03 2.346760711777938013e+03 2.343628099071497218e+03 2.330150237706093776e+03 2.330089905589314640e+03 2.336639631141605605e+03 2.316596380999806570e+03 2.320744856188751783e+03 2.330799983666325716e+03 2.327670826243009287e+03 2.307277742494901304e+03 2.299888473077504386e+03 2.311458147708517117e+03 2.316286315678774827e+03 2.310851843094201286e+03 2.317535702934779692e+03 2.290201276776666418e+03 2.301198424336660082e+03 2.328150545750217589e+03 2.313018817563032826e+03 2.318155553470362975e+03 2.317866139444583041e+03 2.308240243977830232e+03 2.315322192961510154e+03 2.305630933356300829e+03 2.287623068939408313e+03 2.301207489717642147e+03 2.284308316703081346e+03 2.298600073737120510e+03 2.294260304198958693e+03 2.290860220393078180e+03 2.273915349446892833e+03 2.279339880917512346e+03 2.269983613705179323e+03 2.272281596857027125e+03 2.256862381052295405e+03 2.259639044692448806e+03 2.257078886856520057e+03 2.263111908902010327e+03 2.255690027248465412e+03 2.281574269187462960e+03 2.269771223565273431e+03 2.266683508364568752e+03 2.266069808008851851e+03 2.259813547903003837e+03 2.272707028398699094e+03 2.263514794793605233e+03 2.270082738497791524e+03 2.277153062530522220e+03 2.279739735204966564e+03 2.270199516978798783e+03 2.269155929357421883e+03 2.272610866344436545e+03 2.277816432308231924e+03 2.264869344610186999e+03 2.268533964384817864e+03 2.271396795207336709e+03 2.269937503642948741e+03 2.251564417188982134e+03 2.261975954613731119e+03 2.278833523968206919e+03 2.284112601438555430e+03 2.277835514160332878e+03 2.281263485164662143e+03 2.286815127591722103e+03 2.276570920661316450e+03 2.283230229130611406e+03 2.282478964729964446e+03 2.279320375427287672e+03 2.271624206981859970e+03 2.283034598787303366e+03 2.276656616607760952e+03 2.279592705468449367e+03 2.273474657736084737e+03 2.280063326622641398e+03 2.283131925812566351e+03 2.283142504118256056e+03 2.280997648364253109e+03 2.271251711969544886e+03 2.277648404787349136e+03 2.265244259352518384e+03 2.273171329822171629e+03 2.275657462240343648e+03 2.282414409949787569e+03 2.295765616277466052e+03 2.280816583499288299e+03 2.283856029244488127e+03 2.277571104007706708e+03 2.284380325484853984e+03 2.282144726409898794e+03 2.291977527419334820e+03 2.287664434020444332e+03 2.291862456154935899e+03 2.284662858669643356e+03 2.287440142222700615e+03 2.286418207182326114e+03 2.281461325833587125e+03 2.276518664349446226e+03 2.284993936396956542e+03 2.284938352052033224e+03 2.274320613391738789e+03 2.281394992331382582e+03 2.268632922661474822e+03 2.275918387117324528e+03 2.272724196727316667e+03 2.246550867795664999e+03 2.265651565662133635e+03 2.251827399210734256e+03 2.254779107721104992e+03 2.243915276286058088e+03 2.246799262595127402e+03 2.237331834296247052e+03 2.244945757574610980e+03 2.239311350174782547e+03 2.240243116309968627e+03 2.241838080048531083e+03 2.237665723011110003e+03 2.243828214180383839e+03 2.231480932722291072e+03 2.226003064970607738e+03 2.227511062176672567e+03 2.208364631675239252e+03 2.211478835508925840e+03 2.228607914693880048e+03 2.233748292861897880e+03 2.237930883577507302e+03 2.237019324087443692e+03 2.235163521628439412e+03 2.234800104086843021e+03 2.244670043828819871e+03 2.251079920069464606e+03 2.258335551310130995e+03 2.272652751854474900e+03 2.268051724651202221e+03 2.278762917111085699e+03 2.272510126322878477e+03 2.275326338238935023e+03 2.267000257042437170e+03 2.258513601287956135e+03 2.265491166886781230e+03 2.283555407810568340e+03 2.268675400301211994e+03 2.266239909379553865e+03 2.260737056989162738e+03 2.276880080551164156e+03 2.268214996079832417e+03 2.255033148212413835e+03 2.260045508060665270e+03 2.258996198348408598e+03 2.254192951987407923e+03 2.269886532287651335e+03 2.272305777890600439e+03 2.284572052710836488e+03 2.279427766958497159e+03 2.282212110108586785e+03 2.294962314713808610e+03 2.295852158926925313e+03 2.277909491857194553e+03 2.291272657629167043e+03 2.279835344958418318e+03 2.266660476881107570e+03 2.253009207725841861e+03 2.270486739802223383e+03 2.264051091474367240e+03 2.263639286403332335e+03 2.255668823396114021e+03 2.257649238865499683e+03 2.248411311520063464e+03 2.230844727237695224e+03 2.228820579199011718e+03 2.231004758881083490e+03 2.241984495148923543e+03 2.249910295379130730e+03 2.250290069570473861e+03 2.240372968921863048e+03 2.233385528132868330e+03 2.244881582653857095e+03 2.241496344183073688e+03 2.248314222909802083e+03 2.230974807761585907e+03 2.241931108742141078e+03 2.235687799528361211e+03 2.228386231405233957e+03 2.232804185597817195e+03 2.231532594324200090e+03 2.236987773698126603e+03 2.248756063917718166e+03 2.254494497671633326e+03 2.249265313140187118e+03 2.249310424371817589e+03 2.244415538581628425e+03 2.254268792187007875e+03 2.234003965600304127e+03 2.235252753888291863e+03 2.244059206324393472e+03 2.244705930547376738e+03 2.245984690783994665e+03 2.228275186083917106e+03 2.234444182628842100e+03 2.251737958538188650e+03 2.241552918996261724e+03 2.245038608172401382e+03 2.235127320518496163e+03 2.245726206092869234e+03 2.246564381981564111e+03 2.233830620904812804e+03 2.236570940077595424e+03 2.225991342955592700e+03 2.227785385468541790e+03 2.238546680632306561e+03 2.236338949110305748e+03 2.238246815741210867e+03 2.242555165113934436e+03 2.253220518851621819e+03 2.249799171214838225e+03 2.245280565099822070e+03 2.256219773720123612e+03 2.249297260791075132e+03 2.253727483312954519e+03 2.262533578431790374e+03 2.245626593487713762e+03 2.237562821839168009e+03 2.251156277851811865e+03 2.251499567910110727e+03 2.245014406052890081e+03 2.249139736712302238e+03 2.249260846720517748e+03 2.249933260929433800e+03 2.257657581210229637e+03 2.265894743738332636e+03 2.250228143233426636e+03 2.258914680898730239e+03 2.240558798345571176e+03 2.249817220252551124e+03 2.247186603975905200e+03 2.240697285206026663e+03 2.227439990812444648e+03 2.228056746011776340e+03 2.231943507847882756e+03 2.224496019437671293e+03 2.229688583717182610e+03 2.230410256720549569e+03 2.241474225753545397e+03 2.233938821382233073e+03 2.231553550707149498e+03 2.229526396019067761e+03 2.237396593252963157e+03 2.225911026491028679e+03 2.226101120158753474e+03 2.220821775169764805e+03 2.225878341278166317e+03 2.224978264523737380e+03 2.227969209652904283e+03 2.222563313827656657e+03 2.234210626059027163e+03 2.223214845431013600e+03 2.216600973343244277e+03 2.216405852070989113e+03 2.200158710515069288e+03 2.208156718018275569e+03 2.189576997211506296e+03 2.194067265263808167e+03 2.203637434288367331e+03 2.195861299065398725e+03 2.212825040929170882e+03 2.208197904990361621e+03 2.208646443493296829e+03 2.217961339846755891e+03 2.221915128912313776e+03 2.213941382309621076e+03 2.212937211238880536e+03 2.216307927911852858e+03 2.222492438039637364e+03 2.224759717092382289e+03 2.223112860651659958e+03 2.208726512580940380e+03 2.209007465721785593e+03 2.210095163716267507e+03 2.217971517245624000e+03 2.220049488912225570e+03 2.220576091273332622e+03 2.205960056631283351e+03 2.211514419398030896e+03 2.208559782743112009e+03 2.200618590310865329e+03 2.194858571287943960e+03 2.189166722302309608e+03 2.192133978778182154e+03 2.200648791364111730e+03 2.212158161314268000e+03 2.206144105808949917e+03 2.205055131934873771e+03 2.210921376320176478e+03 2.201384437268819966e+03 2.212881903356251769e+03 2.206735596337355219e+03 2.206396410257518255e+03 2.212556561363312539e+03 2.215742577384672131e+03 2.203097582249685729e+03 2.204510735929047769e+03 2.217070375350259383e+03 2.206246666183984871e+03 2.193044161460859868e+03 2.185654495048139779e+03 2.183527003404043171e+03 2.187129219191577249e+03 2.189261583192827402e+03 2.181653715904453293e+03 2.165332868284097913e+03 2.157934621572459946e+03 2.157394413486700159e+03 2.152458266600034221e+03 2.154411039608239662e+03 2.160515739381417916e+03 2.157722167770845317e+03 2.146393056985317344e+03 2.140715161814668591e+03 2.144192014310805007e+03 2.141538125577407754e+03 2.148482736805981403e+03 2.139000162905365414e+03 2.142235163472821114e+03 2.135931354027125053e+03 2.136298837031409221e+03 2.141909407407961226e+03 2.135552685873548853e+03 2.120868129267396853e+03 2.135982941236289207e+03 2.139768737579157460e+03 2.148854964682221635e+03 2.149746479376081879e+03 2.166157207908507644e+03 2.160609735282706879e+03 2.164190051755292643e+03 2.145866645283311755e+03 2.153815428127401901e+03 2.127614741479759232e+03 2.139524685263069841e+03 2.147268765758991321e+03 2.152283167180033161e+03 2.154934497106502477e+03 2.156138904609540077e+03 2.142787432826157328e+03 2.168241138702957869e+03 2.174179169016491414e+03 2.196577312969240666e+03 2.196027503873221121e+03 2.201084906172572573e+03 2.197156331161328126e+03 2.203483732065835284e+03 2.197694801481522973e+03 2.203201282966258532e+03 2.205540474259852544e+03 2.209673579020615762e+03 2.213973694210900248e+03 2.199447982041483556e+03 2.206019137982080792e+03 2.221501778725548775e+03 2.203834009032638733e+03 2.207477069520191890e+03 2.220891522571465885e+03 2.204652816562699627e+03 2.212242486062285479e+03 2.232636864040200180e+03 2.229035381242504172e+03 2.239118684645243320e+03 2.224215124218430446e+03 2.227283193885019500e+03 2.237964401658143288e+03 2.260799457622490081e+03 2.245864319225807321e+03 2.242615279314449708e+03 2.248260849031780708e+03 2.251110612582663634e+03 2.247012258123565516e+03 2.251305636926429088e+03 2.255484037497307327e+03 2.254504993591344828e+03 2.264548864151639918e+03 2.282705330356003742e+03 2.286109790037141011e+03 2.280320555306473125e+03 2.280879994138761504e+03 2.281058795786653718e+03 2.273981554325065190e+03 2.280413305183332341e+03 2.276815453880772566e+03 2.245078037741534899e+03 2.251253709797951160e+03 2.248236539316756080e+03 2.246101538598447405e+03 2.244561860276974585e+03 2.276398131278782785e+03 2.268354694496592401e+03 2.274623354131145334e+03 2.286693345641619089e+03 2.270548391329240985e+03 2.261352274584167844e+03 2.268535776486800842e+03 2.265993761255350819e+03 2.267053959629825840e+03 2.273364000411647339e+03 2.266626336051702310e+03 2.271222437032778544e+03 2.255147426530988014e+03 2.253556804689955698e+03 2.259426416362511191e+03 2.258896004414012168e+03 2.264271040132324742e+03 2.249557027868839668e+03 2.238493630771170047e+03 2.249138545645653721e+03 2.232565522983198662e+03 2.245012102862769552e+03 2.241913725880985112e+03 2.240047741295576543e+03 2.241153334736834040e+03 2.222598334929008615e+03 2.219386362722024842e+03 2.222906235504758570e+03 2.235955987631401058e+03 2.228723612570845489e+03 2.219698773398110461e+03 2.218320909892556301e+03 2.218414201091051837e+03 2.212441066328994566e+03 2.207494069568276700e+03 2.215230969883793023e+03 2.212556155271743592e+03 2.212547563922662903e+03 2.228888075005165319e+03 2.220391399136199652e+03 2.217724921699917104e+03 2.220687488469510299e+03 2.221828161726224153e+03 2.211025586127067527e+03 2.218802033571998436e+03 2.220061907670621622e+03 2.222666041299866265e+03 2.224683541139479985e+03 2.211493857470009061e+03 2.215017431170068903e+03 2.204824781767454169e+03 2.209759594078892405e+03 2.209544579157131921e+03 2.220279399829410067e+03 2.204903196726362694e+03 2.214406744212868489e+03 2.203856723948037143e+03 2.207336362078878210e+03 2.212114122830284941e+03 2.200164138686550359e+03 2.215146004607232953e+03 2.207472580727448531e+03 2.201492935949683670e+03 2.198294486119886642e+03 2.207418193669470384e+03 2.210882918302488633e+03 2.209619889366194911e+03 2.214262279586351724e+03 2.219557912902866519e+03 2.215328905864719673e+03 2.210988039267284876e+03 2.211106627502206265e+03 2.219673171237319366e+03 2.208701319117586081e+03 2.213143219794871129e+03 2.215579502458641400e+03 2.204773654685593556e+03 2.214409555396372070e+03 2.229038019173977773e+03 2.224366658087307314e+03 2.221269768455560552e+03 2.221229762803210178e+03 2.229582178008220581e+03 2.239864944827500040e+03 2.218995740183086582e+03 2.239563395822262919e+03 2.244626405423257438e+03 2.263097152353168440e+03 2.264166982595772879e+03 2.262652591483740707e+03 2.263191869625817162e+03 2.258978682783607837e+03 2.244881951200944968e+03 2.258942466701664216e+03 2.264000869042136401e+03 2.251880131695518685e+03 2.250660037063430991e+03 2.253907725690291500e+03 2.266322215715441416e+03 2.267541056422988277e+03 2.265302689798090341e+03 2.253086977649840264e+03 2.245634185461687139e+03 2.243079898633470293e+03 2.255960473875965363e+03 2.241265609531397786e+03 2.249553999137340725e+03 2.245463667723686285e+03 2.247941989364686833e+03 2.253342293437724493e+03 2.246968237558632154e+03 2.256425525170774108e+03 2.251447335972627116e+03 2.242445838009938143e+03 2.235793018825277613e+03 2.243197217751348944e+03 2.246631934763922345e+03 2.242860429598475548e+03 2.253537849736159387e+03 2.260196385765876585e+03 2.257181062382748223e+03 2.251781165672701263e+03 2.262924112404489733e+03 2.256031812880044072e+03 2.256865938925400314e+03 2.249658105921053448e+03 2.257514201048518771e+03 2.268921984670567781e+03 2.259637390971431614e+03 2.252788629335800579e+03 2.248440977981907054e+03 2.264692096745542585e+03 2.271317477428347502e+03 2.261529673829649710e+03 2.258283594913239085e+03 2.249365884501944038e+03 2.254658721265200256e+03 2.249294466956072029e+03 2.243835074765777335e+03 2.260995628842904807e+03 2.245028932384717791e+03 2.251663017389528704e+03 2.263529621076867898e+03 2.254799000762216110e+03 2.263987714090449572e+03 2.261778996844111134e+03 2.259065182205101792e+03 2.267827631885813389e+03 2.266261949913166063e+03 2.275408939367223411e+03 2.288218854706269212e+03 2.263885956059302771e+03 2.263548466245989857e+03 2.273616791979862683e+03 2.257077517676575098e+03 2.272897491911897305e+03 2.280448453050918943e+03 2.270788170456123225e+03 2.278268812231571701e+03 2.280718505425849798e+03 2.274579865730795518e+03 2.280564834607010198e+03 2.280067902273385698e+03 2.290049517256346917e+03 2.277602139199799694e+03 2.273171452331239834e+03 2.284040570474807737e+03 2.284002854545457467e+03 2.279805737056128692e+03 2.271210106438483308e+03 2.267730243725405671e+03 2.269249398985914922e+03 2.261752068514103030e+03 2.266754604319835380e+03 2.273366874477694182e+03 2.270689615529347520e+03 2.273761082742026701e+03 2.277825212859403109e+03 2.288803439978218648e+03 2.289445050346730568e+03 2.283799927100495097e+03 2.314622322320264630e+03 2.311432969665046585e+03 2.314353954937510935e+03 2.319043919201847530e+03 2.321466585279553328e+03 2.311654642397220869e+03 2.307260690739129132e+03 2.300226490149661458e+03 2.305641198288430132e+03 2.303071635475416770e+03 2.300104901784098729e+03 2.301681137538536859e+03 2.283778798068584820e+03 2.280243100830388812e+03 2.272166565316388642e+03 2.279760882717775530e+03 2.278353387739025038e+03 2.272438694759551709e+03 2.266060886725853834e+03 2.287953666258252724e+03 2.286279199485182744e+03 2.290482722819403989e+03 2.300844360376286659e+03 2.276777188364325411e+03 2.280763597654760815e+03 2.300440497913192303e+03 2.304669472945804500e+03 2.310121441787365711e+03 2.294654697508590743e+03 2.292605541865799751e+03 2.317761962354133175e+03 2.317199841690342055e+03 2.315557348056604951e+03 2.322300127726104165e+03 2.313201626534584648e+03 2.309527229373301452e+03 2.317639586456773031e+03 2.302709136359896092e+03 2.305347348343701924e+03 2.304933611532300802e+03 2.295853175014389308e+03 2.298389503778360449e+03 2.300369711699410800e+03 2.291573886700059575e+03 2.292257830733471110e+03 2.290560258341426561e+03 2.288567779057500957e+03 2.287645440294032596e+03 2.293239252799063706e+03 2.288324512976887036e+03 2.269419788683912429e+03 2.284434020978009812e+03 2.264393035728948234e+03 2.273092758478560881e+03 2.276728775336558101e+03 2.288497403062558533e+03 2.271299486609926134e+03 2.301298572532601156e+03 2.303622498124278081e+03 2.306396933024514055e+03 2.302866910953310708e+03 2.302526977996546066e+03 2.304961129204068584e+03 2.311827100734994929e+03 2.309857052377145010e+03 2.297140576378217247e+03 2.308725115488696702e+03 2.312673320291575692e+03 2.297107532850605821e+03 2.300212769112250044e+03 2.298209491140415594e+03 2.305761912428751657e+03 2.301500044008836994e+03 2.317424128645073779e+03 2.315837444522182068e+03 2.321551364992111303e+03 2.333960815545000969e+03 2.322398048687472510e+03 2.324738029770675439e+03 2.303263671491427885e+03 2.302415250460760944e+03 2.316610098597483102e+03 2.310122002263207378e+03 2.312582710807613694e+03 2.310849781045986219e+03 2.313306110324230303e+03 2.304282286115103943e+03 2.311996904803425423e+03 2.312602279111033567e+03 2.318200002366102581e+03 2.299795760391125896e+03 2.321011126007585972e+03 2.314351955647592604e+03 2.305661879058232444e+03 2.304420440008615969e+03 2.315932607961804933e+03 2.319673410341556973e+03 2.314679388975636357e+03 2.323337587497201184e+03 2.324374845483288027e+03 2.315932691073354817e+03 2.318751552979015742e+03 2.306213805144719572e+03 2.303736037068653786e+03 2.308932888554041710e+03 2.307245291042834651e+03 2.321904751399457837e+03 2.323396748032570940e+03 2.314592246423229426e+03 2.311696864005338739e+03 2.313177464996764229e+03 2.313605782232760703e+03 2.311463985478412269e+03 2.307002090031081025e+03 2.306702648732192301e+03 2.306421762908998517e+03 2.298818402778618292e+03 2.306011358252749233e+03 2.312646515081755751e+03 2.334936975174532563e+03 2.320570969115245134e+03 2.322388492174728981e+03 2.317038891515856449e+03 2.316373425263802346e+03 2.309040638564408255e+03 2.295605242434991851e+03 2.292724389657688789e+03 2.289731208312248327e+03 2.298431420974790854e+03 2.291764968942027281e+03 2.302841020566805582e+03 2.294608563184768173e+03 2.313724817313640415e+03 2.300255793302665552e+03 2.304034209178242691e+03 2.296207412991000638e+03 2.289039649658606777e+03 2.277256431992373109e+03 2.272509964264106202e+03 2.269635642654895946e+03 2.282039324410267000e+03 2.287598050198974761e+03 2.285404713259047639e+03 2.285473153918936077e+03 2.279646027675585174e+03 2.287412846530738534e+03 2.286157295496731422e+03 2.286510603497314150e+03 2.291638410803530405e+03 2.298719174670451594e+03 2.299593411452544842e+03 2.307254736507652524e+03 2.314563019786443874e+03 2.310983684633697067e+03 2.310027082033871011e+03 2.310233491180127658e+03 2.318185217051417112e+03 2.303493329090130374e+03 2.302544219178859748e+03 2.295180125689591478e+03 2.290490977664715501e+03 2.295274651592344526e+03 2.296021908243483267e+03 2.302890071042949330e+03 2.297973435942009473e+03 2.294644343954065334e+03 2.301821318941149002e+03 2.294743950195681919e+03 2.297604447585558319e+03 2.294268538265677307e+03 2.291721229020201463e+03 2.296686733909602481e+03 2.293107984871956432e+03 2.304214400200816726e+03 2.309383084827028142e+03 2.288991178466224028e+03 2.298730978908876295e+03 2.295144799837138180e+03 2.293147624165325396e+03 2.302152826053234094e+03 2.296212815025404780e+03 2.285939289428563825e+03 2.292415919933345776e+03 2.292895326594654307e+03 2.303059693785075069e+03 2.301932993860896204e+03 2.303096650653115375e+03 2.312483569864975834e+03 2.300918879267326247e+03 2.291455021351612686e+03 2.294310376458858173e+03 2.296890111451190023e+03 2.293255805299235362e+03 2.293890311799196297e+03 2.292575115383334833e+03 2.280101202382221800e+03 2.287160434628048733e+03 2.283588343184978385e+03 2.295126324391570506e+03 2.278517487661354608e+03 2.281331033840718192e+03 2.286870647247559646e+03 2.286866399489827018e+03 2.278645389618754507e+03 2.274584733559317101e+03 2.274589708396136302e+03 2.269326440128750164e+03 2.261228239040037352e+03 2.246268510524406338e+03 2.222219796635759394e+03 2.232504785551460827e+03 2.230870437232297263e+03 2.251225608947337150e+03 2.249937766498666406e+03 2.253684813778588705e+03 2.251220243329847563e+03 2.263200595162078116e+03 2.259749807890624197e+03 2.261495232369959012e+03 2.249565929253348713e+03 2.248257659829066597e+03 2.250646305492977262e+03 2.242420738252752926e+03 2.242900462369741945e+03 2.248862880827391564e+03 2.249873522535367556e+03 2.264901465343298241e+03 2.256011301841253044e+03 2.280135801417061430e+03 2.269130577784299021e+03 2.260569041052448483e+03 2.267424281710434570e+03 2.282104632359148127e+03 2.285365033648251483e+03 2.296336828598246484e+03 2.306292286801938644e+03 2.306515873752775406e+03 2.313052552330170329e+03 2.320706933702074821e+03 2.323993384540782699e+03 2.316515835586312733e+03 2.324278039257620549e+03 2.315144284259855795e+03 2.319281041064268265e+03 2.298424826231042971e+03 2.301264108168844814e+03 2.301880412619291292e+03 2.302369018854016758e+03 2.296419193657644428e+03 2.300836128121472484e+03 2.284432425366193456e+03 2.294254795516284503e+03 2.287170472864665953e+03 2.301579276068050149e+03 2.306755564254751789e+03 2.325386958261728978e+03 2.308338548279974930e+03 2.310830047218730670e+03 2.301848721091460902e+03 2.304285748401005549e+03 2.304502112809042956e+03 2.302215478134183741e+03 2.284507671327617572e+03 2.288323447841898542e+03 2.289445026548941314e+03 2.289537422695946589e+03 2.279485964190935647e+03 2.300493869846604866e+03 2.291449424384398753e+03 2.292855245024454689e+03 2.296745000779799739e+03 2.314355096526074249e+03 2.299094426439603012e+03 2.297179734737089802e+03 2.298567369399415838e+03 2.303664741471861362e+03 2.299825056092883642e+03 2.303238922144110802e+03 2.310278530037968267e+03 2.300964345269933801e+03 2.306906849065551341e+03 2.305264615047164170e+03 2.299229392851371813e+03 2.302578701280191126e+03 2.299994782703849523e+03 2.299495517156822189e+03 2.296386817631836493e+03 2.295994368476197451e+03 2.312422454180196837e+03 2.293859542377546404e+03 2.303654032772175924e+03 2.298485116608572298e+03 2.306193912047962840e+03 2.307748350607901102e+03 2.295892153717684778e+03 2.298786038567958258e+03 2.294912140409531276e+03 2.304886493294038701e+03 2.293186638130357096e+03 2.289582589887569156e+03 2.300320499614019809e+03 2.297937381466097577e+03 2.295716046884387197e+03 2.291156606468538484e+03 2.282192951452918805e+03 2.295173632274743795e+03 2.281401501936487875e+03 2.293114127550123612e+03 2.293513799554812067e+03 2.282072859466083173e+03 2.295360539764467831e+03 2.306410010770655845e+03 2.296078104301251642e+03 2.304266396590704971e+03 2.306487369766375195e+03 2.298076157976380273e+03 2.291687721396778670e+03 2.288321107622812178e+03 2.289813786972940761e+03 2.286284291863739327e+03 2.287063975657223182e+03 2.291643505452467707e+03 2.295094110053521035e+03 2.298695937199619948e+03 2.292790179477851780e+03 2.303762560499407300e+03 2.299637090043187072e+03 2.313802507441887883e+03 2.321430821935707627e+03 2.319126527914733742e+03 2.315774433453371785e+03 2.318658094907137638e+03 2.317789435035500446e+03 2.330730031226072242e+03 2.321400686664313525e+03 2.332342893084006846e+03 2.333504071881379332e+03 2.330914952641803211e+03 2.329004697087469594e+03 2.325377756661916919e+03 2.304995484781521554e+03 2.330953037122430487e+03 2.335547419385980902e+03 2.325616656445739864e+03 2.328342145196171259e+03 2.343237433786527617e+03 2.351734010695521647e+03 2.348919635035327701e+03 2.348877311789270607e+03 2.343136272267235199e+03 2.351241596995873806e+03 2.358188339671637095e+03 2.348030340411778070e+03 2.350805015194555381e+03 2.369020665889939210e+03 2.376974631214568490e+03 2.374300913429098728e+03 2.387672747620713380e+03 2.373040992506713792e+03 2.385988665084725653e+03 2.392927617267734604e+03 2.384353637631552374e+03 2.387331564859235641e+03 2.373268894719064065e+03 2.366705404878555782e+03 2.353830754759164847e+03 2.351643913848886314e+03 2.358219170983907134e+03 2.354204885544747867e+03 2.366055738293939612e+03 2.363999306479028292e+03 2.356982005201430638e+03 2.362591676035100136e+03 2.362908888212645252e+03 2.370636533478258116e+03 2.386269330043802256e+03 2.392259077296927899e+03 2.383195658111702414e+03 2.383014383436902790e+03 2.389033825841174803e+03 2.389454664701067031e+03 2.391208818939538105e+03 2.379114657921998059e+03 2.369380613380237264e+03 2.376065973358804968e+03 2.362850670058194282e+03 2.375292385150780774e+03 2.380632549581115200e+03 2.367918298546785081e+03 2.367906656152924825e+03 2.380273819337952773e+03 2.376395524573237708e+03 2.368015752993848764e+03 2.382156673677193794e+03 2.377500413632214077e+03 2.367902046996854097e+03 2.363617584168167923e+03 2.384531918213065182e+03 2.376524558887787407e+03 2.379809606371312384e+03 2.376497145155938142e+03 2.376379267298680134e+03 2.364117599761777910e+03 2.362742350785017607e+03 2.364150770934606044e+03 2.368375686039617449e+03 2.350375634242110664e+03 2.342431237627602059e+03 2.345215096048906162e+03 2.348787182289411703e+03 2.343144130064330511e+03 2.343892377002255216e+03 2.342340495173514228e+03 2.335631978898281886e+03 2.327910171520794847e+03 2.339047773976648386e+03 2.327718902287169840e+03 2.330931244637045438e+03 2.335186238799077728e+03 2.334172342600282263e+03 2.336339591139237655e+03 2.307111833456656768e+03 2.321203976533483456e+03 2.305649276175761770e+03 2.297269296363323519e+03 2.308112905651075380e+03 2.301982309856611664e+03 2.293741326987426874e+03 2.296148655117800899e+03 2.302551668515995971e+03 2.294350771604486908e+03 2.296496322150890137e+03 2.313385380203634213e+03 2.310712954271705712e+03 2.296225341836825464e+03 2.315689661192265248e+03 2.310500856157685121e+03 2.284291206209586107e+03 2.295443262174867414e+03 2.281396055157686988e+03 2.267308781860052932e+03 2.284385609480856601e+03 2.301215784348979014e+03 2.290544531161586292e+03 2.294406915096373268e+03 2.311223306475467325e+03 2.307756369517509484e+03 2.318135260671959713e+03 2.305673369124043347e+03 2.307237045857680187e+03 2.303841322244576531e+03 2.300480889630875936e+03 2.303484417405996282e+03 2.293284543112390566e+03 2.287889321598300739e+03 2.293693917149904337e+03 2.301013366139874506e+03 2.305079445451782249e+03 2.314854392481048762e+03 2.301146388674367245e+03 2.308540792017442072e+03 2.302048074815795189e+03 2.306580884082105058e+03 2.295425459111158943e+03 2.296377890596657380e+03 2.301678534727173883e+03 2.299543259596956432e+03 2.289776279069580596e+03 2.291403667374767338e+03 2.313140547192734630e+03 2.308304899243618365e+03 2.305670631395907549e+03 2.304457529132555464e+03 2.296917933313962294e+03 2.285734880864933984e+03 2.274515143424112921e+03 2.280846721152567170e+03 2.278718169509055315e+03 2.271428979194818112e+03 2.263293731605760968e+03 2.256970492243287026e+03 2.268610605091515936e+03 2.266757030219069293e+03 2.275560862094571803e+03 2.268720795348713182e+03 2.271923215968979093e+03 2.263671853678314619e+03 2.268077694840894310e+03 2.268459801506981876e+03 2.258874325469753785e+03 2.248779458566526955e+03 2.251417145490367602e+03 2.249960699964968171e+03 2.253405257154702213e+03 2.252353121165320317e+03 2.259955576309877870e+03 2.266312990741204430e+03 2.263384195955062751e+03 2.269436226749417528e+03 2.273733322430660337e+03 2.272785768970635218e+03 2.278694108540629259e+03 2.273574110372424457e+03 2.280073537619439321e+03 2.298819286030746298e+03 2.304787944988082927e+03 2.305505568405055328e+03 2.294675622190117792e+03 2.313409096354107078e+03 2.294402203506153910e+03 2.293811913977674521e+03 2.302636072612367116e+03 2.291042011506989638e+03 2.296041431175020080e+03 2.285109566644738607e+03 2.295636603299094077e+03 2.298578710796531141e+03 2.299611507304603492e+03 2.303861167456058865e+03 2.294962941062477967e+03 2.297196572548867152e+03 2.312402452215227640e+03 2.309969492051695852e+03 2.311249444020657393e+03 2.316689058628594921e+03 2.302177560287769666e+03 2.309402055654264586e+03 2.312188509527655242e+03 2.314145193116140945e+03 2.326527535093647202e+03 2.321287933461425382e+03 2.310443444202271166e+03 2.302990757165832747e+03 2.317935428861087530e+03 2.333736547480904846e+03 2.324414561165096529e+03 2.337564253946413373e+03 2.319480194131231201e+03 2.321236828889321714e+03 2.337270190303006075e+03 2.330409969938458289e+03 2.324218517749345665e+03 2.323090820685702965e+03 2.331462566929061722e+03 2.323245016675189618e+03 2.320390906012261894e+03 2.310041717533323208e+03 2.296508150392079187e+03 2.296953951969405352e+03 2.289659353079170160e+03 2.312710755867156422e+03 2.308369671382334673e+03 2.306744016277900300e+03 2.304952877664741209e+03 2.321643087636959081e+03 2.316174055767868595e+03 2.314681928185684228e+03 2.307019649294777992e+03 2.298889862083093703e+03 2.317785351195019757e+03 2.310933318021086507e+03 2.313626898517380596e+03 2.317113682012281060e+03 2.307639792620657772e+03 2.296378556504486824e+03 2.302430817755349381e+03 2.305297291951277657e+03 2.283318827697496999e+03 2.273970335886815064e+03 2.266796789090265065e+03 2.272857427975125120e+03 2.280380814178080982e+03 2.278717254409918951e+03 2.268772227011814266e+03 2.253534678876208545e+03 2.273025931236775705e+03 2.275217239657748451e+03 2.281406826310595534e+03 2.281980138143735530e+03 2.279991052519195364e+03 2.293377824826204687e+03 2.309288639080039957e+03 2.307729376083193529e+03 2.312688619009657941e+03 2.320142956632632377e+03 2.316060653145113974e+03 2.306175883484683254e+03 2.305750722085413599e+03 2.304190569980853525e+03 2.300495268984586346e+03 2.298430801001270993e+03 2.286366136800591448e+03 2.304827036837192281e+03 2.299395812865048811e+03 2.299775546623024638e+03 2.301783200776730610e+03 2.309407640851844008e+03 2.313134980429302232e+03 2.318545292146356132e+03 2.315911850211706223e+03 2.321473578494433241e+03 2.319899345036538307e+03 2.320653662632023497e+03 2.312526790603955305e+03 2.314516461594703742e+03 2.322768892448035785e+03 2.321604952101671643e+03 2.325529566046875061e+03 2.338340620220709297e+03 2.328830666096554069e+03 2.325878798592119892e+03 2.331813986181693508e+03 2.332915857542836420e+03 2.339567070448957111e+03 2.345594481964136776e+03 2.341006756780314390e+03 2.340886104517323474e+03 2.325297825951992309e+03 2.325789258841055471e+03 2.317943706166252923e+03 2.334453602871323255e+03 2.336942916386401521e+03 2.320936812551607545e+03 2.328231854406498314e+03 2.313846811337818508e+03 2.313684340432078443e+03 2.295869855765759439e+03 2.328002001222314448e+03 2.313856563226027447e+03 2.321921114352364384e+03 2.315555246469334634e+03 2.329233623041453484e+03 2.322611425913295534e+03 2.326340179504167281e+03 2.323338479071677284e+03 2.327600454821737912e+03 2.332301626085774387e+03 2.346433271115421576e+03 2.346550315129879436e+03 2.346617246718391016e+03 2.344480521135473737e+03 2.325667476987412101e+03 2.315828852653564809e+03 2.315967710147827347e+03 2.329055653609070760e+03 2.317276672206716285e+03 2.317899887047435641e+03 2.320171818896125387e+03 2.305176396503673459e+03 2.312575551179055310e+03 2.318417913578292882e+03 2.304350230233633283e+03 2.297324885155488118e+03 2.312510932611602129e+03 2.299041736151956229e+03 2.309881928037461421e+03 2.308722533216930970e+03 2.307768511336846586e+03 2.312182304303981709e+03 2.302128103353664301e+03 2.305047115312162077e+03 2.286695939119859304e+03 2.276942949004717775e+03 2.273812550456212193e+03 2.280355542990185768e+03 2.271054845900186137e+03 2.259214806217903515e+03 2.277506387305406861e+03 2.268909956894920469e+03 2.276997729416908442e+03 2.277280564306015094e+03 2.289689232629366415e+03 2.300214732074264248e+03 2.303227313455891363e+03 2.302098836216225664e+03 2.308500980384501872e+03 2.327029525220203595e+03 2.323110591709105847e+03 2.323251443537062187e+03 2.333517230255328286e+03 2.327262096404427666e+03 2.319055707448343583e+03 2.323140050221102683e+03 2.318348296751993985e+03 2.314253862338006002e+03 2.306901968107181801e+03 2.308583681118770983e+03 2.304401590017205308e+03 2.304382703547689744e+03 2.295818282481104234e+03 2.297531152578118963e+03 2.308944729969095079e+03 2.306256211848446583e+03 2.278028590974168310e+03 2.294443727499247416e+03 2.286898437958096565e+03 2.298312917780666339e+03 2.288073830685994380e+03 2.285324182786366691e+03 2.277094581951163946e+03 2.253045737886036932e+03 2.272043437448371606e+03 2.273441137494487066e+03 2.280753117977545571e+03 2.278885046107507151e+03 2.258388320606424259e+03 2.264324310967169367e+03 2.266596651352176650e+03 2.262881536872260313e+03 2.257788132360100008e+03 2.272727811137830486e+03 2.269226588659464596e+03 2.266752785929814763e+03 2.270322547163012587e+03 2.275581355819668261e+03 2.267833934457501073e+03 2.268701788789729108e+03 2.261526743118929062e+03 2.267554930038625116e+03 2.260634808950583192e+03 2.263189819913515294e+03 2.266926608326099995e+03 2.250551191737844420e+03 2.249553008527996099e+03 2.262415226380570402e+03 2.253690441522834590e+03 2.251308166286011328e+03 2.248298777959221297e+03 2.256863513491527101e+03 2.248761419525529618e+03 2.252902308984287629e+03 2.245822699791600826e+03 2.228330196537429856e+03 2.232872806977221444e+03 2.244666777835847370e+03 2.222918141224646206e+03 2.225223146202884436e+03 2.240232989146023101e+03 2.242934862385570796e+03 2.246152718391921553e+03 2.236831293231944528e+03 2.244706860468129435e+03 2.243119954672198219e+03 2.241329216482064567e+03 2.241838706262848063e+03 2.256306513711885145e+03 2.255736179236487260e+03 2.272437474257386384e+03 2.262365851630835095e+03 2.269751872398784144e+03 2.272261569192369734e+03 2.278278247793405171e+03 2.281092333995836270e+03 2.275432141623006373e+03 2.294279219069197552e+03 2.291776729584804798e+03 2.299309051513101622e+03 2.300729702600314795e+03 2.303127329847522105e+03 2.279955778014290445e+03 2.276397607378726207e+03 2.280340650579187695e+03 2.285724844764089539e+03 2.276668970814472232e+03 2.283728858652630151e+03 2.282284174175901171e+03 2.284901496375618535e+03 2.272891963305431545e+03 2.265245652160284862e+03 2.266020093217046906e+03 2.256697872608699981e+03 2.239251029971338539e+03 2.253654794968788337e+03 2.267123893102053898e+03 2.251391853872281899e+03 2.248467685763276677e+03 2.248594592725432449e+03 2.257017710113260819e+03 2.244844106348755759e+03 2.259517581314998097e+03 2.247656807047899292e+03 2.243761974338148320e+03 2.242619996307815200e+03 2.241489273317319658e+03 2.247641069716525635e+03 2.244240167490468139e+03 2.265112654704851593e+03 2.260965317394884096e+03 2.252504773690764978e+03 2.262795168161117999e+03 2.240423698435350616e+03 2.247087669753925638e+03 2.247905663510406612e+03 2.257578635612486323e+03 2.245347671296029603e+03 2.261589718344153880e+03 2.262438082924391438e+03 2.252549799028945472e+03 2.266649087503341889e+03 2.256899296814315221e+03 2.240609896247739925e+03 2.245618640287052585e+03 2.238804416965670043e+03 2.256177014079407854e+03 2.259778721713433697e+03 2.250900276039875280e+03 2.240888150329799373e+03 2.244454799135832218e+03 2.247300456725752611e+03 2.251156677884939654e+03 2.252855898423994404e+03 2.259126840823705152e+03 2.256555477862380940e+03 2.250687778211210116e+03 2.270952200327175433e+03 2.258646009205693190e+03 2.259691807389022415e+03 2.258084476607623856e+03 2.246206754996908330e+03 2.248200255859464050e+03 2.259766847308316756e+03 2.259174577547583340e+03 2.262162797073135607e+03 2.260774729604363529e+03 2.262297510377465187e+03 2.265874780001181534e+03 2.264643116113822998e+03 2.258528118151711624e+03 2.270297658674674040e+03 2.285639384127623998e+03 2.280078847395616776e+03 2.268152910821710066e+03 2.291740429156735900e+03 2.274815429947626853e+03 2.286641871129329047e+03 2.285437237410649686e+03 2.284440672516735958e+03 2.292771887861138566e+03 2.298101746065770840e+03 2.295849938669697622e+03 2.306164260404531888e+03 2.290179510442151241e+03 2.313705024921539916e+03 2.301790349820659685e+03 2.296866584076492472e+03 2.294097687555226912e+03 2.285304297856055655e+03 2.274245635785635386e+03 2.278247093147548640e+03 2.281792554156718779e+03 2.286581925319550919e+03 2.287649140337663539e+03 2.293444878223077012e+03 2.277395033241558849e+03 2.289108133029239980e+03 2.285100366100429710e+03 2.286366471052849647e+03 2.280743354430916042e+03 2.280839543886591400e+03 2.300794517440264826e+03 2.293764914293588845e+03 2.316226646692733084e+03 2.308078539378765527e+03 2.314466153086914346e+03 2.309157600645322873e+03 2.316812439920346151e+03 2.310359047415969144e+03 2.315378201176392395e+03 2.299567993597033364e+03 2.300510530752482282e+03 2.299774443943765164e+03 2.306155534755781446e+03 2.299964314722419658e+03 2.302400589645565560e+03 2.292931084087604177e+03 2.291688147326339731e+03 2.299173963420962082e+03 2.302119264179860693e+03 2.314370961083708607e+03 2.302562520161327939e+03 2.306445147259282294e+03 2.295142960259002393e+03 2.300851991534148965e+03 2.302196527022771079e+03 2.293750461829919914e+03 2.286721250207280264e+03 2.285024184556327327e+03 2.277627314317094260e+03 2.273480662194266188e+03 2.280119793841543924e+03 2.275523964825813891e+03 2.259656761050477144e+03 2.265931740401545085e+03 2.263108274794450153e+03 2.259792096660178231e+03 2.261595353126737336e+03 2.266767996781413785e+03 2.253356462917548924e+03 2.273538361666841411e+03 2.266597685767540497e+03 2.279691807121134389e+03 2.268225667909965523e+03 2.284391165087082300e+03 2.290074074805828786e+03 2.293538566904319396e+03 2.297679800986449663e+03 2.279928874616990470e+03 2.291938838169545761e+03 2.285970849186137912e+03 2.289003664755240152e+03 2.292909997359664430e+03 2.282864126010000291e+03 2.294833726775330888e+03 2.314703083084430546e+03 2.299418390501678005e+03 2.290498666836751454e+03 2.293558346783084289e+03 2.311040094229824263e+03 2.309227487472802750e+03 2.311579694352452861e+03 2.316059920870035057e+03 2.311170075314010774e+03 2.291188138471584807e+03 2.297080229611953655e+03 2.304566645845369749e+03 2.298992272372584466e+03 2.302636472505031634e+03 2.304528390964837399e+03 2.295873577490623575e+03 2.301454892657749042e+03 2.309282794059962725e+03 2.296828358003388075e+03 2.302834920708466143e+03 2.309050144742208886e+03 2.312541250018760820e+03 2.323704837905139357e+03 2.322209724415302389e+03 2.323953597333951620e+03 2.315350870836410650e+03 2.329238703167232416e+03 2.306038190504241356e+03 2.299050240773422047e+03 2.295346181650477774e+03 2.297504639030755243e+03 2.294712380924733225e+03 2.318470767447780872e+03 2.309275579193932117e+03 2.315941280400364121e+03 2.301823145759031831e+03 2.314284055864108268e+03 2.319708777624544837e+03 2.303665559516700796e+03 2.313242090244368228e+03 2.311143739345664926e+03 2.316791680020656713e+03 2.331782839364088431e+03 2.329820074856014344e+03 2.326330184036894480e+03 2.329590619512970534e+03 2.336232823253973493e+03 2.334706291449641412e+03 2.340705188817544240e+03 2.342376300687379626e+03 2.327721659621744948e+03 2.324588274301544971e+03 2.327843177373562412e+03 2.321799870254573761e+03 2.329237149109824713e+03 2.330757877941664447e+03 2.343146048202369002e+03 2.342968720871841015e+03 2.336808585128133018e+03 2.338465095716635460e+03 2.324051638670609009e+03 2.320072949095545937e+03 2.320994597031492503e+03 2.325277692385754563e+03 2.315036472939611031e+03 2.323255168813115233e+03 2.321800042163061335e+03 2.334116248068273762e+03 2.321140901439261597e+03 2.310089269397165026e+03 2.305683646444448186e+03 2.296583548012415122e+03 2.290349786212356776e+03 2.303702859537238965e+03 2.297525221896102721e+03 2.305415972974479246e+03 2.304781522166263130e+03 2.288517648431486123e+03 2.288965659942523871e+03 2.285820757372545813e+03 2.299101581890248781e+03 2.305284055384993280e+03 2.287823819365708459e+03 2.293059931784264336e+03 2.295589224014473075e+03 2.293242987627600087e+03 2.297185649960512819e+03 2.297043796716571251e+03 2.317536112818722813e+03 2.299886175917204127e+03 2.308660409647510733e+03 2.320609469743447335e+03 2.317684906561167736e+03 2.305439184529518116e+03 2.313070877864918657e+03 2.320084383085901663e+03 2.312056378123742434e+03 2.304177516861587264e+03 2.310669209682570909e+03 2.311699452566859236e+03 2.307583744563648906e+03 2.312724741187861127e+03 2.312412030936770861e+03 2.322426279419255934e+03 2.336525172083592679e+03 2.331443583233038680e+03 2.326694680339062870e+03 2.319662585962233607e+03 2.345508722247392143e+03 2.349584784629037131e+03 2.345899973699899419e+03 2.345607942670166267e+03 2.346889681408529214e+03 2.344030977822148088e+03 2.335957242526271784e+03 2.343113995175832315e+03 2.345433321547803644e+03 2.347221689850927760e+03 2.341151196893821179e+03 2.351261356837213498e+03 2.319667407688488765e+03 2.315016861989619429e+03 2.311356930188635033e+03 2.307853810871971746e+03 2.310477601945453898e+03 2.307226971497374961e+03 2.316082718978219873e+03 2.309474995132186450e+03 2.306414040603850026e+03 2.330911308759355052e+03 2.330003228812849102e+03 2.332871022359153358e+03 2.327015778537077495e+03 2.320386215069358514e+03 2.316354319031445812e+03 2.313687264616358334e+03 2.318062153760672118e+03 2.320147079357575876e+03 2.310393708787881224e+03 2.304950761789098578e+03 2.299624060056461531e+03 2.297771000070753871e+03 2.280549334740368977e+03 2.296377629915345096e+03 2.285306360420128840e+03 2.291948712285362035e+03 2.293413092724347280e+03 2.291065097621526093e+03 2.290299042479082345e+03 2.293438126117543561e+03 2.294715428401425925e+03 2.286556411152146666e+03 2.308582687400466966e+03 2.307532959318116809e+03 2.310354998877172875e+03 2.313113960160055285e+03 2.322713735047380851e+03 2.333525843224437722e+03 2.323510441129878018e+03 2.320238183281832789e+03 2.320360753665864195e+03 2.322830327865868639e+03 2.305836306060166407e+03 2.335406579200488977e+03 2.332056461895703251e+03 2.333262107303985886e+03 2.331469751645683573e+03 2.315088849469733304e+03 2.320195785414714464e+03 2.321030096698927082e+03 2.325798415493834000e+03 2.333613701267980559e+03 2.348495519049852192e+03 2.328405253131626523e+03 2.331897981220715792e+03 2.336118596839356996e+03 2.347318083877264144e+03 2.356828630428111410e+03 2.346834035645918902e+03 2.349319230257342042e+03 2.330323095155391911e+03 2.332114557728195450e+03 2.320501804772665764e+03 2.317136289221888092e+03 2.320469299062742721e+03 2.326889791867002714e+03 2.333285419423936219e+03 2.323180434435145798e+03 2.336150398754106391e+03 2.320794544290864906e+03 2.317336107077918768e+03 2.308002204248083217e+03 2.291233867900270070e+03 2.285220288197574973e+03 2.279586540216594585e+03 2.280394442618490757e+03 2.278074219654588433e+03 2.282062318701863205e+03 2.273058703775382583e+03 2.277800208552095228e+03 2.272261583135185447e+03 2.267213517640738701e+03 2.265292425756733792e+03 2.267138133207959527e+03 2.267087177521669219e+03 2.267154066172843613e+03 2.267039596541895662e+03 2.277888146933747976e+03 2.279335490851038230e+03 2.271840789410470279e+03 2.261005908432728120e+03 2.270201050291259435e+03 2.258700124857110495e+03 2.265443164661181072e+03 2.259890598993564254e+03 2.276467101544395973e+03 2.263807473775901144e+03 2.258774463446029586e+03 2.262763608126711460e+03 2.259645289582737405e+03 2.269592269424067126e+03 2.274775524701820814e+03 2.268498630802153912e+03 2.258061239431709055e+03 2.267106653719879887e+03 2.251253313943810099e+03 2.252143518951836995e+03 2.274149341627367903e+03 2.271183146353043412e+03 2.260501053777441484e+03 2.257926241083541299e+03 2.267669085392713441e+03 2.265001487949090460e+03 2.268551717449025546e+03 2.256399552683299135e+03 2.267389465890582869e+03 2.260232541170435070e+03 2.260148333032979735e+03 2.266968793636771807e+03 2.278901671339083805e+03 2.265378884660002313e+03 2.260875618033120645e+03 2.251347313501087683e+03 2.244705528433447853e+03 2.254923687280664581e+03 2.263046782177264959e+03 2.258552293423468200e+03 2.242192985765306275e+03 2.241285538405072657e+03 2.247403368083620535e+03 2.243488026416897355e+03 2.235851108503011346e+03 2.242189325663438012e+03 2.248679072940287824e+03 2.252087511817646373e+03 2.238066104167735830e+03 2.252928692730529747e+03 2.256653521124941108e+03 2.237554543077095332e+03 2.239982751185149027e+03 2.246169872416911858e+03 2.259162271089271144e+03 2.246302890883170676e+03 2.239982519272527497e+03 2.239896966136117499e+03 2.248991633187696152e+03 2.239570515581787276e+03 2.227917560331102777e+03 2.240838351284980945e+03 2.241703448395714531e+03 2.244976840103830909e+03 2.250481005240302238e+03 2.247238401370240354e+03 2.244800410133960213e+03 2.232429609806234112e+03 2.235508293317531297e+03 2.236009800340641959e+03 2.244056093321101343e+03 2.235241393534363851e+03 2.238465702144862007e+03 2.250567768269937460e+03 2.240216996306011424e+03 2.253465293850665603e+03 2.253114053342088027e+03 2.252654693027423036e+03 2.243324912380341630e+03 2.244306981003526744e+03 2.238411266786677970e+03 2.236432413096615619e+03 2.239017549236232753e+03 2.228120832248580882e+03 2.225102324829626468e+03 2.236252213330634731e+03 2.240323836313701577e+03 2.217950781995889884e+03 2.223218738336774550e+03 2.211804044261244144e+03 2.222307793203450728e+03 2.227020565990549585e+03 2.234044471401477040e+03 2.232350322815428626e+03 2.225633259454746621e+03 2.232910255956716355e+03 2.233339610965824704e+03 2.228122150918476564e+03 2.224823296899855450e+03 2.221327103407596496e+03 2.231786721357473652e+03 2.229849861536094522e+03 2.221437271468768358e+03 2.226120831050669949e+03 2.226183922250759224e+03 2.230213484920694100e+03 2.226120795839642597e+03 2.221113757471121062e+03 2.202213710653464204e+03 2.198069982787899335e+03 2.206873332331592337e+03 2.222528353097135550e+03 2.219149216684662406e+03 2.231474203107646645e+03 2.235651765365414121e+03 2.241322611593614965e+03 2.231048223574998701e+03 2.232383756387693211e+03 2.223283104179847669e+03 2.222274422324831903e+03 2.208609920697088000e+03 2.203487207167196630e+03 2.220814771537056913e+03 2.213298958579843202e+03 2.218442180380036461e+03 2.222519559782221677e+03 2.232156832202255828e+03 2.233048001564960941e+03 2.242825821377697139e+03 2.248605109961331436e+03 2.252362487517635145e+03 2.243831478151407282e+03 2.241675718175973088e+03 2.236995245056901240e+03 2.243101367134645443e+03 2.233536422650562599e+03 2.247034043927735638e+03 2.244504512701148542e+03 2.234423992571535564e+03 2.213816792383809570e+03 2.236044967520999307e+03 2.237353886619896457e+03 2.224063909374939612e+03 2.230195771432671791e+03 2.229447817389640022e+03 2.240306436057634983e+03 2.243150507326770821e+03 2.247906548754893265e+03 2.234639184990624017e+03 2.235769973214741640e+03 2.243168023013147831e+03 2.244308988840939037e+03 2.224935094817002209e+03 2.247206754587593878e+03 2.243172078773673093e+03 2.234545837789517918e+03 2.257952663783374646e+03 2.246790770283452275e+03 2.251485495279177485e+03 2.235954593176927119e+03 2.255068524858452292e+03 2.234197755037309435e+03 2.239627088600366733e+03 2.228336474330162218e+03 2.224201010080038486e+03 2.214714026110880695e+03 2.212771046091819699e+03 2.221660814622664930e+03 2.209368689943016307e+03 2.203425819372443129e+03 2.205353875919762231e+03 2.211356605324373049e+03 2.203791200112834304e+03 2.202984620399005507e+03 2.209327640474595682e+03 2.204945162866961709e+03 2.203358257212674744e+03 2.197051127355915924e+03 2.210719606965481489e+03 2.198942104129142081e+03 2.194829504489493047e+03 2.206110798602805062e+03 2.205101061066973671e+03 2.215358573524572876e+03 2.208894911214475542e+03 2.208999894931886956e+03 2.212164922216667492e+03 2.209695463352033585e+03 2.194013068344066141e+03 2.205935019279001608e+03 2.224073222028599503e+03 2.226114140963680256e+03 2.216367055936400902e+03 2.215280644352415493e+03 2.230446115711960374e+03 2.221459019663554500e+03 2.213834142267435254e+03 2.221135602017959172e+03 2.227514900050000051e+03 2.225525756186035323e+03 2.225941634744099247e+03 2.245001665193004101e+03 2.233363039521540031e+03 2.230879911670303045e+03 2.235322869219107361e+03 2.228730449688278895e+03 2.244624778493095619e+03 2.239821625845245308e+03 2.245739217411774462e+03 2.249776422837711834e+03 2.247477118099856852e+03 2.246246802771749572e+03 2.237000152056211391e+03 2.237512861118735600e+03 2.236074368622109887e+03 2.246326804477577298e+03 2.248972442455588407e+03 2.241720027881787701e+03 2.238401712809032688e+03 2.236414431663464711e+03 2.245435412041107611e+03 2.266151381860117453e+03 2.260457816431184710e+03 2.249503812029960045e+03 2.260535345704987776e+03 2.251359765124312617e+03 2.256720623142830391e+03 2.245619357091837628e+03 2.259156616734735053e+03 2.244777250398637079e+03 2.251810538489794453e+03 2.236291943985870603e+03 2.255357815684586967e+03 2.249334360269967874e+03 2.264656642420905428e+03 2.269378984035919530e+03 2.277582146626051326e+03 2.294697444199794518e+03 2.302508075363940861e+03 2.304554018262901081e+03 2.307625068516415922e+03 2.314926842082147232e+03 2.315393216150500848e+03 2.311202684046374088e+03 2.284367961324340286e+03 2.293590216893612251e+03 2.293620690805792492e+03 2.288424235568873428e+03 2.290576498143207573e+03 2.278035375262931211e+03 2.295035372034368265e+03 2.289420290627631402e+03 2.292571358064079050e+03 2.283456825804675645e+03 2.285916578262892472e+03 2.279651420723677347e+03 2.282156570788206864e+03 2.282900781891754832e+03 2.283389642799819740e+03 2.282844499901583276e+03 2.290379502447125560e+03 2.273975647384387230e+03 2.273765030875584216e+03 2.286968533248782933e+03 2.283870693220640078e+03 2.279053764644793318e+03 2.281433841489604674e+03 2.281698067769430509e+03 2.283996160592952037e+03 2.276620542147632023e+03 2.276342319470054463e+03 2.277750160697255524e+03 2.288850021330341406e+03 2.281768031501861060e+03 2.274276163177572926e+03 2.278518272649268965e+03 2.268149988296608626e+03 2.249139807307846695e+03 2.262013212609134371e+03 2.256245443680173139e+03 2.269434936087105598e+03 2.262683385861504576e+03 2.269535688779165866e+03 2.257463465954402636e+03 2.251863677188275688e+03 2.257511423738205394e+03 2.270755444957714190e+03 2.264144374725095986e+03 2.250590712621007242e+03 2.254182666538803460e+03 2.252143559345387985e+03 2.252514736368868398e+03 2.246133107215913242e+03 2.244228778573757154e+03 2.229082106174610090e+03 2.215248249173512704e+03 2.221256670773491351e+03 2.228175665213720094e+03 2.223158783416821279e+03 2.205924744666387596e+03 2.217176943280904652e+03 2.226435758396748497e+03 2.235617285772935247e+03 2.244597176272846809e+03 2.236850801128920011e+03 2.256357391482494677e+03 2.256766473258257520e+03 2.265413383419155252e+03 2.270736230350927144e+03 2.270289078738243461e+03 2.269700300846408936e+03 2.269241374943652318e+03 2.277578388357153472e+03 2.272680772080962925e+03 2.270049223802242977e+03 2.266661566142015090e+03 2.256091852344551171e+03 2.262142409578570096e+03 2.263211464380685356e+03 2.256471689959288142e+03 2.248746604989548359e+03 2.245945017917686528e+03 2.240320732969692017e+03 2.245956350133765682e+03 2.240817647227811449e+03 2.251121712413714249e+03 2.254779604177201691e+03 2.260531309655567384e+03 2.267127129494606834e+03 2.245723168666328547e+03 2.259113698737288814e+03 2.239763710016253299e+03 2.239493427933698058e+03 2.245766572117112446e+03 2.255524898083902826e+03 2.251931157789789722e+03 2.249876212608852711e+03 2.251301843604623627e+03 2.265207236379935239e+03 2.265116689510605738e+03 2.265733554189072493e+03 2.270681613659530285e+03 2.262954182244549429e+03 2.268676627181179811e+03 2.261808556494337154e+03 2.269040049620788523e+03 2.246981303743535136e+03 2.255209502653885011e+03 2.261752551911275077e+03 2.252964405320508376e+03 2.266647375437700703e+03 2.277319255592944046e+03 2.269549290182986624e+03 2.284780583939891130e+03 2.280297293935180733e+03 2.280190933582711295e+03 2.285151435397935529e+03 2.298648385009624235e+03 2.288555886502007070e+03 2.298716913225643111e+03 2.284298303939606285e+03 2.293363933911416552e+03 2.297353499298144015e+03 2.283871876341156621e+03 2.286848040165510156e+03 2.288205599622182035e+03 2.282122715290873202e+03 2.283136989700058166e+03 2.290906691291939296e+03 2.294635460507096013e+03 2.282587175491637026e+03 2.264360316029796650e+03 2.277126441908977085e+03 2.271656304343136981e+03 2.269897567385588900e+03 2.267148126159932872e+03 2.265810753216239846e+03 2.259737178171392316e+03 2.263674821481272829e+03 2.268674812211418157e+03 2.295857610052066320e+03 2.287078339071656956e+03 2.295849018581999644e+03 2.302178655692017855e+03 2.301947776211677592e+03 2.291830909038514619e+03 2.286000842425680730e+03 2.283002841965010703e+03 2.290847963417864776e+03 2.292641117622086767e+03 2.305235576707787914e+03 2.311134386838486080e+03 2.311967415142988102e+03 2.305501779893133971e+03 2.301369812230132538e+03 2.292891152988501744e+03 2.292279911958786215e+03 2.289301270068834128e+03 2.286627015535661030e+03 2.274845742037146920e+03 2.298167076897897459e+03 2.288398736716399071e+03 2.291360113137222470e+03 2.270361959490801837e+03 2.291206736242397255e+03 2.294707698310693559e+03 2.284386429965545176e+03 2.290737547545199504e+03 2.288619661319829447e+03 2.296079121384830160e+03 2.297179655372712659e+03 2.297314375169883533e+03 2.302500816145015506e+03 2.304131273282697748e+03 2.307177780250952765e+03 2.309766719685834687e+03 2.300618746638706853e+03 2.290096476658899064e+03 2.293267253982585316e+03 2.290978126965221691e+03 2.280425405244114245e+03 2.271091473737312754e+03 2.265797329783635632e+03 2.271253108079690264e+03 2.257279219969768747e+03 2.264564235946937970e+03 2.266034142811454331e+03 2.250566881601389468e+03 2.260210874669279292e+03 2.256843004330743952e+03 2.248844875182278429e+03 2.254364823095178053e+03 2.252167659489061407e+03 2.252160924567122493e+03 2.253779329060156670e+03 2.257912952803385906e+03 2.264630455684021399e+03 2.246842410765500972e+03 2.245171631518995127e+03 2.246440608655188953e+03 2.238948872091894827e+03 2.245006125170785253e+03 2.235833091411281657e+03 2.236377763614641026e+03 2.230545864207435898e+03 2.235943787751763011e+03 2.241501813604051222e+03 2.249029100484469382e+03 2.232740182178053601e+03 2.238712838701459987e+03 2.244832630236605837e+03 2.257082467024187281e+03 2.255598633987971880e+03 2.264021455232537846e+03 2.251900440554843954e+03 2.263502582564530258e+03 2.262483775710853479e+03 2.250944625288743282e+03 2.252640943038679325e+03 2.251539537682203900e+03 2.255817231679045562e+03 2.233909640854304598e+03 2.245114272737797364e+03 2.239035288860520723e+03 2.236172287865103954e+03 2.237222054968555767e+03 2.238119354392373225e+03 2.216193897331694188e+03 2.220309995561094183e+03 2.232261421067209085e+03 2.230694626719475764e+03 2.224732376190015202e+03 2.238322709489814315e+03 2.239070310984208845e+03 2.215821585832875371e+03 2.224439194626705557e+03 2.241650990595278927e+03 2.250606459098472442e+03 2.254277145504273449e+03 2.268670836213539587e+03 2.255988783808616517e+03 2.260875950479730818e+03 2.256510411261021545e+03 2.263475434659828352e+03 2.267171290747052353e+03 2.268823566215492519e+03 2.282646472790103417e+03 2.277300878963844752e+03 2.280310280845568741e+03 2.267745603554702939e+03 2.275269564553966120e+03 2.292070915569323006e+03 2.289047649176286541e+03 2.288203761318400666e+03 2.279704429166621594e+03 2.302929357289011932e+03 2.295989921526430408e+03 2.307615541703714371e+03 2.297621695949083914e+03 2.285694106074395677e+03 2.287639244924263494e+03 2.293647489582062917e+03 2.291925412532059909e+03 2.278950612919776177e+03 2.290719721608713826e+03 2.270091944600671923e+03 2.273817932326542177e+03 2.272475335033412648e+03 2.268314859738322411e+03 2.272242711479906575e+03 2.293551467809159476e+03 2.299618214845796956e+03 2.298362314327761396e+03 2.273954886101461398e+03 2.279203732267123087e+03 2.280164341245781088e+03 2.280402279923971946e+03 2.285281209985716941e+03 2.291230487527843707e+03 2.305519485070289647e+03 2.293862980137070281e+03 2.296281451505595214e+03 2.290953255501166041e+03 2.287653416378359452e+03 2.289705970847894605e+03 2.289976531564491779e+03 2.294659464096769625e+03 2.275489933394041600e+03 2.278426838539211076e+03 2.283354349193927192e+03 2.283391374987484141e+03 2.273868271072412426e+03 2.276522737087503174e+03 2.274435068333770687e+03 2.266372568257594139e+03 2.245985193468917714e+03 2.244779901196495757e+03 2.256909927650581267e+03 2.245745479970686119e+03 2.246603545594703064e+03 2.247068966934630225e+03 2.255950403699006984e+03 2.249500362908050647e+03 2.245776867523509736e+03 2.250163552810902729e+03 2.243524266011562304e+03 2.236113930130413792e+03 2.242132498490436774e+03 2.237422634827963066e+03 2.256046621108336240e+03 2.251166873471420786e+03 2.246910640827889438e+03 2.256839169806366499e+03 2.251420610767572271e+03 2.269269371225963823e+03 2.264726645290160832e+03 2.272052624187333549e+03 2.276106735242797185e+03 2.270924996802989426e+03 2.272826968174362719e+03 2.283053666650947889e+03 2.280536807624594530e+03 2.281741696700733428e+03 2.271342336678379979e+03 2.270143498823445043e+03 2.272423227311134724e+03 2.266683169392943910e+03 2.263303217204728298e+03 2.250124525345617712e+03 2.248169003759563111e+03 2.251993523770019692e+03 2.259051030025705586e+03 2.269051734123790538e+03 2.247814138653739519e+03 2.250801487643311248e+03 2.254472595224692668e+03 2.256139884143677591e+03 2.262980343226895911e+03 2.255392251852942536e+03 2.243393688285217650e+03 2.261546791884640243e+03 2.251181490129526537e+03 2.262010788571396461e+03 2.253810538620753960e+03 2.260191327875766547e+03 2.254563783247037918e+03 2.253448858606782323e+03 2.250254862541978127e+03 2.253327140371656242e+03 2.259564243886850818e+03 2.245469694280775457e+03 2.238737919601298927e+03 2.250630598600480880e+03 2.252114924750031605e+03 2.243282446270186938e+03 2.249000801259492164e+03 2.228337755193811972e+03 2.224354183225179440e+03 2.238299371732468444e+03 2.220520525598125914e+03 2.228249604181642098e+03 2.219507721754838258e+03 2.216042004283942333e+03 2.223304241808981715e+03 2.228302428748018883e+03 2.231564016917082427e+03 2.234697695822925198e+03 2.231893051455722798e+03 2.233420172231925790e+03 2.231939653898095457e+03 2.228438422548560993e+03 2.220423455596142048e+03 2.241767138493872608e+03 2.252719087380765814e+03 2.251923136712809537e+03 2.229269519344909440e+03 2.233116861393227282e+03 2.240706912432506215e+03 2.243401028415672045e+03 2.253825467447139999e+03 2.260416924160568215e+03 2.255481934568318138e+03 2.248924980398257048e+03 2.261053246315359502e+03 2.255623340832825761e+03 2.260738750761363917e+03 2.262087802050497430e+03 2.258873552828059474e+03 2.270082953370255836e+03 2.271412191873281699e+03 2.271472699001925776e+03 2.277577473714440202e+03 2.289856627426518571e+03 2.284542817187632863e+03 2.279506522395964566e+03 2.288011438429488862e+03 2.293432765588423536e+03 2.294684807741941768e+03 2.295164316161078204e+03 2.296189543032525762e+03 2.297289040089766786e+03 2.289455822764580262e+03 2.302625613767574578e+03 2.292733974942318582e+03 2.299071876131120007e+03 2.287101632194651756e+03 2.291033509293498810e+03 2.286920325284889714e+03 2.279372943687506904e+03 2.280999616805524056e+03 2.285916546200560788e+03 2.278773426818517692e+03 2.272188386006416749e+03 2.285211669748130134e+03 2.268008042591127833e+03 2.284144637259763840e+03 2.276917170291132607e+03 2.274582800933283579e+03 2.282015569935641452e+03 2.279457589580455078e+03 2.277041907571663160e+03 2.272480183279817084e+03 2.268350551130079566e+03 2.263139468857016709e+03 2.275727669215470996e+03 2.269751114197659717e+03 2.263311099649142761e+03 2.266952163975616713e+03 2.271771833957930539e+03 2.291614515021681655e+03 2.276425044382550823e+03 2.268249439259679093e+03 2.264952481128125783e+03 2.260981021983460323e+03 2.260246667836609959e+03 2.267017112713287588e+03 2.275560772909397201e+03 2.274232793266651697e+03 2.263463624465705834e+03 2.265145991656514070e+03 2.264062928254241797e+03 2.272372790214821180e+03 2.263326424793719980e+03 2.272826276700137896e+03 2.280531774556393884e+03 2.281496675191936447e+03 2.278149249338765912e+03 2.278636202871040041e+03 2.276517818705213358e+03 2.273872312492250785e+03 2.266635817149778632e+03 2.268241352681775425e+03 2.267125383220512958e+03 2.264068739824883778e+03 2.270809688881517104e+03 2.253137496787317104e+03 2.260934045896211501e+03 2.253466248398146035e+03 2.263178323419338085e+03 2.253753582994819226e+03 2.254931731227240562e+03 2.264531035090141359e+03 2.262657089676954001e+03 2.268263199651327341e+03 2.272054058724945662e+03 2.271906495887425990e+03 2.280280709953984115e+03 2.268406938578837526e+03 2.262928085012552856e+03 2.244842842909091360e+03 2.231347791506631893e+03 2.263628327725958570e+03 2.249529769053299333e+03 2.226635388529037755e+03 2.243708807531426828e+03 2.247428614188027495e+03 2.253436689997553913e+03 2.240446218920864794e+03 2.235890352280845491e+03 2.246839888743822485e+03 2.246997346971237675e+03 2.239285147633160250e+03 2.259986010690392050e+03 2.277468017830153258e+03 2.273803644321853426e+03 2.264816107030429521e+03 2.265220597326303050e+03 2.257006838195140972e+03 2.245047590205288543e+03 2.234143352778447934e+03 2.237930260869689391e+03 2.247298058419249628e+03 2.237940709196877378e+03 2.248851745302101335e+03 2.244021055144679394e+03 2.248227113444771021e+03 2.258417195252606234e+03 2.241806550580028215e+03 2.252634291312805999e+03 2.240074559814661825e+03 2.245721124813383085e+03 2.267113428756588291e+03 2.272793522730010409e+03 2.271169717934435994e+03 2.270068103908727608e+03 2.277133330353140991e+03 2.263244979906296521e+03 2.259472191563725119e+03 2.261241875552757392e+03 2.254540750563286110e+03 2.261014809498225986e+03 2.257810838991787023e+03 2.280289302749249600e+03 2.281688357232675571e+03 2.281079353062803875e+03 2.284007401564360862e+03 2.293799723432653991e+03 2.285899481904449658e+03 2.283292067587978636e+03 2.273920540142037680e+03 2.298800538621989290e+03 2.285289074953347153e+03 2.298839688301542537e+03 2.304404165115693559e+03 2.312851616608577388e+03 2.316498824711699399e+03 2.312413132184180995e+03 2.296511731332180261e+03 2.313359565778066553e+03 2.309004044552213145e+03 2.318146813028104589e+03 2.317967709449942049e+03 2.329646543340841617e+03 2.313693833895199532e+03 2.321200270451253346e+03 2.335302924541589164e+03 2.334840617892950831e+03 2.324041885360034030e+03 2.327173590657802379e+03 2.315997737021409193e+03 2.317721137914213614e+03 2.317606790793492564e+03 2.325279386767101187e+03 2.313508953134026797e+03 2.318504021376437322e+03 2.320895652154967593e+03 2.309749958133835207e+03 2.319887878574347724e+03 2.322268779893759074e+03 2.319190257381454558e+03 2.323308593120206297e+03 2.318139056265690670e+03 2.325725959222159872e+03 2.327081664419036315e+03 2.332354666455514234e+03 2.306722961435502384e+03 2.318503061596332373e+03 2.319202549280844323e+03 2.318218003001681609e+03 2.318475145785551376e+03 2.324128622038828780e+03 2.342139372352638929e+03 2.346728363473722766e+03 2.331743097224816665e+03 2.331726822688454376e+03 2.338182937271938044e+03 2.325523403621601574e+03 2.323700174653469730e+03 2.325213348774051610e+03 2.322791882553264713e+03 2.307551583164255590e+03 2.324023916940289837e+03 2.302332822389900684e+03 2.297565708380985143e+03 2.312585646223476942e+03 2.300863641718605322e+03 2.307246121477448924e+03 2.319782104404636357e+03 2.324039500474380930e+03 2.326480738309846856e+03 2.334624103229839875e+03 2.323636820333574633e+03 2.311716903236008875e+03 2.309499465303167653e+03 2.310627287172530941e+03 2.307497404820343490e+03 2.298623538796978210e+03 2.306144367148295260e+03 2.298814494012846808e+03 2.296296501316313424e+03 2.306994239985788226e+03 2.296557842504305427e+03 2.285901245090144585e+03 2.302832907119818628e+03 2.299095646036585549e+03 2.300644587746845900e+03 2.293068517018470629e+03 2.300143851228404856e+03 2.293693858924614688e+03 2.280408630167462434e+03 2.295588366570304515e+03 2.290212492508878768e+03 2.292860314330192978e+03 2.280082101418310231e+03 2.287019224816090173e+03 2.281089411211582501e+03 2.297667586803698214e+03 2.281615919622116053e+03 2.284895190126138914e+03 2.259055321290384654e+03 2.267282078661990454e+03 2.281756444311370160e+03 2.273256510213628644e+03 2.266730071188801048e+03 2.270039403997637692e+03 2.262549956857537836e+03 2.273043310052187280e+03 2.271973855260629534e+03 2.282649932329318290e+03 2.297150264130284540e+03 2.285300706115988305e+03 2.289031037087095228e+03 2.292421803494396954e+03 2.289061130763322581e+03 2.291114250244899267e+03 2.288814079625359227e+03 2.297314529957820014e+03 2.282721401676446021e+03 2.297555921291768755e+03 2.292050070419258645e+03 2.287363810739598193e+03 2.277496388389361982e+03 2.283842528228034098e+03 2.292395179719635962e+03 2.293879859374540047e+03 2.288623428832747322e+03 2.287872938964730110e+03 2.276938517955356019e+03 2.283522365206935774e+03 2.260530459819171938e+03 2.265438090198922055e+03 2.261947308725071707e+03 2.263939900797462087e+03 2.262715495888161058e+03 2.266714787675910429e+03 2.268027818383182421e+03 2.270219007994902768e+03 2.270958497121605433e+03 2.273250449000216577e+03 2.274940874777627869e+03 2.262495431758623909e+03 2.251410771253491021e+03 2.259852691803370362e+03 2.262816521581310099e+03 2.271716486012923269e+03 2.262559812061528646e+03 2.256622084979394003e+03 2.248192674657584575e+03 2.259539547110811327e+03 2.263101257997073390e+03 2.264153026792867877e+03 2.268190652373647026e+03 2.254237305495752025e+03 2.251458753939431972e+03 2.248562565843671564e+03 2.251241627335845351e+03 2.245779390692038760e+03 2.229688705661768836e+03 2.247605703867516695e+03 2.243846503580030458e+03 2.241771198833577728e+03 2.243925645735654598e+03 2.236318654740755392e+03 2.233268594172510348e+03 2.234726771465884667e+03 2.235566148066408459e+03 2.238952342931601834e+03 2.235723591325830967e+03 2.241108836533698195e+03 2.231844226518195228e+03 2.232606882250822764e+03 2.241062255790120616e+03 2.245695546150080190e+03 2.257482369571866457e+03 2.238315897794680950e+03 2.253045695115764374e+03 2.253111051461401530e+03 2.263514376072690538e+03 2.278945833074504662e+03 2.288969878810889441e+03 2.292420400081054140e+03 2.261698629685672131e+03 2.255000080403076936e+03 2.246035595959953753e+03 2.260297758009497102e+03 2.254082982202409312e+03 2.258588717690034628e+03 2.251335653725550856e+03 2.249714043454998773e+03 2.236415518823549974e+03 2.249680815659636664e+03 2.248952748507676006e+03 2.248588341536822099e+03 2.242120511984631321e+03 2.239451785950149770e+03 2.235604257989238249e+03 2.231130730080222293e+03 2.237373335277653950e+03 2.234765641679005967e+03 2.225957246438871152e+03 2.216344401698631827e+03 2.225257316742442072e+03 2.212707924291223208e+03 2.220037071134909183e+03 2.217945287569190441e+03 2.219822106807612727e+03 2.224707755692709725e+03 2.235116271443715050e+03 2.231727173905912878e+03 2.241193545056932180e+03 2.239012511869007085e+03 2.224320985319171541e+03 2.236518078614806655e+03 2.229986798460608952e+03 2.224105754582322334e+03 2.220692411103611448e+03 2.217991599673908240e+03 2.198033292069379968e+03 2.212040792920740387e+03 2.197861834111494773e+03 2.193272435546111410e+03 2.191412006289426245e+03 2.194815496049343437e+03 2.209605557669458904e+03 2.202744579043135673e+03 2.207142146361870346e+03 2.202465273742590398e+03 2.188230931893016987e+03 2.194349091895021502e+03 2.200293632889045057e+03 2.213777152372406817e+03 2.213880790763897494e+03 2.217562184574207095e+03 2.232290097242306274e+03 2.215888458460499351e+03 2.212812880202266570e+03 2.221011248833255650e+03 2.213367748963312351e+03 2.215229474284338266e+03 2.210773626170291664e+03 2.204689748106037314e+03 2.209278737120837377e+03 2.192678755867267228e+03 2.185973772655953326e+03 2.192317880623243127e+03 2.169962352376094714e+03 2.186310181222492702e+03 2.191728914244769840e+03 2.197643818314837063e+03 2.193582138395416678e+03 2.200848887252039276e+03 2.187977218530087612e+03 2.185174366978167200e+03 2.181887524892591046e+03 2.172182949091312821e+03 2.181773948024537276e+03 2.173220990734583211e+03 2.153741122324422577e+03 2.158069371318463709e+03 2.161457322367322831e+03 2.149499984345427492e+03 2.149516830894120631e+03 2.157075183566636497e+03 2.162037585054594729e+03 2.164655697548780608e+03 2.142543412079081008e+03 2.154432809676412489e+03 2.157508141493397488e+03 2.145140910047527086e+03 2.150527165600114131e+03 2.137984239405779135e+03 2.148341492368017043e+03 2.139269560824790460e+03 2.131620515588181661e+03 2.127054883248168153e+03 2.141158790481009873e+03 2.143550373088102333e+03 2.129916925446625555e+03 2.136559565314025349e+03 2.120450229346859032e+03 2.114812829542579493e+03 2.111519460181376871e+03 2.117015667992076033e+03 2.126496673697231017e+03 2.129756351892807288e+03 2.131319809285127121e+03 2.135928656072395370e+03 2.128774692391474673e+03 2.129537368988421804e+03 2.131042057830391514e+03 2.119081099451459977e+03 2.127145618296906378e+03 2.127897930797732442e+03 2.137208097670983989e+03 2.138123982320343657e+03 2.138384878337222744e+03 2.137980520501384945e+03 2.144340676368054119e+03 2.143965310918973046e+03 2.136913464401096007e+03 2.149985697594101111e+03 2.159189494612830458e+03 2.158069715815202017e+03 2.168043161646274257e+03 2.159786403437726676e+03 2.157575878775124238e+03 2.166450065849364819e+03 2.159647352034156029e+03 2.157567267623659518e+03 2.155597896492356540e+03 2.142739022635699257e+03 2.147765917938621897e+03 2.149865914220836203e+03 2.159957066993311855e+03 2.140032086389156120e+03 2.154703462522228165e+03 2.156330797517222891e+03 2.148042286024522582e+03 2.156859339188705690e+03 2.157083621318821770e+03 2.153951130410465794e+03 2.159676730679713273e+03 2.167917885816160378e+03 2.170497817803326598e+03 2.166286628470171763e+03 2.176486373170118895e+03 2.158047593870528999e+03 2.149472474202842022e+03 2.154360714156101949e+03 2.157758613491062533e+03 2.163489306894833135e+03 2.166264492041723315e+03 2.162349050127947066e+03 2.171066936517513568e+03 2.167564287093553048e+03 2.182368830960011564e+03 2.181562562796920702e+03 2.194822339503645253e+03 2.193621930878901821e+03 2.194307585249520798e+03 2.205894631870905869e+03 2.211476336916976379e+03 2.216615109137524541e+03 2.203197390831412122e+03 2.215997551167470192e+03 2.207107565136619542e+03 2.217535654261907439e+03 2.242256142566128801e+03 2.241641954104927208e+03 2.246164126527909048e+03 2.241541618070456025e+03 2.242477279187166914e+03 2.234840375504939402e+03 2.239524155073224847e+03 2.228169952405543881e+03 2.221186625789730897e+03 2.215146573898173756e+03 2.231205639518440876e+03 2.231702316556819369e+03 2.230096249144845842e+03 2.221162500031833588e+03 2.209789943800181391e+03 2.208488563124683424e+03 2.209973008666394435e+03 2.204913838108299387e+03 2.196904959593364310e+03 2.185376784725483049e+03 2.178358666100563823e+03 2.187528008362210130e+03 2.175252902652262492e+03 2.188658916669123755e+03 2.176631457159582624e+03 2.182737341064534576e+03 2.188666208951590761e+03 2.181401691249966461e+03 2.175652447474536530e+03 2.189060939236458580e+03 2.187436183583914953e+03 2.181672364041316541e+03 2.181970642198040878e+03 2.177112469367019912e+03 2.179956363689289901e+03 2.181032971693171021e+03 2.176970631837996734e+03 2.175985792598055923e+03 2.191426442370822315e+03 2.185239052425435602e+03 2.191591577951172439e+03 2.209428604921728493e+03 2.220460909545548930e+03 2.216701109996645755e+03 2.204394111012509256e+03 2.191180009313949995e+03 2.188638702451842619e+03 2.194577500682971731e+03 2.197776711254481597e+03 2.201642329720791167e+03 2.202341104061386886e+03 2.205920560621405912e+03 2.209290411705831048e+03 2.215705219123220104e+03 2.216128063647998715e+03 2.222316195233527196e+03 2.233769734802817311e+03 2.227057270124694696e+03 2.228980842222903448e+03 2.222496374598716102e+03 2.224480214820388937e+03 2.210156986736199087e+03 2.210803097425577107e+03 2.219545714573036548e+03 2.220314345521939686e+03 2.231241238950886782e+03 2.217474430220430804e+03 2.221374312312399070e+03 2.226866657332912382e+03 2.232538608987023053e+03 2.247330535076741853e+03 2.252480115687772923e+03 2.257826894746396192e+03 2.241887743379720632e+03 2.248268209934420611e+03 2.250831533175611639e+03 2.248038259839031070e+03 2.254495413481776268e+03 2.233264815281422216e+03 2.230133390414065161e+03 2.244260358234503201e+03 2.242948776892841579e+03 2.246462411496359437e+03 2.243251181714877475e+03 2.242532169046503441e+03 2.261241846729575627e+03 2.252264747976145372e+03 2.249543080841106985e+03 2.259714051082869901e+03 2.279421263883970369e+03 2.271390271201818450e+03 2.276564666941175346e+03 2.270088427502225386e+03 2.286671308655292705e+03 2.272707847678409507e+03 2.275197184202521839e+03 2.275709245655776158e+03 2.275288252803215528e+03 2.273622327964727901e+03 2.268229343231413168e+03 2.262646001595760026e+03 2.265673623266221057e+03 2.266639036087463410e+03 2.263217260702924705e+03 2.261605107605879311e+03 2.256245407059539048e+03 2.263325114017672149e+03 2.251616101016096309e+03 2.241770170800951291e+03 2.242200681682449158e+03 2.235942877603531088e+03 2.239534196651333787e+03 2.236792726883263640e+03 2.230598401631228626e+03 2.221776849059309370e+03 2.214868010019436952e+03 2.216400805594134908e+03 2.225842963658110421e+03 2.240874945580545045e+03 2.241105027806906037e+03 2.227484776601529120e+03 2.236720642149558444e+03 2.248071596368937662e+03 2.254732831721161801e+03 2.239875621261922788e+03 2.229941037084949585e+03 2.241245410640682167e+03 2.247787689564198899e+03 2.246213932962381932e+03 2.245331135639687091e+03 2.245456440789415410e+03 2.246567996865984696e+03 2.256723799486738244e+03 2.242940253078500973e+03 2.254394504723815771e+03 2.250447685615152295e+03 2.242524797821653465e+03 2.252222076391200517e+03 2.256632779194624163e+03 2.249374819405999915e+03 2.261975737642262175e+03 2.264666187918905507e+03 2.258717046507853411e+03 2.267949141789182704e+03 2.272245932703810468e+03 2.259941100422935051e+03 2.257116544725880885e+03 2.266162422726532895e+03 2.268261633477414762e+03 2.261671920502440571e+03 2.282639879190340253e+03 2.282859699510759128e+03 2.293395928287819970e+03 2.278668707093126159e+03 2.279229056686783679e+03 2.276431786181590269e+03 2.268512749659087604e+03 2.265265882850532307e+03 2.256655955678373630e+03 2.256006519748582832e+03 2.268521737193460012e+03 2.264610292283167837e+03 2.272012430701116045e+03 2.276510526514786761e+03 2.279871079110262144e+03 2.269669513452506635e+03 2.269954255794654728e+03 2.272178037805605527e+03 2.255411205495412560e+03 2.258006318352895505e+03 2.253535759620862336e+03 2.253681977838295552e+03 2.249636185167436452e+03 2.221514246613307023e+03 2.223789815319548779e+03 2.218062146689551810e+03 2.212395184202075598e+03 2.220289926404858761e+03 2.219940978156721030e+03 2.216912503235047552e+03 2.216895794041690806e+03 2.223824019999374741e+03 2.221921744475117976e+03 2.225104901661535223e+03 2.214580268909668575e+03 2.220928165917937804e+03 2.229974227186982716e+03 2.218302114145653377e+03 2.221437353024437471e+03 2.245703111331677974e+03 2.239436029074658109e+03 2.226269720470045286e+03 2.221127331650236101e+03 2.221786808478896091e+03 2.231014900332037087e+03 2.225109166756339619e+03 2.217882747569107323e+03 2.209373497126457551e+03 2.219439406166796743e+03 2.204150917198478965e+03 2.210723126280967335e+03 2.201256434765969971e+03 2.206770887017705718e+03 2.209330894701634861e+03 2.218793738327039591e+03 2.220704262639264016e+03 2.219139875872261655e+03 2.216921805654304990e+03 2.218519580021423735e+03 2.212710468845689775e+03 2.207698345549715214e+03 2.223696013354658135e+03 2.224666550692204055e+03 2.206623857780746675e+03 2.215205988881175017e+03 2.210089444292943426e+03 2.217856030072384328e+03 2.224557674231928559e+03 2.211768940787692827e+03 2.203514887039732457e+03 2.193591727156247089e+03 2.210177467673684987e+03 2.219727649220258627e+03 2.228136406814886413e+03 2.227944116657361974e+03 2.225627320834677903e+03 2.214429529897373868e+03 2.219298005729711349e+03 2.223300538788406357e+03 2.201008140156587615e+03 2.206315870424356035e+03 2.203529910548984844e+03 2.199594328663963097e+03 2.198853635154172935e+03 2.210854091981321744e+03 2.224154228186514956e+03 2.224832924331488812e+03 2.223619832250832133e+03 2.221216700432860762e+03 2.218624921624614672e+03 2.222393687270427563e+03 2.217516886748449451e+03 2.234851529392596149e+03 2.222310480230982193e+03 2.231415801236998959e+03 2.227889488647459984e+03 2.238416127882639103e+03 2.243100520438433705e+03 2.252745879187574701e+03 2.245059230412681700e+03 2.264147564325693565e+03 2.269973298886121484e+03 2.257115019563827900e+03 2.248231783871233802e+03 2.253654243094470075e+03 2.250711832656999832e+03 2.266147474811371922e+03 2.247570622285530135e+03 2.256171286883403809e+03 2.257991404356741896e+03 2.244922270774337449e+03 2.236709242519320469e+03 2.230662482374262254e+03 2.225690370219985198e+03 2.233031495904533131e+03 2.222589301126200098e+03 2.209238911176958482e+03 2.210458216881935641e+03 2.208770882977213205e+03 2.204485902622017875e+03 2.195244129950185197e+03 2.206970414889997301e+03 2.213901115948642655e+03 2.208635860747453080e+03 2.209970879915561909e+03 2.207888736882224293e+03 2.203334011683221433e+03 2.202658920662704986e+03 2.210913159533803082e+03 2.210187072600042939e+03 2.217049804062492512e+03 2.206312555205739045e+03 2.227609296047387943e+03 2.227054018064935008e+03 2.224304746936539686e+03 2.226010416384395285e+03 2.220744611562098271e+03 2.238538572063782794e+03 2.226675112148098378e+03 2.227943466963110041e+03 2.232205848868301473e+03 2.208518784780538226e+03 2.238607653948551615e+03 2.240617235565879582e+03 2.228670498916778342e+03 2.240061109183654480e+03 2.236695232193948868e+03 2.229578977134985962e+03 2.255661553343340529e+03 2.252710863882688500e+03 2.260646030678531133e+03 2.267150363983130319e+03 2.266383206588305256e+03 2.262983347241387037e+03 2.257832172071359309e+03 2.262990620432035485e+03 2.251188558280883171e+03 2.252431075166728078e+03 2.246550594428965724e+03 2.249625757889235047e+03 2.251690898245336939e+03 2.246186771979073001e+03 2.235892390190358128e+03 2.243853147219476341e+03 2.246861296907431552e+03 2.239879628305942333e+03 2.236135727467304150e+03 2.244418236497616817e+03 2.239511109959319128e+03 2.242934234094006115e+03 2.231025857582915251e+03 2.244980418102858948e+03 2.240915561036078998e+03 2.247354435941333122e+03 2.245274560098694565e+03 2.239561286023948924e+03 2.249577180906659123e+03 2.253888293945937676e+03 2.263156673041725753e+03 2.255317903065134942e+03 2.253359524169919951e+03 2.252529430088680783e+03 2.241417952839010468e+03 2.246544730497781075e+03 2.232291548776684067e+03 2.239252651584658452e+03 2.233834950756968283e+03 2.227382743243015739e+03 2.231547913191644966e+03 2.222233462391478497e+03 2.219890226034544867e+03 2.212232850068117386e+03 2.206064373641283055e+03 2.205661859707693111e+03 2.207973529413403867e+03 2.210721544831686060e+03 2.201448147512187006e+03 2.191797326847711247e+03 2.196096622127167393e+03 2.195321805039053288e+03 2.202696322241210055e+03 2.212312383383181896e+03 2.201966108064624677e+03 2.208718890427003316e+03 2.213964376114985498e+03 2.223292795943137662e+03 2.239939402889956455e+03 2.231596245604391243e+03 2.233839937514787380e+03 2.248602647795550638e+03 2.231991328305834941e+03 2.232390281598313777e+03 2.219219050143613458e+03 2.214187132718683188e+03 2.198948474041095778e+03 2.202176459471959333e+03 2.208174798351695244e+03 2.196900000852257108e+03 2.213883713689741853e+03 2.204176891980637265e+03 2.212012042407371155e+03 2.214145388592080508e+03 2.222895365869219404e+03 2.233945555962485741e+03 2.215273971522055035e+03 2.209854300536756000e+03 2.216337972015031937e+03 2.227242140658073367e+03 2.225467583300741353e+03 2.218576245039099831e+03 2.227096968241324248e+03 2.234611053941300270e+03 2.231447552093845388e+03 2.237525882123244173e+03 2.221933253279499240e+03 2.231030633286628927e+03 2.219652902582400657e+03 2.207735237410678110e+03 2.205071719537763329e+03 2.206977189104445642e+03 2.216835913469967636e+03 2.220393386118521903e+03 2.217966224351216624e+03 2.237448035721674842e+03 2.232042044612681366e+03 2.222632820518892913e+03 2.207468744675777543e+03 2.210509787478161797e+03 2.195487147590283257e+03 2.210500521814580225e+03 2.220890785858540767e+03 2.227260318261126486e+03 2.223784262041516740e+03 2.200010342340209263e+03 2.212681997547510946e+03 2.210514687314641833e+03 2.202400682104295356e+03 2.216262817230578548e+03 2.215838872324701242e+03 2.212937996684002428e+03 2.210321196421021796e+03 2.216737580371875083e+03 2.224853691092903773e+03 2.212789101099516756e+03 2.224656275761617962e+03 2.233756579293934919e+03 2.209409365735054507e+03 2.237474617428476449e+03 2.223990904813997986e+03 2.214040171902005113e+03 2.217618757245332745e+03 2.217882176426872320e+03 2.214425759793775342e+03 2.220974734226060264e+03 2.210309617460970003e+03 2.220846506754894563e+03 2.216286770004618120e+03 2.226612856356038719e+03 2.237445588113700978e+03 2.233196452260192473e+03 2.224404759231583739e+03 2.229493994372030556e+03 2.204147276485317889e+03 2.220969146597828512e+03 2.217997411063196068e+03 2.234061194935512958e+03 2.230630830646819049e+03 2.229246335302942498e+03 2.225633804065485037e+03 2.235705819955030165e+03 2.239608351135438625e+03 2.238936153709764767e+03 2.228360008481914520e+03 2.240781401062676650e+03 2.229375520079509897e+03 2.239887389493844694e+03 2.233140410378154684e+03 2.232121781267910592e+03 2.229170696520334786e+03 2.249694022347824102e+03 2.245851721887812801e+03 2.254597509478071970e+03 2.254903875825260457e+03 2.255367414621624448e+03 2.270147148370742798e+03 2.271406386257864597e+03 2.261523322850875957e+03 2.272124070701720939e+03 2.276570205521150001e+03 2.282191326504261269e+03 2.279476216025193480e+03 2.275196810802801338e+03 2.263801362343602250e+03 2.273560509076098697e+03 2.281399061651683041e+03 2.289373913156337039e+03 2.272060270062466770e+03 2.287432251496591562e+03 2.280082857225454518e+03 2.305751115407746056e+03 2.303948640108738346e+03 2.293505098444806663e+03 2.294959738548605856e+03 2.301425706905618426e+03 2.312080517572031567e+03 2.290854149723228602e+03 2.307451097106599263e+03 2.329505828769794789e+03 2.344541524148030021e+03 2.333827480803917751e+03 2.334166135108040635e+03 2.318488847591791000e+03 2.316910016294700654e+03 2.342036993538290972e+03 2.318276291186270100e+03 2.347531221581485170e+03 2.352019337487358825e+03 2.349523895995276234e+03 2.355501945252371115e+03 2.355036507127932509e+03 2.361705753880714838e+03 2.356514353626729644e+03 2.361841443456592970e+03 2.355921459459370453e+03 2.343430109626500325e+03 2.362254753733851430e+03 2.365328412715902687e+03 2.353122003456084258e+03 2.355234198925355940e+03 2.347874799294535933e+03 2.349820799954133690e+03 2.358226028652316018e+03 2.347249409476823075e+03 2.362245251933917189e+03 2.347977192686712897e+03 2.346485524547884324e+03 2.345843981554940001e+03 2.336646055299165710e+03 2.342425778029410139e+03 2.345212468124474981e+03 2.353512919363527999e+03 2.340330627041020307e+03 2.349033300432886790e+03 2.372804829858072480e+03 2.345049627672658971e+03 2.354659236103448166e+03 2.353827076628243503e+03 2.330525647442609625e+03 2.325168566024706251e+03 2.317547161307338229e+03 2.318536971840591832e+03 2.324211300255897640e+03 2.326738287698807198e+03 2.323127998377217409e+03 2.322330430063055701e+03 2.325862176937610002e+03 2.329518948546788579e+03 2.333363651147721157e+03 2.315483669979991646e+03 2.326951951586895120e+03 2.328256466409752193e+03 2.325674522372629326e+03 2.313424840097984088e+03 2.320434019273090144e+03 2.324020121633579947e+03 2.333366009690109877e+03 2.326942949482502172e+03 2.335305625633583077e+03 2.325460924838400388e+03 2.333033325407211123e+03 2.327134913624085584e+03 2.328611344555959931e+03 2.327743568482447245e+03 2.326327984765200199e+03 2.329399486265820087e+03 2.317487190141543124e+03 2.328422812188817716e+03 2.326905475975761419e+03 2.315292155416787409e+03 2.319476102264662586e+03 2.322275364198579609e+03 2.316892875480040402e+03 2.338477931775534216e+03 2.328311773513675234e+03 2.335023505236973051e+03 2.329770567003077758e+03 2.326262713935218017e+03 2.328999084106969804e+03 2.328293826418028857e+03 2.334489004299547560e+03 2.339086747204337371e+03 2.344642328988717964e+03 2.329248129188090843e+03 2.339471370818904688e+03 2.323570730620209360e+03 2.327628741277380868e+03 2.328006864174183647e+03 2.331944935643776716e+03 2.323646378979739438e+03 2.321410153161640210e+03 2.332824168171805923e+03 2.330576229914281157e+03 2.340636172133896252e+03 2.344053310189996409e+03 2.341567827018248863e+03 2.332312620075395444e+03 2.347855411408046621e+03 2.336455539874391434e+03 2.348974785265300397e+03 2.341646675608353689e+03 2.333937624834248709e+03 2.333095887492106613e+03 2.334511117186767933e+03 2.337011813338001502e+03 2.336794710498778841e+03 2.333997963109838111e+03 2.339452244368332231e+03 2.340164250796565284e+03 2.328997724132857911e+03 2.311206739091175677e+03 2.320611810091087136e+03 2.324322723406181012e+03 2.320930150872129161e+03 2.319644889488303761e+03 2.314132884641867349e+03 2.314055012377817548e+03 2.314822381970241622e+03 2.322241353369307944e+03 2.326463675717773185e+03 2.316215683995708332e+03 2.319776388899876565e+03 2.301031077543743322e+03 2.301514245928156015e+03 2.302674829130040507e+03 2.294096413398445293e+03 2.288352838571973280e+03 2.288655298203232178e+03 2.300686198414914998e+03 2.294316720346559578e+03 2.284690328462881553e+03 2.291042401782930028e+03 2.294144045908220505e+03 2.297539890205965094e+03 2.280663028663855130e+03 2.287715858793057123e+03 2.282062000726440147e+03 2.287453818969517670e+03 2.290075166749337768e+03 2.294162469004711511e+03 2.282560164673989675e+03 2.288062332255246019e+03 2.293646045157714980e+03 2.287687194287694638e+03 2.276664895544747196e+03 2.284371315027329729e+03 2.280859796279372404e+03 2.271334821011533677e+03 2.262831103121220167e+03 2.267213776850341219e+03 2.269139270248251705e+03 2.266348023961353647e+03 2.253556908352990831e+03 2.264390121495371659e+03 2.252472916046855516e+03 2.255969174190110152e+03 2.262490773159381661e+03 2.267016274100828014e+03 2.253965650173307949e+03 2.257422626537944325e+03 2.254700218012364530e+03 2.268033105927808720e+03 2.252981909896407615e+03 2.251172321277759238e+03 2.252379853704352172e+03 2.239646099085579408e+03 2.243612048454731394e+03 2.226944292777020564e+03 2.248719040107657747e+03 2.227458578614639919e+03 2.235369857061559742e+03 2.238226735071935764e+03 2.229444036709295688e+03 2.228625160589586812e+03 2.233848447687171301e+03 2.226679636520050281e+03 2.227390362992387054e+03 2.240475392278285653e+03 2.247110903998984213e+03 2.248716891036527613e+03 2.254128486920728847e+03 2.268216835687087041e+03 2.270130221296020864e+03 2.269984925503745217e+03 2.273948255291551504e+03 2.277532517865457521e+03 2.269954183252765233e+03 2.275910196302018448e+03 2.280362725580317147e+03 2.270737127740124834e+03 2.272103372130958633e+03 2.283897751759168386e+03 2.274646701166315779e+03 2.263920564088324227e+03 2.256110136316793159e+03 2.273981100915796105e+03 2.263320331197369342e+03 2.274846097653083689e+03 2.284125758804204906e+03 2.273936908266253795e+03 2.264877574250966973e+03 2.257985650529964005e+03 2.258787837049992959e+03 2.269018235497835576e+03 2.250634476636318141e+03 2.252284999480612441e+03 2.264200623971964887e+03 2.240199479114200130e+03 2.260846311612247064e+03 2.266377261775669467e+03 2.266131421452749237e+03 2.261617190031071914e+03 2.257590232672260754e+03 2.256111762209290646e+03 2.243686088818087683e+03 2.254084944519719102e+03 2.237051399276389475e+03 2.237515388244211408e+03 2.223666852730670598e+03 2.233258394071347539e+03 2.237854221455393599e+03 2.213649588027794380e+03 2.238215838775000520e+03 2.236229902733548897e+03 2.245231569040282466e+03 2.228798541596338055e+03 2.216013428545675197e+03 2.213124885886040829e+03 2.218319761575519806e+03 2.215328556365641361e+03 2.208005125858881911e+03 2.216015275226367521e+03 2.216920220766362490e+03 2.221102276342126970e+03 2.221408828164324859e+03 2.228175122340578127e+03 2.225551514180476261e+03 2.223050236290939665e+03 2.213283236828006011e+03 2.211213828105368066e+03 2.220898548349056910e+03 2.222854526188903492e+03 2.229244893879164010e+03 2.234503143078354697e+03 2.238708308563157971e+03 2.229927566364265203e+03 2.240521607254974242e+03 2.245004453684085092e+03 2.251186550673300189e+03 2.253607740681972700e+03 2.270190947050984050e+03 2.258300829381732001e+03 2.257709844797629557e+03 2.263100158497668872e+03 2.257328957397111026e+03 2.250128620002580647e+03 2.241961096827974870e+03 2.246132897902522018e+03 2.250734392806441065e+03 2.241333075198925144e+03 2.254450675247921026e+03 2.244761232187789119e+03 2.262865109351208048e+03 2.275589532071854592e+03 2.274181166251466493e+03 2.286161561121826708e+03 2.293033911292824541e+03 2.293337473695895824e+03 2.285242560478509859e+03 2.265501959854664165e+03 2.273935903963470992e+03 2.277393685829677452e+03 2.289353126708371747e+03 2.278503416315462346e+03 2.291136705731909842e+03 2.266444511486933607e+03 2.282463889853989258e+03 2.284099546444101179e+03 2.287317505084123695e+03 2.288060670475280403e+03 2.303428551675855942e+03 2.304033740752227914e+03 2.310684675461677671e+03 2.307296655106950766e+03 2.321788399085275614e+03 2.322308041205372774e+03 2.290570445547280087e+03 2.291547089048990529e+03 2.297407716837151838e+03 2.274780113669345610e+03 2.286288446755051609e+03 2.275032937035317900e+03 2.279406837314905260e+03 2.281733731630384682e+03 2.277343247220523608e+03 2.275496742227250252e+03 2.270938447284379890e+03 2.283022456576372861e+03 2.271251227640408160e+03 2.285272357858898431e+03 2.286025614640027470e+03 2.292221559669391809e+03 2.306769342995066381e+03 2.314372243864544998e+03 2.315643048248006835e+03 2.311539623933087114e+03 2.306787892840168752e+03 2.305263490743775947e+03 2.298391982923395517e+03 2.302625249580984928e+03 2.302940927724956509e+03 2.290081031674993937e+03 2.282989022174265301e+03 2.274625677486287259e+03 2.285684945191982024e+03 2.290148394583297886e+03 2.279712121996108635e+03 2.268664200524266107e+03 2.287349107064627333e+03 2.276085371799590575e+03 2.276146122110925717e+03 2.271741053022175038e+03 2.297924932401679598e+03 2.299490802723061279e+03 2.299661521062652810e+03 2.288406734433302518e+03 2.298244068043284642e+03 2.296128962265567679e+03 2.287577674593344454e+03 2.280497367030113764e+03 2.289801998347250446e+03 2.282502427307871585e+03 2.298829492991192183e+03 2.314659998691996407e+03 2.323760904777404448e+03 2.323730469722338057e+03 2.324984036044045752e+03 2.322410454222785120e+03 2.322603827197059672e+03 2.310082451472338107e+03 2.320965368619627043e+03 2.330565365605846182e+03 2.320461381955800789e+03 2.307849218150311572e+03 2.301128274895482264e+03 2.304128389854905890e+03 2.300261085549773725e+03 2.287939131235144487e+03 2.294727129415778109e+03 2.300038592213512402e+03 2.291195048896110166e+03 2.298894378738335035e+03 2.306091444903787760e+03 2.312361667918073181e+03 2.321752922518416199e+03 2.316253424820244163e+03 2.329623423060358164e+03 2.316008145473502282e+03 2.324125240090013449e+03 2.319741115335104496e+03 2.338879109081830393e+03 2.323614634982233838e+03 2.326192768711289773e+03 2.321987139255798411e+03 2.327122625330140636e+03 2.320565889703859739e+03 2.325567814135353728e+03 2.323012697886038040e+03 2.335092606033396351e+03 2.307450919086802060e+03 2.314436948142727033e+03 2.331572101933889371e+03 2.329627647137297572e+03 2.317864304766420901e+03 2.319494901807226142e+03 2.320590705590833750e+03 2.316444686004718278e+03 2.331055431264575418e+03 2.332689540532748197e+03 2.315702782225694591e+03 2.323981292000872600e+03 2.326615874143192286e+03 2.319859164795040670e+03 2.324090611588126649e+03 2.328272764057985569e+03 2.310855748461885469e+03 2.307270962047045032e+03 2.300108755124755135e+03 2.307640057426970088e+03 2.303476188513651323e+03 2.310791921298794023e+03 2.314513517220498670e+03 2.317670702410020112e+03 2.326306368482989910e+03 2.314508431564568127e+03 2.326075222402766485e+03 2.333057258269245267e+03 2.315983758194980510e+03 2.312517607256141218e+03 2.313244109435833252e+03 2.310304282978486754e+03 2.311471381388307691e+03 2.319054731886562422e+03 2.302198857933338786e+03 2.306834325529239777e+03 2.324424530715291439e+03 2.330024154296590496e+03 2.323468442827974286e+03 2.340054678341492036e+03 2.331928098014088391e+03 2.315924220879329823e+03 2.307798812102862030e+03 2.311455264524497579e+03 2.310527904928208045e+03 2.309754483120742407e+03 2.310939633416398465e+03 2.299187038594237038e+03 2.306063754344817880e+03 2.315095872992280874e+03 2.310464684562510229e+03 2.325404308786353340e+03 2.307203828196339600e+03 2.317902770541863447e+03 2.314569791245491615e+03 2.304820452498724535e+03 2.303014527609416291e+03 2.294116654328884579e+03 2.317502438116425310e+03 2.316485718625561276e+03 2.313834425237640971e+03 2.304827777512452030e+03 2.299988778962891047e+03 2.296612770922912205e+03 2.311903635589364512e+03 2.291361326441191977e+03 2.289032327301592886e+03 2.297034995772875391e+03 2.290923428685612180e+03 2.292737124450609826e+03 2.280997454089142138e+03 2.289943379371781248e+03 2.282937396158112278e+03 2.287568771084127548e+03 2.284313180447611103e+03 2.294486464064782012e+03 2.307059409583518573e+03 2.307326681074727730e+03 2.301081745191584105e+03 2.296965808484507306e+03 2.294895353802088266e+03 2.284039588469771388e+03 2.283665415514745746e+03 2.274216250262623817e+03 2.293600672258964096e+03 2.289045262366372299e+03 2.274778404531278284e+03 2.268934195917280249e+03 2.249808300620329192e+03 2.259118810253042284e+03 2.254492453091427706e+03 2.257434004461299082e+03 2.257718533687329000e+03 2.261719069780183418e+03 2.258079254667444729e+03 2.268804488561922881e+03 2.257224593554502007e+03 2.258399029143874941e+03 2.258695728821334342e+03 2.254874285541319750e+03 2.268964626114153361e+03 2.260121664434915601e+03 2.252077190440358208e+03 2.266710589202410574e+03 2.274287920525007394e+03 2.271055688351947538e+03 2.270847783443829030e+03 2.277591172671812728e+03 2.292514938304504085e+03 2.289993281288398975e+03 2.295020807873017020e+03 2.306193880436640029e+03 2.293808647830403061e+03 2.302970476871511892e+03 2.311102454957658210e+03 2.309273929129448334e+03 2.310680193995218815e+03 2.301303267505231361e+03 2.294329180974757492e+03 2.298345318554161167e+03 2.306115697778850972e+03 2.313977346827652127e+03 2.301413195180000912e+03 2.303383754824906646e+03 2.288733418736672775e+03 2.299054310107902438e+03 2.317587123290674299e+03 2.319670114668926090e+03 2.320749434784884215e+03 2.327607829325503189e+03 2.310279002599165324e+03 2.306613964760784256e+03 2.303629262199257937e+03 2.300326149362707838e+03 2.294217086891113013e+03 2.289635271053620272e+03 2.304406903553267512e+03 2.311310098530091182e+03 2.297753339697135289e+03 2.313671465236486256e+03 2.305531012364520393e+03 2.292255846390487932e+03 2.288721235011772023e+03 2.272957447054634940e+03 2.267653066493024198e+03 2.279774284181284656e+03 2.266045502281689551e+03 2.266735609115285570e+03 2.249396582545672572e+03 2.238755656317351622e+03 2.233465349685463480e+03 2.213644276211657143e+03 2.193759167241756586e+03 2.184679737583403949e+03 2.176545979401739714e+03 2.164707702763048019e+03 2.141518079765083712e+03 2.134570747135253896e+03 2.131914634030008528e+03 2.126724262593331787e+03 2.118137462462511394e+03 2.105085162079860311e+03 2.088031468474892790e+03 2.083894883079909960e+03 2.075371047300786813e+03 2.051793002098230772e+03 2.048627969598464915e+03 2.022505173357489412e+03 2.018146895336571333e+03 1.998846719977135763e+03 1.985332514050380269e+03 1.955584168351667358e+03 1.950362286362028954e+03 1.944625103140586134e+03 1.913836003623368470e+03 1.910645623442926990e+03 1.890599793531981277e+03 1.872794884374761295e+03 1.866320842368382728e+03 1.858809754458966154e+03 1.850580460587628295e+03 1.832625954402358275e+03 1.803423255951098781e+03 1.793875760727125453e+03 1.762156843227751779e+03 1.754107999563621888e+03 1.740560463122429837e+03 1.718579474643455342e+03 1.716892237789240426e+03 1.694524735437536265e+03 1.694037370456233248e+03 1.666593414888791131e+03 1.660649357505714306e+03 1.644186586256827923e+03 1.624049760692958898e+03 1.605040211710398808e+03 1.597000752660190983e+03 1.579768848366633620e+03 1.566218918808477156e+03 1.558143534672576152e+03 1.535082505553773672e+03 1.526741857496481316e+03 1.510850893899691300e+03 1.493326128651744284e+03 1.485056051380671988e+03 1.471722417735235013e+03 1.462135347823271559e+03 1.451450246209451961e+03 1.438569048823995445e+03 1.423967739335526403e+03 1.412888831907154554e+03 1.405979443470435399e+03 1.401496854858537517e+03 1.388562394012125424e+03 1.377076247798083159e+03 1.357589873412366387e+03 1.347673517310399120e+03 1.333572847294540452e+03 1.328878666926501865e+03 1.315231192454957181e+03 1.303636053816242111e+03 1.288313005316313365e+03 1.274374980231894369e+03 1.255498416571917915e+03 1.250250984727745617e+03 1.240309145286225203e+03 1.237567519242875505e+03 1.219727559776301177e+03 1.211467607748532600e+03 1.206141989982374980e+03 1.191767942175643611e+03 1.185667121865861418e+03 1.167429184882429354e+03 1.166852658957210224e+03 1.159663956677766237e+03 1.160165321867915509e+03 1.145341246813574344e+03 1.137817618580553244e+03 1.119544455460145400e+03 1.104390119029643074e+03 1.102658309592788328e+03 1.090994448022106553e+03 1.070510394482509582e+03 1.067797314975348399e+03 1.050875942737524156e+03 1.037725696059629627e+03 1.025737316585045619e+03 1.017222688361723954e+03 1.007259171392321718e+03 9.982478840687919046e+02 9.924024496777132072e+02 9.744781660549848539e+02 9.627246516742875428e+02 9.650171951002869264e+02 9.657020054268857621e+02 9.559830485859465625e+02 9.441730168883105989e+02 9.369686844809174318e+02 9.244563214564254849e+02 9.162261923625612781e+02 9.119353179704561398e+02 8.991813636276467605e+02 8.976693959749185296e+02 8.956880734707792726e+02 8.816838686806528358e+02 8.763618118631069365e+02 8.680076861291558998e+02 8.634834291458156486e+02 8.642750550591804313e+02 8.581241155492812140e+02 8.490294467978621924e+02 8.397952722728315393e+02 8.383093607710230799e+02 8.285605732153579766e+02 8.193145605860901242e+02 8.106036720655786212e+02 7.996220434611759629e+02 7.945921352158684385e+02 7.949774448614971334e+02 7.762258088285972235e+02 7.685481975695355459e+02 7.646577736520291637e+02 7.574046924663284699e+02 7.478682328949798830e+02 7.414657239498282024e+02 7.338517871963252901e+02 7.364817699868827958e+02 7.280995726418784670e+02 7.278693576131697682e+02 7.221166554519711553e+02 7.116677384095205525e+02 7.157809496901890043e+02 7.062021113068046816e+02 6.947515124381886835e+02 6.877272112720063433e+02 6.855728536660711825e+02 6.832333186748909384e+02 6.812461653746486263e+02 6.781097496099122282e+02 6.734682559724336670e+02 6.643571665119012550e+02 6.543628899155404497e+02 6.544475775293514062e+02 6.433872888933507284e+02 6.389168766445498022e+02 6.380705436241044026e+02 6.316341959243910651e+02 6.214979411895278645e+02 6.139476042229364339e+02 6.100243187875871627e+02 6.030337128715141262e+02 5.937000465790280259e+02 5.943646623029011380e+02 5.893812496937307515e+02 5.798760311539396071e+02 5.771951458314814545e+02 5.737948380661284773e+02 5.707981132715219701e+02 5.718041158320430668e+02 5.684569609193831639e+02 5.617593528055491561e+02 5.569447406362429547e+02 5.553519257586458480e+02 5.430653435764139658e+02 5.447274295260887129e+02 5.404766624596215934e+02 5.313579748112846346e+02 5.384222994426392006e+02 5.344329794128457252e+02 5.221266243125043047e+02 5.153624203689920478e+02 5.032442870168830495e+02 4.998895467459907991e+02 5.049429930448408186e+02 5.016171166312604441e+02 4.962549293239572989e+02 4.936366985854185714e+02 4.875427460734626948e+02 4.820429384453478860e+02 4.749383568904110575e+02 4.714341684053530344e+02 4.673215775105555281e+02 4.678704951776675216e+02 4.602414993916221988e+02 4.562498759775427288e+02 4.548384200940465689e+02 4.464461823287057314e+02 4.443594959111065918e+02 4.430210613041368219e+02 4.374797800355765958e+02 4.401645175787797939e+02 4.343320151763784907e+02 4.315726926225818829e+02 4.334550599518502167e+02 4.262594391644408347e+02 4.164337557296651653e+02 4.126737200064282547e+02 4.123611205939316733e+02 4.058776946974897442e+02 4.056451504023939947e+02 3.964998510372989244e+02 3.913802312293677232e+02 3.972934933419330719e+02 3.855470114828855230e+02 3.866897486802407684e+02 3.752127813461871142e+02 3.755382352556147794e+02 3.792684059176298206e+02 3.750034312403819854e+02 3.675967038801310309e+02 3.721305605628274975e+02 3.672209310622860130e+02 3.643131836613663381e+02 3.624889115826036345e+02 3.624924865879056597e+02 3.570872246107130081e+02 3.491432653601220863e+02 3.504069621936674253e+02 3.439252107466988946e+02 3.366440938270824290e+02 3.416782063335158455e+02 3.347733477781659985e+02 3.328671758580996425e+02 3.320879894026342072e+02 3.309189679869206202e+02 3.322220932735328347e+02 3.246731246549418302e+02 3.211826013341861312e+02 3.201902471406830841e+02 3.133460273260679969e+02 3.129325538288643429e+02 3.126151979041255800e+02 3.086918558283362017e+02 3.057984793660981495e+02 3.069390320451411185e+02 2.999361112689741731e+02 2.927984792822520603e+02 2.954226793434901879e+02 2.918904233573630336e+02 2.939199849904621829e+02 2.902466368257856288e+02 2.840098171024366707e+02 2.865491442634207147e+02 2.762475916700207108e+02 2.740361722779235265e+02 2.676485231999329812e+02 2.649193743236868386e+02 2.663207771071584489e+02 2.651163389323131696e+02 2.656431456009297563e+02 2.651278722209440843e+02 2.602487691110005699e+02 2.613623274663790426e+02 2.562835755038715888e+02 2.500727631365085131e+02 2.516335708371077828e+02 2.498478638138828671e+02 2.492567751393156072e+02 2.457636321856629422e+02 2.449354489160631942e+02 2.412622942616057458e+02 2.370779570881247196e+02 2.325983725952086445e+02 2.343300890817772881e+02 2.351070737294236608e+02 2.330728417737449547e+02 2.310979997442014735e+02 2.252606568414085757e+02 2.232036525218664451e+02 2.232214395366060273e+02 2.200409298266440317e+02 2.206658801972987760e+02 2.185188403222496447e+02 2.207862214035542934e+02 2.176937523090905131e+02 2.168311273047177679e+02 2.165887991247967079e+02 2.175863196178074190e+02 2.102946285410373264e+02 2.119033999903510050e+02 2.084795386189552460e+02 2.051082444575236252e+02 2.050307338774941570e+02 2.015888445142576302e+02 1.991441967339981431e+02 1.945822381908836007e+02 1.969569170509544165e+02 1.961486407165170931e+02 1.923979200123479529e+02 1.934748010128675162e+02 1.887071743844776677e+02 1.912517503890524608e+02 1.836558389018801165e+02 1.850106443346763854e+02 1.842648740790159820e+02 1.829342168815301477e+02 1.780135804214133941e+02 1.783158143165309752e+02 1.784610227187144744e+02 1.754615668807485918e+02 1.719018218408919552e+02 1.715624140302942919e+02 1.703145467585986523e+02 1.730681811551445151e+02 1.679930353142314345e+02 1.673981193892358306e+02 1.673837686444706776e+02 1.625988004721320124e+02 1.601178024022528632e+02 1.599451802875680642e+02 1.545239851073513080e+02 1.557040903456189085e+02 1.555697561168978211e+02 1.559981888222280304e+02 1.541616693161630849e+02 1.525260280169876239e+02 1.487459574661440342e+02 1.537943678894309585e+02 1.492645647354717369e+02 1.474469986670405888e+02 1.434898828661739287e+02 1.424450227953647357e+02 1.440538509480966809e+02 1.443887179670544185e+02 1.410864043102744745e+02 1.413445049942097853e+02 1.420753666846568990e+02 1.403626844683237209e+02 1.341631413105205013e+02 1.371533475651215497e+02 1.338108372426956976e+02 1.292744755763878572e+02 1.308749290289349858e+02 1.289627786337507871e+02 1.275123033874853462e+02 1.272101057120433723e+02 1.241849528058564687e+02 1.248198644286560040e+02 1.234653679279317231e+02 1.281370453324637140e+02 1.221759130581783239e+02 1.210128454307535009e+02 1.204490936450610832e+02 1.183344227418775034e+02 1.153825543388073669e+02 1.134221871507023280e+02 1.129870533158897246e+02 1.129306076054191976e+02 1.083926903585855399e+02 1.106607902094946212e+02 1.126035085356524661e+02 1.105898189415272128e+02 1.093002798774814721e+02 1.065142643104741893e+02 1.041952929946431254e+02 1.043008298988339817e+02 1.044495259878452913e+02 1.046069586208196398e+02 9.684913251298446824e+01 9.804677786626764657e+01 9.906454016593097833e+01 9.790885830558316627e+01 9.561022123774954196e+01 9.674986675028551986e+01 9.624532222411117743e+01 9.554810124636887281e+01 9.137479845095191422e+01 9.289578401617980319e+01 9.505992770830597749e+01 9.463457006086339618e+01 9.710981180283839365e+01 9.272761792164206440e+01 9.339194887027068148e+01 8.914955756325663572e+01 8.936333531186221535e+01 9.142986990414055981e+01 8.903849939359103871e+01 8.650619722890283469e+01 8.945136183857815126e+01 9.129212762755209098e+01 8.990733191488942566e+01 9.031631573352052555e+01 8.980911756654910505e+01 9.031578502199515412e+01 9.178230180713757136e+01 8.894998724120429756e+01 8.565479132849947064e+01 8.615963091950558805e+01 8.770987010895147762e+01 8.490850167393406878e+01 8.145165457189429503e+01 8.471421317242869975e+01 8.630781386612021322e+01 8.423477680756563757e+01 8.064930770863487908e+01 8.275452280776552527e+01 8.147024360421464451e+01 8.070678981606255320e+01 8.093904289701671928e+01 8.146812897492141303e+01 7.891422884772826762e+01 8.090148994100552216e+01 7.774648861221042750e+01 6.975807977947744121e+01 7.681765141017720566e+01 7.187114829324626442e+01 7.282522339956767610e+01 7.129849660160697056e+01 7.081462636296026858e+01 7.058104455405749889e+01 7.275044522024893467e+01 6.973979263223952785e+01 7.116133155944847033e+01 6.701660884010705388e+01 6.520907058869457273e+01 6.744346320139121076e+01 6.601198720428013189e+01 6.392923983872826454e+01 6.354315745282373484e+01 6.544377286203229005e+01 6.188712394167745856e+01 6.272862314651456472e+01 6.168943180856386022e+01 6.468069434139877671e+01 6.107492214069586822e+01 6.229312363570422661e+01 6.032413851551002892e+01 6.222974230436130227e+01 6.068081077982433413e+01 6.278488437449624371e+01 5.914032210484574392e+01 6.006044382893519185e+01 5.956014477653634742e+01 6.067804118083869724e+01 5.919573543197925858e+01 5.944465987011807329e+01 5.665488586294220141e+01 5.708961073079631632e+01 5.478172850086807699e+01 5.505307775178641094e+01 5.720128302357109362e+01 5.898461114460813803e+01 5.799326143096902797e+01 5.291476759521761153e+01 5.442615709334100416e+01 5.383387913322746954e+01 5.378633851469797378e+01 5.143198606396401829e+01 5.365189792958905457e+01 5.496093103202631625e+01 5.226321628973495592e+01 5.002704118769871400e+01 5.048067642020112089e+01 4.648687721034011844e+01 4.646091809227588243e+01 4.851520156617188206e+01 4.476792981457483478e+01 4.591582431074473192e+01 4.630292801758142218e+01 4.450587141544870207e+01 4.504152307317864512e+01 4.539172185518597757e+01 4.321817586010733692e+01 4.269691324319698822e+01 4.317340206208577769e+01 4.159888859745336021e+01 4.086538555757122992e+01 4.190492471838854982e+01 4.109428371201196484e+01 4.122908904788081941e+01 4.090743745676542886e+01 3.969591587530849353e+01 4.108249495753802449e+01 3.784701985369829202e+01 3.867894700955007181e+01 3.782947274532769200e+01 3.820604017280999898e+01 3.940108865548138795e+01 3.862367295236449394e+01 4.038050802288400831e+01 3.762936692670265870e+01 3.883641881181866751e+01 3.819345731627809926e+01 3.827670482597498136e+01 3.660127539460791724e+01 3.742072001856052310e+01 3.632486640759369578e+01 3.599958600610484183e+01 3.436273527631428237e+01 3.542390349439031638e+01 3.110838929435572098e+01 3.610213122341111358e+01 3.282594623230473729e+01 3.140076355724491464e+01 3.295386281230541670e+01 3.173469894726216367e+01 3.475131927982794622e+01 3.166661899560510918e+01 3.327146741663619878e+01 3.328089841682174210e+01 3.259415020182733969e+01 3.172931698663785482e+01 3.358358819023078468e+01 3.252461673952857524e+01 3.208786916114914334e+01 3.433082710559692430e+01 3.438747336492901496e+01 3.399592140364949699e+01 3.163931549774132179e+01 3.222655107924541795e+01 3.435742656732155353e+01 3.233964369364149150e+01 3.117862745286855386e+01 3.174339511670676828e+01 3.085846414532142035e+01 2.811849096300379358e+01 3.005400304010144197e+01 3.004153172378646630e+01 3.098221713185366610e+01 2.861063911947412208e+01 2.764033631099036015e+01 2.759094307262605383e+01 2.906440316493788956e+01 2.551873973426192777e+01 2.924292641858658470e+01 2.697488224001618562e+01 2.933538633812584706e+01 2.571786262755676589e+01 2.790737801696104015e+01 2.815222416975252173e+01 2.854996966301461470e+01 2.620832463711969851e+01 2.725059137267885490e+01 2.813322062873495710e+01 2.515460635462376615e+01 2.447369446354885625e+01 2.718175781211276743e+01 2.686162595741172154e+01 2.714167904106642837e+01 2.605186547406897191e+01 2.611225693542970561e+01 2.591352367662668499e+01 2.655391266592990007e+01 2.632663081175186548e+01 2.302531275070376537e+01 2.660008818803001773e+01 2.463305208429079229e+01 2.390646634775371027e+01 2.477007622694494415e+01 2.421867915790470605e+01 2.293522771472007804e+01 2.500764253295779582e+01 2.469777777576642563e+01 2.467955635070054754e+01 2.463372760797772543e+01 2.548145981557149753e+01 2.395070575970101956e+01 2.223975703252559910e+01 2.230822644948754530e+01 2.306940542995090837e+01 2.545547536567052660e+01 2.492601417748063852e+01 2.384236125937190920e+01 2.479545898776338220e+01 2.322368407172394456e+01 2.214539383161263331e+01 2.197637572810377549e+01 2.177909087318409931e+01 2.307314156306782849e+01 2.323240797964282578e+01 2.204254859130187327e+01 2.028529266911337103e+01 2.146339182830459791e+01 2.428466504004380866e+01 2.258442352735178460e+01 1.963030037406036143e+01 1.850367613434525893e+01 1.818634225821119088e+01 1.930872932948948417e+01 1.626861139540032397e+01 1.797630230048512345e+01 1.775852156471253451e+01 2.039846135089516110e+01 1.905918171717596721e+01 1.937694185859743712e+01 1.964449986697696460e+01 1.848232349598025692e+01 1.843787134257757288e+01 1.760469278231875734e+01 1.755045926835163783e+01 1.813943122437915179e+01 1.570885934392351402e+01 1.752418200442706464e+01 1.680113642213397185e+01 1.873826189487889238e+01 1.811108771013385876e+01 1.822736034992647092e+01 1.805407838408655863e+01 1.907140257288496699e+01 1.583806190315557672e+01 1.801217377467152403e+01 1.772703020135516638e+01 1.864330137053856618e+01 1.733579004361487819e+01 1.723847486233207604e+01 1.615838672665496034e+01 1.550165968932834559e+01 1.573937931903599186e+01 1.646370944037234807e+01 1.459641614457902037e+01 1.535824549778397952e+01 1.532198129383915841e+01 1.457184687087271335e+01 1.380841304381709556e+01 1.212969433320227886e+01 1.389276750338872723e+01 1.240775280089650323e+01 8.128764736727724483e+00 1.131348975406309698e+01 1.212932493516653132e+01 9.337521236392694490e+00 9.285898643244284045e+00 1.015823721098720611e+01 1.179507777391950007e+01 1.163469205459201739e+01 1.055248483632249723e+01 1.123203368421734716e+01 1.098422142666584556e+01 1.006810121727538920e+01 8.741519311751963173e+00 1.110945619204408175e+01 1.234917800348969408e+01 1.169291279798999739e+01 9.904041341963877088e+00 1.332904973275540250e+01 1.295608968274720851e+01 1.051076087873844322e+01 9.970245346769361916e+00 1.018833841469635360e+01 1.269540677814655361e+01 1.156293447193673529e+01 1.134627304944655712e+01 1.040534531698266818e+01 1.168655256862531644e+01 9.861208219949954668e+00 1.129352354722853313e+01 1.187288057106333206e+01 1.074330174724805786e+01 1.295876365143887377e+01 1.022023770440959289e+01 1.136471899888251791e+01 9.321801613658916352e+00 1.204774889472262878e+01 1.133628274557481852e+01 1.413671902654563794e+01 9.095440714545420136e+00 1.330440845214553391e+01 1.132519928300914280e+01 1.164598551295028628e+01 1.099340459349169663e+01 1.002250482407203869e+01 9.994269508580238437e+00 1.066665909042621152e+01 1.045197599056790239e+01 1.064902089333379998e+01 8.477729149022461996e+00 8.990463891741578450e+00 9.383764014700901157e+00 9.860713981717173837e+00 8.865592027969924516e+00 8.722616633917484208e+00 7.134904073628797860e+00 7.858779813704605210e+00 5.781221714519547916e+00 7.404989216052011436e+00 6.184772500291630948e+00 7.580854714127439387e+00 1.055111889176872353e+01 9.560288492774281721e+00 7.523897647212338669e+00 8.686990933106615742e+00 8.682130781109128392e+00 7.241240848139503861e+00 7.719191451483100153e+00 1.029159195114366021e+01 8.025562502229957929e+00 7.542468890468276399e+00 7.456105900852856294e+00 8.422825698164050578e+00 7.185246260699445386e+00 8.223316238918021881e+00 6.584860827152811069e+00 6.875477704734263895e+00 4.413671865205010647e+00 7.096502737222836643e+00 4.952159127534319083e+00 7.199885384878289329e+00 6.489861233614417024e+00 7.334231179786265820e+00 5.374613479624303025e+00 6.533241958517514547e+00 7.305551687005000794e+00 5.601272597105315221e+00 6.718306226492122057e+00 5.877725248889837495e+00 7.924262984949214328e+00 7.194936780377380714e+00 4.663580027584945498e+00 7.580091738087119779e+00 5.098005410184870634e+00 8.042690116182576787e+00 6.424375398045829577e+00 8.684574049831395470e+00 5.622734946197217809e+00 6.691660249696134599e+00 6.241703594660743093e+00 6.907473899760323555e+00 6.281075512318267329e+00 6.561415699613482033e+00 6.357197090389804295e+00 5.368547869478778267e+00 6.779993983269924307e+00 6.357265913903210830e+00 4.341270850788450986e+00 4.102306393088223757e+00 5.086862352330244086e+00 3.641700758690370243e+00 5.883559179802025696e+00 5.151899648726817382e+00 3.818985876331920881e+00 6.140875809414940711e+00 4.171142622791526477e+00 6.133702856887120802e+00 3.366692561089528191e+00 5.445228263673772773e+00 5.629370506347969538e+00 3.826504674184095567e+00 4.660293417828300200e+00 5.306044970368562375e+00 4.208037173171467416e+00 3.513501140970292091e+00 5.750016388653042654e+00 4.034575998985289402e+00 3.228318495442044522e+00 4.985475493836091232e+00 3.588495784146749745e+00 1.551660229670458246e+00 4.117447634646173027e-01 3.061985684700723187e+00 5.819006240075205838e+00 5.174578633774748582e+00 2.418160819421876440e+00 4.365071226267692062e+00 2.883291312326460076e+00 3.173628153756858694e+00 4.068414367491191896e+00 3.507265435748961657e+00 5.556008377304078039e+00 3.097618074453192261e+00 3.975528394794879627e+00 2.985871456218192943e+00 3.815099822033455101e+00 3.461049561176201550e+00 4.799887227577619875e+00 4.982442499480821851e+00 2.381725226683334196e+00 4.696267303789701586e+00 2.845407036435375847e+00 5.369771642656438360e+00 5.650655700384285218e+00 3.959677343257708593e+00 4.991449611112824591e+00 2.361838925595666883e+00 5.353055270477009131e+00 5.752893369209321150e+00 5.142144928223424394e+00 4.630241793959535279e+00 3.721566821565119643e+00 2.097346343786849143e+00 2.999197388024759103e+00 3.490257905956193341e+00 4.491205961678221392e+00 3.739234408741175297e+00 4.365178127962708210e+00 2.744351335004256764e+00 2.902924882410133023e+00 4.502095048824478418e+00 3.344516642513283511e+00 3.746499364841529900e+00 6.262397960803436803e+00 3.321348366353721993e+00 4.809137086485211654e+00 3.513849073401944523e+00 4.957322616948707683e+00 3.736473521725239610e+00 4.469737871352569947e+00 1.877540270989026983e+00 9.843563956049025121e-01 3.735457399823827185e+00 4.652844234932905110e+00 4.574472175405676744e+00 3.121059534110069311e+00 3.778857994830381983e+00 1.978467115672589038e+00 3.576441773523577172e+00 5.009576108736237821e+00 3.048405729406188591e+00 1.835379932269807890e+00 4.243327896537305577e+00 9.163232194961099530e-01 1.319406742491983975e+00 3.794288534300610305e+00 6.979164463315453704e-01 1.459487480333955034e+00 1.630314535389256747e+00 2.352795448700314651e+00 1.955194134733130085e+00 3.992992606496025054e+00 1.833174433192824804e+00 1.566462804994546820e+00 1.493416747735497374e+00 3.417114312611411187e+00 2.715441411975707542e+00 2.194211983637578189e+00 2.360372638289111702e+00 2.805358326925655899e+00 1.291419053186398269e+00 2.504781022128398149e+00 1.620141935447414028e+00 2.062423357426861337e+00 3.364642755693935339e+00 6.415612949210386384e-01 3.959666488600851686e+00 1.874626233760461558e+00 2.945592698797194320e+00 2.841336900671917576e+00 1.633937766143375603e+00 3.370210396322681490e+00 2.124379507084035001e+00 1.886187054387990836e+00 2.414535401869695619e+00 1.364667848772630920e+00 4.925537705645451902e-01 4.695791073500924284e+00 4.107684177492516575e+00 2.403234459383380983e+00 2.144619042824085220e+00 1.416304717464679896e+00 1.537649407717237793e+00 1.689877216426111772e+00 3.021566507754635200e+00 1.394420201246514335e+00 6.310646602302534269e-01 2.132957542745875124e+00 2.924201362294757800e+00 8.458498549101529651e-01 3.258780016876639873e+00 3.103764706398366879e+00 1.997595206701366477e+00 1.986090671834193966e+00 9.236113637795364539e-01 2.285712858555509985e+00 1.886843139437603512e+00 1.239680975595394585e+00 1.633030129242806883e+00 1.323527074029919870e+00 1.179250042529329301e+00 1.299490371697088475e+00 1.044016890294712452e+00 -5.496668796082245789e-01 1.022380236359378691e-01 1.510037052011829140e+00 1.258685844776112228e+00 1.837083155961584557e+00 1.150312061959766208e-01 -6.522313695084674956e-01 1.712568462037102890e+00 1.518097261852445090e+00 8.467232808405528166e-03 9.224031039467529558e-01 1.698070865999454337e+00 1.401732468402920206e+00 1.590812707474888787e+00 1.354311855503315343e+00 -2.200506564428245382e-01 7.528386930208180727e-01 1.795512164768107599e+00 -1.853200523272275024e+00 7.015214241186164441e-03 8.395893289627675005e-01 1.681260881324778023e+00 1.580784060072999209e+00 -3.095938677468046407e-01 2.371747681856851475e+00 -1.390301697360315059e+00 1.855400945803258983e+00 -1.253247422922774357e+00 -1.979788916492828621e+00 3.485642651215502263e-02 1.984273443154352945e-01 1.761688794607615183e+00 -2.591332939627113974e-01 1.328066901611089534e+00 7.253894369678340892e-01 -1.320448330135343795e+00 1.607956438339992911e+00 7.262878794936332705e-01 1.989936613137135157e-01 -4.800744191639401137e-01 2.065989904473581440e+00 7.953417502004564987e-01 -2.018054897170765916e+00 1.812519227929926535e-01 1.780992913783465248e+00 3.446095402686946141e-01 -7.844224808153751893e-02 1.315420508420741319e+00 -1.214672241821789928e-01 2.157442762624623089e+00 -1.270876808086468079e+00 7.896594595469732525e-01 4.424034281939912688e-02 -7.749081609419093686e-02 1.211758942294585584e+00 -2.679026634902468285e-01 4.216920297101178217e-01 -1.550746341619150814e-01 -8.205031145468832943e-01 -1.928636025900796858e+00 -4.949723733957193672e-01 -4.862312301403223791e-01 1.123506960342569139e+00 2.012489930346083700e+00 4.412357019793524682e-01 -3.422088972022812592e-01 -6.385137493006159959e-01 -7.132682024948742983e-02 6.025541911193480482e-01 1.356489869318075359e+00 3.329200141303345184e+00 3.361721466014268578e-01 1.523881128297866150e+00 9.469342848327820805e-01 2.416679793833121925e-01 9.417049646227075854e-01 1.231704794011404536e+00 1.354932884510247071e+00 1.470411836840883613e+00 -2.951793042356423147e-01 2.375588066095560613e+00 1.062606816857227798e+00 2.489819755469681262e+00 1.207034927478215502e+00 4.318370470312764969e-02 1.817978634165482221e+00 -1.034824524286752423e+00 7.643750759702743203e-01 1.859627655838955285e+00 -5.852574660094597703e-02 6.101368927246982876e-01 1.053571084374315819e-01 -1.751438101520847446e-01 1.794075981081849971e-02 8.047344474762718747e-01 1.692156590776433767e+00 1.376185027748831669e+00 1.756601546470388353e+00 -3.056692593216975284e-03 -9.128638702131162963e-02 -4.281762829330957865e-01 -1.052476223442675662e+00 1.181783882794000373e+00 -2.462375387972186580e-01 6.921171697022445723e-01 6.510246365942263802e-01 3.234247752150171351e+00 1.370218081657042397e+00 6.038084122918674357e-01 1.108779540169714917e+00 5.294050784830713896e-01 7.031457000579512950e-01 7.997353374334418286e-01 2.166134345000821249e+00 1.880395419697320269e+00 1.481896497259300061e+00 8.973349294457977354e-01 2.614722151188778376e+00 8.521936064330944971e-01 2.771666668604179318e+00 2.191309464740830437e-01 7.156672103059187329e-01 1.804335509996651599e+00 1.256237962475853065e+00 6.005574238330696479e-01 2.867556242705512348e-01 1.378134044961651261e+00 1.746675389187428040e+00 8.853487237051187453e-01 1.490479307245485829e+00 -8.994710342816368831e-01 1.749791318509396953e+00 2.356042233783819106e-01 -2.218742492168701563e-01 1.030442380925033763e-01 2.200669687634456917e+00 1.742344307216249000e+00 2.138152581289287202e+00 -3.322819109539522087e-01 8.010497212226038721e-01 6.571869638742684483e-01 1.489044850101524098e+00 1.737107450223364546e+00 8.245140313563108503e-01 2.650461102030137184e-01 1.397217065565959704e+00 1.468191101754716232e+00 7.076249106456455884e-01 2.799220785043956550e-01 8.875608988258643084e-01 2.219139424351569190e+00 -6.017888664372570418e-01 1.066661516304511892e+00 3.155720706162362887e+00 1.684341744369100446e+00 1.307807021140718007e+00 7.687494557943320705e-01 1.285021126100202249e+00 1.507633202818692286e+00 2.195209413419247024e+00 4.604696559644801401e-01 7.730028728903114432e-01 1.704207131466803915e-01 9.904626760509838146e-01 2.774776827168770055e+00 2.209690701488787656e+00 1.701891938344754496e-01 1.866023511110240118e+00 1.756796401667487295e+00 1.468911507226507318e+00 1.217774034864845145e+00 1.976185595074225310e+00 -1.196816218248042407e-02 -7.493411584194898944e-01 1.150473654990920247e+00 1.221714802415516665e+00 1.442781269340485784e+00 2.574667620320657546e-01 8.124781747052440828e-01 9.257608037869610729e-02 9.001068977703897689e-01 1.743916933972683658e+00 1.299163109334099397e+00 2.593021002036959732e+00 4.877154089015011684e-01 1.249411069116336925e+00 2.479919107333667661e-01 5.642776647275562496e-01 -2.717693995188767975e+00 -1.363803133058892225e+00 5.152182777609052300e-01 -6.151252820854878900e-01 -1.412146557836255201e-01 -8.311433056955598309e-01 -4.738459830314110666e-01 -7.829917941922507341e-01 2.168387509892505671e-01 5.877444890914123449e-02 2.794314988652766285e-01 -7.302633993727151995e-02 -8.629639225308204376e-01 -2.424651472354301673e-01 1.140872748939718573e+00 -2.048568072248874383e+00 1.314184005881202433e+00 -1.093123796162980499e+00 -4.380812510276321792e-01 -1.990088763877314149e+00 -1.467894089548751779e+00 1.622789456244049799e-01 5.411781356484689498e-01 -4.282313113109267877e-03 -5.259955606726497424e-01 3.878380243481051592e-01 -1.706915230789959770e+00 5.541167303516976173e-01 -2.656296393244790832e-01 9.076350864499278526e-01 -1.826745135202725745e+00 1.362000881165023936e+00 -7.123188207215545853e-02 8.095887222336199326e-03 9.133462666953101605e-01 -6.608189359760527903e-01 -7.141711101567839171e-01 -7.304547592727231864e-01 -5.915574221171937541e-01 -2.554253718641061321e-01 2.050817945622337157e-01 -2.514678930814023272e-01 1.755901447967812556e+00 9.370055893923275037e-02 1.427410075759760755e+00 -3.474071023417199533e-01 -2.578929639501682303e+00 -4.397312352157283222e-01 -1.105934779825613612e+00 -3.517914325233860717e-01 -9.788600141944269195e-01 6.247305119366093340e-01 1.546114618959725240e+00 -1.605455003366563105e+00 1.017563437767721179e+00 -5.346434176039044361e-01 1.542573098429866341e-01 1.425870548917192560e+00 2.296881325587190048e-01 1.904773227411837189e+00 6.524712271072659053e-01 -5.716127610415411286e-01 -1.186292836472040424e+00 -5.702350294269964426e-01 -1.598266469973569637e-01 5.034929152666226537e-01 -1.657851178976717244e-01 -6.905251088134434223e-01 -1.698394701769460058e+00 -5.530031523240527269e-01 -1.593220188535930948e+00 -3.307650431989857864e+00 -1.371783545380197145e-01 -3.251834651028459700e+00 -1.686480187369567396e+00 -1.286702095576257809e+00 1.312525363052499117e+00 8.021876419880794584e-01 -5.229890088753667010e-01 -1.411078855962086265e-01 1.068548265557454080e+00 1.319891319161451415e+00 1.940045148055882018e+00 -1.405207955079005311e+00 -1.309502231654662285e+00 -9.847408950978991937e-01 2.304099298336824420e-01 9.689765810504396004e-01 -1.939142299578033191e+00 -3.666465983978480225e-01 2.250615915450370430e+00 2.698053652023949534e-01 2.375905816357066214e-01 -1.354387366371962775e+00 5.008593280780253565e-01 7.280608390933873686e-01 1.231056065767523577e+00 -2.203751246074721892e-01 -1.024559612353143523e+00 -1.875093973020191429e+00 6.509820383312436842e-01 5.704017245435850647e-01 7.321102464735950166e-01 -3.318599668343472864e+00 4.642903393911621546e-01 1.270135815466074014e+00 4.233238932095463314e-01 6.012343565788356159e-01 8.195629990127354381e-01 -4.830805244297255441e-01 -1.491375441415719649e+00 1.204705784922312839e+00 1.049299512082715546e+00 -1.987873922153134298e+00 -2.169591497800095470e-01 3.508602384826663978e-01 1.210188475011227505e+00 -1.066172448109176996e+00 7.532013053089748889e-01 -2.449644619718706062e-01 -3.164527780424923609e-02 3.245906386077861416e+00 -3.096939811672315135e-01 -9.741545653072333222e-01 7.271662064944198756e-01 -5.862940570650473360e-01 7.041420602788681649e-01 -1.004185735533834056e-01 -4.986419130377772735e-01 1.730945935109028611e+00 6.694915996427512894e-01 9.689309398248396876e-02 6.609467497615251208e-01 -8.006650805589704545e-01 1.336224033283948565e+00 -6.515586669453148350e-01 -4.571740995028201748e-01 2.127394146682699549e+00 -1.149284722664742908e+00 -5.998465167840354439e-01 -1.634438106456985951e+00 -4.615945510810255947e-01 -4.520055447309638819e-01 1.406049422237657873e-02 1.198166742283647945e+00 5.426041167003532451e-01 4.832537901648807921e-01 2.568399408001846296e-01 1.042928326713432385e+00 -1.069887014359316879e+00 1.809086919095639567e+00 5.975695789924166945e-01 -1.079654171560842313e+00 -2.551703683282043889e-01 1.024314705746199039e-01 7.348814855527491252e-01 1.851669462268025645e+00 -3.963218052309195327e-01 1.914525798548306901e-01 8.202690264305773082e-01 1.232831018092242770e-01 -1.750206529646429310e+00 -1.478932744618781658e+00 -4.216249313796728293e-01 1.646327481119504332e+00 -6.465708547825637087e-01 -1.113041077638047938e+00 -1.287463469323367748e+00 3.287102829795160441e-01 -1.159637933080751165e-01 -9.079750865017581773e-01 -1.824628171062734339e+00 -5.468062603845355030e-01 9.269933305999471518e-01 -1.391111200208600351e+00 -2.003646538013403589e-01 -3.115521271478183252e-01 -1.557473305506390238e-01 9.732295398377582840e-01 -8.685233784568440196e-01 -2.756889432944530149e+00 5.676762470909757496e-01 -1.388404238135022117e+00 1.255448436095487397e+00 7.257290974462605737e-01 -2.574489948311232901e+00 -1.185075914933447633e-01 7.566701829457253003e-01 -1.751809994002252013e+00 -1.775307489415760775e+00 1.252721378923788320e+00 5.188576970931206844e-01 -7.317340327653270027e-01 -4.359230467334448966e-01 2.195174070576707825e-01 -3.888457297821455438e-01 6.659747784598362141e-01 2.470742694381963034e+00 8.031962990776744249e-01 -3.031786350762255555e+00 -8.063421877559295847e-01 -9.674409564201691403e-01 6.886535604938797128e-01 1.270377674292862746e+00 6.875732043010518435e-01 -4.529699425749288966e-01 2.763691235728928386e-01 -6.471644549514355971e-01 -7.999283799234228054e-01 1.069540815245119569e+00 5.412525414783944111e-01 1.114845164522915599e+00 3.312578265036936198e-01 -1.355665707732256475e+00 1.133030566641807457e+00 -7.394248075134404186e-01 2.350867466814432483e-01 -2.715341025148813592e-01 1.431838872017015873e+00 8.887013776729724146e-01 -4.079004614617238733e-01 1.503665039286162901e-02 -8.509726516171636224e-01 -5.797078949847014329e-01 1.834216328138287000e-01 1.060985377690591980e+00 -5.838353355771526143e-01 1.293725990636455991e+00 1.165442422644860088e+00 8.213916018542281039e-01 -1.055359999373964186e+00 1.568881837970236726e+00 8.779089373681544517e-01 9.697151823748385580e-01 -1.212281193313292510e-01 1.596942010929728317e+00 1.100665881454994777e+00 -1.037935233305963934e+00 2.861153449854589859e-01 -4.709483720276191332e-01 -6.741871651523516640e-01 -9.360879299466153824e-01 9.354812190634950730e-02 -1.436720553891004837e+00 -8.364644976197446180e-01 1.088865178110164811e+00 -2.268199235257025437e-01 5.582332229827826620e-01 -8.985430689830125051e-01 1.064317839624358664e+00 5.266296814142423788e-01 -5.630343138944574610e-01 -4.796991790673654082e-02 5.969454726624866536e-01 2.316559162393621307e-01 7.198989390410177602e-01 6.152084912687762197e-02 2.247695974733344482e+00 8.180037689360128983e-01 -8.018483041241787346e-01 7.444482714061780859e-01 8.060208408999670615e-01 -1.774708379497977329e-01 -1.668027787579424936e+00 -7.152600446582344507e-01 7.439140264007056969e-01 4.032986680488689218e-02 5.538420106374323248e-01 8.714568646111771066e-01 -7.194675139913384587e-01 1.102844150814048296e+00 1.398197721342571143e+00 -1.131090412577372639e+00 -1.011222951965221384e+00 1.057376762828659444e+00 6.396540859551432812e-01 3.779108232812804502e-01 -4.376743620641357913e-01 9.430451228768200744e-01 -1.205354603557813320e+00 -4.429541102044586287e-01 1.223984033670342669e-01 1.594543710097932943e+00 4.006050726811982154e-01 1.160025545299623984e+00 -3.598543404912338262e-01 -1.911713514854345597e+00 -1.357121132810806818e-01 -1.882069437162709469e-01 5.878392972451303988e-01 -1.293842615705939281e+00 -7.356795450683062398e-01 9.177571103287455179e-01 8.733582759886828750e-01 -2.885568328325928689e-01 -7.664204847957386546e-01 1.256335562140789008e+00 -8.580078170646817659e-01 6.536624816437903718e-01 1.125917395899077800e+00 -1.190496266396727565e+00 8.042606529830503836e-01 2.159343762835410629e-01 -4.479727436218476355e-01 -6.085180453561541691e-01 1.649223357800654322e-01 2.768342315323625291e-01 -1.753251040488352341e+00 -1.276697431163986929e+00 6.035289177294808072e-01 -1.264511744134370508e+00 -1.085605456376462996e+00 6.008805352400197197e-01 -1.383228148277633851e+00 -7.398498530049433253e-01 -5.495532428300670125e-01 1.815446389722081388e+00 -1.094273750578845572e+00 -1.573054073162389876e-01 1.029147422074383478e-01 1.869654552081221333e+00 -7.645965137129366873e-01 -4.867677014562450943e-01 7.143168196400700998e-01 -7.897914490826843936e-01 -9.266652585343233550e-01 -1.125118667203873768e+00 -2.839404979327366796e-01 -1.198991281758244209e+00 -1.365705446038955939e+00 -3.935012217976122106e-01 -3.509603291560003391e-01 1.725186089929813926e+00 7.861372967719230942e-02 -1.739245213495899389e-01 3.671151873216600414e-01 -1.848465808353397577e+00 -6.156280352160861113e-01 -7.616610945181846448e-01 -3.298290538726669219e-01 -1.996602161389094521e+00 -4.120900405293378421e-01 1.279003223934924716e+00 3.144197771270274000e-01 -3.436899625237449518e-01 3.479324497912686387e-02 -1.260071321695917179e+00 -9.137753751062953622e-01 7.609658177687992353e-01 -8.844675431315695002e-01 1.956891856729495172e-01 1.159362624993138358e+00 7.097425413458599008e-01 -1.338951245424295999e+00 2.145425752479342307e+00 -1.870966011210430102e-01 2.156144456140208221e-01 1.041854270816265915e+00 2.083199867022797747e-01 1.354273086099097023e+00 -9.062922167831115594e-01 -1.923508286166764336e-01 -7.827362505962809358e-01 4.136470492261384857e-01 9.531574511498590307e-02 1.668358936181704610e+00 1.627829573310455080e+00 1.174793253081941047e-01 -1.957686519290907645e+00 -1.585469093304816779e+00 -2.070826337708353559e-01 9.882714271851865684e-01 -1.345733331618740758e+00 8.569431568925049980e-01 1.425249090927235951e+00 5.401634742705138104e-01 -1.583127608832511024e+00 7.553943558181373807e-02 -1.781459663182861364e-01 8.039447945355555625e-01 -4.060076657743723616e-01 -2.346130192012293225e+00 7.075442740459836344e-01 -3.359770748362158610e-01 3.840393031927251677e-01 3.642674310849981500e-01 1.257641445268655955e+00 -1.698232906169947931e+00 7.864321707635570924e-01 -5.338270065237320505e-01 9.242133167109142233e-01 1.448627696901409134e+00 4.199943719496719297e-01 -8.660214426180932179e-01 4.744305990915941851e-01 1.067351277315742530e+00 -3.086491849255576514e-01 -1.564683860211604660e+00 -2.364688264706393372e+00 -1.953417127932210784e+00 7.896196093014669348e-02 -8.397789542242115046e-02 9.135836050835636213e-01 -1.159243324284686461e+00 -1.861838372279538967e-01 -3.747864193116807185e-01 1.676379205534788142e-01 1.414739170582700600e+00 -8.501264767659547639e-01 -1.234500156804196544e-02 -7.931066486531281878e-01 2.608465143620675164e-02 1.131965007797524292e+00 7.911922011673792055e-01 -1.801053384126902079e+00 3.428580188396455619e-01 -6.355112628442657341e-01 8.174125885026354288e-01 6.497321606428183571e-01 -3.756087921024225396e-01 -7.230970413985077228e-01 1.052352953393688173e+00 4.418651469354057393e-01 1.131031207853474330e+00 -7.258016827244583302e-01 -1.709686556448049899e+00 -1.165688851844329132e+00 -9.432917861326045594e-02 8.397012028418063823e-01 -2.969339014892067863e-01 -2.799718050114294744e-03 1.095405522483374749e+00 3.689705258627133666e-02 1.297894301653892857e+00 6.409149700490303081e-01 8.681777018370109289e-01 -5.008079605932713729e-01 8.839888656910051268e-02 1.701162716748586545e+00 2.639522188389538115e-01 -1.420437890811349746e+00 1.493016298456556035e+00 8.785029902463217244e-01 2.501629591927676532e+00 9.401584803263747236e-01 -4.816808987985675139e-01 -7.251497334946976903e-02 1.563283387399525104e+00 1.086513902329920844e+00 1.880525593691301900e+00 1.371933250097870483e+00 -7.275363533372979363e-01 1.308634758492328298e-01 2.830123114208791257e+00 9.901474836466600538e-02 2.397054348405568136e-01 -3.269281102845049691e-01 4.474734435631610996e-02 -6.252888151084404766e-01 1.203854839546739441e+00 -1.772880512404047204e+00 1.610028551175039846e+00 -7.662101522068919257e-01 -1.534287202038786026e-02 -1.529023186481422325e+00 -4.565407204144996123e-01 1.278306913669202460e+00 7.393051931448617609e-01 5.615545980437355311e-01 -6.128260015819926299e-01 1.975868520877150480e+00 1.128004983063091382e+00 1.180709223905060945e+00 -1.261519527483593084e+00 2.180643279330361839e+00 1.352059952467899562e+00 -1.002275545322502515e+00 -9.973687681239005176e-01 -1.534118579617465838e-01 -1.491244519186536444e-01 -1.122591581018186124e+00 6.870744524368601613e-01 -1.634542034286270706e-01 -8.109022211185481499e-01 -8.921625739272713573e-02 -9.627895068504341292e-02 -1.751874485068189713e-01 1.167146610422404196e+00 -3.090776479411917466e-01 -3.050152340543233476e-01 3.459834160762959576e-01 2.665895878311845824e-01 -1.067030831685949810e+00 1.199937740547374121e+00 1.358855072421662813e+00 -1.676722057110145991e+00 3.480727541622893884e-01 -8.848356394418589455e-01 4.570192135597155730e-02 -3.348815915630710682e-01 -3.567636459261406823e-01 -5.490228371423124809e-01 7.376686405739193431e-01 6.495051519272978524e-01 -9.484309221763487230e-01 5.303553354583316892e-01 -5.303394106072981673e-01 -9.619058874753651234e-02 -1.295604325303166604e+00 -5.737099131535230434e-01 -2.806548644913351431e-01 5.897501236388180690e-01 -9.672474695245180110e-01 3.853773334094958702e-01 -7.020872423514475935e-01 5.770553223089429640e-01 -3.751959407542671543e-01 -4.614595843010549370e-01 6.834854618249908143e-02 2.250794300670131420e+00 5.662586935993767501e-01 -4.571539027256874554e-01 6.120377883814408504e-01 -4.052954942382337444e-01 -9.713740335390416147e-01 -5.398493707227808303e-01 -9.293247294822599702e-01 -2.752362210027629597e-01 -6.690140677971100347e-01 8.653562224541642145e-01 -2.409700883249783210e-01 -1.996182065440308184e+00 1.250056588322276951e+00 -4.678695912448708749e-01 -1.138767146540985431e+00 -2.333889957990337716e-01 -1.602155396966213272e-02 -7.409584264288615607e-01 8.599399503041785797e-01 1.745479849324107491e-01 3.709630640208043395e-02 8.028354335790878205e-01 -7.293945512024170297e-01 -2.255079250289278303e-01 -1.967533953349915654e+00 9.431929666905162213e-01 8.127432019432881960e-01 4.170926572663939957e-01 -1.053215351376232789e+00 -3.586072381817412280e-01 4.157077344390855411e-01 1.308322406158451967e+00 1.321210577612834003e+00 -2.995142700870343511e-01 -9.351789876910057142e-01 -2.268723155086668886e+00 8.154815982845945443e-01 -5.240825757227088877e-01 8.081384718651527521e-01 7.847702092827592013e-01 -2.870647122480010638e-01 6.194952774250617189e-01 7.739045272154971844e-01 -2.998735366655772699e-02 5.303578119712498706e-01 5.655724247714843944e-01 -2.601299408806404756e+00 1.052303253820784157e+00 -1.585131981955239411e+00 -2.249207344721723956e-01 -1.086157006446195172e+00 -7.197725124130216479e-01 -4.987980563421477720e-02 -1.035739436913726719e+00 7.738861779458554579e-01 1.165066194444212971e-01 7.295950429785794666e-01 2.735226949273036334e-01 -6.029404969563917360e-01 1.732958767300845082e+00 -1.720476065767451379e+00 4.562813057207588674e-01 1.754997546971912015e-02 7.866105979141394533e-01 -7.492444410307018687e-01 1.095670309844568813e+00 1.189713422051386305e+00 -1.530484166062550555e+00 -1.099286624388678746e+00 1.346161351551113272e+00 -3.185339365750323726e-01 -3.574795348381757942e-01 -2.612753136732570147e-01 1.711397759271357399e+00 2.294166339899881002e-01 7.070052006169924574e-01 2.052014772661296949e-01 2.140379746017205154e+00 3.313013755864188115e-01 2.478411958361518841e-01 -5.685548440845288320e-01 -5.511526095166543460e-01 2.828830469894119126e+00 4.327017369651993683e-01 -1.463482523981087524e-01 -7.307652492425476681e-03 9.990862648852552041e-01 1.233974137836341481e-02 1.026504726210948348e+00 -2.684339944703214020e-01 8.849075294057160423e-01 -1.437048758810401949e-01 1.328896977075158636e+00 -2.390092700553037852e-01 -3.646736131920743085e-01 -1.951355620505245414e-01 2.898103911571628388e-01 -1.781101433930146527e+00 1.782971178855849770e+00 2.397472929513659867e-01 1.162651056915620762e+00 -1.085555444017756388e+00 -7.901600307335523432e-01 -2.729677522998252281e-01 7.243425030827939093e-01 5.621737215420418154e-01 1.052422630252043412e-01 5.871913344981093130e-02 1.488346342110369980e+00 2.021205749457833378e-01 8.677947598433545240e-01 5.815241698877541277e-01 4.826117428358056571e-01 5.738648715508871678e-01 -1.598213961913756309e+00 -1.305134373324895680e+00 1.715116644644733679e+00 4.276755475261352357e-01 -8.300462082955207821e-01 2.099190266308205433e-01 -1.308004794071525589e+00 1.798509756386907354e-01 -8.528147915251924061e-02 4.816353200389075218e-01 -6.783102503150486573e-01 3.059006503234269481e-01 8.768930029246922997e-01 1.027669095281853462e+00 1.184751235319944085e+00 -2.673411796476494295e+00 4.327190997996736149e-02 2.734263536580417483e-03 -7.058464413584302211e-01 1.079844841515759990e+00 3.914387935282403475e-01 3.358348892645408174e-02 -9.932684764433266089e-01 -7.316153147024350156e-01 -8.693133555442258409e-01 6.479410730335003477e-01 -1.102914702680044767e+00 1.641478272378225564e-02 9.560713669551370586e-01 2.863437672296145209e-01 4.013681329842785361e-01 1.821871893256882480e+00 -1.145448986522584756e-01 1.717589181784534291e-01 2.979000708045746390e-02 2.206018939090722775e+00 4.681298104225506407e-01 -2.853967750139097537e-01 -1.007727863761311404e+00 -1.489508262115022963e-01 -1.177925330181711638e+00 -1.264759948666770883e+00 3.082395338538450602e-01 -5.206738432732083144e-01 9.993279168323790929e-01 8.626126766354198505e-01 8.724983618030920374e-01 -2.101157006981760667e+00 -4.245023168904097921e-01 3.084325087622159511e-01 4.869758049450185755e-01 -4.069747631416450462e-01 -1.003216508805721968e-01 -1.291582672510319663e+00 -6.842380162149932499e-01 -5.103986576756271987e-01 1.806444354846016509e+00 6.349795123042093481e-01 1.151291401912018619e+00 3.783737098759234335e-02 5.534514446457957648e-01 -5.602767420152600097e-01 5.516344033069159325e-01 -1.664840839537129913e+00 2.661585485256785441e-02 8.047504281520492242e-01 1.714933177149843280e+00 -1.136581486378381717e-01 -5.374674281666601550e-01 6.035286444334760914e-01 1.324611935679182340e+00 1.310591087470534266e-01 1.461012233035463348e+00 -1.474192340686302005e+00 1.860708778435123500e+00 -2.648662408563719484e-01 -1.700261976587143176e+00 4.807515115614859891e-01 -2.483208379999471416e-02 -3.224036825428520103e-01 -6.372527272942304366e-01 4.288470666331454795e-01 -4.995329239563937040e-01 6.682882215800252101e-01 -1.144742544283194441e+00 -2.545057688130734963e+00 8.282092964050901118e-01 -7.222891294509669047e-01 -1.182727120652697916e-01 1.607736735711821296e+00 -3.577145402017558595e-01 -1.163611247850921071e+00 -1.400552358090384919e+00 -1.673901751906140545e+00 -3.503751773589419138e-01 1.245257493969401885e+00 -2.265853566691723664e+00 3.757227058479287174e-02 2.631070979796275577e-01 1.740023410224856015e-01 -5.677549189603727786e-01 -1.096084391320192170e-01 2.980082150917680917e+00 -1.313648524713260768e+00 -3.309659682812058912e-01 7.606503581514481027e-01 2.680702931148617463e-01 -5.631270849414531376e-01 -3.911310298614495973e-01 -5.625203301136006556e-02 -2.192310159154079230e+00 1.079600381193090319e+00 -1.410070352763961865e-01 9.249363005934641002e-01 -1.704549337620381744e+00 -9.071319860276972902e-01 -6.641541138576937398e-01 1.010080959585625493e+00 -1.890067824879499425e-01 9.223108468025850160e-01 2.719763766323517906e+00 9.669685304308881513e-01 -1.413408676543444598e+00 -2.258929355479521117e+00 4.381007563109461794e-02 -8.021202518723422603e-01 6.237811412502551889e-01 8.864030306943904147e-01 9.358007000800024067e-02 -6.100499994131169945e-01 7.314322938198682955e-01 -3.673344319542248271e-01 -1.160068923923967210e+00 1.569324714106909990e+00 -1.571647552441883589e+00 -6.466124333235139243e-01 -2.737103787126370438e-02 7.466797208149318354e-01 -7.949083910263515795e-01 2.069052301140452688e+00 7.899576117338146242e-01 1.860802648558926575e-01 -2.467038450751700029e+00 7.095113543373023912e-01 1.135233874132191151e-01 1.081319816788927968e+00 -4.514852850119203120e-01 4.775236190997891872e-01 -3.620629871558806445e-01 1.580033878314283990e+00 3.794715573989798640e-02 -1.877264874333052891e+00 7.610057995145891319e-01 6.437486854129064184e-01 -1.091014922548138921e+00 -4.002141704588133009e-01 -1.607832616715228147e+00 2.727731273652271859e-01 4.398256927178383346e-01 1.619895514887145893e+00 4.946454392031351954e-01 8.973599843593962344e-01 8.426504093836508780e-01 -1.258136301682440950e+00 2.121750908551991444e+00 -8.989374667746442560e-01 -5.673419266203231226e-01 5.315582279120085740e-01 -1.770168385364941255e+00 -6.963584838402238075e-01 1.393041596111499747e-01 1.791203378507216781e-01 -5.217296369903210440e-01 -2.688922179619682717e-01 5.571598429010002906e-01 -2.402376993598609012e+00 -1.200563502871208194e-02 1.530647438985026421e+00 -4.992380105120639566e-01 2.129793894732556314e+00 -3.153288103457454472e-01 -4.207903286567821199e-01 1.576420127542095484e+00 9.412706423118766264e-01 3.873290240015489494e-01 -1.777202723614559610e-01 5.008596834994590852e-01 -5.823050191473772008e-01 -9.012830876544013492e-01 3.446300582055316086e-01 -1.839289570491923209e-01 -3.688753101769807197e-01 -2.633648001708033815e-01 2.755251580769184083e-01 -1.192597240776328560e+00 -1.527915544973673101e-01 -2.266075159458904142e+00 -1.516265991559669013e+00 -1.229582172493036252e+00 2.904666461982352121e+00 5.985022007924227783e-01 3.498916081424978120e-01 -8.960168407299201609e-01 6.448228428378341426e-02 -5.749357706695239489e-01 -1.379450467482327358e+00 -1.711975349662988588e+00 9.243052298439483616e-01 1.083608477229967226e+00 -8.029475418327171043e-01 -8.785723104804415984e-02 1.176191073074042831e-01 -3.337881434028082128e-01 -6.542884251365166381e-02 1.793030478153558593e-01 8.950529124067141407e-01 -7.699277049674907447e-01 -6.063734818582821040e-01 -7.065710827593083554e-01 4.971777065845922050e-01 -1.119566759401097178e+00 -5.268842372373842009e-01 -1.354504055855423550e+00 -3.137999555045339894e-01 5.744858018709334546e-01 6.105544353226641796e-01 -6.846231013321670833e-01 2.402734705377556831e-02 -7.303169549975438990e-01 -1.011586518286660796e+00 1.122199511336401528e-01 -7.252580092294962089e-02 -1.171408821170210474e-01 2.611928105428802938e-01 -5.119938946216016085e-01 4.363536104644568092e-01 -7.674266203159043620e-01 2.642355419694456531e-01 -8.835182827978410591e-01 -1.398674799767209542e+00 3.056693243405503857e-01 4.943455292753221597e-01 1.302888901258838938e+00 -3.806466734304658206e-01 1.740763452591108873e+00 -2.735666012083712642e-02 4.647474420851638310e-01 -1.567574739638629422e-01 3.529051705637029634e-01 -2.689401464029604963e-02 -1.745166486196620736e+00 -6.993194311319828049e-01 5.697911582305758005e-01 -1.449978587885773607e+00 7.603259454712246734e-01 -6.029600174810587770e-02 1.397930735533424507e+00 -7.094405155796823514e-01 1.251677829059181235e+00 -1.040263257530880781e+00 -1.149251371318275927e+00 2.207694367240229869e-02 -2.998421538860280289e-01 5.474501050749021047e-01 -3.577435735219374746e-01 -7.389672581728842782e-02 -1.201391166632059582e+00 8.970635499241294553e-02 8.537879010695340609e-01 1.077317868250198679e-01 2.850580829627320789e-02 7.237197614576509341e-01 -4.578076075990186178e-01 3.773325611357000037e-02 2.219949030577885243e-02 -4.776106399286542126e-01 -1.419770651444771881e+00 -3.693807619400723552e-01 -5.631612477995275867e-01 2.644851232863673629e-01 -5.535189647801876944e-01 -1.280216583641637706e+00 -7.364485252325413400e-01 -2.013460228182075984e-01 -6.409654664961187409e-01 2.265143533536341236e-01 1.170918203173248573e+00 3.679798955131466931e-01 4.040254872192121649e-01 -6.954089339124601699e-01 -4.699114792545758257e-01 1.504520433017515924e+00 -1.659531288414128891e-01 -7.107182665111247966e-01 -9.746696978617557239e-01 -5.547839255761044530e-01 2.315050135356868377e-01 -9.530323586555380366e-01 7.264878755619004203e-01 -3.658455102754857302e-01 1.051363456253325168e+00 -1.364211054533699952e-01 1.486610095126316589e+00 -4.292136519420493568e-01 -1.188799090085054466e+00 1.930683654868631471e+00 1.516494520982201832e+00 -5.318397832362108391e-01 -6.360675603501272923e-02 8.915691723920161627e-01 -1.162934327859207029e+00 1.241835344635451310e+00 8.800530179237194828e-01 -7.270110549800171684e-01 -6.167618945198942715e-01 -4.439701124972393886e-01 -4.997548065929555694e-01 -9.596507311003722451e-01 -7.424708644286068804e-01 -1.084085915241996378e+00 -1.231890731270079975e+00 -7.503317058821654673e-01 8.826293520040778828e-01 -1.900082369603520505e+00 -6.230684550598353244e-01 5.393764037803947531e-01 -1.129910140565303367e+00 6.604985263822267250e-01 -6.608161404350594292e-01 3.980403213784260846e-02 2.174495003704138563e-01 -1.784442065499959595e-02 -8.097520535220463778e-01 1.558578041752006205e-01 -1.693197506162131827e+00 -7.382245332348601474e-01 -1.028899012884502584e+00 1.479395714555969743e+00 9.499460170656047753e-01 -1.947051638051036537e+00 -2.277514773574511042e-01 -1.008318821329989401e+00 1.128219778619716368e-01 -1.337043576289782321e+00 9.406329902402384979e-01 -1.902164237526523805e-01 2.306726348271561200e+00 1.965204656796256666e+00 1.236672431901547631e+00 4.328728514877540623e-01 1.014295337539319553e+00 -6.699947138360762278e-01 1.244037814591574670e-01 -1.064253310211930925e+00 7.028451136214027839e-01 4.783820916141805490e-01 1.839154334557022930e+00 6.137880752329584189e-01 -1.359603833542756046e+00 -1.843947455322138218e+00 -1.172972647094680188e+00 4.318448970978273627e-01 -5.371180348074112709e-01 1.238102249782187636e+00 -5.989995515074791887e-01 -1.301847977312518223e+00 2.051807822596799724e+00 2.984313103247563867e-02 1.135264306287459002e+00 1.049740001765366415e+00 -1.506893859848022765e-01 -4.919486629340270034e-01 1.094633388147142755e-01 1.113620144529359202e+00 8.649852781737319418e-01 1.613106102625730509e+00 -3.926439122059471876e-01 -1.033407430735550525e+00 -1.674390338865299199e+00 -4.445596696159857530e-01 -1.102592096166850055e+00 1.572686209148469461e+00 1.335211102081906853e-02 -3.657838813257201505e-01 -2.172579570526724235e-01 -1.960969557235319405e+00 -2.056744008426968140e+00 1.807117452310868178e+00 -2.004454415701299452e-01 -1.403011469999291716e+00 -2.698477954573088589e-01 7.519610025954274191e-01 1.006684163877409555e+00 -9.641083574202827244e-02 3.289854461628710647e-01 6.913701046990444743e-01 -9.884051060880663098e-01 7.635308447517212826e-01 -7.815648290622512206e-02 -6.172554416742154215e-02 -1.524415105131682546e+00 1.398383203260271102e-01 1.600314086635867161e+00 9.275384321200771387e-01 -2.381456369020984454e-01 5.804694656902060768e-01 -8.255036909662952782e-01 1.641537380313457861e+00 1.083399146063084573e-01 -4.901110989628141429e-02 1.607884717758465198e+00 5.579883316320687348e-01 9.668323781091714419e-01 9.353593301604554155e-03 -5.106495921582321351e-01 -1.164812961352605480e+00 -1.713799190614941681e+00 -1.388966353754475636e+00 -6.210243057996562843e-01 5.924297729837669779e-01 7.833797862584109817e-01 6.210602627736334647e-01 -8.860134576299304454e-01 3.550771862713780758e-01 6.392995814904338658e-01 1.694515065074723825e+00 -7.667523191411933503e-01 -1.134733540805160423e+00 -1.396568488930672869e+00 -8.585983457631958249e-01 -8.112725906005254783e-01 -8.090752500195221020e-02 -5.265954434173916177e-01 -4.060807520515585974e-03 9.700998684706991781e-01 7.097106379156274958e-01 -3.598864685531705798e-01 5.505842412011855425e-01 7.810535721086869776e-01 3.348199887878939296e-01 -1.397734899901765526e-01 -3.078130863388466865e-01 1.373413437476420640e-01 -2.120488153104885587e+00 1.034415840163277700e+00 4.585375450863860558e-01 8.604429306265326538e-01 1.184758790250563187e+00 1.400654779027717289e+00 1.222966198940481863e+00 -3.005048347373645568e-01 -6.576789917173632150e-01 -3.619164140967027765e-01 1.524505569072833078e+00 -8.941911492779949233e-01 -9.296447995395409336e-01 -1.094381416390622697e+00 6.469763650058295568e-01 3.875758838567548437e-01 1.474219543699184287e+00 -1.445674322415526070e-01 -1.067777061833984575e+00 -1.777609896356741326e-01 -2.353723096187733954e-01 6.717869796226056955e-01 -1.886951425465382137e-01 7.005201552446470581e-01 -3.436914907463374247e-01 2.913082578976698422e-01 -6.240064139493189943e-01 3.899231590020995619e-01 -7.098336461893317573e-01 2.092476811698409656e-01 2.473092742036324832e-03 3.571610418440612222e-01 -1.000440475665226980e+00 1.549934497422500668e+00 8.543596683519074642e-01 -3.142844789216014401e-01 3.214524499612460562e-01 8.760650709495051980e-02 9.002386773139805509e-01 1.216913363160311068e+00 2.198914046773413067e-01 -4.694059169962342404e-01 1.926653969615705064e-01 -1.146161196804129645e+00 9.231874009577548668e-01 1.603444133335339528e+00 2.182244610762657314e-02 -9.479191231531230999e-01 4.158237126400308181e-01 -8.255462396901565025e-01 7.873108007849526080e-02 1.548930841245994783e+00 3.757884263630054678e-01 -2.750572749713051657e-01 -4.968434198228299792e-01 -1.095347435686564896e+00 5.012924947890424754e-01 1.804943309920064909e+00 -4.654847134305014067e-01 -4.227298980506979248e-02 -1.360163891975224582e-01 -1.752420138164351715e-01 -2.405585481821160609e+00 -6.564763298266328428e-01 3.180096656860450288e+00 -2.147587152382826881e-01 -5.407958672615775612e-03 8.909050431758616106e-01 -9.583504626354159145e-03 -4.841365949817603154e-01 -1.529657882316812101e+00 -2.656351496889367558e-01 -1.918677752331038044e-01 -1.376892199360757907e+00 8.783639513591300074e-02 7.169811974171788060e-01 -1.174278262679271378e+00 -8.413244432038136100e-02 2.276435015432384024e+00 3.056600995687691058e-01 -1.271030702202269547e+00 5.470578036900128893e-01 9.641195246005773711e-01 2.149723445661632648e-01 -3.314621353437426921e-01 7.185728545397250810e-01 2.098096021654274057e-01 -1.322436487221306134e+00 1.354217503695724911e+00 1.754856099310387441e+00 7.901309282441545956e-02 1.184221923484119587e+00 2.852574828687622355e-01 1.604463812057331240e-01 -4.068418856881655388e-01 -1.448098325399953534e+00 -9.122384220013434186e-01 -1.740397897462633736e+00 -2.521031962756246525e+00 -4.788896832303863316e-01 -6.962093000275160204e-01 -1.076702050987573100e+00 1.143924009305034017e+00 -1.669463565316370857e-01 1.008147389541486305e+00 7.449813498650401655e-01 -4.810016189920797158e-01 -6.535206662400463440e-01 7.045555402083894525e-02 -6.583121073941994306e-01 -1.019996544917430373e-02 -2.155948386371238090e+00 -1.170299404516405017e+00 -1.979708702374893547e-01 1.578838747799514497e+00 6.193132072186098291e-01 3.684322897861016521e-01 8.423470248988488285e-01 -2.033757284261926979e-01 5.848232296662408958e-01 3.691484893465729056e-01 8.966880415538207583e-01 -1.350404273800676958e+00 1.363337137587025127e+00 -4.606288057625917975e-01 5.808061333920083724e-01 -5.568217239448897127e-02 1.455505560026450818e+00 -1.172327432008998666e-01 -8.372810312285624557e-01 -2.202218914344514500e-01 -1.663261256520732534e+00 -2.380756392567663582e+00 1.397596954988680640e+00 -1.484601156945098310e+00 2.568081188138178206e-01 -4.419967398966144212e-01 3.984396837580941875e-01 -2.037697011889493037e+00 -5.006523190284963842e-01 -8.288256908666399303e-01 1.400798473746486694e+00 -3.004494770789732927e-01 6.536523383911259089e-01 1.574524716030755389e+00 -8.663825766405529316e-02 -2.392449545921991327e-01 9.448107174207347470e-01 1.334847790998251016e+00 -4.046060776982056129e-01 7.708439055835298870e-01 -5.444987360988592373e-01 -1.216056217892177882e+00 1.100272716187187694e+00 -1.117569383071350120e-01 -8.816620337809913943e-01 1.503271288467062927e-01 6.927290185349783691e-01 1.262340765221552363e-01 5.312227699628695871e-02 -1.312266513401639356e+00 1.450500915525779755e-01 3.302912551493096260e-01 7.550623553742380478e-01 3.790612245772140287e-01 6.702969718540792154e-01 8.072876919453976230e-01 -7.094016447420579130e-01 -1.565821274249283579e-02 5.526503105309823471e-01 -2.168263419555886695e-01 4.002529044151817983e-01 8.855503114775027385e-01 4.271232111603883719e-01 8.091207725215955326e-01 -4.636666401084378331e-01 -9.893625689396660927e-02 4.382137298329189523e-01 1.800129020718922668e+00 -4.485952376354168658e-01 1.058849091231974349e+00 -1.588242655541763915e+00 -7.548114177577368578e-01 -1.229553693522573932e+00 -5.732856526654717816e-02 -1.500849964722487551e+00 1.994529850151851857e-01 7.671974366514019428e-01 -2.785923913657287199e-01 6.903473214975961447e-01 -1.176183396480493970e+00 5.401716859502186940e-01 -7.728626696332612234e-01 -4.286046446318850234e-01 -6.443442356324901032e-01 -2.354259377095974770e+00 1.921743039722131341e-01 1.212321951331812642e+00 -2.009091899009882720e-01 5.817421318056047452e-01 -1.052859148534068534e-01 -2.876554313406053387e-01 -1.715333381518876710e+00 6.400332548516406428e-01 -1.240906405878686308e-01 1.501500367110098211e-01 -6.397675067923004333e-01 6.173392126503463029e-01 -9.788729806626716989e-02 8.922319347997655914e-01 -3.915084934512608750e-01 -2.662746949490162329e-01 1.534910334688893929e+00 1.046474375772482812e+00 -1.208629030746121380e+00 5.637797115947464910e-01 -1.368558219825421363e+00 -1.556453154222558755e-01 2.433357154178276138e-01 7.168183304112315524e-01 -4.358463365941387946e-01 3.702032396156110239e-01 3.378762803884620136e-01 -1.539778784037937054e-01 -8.509651116505144719e-01 -2.706457528092374609e+00 7.275381150181041701e-01 3.095669936783043141e-01 -6.890500100730719835e-01 -7.729263098718558433e-02 2.958210995758567829e-01 -2.253808031885739194e+00 -1.253283465565814714e+00 -1.064935304304123642e+00 4.465964311153911570e-01 -1.673613700338398624e+00 6.323528306923766884e-01 -1.737764110314078403e+00 -3.568351942888886574e-01 4.588325752534413438e-01 -1.009625394805344190e+00 1.798071983863626544e+00 -1.190668284253747933e+00 -2.951850011005132668e-01 1.318773431952806330e-01 4.901018421226511212e-01 -5.163613063579844953e-01 -1.237969757512519697e+00 -1.236344742261878293e+00 3.729301155923886446e-01 -1.488517924236475887e+00 3.567578895682011475e-01 8.016159019595896496e-01 -9.926491302964228769e-01 7.617214540691986668e-01 -8.390228880884859075e-01 3.258403209722762761e-02 2.482738615919590330e+00 -1.683866382475196932e+00 8.119283565208037512e-01 2.753501897435327028e-01 -8.605342788428241851e-01 -5.728179344630981440e-01 -1.414097041248362885e+00 1.906372944286592208e+00 1.483435578779721820e-01 1.068596410201451546e-01 1.869049141465230157e+00 1.476032488859129188e+00 -1.254146393610223453e-01 7.143466712225402526e-01 -1.256683361292557199e+00 -7.621567041891303962e-01 -1.283544036199639748e+00 1.125278596234126516e+00 1.499047987685193206e+00 6.229999930390200946e-02 9.844934917480934189e-01 -1.114838865239377697e+00 1.535082949673753472e+00 1.954070656672022954e+00 1.352078922543486772e-01 -9.644346980982346773e-01 -1.448983832334056254e+00 1.719221989698688668e+00 9.865791316814851442e-01 -4.118113795383223502e-02 -3.091035533450386952e-01 -4.804050316157414957e-01 7.892587733556122309e-01 8.828085308226657490e-01 5.754561904983059861e-01 5.924938651389159983e-01 1.130672451764181519e+00 -6.042168108493433110e-01 -1.266089754365210984e+00 1.101414827131288678e-06 4.612915140393777230e-02 3.172087666549645024e-01 1.286184596599228847e-01 1.380013978747848258e+00 -3.836050214917768875e-01 -9.880564396029772878e-01 2.246129940167164385e+00 8.507998412587111300e-03 7.570047143328290096e-01 1.243057460103164980e+00 -7.963001239432040412e-01 1.025151977206341769e+00 1.954787252405250753e+00 -1.151926829489585136e-01 4.183860970089235964e-01 -1.034944670215668605e+00 1.481987563704306954e+00 -1.490849109818098428e-01 -1.524966422486954132e+00 -5.459440472555788793e-01 7.152982459979976282e-01 2.567407078964921707e-01 -9.453730860936835345e-01 2.389871372705916486e-01 1.061169781478000923e-01 3.849228167666181588e-01 3.491217301800351169e-01 -1.061066573691135329e+00 1.024009769625703559e+00 -1.172428211769773465e-01 -1.874510343616915486e+00 -4.631970321959970605e-01 3.372095201524405450e-01 -6.229399096368383182e-01 6.089316709993601862e-01 -2.121456514811832950e+00 -2.781189184133942227e+00 3.836009992274539426e-01 1.015532879430727675e+00 9.368535783918803261e-01 -4.453235390695213514e-02 4.307662021441900912e-01 -1.571281437421308214e+00 1.988204389365568536e+00 -1.381160383190067842e+00 1.282832022276127137e+00 8.149643590961402895e-01 -7.730323707261912425e-01 -4.843845043736332845e-01 -2.853853407147628751e-02 4.679912716514815219e-01 -3.843203187511585739e-01 -3.907977726912511551e-01 -3.502521079577506496e-02 8.372364340776365932e-01 -4.628029921447279205e-01 1.760479880053280044e-01 4.123994648054817302e-01 -1.280597544736559179e+00 -2.127679811803409038e+00 -1.089827638260940645e-01 1.545284446286013247e-01 5.884195288555033043e-01 -3.338598169193709997e-01 8.432962192638806531e-01 -4.891915610684787752e-01 3.357562620956378585e-01 -1.017413756927340929e+00 -1.023752426632976498e+00 2.741842067861837567e-02 -4.429805255565009148e-01 -2.275531981890225874e-01 1.404390125473188589e-01 2.551866178921385897e-01 -1.276183991996309830e+00 -6.746444410827991955e-01 -1.348360300404503276e+00 1.691155102867663240e+00 -1.428913195410008996e-01 -2.734851883442516174e-01 -1.720343521902685247e+00 -2.567807733841757645e-01 -9.771350209343055981e-01 6.501544561535764766e-01 2.000196368726589180e-01 -7.622136797029643862e-01 1.085324103585378452e+00 2.644171691187605089e-01 -1.048221576862316429e+00 -2.188240369988113387e-01 -1.131290674191165468e+00 -6.465742121802385833e-01 3.224710953422241788e-01 1.074061841364876146e+00 9.178208151971922746e-02 -6.840381608418142356e-01 -9.916852729204954642e-01 1.765150371026868115e+00 -1.123553936374292128e+00 -1.226800271194019021e-01 1.443640596671540655e+00 1.753587596374409641e+00 6.310075358995489436e-01 2.156897698721812695e+00 -6.756178708443251191e-01 -1.381689461694672882e+00 -6.838567639562980194e-01 -1.254284928453723191e+00 4.793286248297694008e-01 -1.028156691313632243e-01 1.755177821863674437e+00 1.566305535675373228e+00 -1.155110859924473932e+00 2.323821499296353232e-01 9.593112863475139473e-01 -8.194850454749985635e-02 3.496891933817722342e-01 1.793999932239920547e-01 1.611153208899914979e+00 8.046371603631236047e-01 5.185089988348001722e-01 -8.559647839307464867e-01 8.128329287541410375e-01 2.041103294858551020e+00 -2.344452637536526662e+00 -8.007886344357544317e-01 8.603305072815584653e-01 -2.554165592982666766e-01 1.213479685110407935e+00 9.307251196072250377e-01 -1.947717432656127734e+00 7.432725256245718004e-01 -1.219409910290879528e+00 1.217310136233364259e+00 -8.199421962151988152e-01 8.700717844063180495e-01 1.776142220615829714e+00 -2.314780078863442281e+00 -3.741538355653920567e-01 4.151707345269998184e-01 -1.685814637519474357e-01 -3.314432848835122125e-02 7.613499963606145116e-01 1.075413145747361687e+00 1.250331823643011375e-01 6.276977827107841357e-01 1.484436030271522322e-01 4.073606170961197037e-02 -7.553827542297644193e-01 5.055759909711591282e-01 -6.584680650634395782e-01 7.954050456399939240e-01 -8.689784300733945921e-01 -3.212430443419472814e-01 -3.423529182145153560e-01 -2.240720021380079086e+00 -3.625505164329264063e-01 -2.986569451222496618e-01 9.206239027776703943e-02 7.050090369162388404e-01 -1.936152620726828033e+00 -1.120300552061061827e+00 -8.313621959369654757e-01 -1.162139014952094998e-02 1.785476801507313249e+00 3.561745373833103412e-01 7.659797446803812138e-01 9.086905624584300512e-01 -9.544768432526048452e-01 -5.361912853856317662e-01 -4.400236930895629756e-02 -3.793883633959701518e-01 -5.424450853929846383e-01 2.093036110395503080e+00 1.307389168196690932e-01 -1.481099346391710370e+00 -8.470089737061204938e-01 -2.428422615534549855e+00 1.902965745839002576e-01 -2.740860534723770781e-01 -1.354687917346302783e-01 -8.577563518252168118e-01 2.978864881013734700e-01 -1.289915317105513604e-01 -1.282924923462790412e+00 -6.802747382078347949e-01 -1.787423306675302914e+00 -1.097274489051073276e+00 8.441476643067280516e-01 -9.629593209641782448e-01 7.077669213273818372e-01 -3.289342887822137573e-01 3.481315940175132573e-01 7.193907989289490823e-01 9.586476784426369857e-01 1.363638953666438391e+00 -1.193977932612004134e+00 -3.521605824380294458e-02 -8.297523492846293758e-01 3.913662202621706054e-01 6.400395476574239906e-01 2.315819962642895025e+00 1.353953404481168743e+00 9.594603117261463199e-01 2.642269370437730358e-02 3.500603061101087432e-01 1.339847533151792502e+00 -1.274290103520516970e+00 -7.731125702897092555e-01 1.399288683956028345e+00 -8.740537303951064763e-01 -1.338359278478682857e+00 9.518672262319149979e-02 -6.290096052127304160e-01 -2.891586878788359183e-01 1.121391950415212113e+00 -2.592284540092196776e-01 -3.833341856402503467e-01 5.440565251179155792e-01 -5.242394614885012016e-01 2.171330366793430278e-01 1.324077914238418030e+00 4.542936655830318582e-01 -9.153734407102903647e-01 -5.929765466459477885e-01 -2.254273981239414137e+00 3.797067346852976699e-02 -1.582631989836204234e+00 -4.818223852611545066e-01 1.661140084209437706e+00 -1.136765569163049827e+00 -9.105486775704982882e-01 -2.382398477345460286e+00 -5.140916211268033165e-02 -8.082738096506211223e-01 6.341619226848820290e-01 -6.551571497787201936e-01 -9.691810589252742858e-01 -1.887716578309963422e+00 1.521888973982455262e+00 -3.239476188231243947e-01 -9.943667614156885826e-01 1.022468317518752778e+00 9.914429285912491618e-01 -5.645636352423958476e-02 9.286460992834103534e-01 -1.079606510051942525e+00 -1.157444051822780207e+00 -1.202306648058092176e+00 1.617305646290167598e+00 1.724491777245155955e-01 -1.086074904826450638e+00 1.393592369574095380e-01 1.939890112872123540e-01 5.372133184474581213e-01 -9.756592134127775595e-02 -1.005977780805777710e+00 -1.035685215244718016e+00 1.290069921541543208e+00 -1.142854954134807866e+00 1.960188021071262332e+00 -6.369869745716645326e-01 2.412485362144406731e-01 -4.020968087198112939e-01 -1.096922388651204949e+00 -8.402523250366652485e-01 6.931314828169174991e-01 7.958839405507138753e-01 4.352572485672615010e-01 1.388246098293736575e+00 -7.347064510983265517e-01 3.588053993803720920e-01 -5.536704777492814644e-01 5.695154869013105969e-01 1.232858377981011389e+00 -1.384978410847184649e-01 1.850063631025478939e-01 -8.462286130100262760e-01 -4.527697237047566547e-01 8.572506944864235479e-01 -1.130321911731103079e-01 2.009321813463415651e+00 1.235692237905978708e-01 -3.707133391913480791e-01 -3.759731252816738700e-01 9.186162116513085785e-01 2.361049882597988925e-01 -3.465673903769631026e-01 -1.208366757663779323e+00 -5.078347683310990845e-01 4.491036759006904883e-02 -5.041808348925878036e-01 1.175792557581837539e+00 -1.166016516638464617e+00 -1.136296293627806264e+00 1.963419114977352220e-01 8.687032380889289085e-01 2.927241895546123795e-01 1.592167037857169065e+00 -6.887869084340209058e-01 -2.124586771161788290e-01 -2.958727970593333367e+00 -6.679753050891404920e-01 -3.052811197464107007e-01 1.051995324635102591e+00 9.724988404157334232e-01 -2.168696536241612460e-01 -5.169203879997316120e-01 -1.489392020081372836e+00 1.369120073110702447e-02 -1.528306821588915287e+00 3.820158032397449888e-01 -5.626495290692456325e-02 1.468353206690420354e+00 5.078945709459533608e-01 -6.417215493536058135e-01 -6.048207625869269632e-01 5.375619724991966830e-01 9.931191863893908955e-01 -9.883097861154717112e-01 -9.888512482220961353e-01 -8.977342975785047585e-01 -9.640552953930120461e-02 5.555823886976754000e-01 1.096631658971951362e+00 -1.723106790346513040e-01 1.123800256304672285e+00 1.429989489862740326e+00 -6.046375578045537491e-01 1.738135671924173176e+00 -5.746318610168832386e-01 -7.544664620258716425e-01 -1.229044770287004984e-01 -1.640050525454826102e+00 -3.076388503871203550e-01 2.092265593106064359e-01 -9.790580468681514548e-02 -5.826727821408425045e-01 -7.876922977690284933e-01 -7.778328320957171860e-01 1.861709772371100691e-01 1.380188296186745989e+00 -3.039840491845658965e-01 -1.888670417619763564e-01 3.082184400510015188e+00 -6.169133121341169312e-01 -1.009926985284643336e-01 1.426386985109952876e+00 1.447031590456470340e+00 5.088654428178022160e-01 -1.554370015004045702e-01 2.617908917471742924e-01 1.645747731746175502e-01 -6.487282493347898971e-01 -2.041242590503728471e-01 -8.156655208778262889e-01 -1.283060238912884676e+00 3.852448020151185704e-01 -1.321588652245380802e+00 1.728910643676124570e+00 8.904432352430791120e-01 9.898147248546991517e-02 -1.293915478482116355e-01 5.995816538265348328e-01 1.200271155460025385e+00 7.076431701999790214e-01 -4.185392507936518958e-01 1.266717974698180170e-02 1.386476444482943604e+00 1.087696629543338789e+00 -5.947711209678691047e-01 -1.183334850947271588e-01 2.208747931811418375e-01 3.380443399779367586e-01 5.117148988942432641e-01 -4.106502879484714708e-01 4.674279494869098550e-01 1.199713652591840179e-01 -6.270260873931423617e-01 7.801517741958079455e-01 -9.727713988816885093e-01 -4.590454710198456634e-01 -8.932974327670466508e-01 7.250188573490037314e-01 1.044645955306660046e+00 -1.156970081427178387e+00 -1.692351433049825160e-01 2.224806556452596062e+00 1.257423038859832198e+00 6.918162216697104627e-01 -1.214174455493903793e+00 6.285616733614688423e-01 3.311786574108997461e-01 5.667612423812169453e-01 1.714449071514917877e+00 -5.492519766488811461e-01 5.753615646270000550e-01 2.104947410454586776e-01 7.159343035583987103e-01 1.389895551753370428e+00 3.665443836876308148e-01 -1.525096897413832808e+00 -9.925905372297765261e-01 8.058040518064475410e-01 2.220223563082253104e+00 1.388694124708172106e+00 -6.912147434789998046e-01 2.159496521425364468e-01 -7.800706879250919323e-01 -1.567585209621023212e+00 1.457731154260047068e+00 -1.752226799514040811e+00 1.709818130947637072e-01 -2.131256837041426877e+00 -2.881175628288605295e-01 1.198081998462898340e-01 1.071528378798638936e+00 -1.794521813757572470e-01 -8.069594692784609613e-01 8.442496464464078754e-01 8.585457908450634390e-01 -2.145096226725749511e-01 -1.585541340173825198e+00 1.161033627472805030e+00 -1.155924274833156185e+00 8.773382807563550045e-01 8.755445512596937707e-01 1.702790127467774361e+00 -1.042153385740506311e+00 -3.355594362935713781e-01 3.159528703437950448e-01 -8.899726634001732251e-01 8.467696340400247823e-02 9.387780277209104574e-01 -1.802067284256922752e+00 -3.035781951914121035e-01 -1.134474126323144372e+00 -8.861546406598117542e-01 -2.176669965598905521e-01 -4.092777061228331514e-01 -1.938837682058882184e+00 2.470358653820116032e-02 -6.016774601669925282e-01 -3.270177641066637220e-01 3.097040008118397414e-01 -1.343964309324823025e+00 6.222915312857126846e-01 3.764003083257147497e-01 -3.857623565949520050e-01 1.520122993914903908e+00 5.895256500454967297e-01 4.737329962536048211e-01 6.169557168114088164e-01 -6.136820229103608915e-01 3.300823343682236510e-01 9.094820006623070829e-02 -7.587439658521140107e-01 4.562761098256024050e-01 -5.648790331175954638e-01 2.784575611992962663e-01 -7.127871252486664977e-01 1.644424131411718892e-01 9.973722518105480050e-01 1.590160699270814826e+00 1.075260845668910836e-01 -2.357967262714416867e-01 -5.766071627774537189e-01 1.537867648924482689e+00 -6.369125745619760304e-01 -1.675292274568982220e+00 -3.090245625803999530e-01 -3.755036771270469087e-01 -6.615580613680008826e-01 8.145201370656723894e-01 1.299825293101814605e+00 -1.426667515373680306e+00 1.675074834562937820e+00 -5.613414059597411354e-01 -1.023991450232532463e+00 6.024777191859788106e-01 1.499021757604932947e+00 -2.014529138221196891e-01 -4.595306260378829166e-01 7.501988061170158373e-01 3.016257026629544646e-01 9.610194635388419337e-01 -1.420036167497377433e-01 1.106896657441557019e-01 -1.058609423692906948e-01 1.602269805970925720e+00 -1.785146758122073241e+00 1.081088410985186155e+00 -2.014817070963223600e+00 6.183555005606404809e-01 2.533872866654382494e-01 -1.299659229950864692e+00 -4.894494432860215793e-01 1.482911464190630024e+00 1.106745959390691425e+00 -2.107554842850064836e-01 -4.508479612200488873e-01 4.657691335655642639e-01 -2.011755279363827142e+00 1.537437579338898130e+00 -2.018516681220464459e+00 6.292659173285798380e-01 5.099163781095576997e-01 1.013255458078711868e+00 -2.431387606633439891e+00 6.250225047406714474e-01 7.080430802707265991e-01 -1.462745810074287833e+00 -1.032335017969477242e+00 6.961347789950138587e-01 2.559947935828606538e-02 3.333540502977737074e-01 -1.320765320941068577e-01 -6.490354190157221481e-01 1.469162743218214162e+00 2.413300399207707891e-01 -3.021982151062527211e-01 5.130888842119208926e-01 4.309186734460398460e-01 -1.009610983209020096e+00 1.100840958274603709e+00 1.978751538721979786e-01 8.479286166143723547e-01 -9.823078110815660624e-01 5.498560206119925686e-01 8.551268962190938794e-01 -1.379461651760839125e+00 2.670981697798748833e-01 -6.784596022033545504e-01 -1.496379039926523546e+00 2.793026089144388102e-01 -9.953998501549906619e-01 -1.044577627068035142e+00 2.391561248679885954e-01 3.917896979462421325e-01 4.105992700852830191e-01 -2.197381883478994810e-02 -2.707918535547358396e-01 3.673997470862061521e-01 -3.767244701823104780e-01 1.377761693638567708e+00 2.392900952263764758e+00 -5.147085549610417310e-01 1.425862662515840373e+00 -1.585512420032360259e+00 -1.835745499509030321e+00 -3.861322041303065777e-01 -4.973173017678879093e-01 1.534310713708093299e-01 9.270076201265807780e-01 -7.325054595074341757e-01 1.339911320750961088e-01 2.273526924976280839e+00 -5.115271810982987555e-01 7.166275423977391812e-01 1.055053333640558089e+00 -3.524280852168177464e-02 7.377581047403994896e-01 1.282240226720116505e+00 3.388236115137992499e-01 4.206363148839329380e-01 1.120787179406142586e+00 8.146036353705163879e-01 -7.903221044642412263e-01 -6.141324258398555003e-01 5.626264472207681555e-01 -8.010589926229934044e-01 -1.350392830150434209e-01 7.150929385753564960e-01 4.651342147562204099e-01 -1.656690996580901243e-01 -3.423161801063114712e-02 4.798479491738848468e-01 -9.938678835420914348e-01 -6.846753878740459431e-03 -1.692709004590339683e+00 7.520372813932268974e-02 6.512877790961120184e-01 9.197384945644221377e-01 -7.543439309598963805e-01 6.245405088902606927e-01 7.114080198969694457e-01 8.301620535339662710e-02 -2.410996045447878072e-02 -3.414561866404331347e+00 6.239975551705391199e-01 7.677121348764032183e-01 1.205592679755553981e-01 -1.633288771735079248e+00 -3.425272853310005194e-01 -1.047545815352346921e+00 1.713399446795207615e+00 3.118447357540928278e-01 5.730641942153056334e-01 -7.684832494747932952e-01 1.116349010959410082e+00 -2.012588322439856914e-01 -3.092842176704829749e-01 -1.676187241001658723e+00 2.246230685103704161e+00 9.266164220874129054e-01 -1.577217126437829298e-01 5.764733550062156597e-01 4.668602237735787197e-01 2.217756652527061445e-01 1.170932342122666059e+00 4.100123732875753380e-01 1.283987304933997153e+00 -1.819220368890267725e+00 -1.071670172285109413e+00 7.884118199562727414e-01 3.233922980322067459e-02 -2.602227381279419438e-01 -3.867228381682241700e-02 -1.182937956211036035e+00 -8.313994200786543054e-01 -4.859384105258213182e-01 1.289802965692020020e+00 -9.657039909030741276e-01 3.248086489568928759e-01 -1.431539893902890270e+00 -3.343495802378352866e-01 -5.289511276085214764e-01 1.629150993937501735e+00 -1.574911527850650028e+00 5.882682725918754983e-03 -1.081375175042095682e+00 1.262416027007206676e+00 8.889314859131194901e-02 8.000735460728053416e-02 8.020288528617676160e-01 8.278967594009239983e-01 -3.866035609270094819e-01 1.047836746517840645e+00 -1.037068328085305913e+00 -6.991668970063681376e-01 7.060294842350764988e-01 3.680799248712322003e-01 -6.383548976932140739e-01 -1.426636717968306600e+00 -3.310032693153270866e-01 9.580377196216488533e-01 -1.603514142655342034e-02 -3.154057471042521210e-01 -9.790111081673764648e-01 -1.154709421306505224e+00 2.096789674450095120e+00 7.736204022118093881e-01 7.447717893695241509e-01 7.448669528421490715e-02 6.613666438357972410e-01 8.560381784187650611e-01 4.059289213754611048e-01 6.104421826163185516e-01 4.047953515515878564e-01 -5.932418741830096653e-01 7.283175319947126081e-01 7.609559634101696890e-01 4.402394474788316470e-01 -4.416226946889744154e-01 -6.255240955733087915e-01 -2.316667417130032547e+00 5.271801269342636376e-01 -1.414377279654470021e+00 7.964237358228906105e-01 -1.582889625186606475e+00 -1.653844713017430967e+00 -1.377904760555784147e+00 6.063060297490703299e-01 -7.261456154626100279e-01 -1.668728371084025275e+00 -4.374964929179914752e-01 -4.961852716088469006e-01 8.666811457971843602e-01 8.389859847441248908e-01 -8.498992854309478373e-01 -1.850421541855286955e+00 5.584439123615778655e-01 -1.977052408360080227e+00 3.381349088629630462e-01 -3.236751636824611866e-01 -3.142600128856009034e-01 -2.287154752601256558e+00 1.307216024601687065e+00 1.016112578821372292e+00 -5.521266866295782005e-01 1.609002079210512415e+00 4.937387836209119855e-03 -1.140161940572246513e+00 1.565109422807842501e-02 3.167381660262096887e-01 -3.414546542128396589e-01 -9.019734686444789151e-01 -2.612259973077822872e-01 1.255844966786134664e+00 -1.537828920691717505e+00 -8.959101206398430994e-01 4.374624898878495816e-01 -8.156911180514432314e-01 -1.249215729346967452e+00 -8.611225944550812139e-01 3.481641572761050019e-01 2.144893059862701623e+00 -9.222099180878824687e-02 -6.800657934381175718e-01 -1.619591875289357663e+00 -1.146730744086309262e+00 -1.974132524347820342e-02 5.155471559419955163e-01 -2.577280607657310707e-01 5.258351291918316600e-02 3.660536782256249011e-01 6.126611368054062368e-01 8.229999265836019928e-01 5.346627598964242001e-01 1.277385943926289347e+00 -1.017005321043604749e-01 8.187813006520201498e-01 2.164667673615331134e-01 1.805243941809532071e+00 -8.395518519928582002e-01 -5.882665548531967881e-01 1.903686289778216079e+00 -1.622536415909479279e+00 -4.788142780788145481e-01 -2.565374867486683197e+00 -5.004966233450475199e-01 -1.912900813814627510e-01 7.210687263497493893e-01 -1.150019238644679920e+00 -1.532693374616713733e+00 -2.101879399250073721e+00 -7.492925053039500849e-01 7.333591551481652426e-02 6.873808492074884313e-01 -4.597044453599225533e-01 -2.494118661336207077e-01 -4.249548797994092131e-01 -8.906816267690495503e-02 -2.773182734651437054e-01 -4.275276552990111001e-01 5.664887171503716345e-01 -1.769464779051604708e+00 -2.685531798545391924e-01 -1.189839797834685964e+00 -6.927341278591369056e-01 1.060785093794843981e+00 -1.628345713263818828e+00 -1.903078129990942280e+00 -1.093437809559379970e+00 5.647065003548228102e-02 8.242681889233241521e-02 -6.074023859097689160e-01 1.897244984884800756e+00 1.678035800937923039e+00 1.109851605163872934e+00 1.651145810526414515e+00 -7.379812573261900210e-01 -5.898038239171879416e-02 -9.282837911892822813e-01 1.439780384676503933e-01 -1.466217780919513380e+00 7.750125488936562279e-01 -6.851004438018182263e-02 -5.545874588577279218e-02 -6.134222589747909682e-01 -2.272010940348628272e-01 1.570436390882437583e-01 1.748526567635365403e+00 -1.965789909794645463e-01 2.129342839836687040e-01 4.888476175868315399e-01 -1.768841495678081799e-01 -2.667814625362798786e+00 -5.774994159775207470e-01 -6.138287198642130571e-01 2.084272749173461670e-01 9.725871643618397844e-01 -2.833274582196085412e+00 -1.456549904065004508e+00 -8.291841785852217817e-03 2.365674472032868625e+00 -1.370983100451045544e+00 1.098912135848940375e-01 4.017048819737800702e-01 1.716976908828116821e+00 1.559726557844624661e+00 -2.659584517703181272e-02 -1.245677595615245270e+00 1.633591898189900693e+00 5.261611609522783839e-01 1.797555962877312785e+00 3.638028299751329686e-01 7.718810850915933663e-01 7.566027547578619838e-01 1.527509134316569206e+00 -5.633077930754825102e-01 4.711077466901987254e-01 -6.455387792983067162e-03 -2.151691762575801692e-01 3.928401786233205462e-01 -1.079419737309324168e+00 3.299887743806144691e-01 -4.442614294504698136e-01 6.016683086497957023e-01 2.909056167917764557e-01 -3.804998526259826264e-01 1.949236590083153753e-01 1.004006481785240323e+00 -3.147769848342003018e-01 -1.839320825890844724e-01 -4.459491651857838135e-01 1.372235820152878816e+00 1.044484018194933750e+00 -4.282275772598022334e-02 -2.646262041889655969e-01 -1.580194712842668547e+00 8.537973379078798164e-01 3.500861814755287238e-01 -1.192024200236633469e+00 -1.128681164255767033e+00 -9.406295186015672938e-01 -6.716189348320509289e-01 1.534773844127627074e-01 -2.490792037518829161e-01 1.194680511023842762e+00 -7.502133628482744454e-01 7.829131776877893412e-01 1.453473628077436963e+00 -4.710889213396012298e-01 -6.066235554283477827e-01 2.001636177595563115e+00 1.082897624686691929e+00 9.301049117762553164e-01 -1.290050380469123681e+00 1.285068545628590408e-01 -1.066171729140419355e+00 7.733599572153226909e-01 -7.075371845715596741e-01 -7.395405594433600294e-02 -1.686136594925593313e+00 -1.324260601875296040e+00 -2.024751496571445264e-01 1.000976686345931288e+00 -2.241284305367830521e-01 -8.841518539335633253e-01 7.005150015395875673e-01 -3.797658667881384509e-01 6.043698164431742237e-01 -2.592049429614939338e-01 2.916357871418285286e-01 1.862434968155756154e+00 -1.651247781405371429e+00 8.337964359830702943e-01 -6.285629529920065961e-01 4.319488128764417678e-01 -4.244159304528627996e-01 6.816162323875621931e-01 -1.303244496093700189e+00 -2.148469732674422594e-01 5.450191649487213796e-01 1.128083991695818300e+00 4.033742023968022727e-01 6.353479014435889360e-02 -1.304055030006384230e+00 7.975316717422168411e-01 -2.271863493345956386e-01 -8.830725137245624135e-01 -7.457428547548319853e-02 -1.443489462008261948e-01 -8.784342035730430265e-01 -7.232121795863045710e-01 -8.738533504951435660e-01 -2.861867109016358324e-01 3.868500279313881185e-01 -1.545069868467184193e+00 9.749617008231008519e-01 1.905124367554509313e+00 -7.861909847623688163e-02 -7.529622422156969641e-01 -1.688566577198062635e-01 1.969705020316138977e-01 -5.827835212101423190e-01 1.864770292967821153e+00 -8.560629700485374860e-01 -2.503764642822933761e-02 -1.306241846572998799e+00 2.213912513513084379e-01 -8.052719410872593020e-01 -7.898517521182038537e-02 2.540596231183392395e-01 -5.912373453585702265e-02 -6.201220849359823095e-01 1.063205623251170184e+00 -4.223639667991620494e-01 4.745697550590760039e-01 6.539715828371939210e-01 6.615775539233290647e-01 -1.095168474725067842e+00 -1.283949544009666432e+00 9.534164335446622396e-02 -1.378170111004973108e+00 -1.896169004565517957e+00 4.646997014507754376e-01 -7.586291128246536175e-01 9.952570461708838412e-01 3.650848272067336864e-01 -6.016520475618003516e-01 6.506785686011257175e-01 5.715840618964932451e-01 4.114862637954392333e-01 -3.248483539154453092e-01 1.804268290105511374e+00 -1.860951716003669265e+00 9.345594534338002024e-01 2.650744386449387147e+00 -1.880294884689662771e+00 -5.790037400421625680e-02 -3.744604705424373625e-01 -7.101189419946388748e-01 -9.977448717593997429e-01 -1.469674917922223045e+00 5.221030832167068425e-01 2.652241650909439863e-01 -2.036036130737069183e-01 4.196854229945306547e-01 1.075898175556883052e-01 9.553337465237522474e-01 1.269973824449294186e-01 -8.954467639734000617e-01 -1.722264892064394814e+00 -2.945111592694693581e-01 7.056972639785973334e-01 -1.092214408488111355e+00 -8.194882607072105918e-01 3.933198998969155147e-01 1.680434768441540605e+00 5.244187948984627701e-01 -1.038204203382412788e-01 -2.449835250049321456e-01 2.227717648405872275e+00 8.095998756026894227e-01 -1.113607806663118593e-01 6.230155773218318815e-01 -1.628948729681070628e-02 1.781614013976153377e+00 -8.857611264334304124e-01 -1.669868409064771964e+00 -3.495452136499561657e-01 2.103948897126449502e+00 -1.164532864397085810e+00 -3.976986580168794250e-01 7.203958853303455978e-01 1.356595059494465572e+00 6.202872103700949324e-01 -5.889111504397290808e-01 -1.411853275592714063e-01 -7.195229697197507157e-01 1.108287391469557681e+00 -9.790046961305366446e-01 -5.559346682445313048e-01 -6.193809938510150825e-01 3.557758839632056969e-01 -2.113370731617169263e+00 1.213239691577968626e+00 4.250229955134888771e-01 -1.027158711482246911e+00 -1.718893407410563512e+00 -1.793646776572502266e-02 -7.998793796646208598e-01 3.085721742344980090e-01 6.313250994329838717e-01 -4.810983972971919487e-01 9.331404364420117226e-01 -1.611111541372794775e+00 -1.884764617284737653e+00 -1.751562489573396775e+00 -1.857554780412618678e+00 1.712421904863229150e-01 9.175198744973527276e-01 -4.747255670672099193e-01 -1.034441205593707558e+00 2.436188703416545254e-01 -6.484592983854400305e-01 -1.854219541249573222e+00 -2.433795193414066971e-01 -1.142235292129588853e+00 -5.405109531778716780e-01 7.577610669063596927e-01 7.906362937803869395e-02 4.577935920803443554e-02 2.791147385223140986e+00 6.579181445963976083e-02 -9.883502636946976949e-01 -1.760821789594044784e-01 1.287159664989436347e+00 -1.489699975250735053e-01 -3.601612207982319291e-01 -2.606046220637320276e-01 6.200857500616867579e-01 7.833870290546331994e-01 1.007762747717850571e+00 1.932788150162430441e+00 3.409699884610239429e-01 1.756691183969687708e+00 -4.175768663411068976e-02 2.607722658890273548e-01 2.503611310095256171e-01 -7.934692671124220498e-01 4.602754405719486908e-01 -2.102866253074104907e-01 -8.304054518097856441e-01 -5.701153753751312392e-01 -6.228490119883587361e-01 -9.371723170476440323e-01 -6.950223796510041074e-01 -8.226842530664290054e-01 5.627409049140007502e-01 8.811048234723063421e-01 1.610154557962195199e+00 -7.441977150105093530e-01 -1.029374094680143070e+00 6.909844251236534340e-01 -6.749379792043186388e-01 3.506757081105624230e-01 7.515362314668578847e-01 5.744740513034131135e-01 5.376793831023908288e-01 6.005547302348337446e-01 -7.616289987571749354e-01 2.694338785330732677e-01 4.873843420586147501e-01 -3.188537443053418574e+00 -2.279819191208237450e-01 8.171922767653805320e-01 2.582830016163778719e+00 1.286276547516323809e+00 1.200898019792429272e+00 -1.436834634354429818e+00 -2.233285783694762272e-01 -7.531583315127289568e-02 7.212011897484952305e-01 -1.104965164287464052e+00 -1.628965631037231632e-01 -1.143945387143354475e+00 -9.716864714683870474e-02 3.828244719108945815e-01 -2.080875470796934024e-01 4.092693153379402538e-01 1.450689499103607616e-01 -9.981678138783115495e-01 9.947587074613537528e-01 -2.020055965406835963e+00 4.889486236807029651e-01 -1.077057360753161275e+00 1.302667045361568743e+00 -1.460562910245886137e+00 -8.009094798537016446e-01 -8.341530623611403961e-02 2.281440759843715416e+00 -7.501099895839322684e-01 1.103076023337515865e+00 -1.036381217238598218e+00 -2.204736965374824109e+00 -1.225669139601069269e+00 -1.629824133632677530e+00 2.181219534770661161e-01 4.820641236233620397e-01 1.781843048621018222e-01 -3.640174633241896607e-02 1.442536068135053862e+00 4.879060755389930670e-01 -2.358137999278480113e-01 -3.590688331318551141e-01 3.741021023916945021e-01 4.627184018931387866e-01 8.621063744369060755e-01 7.822618152234369626e-01 1.732368454747598596e+00 1.072654426610125000e+00 -1.106946765576650282e+00 -6.900895221513785316e-01 6.074950388744203567e-01 -3.643351148553944929e-01 -1.030886913837317120e+00 -1.970718555407995898e-01 -1.763623503019557393e-01 -6.248922238493206383e-01 -1.541682014934407374e-01 -6.612942586323461436e-01 1.380727424278681115e+00 -1.647327814634630849e+00 -1.941892681814961497e-01 -8.169378040374141170e-01 -1.511056633052033638e-01 -1.226704605539289394e+00 -8.865492456034886060e-02 -2.174318692461630675e+00 4.799595936920902361e-01 8.473324337670457007e-01 -3.892403635735807721e-01 2.022161450011052686e-01 -1.456610483737378336e+00 -2.090195098778339575e-02 4.872737876494952491e-01 -3.680126677374371408e-02 -6.728441160130003151e-01 1.023949229399852445e+00 -3.386668996764385375e-01 -2.782090320579410081e-01 -3.093817332724872471e-01 6.740695527072931847e-01 9.604829070840148475e-01 -8.139314605822604021e-01 2.534744367017676137e-01 6.442242031051198525e-01 3.425111580064040262e-01 -6.745361271345555743e-01 3.404471046108694665e-01 -5.356911256237700814e-01 -1.297329282254430227e-01 -1.799110552613644831e+00 1.335365734577954877e-01 -1.232938087357163814e+00 -9.808260732852276398e-01 -1.592632669761555597e-01 -2.729698414359369441e-01 5.327200556886162452e-01 -1.764296008957566553e-01 -3.825708405475409246e-01 -1.308769517158437923e+00 1.771702324045644761e-01 -5.983430122548566432e-01 -9.454591444150519663e-01 9.697467639444015686e-02 -1.062032260678364287e-01 1.916078313446894832e+00 1.364834881832569291e+00 6.411028646467673009e-02 5.429990270481553916e-01 -1.108188050249850676e+00 3.306225303328878540e-01 -1.768313544357505152e-01 2.352474989656282434e-01 -2.161788365392143529e-01 -6.823965712080408696e-01 -1.720014271765246905e+00 -5.255746678760353507e-01 -1.273513583520521908e-01 1.642222476330545078e+00 7.022575824582892867e-01 3.441689891805338464e-01 -8.588872795440511965e-01 1.085801764235368783e+00 -1.827614372337052151e+00 -1.033579014561478049e+00 -1.735775327392021117e+00 1.204600953330985158e+00 -1.050028218060260476e+00 6.080824028146907256e-01 2.162233631656666155e+00 -1.382222320271054086e-02 2.600503804338404334e-01 -5.027465441068337260e-01 7.096933988471346710e-01 6.464110087175244379e-01 -2.893925759988706936e-01 1.210431386587155655e+00 -6.287859274404156151e-01 -3.114176029775417298e-01 1.573245352557791854e+00 2.847610833900826033e-01 4.959988038382894260e-01 1.098515296883124881e+00 -1.890649359195185619e+00 1.912249673912561065e-01 7.019328892422140864e-01 -1.431452990113453838e+00 -9.321252335852455717e-01 5.460184060283257423e-01 6.818661596148235526e-01 -5.240436719101454477e-02 -5.599950895852889854e-01 3.231950294701194659e-01 5.460682600573693035e-01 -9.147069010506336806e-01 9.728334979128456794e-01 -1.261266409834004287e-01 -2.951080680070143458e+00 7.608473972574554267e-01 -2.447388972377543548e-01 -2.853729237155491760e-01 -3.861213752541099442e-01 6.081791020249520674e-01 1.078739386679672618e+00 1.145024858782806243e+00 5.655335917824882985e-01 -8.725360486805218141e-01 -1.627713258986655809e-02 4.825523962061366023e-01 7.813446275378918005e-01 9.303755513936309285e-01 1.295044333351321741e+00 -7.185655249627062036e-01 -5.878881980195174162e-01 1.278080404083625332e+00 -3.246406066225378528e-01 1.804980369755909919e+00 -1.281298926547816519e+00 1.054080459531907987e+00 3.981532240331550065e-01 4.059474264040182634e-01 5.350626131200417537e-03 -8.864782792826432223e-01 2.080561160366198592e-01 -1.577160311120470171e-01 -1.103802380134771000e-01 -1.534211498178653210e+00 -9.963004675786557574e-01 1.061684000420802798e+00 1.613562358648000572e+00 1.102891404781775941e+00 1.573474059573645834e+00 -1.690709466540636918e-01 4.397210585248385178e-02 -9.919541233844593187e-01 1.307309522245012845e+00 3.152708624204957344e-01 1.863395398382875934e+00 -1.041435662386901301e-01 1.080808922074687706e+00 -4.467492128389423112e-01 1.578654766511936591e+00 8.347342562129338173e-02 1.378769587829990817e+00 -1.419764048326741745e+00 1.253884633129019655e+00 5.284099394174586184e-01 1.433880478431077243e+00 8.539208356258604082e-01 -3.024957954234918089e-01 1.209476077995366161e+00 -1.397019195632666078e+00 1.222402494394396300e+00 -6.040465210163601384e-01 -4.731280307740161062e-01 -1.904952672272442360e+00 6.465862364893565362e-01 -6.666216450431572405e-01 -6.659305630914399421e-01 -6.249335356899226035e-01 -4.336421508511463796e-01 2.326047057615987235e-01 -5.073744491562215408e-01 1.666600256668175239e+00 1.945223628578163222e-02 -1.119510602066263294e+00 7.683132506528987937e-01 3.238571448358289473e+00 1.212040994918549330e+00 6.909640298603088038e-01 2.602540308006277225e+00 1.944481612378094193e-01 -2.101910327076998541e+00 -2.360192688730753385e+00 -1.477965710164799606e+00 -6.665394666719903771e-01 4.128908915986490569e-01 4.922805499351352587e-01 6.536200970195630289e-01 -3.952401464299348799e-01 -1.101573409664577535e-01 2.401540153822316892e-01 -1.415463674801534233e-01 1.401520124249918453e+00 1.041023288858513585e+00 5.924298956317365361e-01 4.236704633661750319e-01 7.558983298615995494e-01 -1.204783864472497967e+00 -6.428407250422651931e-01 -4.246724066863795111e-01 -1.584902288432055606e+00 1.236571232803627352e+00 -4.935311986975045584e-01 2.729418702259753804e-01 1.001753337285429923e+00 1.946674554151907599e-01 -2.148354269178980314e-01 -5.493508753656224375e-01 9.171822624253413159e-02 1.078184738100279594e-01 1.920907355860949295e+00 5.406458241884826155e-01 -1.102710227446910496e+00 5.339153502670732770e-02 1.087482769520425219e+00 6.160648928402959745e-01 3.421000396815940814e-01 6.252457942406656199e-01 -1.408160426864381254e+00 -1.191347011692688085e+00 1.924514497819879377e+00 -6.917576855641521805e-01 1.676887392199127857e-01 -1.302025137937705246e+00 5.573730359626563047e-01 5.756142268363990677e-01 3.921154292919117323e-01 -5.195248068678497422e-01 -6.374977621881379175e-01 1.796447004573763495e-01 -8.058572258590611381e-02 1.292408363284186956e+00 -1.358015131201690151e+00 -6.308000001088086561e-01 -1.780475315217523224e+00 -1.879528434338854359e-01 -3.020511903026656397e-01 3.288256083420395104e+00 1.161914786793193238e-01 -2.106170759515779700e+00 4.442938881504701620e-01 6.383597647896738225e-01 6.365899001266954738e-01 -9.436000139054505631e-01 9.611728925495340858e-01 -8.405741296028277354e-01 -1.334885766887929259e+00 -1.864585893771336378e-01 -1.114787875942691686e+00 -5.671846784044044520e-01 1.812650409087006143e+00 1.051319107758141636e+00 3.884576155945793086e-01 2.364125792649262314e-01 2.136235372700864277e-01 1.139230962572913786e+00 5.564703538179286424e-01 -6.323783927741517541e-01 5.652988010615358494e-01 2.588276758895935448e+00 -1.082347291784207188e+00 -5.357464282237967002e-01 5.546329252370921781e-01 -1.193711969483733037e+00 -1.065309588792667350e+00 -6.900347523651936821e-02 -1.387421997411888652e+00 -9.973376068317537646e-01 6.497745743254685902e-01 -8.687815434530151704e-01 8.905627068674358826e-01 1.623443916476157378e+00 -8.223424317329040001e-01 -1.400745362952311002e+00 -1.708457515924896031e+00 -1.826748412192420734e-01 1.320444774133057386e+00 3.737880174942904143e-01 -1.363133111975065814e+00 -7.173296825021038270e-01 -2.216987271474386567e-01 7.647218076750106341e-02 -9.632939430049609619e-01 2.398668032048682175e+00 1.169430667547686903e-01 -7.639333084788867412e-01 -1.031916547726021427e-01 5.422767932683475456e-01 9.935858503636937344e-01 -1.024728112172783367e+00 5.494558585363181757e-01 -9.724241285039812999e-01 -1.216930949107770221e+00 -5.163783697957395891e-01 6.161940798345597603e-01 -6.173216569661889030e-01 1.328862328760868107e-02 -1.173090473263864730e+00 -1.513032682871712442e+00 3.226645147564539268e-02 -4.091347078781115143e-01 9.218279304569354515e-01 1.659638865975499478e+00 -5.456058848052034449e-01 -2.493587829021861602e-01 -1.618189068329060065e-01 -1.262057559712140287e-01 -6.119227635520606556e-01 3.640938076404428569e-01 7.145306781074335367e-01 3.919966789105891469e-01 8.275519903968553415e-02 -1.425074487310933335e+00 1.068422106338415389e+00 7.658039754468664029e-01 -9.536940244997605953e-01 2.089885176873266470e+00 7.459733049503007862e-01 -6.752170465009568190e-01 5.841002754051131118e-01 5.687755030555097235e-01 -6.722336246358964207e-01 -8.328748278970733443e-01 5.755881420702668727e-01 2.661114836513809312e-01 1.128236364826624261e+00 -3.950847328887945875e-01 1.541435944278107373e+00 2.440962124214096640e+00 -1.216094976065370398e-01 -1.940053140777175389e-01 -1.161141938714827404e+00 -8.150675870560188940e-01 8.550296890929693916e-01 -6.722196633173561642e-01 4.179902106254538285e-01 -2.213196252842571266e+00 -2.892721963028921373e-01 -2.630089596001152774e-01 6.500858564632643055e-02 2.253131923797017322e+00 -1.103882789755918498e-01 4.111889749886827872e-01 -1.502220728344575873e+00 -1.800484657968701996e-01 1.727328226099512198e+00 -3.856230347037536976e-01 8.861973754258480884e-01 -1.172245579453544240e+00 -6.977052241816922296e-01 6.139299743116630736e-01 -2.363229826251410925e-01 -4.263333045113064101e-01 7.571569464125037230e-02 -1.952543429121480767e-01 9.563013236393016481e-01 1.022272350338504721e+00 8.993320581723783791e-01 -1.478468415361942068e+00 -3.952736458125145069e-01 -4.114811073733915525e-01 -1.852531428936377678e+00 -7.443035283275186709e-01 1.063194383140102950e+00 8.960718083625812680e-01 -1.085901550302384777e+00 -1.816076273575084610e+00 1.888214579284950290e+00 -8.693573365765200345e-01 1.577562500267274403e+00 1.199824153535157700e+00 7.804710137564445649e-01 -1.127722671173193802e+00 7.117047225216096562e-01 -9.094272911225531608e-01 1.509080803346116939e+00 -7.534311156004374066e-01 2.509314738380378884e+00 3.605794043940449556e-01 2.565625858223547495e-01 -8.132921726619254388e-01 -1.666817831481065770e+00 4.183376101826387639e-01 2.800805955603999919e-01 1.057708378574510943e+00 -4.322129831777092313e-01 -3.303322624287782783e-01 -2.137689794090701145e+00 -1.673705801743187838e+00 8.187905170041243075e-01 -8.173029957629045494e-01 -4.822131755477451764e-01 1.047683864423498035e+00 -1.144606696602201573e-01 -5.611046904996331852e-01 8.813204578982505311e-01 -1.368114026306535447e+00 -2.278370161396428006e+00 1.279907465929575050e+00 -8.593478746344628272e-01 -1.209221845744862522e-01 -5.769513984158988196e-01 -1.660700394823481085e+00 -4.396133295165324251e-01 -7.645864212447140984e-01 -9.837299704235655806e-01 -1.069458263210079974e+00 2.161382342714066873e-01 8.311193530191006706e-01 -7.417758344657242597e-01 6.621730045633841266e-01 -8.448550147356402584e-02 3.485812098753369170e-01 -9.573335447090105532e-01 -6.722567095700179296e-01 1.769280534202745114e-01 5.952876874298552133e-03 -1.309986549566678482e-01 -1.923963496447829158e-01 6.147312367296460245e-01 -1.904464938361494775e-01 1.128262802029551759e+00 -1.199775259096952595e+00 -1.551641204732397694e-01 -1.530177179098441753e+00 -6.833336327853281600e-02 7.748121458682402096e-01 -3.682267363564304397e-01 -1.591433601563845501e+00 1.133875512471697267e+00 1.283482248567591855e+00 -3.203271044924299038e-01 -7.095257467369177062e-01 1.362738887263983845e+00 1.121173439419918205e+00 1.386410394803275548e+00 -8.652999371645898607e-01 2.274542650467432370e-01 -3.914421131834910361e-01 2.198943714054909238e-01 1.652444796055423160e+00 -2.202756238617839812e-01 -6.326402414242517924e-01 2.134525203600182941e+00 1.775348912333410134e-01 -9.456973923927720904e-02 -9.769123230787400969e-01 -9.520447959709608110e-01 -3.571487061220027237e-01 1.601594787133617248e-01 3.644826274704798252e-01 4.723557819144674763e-01 9.719170077062638802e-01 4.040945094999572884e-01 7.979655160955373416e-01 1.330221840615477324e+00 4.213815352981494233e-01 -1.118642034340938674e-01 -7.187694422262329574e-01 5.743411445869417431e-01 1.293845928720571914e+00 1.422941791145126533e+00 -7.209390538235707080e-01 -1.121503573409785792e+00 -1.027754264883125490e+00 -8.009332916510119027e-01 -2.155568228932970065e+00 4.891622088738711849e-01 -1.130419799558298299e+00 3.630438405209343578e-02 -8.838377700625794642e-01 -3.401591910842940436e-01 -4.310353412820945862e-01 5.590807803947590582e-01 -1.400652261256393194e+00 -1.126054376624380099e-01 1.620074686137634168e-01 3.727594009442378176e-01 1.450541090874324091e-01 1.769295869456639636e-01 -1.671951625011365739e+00 -6.971694895107465317e-01 -1.891593312714937802e+00 -5.896759707625541802e-01 5.549527318718779911e-01 -8.037241841080320359e-01 5.242443478717333516e-01 4.996190319864151630e-01 1.337409509160687904e+00 2.230789293526332706e+00 1.173841718097264009e+00 -4.281310563994935592e-01 1.564285555692623009e-01 1.295333555612693921e+00 1.877780113026861208e-01 1.045047456799875318e+00 -1.034406389408383253e+00 -1.254174418602242158e-01 1.041343207480259547e+00 2.325811014936153831e-01 -2.389191304026898610e-01 2.659901898136489140e-01 -2.324936420671712689e+00 1.379314313329834230e+00 3.214124604803669794e-01 -3.710818917226652025e-01 -1.204507591241321229e+00 -2.855329186455285995e-01 9.223582122413331863e-01 -3.463255953906262397e-01 2.354726803511844324e-01 1.606142569389379104e-01 4.617865080951323586e-02 2.478370159396573597e-02 -1.601874632214708827e+00 1.992404345726766168e+00 -6.158693876734274708e-01 3.696245055660824508e-01 -4.612232857794161256e-01 2.935231941014130319e-01 2.996156472423391892e-02 2.337698835152924204e+00 -3.920062997956341028e-02 -3.323449949116864532e-01 1.133607366714190601e+00 -2.142055108494962390e+00 1.770787619249640787e+00 1.792710934836653891e+00 -1.322066558914223089e+00 -7.112868692181762986e-01 -7.787634624517791870e-01 1.634574289272778813e-01 -2.890716024221173450e-02 -6.854132562491656033e-01 -9.322454548134585517e-01 8.288227428434452593e-01 1.380642859270264644e+00 -3.712681321117561883e-01 6.065708773855845726e-01 9.397821702713513581e-01 -8.917167467092426136e-01 1.355368323390706564e+00 -8.919248762511560180e-01 -2.467270619966573653e-01 1.768738083034112341e-01 1.573984244751564621e+00 1.021118264783476004e+00 -4.862146688200327249e-01 -8.801409030075308948e-01 4.124625482154298806e-01 -6.771386455369945989e-02 3.830596375271027587e-01 -8.774612380011861390e-01 -4.951341474769831441e-01 -1.198614151806801642e+00 9.490332673633141702e-01 -1.057971882460900792e+00 -1.432262225591295568e+00 3.968812871143959642e-01 1.405713344542879772e+00 -1.306476231890092876e+00 2.140785736686072749e-01 3.189466662282982146e+00 -1.453190055033208639e+00 -1.608850441277809851e-01 -1.607927214162734320e+00 3.689927329833212477e-01 2.049902597844852903e-01 2.350690091633242940e+00 1.302781735639236604e+00 -1.235792998711531698e+00 -4.351612764073449213e-01 1.116355534893206158e+00 -1.155900188332905421e+00 2.749948494739501648e+00 1.048955244712363122e+00 1.924509692662774940e+00 2.981184128322274529e-01 -3.522453296037320047e-02 8.423989457962685612e-02 7.221979667927994617e-01 -2.710208217859031876e+00 2.841566359595339986e-01 -5.119244908718071363e-01 -8.469879732220432222e-01 -1.686424028000695019e+00 3.094241068454699484e-01 -1.276956889508043869e+00 -1.823951518128537341e-01 -5.895584126488804255e-01 -9.508965740353493290e-01 1.493517055708878827e+00 -5.560543076431948561e-01 7.473497330717390197e-01 1.002429538188009728e+00 -1.978130350503908841e-01 -4.788921941308604824e-01 3.434183713865598397e-01 8.076274362983695276e-01 2.370221485532780781e-02 -3.792520994342689078e-01 3.677729715872198324e-01 -8.805364086376751831e-02 -2.872668102879455398e-01 -3.592174115234384235e+00 4.915434104632760426e-01 1.089586935393922706e+00 4.727832353315927216e-01 -1.137426334046297782e+00 1.565099793241114368e+00 3.814766050302182965e-01 8.971409207662063290e-01 -2.898968200867138578e-01 -1.502901655940917625e+00 -4.167513381825633800e-01 -2.937044281747666630e-01 2.241781798846158025e-01 2.218922051867731893e-01 -1.007557737414700866e-01 -2.917410482043413800e-01 -6.351588412500640268e-02 1.397399926528308578e+00 -1.341330425763826995e+00 1.674196800007210273e+00 1.306068144339200598e+00 -2.089733886077252301e+00 -1.387670367194672738e-01 3.482837214655490343e-01 1.221147271694680958e+00 -5.784697865888903667e-01 2.773193632671472897e-01 -1.051681897268337496e+00 1.451098187119372884e+00 -1.157645239872721610e-01 3.415142780293625724e-01 -1.178229628392903905e-01 -7.042992287186726763e-01 -5.069498833416611339e-01 1.057410425745476251e-01 6.554944588213317269e-01 -1.075107483356053439e+00 -8.065886219591122952e-01 -1.253008642311128351e-01 -1.858403710713135426e-01 -1.795851780310702361e+00 -6.050925026754605529e-01 -4.309441383148452376e-01 -4.535238500413664164e-01 7.714150590550635789e-01 -9.989908173187953544e-01 6.616797699127382471e-01 1.504151965278930914e-01 -1.039834443963574273e-01 1.218016605198636748e+00 -3.460864099974081398e-02 -1.355798554316256788e-01 -1.663006752742593741e-01 4.801585016923939908e-01 -1.495655044711122095e+00 -7.548913715702475491e-01 6.312834141595518034e-01 4.257548488977765944e-01 -8.507036872399371674e-01 3.216849080850209264e-01 7.701418868289825470e-01 -1.841092140473844063e+00 1.396914118040159192e+00 7.618501431242407085e-01 -7.948756682673560059e-01 3.461670575532549976e-01 1.023602612177421933e-01 -8.969076768960121404e-01 -8.020491588822020734e-01 6.922220145453281681e-01 -1.598006353996991313e-01 8.438094555969932742e-02 -1.023031605415419598e+00 2.075452559047689771e+00 -5.530178695994723004e-01 3.672594232698270234e-01 3.074372293720928906e-01 5.200343037466378382e-01 1.298795089910232126e-01 1.086350354207951119e+00 9.134824761671025417e-01 2.245539596244818248e-01 1.343750359489631618e-01 -3.785824869563866879e-01 6.590545950169306444e-01 5.053348314920467210e-01 -6.782753165472212020e-02 6.339160911427726974e-01 4.514058235968470417e-02 -8.272172399462893733e-01 -6.088741358651911240e-01 -2.900818789408069254e+00 6.669143892422022546e-01 1.144270986541223278e+00 -2.086151412982379938e+00 -1.099294413109734025e-01 1.146060122807834203e+00 -1.062255660013971675e-01 -1.429844615506187022e+00 1.324433069808365337e-01 -7.650628123477143383e-01 1.939746172638820709e-01 -1.167759701092194513e+00 5.987583430029224107e-01 1.402789273157277528e+00 2.724689382847518826e-01 -1.590710340542966506e-01 4.152542441077389790e-01 9.007525825047658641e-01 -1.610990330046251140e+00 1.098465365092890778e-01 1.342602107078360585e-01 -6.810335600776100673e-01 1.414722581236655286e+00 -1.323215627106016090e-01 6.558161534048478902e-01 7.958472917348522468e-01 -1.964630389897814133e+00 -2.897731779944774932e-01 -8.372857804271029991e-01 -1.362949717576227959e+00 -1.215931238891519023e-01 6.403477890273567841e-02 -5.749845496850566340e-01 -3.460345082597782174e-01 1.018101966930510693e+00 1.162049242386483217e+00 1.396463141098832184e+00 -5.887926884687225693e-01 2.621048519870919358e-01 3.246688926128916131e-01 1.849855880973367839e-01 1.579057888717829428e-01 8.646196872130225142e-01 -3.869889652941757574e-01 -3.011060854112676544e-01 1.030430567514609486e+00 -1.406394608895106604e-02 1.968816120063708597e-01 -1.037135752038628400e+00 3.939115568553597790e-01 -5.870284038488380318e-01 -3.749146158578034460e-01 -3.315678373617307884e-01 -1.369683985760046241e+00 -2.242749488188084395e-01 3.119734159350276315e+00 -9.687173293591647694e-01 3.513396799419106764e-01 -4.325346388338111026e-01 -6.459336099462535952e-01 -3.600274451574139722e-01 3.936296483969132787e-01 -5.389153368665449140e-01 -2.599011852928994060e-01 -5.578792611651726963e-02 5.823149313425979301e-01 -8.705051405009883725e-02 -6.226970412490778761e-01 8.586414368945429754e-01 -4.488938868725696474e-01 1.797096128531421311e+00 -1.479958911721428683e+00 4.366568965222836773e-01 -9.255631082743444038e-01 6.355195913001175922e-01 3.685514452430432852e-01 -8.622405573213486329e-01 -4.037317825061453869e-01 1.760710356801366838e-01 -3.217012082100571546e-01 -1.813832401604356104e+00 3.534938056480724788e-01 -2.427061512520823361e-01 1.925431764113158861e+00 -4.404634780451480713e-01 -1.023041830666241020e-01 1.294067603788591425e+00 4.166428735316383136e-01 -5.849093996371669268e-01 1.309429778117296106e+00 1.590270431449607169e-01 -1.137762922509680585e+00 -1.786376047188818761e-01 5.914215921168185577e-03 -1.213388701972956341e+00 1.611912405520796066e+00 9.425342396713493054e-02 -1.336264830289600081e+00 9.058636369725379944e-02 -8.678614336301480048e-01 1.503397543020858484e-01 1.770355462211109232e-01 -4.101796704340425204e-01 6.096210844943646956e-01 6.079000593430933935e-02 2.122299213504513504e-01 2.695256110438857267e-01 1.214146642603281867e+00 -1.256212201605662049e-01 3.067230399297606880e-01 1.001756139470762585e+00 -9.396552667571073103e-01 -6.766263701248862450e-01 -6.908031147906184069e-03 -1.236720739542607861e+00 -8.361795307193412574e-01 9.554293529609412250e-01 6.981116990100690867e-01 -6.659036914945234420e-01 -2.054636869464111282e+00 -3.493753312682951195e-01 3.453710352671984229e-01 -5.143276048063448735e-01 -1.004895185723903239e+00 7.906736069148642132e-01 1.157347527201442600e-01 -3.078273924722401689e-01 1.818370261761435014e-01 -2.763678320214211781e-01 8.833786809338609602e-01 4.959143104723541806e-01 1.974818261221332749e-01 1.543320829290589780e+00 -8.148459881754556156e-01 -1.004712382719431973e+00 1.983568794819038361e+00 -8.155483149071565130e-01 6.123017523773637283e-01 -5.124073957851630334e-01 5.728332861860443437e-01 -2.887227035097270633e+00 1.059506201499838651e+00 -1.290439705661179604e+00 1.163253586899710701e+00 1.283117292884874638e+00 4.753050764562949948e-01 -4.233392910507797202e-01 -5.395172824529911315e-01 -3.202289363809592837e-01 2.469147620987456604e-01 1.316806415625056959e+00 7.473819482082314503e-01 7.382191408390297305e-01 5.162298939803379172e-01 -1.075082809021330243e+00 -7.326129661581980423e-01 -9.766183399057845049e-01 -3.888830317223848643e-01 -6.432046575109920394e-02 1.597154533980791768e+00 4.395401493005834936e-01 5.480147457071480321e-01 -3.434141134728914135e+00 -1.682610388643550836e+00 -7.302093911338030097e-01 -7.774530251048803464e-01 -1.355677983805857911e+00 1.771639323283133102e-02 4.461453644985442502e-01 1.709714608428443361e+00 1.744853047795461576e+00 1.425045041376613031e-01 5.241586849549223492e-01 -4.421631210478455531e-01 -9.946521313302798817e-02 8.768384672071850572e-01 1.615976948742804620e+00 1.061797849858541865e+00 2.382140850673739041e-01 -8.193860418261892375e-01 2.307793462837698373e-01 -1.619896260960899781e+00 7.909461309515903871e-01 -1.056036233638290245e+00 7.363507176266602672e-01 -1.868513237509894287e+00 8.184171552056621057e-02 2.457723519811704505e-01 7.934871700041089548e-01 -3.801735390782245427e-01 4.390996661988812444e-01 9.221949596968245233e-01 2.009167493945407668e-01 6.903065209700257610e-01 6.755656227037623029e-01 1.585913209748568767e-02 2.001004420085859270e-01 2.363411962994690918e-01 -7.948964611002253822e-01 -7.745840132031748260e-01 -6.790551305394837422e-01 1.222222121525175398e+00 -2.878923462151568025e-01 -1.584439090237083292e+00 -6.729726374839317682e-02 -4.442688568468033394e-01 2.817599692007857759e-01 4.186032672724010473e-01 -2.054369483015385800e-01 4.166461512313647808e-01 5.998390067273704496e-01 -8.066926640854075181e-01 2.526362667137803442e+00 -1.580600990081375556e+00 1.851196424389028872e-01 -1.488042250214746787e+00 -1.413533996267980930e+00 -3.809883265179713208e-01 4.015521879808702649e-02 1.123821610370082436e+00 -1.657946382625351822e-01 -1.041761064966336914e+00 -9.014184311725889076e-01 5.442694922810592528e-01 1.511000017485111924e+00 -7.416461297340573022e-01 8.690422697631373650e-01 2.878099779801021052e-01 4.214980691986268124e-01 1.395059738842677088e+00 2.254767477813366880e-02 -2.082729329860752543e+00 -9.412107600891368719e-02 -1.494731596394088369e+00 -4.195346679262407230e-01 1.432174863883330040e+00 -2.406762910864391980e+00 1.983693448783784286e-01 4.111946952975566449e-01 -1.459361551815692160e-01 -6.036055212929533620e-02 -2.338883350886901358e+00 1.293825520429591203e-01 1.227555104072070247e+00 1.226521032485342388e+00 1.019547648747756385e+00 -1.420641939316550362e+00 6.124086291148421735e-01 -6.852448871488905913e-02 1.194734177987992529e+00 7.889364906863279847e-01 9.667685909714633929e-01 -1.416568896862479665e+00 3.112345482848656308e-01 5.426045696495601645e-01 1.002767252969008815e+00 1.574993178210168265e+00 -2.771198165626313423e-02 -9.552305846314820270e-01 -1.712082831308712416e+00 -1.375311354076155790e-02 -3.532584594421871449e-01 -1.642760569653566760e+00 -2.197135919537829718e+00 -7.486662813463238475e-01 -1.461952487649784416e-01 1.046145122193678390e+00 5.493801930555247681e-01 1.683514727402539046e+00 1.090811127688232629e+00 -2.573985937549375103e-01 -4.711006689692225358e-01 -3.215859829532475428e-02 -9.413286183917675132e-01 4.072196630529339445e-01 -3.494565147608397204e-01 -3.204034350162979217e-01 -4.303531109847751890e-01 -2.324977372720201940e-01 1.028966598647180319e+00 -1.585444342793596473e+00 9.755391081038086165e-01 1.720400752761407803e+00 9.872624608664265500e-01 6.325746530450804261e-01 -8.265957183060275160e-01 -6.430067591349727385e-01 9.175047940007041714e-01 1.855434836879633342e-01 -2.709398744966828310e-01 -2.388903372682319448e-01 -8.347699104955462746e-01 -1.343097984170546377e+00 2.962182239396891070e-01 2.172901817194644813e+00 6.031526211630500178e-01 9.358213326844629087e-02 -1.051753370444552305e+00 -1.353775482277212561e+00 -8.145322857701335906e-01 -4.710368698296858447e-01 9.607025271293816449e-01 -9.423255118530871055e-01 1.449067762626275180e-01 2.401603061449590903e+00 -1.474536700268108402e-01 -7.439139565992353154e-01 -2.246924479764328630e+00 1.051791945231267955e-01 -8.420237056499324524e-01 1.750594924406580377e+00 -1.550585643990498586e+00 -8.046791803582613589e-01 1.177377464004313312e+00 7.741549578660537057e-01 1.441450305061583226e+00 2.612836444075125053e-01 -2.666803088844559855e-01 -6.137078002887158545e-01 6.402829246026476608e-03 -7.681962519467758765e-01 -6.506340774541868877e-01 1.697356845244286205e+00 5.319848297430760375e-01 -5.029006168357540441e-01 -1.038567448449723152e+00 9.560239524051630244e-01 8.236947232718820899e-01 -7.620130282844592706e-01 1.159080688353798072e+00 -9.745071772565955248e-01 6.027805856593009270e-01 1.116605960399044806e+00 -2.454621573369540899e-01 -8.437695043691559871e-01 3.788778408968953570e-01 9.014162680473074563e-01 1.901496123303224373e+00 1.825257917756833548e+00 9.382166781960759039e-01 -1.243502506460891333e+00 5.963036561251665590e-01 1.015786698651134981e-02 -5.245730774511366684e-02 -3.405583402764895684e-01 7.189862504785593522e-02 -1.112395538983991905e+00 -2.190571832594545576e-01 6.136050956543500634e-01 -4.340464068480723858e-01 -6.347102980113905613e-01 5.616325658949257171e-01 8.752582235117840614e-01 8.681207519264041439e-01 -5.768714983967017096e-01 7.879651622935429645e-02 -2.010345123034795289e+00 5.152096580067696552e-01 3.693179709961469381e-01 -6.382318334203473942e-01 -1.169994025220840589e-01 -4.607491702362386254e-01 -1.407253603178694856e+00 2.422554420925983332e-01 7.604661585548239122e-01 1.373214876756235547e+00 -5.894018648282455253e-01 -5.150615472785449178e-01 1.069391710257101696e-01 5.553133252246522655e-01 4.724725152607238410e-02 5.727622932245592935e-01 7.366542342894397688e-01 -5.495384033237593613e-01 -1.016679739671204175e+00 -1.692852282910265682e+00 1.167806063758096258e+00 -8.689689316952382836e-02 3.531436212512515938e-01 -4.506222444331853816e-01 1.174165968611008415e-01 -9.732549011963889107e-01 6.087547328642478606e-01 -9.451664956000841444e-01 3.423304643597499530e-01 -4.466474134700775811e-01 6.809189476821926323e-01 2.029345610655606813e-01 3.439937554792583119e-01 1.198801566272726049e+00 4.400326242025226486e-02 3.818094274806894672e-01 1.531464952496555953e-01 -1.300288298118926766e+00 8.123857630359315740e-01 -4.647340577150275293e-02 1.425844972579435543e+00 8.325334152507787300e-01 -2.438756708648295302e-01 -7.249289321744877279e-01 4.775445018294747768e-01 5.445807781074889498e-01 7.210684702365598442e-01 -1.201112369336768015e+00 8.270583641300036648e-01 -3.657417378629743143e-01 -6.956082218040721132e-01 3.390076123675259678e-01 7.441025620462216050e-01 -1.193382068324150502e+00 -4.888118047774739905e-01 -7.194927151572997337e-01 -2.553673674748415667e-01 1.259578560476050102e-01 -9.671140853909314661e-01 -6.840463406097320176e-01 4.317511992549510347e-01 -4.389555317960359276e-03 6.106114240785642799e-01 -6.512902263722820662e-01 9.586992448043798465e-01 -5.978750557153345024e-01 -1.159158009952300006e+00 1.102202673347080664e+00 3.550141033007468416e-01 -9.591236519419001905e-01 7.338925082657574706e-01 3.021763745763804021e+00 -4.426905692653899105e-01 -6.621603470966677119e-01 7.478794658792540240e-01 -1.376946598163253599e+00 -6.917637706028434419e-01 -2.417172510304336219e-01 -1.062259633813585014e+00 1.449180364514837560e+00 1.625133428604387920e+00 1.565718956634768011e+00 -1.343922794013016286e+00 -3.866201853972260349e-01 -2.545182132653246998e-01 -2.010208291418162485e+00 -7.101250940887856578e-01 1.827984590191424674e+00 -1.168429569354643593e+00 9.475911950999097444e-01 -4.526439667844538439e-01 5.877181892942663355e-01 -7.209351608953626922e-01 6.054362375305435418e-01 9.343221594591908374e-01 -8.683503492892444831e-01 -6.414117391225150344e-01 1.520165991506138736e+00 -1.035929940816706418e+00 -1.178731483169617622e+00 1.754663720574845265e-01 3.981550603039659547e-02 8.846311162281295104e-01 4.308827530092378399e-01 3.406280431183982271e-01 4.037876362645436146e-01 -1.330436154933249293e+00 -7.427361501541426270e-01 -1.422788070930257387e+00 -8.299611475887290479e-02 -5.180917643992095645e-01 1.142786436588801191e+00 -6.082829196224796009e-01 -8.301217051504067301e-01 2.384002714023224778e-01 -1.262349244131509618e+00 -2.599921312889497127e-01 3.468553018631237994e-01 4.153237206918761748e-01 -2.448317066577938850e-02 7.596144752259232913e-01 -4.657387806826526755e-01 -2.791336789512700034e-01 -7.132463650949322220e-01 -2.366551500777473449e-01 -9.501566943732060455e-01 4.368767964140480298e-01 3.709392345271766978e-01 7.191499551658016021e-01 7.871265918815446572e-01 -1.242698411778346390e+00 -1.710365667834202463e-01 -1.412038414005999831e+00 1.132494759322532518e+00 -7.740371487162931441e-01 -1.392735474646557003e+00 1.328626921555017937e+00 -7.932778899897123814e-01 -2.027201740288399889e-01 1.514630465439262552e-01 -6.950898718857920766e-01 1.245686815411614079e+00 4.484738498398775919e-01 -1.036820746782298047e-01 1.103791050485915637e+00 -1.614080710837718424e+00 -1.040025105411822137e+00 2.842323281782830474e-02 1.323580150139618938e+00 6.713858478068341906e-01 7.133651834363190225e-02 -2.474021092222566054e+00 -3.445212325902443640e-01 -1.708718631727372816e-01 3.570839679592531790e-01 -3.761969237344373052e-01 6.535700235776386036e-01 -2.946246947804300187e-01 -7.625686743253151656e-01 6.094645125770817851e-01 -1.076138323523160079e+00 -1.529921837741613722e+00 3.356218307456046990e-01 -3.861090165549168618e-01 7.572506164224168668e-01 1.025803227303665022e+00 -1.066481726865635249e+00 -1.338373004863365967e+00 1.385950441659218990e+00 6.718475621049395663e-01 1.073110340205079449e+00 -2.513025181094334370e-01 -6.053472623173912215e-01 4.785683000558260680e-01 4.872833322323957828e-01 2.093955083315521826e-01 1.353822639837757968e+00 -1.120352314360757884e+00 5.896037808753207266e-01 -1.884951203749695159e-01 -2.238891523069176659e-01 -1.016406234213710125e+00 6.039992662036777205e-01 -3.647123436505379512e-01 9.430666803837747247e-01 -3.623816588128717653e-01 1.044591212022765170e-01 7.537839143508565654e-01 -2.859227737877437781e-01 -1.252539138549401798e+00 -1.468240844378912779e+00 -5.896756207538692562e-01 -1.674452928696458454e+00 -2.818225023803974327e+00 8.554620558857646273e-01 -3.493538283195375405e-01 -4.185494636500734500e-01 -1.208104455630078622e+00 -1.481737664216018047e+00 -1.301713540000177301e-03 1.431987080810451340e+00 3.670930798276153539e-01 -1.337770975310999255e-01 -7.524440359892078378e-01 -1.374044804397959618e+00 -1.041809054761095199e+00 -4.546604636365347840e-01 -3.898745378816006468e-01 2.114817284359991945e+00 -1.802004283508278903e-01 1.046989011629223087e+00 -3.395566052394990986e-01 -9.649957664235306876e-01 -2.538163256217264019e-01 3.743854452497014096e-01 -5.457891815002070546e-01 -3.545842429360289150e-01 9.150718876382261113e-01 1.685210436044234372e+00 -2.437040567465895424e-01 8.101340449485489037e-01 5.985222021325601327e-01 1.929451862723941813e-01 1.616727792587691059e+00 -3.884955084282446652e-02 7.813667031617945735e-01 -4.410568957651587185e-01 6.191718876287127804e-01 4.250157121233156254e-01 -1.108929100734311834e+00 1.356643279858688933e+00 -6.424030352415049938e-01 4.296955235319780408e-01 1.960527889034983318e+00 -8.944385426803580508e-01 7.295428126468269658e-01 -1.143671191926472597e+00 -8.321816333444254088e-01 -3.241148544417178368e-01 1.407222551697526969e+00 6.702985219383449378e-01 5.500007254985130878e-01 -8.420877225455934978e-01 8.245107278889604041e-01 -1.113668683381555002e+00 -5.189905855291843118e-01 3.207038281930709167e-01 -3.463411820226213744e-01 -9.200784163203403754e-01 -9.921287024477489780e-01 3.600002068119492749e-01 1.255797053047390081e-02 -2.092681997090025114e-01 2.173037508237204984e-01 1.051033304985302896e+00 1.363851969369788142e+00 -1.437605560372153368e+00 -5.544154077235414757e-01 9.626982930303925601e-01 2.332851164978214931e-01 -4.364170903653688538e-01 -6.317846309320748199e-01 1.528430072775499360e+00 8.506913634291084492e-01 -6.893373951590883175e-01 8.868941566766436191e-01 -7.600279769019542275e-01 -1.115522363161635333e+00 1.568327472752269802e+00 -7.561848882352029122e-01 1.239087064658026538e+00 2.589821113752968973e+00 -1.393044881551326997e+00 4.399819102641229773e-01 3.743775924140694822e-01 1.709245438462260180e+00 -1.735123744274852609e+00 4.297246408660180261e-01 -1.880973278570802487e-01 2.562559382014591769e+00 1.114210897505522713e+00 9.500996144852538738e-02 5.629451644957592094e-02 7.797679744721832673e-01 -1.006754722116264711e+00 1.956399358682495704e-01 -8.850183117785244136e-01 -1.609211468574767157e+00 -1.156196012982796395e+00 -8.887827403432633222e-01 -4.224518681801336384e-01 -2.509252670563077436e-01 -2.376679347601658443e-01 -1.251296839179832476e+00 1.463600087223534629e+00 5.612810942963002425e-01 2.108718708298187750e+00 -1.271389837794253186e+00 1.197446485436738595e+00 3.920202297690439930e-01 -1.822360665523189982e-01 -9.418362089876629595e-01 1.128228864042384982e+00 -2.338402357361313855e-01 2.129666566117268456e+00 -5.521412228631259467e-01 -1.111509609916872393e-01 -9.092315797770093022e-01 5.770744887599002504e-02 -2.993972128973624858e-01 -9.729561592442853568e-01 1.909162349670779357e-01 9.190702373959299676e-01 6.114718515948499578e-01 -1.169012731306891872e+00 8.384608382584400887e-01 -1.217745755318078160e+00 -2.018878462935097262e-01 -5.142356955991348455e-01 -3.108855109044445994e-02 6.291775852183454365e-01 4.906019928810314568e-01 6.905370117964614307e-01 -6.179281740144476620e-01 -1.754868586557168930e+00 -1.463117172123284127e-01 -5.870026227633493576e-01 -3.133661513620428773e-01 -1.890451361067757796e+00 -6.394980562722799577e-01 5.428581327543704482e-01 5.173790722243472029e-01 -1.106357034887875290e+00 -1.935365753737720018e+00 5.937610181373625950e-01 -1.152612098022593318e-01 -1.329499768648404467e+00 1.334876137188509393e+00 -2.725684643967366330e-02 1.186085042867084827e+00 -2.664246289742430718e-01 7.836768793575136227e-01 -3.724466356237464693e-01 9.074240763518350850e-01 -1.239043613783116365e-01 1.962307705044195272e+00 -1.386884333794764501e+00 2.423822548531934906e+00 -5.520624372423756920e-01 2.535615202488794018e-01 4.723091940050174742e-01 -6.966264353838233503e-02 -2.779298699537565476e+00 8.041208350865812760e-01 1.763895137540256730e-01 -5.769934182134459633e-01 5.544702597521913301e-01 2.268952415528747713e-01 -3.234617660336225331e-02 -8.664286951137322168e-01 7.407167205520092113e-01 -1.107412581966601972e-01 1.170818426649659516e+00 -1.762134120852444363e-01 5.949047739054694750e-01 8.682173657720388630e-04 -4.404781424547997704e-01 1.348967601245457448e+00 -2.269206265033635594e-01 5.443760135662739641e-01 -5.040739301196752731e-01 1.037908464221948268e-01 6.803100302389848419e-01 9.341491079689310251e-01 1.110764776595844827e+00 -1.149312026106395157e+00 -3.199738721910433958e-01 2.017517739017324896e-01 1.591597511251319874e+00 -1.642931282433612195e+00 -4.247884424264624648e-01 -8.876226676249920899e-01 1.288359773349267989e+00 -6.148826413280974457e-01 -1.306309286164655026e+00 -2.771427257698205193e-01 5.947829736476674123e-01 -9.016539691307381421e-01 8.737490945349273008e-02 2.289312095385634960e-01 -1.083385167405434224e+00 7.993373562361280049e-01 -2.741562377343567669e-01 2.053011035034044252e+00 -2.844542904697094921e-01 8.405207796208730153e-01 5.843299756172930515e-01 -7.315083295964263099e-01 2.301150595143254929e+00 1.360751668763785505e+00 -4.512463733625423495e-02 -1.000256589439128208e+00 5.880043697541722514e-01 5.824818777916022094e-01 -1.689584712149444723e+00 1.824787127531078079e+00 3.612449314750157403e-02 -5.281988204540626342e-01 -1.625350564694183708e+00 5.182461376213991500e-01 -1.597039175986383119e+00 -1.867716364020372277e-01 -1.007410405216337956e+00 6.364985391132963466e-01 8.284835391843143881e-01 -3.379077441639030788e+00 -4.713824318120952706e-01 -9.195112113916219243e-02 -4.497199476884324865e-01 -1.854940563769897244e+00 -8.731165598455925547e-01 -1.357611427559899386e+00 5.488612418880733923e-01 7.390063793186019137e-02 -1.272844838320741573e-03 1.594804306415946726e-01 -5.205698162862992806e-01 -6.913195877561442160e-01 -9.552831423407640576e-01 7.844369926519603187e-01 1.013881387865001704e+00 -1.788236305824014716e-01 1.450822534213422055e-01 1.304896430830524041e-02 -6.174837261070487138e-01 2.352359258895615202e-01 2.918923463899933401e-01 7.749394734072568847e-01 1.293395082088816483e+00 -1.734829865412732763e+00 3.813634577093814593e-01 2.210739766531109041e+00 1.179277476524134949e+00 4.930253357412347492e-01 -4.604851507247507136e-01 6.551741758438961449e-01 -2.430806260676358743e+00 -3.689689893069720283e-01 5.943025213319622635e-01 -7.391097630387649664e-01 -9.856961229709620964e-01 -2.068735115596317398e-01 1.669151622301211724e+00 7.459688608057719605e-01 -1.533145011227496635e-01 -3.543142819828071777e-01 5.045112903785835545e-01 4.591345439957968955e-01 -1.123581333037172225e+00 -7.878944843741306769e-01 1.480375445044805227e+00 -8.517356552719701490e-02 -1.075883155131220903e+00 5.972994318420067339e-01 9.448226224722129363e-01 3.125232231062178290e-01 9.912929956283560162e-02 1.901815977223131782e+00 1.852150202490361330e+00 1.633362420913645030e+00 -3.516783726341695115e-01 1.070360012579373965e+00 -1.203688271424089296e+00 -7.924803887932259094e-01 -1.305935262368688621e+00 2.621334678752614347e-03 2.522808822882307567e-01 4.697770052083286574e-01 8.280021319770056731e-01 3.497812303844806125e-01 -1.171736661378339095e+00 -9.132962436785684313e-01 1.351170816373331807e+00 6.871640112730018624e-01 5.331741938392507985e-01 1.230329503903166977e+00 1.366012775288686643e-01 -2.824392396636795644e-01 1.512509104340820976e+00 -2.469025589066578819e-01 -1.455316306166430262e+00 -6.898501711979175832e-01 7.656741609011216143e-01 8.908247978759750163e-01 -1.325516073891111757e-01 7.432567453492074927e-01 -1.102391580601360888e+00 -7.886144533309555893e-01 -4.800248472672051236e-01 -5.712292906355015409e-01 -9.829054197612780985e-01 3.859337204188595383e-02 -1.769526962487642630e+00 -1.792709882401722465e+00 -1.433928918291951238e+00 6.087384632619317060e-01 -3.827693006134066933e-01 -2.187404878503374506e-01 -1.026978091715285979e+00 -1.049910983717320168e+00 4.383957418962349251e-01 -7.483017744891625744e-01 3.672988770408299186e-01 -5.062857311082633593e-01 -1.012298898570793693e+00 -9.557116756223477116e-02 -2.067212414031703582e-01 -9.882764972881530330e-01 -1.065089930087601111e+00 6.082426506622087281e-01 1.761069247922790293e+00 8.592129584629480954e-01 5.652706477351818748e-01 8.095211507167866805e-02 -2.711916432949156297e-01 -2.533795554955745599e-01 -6.919324278670077044e-01 1.152810517489028852e+00 -2.993139605207635889e-01 -1.290669702270240693e+00 8.823438727979738827e-01 3.948168384114726648e-02 -2.176423366993681885e+00 6.827060885042568472e-01 -1.551263161588847805e-01 -9.780421421560318851e-02 3.407580698695383270e-01 -9.952205364355938277e-01 -6.544077847950900972e-01 2.435095987163306663e+00 1.752700034872085588e+00 1.076729266437693733e+00 -1.107485968442241564e+00 1.155349556046335824e+00 -7.726916185339277598e-01 9.192678146030804076e-02 2.721856377255101878e-01 7.800991973479973751e-01 -1.101116274783060095e-01 1.435791291885870069e-01 4.188507111753632661e-01 1.321973027363931408e+00 -1.050443729686699301e+00 3.739741609061699723e-01 9.755488965771760279e-01 -1.055532313387329335e+00 9.727005712480454314e-01 2.600726566772169623e-01 -5.299523576594551699e-02 2.168966514724701145e-01 -3.955989157032502312e-01 1.377680379662655330e+00 4.032584205931588062e-01 1.058830450915081850e-01 1.107872056369873404e+00 -3.050518686394981804e-01 -6.574646003763904289e-01 -1.177540371219412352e+00 -6.232270405743325359e-01 -4.766764682821528765e-01 -3.050133275252915332e-01 -7.425080009380604640e-01 -7.208740639003902162e-01 -1.884168718468496317e+00 1.660753889835835828e+00 -2.051035883588639974e-01 7.715690188495341606e-02 -1.026940410137185289e+00 4.262104446279134651e-01 -1.831685716607947892e-02 2.484514619253475332e-01 6.467895203655205094e-01 1.384183861919034086e+00 1.615216595653893750e+00 -1.622406632075353849e+00 -2.847591275615091178e-01 -1.208576218078638159e-01 -1.954023867792092917e+00 -8.430997451315473956e-01 -3.275265979857429621e-01 1.011325617217619488e+00 1.280915009583325492e+00 1.697334171945081405e+00 5.748065560089543613e-01 9.191607949794284860e-01 -1.441622705216429046e-01 2.724394531982394230e-01 -9.022738145369354479e-01 -7.558460685054159134e-01 2.128638306888070708e-01 1.101061539833157799e+00 6.384916793978212546e-01 -1.044246932559737662e+00 4.864484225135072837e-01 8.082151167068102326e-01 3.351632805384893166e-01 9.262761383282971384e-01 1.080423263372385145e+00 1.555284284110708126e-01 -1.543849444488373523e-01 -2.268755741328125630e+00 -2.468693105147726108e+00 7.601795363747199108e-01 1.126430832264445403e+00 -2.058192783979556406e+00 6.187121775040627103e-01 -6.339326376478883196e-01 -6.254922256986216178e-01 2.509588168213523929e+00 -1.831699832387968518e-01 1.109412862822671375e+00 5.868068653453877292e-01 8.506344782543833194e-01 3.137251599755065679e-02 9.201229720765861098e-01 4.993113187272355535e-01 -1.685795252502250596e+00 7.339860505715514183e-01 -7.247754114050612984e-01 -9.163063466027837611e-01 8.470188419263227075e-01 5.606753144243330489e-01 -6.334947797580067208e-01 3.201033848538612503e-01 -1.295735309428786675e+00 -7.153748561876216439e-01 -8.192517860161672161e-01 3.350854886706310098e-02 -1.468356068198717779e+00 1.035664292791906416e+00 1.136443314387533210e+00 -1.798854427551836999e-01 6.357627566901762062e-02 -3.569179310784617032e-01 -2.172679207628822606e+00 3.602003609927786343e-01 -1.092420805478345525e+00 -2.974659765312174242e-01 -1.926648446267513970e+00 9.422270367685906534e-01 -5.589463132568788239e-01 8.171851840858297411e-01 -6.946303553464098224e-01 -7.566697320913648994e-01 -6.510348814830124731e-01 2.260927923727260036e-01 1.064103106217541145e-01 8.374820978754187184e-01 5.185968912320364499e-01 -4.924091665417904551e-01 -4.425343877725081837e-02 -5.453759783263036898e-01 -2.095997930333418774e-02 4.695926575924100344e-01 -4.175701373024788554e-02 -1.030337829992941323e+00 -9.666462533724315964e-01 -6.528677143748391476e-01 1.514532585470684145e+00 8.881774201365746357e-01 1.346881407464172176e+00 -7.612265457132382229e-01 -3.579220421134342578e-01 -8.632877846052530169e-01 -8.755262519734158255e-01 7.757851465878731201e-01 1.080695263910385284e+00 1.955026408963193019e-01 7.456873434455179028e-01 -1.528214095409754503e-01 -1.627780425502792561e+00 6.073589408750725838e-01 -3.328027539735646245e-01 6.467437206290254093e-01 2.085531002310896942e-01 -9.969383410726287975e-01 2.771525607519568779e-01 -9.283701756831841401e-01 2.064544748290354503e-01 -9.202625335647531823e-01 -1.065312008212287331e+00 1.181425012443952260e+00 9.893229277617259232e-01 3.253055826238016590e-01 -1.130538113376562848e+00 -7.139644533493464396e-01 1.263042895756140427e-01 7.583785002400469377e-01 4.360144440897362195e-01 -5.252532249566543854e-01 4.722902156700563986e-02 6.976972638081687661e-01 -5.516148808132943504e-01 1.846333386209085603e+00 -2.923778729644480601e-01 5.812096297140384449e-01 -2.605538318514012339e-02 -2.406040936772677330e-01 -5.949672589232833930e-01 -5.852498935466233787e-01 -3.067284711797262364e-01 -1.658914382524707909e+00 3.424562613529092969e-01 1.351132534941303920e-01 -3.435494775611342977e-01 4.052374543029605564e-02 -3.833371861284393112e-01 2.209198268364048090e+00 -2.239113170679846720e-01 4.143782185929103523e-01 4.168725313985375269e-01 2.674950161888209332e-01 1.667342155822349570e+00 2.243705427706171596e-01 4.443624098093507113e-01 8.683283523171898555e-01 -8.259070789693252479e-01 -1.433099650348904852e+00 3.203899398734885384e+00 -1.426280504632153334e-01 1.154965044873842717e-01 -1.299136391145519487e-01 -4.172105429358845541e-01 -1.303919924641834260e+00 -1.111152231498021115e+00 9.165328359433537742e-01 7.939086337636109825e-01 1.571125667346621402e+00 3.856977432102089431e-01 -2.329256946547346718e-01 9.588585843412178455e-01 -3.082576420621007188e-02 -6.699502150340141959e-01 1.955740293549403930e-01 -8.132202538937516323e-01 -4.567822826578428995e-03 -1.621052548401031856e+00 -8.999530015181032017e-01 -1.607539099951695860e-01 3.032181483481197204e-01 -4.018688797376320787e-01 -1.203599182265435052e+00 5.965690386351488739e-01 -9.435715525242333035e-01 -2.753959930349767049e+00 4.779131187578304907e-01 -8.526577708457692972e-02 1.715791096038819796e-01 9.368064898475604307e-01 -4.353106784656510797e-01 -1.279271791349231080e+00 4.688265801940926236e-01 -1.212908400431680800e+00 1.329053507173978410e+00 1.091106665285136224e+00 -1.979614425854403503e-01 -1.337810996034754174e+00 9.722642560236935960e-01 -1.288896027209990747e+00 1.641297384977581153e+00 8.862993969130621430e-01 1.243399420242100817e+00 -2.134305151732153183e-01 -1.325628436809347166e+00 1.229519739457290761e+00 9.166004570831436382e-01 -7.537922500984502172e-02 1.695655829140162857e-02 -6.671366101075685284e-01 6.642453724564426620e-01 -7.532685839557868857e-01 -2.617830165719307711e+00 7.973370415093710140e-01 -2.059138396659622103e-02 -1.028755027160459523e+00 -7.148108053615074859e-04 8.113897152463819262e-01 8.601285974618878560e-01 7.563441604971413157e-02 -6.460995968554447133e-01 -1.022916710222700615e-01 1.015683756444610841e+00 -8.186341085717749877e-01 5.213398307813711385e-01 2.558614679322532282e-01 -4.559150438524340876e-01 2.970404531385116842e-01 5.981031558734164477e-01 2.176597168897771439e+00 1.372550732321476508e+00 6.629403674779611455e-01 1.738755458816350963e+00 -8.238723511089062201e-01 -2.761375293224113681e-02 -4.860048944163411488e-01 4.304715480440931552e-01 -5.152461330814900320e-01 -7.885911902001042639e-01 -4.128102817332980901e-01 7.650929085415687503e-01 2.829302495189206512e-01 -1.087500191151805629e+00 8.223644609747531309e-01 -5.327326051863587320e-02 7.746466485376380939e-01 -2.206466854816232226e-01 1.136205326287920592e+00 -5.884698687712635046e-01 -9.801031906407033922e-01 1.780948676533396835e+00 -2.340806748698612827e-01 1.578980950875744638e-01 1.859946096373256419e-01 1.794310347046635501e+00 -9.328991823070490463e-01 2.131713769915774659e+00 -2.456849519765227807e+00 2.277213366726846822e+00 8.360358930760033447e-01 -1.746893942275765665e+00 4.842750087197046915e-01 1.991982432628059518e+00 5.977446458897583970e-01 6.470715050364239662e-02 -5.251609928848179898e-01 1.218507412008341007e+00 -2.031108766739243787e+00 4.901202607166704195e-01 -8.348212404721192526e-01 1.360680252495189979e+00 1.129268631776082277e+00 -1.684282265578550541e+00 8.259696874990262172e-01 -8.521802105794612503e-01 1.210715566596586745e+00 6.472226281798344472e-01 1.932004403830982708e+00 5.328562416742907981e-01 4.694637098883791548e-01 1.432678844672375718e+00 -6.969397719155298043e-01 -1.279290476279484556e+00 1.440204189007902036e+00 8.114023964448193738e-01 4.347267684126752130e-01 2.865993424991800653e-01 4.453584614610144321e-01 -3.243673836405006755e-02 1.697889329578355921e-01 -9.030433265855174474e-01 -1.574996700680402650e+00 7.816031443986537486e-01 1.662269995031631642e-01 -1.030985353015480444e+00 -1.092440541658733055e+00 -2.511052437322509601e+00 -1.963146805991915267e+00 -1.157304075608050487e-01 -6.617999337832237705e-01 1.809535401740322680e+00 2.940546833895346657e-01 -1.829374903806005648e+00 -8.700892085754374783e-01 6.696113180502814011e-01 5.432024542862425864e-01 -1.935330667133046800e+00 -4.575273156501975524e-01 4.159249746279906068e-01 -9.403818047902630095e-01 -1.499876848401539009e+00 -6.438289562028166602e-01 -8.396103782387842607e-01 3.187631564276948715e-01 -6.864155369500171133e-01 1.870080241944857558e-01 5.291619852347857061e-02 1.002846908183973457e-01 8.257089235125580906e-01 -5.252285616415797165e-01 -1.415540397593143318e+00 -1.888485548340489428e+00 8.094846693845521024e-01 2.182420516767674901e+00 1.380731799932155335e+00 8.599426228762531155e-01 -1.290000465925857931e+00 8.877190631980443891e-01 5.403994631334926302e-01 -7.120898371952143480e-01 -1.064474175259287447e+00 3.499803087980813965e-01 4.570852630651913162e-01 -6.128740494589920429e-01 -2.514565523899292998e+00 2.258037727891004653e-01 -5.940130015154810872e-01 -2.958146601217426577e-02 -1.133873986129659395e+00 -1.604961907515821684e+00 1.586621302420854640e+00 -1.316670276720710575e+00 -4.437526200515721220e-01 -1.135511801573659163e+00 1.551695738479086151e+00 -6.056899588537328905e-01 -5.845533436613773448e-01 -1.997392277857892084e+00 1.299840083123324108e+00 4.852516407717288316e-01 1.274407609712011231e-02 -4.229039829207551990e-03 -1.342194074665083781e+00 -1.714114864096090984e-01 1.151260691307881778e+00 -3.877186581896980844e-01 -9.666800804548431048e-01 6.354845516233161851e-01 -7.928827118068205726e-01 1.456213546600154896e+00 6.879491088092937190e-01 9.531457493133018710e-01 -4.146974119561676053e-01 -1.430548440310499103e+00 -1.380737867173668365e-01 -5.011362834262599320e-01 -2.540538863511618284e-01 1.921070217972014493e+00 5.370241948890371875e-01 1.449933939854429532e+00 1.687324434709898346e+00 2.827218446058946899e+00 6.595331665906714047e-01 -7.122757827681048814e-01 -8.082646428473319045e-01 5.936559018455876968e-01 -5.889882930144717255e-02 1.419869878985846601e+00 -4.183457041945856103e-01 5.751092722058438467e-01 2.655431639343408534e-01 -1.657481150516040280e+00 2.567468177869608459e-01 -3.572794875056695130e-01 -1.629687343167727009e+00 8.787578009393504086e-01 3.376534295209631525e-02 1.153577440389874642e+00 2.026003621579155201e-01 1.323596091114257245e+00 1.134997586943125247e+00 1.628293965212707750e+00 4.034618979095766500e-01 9.599244471918551014e-01 2.490403710992707520e+00 3.693063406865302878e-01 8.768522932327316166e-01 2.646841639794889622e-01 4.768618155627694227e-02 -1.700693225282741070e-02 6.182249014135654530e-01 1.724103152244710335e+00 5.727969674439714609e-01 -1.481130745719728914e+00 1.319566716565016007e+00 -3.663465751784991564e+00 2.234925138289816163e-02 4.260604473505796297e-01 1.321543511921972058e-01 6.454169798751459020e-01 -1.846777421751635062e+00 3.176605005830451245e-01 7.528064316500054920e-01 3.600149383460920505e-01 2.984492088092561835e-01 1.136114064245953292e-01 1.600645964020760204e+00 8.849741142112493852e-01 -7.053660278316004582e-03 8.162554959466692406e-01 5.614190646536656448e-01 -3.810581252279752751e-01 3.959855056380612304e-01 -6.016888868596992346e-01 -1.045163501419909657e+00 1.169759443537710775e+00 6.071706312631366953e-02 -9.493806432349221058e-01 -5.375164370180682272e-02 6.086195939205188976e-01 1.570164518416332367e-01 -1.104092163622141021e+00 2.248803558294171223e-01 -2.569443883957991948e-01 -1.220891522362822640e-01 -7.274367573713442781e-01 -5.342593051970994100e-01 1.703095328311102774e+00 2.502846455522423352e-01 -6.541972485189686548e-01 8.806798060667483385e-01 1.499344417429184562e+00 -4.479846941498353274e-01 -5.173039629852938665e-02 1.439087943106159284e-01 4.599232826836621157e-01 7.322707678175174317e-01 -2.032402972936082075e-01 -2.016813789611315855e+00 2.908355561840924586e-01 -8.574579899697442054e-01 1.276319747736581078e+00 4.713813085609761533e-01 -1.213840240248005964e+00 -6.224064422354189663e-01 -5.121904547634354987e-01 -1.852349496240794258e+00 1.060345026135399493e+00 9.284628520799097506e-01 4.759800503508449521e-01 8.637310028251005134e-02 9.461025575059908155e-01 -2.243892373497024639e+00 1.541708501261615405e+00 7.908878338536921015e-01 -6.912638783826630107e-01 1.378786233995662747e-01 2.588379163956982532e-01 7.677245019531928616e-01 1.142092666423047964e-01 -4.988641785928298322e-01 8.466996371783522823e-01 2.271480766502996795e-01 -1.266677899695564768e+00 6.995768858999499296e-01 1.190428770982706386e+00 -2.706476100985962807e-01 2.268792949194566033e-01 8.923286928456027889e-01 -1.402537712184420249e+00 6.232926107513876435e-01 -8.941350076669332125e-01 -8.089258577632766345e-01 8.930562769651864130e-01 1.518609228160294977e+00 -7.698942635752681340e-01 -5.202936597119318662e-01 7.909830862099004323e-02 -2.391990057597016273e-01 1.865675068565412487e-01 2.935002142265455971e-01 4.774769052226678911e-01 -3.812535547607912023e-01 6.842126657637833675e-01 2.934742385663152153e-01 2.055229530213517286e+00 -1.264987529589901349e+00 -1.374667694776842142e+00 -1.013526555210120028e+00 -6.981072512763177862e-01 -1.794715706455301207e+00 -7.081817219980623968e-02 1.495484297644232408e+00 -6.041850960686883099e-01 9.249898665168778678e-01 -1.100735954948121487e+00 -1.580991367701637396e+00 3.090210541569100022e-01 -1.099359171568842636e-01 -8.128118319169193029e-01 -3.164278687136538176e-02 -4.547119585806791431e-01 -2.187052624291265790e+00 3.114675326594986641e-03 -6.823758768283465503e-01 -1.021602756482993701e+00 -2.226035050568656581e-01 6.496017706467343000e-01 1.493712240811665426e-01 2.236930347584322742e+00 4.647967228203238044e-01 2.797055135579462615e-01 9.607635665507013867e-01 -2.202356264004448894e-01 1.234140180877907333e+00 -8.870131819611177804e-01 6.561944263734235949e-02 -7.558688676977455279e-01 -1.785037115041951949e+00 1.594505619587431866e+00 2.864007574896358932e-01 -1.672698215545979639e-01 3.926854624485787149e-01 1.922518276432483575e-01 -3.845294806449878755e-01 -5.776365597956555353e-01 -1.792974753148080802e-01 9.365179545908400849e-01 6.794872640852621659e-01 3.355453029955101085e-01 -2.618244702634424215e+00 2.252074368274650240e-01 -1.393927304486537011e+00 1.849425525321652497e+00 5.767400902871155921e-02 1.624122169569952145e+00 5.350392982643543682e-01 -1.124398472815231059e-01 -9.280054917829307914e-01 -8.579981357905968054e-01 -8.261893104164036439e-02 -4.136746821615275849e-01 5.954495106052032360e-01 -7.952386217124878254e-01 -2.194583364289163452e+00 -1.477690951244965190e+00 1.203940409698206704e+00 4.078555275352463427e-01 4.832089553647275770e-01 3.136006682228230091e-01 -1.820882636886324013e+00 -1.935303870282876204e+00 2.609658395144155985e-01 -3.355726637218168218e-01 -1.244258261772272833e+00 1.953651558851965842e+00 -5.299133682294783210e-01 -6.976026749070568522e-01 4.517630458320681108e-01 -8.734872254913290668e-01 -8.873334920257444081e-01 5.862297490253652876e-01 6.247433183542479007e-01 -2.059856240053053344e+00 2.086184145927064137e-01 1.755171565378027820e-01 8.374336640996014047e-01 -2.089166433749291563e-01 -5.902060654756848823e-01 -2.367979782849231329e-01 -1.924658287153257374e+00 -6.105317729326737997e-01 2.632305919241145542e+00 7.729029362132042724e-01 1.726680009968048379e+00 9.688028975433409240e-01 2.018972599775869792e-01 5.030471117539386805e-01 -1.775812967108347795e+00 6.042605470875793694e-01 6.914795122151562445e-01 -1.689054153541453274e-01 1.262151147533110140e-01 -1.118464601592481067e+00 -7.646264052782739684e-01 -8.126457719967518090e-01 -5.355661835741754029e-01 -2.809822330779364385e+00 -7.452699392423892677e-01 -2.032291816397711892e-01 -1.079301541734627889e+00 6.305993277894285098e-01 -3.111370307137638069e-01 -1.389062177218281402e+00 -9.403118074947851568e-01 -5.988657497049221234e-01 2.400533180452130433e-01 6.673942614826530173e-01 -1.235999185571821313e+00 2.174313068784416547e+00 3.094025121995698790e-01 -1.051383838107351032e+00 1.550256899425567769e-01 6.351432485269064010e-01 1.670082397035051791e+00 -1.301617203519629673e-01 -4.944733664989414135e-01 -5.477118076312583739e-01 -1.417303530552625812e+00 1.352707738486605749e+00 8.502587329644201164e-01 1.194468028295806006e+00 -7.849080361947802231e-01 3.439131491462265044e-01 -6.948793478496221310e-01 1.224167744292470605e-01 -1.055545450611924174e+00 1.207818278124205003e-01 -1.092163961110502290e+00 1.291734418469017598e+00 1.418873057268398963e+00 -1.914596572174104838e-01 1.081759269045789784e+00 8.592942956936406862e-01 3.505502960058454742e-01 -8.069969180152527510e-01 -6.892960727332234638e-01 9.811433206148955158e-03 -5.527448038809252839e-01 4.184304815302589686e-01 -2.017675043340466379e-01 -1.342169390465690060e-01 -1.967463894600999241e-01 -1.040931192833713659e-01 -3.842696934328756475e-01 -8.133748574244170637e-01 1.133356746018381767e+00 4.002974821882581691e-01 -9.888833101885576848e-01 1.305833053363342655e+00 2.440415715550396936e-01 -2.423077065035817157e-01 1.001121987002772995e+00 2.874011366452939309e-01 4.258153648411256986e-01 -5.342701739001889383e-01 7.349618516129963197e-01 -1.354989241550498547e-01 2.122697438535032788e-01 -1.064722333752901706e+00 2.619071069128184326e-01 -1.578457039377539894e+00 -1.611580295055657475e+00 -3.234032617277323718e-01 3.430939385409280395e-02 -1.075198171976854633e+00 1.790472569339450315e+00 -1.567480514678727843e+00 1.106611987631134220e+00 4.170676955325033908e-01 7.945021824880200700e-01 -2.273528221389559470e-02 1.100177695025263969e+00 1.534961924259234056e+00 3.587531582839179056e-01 -3.757442916112115894e-01 -9.538643686960980306e-01 -2.127386883896878356e+00 -1.840266657548284224e+00 9.089841346778239073e-01 1.862824930320877481e+00 4.253146250648258686e-01 8.737250680346749787e-01 -2.992980638600771792e-01 5.036460742917740763e-02 4.861753725697186002e-01 6.423707931256136261e-01 -8.898748227649831977e-01 -1.217778218189722983e+00 1.113669228456988458e+00 1.353592907034375070e+00 1.331913909676374907e-01 4.201320029941063017e-01 -2.184658610921856425e+00 8.613144201011893042e-01 1.014168433422710791e+00 1.798546156875224566e+00 2.164081153877921715e-01 4.312602795666399258e-01 6.266486705042068062e-01 -9.115254198318645251e-01 5.269257740259940537e-01 9.068684461568549127e-01 2.061959107661070767e-01 9.502793878159986329e-01 -4.531863978527908565e-01 -7.558809201763011520e-02 1.432151159827549369e-01 6.383730431107320635e-01 -2.079798051496224275e-03 -2.230477638115493377e+00 1.381252321520311410e+00 -6.041441943505022616e-01 7.640237708219327351e-01 -2.140487483043321149e+00 -5.075779203910094628e-01 7.459689171603602897e-01 -2.879065347927659002e-01 -1.298931833981571859e+00 1.096771910860286470e+00 -1.353237560788382643e+00 5.783328324452824409e-01 1.247696562638099360e+00 -7.527950931489314490e-01 6.175697538528316377e-01 4.405274515263041257e-01 1.639123593471988327e-01 1.026351888793818556e+00 -1.354259781280140018e+00 8.527841359495770546e-02 3.355522356932361672e-01 5.715896302181245892e-01 2.855692800313487378e-01 -4.758453764593314483e-01 4.258522887909286236e-01 -1.619535295980307488e-01 -1.113813135401874765e+00 -1.445183627538062066e+00 -8.777431274217326052e-02 8.783869190110230596e-01 1.132480658356192382e+00 9.125792378972166219e-01 1.887920660699541342e+00 2.479712073748199241e+00 -1.358942012718605596e+00 -1.292411761116997404e+00 -4.848352313000101610e-01 3.375776419669414552e-01 -7.188269171595895735e-01 -4.638890672125430270e-01 -2.168025989562226918e+00 -6.812037277434996874e-01 -1.748413557150462760e-01 -5.963221894349800545e-01 -5.671233250583146424e-01 -1.393027800310003617e+00 5.783893457787415704e-01 -8.526194929368211550e-01 -7.799512144487832366e-01 -2.782970141275928899e-01 1.312534410156084741e+00 6.711987997065853584e-01 1.444593274871790678e+00 1.423053527302768684e+00 4.034135436755253989e-01 -1.861007816714395968e+00 -3.924102599035648731e-01 3.904603372533484856e-02 2.682525835851634177e+00 1.473844870816544805e+00 4.571773392960695737e-01 5.833301173695667474e-01 3.055420662265234455e+00 -1.853191462481371232e+00 9.494616430800767448e-01 1.931611579797229084e+00 1.537122190813312583e+00 -1.058859369625033409e-01 2.148676645624265358e-01 -4.023818107937676136e-01 1.913280425421115538e+00 -8.222213446165558270e-01 6.020522790672186986e-01 1.368519466765505843e+00 -7.468549776590079903e-01 -1.164441239783174931e+00 1.974011621819951934e+00 -1.208727930970786568e+00 2.778450085720930995e-01 -8.316755273572987717e-01 1.662546586375909685e+00 -3.504984624100401791e-01 -8.393130324591220326e-01 7.646397788425682296e-02 1.476992156854748162e+00 9.223130276343767531e-02 4.277384803689190940e-01 -3.371645345821024375e-01 4.820061554201579002e-01 -8.829381652636335565e-01 -2.239397985903919697e+00 -7.259974338165713359e-01 2.219149531553421539e-01 -1.058714540043998564e+00 -2.076867988500693818e-01 5.196900016171137615e-01 -2.033630359905698626e+00 1.572742121844566743e+00 -2.162662646382630671e-01 2.522099978536697762e+00 2.063202238608746963e+00 -1.355409524023410694e-01 4.421707741345298759e-01 1.927033944193895731e+00 3.281477020561693880e-01 -7.255150034811184978e-02 7.849575310698212460e-01 9.381064142922759252e-01 -5.895664623489279554e-01 5.163475982581289259e-01 -1.560651352427995867e-02 2.151818953324914629e-01 -1.516976028405814692e+00 6.253923542007095993e-01 3.819711428416984744e-01 6.790218877553215737e-01 1.191826091646360553e+00 7.974146547156609754e-01 4.093982561586091418e-01 1.814610301763598110e-01 -9.202610147184966394e-01 -1.240730949335505651e+00 -1.013638176278436158e-02 -6.510703670469270010e-01 -5.599636537112647749e-01 1.403938081544625183e+00 -1.577038430282548420e+00 9.731997617666383604e-01 -7.505857586019377692e-01 6.923648790667515929e-01 -2.838275300611496466e+00 4.476692584363640703e-01 9.703820873153319315e-01 8.758192848694492660e-01 1.018194271099761794e+00 6.391278949705868628e-01 -4.249285388926551943e-01 -8.046470403202876653e-01 -6.435207975765533384e-01 3.398802048386521113e-01 -2.349402218585985164e-02 -1.464146939289319604e+00 1.166981866793799782e-01 -9.944314770707023479e-03 -5.245408819900478914e-01 -1.254474417408261988e-01 -1.432356827311974889e+00 1.345375089783242550e-01 3.247410775204166100e+00 -1.211386595875118877e+00 -1.064185545176380199e+00 7.018047562820590723e-01 6.798371855575709166e-02 -1.236670515718839569e+00 -1.981780957707826498e-03 -1.371452260124139677e+00 9.509014888633485763e-01 -8.340908063527822103e-01 1.843781818633930814e-01 -7.225799115834498076e-01 4.970797668971379396e-02 8.420713007570598471e-03 3.900160896517838038e-01 -1.255242692055037745e-01 -7.824342949635426647e-01 -3.260321831250398983e-01 -7.113853608788659466e-01 -1.547808851472909142e+00 -7.746706602809386721e-01 -9.541787529804467427e-01 -1.624556737447007404e-01 -6.632817033384009742e-01 -4.455759128704268046e-01 -6.036905010760551527e-01 1.620135765720316590e+00 -3.992456986609494995e-01 9.834613021682712120e-01 6.257293148129066118e-01 1.472498918171417648e+00 -8.834706204637247096e-01 3.217014042363496307e-01 1.453369687825138312e+00 -8.712472472373256061e-01 -4.914725554250524708e-01 -9.096762370641860995e-01 5.091299561320874467e-01 -4.890342034431437446e-01 -8.488089723184162605e-02 -9.562997727164119777e-01 -1.033140729099693234e+00 -7.194210749098270963e-01 2.696746049244094667e+00 -6.189445656799692497e-01 1.741531514472886011e-01 2.612253983801067214e-01 2.211735351339975342e+00 3.257282789539241441e-01 -4.140829753441598871e-01 1.234485061135139228e+00 6.950916705237657478e-01 9.488898538509448199e-01 -2.331655018073616747e-02 9.605770028823545914e-02 -1.417780554262111581e+00 1.663721876885232431e+00 -1.060240106673162042e-01 -3.082177141693945854e-01 4.537976512534887541e-01 -9.640019575971096877e-02 -3.449329736366901766e-01 8.580503206626681756e-01 -7.048751949257948679e-01 -6.290731648305487866e-02 1.564890442072589538e+00 -2.644319163302681464e+00 -2.746613815558480720e-01 -2.290495268566485054e-01 -4.016874056080373956e-01 -2.733928504101225659e-03 -1.536004097122977363e+00 3.957751065909307364e-01 -5.703954490726005355e-01 -1.113517527332516632e+00 3.129800192245215107e-01 -4.181940848567843871e-01 -1.065271748841488897e+00 1.463766463977005161e+00 5.849738709149747695e-01 -4.341715218722315139e-01 1.907909743628522170e+00 -4.385973363136971837e-01 -6.381229838018341871e-01 -2.250146406215008943e-01 -8.290942423081293366e-02 3.218385974672684502e-01 2.554518652758974162e-01 -1.868672263640780873e+00 -2.403531697092128994e+00 -8.662845269578595131e-01 -6.744140931878939149e-01 -7.489777959527895712e-01 4.627592726568365844e-01 1.064351587923654474e+00 -1.835913236438734344e-02 1.751214353542304814e+00 -4.899432376125315569e-01 4.601037644685986722e-02 3.204249825266132223e-01 4.264023261667165832e-01 -1.047927324998028986e+00 -7.539791613741751997e-01 -1.718409423612167863e+00 -1.143078747398910133e+00 -1.638306988192911984e+00 -1.878655886088447802e-01 9.403939094334045068e-01 1.109574832490757279e+00 -8.909050416017137985e-01 6.134412350618995147e-01 1.792012447391048369e+00 -2.676136602349714066e-01 -1.242848950222421277e-02 -8.679173524024097475e-01 -2.926507748865334602e-01 5.037492019319428360e-01 2.067927540777123319e-01 -5.197427511824451729e-01 8.377274383796060597e-01 -1.263375346983848679e+00 1.580377621448233683e+00 -1.008576756494639515e+00 -5.514104433165976094e-01 -1.320482307220328888e+00 -1.887239612950646572e+00 5.888908569254713843e-01 -8.194843262869421219e-01 2.091238668277160540e-01 -7.334344816175691895e-02 1.032102994014338249e+00 6.421360496124288442e-02 1.430857116583722055e+00 2.306934513801504938e+00 6.706825176719136694e-01 -1.258212690558697666e-01 5.858213658377822153e-01 -2.864516027586219704e-01 -1.574673858241291136e+00 6.598323729868676990e-02 -2.903704504336784842e-01 -7.413394837765115986e-01 6.386708822894070214e-02 1.145796020929333858e+00 -6.439534249590219694e-01 4.201927785243490532e-01 4.538268966150310613e-01 1.294311448756590321e+00 1.367295027193933810e-01 -2.716464712451160390e-01 1.492592051563740030e-01 -9.905072351181624588e-03 9.223128035625756393e-02 8.798015822645087747e-01 -3.292120538698349586e-02 -5.387777622033036451e-01 7.900529623993812756e-01 1.361057459114827450e+00 -8.531465907672328153e-02 -2.456403186006946016e-02 -5.581912252604761537e-01 -7.521970836108508862e-02 5.702919390336014249e-01 -3.745161785050434705e-02 5.503731947578807127e-01 -9.496447917864865307e-01 7.438969663554542144e-01 7.345690809468652382e-01 -1.053012192995254059e+00 4.688291232997209845e-01 9.811693877930172114e-02 9.829673714390105288e-02 1.166596558820838687e-02 1.147687535623527488e-01 -4.803775649892376709e-01 2.588303673688084339e-01 -3.767919623286745678e-01 8.363908263663902276e-02 -3.835264604993361415e-01 -2.031258891507461861e+00 -3.088445090358223677e+00 1.560245860453221556e-01 -3.510299290205653455e-01 -4.465682895936413099e-01 -1.854409368350524945e+00 -1.165271041990149081e+00 1.113016696439191877e+00 -1.462631503473003525e+00 2.447431918111557247e-01 1.227446716657758730e+00 7.422054285753199032e-02 -5.621795923218505381e-02 6.808126559133533817e-01 -3.699487578185352565e-01 -1.537763105447593315e+00 8.884513122839217125e-01 -1.000830477928910778e+00 4.492194488965026156e-02 1.148856246798181102e+00 -4.053550021640634493e-01 -1.256179045933678351e+00 -5.176877023312126402e-02 -1.736385931701613650e-01 -7.893955374216410359e-01 9.919581331233984223e-01 6.914666017414485832e-01 -1.214718029776931107e+00 -4.076771326142104024e-01 1.360589990546180184e-01 -2.971359524835959776e-01 -1.302274653522633496e+00 1.315323530356520720e+00 -1.913210493976008397e+00 -7.912967046423430295e-01 -3.988520224932351477e-01 -1.939126722267295433e+00 -1.199539101567623334e+00 -1.576505013755882256e+00 2.031610679899056165e-02 -3.364274094975575613e-01 -9.185846334968441607e-01 2.830122928983339392e+00 8.939131914235454168e-01 5.215661484678417725e-01 -1.037138013050160623e+00 -1.985914630873314157e-01 -4.009871707935252494e-01 -6.446394681977096752e-01 1.710691678182136855e+00 -5.534259058761143990e-01 1.485935543402624737e-01 6.385732852721593966e-01 8.821762611435788326e-01 -9.851688374554552485e-01 2.858619626958582405e+00 1.157200942151357381e+00 1.682034238893789446e+00 1.170004842320679250e+00 -4.548612141917175028e-02 -5.590840787631606856e-01 1.688956264037100308e-02 -6.089870456903820894e-01 3.248082476453723610e-01 -2.808687278467481563e-01 4.343732161342619968e-01 8.963911345785090246e-02 -1.098811444281790672e+00 8.905563665670207518e-01 6.049277665979045926e-01 -1.358772190426412507e+00 4.627570156149382608e-01 1.169794570417920010e+00 3.294341339982961303e-01 -6.843344927034574754e-01 -1.325497711499205034e+00 7.704848816834944936e-01 3.339740313180184494e-01 -9.436235019422718473e-01 -2.661088154611596646e-01 -5.655321915596562832e-01 1.114326797043012907e-01 -4.615310094563239707e-01 -4.952858337294371860e-01 -3.223765055383810418e-01 -7.847378748638387247e-01 1.111450403015513455e+00 -9.493292926660140685e-01 1.984484076263033359e-01 -1.832446965730888666e-01 -1.046117303491780115e+00 8.302670365145137232e-02 -1.243482411883771288e+00 -1.522385410971935638e-01 7.368306068036576395e-01 8.611609736278301730e-01 -9.145199791928099176e-01 1.368835619310611706e+00 -1.115857758413869583e+00 8.253112759026892675e-01 1.648668563072269444e-01 3.208499462514461942e-01 -2.851860788711520489e-01 6.560985201991979821e-02 -1.204378449721612426e-01 1.970280200861743269e+00 -7.839340733891919655e-01 8.158308472695668945e-01 1.120653115388544174e+00 2.064696979987048930e+00 3.500985597484930767e-01 3.588450462148691789e-01 -1.599010920124816604e+00 -7.970570404891786920e-01 7.618859495583726327e-01 -4.957945360228847020e-01 3.141735963265208653e-01 7.977060161874871547e-01 -4.388665948388392746e-01 -2.597770121110185015e-01 5.491471281192383813e-01 1.823891588606416425e+00 6.107575448773668036e-02 5.572672468544100921e-01 1.828076958752899328e+00 4.499288315081287348e-02 6.575428871924499097e-01 -1.920884493518755676e+00 4.751832740497470287e-01 6.795847394916357809e-01 -1.686239243589880310e+00 -9.414477254575723819e-01 -2.178435993417713323e+00 1.048615237591749905e+00 6.793828443098149927e-01 7.989376461205747182e-01 -8.591780284996429762e-01 1.649007338757596530e+00 6.386476285616355941e-01 1.181083156851073568e+00 -1.422507338299909607e+00 3.528056934779512654e-01 5.429843073518957342e-01 3.065291962478746690e-01 2.062727662344563395e+00 9.071630021933453358e-01 1.580416458710774685e-01 -7.686748736560070072e-02 -3.261592538418420228e-01 2.474340309329998433e-01 5.260170588122961011e-01 -2.465206111301400105e-01 -2.230755496437296648e-01 -1.120132797300222638e+00 -1.447815691303263153e+00 6.355772296505294294e-01 -3.686336153115591374e-01 1.901738501846797158e+00 1.245656234188286193e+00 -7.690751079000605062e-01 -2.050785153007039438e-02 8.317078930585258822e-01 9.035915719467989271e-02 2.198738323195235655e-01 -1.055049401293615574e+00 9.792068321646003604e-01 -2.931323444024853231e+00 1.893277687104272689e+00 -2.412364926525172870e-01 -1.130976672831432300e-01 2.403579901348829595e-01 9.152690288701209598e-01 6.033684118334264879e-02 -3.321113670508645255e-01 4.231338434269933946e-01 -9.896149267262918103e-01 1.172250157388851077e+00 7.740982821248857393e-01 -5.605370290919026166e-01 -3.196254265570406816e-01 1.572307672317277083e+00 1.823669208343376980e+00 -1.752705577168704731e-01 -1.522663570942466515e+00 -9.229626759097346589e-02 -4.027039656204870477e-01 2.064487143277872416e+00 7.554973652159253650e-01 7.050836792383989859e-01 -1.720184903713913860e+00 4.261766555834053394e-01 1.383087530161815071e+00 4.289930664491332230e-02 8.521568384330584500e-01 3.923606805220207217e-01 1.038644962066784139e+00 1.033085486133118236e+00 -5.916469290011275861e-01 -9.860390943157573140e-01 5.046742718862252675e-01 1.587298226080846364e+00 -1.998737244508046462e+00 -7.032320633631291562e-01 1.184490196437806286e+00 3.408749640477568010e-01 -9.083120768830754699e-01 -7.504697284060415363e-01 -1.333325491053122702e+00 3.198001764085527943e-01 6.291145572682734777e-01 -1.232382202993213438e+00 -8.936691637256594101e-01 2.351141743225695080e-01 8.509976924299818002e-01 4.906876783618019378e-01 -3.501755022838690667e-01 8.813017844474276830e-01 -3.136424421496974424e-01 -1.221224012256724611e+00 -1.647447709568832241e+00 1.560011823009390008e+00 -9.697866028124308979e-01 -4.526044702403553277e-01 -2.958423213203373314e-01 -7.446612232109105223e-02 -7.314885099059690310e-01 -2.610543555944157545e-01 -9.579266264187751290e-01 -4.649694269237580890e-01 -2.497144441179864338e-01 -4.054615672576079022e-01 6.881700660356379062e-01 1.405010471519083204e+00 5.642101952317865043e-01 -1.760334059856313527e+00 7.109246132322039058e-02 -9.370609989652936567e-02 2.801775379485421102e-01 -3.811199505073204485e-01 -2.152770271119850420e+00 1.743326507530923164e-01 -7.219084504181159101e-01 2.285307125687767726e+00 -6.632017245913777170e-01 -2.620866472609911790e-01 -8.394402235007797364e-01 -4.546042568674482087e-01 -1.945647485931526255e+00 1.166291776998930052e+00 -5.066440632149760148e-01 -2.686131425630107761e-01 4.724039379766010183e-01 3.962145514385782552e-01 -1.557098473119918225e+00 -1.339264850107219768e-02 1.938936736012884632e+00 -1.656659991413395039e+00 1.170974735638554476e+00 -7.325956967334850134e-01 8.678675760257366090e-01 -6.997987051900517175e-02 1.532777956157179433e-01 7.079330560169421194e-01 -6.665092089958066235e-02 1.974177609206229977e+00 -1.670916783775181935e+00 -2.302689218826855511e-01 -4.407262551345776380e-01 1.858269276479190546e-01 2.584255050274385512e-01 6.140447401868648347e-01 8.280138846657266738e-01 1.933233538822710651e+00 -3.306593567914046239e-01 1.374456753759706107e+00 -8.982756992393312601e-01 8.085644475352735672e-01 9.914488592134106382e-01 -1.787691210496040961e+00 -6.873362093828486730e-01 -6.965422203715491145e-01 2.877206499081060298e-01 3.150706461099833100e-01 -8.757117895467669832e-01 -1.184772136233884998e+00 -5.114710343229179612e-01 2.547970275015011277e-01 1.434721458035675079e+00 -6.275203220370419999e-01 -8.566338825691405257e-01 7.579689837611438552e-01 -1.420264473732839594e-01 5.662770030333063032e-01 -2.763404705870015299e+00 -7.977676218054970958e-01 1.394414985690805908e+00 -1.671898831150979481e+00 1.040843929495670395e+00 1.869535236135743350e+00 -1.247874520679222776e+00 6.523589365427280296e-01 -2.752578367559412875e+00 -7.273970133444557229e-01 -1.857474257613548341e-01 1.237600444489813240e-01 -8.943260883887083068e-01 1.247096840638535875e+00 -2.769145398260361435e-01 -1.331205451404432472e+00 5.222880163953350641e-01 -5.443810360100143075e-01 9.495394254965147107e-01 1.356190633956970926e+00 -5.581094173164258265e-01 -5.435998153811587574e-01 -1.837078408392122997e+00 1.588725255744853071e-01 -7.693261910373135892e-01 -1.301553952154004934e+00 -6.273851002587906844e-01 5.423605739826445893e-01 6.560139457416539477e-01 2.624805140295682904e-01 4.709424626607406350e-01 -1.121354247463427489e+00 7.240575693573554350e-01 -2.462037161204975455e-01 8.714465401697568669e-01 1.506102993593829265e+00 -9.786161306977345653e-01 5.402107279428203235e-01 -4.521077001202939427e-01 -1.413545323229207895e+00 4.098235538403576794e-01 2.944393692739376012e-01 -5.774360382248524548e-01 2.761966134640718717e-01 -7.441281602851029797e-01 4.421906778678857952e-01 1.123565902683156155e-02 1.393771474384285725e+00 -1.333879188574391694e+00 -4.454647794314637865e-01 -1.413562978216086785e+00 2.601299132947415202e-02 -1.364796305696694412e-01 1.191949495808040327e+00 -1.838318430109974755e-01 -1.222850788287369594e+00 3.775884664986477457e-01 1.145221211854518639e+00 8.044396028362058582e-01 -1.706873898862325767e+00 3.138224316928061447e-02 -1.068869590124215563e+00 5.297762804059240604e-01 -1.949267077306329199e-01 -2.005007853654008354e-01 -1.524327468016513309e+00 1.619606178157720455e+00 5.432553500677179681e-01 1.428638926770332329e+00 -8.577548615934669218e-01 -3.498979751794093485e-01 -6.831492550725073443e-01 -3.458569385491929160e-01 -2.145935737548952116e-01 7.029503211192714707e-01 -1.317342223560288017e-01 4.280016013790791107e-01 9.787186213698256809e-02 4.393268424260871052e-01 -1.498984297939281563e+00 -3.359653278761532413e-01 1.217976992159833571e+00 6.932502687142558795e-01 9.804655218876434652e-01 6.623269839653410374e-02 1.224582560662643982e-01 1.563251450738291304e+00 -6.490691994749321347e-01 9.855477081630951153e-01 1.552798364185492552e-02 -3.795829911863517481e-01 8.550240682129512937e-01 1.041396667929735953e+00 1.138240015498809266e+00 1.900639594498177154e-01 -2.840611624544845948e-01 -3.068815844505774493e-01 8.367329028293848392e-01 -2.292314106263745099e+00 -8.079336492549584747e-01 7.685246941771048945e-01 -6.271785809847465476e-01 2.075498398050202642e+00 -2.676471627611332060e+00 -2.601585241526242487e-01 1.519928672328417552e+00 4.156779298905625697e-01 1.272663557685922708e-01 3.628911165438309383e-01 -4.963868925326329062e-01 -1.294735255377916561e+00 4.688002577574735263e-01 2.288151665121015144e-01 -4.016982332984539439e-01 -4.489121398811377617e-01 -1.309877922789267402e+00 -1.901223106612628833e+00 4.612349930684320198e-01 1.012805370159576723e+00 -1.785408512440527229e+00 -4.245489986609184974e-01 3.107274731391115874e-01 -5.224392469204496292e-01 5.475939408305457307e-02 -2.946226203970628843e-01 1.228864885248283523e+00 6.104861350048013113e-01 1.043498112154110702e+00 6.674448298810850000e-01 -1.982577687581950909e-01 -8.444011991835280728e-01 -2.522189621537436754e-01 1.662195227481721549e+00 9.866465238126013171e-01 -7.820049578059140583e-01 -6.863887732596770652e-01 -9.574588209480976164e-02 3.072841514692973841e-01 4.533682879312585928e-02 3.726843425387504904e-01 -5.188265615278029319e-01 8.427325865454169396e-01 8.546091051448536646e-01 -7.113407192992207140e-01 2.586438563537705737e-01 9.954221720562576037e-01 -2.180977959633246810e-01 7.478816326729842423e-01 -5.646178517009040609e-01 8.388555415975690321e-01 -1.858728308789892703e+00 1.348532848859662403e+00 1.169979584084490210e+00 3.635556809053630545e-01 1.445342169341352900e-01 1.066149011028712401e+00 1.017933529158808303e+00 1.827638393449977139e+00 5.401188575307828144e-01 1.277921753260711668e+00 -3.162863590621395882e-01 -9.261958239626419953e-01 1.977182361996981941e+00 -5.623046254705339475e-01 -2.908566896239432875e-01 -1.751130839587127230e-01 -4.598772152674682756e-01 2.023216521274144863e-01 -1.037335901413631634e+00 -1.365513332495947640e+00 9.201053128172174134e-01 -6.518766883128489509e-01 1.130986936130872644e+00 -9.246533962502335724e-01 1.006873215273054845e+00 2.776357346808022708e-01 -5.184801466971769024e-01 -4.155739727712338127e-01 1.177023063649406120e+00 -5.386192977603534437e-01 -4.524516707056753795e-01 -9.633441847985706463e-01 -6.904778629259250566e-01 1.113104179824224937e+00 -1.044895078813662392e+00 1.684240132997469441e+00 -1.317811429109622567e+00 -8.483650307451637840e-01 -1.076477369996910793e+00 5.992344653536050281e-01 -1.673291752621693940e+00 1.791797485157990533e+00 1.670487949330548283e-01 -1.166346002337903531e+00 -2.064684012125545583e-03 -4.808418572982970374e-01 4.021103279215544890e-01 3.682250414054525356e-01 2.946920210109673643e-01 -1.351552338459978408e-01 6.792705336921645021e-01 -4.864024669731268902e-01 9.864755661961857047e-01 -5.773599400340290871e-02 4.757752641110524205e-01 9.390215585091772343e-01 -1.624472996844731343e-01 1.499235183577896757e+00 5.489544900444278674e-01 1.920215324567484116e-01 7.387813666067365448e-01 -6.761463723999399100e-01 -7.469977439191176627e-01 -3.620751437659788241e-01 1.875035506066519420e-01 5.994390826176356768e-01 1.666338697493627397e+00 3.137113909255065947e-01 -9.379799658136650509e-01 1.062014565491565588e+00 -1.819525858778334282e+00 -5.515214762134698079e-01 1.161907244542538908e+00 2.382039397848143114e+00 -6.307372449670013426e-01 8.827229620482560102e-03 6.275692952675635539e-01 -3.276473904202223397e-02 -2.141735740342951999e+00 6.587252048211925115e-02 -1.595129717389771884e-01 2.747886903393595981e-01 7.346500036060302774e-01 -1.003856182821923460e+00 1.025083342486620142e+00 -1.029224216399033276e+00 9.925898001026022266e-01 6.054130602093688029e-01 4.030457587821296705e-01 9.315795119447334294e-02 -1.163567997585988500e+00 -5.238350669540975391e-01 8.927753157344158197e-01 1.179027951413279540e+00 -9.581632153382806383e-01 -7.383129249826515528e-01 -6.244552584877326451e-01 -5.858042628975753674e-01 -2.100491561711166355e+00 -4.691787185965578533e-01 -6.422260416733213684e-02 -3.818165846850695155e-01 -5.875463369498826194e-02 -2.376832045079987354e-01 -1.302314432076633999e+00 -1.212979916278661641e+00 1.362621278709642836e-01 -6.450647595432597026e-01 -3.967590665139832939e-01 1.436137251065586096e+00 1.801499552882096511e+00 -3.630456869453103086e-01 1.358107139667650953e+00 -8.206810892901470478e-01 3.051571079655894803e-01 9.825328536926443146e-01 -4.411872490803812052e-01 9.248916499982311468e-01 4.336420156303569806e-01 -3.081682832002977657e-01 -3.068067014714953022e-01 1.252182590209125035e+00 -1.466989155483559570e-01 -1.144444053765077074e+00 -2.293680921858220756e-01 5.061478949291537549e-02 -2.750019235205599100e-01 9.389442168831177993e-01 1.755472468641318118e-01 -1.272655290113278603e+00 1.285816471020578555e-01 -5.615552931752935129e-01 -6.982166472524560241e-01 -7.166672874887711764e-01 1.717707243694846841e+00 8.267940502532922231e-01 8.421940914170932269e-01 -4.560700473516303699e-01 9.600744270553153159e-01 3.438629645587253369e-01 -5.771541930838767209e-01 -1.232158721575862703e+00 7.333234038560006995e-01 -1.484256945826293528e+00 -1.097132291409100180e+00 7.390128197051478720e-01 2.113981051859160853e+00 2.853274982194506371e-01 -7.670673046079107271e-01 -6.541882981809571396e-01 1.391092723708619028e-01 -1.925436886387663193e+00 -3.419711617395602143e-01 5.889140547633578970e-01 -3.530261753768118016e-01 -1.161755409575480208e-01 -7.452523450933230542e-01 -1.040382677054592503e-01 -2.583508099327498919e-01 -2.876644361841455555e-01 -2.522579783366956985e+00 1.454498515619405963e-01 -4.213721711288047622e-01 6.565548178249475120e-01 1.014837137563856517e+00 -5.952593000056690675e-01 9.930209442752405691e-01 -1.142966057475367947e+00 2.540835261033405068e+00 -2.240429613867092495e+00 -6.687754525897653402e-01 1.260446202350209988e-01 8.943785973827571567e-01 1.061155184810300023e+00 3.829843793990466150e-01 -1.309446794592231456e+00 -7.445551631310294294e-01 1.908902835039939794e-01 3.772785283923772437e-01 3.314667675419991633e-01 4.688424851584069297e-02 -1.033815052385290478e+00 -1.051892041380357412e+00 -1.476148428104490373e-01 5.235265952305043768e-01 -1.142252120219560796e+00 7.719767042468168861e-02 1.236973394151954952e+00 -2.177929568620170286e+00 1.167474179881353047e+00 8.655545170474070460e-01 -5.668204974788784156e-01 -6.846919679944678538e-01 -1.694715990949936524e+00 -4.033707293225903823e-01 5.221736765799027680e-01 5.319239076189107296e-01 -8.908702726193155064e-01 3.105909691885408441e-01 -5.191545016399706780e-01 3.785224989559474729e-01 1.754173151353667637e-01 8.092337241531507575e-01 -1.217391286090588443e+00 -1.816089705087632067e-01 -1.466050281902414154e+00 2.607885609568354468e-01 2.621264805784744856e-01 -4.227909792980014680e-01 1.445465251367921977e-01 -5.412876796657523082e-02 -6.948212999238982945e-01 4.449896190709026755e-02 4.392579806131388098e-01 2.565730404851837232e+00 1.069928518929204042e+00 -1.944083130277057148e+00 1.483723658413583779e+00 3.149071203587684442e-01 1.614128197784929331e+00 7.042333926837313074e-01 8.547285351595254044e-01 1.001057303218033656e+00 1.635124916276688989e-01 -5.830918457526542698e-01 1.008093412616249740e+00 6.982774581289634686e-01 -4.968741995163630243e-01 -5.442086347599280061e-02 5.987495720120717957e-01 -1.069412056648257225e+00 -1.189547073068188299e+00 -3.192300967571488624e-01 -1.209905519668215274e-01 9.315386366357150116e-01 1.751690079438105174e-01 -1.224377684513439091e+00 -7.722140217424147135e-01 1.585606047671979102e+00 -6.820466278290843176e-01 2.077436068313918582e+00 -3.358488054384979327e-01 2.999177624146223686e-01 5.848295533625961218e-01 -1.163807189599537883e+00 -8.256815183183808804e-01 1.287918866455247890e+00 -3.016865536264268233e+00 9.031740480192377296e-01 -1.330751609946353220e+00 -8.660234436188572749e-02 6.265468551825820187e-01 1.770843069738827102e+00 5.970153628637424603e-01 2.350347073458041169e-01 5.184977776468620014e-01 -2.216113200285938292e-02 4.166611779402997762e-01 7.706558363729945627e-02 -4.662566148373333830e-01 8.709668393980649626e-01 -4.585930712947903776e-01 -3.758700854905215882e-01 -1.622160049715329233e+00 1.265615818013348326e+00 -5.549628184753360172e-01 -1.214606199866130609e+00 2.221344453866025137e-01 -1.287282382073128284e-01 -1.982966906974635846e+00 4.679858107158905711e-01 1.281315682284245527e+00 -1.850696344354628153e-01 6.850224466500504095e-01 1.426485146784726599e+00 1.557049777124154044e+00 8.551760282003135760e-01 -1.496013072080767836e+00 1.946503016811161335e-01 -1.245865652689759795e+00 1.462108835268626894e+00 1.381056979292129228e+00 -1.212086374457686633e+00 -9.681190321502485333e-03 1.783371536861468737e-02 -1.928296398707025849e+00 5.186821554651418476e-01 -1.134956885179591257e+00 -1.159819007848194250e+00 3.902146775193733874e-01 -3.439432221035775283e-01 -5.013560373443024520e-01 -7.243554696071498045e-01 -6.909011102440607566e-01 1.507674247752147201e+00 -2.650466770269210293e-01 4.547424524280387903e-01 -1.185394856215429060e+00 -3.355185794558666612e-01 9.082267567228612393e-01 1.473601544731401869e-01 4.017664928490904397e-01 1.169512980573236965e-01 2.900648844910180824e-01 -5.222658902920109814e-01 -6.622927472287978845e-02 2.942370984496952002e-01 1.954837675025574484e+00 -3.377012321566054132e-01 -3.122934414170654323e-03 -1.197850072150260514e+00 1.069064136276876020e+00 3.353206030239136437e-02 3.738565994832968586e-01 -1.479997602245291866e+00 -7.744258424191714507e-01 -4.587383868564667844e-01 -9.150250351865594212e-01 -4.272246966663730688e-02 2.491958828062846631e+00 -6.408144118034310166e-01 -6.916621066952999275e-01 1.953146962368329520e+00 -2.171285333112313587e-01 -1.504601346786982097e+00 1.030504003752825026e+00 9.369904661545431779e-01 4.124937405754209863e-01 -9.375553050255746035e-01 -6.687426231160673584e-01 -8.307094065686786433e-01 2.376004978521907007e-01 8.456375094193102626e-01 -5.902108862125059474e-01 -1.754649875751129462e-01 -6.200763075421237280e-01 9.509926972063438289e-01 -1.227912814110115880e+00 -3.090767408734846899e-01 -1.244965496185846260e-01 -4.931698721243025774e-01 1.005710973131192176e+00 -1.351247159634401222e-02 1.077421872910389045e+00 -6.584479773396747504e-01 4.363332295278347095e-01 4.070451425696415548e-02 -2.210547775303068452e+00 5.447161709566049614e-01 -4.258032204312068858e-01 -7.929806043120233294e-01 -3.109909618666797937e-01 -1.240003986494068594e-01 2.515211486825580156e+00 -9.173882435526307944e-02 2.461965354926276994e+00 -1.064469329394508001e+00 -1.174457234966658908e-01 1.364709777667205248e+00 1.692812731726845543e+00 6.914171460646577616e-01 3.718249712355237158e-01 1.167970799395962489e+00 -9.188887144137009022e-01 1.213739975155897044e+00 7.561891247790305526e-01 6.249295288706185891e-01 1.372631278744418815e+00 6.013798817673094987e-01 1.485340829844059574e+00 5.890868976412728664e-01 -2.097509966824218641e-01 1.705545997780595791e+00 3.810678810243709469e-01 -9.246815655709100801e-01 -1.456428122048662788e+00 3.088628067960874635e-01 -6.195017538698394111e-01 -8.904240079896592608e-01 -4.682405825291974244e-01 -8.507891306773676665e-02 -5.159587982845058596e-01 -6.328503101306428569e-01 4.655631838424068025e-01 -1.437401468464385434e-01 4.128971591079081960e-01 -1.373894129773819195e+00 -4.394030128920794476e-01 -5.064421181079427070e-01 -5.041916962951981628e-03 -1.107499165057588053e+00 1.379480426509530622e+00 2.847378635082645770e-01 -1.697603103047211848e+00 -8.840276576745162984e-01 3.779416124954645267e-02 6.110287267993892435e-01 -1.950433214420527195e+00 -1.065536645128022597e+00 -1.165626483037865979e+00 -5.044458837196764689e-01 2.469387195720391670e+00 -1.062720536484712319e+00 1.055918112624480987e+00 -1.925871282934804807e+00 -3.362526572128143321e-01 9.330786533067310096e-01 -9.921541153126699486e-01 1.477615505219152636e+00 1.151914101191378464e-01 -2.863427679134712966e-01 6.046323505717128288e-01 8.221694963093996167e-01 -1.043220590239797962e+00 1.654033105902221523e+00 -1.325309655858973645e+00 -1.669842822192803666e+00 -3.477653692594618873e-01 3.895117031009016628e-01 8.117711165626226855e-01 -9.675028615368738150e-01 -1.638506200748600872e+00 -1.136736758723643215e+00 4.090837401691887476e-01 -1.374820028179256415e+00 1.531722686671200817e-01 1.722146167617406853e-01 8.421170997542067882e-01 5.111210934785228588e-01 7.326864288990665441e-01 2.182158072246494218e-01 5.460857127912738251e-01 -2.401868366542521671e-01 -2.282625581145434790e+00 2.610966454121245728e-01 -1.343368602212498819e-01 -6.168011272656959143e-01 7.566259574349298855e-01 -5.317618732771673962e-01 -4.270644013852222809e-01 -3.946787075124538191e-01 -2.477403360602069005e-01 3.217787077743840263e-02 7.134322883408096283e-01 8.109491159254559323e-01 1.578084982580604034e+00 -6.271485608522638922e-01 -1.406584507332010237e+00 8.964727835068934114e-01 -6.853479432377372893e-01 -1.280411790447655518e+00 -5.758476717072412709e-01 -1.717961099657985491e+00 9.332207913422945200e-01 7.208071094895657227e-01 -4.956932931442414869e-01 -1.477889299103821996e-01 1.225791263889819405e+00 -3.130586682685504996e-01 -1.464810844059192263e-01 -8.496845786929601019e-01 -1.432337755612387298e-01 -1.549056126918766596e+00 -7.412029644216912294e-02 -2.508410485403471224e+00 -8.117550545279409446e-01 2.163503244524613844e-01 -5.678300385160287567e-01 -1.437744504750514962e-01 6.759042776325980828e-01 7.757277457713416258e-01 2.366250714928744558e-01 -1.583671055161660068e-01 6.394031929222642185e-01 9.135578014231147126e-01 2.572797539296356115e-02 5.040612395631228759e-01 7.867710064346244980e-01 -8.708804026332392922e-01 -1.259985036338621578e+00 1.383260739310376630e+00 1.979549961455569163e+00 -5.337625056001196189e-01 1.837990084308449568e-01 9.483397756480116403e-01 -2.316598967896472405e-01 1.873615367108101282e-01 1.528597677566160828e-01 -3.314656732444092729e-02 1.294915323197582124e-01 -4.357280988449604431e-01 -1.615494372122191491e-01 -1.033050285151056125e+00 -1.372735359732370208e-01 -5.457356897883414160e-01 2.565501952619215209e-01 2.051004180769445906e+00 8.557841101411775009e-01 -5.024758980533869934e-01 -1.185318882608092927e+00 7.632978452204074449e-01 -1.762890741519830939e+00 -6.501333493494467763e-01 5.214288597634574307e-01 -3.110653593607610179e-01 1.479409728394655461e-02 -3.629011462827121375e-03 -7.189785468763121301e-01 2.180348971544958936e-01 -4.358462733133757205e-01 -9.390919030529580880e-01 -2.034448739663023087e+00 8.380251846497744905e-01 -8.498093745498014329e-01 -2.719625418374168047e-01 9.848313456452302272e-01 -7.188742759681961969e-01 -2.283472030284273979e-01 8.870920509265851628e-01 1.096766718003958863e+00 -3.961084536419039875e-02 -1.095151184684278522e+00 1.505601323856393670e-01 -1.904999856129612645e+00 -1.257541941557811294e+00 -1.751893680676100518e+00 2.115601011648584162e+00 -1.268934538819468161e+00 1.158582397847755407e+00 1.301435786170603404e+00 8.183150398493292954e-01 2.351940365827826618e+00 2.241767384122430803e-02 3.188062956866897779e-01 -3.648075222577570886e-01 3.634590504437356095e-01 -4.977059244763578638e-01 1.810561038294828118e-01 3.752093961996597060e-01 6.884638779038350087e-01 -2.200335704254731961e-01 4.853141206004030761e-01 -8.436456364355936488e-01 1.706097917131214503e+00 -1.646538886783458500e+00 -1.099316911390544327e+00 -1.638927281384270795e+00 2.281800744094566458e+00 8.205034430702554671e-01 -1.547468048134277518e+00 -1.536511387985864396e-01 -2.401335864466041248e-01 -9.696665138223502511e-01 -8.063559759038700925e-01 1.983046588193720261e+00 1.049220307010244185e-01 3.694220190322863306e+00 -1.249739916760529979e-01 1.404429370409955746e+00 -4.605907862555506105e-01 -2.265734314823418527e-02 -9.542088375685960910e-01 1.271136849717612982e+00 -8.545969979472363143e-01 1.057810546665404194e+00 5.214150972146796015e-01 -1.679617212411501914e-01 1.109440670370702708e+00 -1.214919784034628858e+00 -9.005264662316517787e-01 7.352529694763575430e-01 -9.484843233451574207e-01 -8.222779828659471102e-01 -7.265377677819697677e-01 1.419523449988991104e-01 -3.433036902009715674e-01 -1.050396778940778514e-01 -1.431978202116238386e+00 1.844777769487818131e-01 -1.539133124431919242e-01 6.741024171131305698e-01 9.051285885305112577e-01 7.865064032653631410e-01 -1.201591595475200114e+00 -2.735268955613889830e-01 -9.164014305806316152e-01 -6.778489892380828996e-01 2.731729738033579213e-01 2.970238035645765828e-01 -1.420346994348721470e+00 -5.172420803129058609e-01 1.320474040004840033e+00 -1.859892219324513207e-01 -7.184274203760825372e-01 8.149985628605573851e-01 2.100241128145719505e-01 -5.155380580180195932e-02 1.392757037184157720e-01 -1.289775331901714006e+00 3.951797935709937537e-01 -4.629044221800922565e-01 -9.808115508482242451e-01 -2.027017224011319563e+00 -5.806906949606961410e-01 -1.933905197754000604e-01 -2.201491661926349430e-01 3.743317289916591184e-01 -2.863502449960043106e-01 1.515514788879890773e+00 1.740334914526650900e+00 1.573116104807434079e-01 1.015879336015653944e+00 6.732298743027357313e-01 1.109797651326110079e+00 -4.720402500075071006e-01 3.423153064098722886e-01 -1.126730630665740529e+00 1.589011159752008906e+00 -1.771751770035752793e+00 -2.451374097492532433e-01 2.539729464534586437e-02 -5.512522137067280559e-01 -1.283544027758401374e+00 -8.933762054971404742e-01 -1.658771419954609749e+00 -6.720091215144103902e-01 2.022751142271264957e+00 -1.891880499389384240e-01 -5.113779090159357166e-01 1.592417517530453908e-01 -2.149880951499469894e+00 9.263439455167619130e-01 -1.149774323949617483e-01 -3.793207256367246982e-01 -2.508311730003949802e-01 -2.440776694039629990e-01 -2.091330406188759983e-02 4.750133460976579403e-01 4.780360035295967425e-01 6.059113413056101960e-01 -2.918407091048008661e-01 7.119980992305959336e-03 3.487261276105635410e-01 2.219083899588988606e-01 -1.058224712933522049e+00 2.223848081476012262e-01 -1.195606072740130976e+00 -1.797786571422421042e+00 7.203822778703533602e-01 -3.690223737120622571e-01 -1.749853534363614349e+00 -1.294631348798550574e-01 -7.609144515131508468e-01 1.490481029483105013e+00 1.200913823591386098e+00 7.845007970353428117e-01 1.217295605290437122e+00 -1.270247049515588866e+00 -3.095634343782966980e-01 -4.372222004295913678e-01 9.323077950436581274e-01 -1.361887810772803187e+00 -7.620975766788575800e-01 -9.680356271290732062e-01 5.408650664802985286e-01 -7.865500426878350160e-01 5.373823096585701453e-01 -7.656570821277085548e-01 -4.126082859189450502e-01 2.619547341095352921e-01 8.688492107958335486e-01 -1.230732182859607171e+00 1.057566039896691429e-01 -1.489298849187694840e+00 -1.688994293745016639e+00 -5.470950091204560689e-02 9.679727893265901439e-01 1.769760591653264603e+00 1.499993419437941844e+00 8.153893592422979397e-01 1.068684247157603850e-01 8.790208496938407556e-01 -1.908501551442964572e-01 -5.183091371757299060e-01 -1.218284741163824680e+00 3.014426145394450418e-01 5.893134919171734154e-01 2.361644351709272227e-01 -9.465182616274180338e-01 1.727632857943872891e+00 -8.978925752063608989e-01 6.819537993721627167e-01 1.260168216064750935e+00 -5.566026254461912126e-01 -5.363078738415626434e-01 -1.082489163882603522e+00 6.733249454919195687e-01 -1.027113802026818901e+00 3.013144476630968960e-01 3.522398490249104008e-02 -9.165573270258201566e-01 -7.619585609096951595e-01 7.439914126815956597e-02 3.534668568557060297e-02 1.344855466905469088e+00 9.980938583142667797e-01 2.299692657897762338e+00 -1.228086002059968651e+00 1.446989451524075543e+00 -6.721815425726524254e-03 3.525783471123435930e-01 4.447784017757940855e-01 -5.125514248240312098e-02 -1.087597493211145183e+00 1.117580359326240780e+00 -1.404112693780732890e+00 3.964098955893312626e-01 9.232122210450351973e-01 9.160599596615671691e-01 -1.197841071897151943e+00 1.753869752412046956e-01 1.395374710596337942e-01 5.843966424712856295e-02 -5.320922082147211407e-01 5.421520052009742852e-01 1.478730434076673150e+00 1.370249047434537015e+00 -9.277009526743648093e-01 9.428242531179108488e-01 1.304205732970317166e+00 -6.584050299404903273e-01 1.284300771527923934e-01 3.293454253593891545e-01 1.572847638246588575e+00 1.633505065980438153e-01 -1.190919390463966110e+00 2.185593529067977325e+00 -5.383954982558117885e-01 -6.808257313670812438e-01 -1.253972731788738137e+00 -1.158931483711701738e+00 2.014474658853656841e+00 -3.071194852600312997e-01 -3.052052178264321736e-01 -1.435624185538263653e+00 -1.094237758883524592e+00 1.753213328698965734e+00 -9.201808747592061799e-01 -7.456100892842920658e-01 -2.765284742331501899e-01 -8.596729662084778845e-01 -1.720616146736295482e+00 -7.299040892235798550e-01 -7.514762962747497665e-01 4.460246576402326912e-02 1.490668802432021822e+00 1.406450709734067939e+00 5.757935756833955088e-01 9.133588860554935351e-01 3.207605404516404302e-01 -4.592546001884165729e-01 -1.591633124592678250e+00 1.355772537986613457e+00 6.035978748920258624e-02 -1.113031057566774562e+00 2.443753441024961448e-01 -1.266504342265232674e+00 -2.855591084139036950e-01 -3.252859357187342648e-01 5.491782439511915248e-01 -1.327725542805302972e+00 -6.602351477783309219e-01 -5.929354114916698393e-01 -6.273073638172070865e-01 7.227751278717097216e-01 9.260983622058339693e-01 1.990351864092354539e+00 8.194987705833933767e-01 2.351798905231924919e-01 1.067471742038906601e+00 -1.638843356319154676e+00 -2.174207416323271413e+00 -6.360907447287547090e-01 6.845577350488022406e-01 7.396232340129609284e-01 -6.748414184233246793e-01 -1.175182275269241794e+00 -1.053128255591081752e-01 -1.794911498864595556e+00 -9.053839396469683942e-01 -6.589799219136691644e-01 -6.904085564665567443e-01 2.105887656882385883e+00 1.514640946140581867e-01 8.605791324587442892e-01 1.555505341600442071e+00 -1.433824237364919929e+00 -3.107749192252559634e-01 1.879408041741039703e+00 2.437389121048500584e+00 -8.870255496844134946e-01 -1.872535153865780289e-01 -6.468380261133581666e-01 -6.221560432832464738e-01 7.451843751296893803e-02 5.682687233063473675e-01 2.339201134594894316e-01 3.629307832668168116e-02 1.012712430405295017e+00 1.387966558271968687e+00 1.271814806681292653e+00 -1.248573432153906815e+00 -2.016326117199500612e+00 -1.624532955087185648e+00 1.162849428413304659e-01 -7.542281531209839018e-01 5.366137175124214426e-02 4.819746236997253797e-01 -1.014023535015473376e+00 -6.245131816519473161e-02 3.439895341358704117e-01 -6.618995226424549960e-01 7.790928162414689773e-01 7.502511457890885804e-01 -5.352784971874394726e-01 2.162361992071872713e-02 7.792158951703828662e-02 -3.180744216023848048e-01 1.137556660983798928e-01 -8.846874168057352605e-01 -3.669107308242791077e-01 -1.487683311789038232e+00 -4.881952015035372350e-01 -1.334149417760541523e+00 -9.047565776084993960e-02 1.628115129516853332e-01 -1.586127076155349647e+00 1.785719209905384797e-01 -2.318014779206964138e-01 -1.009226606316006913e+00 -7.372024693061052236e-01 5.887651401562505882e-01 -5.024063712714083030e-01 3.685099095802476382e-02 1.033492687880729122e+00 -1.318332029315976373e+00 -6.396862232191722342e-01 4.400696330265064238e-01 9.420788438545520949e-01 4.096390139831507238e-01 8.454473943789031498e-01 1.078730958379174210e+00 1.856576831783165460e+00 1.318051030747472430e+00 2.298193513810486088e+00 5.464759680077636572e-01 -2.590300066428146697e-01 1.878037518860849131e+00 -2.742479395888980723e-02 4.833139667412323509e-02 -1.341856318914687263e+00 6.168976746854967219e-01 -5.647877275308043066e-01 -3.520236050336488787e-01 1.656958037713835541e+00 1.608875474553335794e+00 -1.713385622019563348e+00 7.194219794379462796e-01 -2.865432306694376541e-01 -1.170238130805130450e-01 -9.697165971747029323e-01 6.986570719243047067e-01 1.091437768029360988e+00 -8.602038336181213607e-01 -1.924872059876129859e-01 6.624745868874794275e-02 -2.735615591840143690e-01 1.150872823095927949e-01 9.393098270791435667e-01 5.207877248319599944e-02 -1.073870326029676248e+00 -1.467678769092787494e+00 -5.383142793391297865e-01 -1.041848128001470641e+00 -6.981791225831002201e-01 -6.397061854131613767e-01 1.270565038182317474e+00 -5.897027647953734242e-01 -9.627337008846402755e-01 2.749441366973304213e-01 4.981903116050404035e-01 -4.076265743539776443e-01 1.592035943040778223e+00 -4.070758908220217243e-01 1.491780851525127960e-01 -7.114057608458496107e-01 1.179346115274188644e+00 9.264680982865597381e-01 6.300793459623438286e-01 -1.329628908762312767e+00 -2.563048444048226404e+00 -1.211033141369359578e+00 1.477106345735952342e+00 -8.422122374991103388e-01 -2.610317092995240174e-01 -1.573925795448690712e+00 -1.853606687253563645e-01 1.107840043707420952e-01 -1.497043929370177606e+00 4.543934705184899531e-02 3.243966097604865095e-01 2.784393357357021204e-01 -6.361471504110306485e-01 -1.096774033281337907e-01 3.882168024622512092e-01 4.963419296187779328e-01 2.375379627697959684e-01 -2.562051958769648863e+00 -1.021323826408861324e+00 -1.501567534450992891e+00 -6.443714187354880885e-01 1.139212523580904746e+00 -2.499407600648678174e-01 2.579813100873544207e-01 -7.217102026824046002e-01 8.261123506671940175e-01 3.923775372823516405e-01 1.439937390003419360e+00 -1.847306304099768370e-01 -2.221382729712923498e-01 2.838985564751761448e-01 2.365167239822937084e+00 1.011439912496261556e-01 2.054757428195138846e+00 2.384258096325179377e+00 5.114222510038907155e-01 -9.148457599036236010e-01 -9.782482304728147282e-01 -5.511617113965342485e-01 3.856990563488695289e-01 1.098767815113774304e+00 4.613267146735145485e-01 2.521904769001064750e+00 -7.636277477561517202e-01 -1.726612713114526187e-01 -9.219394192453314596e-02 -8.371219958189529686e-01 -2.054843219496122475e-01 -2.245307176961013340e+00 2.227328238421326212e+00 9.673155726829806289e-01 -1.708562356624493184e+00 3.207830829675771822e-01 1.125531594443165639e+00 8.356281760338972742e-01 3.556151872133043179e-01 1.251204482372253235e+00 9.139602673119084919e-01 -4.169508489752786484e-02 5.209888282286708749e-01 -1.196217882308943770e+00 -4.758418796935930395e-01 7.560702720519778541e-01 1.614063132916033760e+00 -6.362943741031468203e-03 -1.224644574451384083e+00 1.242590763263530906e+00 -1.733071433867703126e+00 1.044757896288318832e+00 4.572225765473547643e-01 2.009357741653022611e+00 1.112862586374844254e+00 5.616978208436448350e-01 -9.172782578728073954e-02 -1.044374613503004506e-01 3.647276843234112387e-02 -1.151752199584579417e+00 -1.510765448826071777e+00 -1.235979293692196057e+00 2.465627635632101355e-01 2.699836937278349280e-01 -5.876959469648522782e-01 8.916128832677984173e-01 -1.081270610241336971e+00 -9.183284954938847333e-01 4.609443570242661714e-01 6.292911500416072113e-02 7.971938314924904567e-01 -3.333692215436977468e-01 7.908180977721743776e-01 -1.567055504485935558e+00 2.375221217278623842e-01 5.490180880588690915e-01 4.210292945389075836e-01 3.599863603417897129e-01 1.161938967366798192e-01 7.021341483453485965e-01 9.147001454676381149e-01 -1.119589132981544610e+00 1.181241248466199378e+00 -6.568021839610259649e-01 -1.016743349234488392e+00 2.799320678067405699e-01 6.539922059819161526e-02 -3.821957706378193986e-01 -6.400005135284416724e-01 1.481260635496751465e+00 -6.719428985896547246e-01 2.071338652432862248e-01 9.766868342698747582e-03 -6.734440123541828305e-01 8.301252545407331596e-01 6.748204823355080650e-01 -6.454110015309155735e-01 -3.339189194585359122e-01 -9.408272435101658893e-01 1.263986920568040961e+00 -1.894825191916862606e+00 -8.989129473839299056e-01 -6.667397813267322837e-01 1.300887449383281602e+00 3.937527194073683345e-01 -6.776606202901772763e-03 -6.669743933356894194e-01 -1.071079999728113297e+00 1.402366700359304108e+00 1.042953531625068875e+00 1.281457150834446113e+00 1.793344765367906657e+00 1.712149110655784290e-01 -9.359834689917460038e-01 1.635718893891974668e+00 -1.076200521033529922e+00 -4.977549088056443249e-01 -5.620986634050064712e-01 -1.105973730166014413e+00 -2.247345651629144847e-01 -4.042871481129644007e-01 -4.419700897331781814e-02 1.258321966990986640e+00 -1.152917427509770443e+00 -1.876154676363435359e+00 -4.400827619339472974e-01 1.543056433871563105e+00 8.619933480389703195e-01 -4.954681307292399528e-01 1.662090616498512308e+00 2.741641812374875808e+00 -6.746668214182449663e-01 5.431291486664279605e-02 -1.310424601289369440e+00 -9.541712028776536680e-01 -1.875061147924135918e+00 -1.951648578010631185e+00 -8.865663997679552599e-01 -6.012508246028253067e-02 1.991767792125470060e-01 -9.741621845125484347e-01 -1.112350459761812349e+00 -6.158932544675874837e-02 5.917229734341152847e-01 -3.042628616360730232e-01 -1.361309376765449608e+00 -2.200531894906081476e-01 -2.469497081657915094e-01 3.172704957318054908e-01 -1.640202269891676556e-01 -7.544320041197827287e-01 1.035233191866092417e+00 4.349028593006526999e-01 -1.019853679477426556e-01 1.147856444463414283e-01 -1.251133134655661783e+00 5.737509173549937280e-01 1.757310744508576716e+00 2.177339824838151028e+00 5.622723876539206245e-01 8.992417070805571733e-01 1.253188045077729074e+00 2.010995418281546154e+00 -1.360360264644677741e+00 9.114120034786561408e-01 -2.079714665486148473e+00 -1.526365650768405913e-01 -1.156098634321492957e+00 1.334474538193682447e+00 1.444973578025274819e+00 7.072112456676822312e-01 6.779494173111018096e-01 -7.054259163185847559e-01 2.546393249400359382e-01 1.384022756651644093e+00 -3.067697538813678459e-01 7.293637218713587833e-01 -1.583187856549095329e+00 1.910553566002567705e-01 -2.018810483861397387e-01 4.633406067558309971e-01 -5.488144092174254141e-01 1.574511920847574187e+00 -1.596896320857710272e+00 -3.847938145269569343e-01 -1.640330621059718830e+00 8.871164225241523482e-01 6.163699353926146429e-01 1.146638322596248566e-01 1.774955317243216701e-01 9.714183184383129444e-01 -4.779527995336038115e-01 -4.964076203145467159e-01 1.720418032523277185e+00 -4.018465659740628748e-01 -5.652251831806750504e-01 1.503740647991336499e-01 1.318575429604179172e+00 1.291026963512052816e+00 7.144269676284672466e-01 9.988261062896056641e-01 9.697775219049569184e-01 1.991375728939842604e-01 -6.786535815015907191e-01 -1.078178479900525844e+00 9.039658108719891283e-01 -4.448555169911168061e-01 1.033913453318311859e+00 -6.087301005068601611e-02 4.046725279430407052e-01 6.549894033455629927e-01 -9.914804188621170189e-01 9.351817258453132276e-01 -1.830137030081825156e+00 8.141502605191015540e-01 -1.371061039451695995e+00 2.812561642480093660e-01 -2.118707021478721253e-01 2.340620489468525633e+00 -4.459988069957590007e-01 7.699415815422738785e-01 1.894207657316457460e+00 -7.188330769215751648e-01 7.855585894285711523e-01 -3.269023767968434191e-01 3.896418504476788225e-02 1.100094417783255452e+00 -5.825849862751710795e-01 -3.412300032677158534e-01 6.032295602337354179e-01 -2.100067524278625086e+00 -7.639680613204575810e-01 1.103340473434964331e+00 -4.742885917458487532e-01 9.747975603468721495e-01 -4.208543773489800133e-01 1.316990383245891572e+00 1.640839164714210652e+00 -7.150001608313545365e-01 8.589062330298814496e-01 1.093569400696465133e+00 8.109840753357298038e-01 1.117298089063417432e+00 -1.044584442778476507e+00 3.469724348520826784e-01 3.353397210964559894e-01 2.996133291997096215e-01 -1.328282200051465134e+00 1.137655123881934127e+00 7.554623088062095704e-01 3.887805763431255723e-01 1.455553413162634924e-01 -1.849935325044516632e-01 1.671487839479029125e+00 3.068384475686368740e-01 8.135477489806973717e-01 -5.529159517283385172e-01 -2.298506781479512512e-02 -7.683636264369909652e-01 -9.453188881512499808e-01 3.659566667784862060e-01 7.782205956863966767e-01 1.671180415212637493e-01 -6.675069353316481768e-02 -1.972686635166607805e-01 4.934407262459522547e-01 6.065479291997402100e-01 -1.208659920515585240e+00 -1.003456640943830580e+00 3.767056151515634221e-01 -1.097133824415785108e+00 -2.348999938611343041e-01 -3.221711067683398877e+00 -4.757723028065774518e-01 -1.215987035596307608e-01 2.009142602888074058e-01 -6.068276045652760686e-01 -1.080526153850578597e+00 -9.960610728592049490e-02 -2.759935463201803607e-01 6.632764484411723949e-01 -7.110297854710143639e-01 3.615745794315139428e-02 6.314033561755197921e-01 4.746816360817554536e-01 -1.453806765362927467e-01 3.535595749871629501e-01 7.292298529729857037e-02 -5.054830721146138517e-01 -7.167029560964576218e-01 -1.170539593444671844e+00 3.406918860981866803e-02 1.170129348182838092e+00 4.191656395013086678e-02 1.014042456140392234e+00 6.271175098697768791e-01 2.449033305811839090e-01 -1.420125690149701247e+00 5.330244513180067839e-02 -3.568000810016134228e-01 -1.910883760792667196e+00 1.533769309053250041e+00 1.828715505778461814e-01 6.877158066515700607e-01 9.637277201007029559e-01 1.065854611936896568e+00 1.922813490791057678e-01 3.175617718868250505e-01 -4.450174382672316131e-01 -2.569048604515868361e-01 1.473427287541675401e-01 -1.369106013341689465e+00 1.452138294912847849e+00 -3.659961637714388427e-01 -1.754307315802101419e+00 3.220030446040269556e+00 -1.159190436167762267e-01 -2.173667088470675246e+00 3.312286591969662575e-01 1.314764027479823350e+00 1.497983210520035247e+00 -5.789207176615400741e-01 1.355867379148430363e+00 -1.999993591718447483e-01 -1.211137944041041470e+00 -4.630460288242894129e-01 1.202255982016523506e+00 1.142088624173308448e-01 -1.460107317265018745e+00 -1.352054439306099809e+00 -3.710597796308346963e-01 1.281720847365394045e+00 2.210564870208534816e-01 -1.579657454194456356e+00 1.747693283555687538e+00 -8.657800170452303323e-01 -1.309406523371851594e-01 -1.298723090777275768e+00 1.888858164843649212e-01 -1.537812092725625135e+00 -4.083237542828692113e-01 1.772106554562691505e+00 -8.612857796015979117e-01 -2.503115290821225081e-01 -5.206147999487654721e-01 -1.955855558109184933e-01 -1.093151448155309069e+00 -1.396425661369674609e+00 -4.681887261954585377e-01 -2.752998348388921088e-02 -1.717841394409057365e+00 3.343818876711340260e-01 3.360912151630984224e-01 3.278404215463944782e-01 1.398535877500994840e+00 -1.706148314648483266e+00 -1.222463068527001928e+00 2.312772320932094394e-01 -1.836352610083409886e-01 -8.141090246158173560e-01 -3.209947972414200490e-01 8.003675525556720460e-01 -2.477802286653935648e-01 -1.392658386487921791e-02 -8.137695875877194729e-02 8.229968902144942089e-02 3.439328206073153926e-01 -5.577022174024719448e-01 -1.002545767387177655e-01 -9.953152413661868758e-01 7.703539347349492861e-01 -6.719987587856273148e-01 -4.451937630521818345e-01 -1.095145934840991098e+00 -3.786528670346306358e-01 4.886206977061295920e-01 -1.561929287230605645e-01 -9.005629385153149924e-01 -5.390831267668336757e-01 -4.391205854981881651e-01 -3.700668988306243246e-01 8.338983953789721459e-01 -7.208496752718898063e-04 1.469264417399887890e+00 -1.506180167400350545e+00 -1.447310048384161385e-01 -5.126159543869589497e-01 -9.821707078091387322e-01 -4.667503150521662425e-01 8.400250927194256034e-01 -8.932098112038799886e-01 -3.272596442373021386e-01 2.172153216928945085e-01 -1.593899888305367885e+00 -3.213800961969588976e-01 -6.907042320359553234e-01 3.385751741241685431e-01 -1.231834407881450266e+00 1.755358892931709214e+00 1.836591296551573160e+00 -2.156940832279795883e-01 1.082699383668641824e+00 -9.868248619998140625e-02 -2.255479844089915697e-01 -8.484509565564182232e-01 -1.475945623817555896e+00 6.881582734045517125e-01 -1.012092295899074124e+00 -8.573785654300977166e-01 1.318254715267344057e+00 -1.710367947833197899e+00 -5.705078747101527403e-01 1.414355857733975430e+00 6.930898652092143397e-01 -6.461392825652664262e-01 5.898081061589918184e-01 -1.040277847808816075e-01 -2.192873497813539796e+00 4.017631723596500892e-01 -1.009939250760953700e+00 -6.866430249338560943e-01 1.187951131777840397e+00 4.138744890116324293e-01 -9.164828883757287770e-01 -1.111843212450380314e+00 -1.822933957809826089e-01 -3.842496424533443922e-02 1.978415176992063040e+00 5.808685446112361594e-01 -2.760501754408675179e-01 -8.475640935720637481e-01 4.000024894274462062e-01 1.650973824214575059e+00 5.971350670289807816e-01 1.605205613840767764e+00 1.089103744952879316e+00 2.031675586815079038e-01 -9.868655872111056215e-01 -7.967412381749054973e-01 2.272166038796058274e+00 -4.953228511705384807e-01 -2.092671275512849594e+00 4.844274543375291509e-01 9.832302909558466864e-01 4.313564983000781061e-01 -1.715388806801175337e+00 -1.875323102538870579e+00 2.681515172081896381e+00 7.683488914226893618e-01 -1.432539614259976224e+00 -3.169254512876225061e+00 -1.672122126679962628e+00 -1.789254929735346833e+00 1.038345420714883893e+00 1.223139717459186260e+00 8.302170449579024947e-01 1.136605859428272192e+00 1.667305802830391370e-01 2.036638778469526567e+00 -9.775897983928473201e-01 1.249567384996331243e-01 1.488091966108349373e+00 -1.549541681740762844e-01 7.948909302748963235e-01 3.348272918039172374e-01 -1.642843848486631897e+00 -2.346106237065465339e-01 3.748868315533597229e-01 1.645108709530316515e+00 -1.182931498942294102e+00 -6.896101804152658943e-01 1.571820775763709488e+00 1.116713020312576798e+00 -8.456919960088284949e-01 -9.123502471891763443e-01 -3.569162472490304827e-01 -3.674220501135994077e-02 -1.235172909046460266e+00 3.425769643686049637e-01 -2.092242468195761873e+00 1.308837490108622770e-01 8.290769138603490962e-01 1.580088164217740010e-01 -8.901061204854633369e-01 8.047086903927215540e-02 1.037006746805221091e+00 8.539324186102211778e-01 1.977973449931484662e-01 -6.738844118759897972e-01 1.519982252849335858e+00 1.478553476537247668e+00 -6.235505456207289798e-01 -3.858060226999973086e-01 5.613594629874901071e-02 -4.608170281798456558e-01 6.051625797915956978e-03 -5.243953557017403400e-01 -7.958506863880960847e-01 1.304465406320384491e-01 2.702047448805195984e-01 8.502172906882330405e-01 -4.894585638225326663e-01 1.335222656181038081e+00 1.362873274254601252e+00 1.924544264605249300e+00 5.941013798660075285e-01 2.276273878695136699e-01 -1.306098364504477694e+00 3.604869023766146818e-01 4.783755274265822366e-01 1.054631407036943136e+00 -2.871334958215067679e-01 1.594316445902343116e+00 8.766490776092228376e-01 -3.166626083179983064e-01 1.417931287034964738e+00 1.995967929856086176e-01 -1.321061267173293974e+00 -6.008306679249167948e-01 -1.988391127236303901e-02 -9.569714834720122187e-01 1.510569830467018426e-01 8.082611699283568374e-01 -2.833828584625408542e-01 -3.498585211067424539e-02 -9.122946159498677154e-01 3.594610495709937154e-02 8.566393881875795646e-01 -4.731830531483299795e-02 -4.033988150745169143e-01 -1.395967026189135485e-01 -1.302481899476564564e+00 -1.298627927002603544e+00 -1.911950688885684091e+00 -2.347083925145728722e-01 -2.218618981160336290e+00 6.504800004259271295e-01 7.312676957488063734e-02 -1.451512337014618792e-01 9.269003272128494286e-01 -9.295352002212403653e-01 -1.232648990647943643e+00 1.308831760864758831e+00 -8.918997578842207119e-01 -1.151267159284026231e+00 -3.853903674526348161e-02 8.548972260915633781e-01 3.239411761632608466e-01 4.818765601473147808e-01 8.446816788158725275e-01 6.330521680913633875e-02 -1.823279012572663227e+00 1.186335233724387095e+00 2.863584277168384484e-01 1.111749733854365818e+00 8.137045182027529133e-01 1.168329421549308272e-01 -3.006850574425187772e-01 -1.995277642544807994e+00 6.952564565902306093e-01 -4.676375033101184964e-01 -8.640860352176775727e-01 3.102375738356267232e-01 -1.125883743545333493e+00 1.074153313794558473e+00 1.607757029746078370e+00 3.119432988058654654e-01 5.830700013523824055e-01 -1.680447945649010677e-01 -2.773682638136939493e-01 -3.155022255971778877e-01 -5.438207504535383929e-01 1.928446701442572575e+00 -8.350230593980811911e-01 -7.348990402246746712e-01 -1.002324438346404500e+00 6.907774765880557721e-01 2.535764565713357066e-01 -4.020316304818422753e-02 4.270521165438978528e-01 1.604357672467361606e+00 7.784961513026609214e-01 -9.314435921963918341e-01 7.147208930255762871e-01 2.267523089859474206e-01 -4.450191270870025861e-01 -2.556121254640334683e+00 6.002857892361125325e-01 2.950284750177047943e-01 7.260207732260578473e-01 5.602817006515146137e-01 1.315846811026485819e+00 2.173135167462536543e+00 1.036722810817777729e+00 2.205118769926832645e+00 4.582698794658803254e-01 -3.557045229392607477e-01 7.054116108909526117e-01 -1.941568184651024376e-01 -1.300387694147649764e+00 -4.873260325562437378e-01 8.709844010300663575e-01 8.890583115543793102e-01 -1.743984198713291134e+00 7.823381808625270439e-01 6.222115543187374531e-02 1.429324963753440203e+00 1.265800266674844021e+00 8.330824920713504333e-01 -8.746918961999083919e-01 1.862686872704024665e+00 1.073311016807467988e+00 5.950389159133485650e-01 -3.650402960611361936e-01 -3.630866939415955952e-01 6.578366346430297718e-01 -7.433339025884250217e-01 1.839995695416343002e+00 1.173524918467377720e+00 6.749832999021788682e-01 -7.346490023409081305e-01 9.519629463334847164e-02 8.384010491191949965e-01 7.960764584581446757e-01 3.637422409047204042e-01 3.877989845865836283e-01 1.644515255376238771e+00 2.888437353501674743e+00 -1.341513229641375649e+00 1.542571356686047057e+00 4.800389884673676444e-01 2.633879868316545969e-01 -7.835783503173588960e-01 1.935340370427327261e-01 -9.559287901260974385e-01 -4.120052182872699920e-01 2.233766628778148799e-01 4.047861239186624771e-01 -7.635268587156587294e-01 5.811973977910339650e-01 -6.957599988212177511e-01 6.354717687500084367e-01 -1.316162425404467096e-01 7.914818848824435593e-02 1.898791851444349421e-01 -1.012820559881720817e+00 -1.556146034302022807e+00 -1.106166801236344366e+00 -1.723340584911705053e-01 -9.337415453277794208e-01 5.369389436183494846e-01 -8.217975872447766950e-01 1.382738775294112932e+00 -8.980640382317595094e-01 6.110124945071273572e-01 1.660700130779792172e+00 6.086639579524698584e-01 4.153500849748931190e-01 -2.575455196512360878e+00 6.683519839355435144e-01 1.549880902567558838e+00 1.106892466156330856e+00 1.824040808971761352e-01 -1.679796339913026459e+00 -1.226638418768112082e+00 1.817212659840004019e+00 -8.367728696534528776e-01 -7.400917573608264965e-03 -1.100879104075449089e+00 -2.196606189005516352e-01 2.055657354355585331e-01 4.916059323972586381e-01 1.812258369650773249e+00 -4.969710198889376040e-01 -1.819159668403520946e+00 -7.319455826389849040e-01 -1.761484684930958000e+00 -1.398593350564850679e+00 2.854109405007044242e-01 2.164152245463425439e-01 2.455935122062893050e-01 1.330975477800326434e+00 7.484449386287841399e-01 6.643433871779066413e-01 -6.088652915631761475e-01 9.119833587240292472e-01 -1.055667750876692956e+00 -2.562382025130129515e-03 7.471190591264580405e-01 -9.859720962617006534e-02 2.337612801061026702e-01 1.482867473084801935e+00 8.654968601461831001e-01 -2.980219474345233502e-02 -9.440538372081184182e-01 -1.489932313777593276e+00 -1.104394862478337735e+00 5.657079767156797390e-01 -1.099356347608903883e+00 -2.220331239863217176e-01 -9.891131365751530680e-02 7.696941055024612011e-01 7.396449655396571954e-01 1.851941722482141617e-01 -9.105818615166577645e-01 -2.435112817921839312e+00 -2.172381107016965462e-01 -8.272020402337925127e-01 -9.601202366707497493e-01 8.389205308267274619e-01 -5.606137404660876955e-01 -9.001090386938356280e-01 -5.067467780145090694e-01 -1.051754862949325853e+00 8.858023847138705165e-01 1.295219871027067371e-01 -3.979546073236370773e-01 8.903886679108788393e-02 6.466541978717842420e-01 2.611677180556665423e+00 2.024389795250699287e+00 -7.387245647662796788e-01 -2.607166159440593711e-01 2.794939858236974661e+00 2.024609917722176855e-02 4.603680275850301484e-01 4.756244666111578839e-02 -5.430881291549179979e-01 -1.034380052795385030e+00 1.138056160434215425e+00 -1.528847696036123693e+00 1.480241363920183462e+00 -3.443848730177662687e-01 -7.444745294677189706e-01 -1.276146002861200390e+00 7.265689260733462218e-01 4.351525414262753522e-01 -2.055028942127369307e-01 -5.468511479093494110e-01 1.373867238120371148e+00 1.219978673612666986e+00 9.903493877975395598e-01 -3.651220379206621125e-01 1.656249021485162398e+00 2.546669344321041417e-01 8.015344152110804865e-01 9.363993665282789314e-01 8.389324926595413956e-01 -4.042857939345605445e-01 -4.336291200944372703e-01 1.132330454624749905e+00 -1.454882138026493577e+00 -4.478819815165637208e-01 -8.587803575549134150e-02 -4.035551736198331740e-01 2.154907906438004866e-02 -2.963626787508403249e-01 8.947387896005668528e-01 2.788992448266399027e+00 6.036764519260477968e-01 -2.075339895828151704e+00 1.283911593967556608e-01 -3.743955532256242336e-01 -3.641744364101790477e-01 -1.096653086971280389e-01 5.591109656437607267e-01 -1.939360878692877321e+00 7.581363715709890094e-01 9.942381533043261888e-01 -2.028875432002986035e+00 1.340411356248264463e+00 -4.182662057635324060e-01 1.824579843623493236e+00 2.689937895958392500e-01 5.309911809983484110e-01 -5.115413595360716048e-01 -8.905822259738488400e-01 3.054998403460226775e-03 -5.458517054048062089e-01 -3.804754594706582504e-01 -1.249379484214672376e+00 2.563730487752546860e-01 1.296433600392922214e+00 1.281071006626198772e+00 -4.082321879609628335e-01 6.108849425024915902e-01 -1.157116435513024788e+00 2.429059029279640181e-01 -1.698095609333397427e+00 3.627909477662071003e-02 -5.054121322886777623e-01 -6.669879425811586771e-01 1.018579875162663573e+00 -2.474771685139145749e-01 1.020256765205483029e+00 -1.063914232802639193e+00 7.605028516884176915e-01 5.660573802022923484e-01 -9.463653069493868086e-01 -1.032026425469645625e+00 1.728390938497215978e-01 1.329729099021218497e-01 2.435187699024213559e-01 6.201000265512609522e-01 -7.028576926790947033e-02 -3.016304767855344515e-01 3.589533540156894520e-01 -1.254912189834391123e+00 -1.477041745080618584e+00 -7.527376266430755303e-01 4.343929475142376262e-01 -2.009246206562961490e+00 5.256785955654766918e-01 -1.059618351081647702e+00 2.060401364351215570e+00 1.321171983736530997e+00 -5.229265415319549193e-02 -1.794225344198577266e-01 2.767529310539738052e-01 4.058772824394772938e-01 2.089575955533079787e-01 -7.296681812674928880e-01 -1.355180975313165170e+00 -2.357432740517892977e+00 -8.372455804609689745e-01 -6.976479625803254647e-01 -2.229288489367380333e+00 -7.529832466318689965e-01 -4.501868706386311092e-01 1.967223532206374137e-01 4.688730998226433577e-01 1.293390195838381773e+00 -1.069828676775934406e+00 -7.293884130436820712e-01 -3.363072998461824170e+00 1.218135260776865181e+00 1.306476208461301303e-01 1.546521203828675972e+00 5.967953398943506294e-01 -9.804849093770032220e-02 1.878317897419456317e+00 -1.210180878353289913e+00 1.492051669219620624e+00 9.275617151162848240e-01 -2.869760611830853292e-01 -7.536082862702155882e-01 -3.150323095591516798e-01 2.892998097351682230e-01 -6.466363837688715588e-01 6.594299238950745989e-01 -6.168904191893084116e-02 -7.937336375369135055e-01 1.481944052182709637e+00 1.462695388484218650e-01 1.192190826525919428e-01 -1.045943995740490906e-01 7.300169559978995082e-01 -5.479458683410322051e-01 4.140219258925186274e-01 1.656454476151804911e-01 -6.078890878498194317e-01 7.435212490230420634e-01 -1.089433446681391665e-01 -8.541451981721845943e-01 1.093280144637959639e+00 -1.195487494722369926e+00 4.967988167533174404e-01 6.945316702398078856e-01 6.376118871361279306e-01 -1.105234271194030837e+00 -9.976160491260007701e-01 9.962405241894827235e-01 2.350669320675193019e-01 6.022639197560416546e-01 -2.019029893638707093e-02 5.103137650626567989e-01 -1.243949746530786049e+00 8.645440480738515454e-01 -1.756668918505957855e+00 7.721644444409516694e-01 8.357114474021763995e-01 -9.246337236092115885e-01 -1.073294036732373558e+00 -1.555775190652758155e+00 1.392199998391005833e+00 3.718116458888034992e-01 1.157639240111982604e+00 -9.057211512321911018e-01 7.502366144883337862e-01 -1.981675035379750094e+00 -5.109618654979201091e-01 3.590806251761500256e-01 1.283668551050425100e+00 -2.158089776516015357e-01 -8.034776214420261686e-01 -7.309781717363840192e-01 -8.900689741233772656e-01 -7.326966019838943023e-01 1.171446815340139169e+00 -1.034497633697473606e+00 1.590425184207198278e-02 -3.104280386073406395e-01 1.489257055163395016e+00 7.490035976570522669e-01 -2.018274602501551218e+00 1.827897315419075852e+00 6.013598421330361710e-01 -8.100055271808610513e-01 5.271975864842460835e-01 -1.936465840333711608e+00 -8.055209593227172782e-01 -6.624386591470845520e-01 -1.737224228265630832e-01 -2.265770213899369612e+00 -1.493494049871801677e+00 -9.615539011038311268e-02 -2.409208965130974767e-01 -1.587757771951790575e+00 -5.793761982327475524e-01 -2.045884607946341749e+00 1.002629033685423221e-01 9.339773770252650653e-01 1.177764134424963860e+00 3.519607621316144241e-01 9.534768330080409804e-01 -1.429094696384935803e+00 7.317880515334004299e-01 4.911517499469084114e-01 -5.342843267260855011e-01 7.771484244578751310e-01 -3.293110882699075703e-01 4.868344611011464207e-01 1.340643857865317257e+00 -1.452268226215725155e+00 -8.703317281135495298e-01 -6.381501809928118440e-01 7.562853174826181801e-01 -8.375636028463872007e-01 -2.311619491333128107e-01 2.389270419588172545e-01 -2.129705117735535280e-01 1.548073370601970034e+00 -4.637160388100176056e-01 -2.239003838597216856e+00 -1.317854891363098968e+00 1.557477862878305030e+00 8.141724475096908664e-01 2.649863485370310134e-01 1.022691940275996414e+00 -5.284129911286089554e-01 -5.151120888590901559e-02 -1.042213238025654132e+00 9.861247097290425090e-02 -3.441140894880601597e-01 1.375037518989045693e-01 1.169904413158503242e+00 -9.138541479704408166e-02 1.178061946733247600e+00 1.699237647128396089e+00 -6.686559924946106070e-01 5.143197478822166685e-02 -8.799582065834543609e-01 1.930958972338542967e+00 2.429573197232701265e+00 1.516924033379921211e+00 2.070419334794442623e+00 7.834277405096784497e-01 -5.580139053583963449e-01 -8.262630914512210101e-01 -1.909668154558211262e+00 1.832123651253026342e+00 -4.079889896776463520e-01 -2.940581553604018072e-01 -1.835720503767584444e-01 -1.672078298182134493e+00 5.391726839186182785e-01 -2.579384356376623444e+00 1.097970891104054436e+00 -2.015372802082090686e+00 -1.282058309765244264e+00 8.425690800825493820e-01 5.342023388438833509e-01 -5.763623228599299431e-01 -5.657408237261544182e-01 -1.732899754319989771e-01 1.041191410939015793e-01 -4.063826404526440506e-01 -9.965593861226781369e-01 -1.660208403412181788e+00 6.551634027620336642e-01 2.437698254890998117e-01 1.498410320185586952e-01 -9.915012072924329622e-01 1.507541249887428103e+00 3.846898846925708715e-01 -1.080352316273616303e-01 1.546436438171219896e+00 -1.004148979182939994e-01 -1.773629489398104719e-01 -7.156537717210359473e-01 1.251519712553132546e+00 6.570801555862858523e-01 1.237411298953368766e+00 6.228729416084219928e-01 -1.077172165474537674e-01 7.013152374472392259e-01 -1.439272107479941942e+00 -6.852893694521857704e-01 -1.481412747253540330e+00 2.114576169516030335e-01 -4.488489588995498436e-01 -9.762861908042295145e-01 -1.611094239364835756e+00 8.221076370768632957e-01 7.649532482961260982e-01 -1.467187658783000614e+00 1.334812210659983844e-01 9.740711667125806494e-01 1.702612938544154630e+00 -1.173715321363036079e-01 5.088448238954008662e-01 5.983536182447501961e-02 5.234370006156949806e-01 -2.893356124227575155e-01 -4.602680263825327245e-01 4.411052795404330484e-01 4.070440594703942511e-02 -3.154215127707345467e-01 1.694983636124037241e-01 -9.434018774668774254e-01 8.634778650186356597e-01 1.225275230302544260e+00 3.592299076087559495e-01 -1.311143140208179680e+00 3.243743034447790219e-01 1.713548223950935867e+00 -1.078224472701374781e+00 -9.795782293544342822e-01 -2.713931940325691166e-03 3.348947571547647439e-01 9.972788157622355931e-02 8.774544518001677895e-01 6.026410517555714774e-01 5.711536245797697031e-01 1.361251260276795882e+00 2.465482563159357543e+00 -9.315378246119886407e-01 -1.636949191996157404e+00 -1.322865462561424010e+00 1.290459202017794349e-01 6.055541430580716478e-01 -4.192057201771091646e-01 9.495443943099233230e-01 -1.706356328799430777e+00 -4.510978289334065944e-02 -6.779319191608317308e-01 -3.367883626352128901e-01 -1.181055093322836091e+00 -9.777235541019091425e-01 1.098406985182939499e-01 1.469903394989803713e+00 -9.359162205153587211e-01 2.395520982931071963e+00 -1.995085946699621526e-01 -6.427687552273724236e-01 1.460494427181336263e+00 -8.765518652632046104e-01 -6.364071210917403576e-01 -2.462712602174099707e+00 2.201510833515009757e+00 -1.210963896124258449e-01 3.419605286989469972e-01 1.665710379330946012e+00 -3.571336133294215620e-01 -1.701681604841887907e+00 -1.961352778564896260e-01 2.177779697977202944e-01 -5.157431031476500394e-01 1.137031505791341823e+00 -2.517586451647806367e+00 3.636031014890404034e-01 -1.171244303410551080e+00 3.073977362465097896e-01 1.108719577762154462e-01 9.798322028902122227e-01 -1.225034703140574832e+00 -7.334503943705589224e-01 -1.438143151036795464e+00 8.372840571547045529e-01 -6.025272310995178904e-01 1.032493992592842469e+00 -8.809099340379498155e-01 1.160819847271437499e+00 -4.872286757983861905e-01 1.897838859353243812e+00 5.746029806717225519e-01 7.013578688425061713e-01 2.545708166097957470e-01 -2.359579253248202113e-01 1.347597479457894432e+00 -8.211140652147511654e-01 -1.486355308547581355e+00 -2.858353285060708515e-01 -1.502548238684521031e+00 -1.212868386368125995e+00 1.481253294953479349e+00 -1.196811940099499427e+00 -1.112436143732130400e+00 2.571297347086682006e+00 -6.325448734075880264e-01 -1.121858514803040663e+00 -3.873945735563110587e-02 -7.054427117302418671e-01 -8.302930771626040318e-01 2.938555061168007798e-01 -6.228998942052661469e-01 2.019753910318126400e-01 -1.018550887920660397e+00 9.818087364922899463e-01 -9.365482530353660406e-01 -4.030564782849757610e-01 -3.108219852804677275e-01 -1.953966360093229548e+00 -1.319352844685971471e+00 -3.997948604679886775e-01 7.741201735848927123e-01 -1.715945859581142346e-02 4.881976958949811873e-01 5.566099327185803913e-01 5.456762147961676662e-02 1.231656152690718153e+00 7.726665174376466938e-01 2.628246087261834618e-01 5.367883532893319432e-01 5.955289756621340996e-02 -1.401169578146845396e+00 1.392539090830920978e-01 -1.109346748671635519e+00 -2.554454063846276934e+00 -5.469893328854724679e-01 1.285873917425795376e+00 4.866788554652305421e-01 4.513858533203180534e-01 -3.943160584243442929e-02 -6.213898985867801622e-02 -3.797747568468784474e-01 7.591210485383638185e-01 -5.882187376048023664e-01 -5.367281528021033976e-01 -1.222421320660758370e+00 1.501177999175924427e-01 5.464300750498624071e-01 -9.574258317103769012e-02 -2.277380816640237893e-01 8.218314822817796017e-01 2.510239413695309896e-01 -1.014488485451473077e+00 -1.346616908906426158e-01 1.943218947655383777e-01 -1.323570485347060455e+00 -1.036411737371931041e+00 -1.084324763453309526e+00 -4.354149677598369572e-01 -8.631318835702209702e-01 -4.853094303282194655e-02 -2.712544403285654937e-01 4.543550654940715638e-01 1.040300874701845513e-01 6.171519421028478503e-01 -9.216501735633810810e-01 -1.032220845934701987e-02 -2.141936762542587594e-02 7.578113084903419505e-01 -1.621950003420254971e-01 -1.984496341317986134e-01 -2.012938314708748511e+00 1.668635421476583947e+00 4.216793161998131922e-01 1.106039920780311769e+00 -1.423770235832313658e+00 -7.480516473259426480e-01 -1.923328327297418650e+00 -8.183185738347735771e-01 -6.239414713891248132e-01 -8.746137526941499818e-01 -3.974651213800302618e-01 1.200680958626235917e+00 -9.425726957048793375e-01 -6.026312992331633867e-01 7.238635312139037881e-01 6.047264258352552657e-01 -7.005963014601299665e-01 5.082030279603068079e-01 4.931708840371999414e-01 -1.020284481270705874e-02 -8.763758970509982760e-01 4.021741982037513319e-01 -4.766176351613460871e-01 1.946513293435208347e-01 1.871097095512431085e+00 -1.517702721447487413e+00 4.382647269815587721e-01 1.432483678554696160e+00 -5.391347772759431667e-01 9.056985336383828189e-01 -1.284381906485944524e+00 6.177151314043503039e-01 7.319032739496544870e-01 8.136245474576855319e-01 -6.841100458929616490e-01 -2.234263526252817655e+00 -5.153643814377523169e-01 6.601782112655407708e-01 7.230113584029148610e-01 -2.197672112853927384e+00 -1.916022670163772146e+00 9.589446361887505876e-01 -2.360635522198418004e-02 1.053783255168386779e+00 5.970569926302974340e-01 -8.835047927490852215e-01 1.474666018406048940e+00 -9.555856099304331774e-01 -1.509423718849491891e+00 9.634954803878797991e-01 7.230418281050660090e-01 5.323928929768896312e-01 -9.010138982744747560e-01 9.209338905218010518e-02 3.284539108583029332e+00 1.073379955571417188e+00 -8.953214370407320821e-01 8.482057347946903025e-01 1.087194422180531861e-01 4.313311896520586330e-01 4.710080236287629840e-01 -1.324460685608471522e+00 2.999395328056125631e+00 -3.442079889516839186e-01 1.849215051903130513e+00 -9.484567558540785148e-02 1.527963514227572261e+00 2.775434275725919830e-01 -6.542023946552607550e-01 -5.661290641281896407e-01 -3.423711512671068768e-01 -2.904905673294561064e-02 -1.240544337085307758e+00 8.263207304796008068e-02 -3.888340892954139649e-01 1.886375241473537967e+00 -1.164292024456720753e+00 -8.641802469008859067e-01 5.227937453645786943e-03 2.540456933277622786e-01 7.216009828180033336e-01 -1.145122442555030373e+00 -5.838592732913623351e-01 -1.699379244546142420e+00 2.362305421130133087e-01 1.327883590123018820e+00 1.059722075331562152e+00 1.058126630223280573e+00 5.541384335137210515e-01 -2.625103840364012009e-01 -9.072270935094702837e-01 3.999317247946453935e-01 -8.679633716739798555e-01 6.406934029711211509e-02 -1.148945777181400008e+00 3.177614884008589380e-01 7.453632977220532307e-01 -8.231075510293839326e-01 4.428085796863118762e-01 2.026914739301665325e+00 5.195392342763629490e-01 1.381264614291262793e+00 -5.139887402180077780e-01 -1.226219310937691098e+00 -2.917051127198144300e+00 -5.578453864872711110e-01 6.215236205598274610e-01 -2.411142025291466429e-01 -1.291503270416559657e+00 -1.518331909607193442e-01 1.933614863567885811e+00 1.692823896816627371e+00 1.434814595286588501e+00 -1.910691283436499743e-01 7.939749006974700096e-01 1.676752840508703157e-01 -1.101090672465068407e-02 1.823395364970483712e-01 7.539189930823823882e-02 1.820049443186212007e-02 -5.939425805745227743e-02 -2.826020867392105451e+00 1.726387892403907554e+00 1.963362810296415129e+00 -6.924367737090902919e-01 -5.442015634089180098e-01 -7.496025743310276157e-01 -5.565746213735071890e-02 -6.882072421526153061e-01 1.192417143507306543e+00 3.945039023379217635e-01 -1.740278302497871299e-01 3.205873041698493187e-01 1.353473947346397754e-01 -1.075649284696234553e-01 1.154539794318653056e+00 2.088350745752250770e+00 8.637786018088502438e-01 3.466120876503073767e-01 2.192457591426141938e+00 -1.306573514705287598e-01 -3.203102991003309134e-03 -5.170526086043795155e-01 -1.051763153506483500e-01 1.098420165030443263e+00 2.816756529741952342e+00 2.312441712976891495e-01 2.079692693340341680e+00 -8.803984329404458409e-01 -5.989652625549092280e-01 6.153034677305029287e-01 2.273492944385029635e-01 8.022504640001931753e-01 -5.938864729468759096e-01 3.617558741225472274e-01 -1.391767231360063195e-01 -1.328593553279453277e+00 -1.393078575331529789e+00 -7.750912542155238283e-01 -7.079573460198939072e-01 -7.686619278162269975e-01 -2.155111692736909390e+00 -1.315616230542446363e+00 -9.905691406403311916e-01 -1.909392983000066379e-01 2.717204117880350767e-01 6.032245292673873438e-01 -8.108417665068754498e-01 1.411691405605909055e-01 -7.898199832556527245e-01 -2.669106796305258933e-01 4.381050497198978322e-01 -5.300589729704379138e-01 7.919055493535173129e-01 -5.507416153536709436e-01 1.089740858435234161e+00 -7.792436639493179884e-01 3.605502430090257726e-01 -9.411896546309730938e-02 2.855738154507730941e-01 1.403259867063876287e+00 4.231276294661626691e-01 3.368657983331410311e+00 -8.328490640039989401e-01 -4.584610322748616240e-01 2.388345410187187323e-01 -1.894284386555824817e-01 7.616743329069820545e-01 1.383790528370897110e+00 6.939003419104891046e-01 2.042140902931295909e-01 -1.247517757287324391e+00 -1.723247348816133950e+00 4.723266421946456517e-01 8.985179469068689251e-01 -1.779757534483723092e+00 4.751296375257896276e-01 -6.591934742422959070e-01 9.344515775904338462e-01 1.370171577798744433e-01 -5.144482358025341817e-01 -1.237805314920222832e+00 7.645230379718799263e-01 -2.105503775674506972e+00 -3.871760232198853124e-01 4.813962017170458352e-01 -1.594955082939806812e-01 1.076532575014750442e-01 -4.073254636283805685e-01 -2.134025477859495257e-01 -9.107230259601566402e-01 -2.158868192753165882e+00 -3.682012209197526587e-01 1.416161276580256922e+00 4.598446479448030644e-01 -1.300624068213272810e+00 -1.203255053099389515e+00 -2.321759023416986034e-01 7.462541373621568441e-01 -5.927296124625214269e-01 1.117743889315526928e+00 -4.044385058354960094e-02 1.513236339469037572e+00 -1.367034623665321247e+00 1.975555883125332257e-01 -8.516583667805789348e-01 4.417030693537483121e-01 -2.067860949971514817e+00 -1.432941166482967654e+00 1.100233860072758196e-01 -7.111975377181272151e-01 3.692585899166207497e-01 4.168446337340123153e-01 -3.082875150637060524e-01 2.994984995506893011e-01 -8.710530664608778784e-01 -3.188106364167897500e-01 -1.332527552843711272e+00 8.054591575512864976e-02 -1.090664017241487427e+00 1.019862578252192176e+00 1.905558232184126011e+00 6.013255884750897673e-01 8.533835980367162621e-01 3.112226701349145030e-01 2.039948389011912333e+00 1.151576616449488839e-02 -6.424782999421093654e-01 1.747818107388427133e+00 -1.548337513536657495e+00 -4.428065363997426562e-01 -1.009650717034344058e+00 2.004768294530556438e-01 1.512706148113682758e+00 -6.256991294318610120e-01 1.805548243343732429e+00 9.026409790242742037e-01 1.291030622146175144e+00 -9.101201195428617607e-01 1.238428617024535383e-02 -5.394958087175767414e-01 -4.011277118829817412e-01 7.707777583487748219e-01 -4.446433815162042502e-01 6.760200121852544264e-01 1.050601429820995775e-01 8.329832111388134619e-01 6.742190614146684191e-02 1.295968453937938136e+00 2.499401657876602553e-02 -7.573406320502256150e-01 -2.271190968980866809e-01 1.543928071288536374e+00 -3.872595993964356165e-01 -1.699131643333736397e-01 -1.164471191637991010e-01 -3.178026829527551556e-01 -9.136372611988402559e-01 -5.610824673160607068e-01 -4.504468908067394556e-02 2.707849434880402306e+00 1.117144884456013898e+00 -3.306241405648311926e-01 3.151134027700140949e-01 2.206447114200210002e+00 7.067257422574934056e-01 -4.200380103292972178e-02 -5.779289540093465183e-01 1.028910317334139402e+00 1.511912580457634159e-01 8.921468129000960090e-01 -6.015710584993478882e-01 7.537120891568671599e-01 -1.076993384431737866e+00 -5.358419682126430716e-01 6.542684781370384783e-01 2.792406698000974852e-01 1.158742963102701973e+00 -1.404087137956987918e+00 -4.800707564457517423e-02 2.841076447986731202e-01 1.347333813585163131e+00 -6.293819555936158716e-01 -1.261165630018944994e-01 -3.923300558088083090e-01 -1.371125055190971498e-01 -4.859661329521883788e-01 -7.076219615281743591e-01 -3.552472572285886743e-03 2.211139711405156749e-01 -1.550953910037724315e+00 1.001588617635494227e+00 3.830156908364029111e-01 -4.735481459043051622e-01 1.615190256800164370e+00 1.793469876195913582e+00 -1.244991970263049780e-01 -3.096145466838738369e-01 -5.320318262987844271e-01 -4.096200100495139829e-01 -4.904783789038921760e-01 -3.884609333314365670e-02 -4.113437818127935880e-02 1.414968732494533477e+00 2.751525082838555680e-01 -3.634312086940290620e-01 -4.150444309564536582e-01 3.749755724083717046e-01 1.028307442490497131e-01 -1.606003913316291110e+00 -7.295115641715479438e-01 8.122856014391264257e-01 -3.875068622024220311e-01 3.549537302730104704e-01 5.189760551433364455e-01 -1.210431258819035377e-01 5.998437831416090216e-01 5.042153660966547379e-01 -7.857652141050983641e-01 1.492797695255762891e+00 1.140644768737980597e+00 1.144054011891368017e+00 -1.191677519640200522e+00 -4.577721358705463262e-01 -1.153823373986831102e+00 -8.166440525697956643e-01 7.667822052553332490e-01 -1.361030851892004234e+00 -1.218110451943338751e-01 -4.863860974519544911e-01 9.864327242416826014e-01 -5.306739971765531694e-01 2.617018719613407596e-01 -1.649516428246414979e+00 -2.092908483240765616e+00 -3.344813168569565343e-01 3.840773662947646327e-01 -7.244377158566407682e-02 1.029763853573610000e+00 1.037977786347818343e+00 -2.147327664795561225e-02 -5.345821934045555945e-01 -1.581051209632870824e+00 -1.722254611863462126e-01 -1.084607676268576126e+00 8.692585465795400479e-01 -5.654976957514380453e-01 6.080194389816768741e-01 -1.504248076242187926e+00 -1.746742937690723141e-01 -6.490409837277342012e-03 2.159424104033329073e+00 -1.857931130032756950e-01 1.043208165513531016e+00 -1.369408731611049035e+00 -1.004505848887048636e+00 -1.274418620641758759e-01 -5.565293450415419452e-01 -1.330163096426688174e+00 6.302574365731428152e-01 -2.875173650845683770e-01 -1.511852474320672712e+00 9.415820172887423567e-01 3.876988518654898019e-01 9.175791334674217037e-01 -5.523399689302868065e-01 -1.936165741029056697e+00 1.429640397918727768e-01 2.114339827630775659e-01 3.129973194982500484e-01 2.547258532502551520e-01 -9.026557902970514524e-01 4.444224094285150750e-01 -2.218314318558075815e+00 8.221676479225021872e-01 1.608127869755729411e-01 6.562233516444693215e-01 1.017498392937110641e+00 7.709260779856994539e-01 1.473271872552653017e+00 7.507848672355426078e-01 -8.615309341593700987e-01 -6.150542866382107121e-01 -9.235268350413053939e-01 9.484722766944724270e-01 9.861316238444594040e-01 1.442927561544131931e+00 -1.327045552013702778e+00 -2.426904037657621416e+00 -2.528149959575866301e+00 1.593518222545459384e+00 9.842309856935171908e-01 -2.902604811734741871e-02 -1.799093509576208116e-01 1.276795943081684870e+00 -1.874020117573338418e+00 1.799783621642197184e+00 -1.818162655781738191e-01 -2.607027066032784335e-01 -2.805121493263922350e-01 5.972071375356055034e-01 -1.565095108757482700e+00 -2.967157337058107247e-01 -1.275093605307470179e+00 5.836870413033966587e-01 -1.097832056385201316e+00 -1.264268523420574164e+00 -1.945222426200218013e+00 -2.681600982593341786e-01 -1.385125275641184928e+00 1.533072542166213470e+00 -5.590651421750431060e-01 -3.684540780761793588e-01 -2.316123964871816265e-01 -9.749220743994503335e-01 5.477541484414567147e-02 4.319704381681697958e-02 1.139814591793037790e+00 1.816256452065686047e-02 -1.575131774293841547e+00 -6.821058162100092082e-01 1.431091629469100290e+00 4.463595452086229765e-01 -3.829417566169705522e-01 5.822432426494830171e-01 -7.394318211683893471e-01 1.467302079710249840e-01 1.408396674313136643e+00 -6.853041134257101819e-01 7.159785045647223400e-01 -3.594270695550190464e-02 -1.389630363562600168e+00 7.292122161013282478e-01 6.290870658621640077e-01 -1.326931963174003692e-01 -1.466290346057562033e+00 -3.182263420210202365e-01 5.500994415836921725e-01 7.964944922632819502e-01 -6.837377781626967632e-01 6.737150443398675081e-01 2.156693748398801347e+00 2.147773167371540559e+00 -1.310756000894348183e+00 -3.747512620856924270e-02 3.294567837441440827e-02 -4.462231859650808152e-01 -1.954021176988027353e+00 1.129198059283529121e+00 -2.040954868463282335e+00 7.900753808009919332e-02 7.963741303250858605e-01 2.002814895555132146e+00 -3.924140868792187486e-01 -2.108368992885495619e+00 6.859050136302519141e-01 3.995241583137090768e-01 2.218259936202943428e-01 2.670281998193614115e+00 7.995844342578742880e-01 1.542476712984535370e+00 -5.756528504865550122e-01 4.878076899111501996e-01 3.686188063341761523e-01 1.450112141985313297e-01 -6.799463768681208997e-02 9.618632778076835477e-01 -1.266946381512558117e+00 1.614121874488254837e+00 -2.053506903779325210e-01 -1.733825313749233210e+00 -4.236528030402809675e-01 -5.159367254158232496e-01 -4.032771571820171763e-01 -9.182412207624235378e-01 -3.673660338206278242e-01 2.414776210383085264e-01 4.583060302089772553e-01 6.712743126798221827e-01 1.112030305500325778e+00 6.714393805006205751e-01 3.542803507494085014e-01 1.063932868766332307e+00 -1.137127249006507856e+00 4.939624982918510154e-01 -1.570277875847661209e+00 -2.917209281666635068e-01 -1.430772265331919035e+00 1.617712562744893168e+00 -5.604525070458574731e-01 -9.442744171664922970e-01 -1.922641826230882256e-01 -4.207855344901317851e-01 1.302586893150224912e+00 -6.037787381002069909e-01 -1.888504926889139927e-03 -1.184536461001732155e+00 7.534927307230716576e-01 -4.151894640422174043e-01 -1.371552385896678938e+00 2.504138354782752707e+00 1.594346351893386915e+00 2.468393761022597221e+00 2.439394764666468762e-01 1.217722556041751503e+00 2.542762409863396494e-02 -2.171867766996709581e-01 6.689537443247263182e-01 1.046910042289746379e+00 7.178748330274129508e-01 1.212797881061162153e+00 4.581863985626295488e-01 -4.049314677356751213e-01 1.147980773783115582e+00 -1.215479113621677598e+00 -6.507546917912908624e-01 -1.512963300286314094e-01 2.242142433530974199e-01 -3.947266823819821635e-01 5.493787796853886185e-01 6.526198524194225525e-01 4.098725693171436091e-01 4.222411105745214610e-01 1.074439702921441864e+00 -2.480957341448162712e+00 4.919169477610109142e-01 -1.644467260237533202e+00 9.465707335623856356e-01 -2.615787570837974085e-01 4.168015548259321745e-01 1.904952724780198392e-01 -1.880419933268465460e+00 -7.034322009283792143e-01 -2.651677474154660041e-01 5.159164908102579217e-01 9.123845311304478178e-01 1.000950055217636470e+00 -1.845594851312180706e+00 1.174255461207172196e-01 9.072295556075286038e-01 9.045258099527845319e-01 -2.021079169091857253e+00 9.629996379009597707e-02 -7.055687054846920825e-01 8.847826465916489580e-01 -4.954981790757234661e-01 1.342326063528500812e+00 -1.494384863931842722e-01 2.846734584902489984e-01 7.589356834884463110e-01 -4.544496535583204128e-02 -1.876213895489719230e-01 -1.342547538957488351e+00 9.318030985018481704e-01 -1.182591553122756545e-01 4.813422324094827898e-02 -1.221363021189212361e+00 9.035462794381892149e-01 9.615555093980490131e-01 6.632298248207691982e-01 -4.271887104804971552e-02 -1.228617456269468083e-01 -6.933526511915739932e-02 3.781795632816802311e-01 1.555270234134124241e+00 -1.008017978322956809e+00 1.585383742480512614e+00 1.159880936374035221e+00 4.452968673854166837e-01 -6.031659681558262376e-01 1.259597783063583165e+00 1.979697691399705750e+00 2.212996720749684509e-01 5.160021492151927180e-01 -1.047669618076040532e+00 -2.495690002098723825e-01 -4.810125680245108115e-01 1.197774448534215219e+00 -9.251393031198125172e-01 7.639478032364327431e-02 2.432482941330307846e-01 4.950400444562260902e-03 2.428998910599055705e+00 1.266028688923599155e-01 8.339395207477944272e-01 5.227871872111389262e-02 -5.040203076508209534e-01 6.696186839026466719e-01 2.864336537863153009e-01 1.243876815046630169e+00 -1.076920271237061522e-01 -2.154847436975186437e+00 1.132006876725660138e+00 -6.839598257108707724e-01 -5.069091674438213069e-01 6.348503246978961512e-01 -9.789782663006918462e-02 -8.991406265384802587e-01 -8.881891136210413595e-01 -4.601930617536977852e-01 2.106293579646260294e+00 -7.569774047690960295e-01 9.352748418005047970e-01 -1.740854094080621361e-01 5.902080010347284800e-01 -4.678113406286474318e-01 1.377111815077888046e+00 -4.749941471807893056e-01 1.223328905840651348e+00 1.370375331175148537e+00 7.561304934316210868e-01 2.450526676367233980e-01 -3.569144106216440987e-02 7.243628675797918470e-01 4.136353478729797306e-01 -3.529522255654765073e-01 3.414127219359649468e-01 -1.106117030102082177e+00 5.527427332111497504e-01 1.844631421217248490e-01 3.504997900646573128e-01 3.120781253570537594e-01 -8.501401116221529719e-01 5.874732185815907393e-01 -6.757771893322933598e-01 -2.107819644592604735e+00 1.313085236894294461e+00 6.817468577325527801e-03 -1.886670752965650399e-01 1.394911540141238415e+00 9.187106097634912816e-01 6.152346736414072287e-02 -1.164696052133836618e-01 -6.835213183216634070e-01 1.296758696894562968e-01 3.034027109558356528e-01 3.487925350008773684e-01 -3.033314507707705054e-01 1.353531742921281866e+00 -1.356081078390316330e+00 -4.289044167290270021e-02 -1.149529240382675122e+00 -7.867437460360822143e-01 -7.532716845388793825e-01 1.297162597318669119e+00 2.284870193527155646e-01 -2.035380629664798047e-01 -6.952587966396759356e-01 -7.533321581965319869e-01 -1.560919314961217053e+00 -2.286335229441800454e+00 -1.439946895549665817e-01 -1.725238676038243213e-01 1.529297049508387518e+00 -1.518382365730791772e+00 1.046882141942413247e+00 2.918729280620069311e-01 -5.218214076052467565e-01 -3.986428852648714605e-01 -5.443864122099920655e-01 7.369693238729588813e-01 -1.139545247768475045e-01 5.442785604763908935e-01 1.686106917547496975e+00 1.051329750172155519e-01 -5.041445569224076717e-01 1.986276634056584611e-01 6.063061560850703247e-01 6.241504043144761038e-01 4.152760333282277116e-01 -1.759674095442059105e+00 -7.948676108336841795e-01 3.719009767210059159e-01 -2.053907945427167481e-01 8.040756597049301124e-01 9.320102184840223236e-02 -1.202022220085956078e-01 6.267677394969073217e-03 4.412188303694210001e-01 -4.901835008914998126e-01 -1.611890370081175528e+00 1.272351230410023071e+00 -6.975480518486288917e-01 1.298043411763138089e+00 2.391530879032389978e-01 1.186663615776435421e+00 1.354214487215990026e+00 4.944586635869778202e-01 3.667131952936030642e-02 -9.950902539082928655e-01 -1.366475197650708351e-01 -1.033473454030488847e+00 1.523651732983723361e+00 6.561418057467536258e-01 2.176797582684460164e-01 9.414472607611515942e-01 4.575037139369415584e-01 1.729439121203784291e+00 -1.332578173797144272e+00 -1.181216147710371089e+00 2.891959920453011645e-01 7.787835660399984594e-02 2.857820321426847165e-01 -1.847437602694588024e-02 3.116385668691748490e-01 -1.857610847591645076e+00 1.906999928949055567e+00 -4.002498070871718938e-01 -1.438960015608775622e-01 -7.599258494394883767e-01 8.303848794639677733e-01 -2.054110111801507321e-01 -8.345639338556318787e-01 -8.459484872742989436e-01 -1.002912972145350690e+00 -3.312412868579548975e-01 9.000362119312770304e-01 -4.802662327698771216e-01 1.630200075542405758e+00 2.578830691799873787e-01 1.343205369424410156e+00 -1.236743772194997648e+00 5.891855791141189513e-01 1.496897567032377807e-01 -3.498303238130738846e-01 1.200187683402035743e+00 1.282701213197683154e+00 1.349082374824044805e+00 2.150951575591303344e-01 -3.696983803941781277e-01 4.811627968167083158e-01 -1.112312340344175476e+00 -9.434145914063747640e-02 6.092833632534020438e-01 1.250594043959486035e+00 4.685290313979973975e-01 -6.276126078105484507e-02 -2.954098714079105015e-02 1.463282775664572766e+00 -4.196828635555662212e-01 -1.703197094570684522e-01 -7.781004322191206191e-01 -1.332060539583152847e+00 -3.598964511694867641e-01 5.306772905838912785e-02 -1.594081098420937925e+00 -7.055700146358442337e-01 1.765493501925705422e+00 9.634534708149261606e-01 1.154608228978406981e+00 5.827681422970525382e-01 1.012583219103830867e+00 7.954652045294383078e-02 -1.232872253021300324e+00 1.219516536315827793e+00 -4.631067462675764884e-02 -4.555874557601936048e-01 1.030979697162512698e+00 1.396443482673856984e+00 1.098382988379241754e+00 -2.251558301265948359e+00 4.665883058139467798e-01 1.502998508473584738e-01 5.899734647907498575e-01 1.876259393596001246e+00 1.863746308317060008e+00 -8.320692918246980208e-01 -8.662737664561559470e-01 -3.278369171279350014e-01 2.852919666384913788e-01 -1.395431460818089775e+00 -7.901220969482658507e-01 -4.962010168091234852e-01 -3.496404917996056572e-01 -6.818029167160593040e-01 -1.274970921140445634e+00 1.233223423679301822e+00 1.629011547340940780e+00 2.349497100011149059e-02 -3.626381207347154634e-01 1.294511607160010680e+00 -4.344585934108886049e-01 -3.189218887861978990e-02 9.100828848805012639e-01 4.970548145226938441e-01 -3.146846232140348421e-01 1.050317663894092535e+00 1.204107618920649436e+00 1.048432430431305962e+00 1.921367210575976481e+00 -5.475301803917553833e-01 -1.710576930863572376e-01 1.955594418160931713e+00 -5.414779301769055975e-01 4.931113085039097177e-01 9.236910510828824084e-01 -9.389920675291284491e-01 1.542706968720083172e+00 6.366670709843840203e-01 -2.999759003637797461e-01 1.359352016696122600e+00 -4.012561501509846473e-01 -5.469998572067377163e-01 -3.563145527131772461e-01 -9.604799181986275469e-01 -9.817216303708121705e-01 -1.627043611995680150e+00 1.360606144376661719e+00 -1.541989991250831249e+00 -3.939957174239498011e-02 1.313462936086310928e-01 1.278173918402439151e-02 7.777310488400553112e-02 -2.081918180161046905e+00 1.040367372414714664e+00 -5.646075125524468302e-02 9.718942932069907226e-01 -1.603528187476984224e+00 8.335789205468745466e-01 3.830700390802324606e-01 -2.971218396638368731e-01 -3.328773414725524349e-01 7.609858709720133951e-02 1.284849595208325257e-01 -5.401463452343313598e-01 -1.680758487428607451e+00 5.668440122189711827e-01 2.594573909845819149e+00 1.143269762599749884e+00 -2.752705814197621906e-02 3.427398987726978929e-01 -3.208357272850176911e-01 1.193557741434885022e+00 6.650526680565966853e-01 2.033714321673614767e-01 -1.035186511596637882e+00 9.779449613826293186e-01 6.003792644687777104e-03 4.759015597623260097e-01 -1.876633775080351674e+00 1.309264592065586985e+00 1.077225764666311481e+00 -4.932355282704720123e-01 -9.069677188814162516e-01 -7.308012762603674495e-02 -1.157735224940808827e+00 1.250749283422207189e-02 1.819808882576796627e-01 -1.136532522226481046e+00 1.470456155579973112e+00 -1.717653915462141301e+00 2.646416460631580980e-01 6.292800426927310786e-01 1.917983759034031399e+00 6.259045732910490933e-01 1.398600429189819305e+00 -1.757080621640477736e-01 1.782405345948130604e+00 -7.567575113630280459e-01 -1.322630282148643754e+00 -2.702475118066152704e-01 -1.132583968265820085e+00 1.498020924542841914e-01 5.350709855412039140e-01 -8.772649298325844169e-01 -1.184634131985369931e+00 7.146023378780538282e-01 6.389007108415321046e-01 8.711216255831070177e-01 -9.520222767482811521e-04 -5.823322023623226373e-01 -3.463460494317251448e-01 -3.635277700766629816e-01 -1.467078130433104866e-01 1.787585424911938503e+00 1.110779256237125256e+00 8.160034154463825518e-01 -2.621116765128298276e+00 -8.216520628460718401e-01 -5.375748592821318894e-01 2.932999954764924366e-01 2.086111392363158235e+00 2.835867595163863997e-01 3.725586278202092094e-01 3.618621468088986104e-01 1.111555586739216839e-01 -4.549002197880163689e-01 -1.735881585935819649e+00 1.280282411490967776e-01 -6.040303975067969899e-01 9.829809246724362515e-01 2.203263639988251921e+00 -4.083183809379784535e-01 8.120630034222160454e-01 1.676058352822247022e+00 -3.143108347140374792e-01 4.173548032041188849e-01 -2.276894746420695448e+00 -1.322178651969411756e-01 4.158167923074801431e-01 -1.003947819367154493e+00 5.986677112291982628e-01 -1.272415558923071233e+00 -2.529625294538536906e+00 8.198361845132632331e-01 2.161140879654467106e+00 -1.250108932327783640e+00 3.204996331289109435e-01 -4.208170147749533130e-01 7.187978632873042173e-01 1.317309494425302985e+00 -5.379157407441285121e-01 6.430762595412066185e-01 -1.932086759131263154e+00 6.788429905426061062e-01 -4.114789409783226604e-01 -2.633958600008811657e-01 -3.236150257563993327e-01 -2.710935537059643963e+00 5.726165884828868791e-01 1.499517954387393215e-01 -2.188317826310793190e+00 -4.265145181582931655e-01 -1.415372778955504285e-01 1.436890450219648063e-01 -3.937164673361382428e-01 6.691763289682058913e-01 9.588284502256148034e-01 3.340007470289149683e-01 1.369606704511183493e+00 8.167400877834632977e-01 -1.137165151611934544e+00 1.186850271073196739e+00 -5.403662917204826721e-01 -1.392616700682566933e+00 -4.566374831930148925e-01 1.622298393233566394e+00 -1.223745719312163416e-01 -7.304123467387784174e-01 1.105737252800330417e+00 -3.986096997020146526e-01 -1.621124505826613937e+00 9.962983713424685694e-01 -1.420763073848763325e+00 -1.104374553595528941e+00 -6.664140542352511298e-01 9.215163219481976864e-02 -5.792971353985638672e-01 -5.778083618075465777e-01 -8.354424179135196971e-01 -5.321985306311733943e-01 -2.623448131956619411e-01 -6.096359078324461445e-01 7.175223966094468331e-02 -9.363717763049801412e-01 1.457798100158644861e+00 -2.163713058952589030e+00 -7.696602692894740638e-01 2.893538284212221257e+00 9.466052061301238885e-01 -8.732397373927549555e-01 7.691394944105699460e-01 -5.551505506454947891e-01 1.232762438975488761e+00 -5.208793145707230066e-01 3.372733663777342517e-01 1.392826336244199492e-01 2.628701916179401396e-02 3.991604537662492569e-01 -3.330001123949190567e-01 -1.438459825393450853e+00 -1.774074106192743139e-01 -7.317105884073707989e-01 -6.690050149127877432e-01 -8.714248963954219773e-01 -1.370151288433634873e+00 1.627179634855142831e+00 -1.182270861461431455e+00 -2.010816897078148813e+00 -1.697945410603114880e+00 -1.072329057396878005e+00 1.324480482026758388e+00 7.716637059604505300e-01 -5.421407226946950431e-01 -6.409409559730923078e-01 1.381660095978964220e+00 3.838978437874749350e-01 2.324990251208710834e+00 -1.610017938523279790e+00 2.347851185282588404e-01 -2.297783183403264484e+00 1.789074192368078853e+00 1.488103833751856397e+00 -1.010997849521469760e+00 -3.316013045898848488e-01 -8.073991056127436394e-01 1.127226014380902974e+00 -1.712638969938916844e+00 -1.213806102935098163e+00 -4.291117023364522942e-01 -6.096584191125071772e-01 -9.263360620032379256e-01 -8.223954697885781373e-01 1.666472455786619788e-01 1.451968006369346531e+00 -2.783375218058328660e+00 -7.136244145405369332e-01 -1.284327711395800486e+00 1.636484964151208477e+00 1.703171197948469606e+00 2.074449634869088843e+00 -1.617838393720400392e+00 -5.931401308326432753e-01 8.669785251789825509e-01 -5.114297569814597877e-02 1.293615601673208326e+00 5.684667201769841860e-01 4.701432851057743001e-01 1.101832501875657178e+00 -1.458971323440584333e-01 -2.757820227098965460e-01 1.221177740249854482e+00 6.867816508478936655e-01 2.844222021301966441e-01 6.081534834545725410e-01 -1.047650442874387577e+00 -8.101917669745546391e-01 -1.792808059344149552e+00 1.038596104294685851e+00 3.985067000487308997e-01 1.074518105048647199e+00 7.013988441378326000e-01 -1.191104568875652303e+00 8.294830488902850407e-02 -1.343370393752628456e+00 1.958964721599875558e+00 1.347312948681346212e+00 3.549324660310273355e-02 3.188271153168312777e-01 2.079331742931271321e-01 3.282428596139704835e-01 4.889598566297786997e-01 2.348740724982254502e+00 -3.677313445464217567e-01 -6.811784649369144462e-02 -1.725228265140375639e+00 -6.360381038462044057e-01 -2.329604312242333219e-01 -3.298619959328430440e-02 4.937634662255295792e-01 -6.263316463475461227e-01 -1.064387735
[truncated: 3,648,687 more chars]
