# Supplementary material for: Bayesian inference of kinetic schemes for ion channels by Kalman filtering
Source: eLife. 2022 May 4;11:e62714. doi: 10.7554/eLife.62714 (PMC9342998; doi:10.7554/eLife.62714)
Supplement: Figure 7—source data 1. — Each of them has 10 ligand concentrations. The number in the file name reports the amount of ion channels in the patch. [file elife-62714-fig7-data1.zip › 2000current.txt]

-6.869710070983976458e-01 6.065120648039942219e-01 1.294322055266795002e-01 2.650387647580395023e-01 -1.869214167029368268e+00 2.303117868347835273e+00 1.186979932015091110e+00 6.735464985952634986e-01 2.161456732596768737e-01 7.608430460262766148e-02 1.407781834213104322e-01 -1.670392630061609651e+00 9.088539166829362470e-01 3.583944090873658062e-01 -8.138000119085862794e-02 -1.078891746725967327e+00 -5.216185260753830599e-01 8.634375125363841219e-01 -9.683630664630231699e-01 -3.208041374673628598e-01 4.192724006944616444e-01 1.281316269338565350e+00 -2.940716826826592079e-01 -1.652511161253386929e+00 7.057812754228323104e-01 -5.337343858169876221e-01 1.236438179770862067e-01 3.566003703398691882e-01 7.069451503389504454e-01 -4.232402852215010891e-01 -5.088098012312031182e-01 1.891903192915798337e+00 3.298508203532694028e-01 6.369623646650112159e-01 -1.345353164121103617e+00 2.113887580403970734e+00 1.618946316947036945e-01 1.919692804159881971e+00 1.757308808927789512e+00 3.165622473740306031e-01 -5.379719752991730664e-01 -3.825308982033404082e-01 1.947850146026431473e+00 -1.180687906102395379e+00 -8.327753954356065247e-01 -8.660922872475010914e-01 1.189080741551340248e+00 6.432127468871347009e-01 -5.323959546327453607e-01 3.372433560763089533e-01 -1.272902638067950454e+00 -6.828136671955024883e-02 1.356825745380334736e+00 6.447142489014874300e-01 5.871865138716304555e-01 1.219935587136903588e-01 -1.245717155680052590e+00 2.021586488850917629e+00 -8.700615152042314726e-01 3.149953083527552988e-01 1.348937458769335629e-01 4.735223334121640981e-01 -6.386279056002568399e-01 -8.398710845863435193e-01 -7.685045931656346863e-01 -5.362524900799449101e-01 -6.876660614807587057e-01 -5.295148602833361640e-01 -9.270827505596215268e-01 6.784204306648068394e-01 -1.180800413284658790e+00 -4.786015494337155229e-01 -7.733393665489884938e-01 -1.775447759613944854e+00 8.773772627895042309e-01 6.679575589568879090e-01 -1.214984658957921626e+00 -1.300359325304573543e+00 9.752693648293908613e-01 -1.206752751385128830e+00 1.993398225373871346e+00 -7.010063776736471519e-01 -1.699000774997040386e+00 1.649466652187577376e+00 1.545400846109154402e+00 2.192775844793234397e-01 1.494113183252456567e+00 -1.432470334682154345e-01 -1.116790136779579834e+00 -2.272918184637475192e-01 -6.714027067962817785e-01 -1.778694334960290516e-02 -3.128612592054896835e-01 -3.484417589115512692e-02 3.630904277863311602e-01 5.191402021500747255e-01 1.064709314741163260e+00 -1.032281020603813992e+00 3.738943565567171001e-01 9.599091399577200923e-01 -7.123265408069079374e-02 -1.602491821803847971e+00 6.316796405802790892e-02 6.546137471024272847e-02 -4.939763878748225645e-01 -2.013735702957640594e+00 1.066455707480574944e+00 -5.892985788939700820e-01 6.679235051635036280e-01 -1.569219280756912527e+00 6.553051411887014233e-01 7.988797016829533026e-01 -2.748019018159033044e-01 -7.501627368389401918e-01 -7.170006498255367955e-01 -3.664179121617289203e-01 -3.209354066878262191e-01 1.858837052343119467e+00 -1.480046017654221835e-01 -6.119361333994914887e-01 -1.881490581804333928e+00 2.772761812573837914e-01 4.216743181507823929e-02 -3.581604983699149813e-01 -3.826952060273700051e-01 -8.994169487432138732e-01 1.597204375794083253e+00 1.382210417225236521e+00 4.696993743755591977e-01 -9.746109472989195055e-01 7.533708885001654254e-01 -2.894496008206721149e-01 1.334173033760894134e+00 6.577434972128488599e-01 -6.450504055100437784e-01 -1.949129070074907988e+00 1.420100754457107817e+00 -3.287604172036794059e-02 1.070219324929183147e+00 7.158886598505834753e-01 -6.099477793998456798e-01 -1.247035646516597707e+00 -1.231022292718338074e+00 -3.828074260782602517e-02 -1.106518936974491663e+00 2.303958437308455676e-01 2.765081524191795648e+00 6.942170312026312295e-01 7.921658967903568715e-01 2.582190176928851333e-01 8.598015431766183048e-02 7.252861018398013560e-01 -2.002715368692995213e-01 2.025008378657789265e+00 3.860609551222796143e-01 -1.005217997435132841e-02 -1.142554270320572440e+00 6.742887982872003416e-01 9.366276553070227440e-01 5.191358203038033414e-01 7.813303311698668319e-01 -5.153499327885188164e-01 -3.675030216205288913e-01 -2.894639172159166884e-01 1.097814346168221711e+00 -6.182403686225083073e-01 1.280715537389496006e-01 6.303366228442510710e-01 -4.174458507210487279e-01 6.305206764917710149e-01 -2.319521856052201514e+00 4.290398029415249392e-01 -1.146740415912704258e-01 -1.789311231205631958e-01 1.453032690291569118e+00 -1.493052938863549173e+00 2.931683545276899672e-01 1.749315833478051863e+00 1.425945402196321377e+00 5.120479724122419668e-02 -1.321188709838381527e-02 -2.124620492019142048e+00 6.865645111267897338e-01 -3.157779334415599659e-01 -4.839489491761953532e-01 -1.080115587016483358e+00 -4.500467804487060519e-01 -1.043736810274884741e+00 -3.445972948096440724e-01 -2.237531032676552678e-02 -1.026491072412746952e+00 2.317375310906725439e+00 -2.360284485081576011e-01 -1.842452389343600394e-01 -7.315736056208284044e-01 -9.627742656702172885e-01 5.088715779888600688e-01 1.682354469828576948e-01 -7.563807206369970171e-01 -1.557308527741125381e+00 -5.883835218032643644e-01 6.944403701207809698e-01 -5.186004366093428519e-01 7.564857946595145988e-01 -8.664947994858297475e-01 -8.671105125525394586e-01 -2.781264905952365751e+00 -2.044670904661865407e+00 1.420496935024595064e+00 1.012160230005869632e+00 -1.066611033606658515e-01 -7.720404242584326671e-01 -1.115991105059044530e+00 1.585738919048887696e-01 -7.540134369385497193e-01 -7.045429003256825640e-01 -5.331410328159373879e-01 6.445090142635565567e-01 5.184011967854257330e-01 1.034117434389849821e+00 1.024860152670400204e+00 3.349377809001145012e-01 -1.687379798399684383e-01 -3.158468810009433803e-01 -1.141297474003388768e+00 -1.620267393832397207e-01 7.756248849676379287e-01 3.163782953064974368e+00 8.160079984041065382e-01 1.670139982915516574e+00 -1.168860816904394806e+00 2.860284452603580330e-01 1.023230800625296588e+00 7.952237266024096973e-01 6.376545263901534089e-01 -4.240934720698225080e-03 -2.532012925213816129e-02 1.160181757534110458e+00 -9.856615150157954641e-01 1.238319940919947737e-01 3.553178875369233936e-01 4.485551954833720822e-01 2.479043106366194849e+00 2.151181017925325900e+00 1.130690780411652274e-01 -4.096115270713076573e-01 6.117906210170431791e-01 1.667318250075369601e+00 -1.193766976351537501e+00 1.383738556542774667e+00 -1.403383611530052644e+00 -6.999124138972614428e-01 9.622962982705675072e-01 7.456731083942072513e-02 -3.535580271130887853e-02 -5.914609873753859937e-01 1.241691518582354714e+00 3.481421986111222222e-01 1.504249469837867892e+00 -2.212341618531881715e-01 1.501539039707452172e+00 -1.147140446289142801e+00 9.631536992239092543e-01 4.728320707036868381e-02 7.043181369319135854e-01 1.685506553431070476e+00 -3.428472979489517458e-01 1.421338428089683470e+00 8.447980962227635837e-01 -9.627114258786803047e-01 7.305269948324344398e-01 -3.207704386336644453e-01 -3.870909459752298054e-01 1.483267149492141668e+00 -4.605610049045664733e-01 1.545624512224974989e+00 -3.068007525606187280e-01 3.723513241229254311e-01 -1.626826261186807621e+00 -7.489043324795646717e-01 2.676776634076683870e+00 -1.111655578134928879e+00 1.019031029819583045e+00 1.833425981136674432e+00 1.609012785093625109e+00 1.153869311350110838e+00 -9.860240886873189448e-02 8.030901549742338608e-01 -4.205687075064997588e-02 -1.432200896028049675e+00 1.099103659252499199e+00 1.989462264423194959e+00 -2.253235713445592703e-01 6.932265790043643516e-01 6.438488315609831592e-01 -2.208008239124036320e-01 -2.469408537335354148e-01 3.209881229364549005e-01 5.610093427793231280e-01 -4.913766310705722784e-01 -9.163894747811180963e-01 1.124719823443819239e-01 -1.203481662801690666e+00 2.084854039616721166e-01 -9.230905161465503550e-01 4.966838589009546778e-01 -3.114234117357923548e-01 -1.295306486192121964e+00 -4.271909643825184677e-01 -8.151388574426747802e-01 1.934233474932121499e+00 -7.600835609941878346e-01 6.473911985415845560e-01 1.443015032753175664e+00 -4.347389461751952622e-01 -9.234425028395694124e-01 -5.063658454798991571e-01 -1.051414749038823038e+00 6.976046633077485071e-01 -4.664711908361683923e-01 9.957358957117808940e-01 -3.216498164240398916e-01 5.407184982072706925e-01 -3.669733528184138116e-01 1.420950028102906160e+00 -4.400768596401427035e-01 -1.690405948738910258e+00 1.218743642441442732e-01 -1.812199857899430555e-01 -4.335065053209041230e-01 -6.068031776848897829e-01 -6.259933736612277588e-01 -2.030669078059117449e+00 2.753894126046020907e-01 -2.038840097676359320e-01 -7.193737564767796466e-02 4.681133182346501331e-01 -1.327778227845332948e+00 -1.209756143602803036e+00 1.012276796111319266e+00 -1.402650747246207176e-02 2.554335709886788597e-01 -2.250195931032589747e-01 -3.013755560595206551e-01 2.551049644427292318e-01 1.486475407811834071e+00 -2.349027726072543121e-01 -1.575771149952609029e+00 1.850723353465954624e+00 -7.522270180827915764e-01 -1.009685760320204739e+00 -5.523554436751583196e-01 -3.734921114611330584e+00 -2.483970003700481932e+00 1.208663763583022188e+00 1.669164704655563991e+00 -3.125979937122374541e-01 -6.527878910592294082e-01 -1.656397069614673478e-01 1.012737773849001766e-01 -1.919317712123705277e+00 3.227892422755510027e-01 1.576910990335469664e+00 5.730910117677998628e-01 -2.528416523524962045e+00 3.109364781262929922e-01 -8.580868766841108775e-01 2.216032050931793229e+00 -1.475580671704583569e-01 1.506186172716264537e-02 -6.538661808906245376e-01 1.184657838624544768e+00 -2.013704430388964184e+00 -1.071099124730919838e+00 -1.513583270655815438e+00 -8.732182275200977006e-01 -1.642961835302550577e+00 1.908501243547605641e-01 -1.734563407237269761e+00 2.668239022908844849e-01 1.397371210041896017e+00 6.304620442379479384e-01 -1.085665701779652936e+00 -1.236214728224358655e-02 3.656786031468853282e-01 -7.578625531624837430e-01 4.167205131187830536e-01 -1.288022874805227813e+00 1.140495748310869778e-01 -6.787120482516623143e-01 2.180256307562055684e-01 2.367598314271941728e-01 1.195682859744416973e-02 5.129835038444054973e-01 -7.326397469743997082e-01 6.788146120026902208e-01 2.205923296884909846e+00 -5.448866735056677735e-01 8.304134612861006903e-02 -1.674350847061528424e-01 -6.308540183351548647e-01 -5.787367326845095361e-01 -1.415723492581586251e+00 4.682307128126201312e-01 4.692460951666782010e-01 -7.651084740461503442e-01 8.530312732469557124e-01 1.250929305572011208e+00 2.132172632234984544e+00 1.152266344286614563e+00 9.547994957755161494e-01 -4.289955913003737908e-01 4.203716679317353599e-01 -6.705859648097010073e-01 -6.685416505426877709e-01 2.842033967980784337e-01 2.642804175097067665e-01 5.078817288878620939e-01 4.639995130737157858e-01 -1.822765831242332046e+00 1.186182410905981088e+00 4.369089929312471310e-01 1.453266961327249751e+00 -2.900738996178846119e+00 -4.929540305254592747e-01 5.688614083783156694e-01 -3.597629702348366099e-01 -8.471318786564083769e-01 -3.162253908150318704e-01 9.405441263528364626e-01 5.405554115119876046e-01 -3.024533740252082215e-01 -1.682559611612566286e-01 1.005188010859455527e+00 -1.332490413430058029e-01 1.652922892269078181e+00 6.517191783349726708e-02 5.210939190632445372e-01 -5.727501135964921941e-01 -4.920034186815153698e-01 -2.574336366390522546e+00 -7.455227211267597687e-01 -1.056491768091365913e+00 1.611971352108707123e+00 -1.166814069155926559e+00 -8.870584540258191764e-01 -4.885050192016025528e-01 -1.175897378665955728e-01 -3.881529843080572251e-01 1.836404637540017815e+00 3.017085266386956288e-01 9.155957560065105527e-01 -1.106457327296562071e-01 -4.568378826837172224e-01 1.951611876288747549e+00 1.855570703960894852e-01 9.073331771704452597e-01 5.869496948999805008e-01 -8.532595812579629735e-01 -1.035284006870619944e+00 8.024548695510330676e-01 8.581770620048531639e-02 5.430387692179842185e-01 7.290960970790295592e-01 -9.752318713189801480e-01 9.967725175684801764e-01 -1.398751468091179007e+00 8.457137306549528111e-01 -8.077848617389004060e-01 1.405890649941958781e+00 1.907007226738681449e-01 -3.557487716069848149e-01 7.280171455580038975e-01 2.384648006011794497e+00 1.239351517241513156e-02 1.280368256550032946e-01 -3.347392816801365856e-02 -1.615700497091449472e+00 -6.325520080680261392e-01 2.453941539508885383e-01 -5.292369611709185628e-01 -5.217788691507502241e-01 1.000823633340823360e+00 -1.359735819594184214e+00 -2.833673711307384546e-01 -7.609167112559052093e-01 1.138426070781927146e-01 2.810988862427564461e-02 4.206306913024841498e-01 -1.572244564085668372e+00 -1.181531619516383635e+00 -1.238540077122969318e+00 1.652099604875125194e-01 2.432603249716349947e-01 -1.834234085171468354e-01 -1.533438125974596167e+00 2.198438662578746372e-01 -2.347460288581320331e-01 -1.051323310806870692e+00 -7.529464369566121196e-01 3.002032265539221978e+00 -2.125446652481826515e+00 -4.287335908717002098e-01 7.365089321333320171e-01 -9.161961859854733659e-02 6.829578067938735231e-01 1.338482088786165036e+00 1.005953991950275350e+00 -2.256970507964169315e+00 -9.559521072845915401e-02 -1.552825591858959742e+00 1.644031202704067773e+00 -1.302861734454908493e+00 7.960624115987403604e-01 1.451855591638099574e-01 5.288241071054375353e-02 3.701712147644451445e-01 1.915511375026088148e+00 7.821897218622126946e-01 1.131916011748024919e+00 6.169136754071836704e-01 -5.211209854745409986e-01 -3.142391579125446976e-01 1.518778881244588153e+00 -6.868687061706434394e-01 -1.294159781216413174e+00 -1.058041037943053597e+00 -1.273777051028397223e+00 2.761681750085642761e-01 -9.593582915837955971e-01 -6.723416491615986645e-01 -1.078092888032170293e+00 -2.542896760906199760e-01 -9.772733904001841276e-01 -2.467229369803979999e+00 -1.538033728964224967e+00 1.413014256390251466e-01 6.576975835067029319e-01 -1.518422604696271438e+00 2.322623961743392584e+00 7.817530477154419066e-02 7.767254504805114201e-02 -1.162367630313016598e+00 6.143931167457289400e-01 1.857913367864939991e+00 6.623729810494173587e-02 -1.677813863529084848e-01 -5.445853141146107523e-01 2.722993991145545301e-01 1.872339564921008670e-01 1.076724721770893206e-01 -1.434297767850958027e-01 -1.325117842439820504e-01 -4.946156007701235646e-01 1.020591241597905485e+00 8.112361655816939521e-02 -3.659099367069050257e-01 1.099139256066265641e-01 -9.895038637429647288e-01 7.198276996451627996e-01 -1.819818473733748387e+00 1.388276923686691866e+00 -9.837462843576826321e-01 2.264244860907483337e-01 1.605205670428031806e-01 -5.521792092855269951e-01 -4.206652894027707590e-01 -1.883078102573066293e+00 -1.433070353328656232e-01 -2.882876915500061643e-01 6.294272292510294520e-01 2.413491107091404242e+00 -1.042699540466903940e+00 2.304284654994598613e-01 1.543867764903574802e+00 -2.025401673738544961e+00 -1.605439347097935565e+00 9.845593054004236899e-02 -2.515493020729462903e-01 1.105661832583042736e+00 1.014430366838198649e+00 1.820627536799753754e+00 -4.375403507855726848e-01 -2.004323505624242552e-01 6.572826138298976106e-01 7.132393496896847207e-01 5.517593942972657262e-01 7.038705062578690663e-01 -1.919835144725579479e+00 9.836120668398903311e-01 -4.809778682706591924e-01 -3.318858696996052515e+00 1.852544104467468422e+00 4.026971556555501985e-01 2.000637390933908411e-01 2.520724946389309995e-01 -2.615803759792668937e-02 -1.398332468826271269e+00 3.445911246371872738e-01 6.891936093895095761e-01 6.056680446143006824e-01 2.006128725186353989e+00 -1.243273881041186302e+00 4.231586769633112199e-01 7.498356785403272884e-01 -9.654211205287566155e-01 -1.395525145114514975e+00 -1.486133924893520142e+00 -1.487862954609292521e+00 -1.095622353093964385e+00 -9.148292793950660862e-01 1.152632492489301219e+00 5.176713168962303602e-01 -8.339079808238231140e-01 2.143895239692721610e-01 -5.990452048325014545e-01 -1.332219553999240136e-01 -1.227077336296291898e+00 -4.340785671342758945e-01 1.143518178385481754e+00 4.487613948366254157e-01 -1.589647673955924434e+00 -3.656251039271381509e-01 2.188394217817840604e-01 1.037393314035991887e+00 -7.445750742217513984e-01 6.389490712874654754e-01 -1.318392879681495600e-01 -1.310970710245015214e+00 2.283881642100225873e-01 6.863616791151716523e-02 3.200393756035053161e-01 1.377807854119421860e+00 1.073676945359369084e+00 3.029798739044451406e-01 -5.391570827809886307e-02 1.952976493152531523e+00 2.101870707076044287e+00 -1.756879866171481952e+00 -8.145855190982060900e-01 4.535646844771343278e-01 5.738256644624427638e-01 3.711817220280693719e-01 1.747988775922987292e+00 4.340617509243674399e-01 1.469584508926311095e+00 1.419361978824458026e+00 5.211916327495716983e-01 -1.145031594278403508e+00 1.351812064539704261e+00 9.253507369062186072e-02 -7.415321957512924778e-01 7.441464874155002962e-02 1.000768395674408173e-01 3.647685084806441269e-01 -6.514714816653421892e-01 1.501775418851372557e+00 -2.396019789229306252e+00 -6.810617568473563699e-01 3.527848831589009415e-01 1.389006883957643712e+00 -1.925410752689006577e-01 -2.708707580155988448e-01 2.112941951551456365e-01 5.189909529454210524e-02 4.198349914724137100e-01 1.683029547643698498e+00 1.579543253858790797e+00 -5.549359713370015657e-01 5.957151535529960906e-01 7.950779170248262195e-01 3.618278979498519843e-01 -3.829266424294384130e-01 -3.031557850282879385e-01 -6.553318915935281153e-01 1.046853797771675199e-01 -5.349016632692557005e-01 -1.781332161463923036e+00 1.591750814083093601e+00 1.035706003437724537e-01 -1.242248438982911374e+00 -1.745990960493634336e+00 -5.200465691475835150e-01 -8.493630598048205194e-01 -2.291093335668750453e-01 2.109167163405578915e-01 9.597459405960153678e-01 1.100313506339829078e-02 1.431190588615399273e+00 2.139201289936830397e-01 -1.443237604716790967e+00 1.323403992152491604e+00 -1.218175841709492113e+00 1.236358412299733089e+00 6.596288429792107610e-01 -1.692782722833630071e-01 -2.152279677285073856e+00 5.175154662551522122e-01 -5.794037798503560710e-01 5.894586858374376570e-01 7.066644084889453503e-02 -1.383757036488380665e+00 -4.937974620280226046e-01 2.911370237380009884e-01 2.309668829575416416e-01 -1.255379158228081722e-02 1.290707821051461313e+00 -9.613034330788299275e-01 8.431591031517235990e-01 -1.402737963699979551e-01 -7.677463709518179691e-01 -3.665266282715427537e-01 1.631008927900795769e+00 -9.700484136692959503e-01 -7.611323621103668891e-02 7.676591646476812469e-01 -4.940742963908657526e-01 1.847347719243568054e-01 -7.812904386806168722e-01 4.786503736291582989e-01 -6.688954255913625024e-01 -2.232850166950411386e-01 1.464969578447183673e+00 -2.780578698980243901e-01 1.528177651158417971e+00 -7.600748907916273778e-01 6.644538144408417280e-01 -1.862750797670597036e+00 1.975149973748376420e+00 -2.992993108130428959e-01 -3.504997352178722547e-01 -6.321272160373039295e-01 -6.103408272478423324e-01 -1.756904196491944070e-01 -1.405165930123950524e-01 2.233931185633769856e-01 8.905262535227268517e-01 2.683319824166544576e-01 -1.095331709761588668e+00 -5.083330543044835004e-01 -2.995187882271055022e-02 8.365784538283549399e-02 1.041431705824669374e+00 1.121867744899067487e+00 -6.494778776846455992e-01 6.052446644790173691e-01 1.559009807108582724e+00 7.493245564639018363e-01 1.225018888722791521e+00 1.353743076397741163e+00 1.755643816437474802e+00 5.940819020254202165e-01 1.696038366106788375e+00 -1.764430316380258157e+00 -6.419679410847596579e-02 -1.655466437999737250e+00 -5.260763396803158631e-01 -1.236532081652367498e+00 5.046495018708933022e-01 -2.152516621487396697e-01 -2.721502914495972647e-02 -1.415227812338334390e+00 2.114927707749028052e+00 -4.518580416056310750e-02 6.261140975136346709e-01 1.181001279135775323e-01 -1.728625751713373848e+00 -1.140488717832000454e+00 -3.062273298673349187e-01 -8.240996580087184276e-01 1.931406328177143639e+00 -3.178235582055331521e-01 -1.761428315366961650e+00 3.479338781215983618e-03 -1.795969489466281876e+00 2.470334395847823550e-01 2.790327414527007388e-01 -1.122760138025575394e+00 -9.080303433983176742e-01 -7.466054614670729339e-02 -1.168361565661732993e+00 3.330950300836939548e-01 5.591111664701627904e-01 -1.858972999157945560e+00 1.618550597955762879e-02 3.128825712131593773e-01 -1.441209287728408561e-01 7.955005529630094774e-01 -2.299387034561853338e-01 2.564351206548434736e-01 -8.987139828354117066e-01 1.995543244263177363e-01 -1.207876045750412054e-02 8.715391104879862683e-01 -4.374810337690608897e-01 1.470230660253177613e+00 -9.775768055291864655e-01 -1.103589198890865930e+00 -4.582634554357571943e-01 4.158645924594888688e-01 6.325411879129667625e-01 1.190178320020699454e+00 -9.435278992841644730e-02 -4.655424461731401675e-01 -2.455221653803140169e-01 1.185414162013035622e+00 -2.468998111682792762e-01 5.600658525357821854e-02 -6.359645339436879874e-02 -1.643518029220455423e-01 9.244026191875700516e-01 1.267504464378210960e+00 -5.475549825534219428e-01 3.618942932853660421e-01 6.809978312178598392e-01 -1.086096962037257585e+00 -6.567205402501070655e-01 3.984659762713121944e-01 -7.767342797128186094e-01 4.670580392912543344e-01 9.738741169976510292e-01 1.099643481472582618e+00 -2.308869298262275216e-01 6.865163402113962920e-01 -3.274121462242587932e-01 1.531129390727458961e-01 4.516438865369294398e-01 3.421515472497051458e-01 -1.382237308832158007e+00 -6.644193613052866709e-01 1.182146538366369404e+00 -1.900411496965029201e+00 -1.284348080525587354e+00 7.931151740783273230e-01 1.057407973087393538e+00 3.550640517427687826e-01 -1.301387562264922027e+00 7.783749658073160216e-01 -1.504790831555798070e+00 6.895821977636749089e-01 -1.012441002182877803e+00 7.787287550018320292e-01 -4.800409435856327622e-01 4.458218323438290498e-01 -7.093536818180838921e-01 3.558585196378074578e-01 -1.560466726742355259e-01 2.103167200063785103e+00 7.950957044265051232e-01 -3.298330125815651104e-01 -1.004861956334728523e+00 1.788050216023882921e+00 -3.427139700609801443e-01 -1.247700768303802304e-01 -9.829455239434929936e-01 -1.886689847308323120e+00 -1.553611854542539694e+00 4.067261480573549637e-01 2.689758963417989146e-01 4.887996219425315703e-01 -4.502458821802320099e-02 4.023099851794809667e-01 4.170851354908877706e-01 4.385631130488730212e-01 -1.366317522269776097e+00 -1.066694096927113034e+00 3.195116607331926484e-01 -6.800631583357761301e-01 -1.225210262507961501e+00 -1.810498707710957722e-01 -8.680989449019648196e-01 -1.067246548220857211e-01 5.871423683949584804e-01 1.517530381350514768e+00 -1.837000653013035611e+00 -8.377114577092479308e-01 6.111753234620832531e-01 2.112331719518792672e-01 -3.861006167337817652e-01 -8.670196452219339212e-02 2.638331782592638897e-01 -7.478976129183276811e-01 1.394297993698442317e-01 -3.812417075659071952e-01 8.441908347159177151e-01 1.796445751712636429e+00 -3.666425270104539669e-01 4.032425474115708397e-01 6.427839404154450653e-01 -2.826586080079971364e-01 9.529859532348160522e-01 6.398880528248392929e-01 2.468222409892793401e+00 -7.347066611746794207e-01 -4.632175494363450774e-01 -5.392836863702720196e-01 -1.209857758621785573e+00 -1.779010864717572304e-01 -4.152100266028672659e-01 1.692509001926273404e+00 -1.121889826313083649e+00 1.111032380975170764e+00 -1.457304315608469181e-01 -5.618867764402576404e-01 -2.507437081819528790e-02 8.332998250291522302e-01 5.223892004117621779e-01 -9.779604032480043729e-01 -4.007250490809676768e-01 -2.637354488418327758e+00 -2.468309220413145433e-01 -4.312616620465963002e-02 -2.317550108573677381e+00 6.853683944512149739e-02 5.796807506752794936e-02 -1.262454910451476620e+00 -4.753338424942796236e-02 -6.805333259258438128e-01 -3.930097121193096843e-01 1.583945409203471932e+00 2.506728036979390950e-01 9.356246252739586211e-01 -1.680302716473498048e+00 4.905265052544440230e-01 -2.343965719472323350e+00 -2.459576236622446066e-01 8.024086320087142621e-01 1.264944078049955678e+00 -5.965726682292179506e-01 9.171531568076989327e-01 -1.699642867000836111e+00 1.661987187157590640e+00 -3.419777027265179736e+00 7.401387282802577294e-01 -5.093330797971287183e-01 4.316034621317372255e-01 -5.579201270297737825e-01 7.133571055379688275e-01 4.800872761257714560e-01 -8.335899957411315730e-01 -7.315035424525477836e-01 1.324367592916522840e+00 -2.719474314417503091e+00 -3.596716666305698751e-01 -1.556263536770712275e+00 -6.317064277034889486e-01 -1.157518597653980574e+00 -2.453868207750374911e-02 2.585328567827269719e-01 -1.054404040190614289e+00 1.227559404931029219e+00 2.041454355672458754e-01 1.169176994595942931e+00 1.430599040595132432e-01 4.446824878063321829e-01 -9.500837117707157109e-01 5.280161307184003672e-01 2.097598860988691138e-01 -4.855611759865123833e-01 1.299165052188048231e+00 -6.659094384742552108e-01 -9.637572313407410940e-01 3.888029038495703915e-01 6.335733635112846818e-01 -2.939739347293913063e+00 -1.473454185873794564e-01 7.983222006928141212e-01 -1.530368268786721497e+00 3.722147424370093605e-01 -1.343780646703092718e-01 -2.532276221243319747e-01 -1.690350087243639221e+00 3.025269487448941641e-01 -3.751453058484124359e-01 1.927809463804447954e-01 -4.042029876856351178e-01 -7.941765891018603973e-01 1.018527397725470740e+00 -5.144547944720567756e-01 6.583235413366052002e-01 2.244834402973909349e+00 1.314111831505703765e-01 -7.817120526334254693e-01 -6.852003134187113487e-01 2.352648015480895971e+00 -6.090916579018440524e-01 5.528958366716110184e-01 -5.017398149973362198e-01 1.038920971118801884e+00 9.985479539321613363e-01 9.648793573803221557e-01 -7.118332184418988406e-01 2.723260135657960823e-02 -1.591567274319339309e-01 -4.784806010875743976e-01 5.689006658234605496e-01 2.680905086245990998e-01 8.817661384156189053e-01 2.994269097255670628e-02 9.703128210223078698e-01 2.387498008984747955e+00 1.586421763239442617e+00 3.214416369450582067e+00 3.197122145009313687e+00 4.941397293334137686e+00 4.711721436319423972e+00 5.206356336978978483e+00 5.335136791634276676e+00 6.727916160311482763e+00 7.566682303644706842e+00 6.970565955472577180e+00 1.112383142178117446e+01 9.101343462958665143e+00 1.071216237860946840e+01 1.291558622477689688e+01 1.481444894309199967e+01 1.530455758144920253e+01 1.393896466042630244e+01 1.899021747369638646e+01 1.798089432631515550e+01 1.909745392434812317e+01 2.020179210250393353e+01 2.382500030685594083e+01 2.056738511973950523e+01 2.223344095874934467e+01 2.352004175772205841e+01 2.717724866630065605e+01 2.447066790663330949e+01 2.883917935541901656e+01 2.715589871940451161e+01 3.104919133777941909e+01 3.293848996551977137e+01 3.789573928277363990e+01 3.870496436300484078e+01 3.801166191903875813e+01 4.278031846532999793e+01 4.755797584254114696e+01 4.877682254831337616e+01 5.225314988639913594e+01 5.347649058906913666e+01 5.354162399613712608e+01 5.412991965315622878e+01 5.475498209495921031e+01 5.769193805949297627e+01 5.748114214512970221e+01 5.904117675076583538e+01 5.731988318924274495e+01 6.195855895304003269e+01 6.288682608222949000e+01 6.729572318414066956e+01 6.860700490570437182e+01 7.100928971370053944e+01 7.365700916224032824e+01 7.315087400015717378e+01 7.564420174229351801e+01 7.388141347845478890e+01 7.871076873640568294e+01 7.891818057861692637e+01 8.270897622812626082e+01 8.806227754581536260e+01 8.719813145629646556e+01 9.222416335942925514e+01 9.200586766283693407e+01 8.770493486732485167e+01 9.164705970255093348e+01 9.450428987154785432e+01 9.368535730220189350e+01 9.856547461410839617e+01 1.020053846050685280e+02 1.024289576507189565e+02 1.046171702913148351e+02 1.071465137736601605e+02 1.085632423208904669e+02 1.081338862627330144e+02 1.104594775832840128e+02 1.158774110628106229e+02 1.156464087902522948e+02 1.147394352575443293e+02 1.186833102852445592e+02 1.189003401086355467e+02 1.181605674806260424e+02 1.239207157420596133e+02 1.236287210111008221e+02 1.243588445876912232e+02 1.257326290643508742e+02 1.266164525218403298e+02 1.335906171902365713e+02 1.350592844321314203e+02 1.317326687929651428e+02 1.356496980791905287e+02 1.365463489091556539e+02 1.345272494942964840e+02 1.344637478659420253e+02 1.367021700185296424e+02 1.351062368939689691e+02 1.355172308884941685e+02 1.389583513734771998e+02 1.397189706457859018e+02 1.423090520175508971e+02 1.382569491955032959e+02 1.418718958884336985e+02 1.392333046903559364e+02 1.410171692381990738e+02 1.426621397836551353e+02 1.463102573038698608e+02 1.467172549873188530e+02 1.462294720279220428e+02 1.454026644006154356e+02 1.465866683839462041e+02 1.525418453343150986e+02 1.543107333379573447e+02 1.529243667323030706e+02 1.492596192722116371e+02 1.534794914093975535e+02 1.526030244795798012e+02 1.522840012328183263e+02 1.536303404375867387e+02 1.560675885106902570e+02 1.564942463809651940e+02 1.540496824159967844e+02 1.629333144299250762e+02 1.594594993187113801e+02 1.618396257452689326e+02 1.589825812111798200e+02 1.635990371181896705e+02 1.592264431647018057e+02 1.629816282920118340e+02 1.656228443793264091e+02 1.653419376082474912e+02 1.649097510299642408e+02 1.643904085899538359e+02 1.663625628041420725e+02 1.682945427070014546e+02 1.639422067411956050e+02 1.673628984840659371e+02 1.637312934569496008e+02 1.664360497851740490e+02 1.652766860828920414e+02 1.594209597426256835e+02 1.633005258345727952e+02 1.595518137972719614e+02 1.616819147553481173e+02 1.689351899996136694e+02 1.674454293364167086e+02 1.702076543556152615e+02 1.730087682200553445e+02 1.751806539505849400e+02 1.664174239925603729e+02 1.693707610595910751e+02 1.718328282017698427e+02 1.787328982422472450e+02 1.791495062953632100e+02 1.811332078585800787e+02 1.778347379220266760e+02 1.838815378766055346e+02 1.789332625896780087e+02 1.789865246166564816e+02 1.778189401224752260e+02 1.781971715328873245e+02 1.797206092608557242e+02 1.805489005052504581e+02 1.797329852232048495e+02 1.787850058377305231e+02 1.842421192818622160e+02 1.811091087271763058e+02 1.810098766471901399e+02 1.803617451815021013e+02 1.820424722867403204e+02 1.872473947208765708e+02 1.900342187228554280e+02 1.881869848243837566e+02 1.901866228997312476e+02 1.921685183595576234e+02 1.909271335689361138e+02 1.898646550494728160e+02 1.881693122069682431e+02 1.889838084665103111e+02 1.900531750674178966e+02 1.881995654093677217e+02 1.878969756532600286e+02 1.903364784196686514e+02 1.845731470190096672e+02 1.920323262725007964e+02 1.919215009269398422e+02 1.913432689994827456e+02 1.895317852961141796e+02 1.859304168162111637e+02 1.952077564942417212e+02 1.896576390240115018e+02 1.959415316997100831e+02 1.913856105510517125e+02 1.922522268917938959e+02 1.904215255016369213e+02 1.935139896187477007e+02 1.973083101085537976e+02 1.952763949625787063e+02 1.923214646929187381e+02 1.938822280954757105e+02 1.946217769092661456e+02 1.907949489722057024e+02 1.908117684902120743e+02 1.932880095122928310e+02 1.894492206078761853e+02 1.899558780005911842e+02 1.911288019659007489e+02 1.926180387486433290e+02 1.920621085625589330e+02 1.919299554748990886e+02 1.928901613264820014e+02 1.921625146576354837e+02 1.973308750412499535e+02 1.984810454397731974e+02 1.934912967674574418e+02 1.992963163714859149e+02 1.969020766088369214e+02 1.976436978956442374e+02 1.896535452325109077e+02 1.945801079783583702e+02 1.991047900764353358e+02 1.947436896432492688e+02 1.987212824327735063e+02 1.975205006586695333e+02 1.967777253716047881e+02 1.979898552130691769e+02 1.981006992990019171e+02 2.038539967973352418e+02 2.071671342274235883e+02 2.043660580888986829e+02 2.053785505737205597e+02 2.037819756828629352e+02 2.085326943990744439e+02 2.035738466430375126e+02 2.054301959387371994e+02 2.069731683511029701e+02 2.037443373031780425e+02 2.104212558883765212e+02 2.080937929299408609e+02 2.069344708356533999e+02 2.070975380751826265e+02 2.036511128376368731e+02 2.062585597775145629e+02 2.094218733430637940e+02 2.088306340509473955e+02 2.109003965092441319e+02 2.094375770295867767e+02 2.131978262637163937e+02 2.130589675129760110e+02 2.144895497950999754e+02 2.137675390313121682e+02 2.173139589406688970e+02 2.162665582514063658e+02 2.195736271167363043e+02 2.149487469631382908e+02 2.110482854628623954e+02 2.155478104070947438e+02 2.147403376312007879e+02 2.166482744594078440e+02 2.139635119139055917e+02 2.170183558892582596e+02 2.166514387441560530e+02 2.200054076171660427e+02 2.162295891742575975e+02 2.191594878994599469e+02 2.198648508259480252e+02 2.221571668906375976e+02 2.217389946767032143e+02 2.199883070234921263e+02 2.242260184800984746e+02 2.210607794467722726e+02 2.263123219920533131e+02 2.263043066724384573e+02 2.223976131798871450e+02 2.293976404054808711e+02 2.262872096586082762e+02 2.273475670694472797e+02 2.278568861944693253e+02 2.288669341758677263e+02 2.325333357285216778e+02 2.259962203847485966e+02 2.240950801982163512e+02 2.212519617896886643e+02 2.198747551346004059e+02 2.236548877905660788e+02 2.222475691888285212e+02 2.219557241503992486e+02 2.220565402450578745e+02 2.239629320187769395e+02 2.222530486646051315e+02 2.206283918911480555e+02 2.215676322408790782e+02 2.220896646937660250e+02 2.203092350248470268e+02 2.196325340563485327e+02 2.125333066521535557e+02 2.166279570170634372e+02 2.124812100780674200e+02 2.121402882826808707e+02 2.124772951061902120e+02 2.146248634139830642e+02 2.115680923120465025e+02 2.157046591098646786e+02 2.089307308244495403e+02 2.134473416631349494e+02 2.064286078441437553e+02 2.083265510424011779e+02 2.076101624426036665e+02 2.071909224847604492e+02 2.094302096851541819e+02 2.126405545054469144e+02 2.097929368404976174e+02 2.083202766390004115e+02 2.070743245544955471e+02 2.049037107005893574e+02 2.088758241756430323e+02 2.129190869080213986e+02 2.129342674103754405e+02 2.133953750364085238e+02 2.127835028933127148e+02 2.132050691285267590e+02 2.145544472863086867e+02 2.177827358183504884e+02 2.111637727412744425e+02 2.078438546211326639e+02 2.078452836076033634e+02 2.060874383171310740e+02 2.055800286343041421e+02 2.023700138315586798e+02 2.043707005021945520e+02 2.099216297029408622e+02 2.064577389285483093e+02 2.096255119133649032e+02 2.079789486904790863e+02 2.155815439484057947e+02 2.116485994680873546e+02 2.163156140170170545e+02 2.163630004725561093e+02 2.173931839901186152e+02 2.174244063825818500e+02 2.197206417524190272e+02 2.215875337553706856e+02 2.232242640590289682e+02 2.209835395373221445e+02 2.144879706775806483e+02 2.198132788458456730e+02 2.194413414518429022e+02 2.227358115731915404e+02 2.244041593659099760e+02 2.247072024126014753e+02 2.230553019954444096e+02 2.224034268065789774e+02 2.228104053402945226e+02 2.278679379615709593e+02 2.283115206853733241e+02 2.240827123768871729e+02 2.220383048854457684e+02 2.211908453984813718e+02 2.279700693205209063e+02 2.270354809473579678e+02 2.275890621518357761e+02 2.262433043441184850e+02 2.267228780537325861e+02 2.261814234507863546e+02 2.246159416430160434e+02 2.245182937444518814e+02 2.247400241414821664e+02 2.251253726066582317e+02 2.276847240628350164e+02 2.226191878819725503e+02 2.152161944381381034e+02 2.192888474110915809e+02 2.196511430078973603e+02 2.144358099942105866e+02 2.218623336643015023e+02 2.230365635353282983e+02 2.228473557560555491e+02 2.247789538518388213e+02 2.237229300929758722e+02 2.257397712486391583e+02 2.184097403739866934e+02 2.156729732219910431e+02 2.182168850417903343e+02 2.200483732326506185e+02 2.154289860552704852e+02 2.170436483869706024e+02 2.190503952744364540e+02 2.198550326655536651e+02 2.154037617719638149e+02 2.152224466247863575e+02 2.145592852170271669e+02 2.131092686351264547e+02 2.099871855519526207e+02 2.088132275037397960e+02 2.066162275545966054e+02 2.065422263815030419e+02 2.070386596104773105e+02 2.075019414021165005e+02 2.126292586988267033e+02 2.140145146986781128e+02 2.124737753721188369e+02 2.119366056625621866e+02 2.091949026832886318e+02 2.055727257899741289e+02 2.051842411228570313e+02 2.071057215751729927e+02 2.062572758929616157e+02 2.074750513789753654e+02 2.115346694777511232e+02 2.097331386978823957e+02 2.099843906142457399e+02 2.110507682143012858e+02 2.107815211455536826e+02 2.071730862299864384e+02 2.100747952237670404e+02 2.076170250278863989e+02 2.067060560886957319e+02 2.049460256593537508e+02 2.084810597126897562e+02 2.070290876987782553e+02 2.124401623867624096e+02 2.117160551443558916e+02 2.143702361930654092e+02 2.168195327178040372e+02 2.115034376086290422e+02 2.162982735147020890e+02 2.147172746405385055e+02 2.096746779365115003e+02 2.084451583228248239e+02 2.079189440686875798e+02 2.079650500948837646e+02 2.088723198084639989e+02 2.106118856463862983e+02 2.127193660325435189e+02 2.074105305328660052e+02 2.059398344860280474e+02 2.089791747811343043e+02 2.137341085682179767e+02 2.141039166572249712e+02 2.128729244185485641e+02 2.123879226721768418e+02 2.141385363361785892e+02 2.206643559616283312e+02 2.220228215551805135e+02 2.176043890333935735e+02 2.217491360608661637e+02 2.204547825580444282e+02 2.221163274622077211e+02 2.195378407419557050e+02 2.186450277482738898e+02 2.193160038333804778e+02 2.196095625209253228e+02 2.194262395746262371e+02 2.216679696503997548e+02 2.200007288521221085e+02 2.158979749841213334e+02 2.210032258157560818e+02 2.197441146461387689e+02 2.156958216052372563e+02 2.170994774143461541e+02 2.193554177147495921e+02 2.182122031661917561e+02 2.223455237510447091e+02 2.183541714258986133e+02 2.195453639215956230e+02 2.211245443563205413e+02 2.274911154559752902e+02 2.250724035707058590e+02 2.233075931213905392e+02 2.308830352220513760e+02 2.280672144304833751e+02 2.286942230789817074e+02 2.250345295290186129e+02 2.225695751215644975e+02 2.260715131768617141e+02 2.201711751692251084e+02 2.242591752437619164e+02 2.271177139063148900e+02 2.305982125488954466e+02 2.256990921575543894e+02 2.305104998895697292e+02 2.292237215701943001e+02 2.259276735884874654e+02 2.234478210593827328e+02 2.252430010774343998e+02 2.255052867732687787e+02 2.276867839998467957e+02 2.247692341815062775e+02 2.259823485913559011e+02 2.285851106253526837e+02 2.339544977064398381e+02 2.279563758431847589e+02 2.340768077496147157e+02 2.372555700226720319e+02 2.389467821879388225e+02 2.316729990693436321e+02 2.326094445704163718e+02 2.315063676938108017e+02 2.298274175071771879e+02 2.296163163248357364e+02 2.285479449782716870e+02 2.283746465307801259e+02 2.284596094169637013e+02 2.279246654517067441e+02 2.241295739535230780e+02 2.250091919195874084e+02 2.283803227652934140e+02 2.254673383990604236e+02 2.265074266898687654e+02 2.287110518393526490e+02 2.299698371880027139e+02 2.285641046719556755e+02 2.314243390233500293e+02 2.278681850707321814e+02 2.318075896956803206e+02 2.262972058995304110e+02 2.259843653243284223e+02 2.275033426435479669e+02 2.297662457916396477e+02 2.327839032035507500e+02 2.299613073386774715e+02 2.284182185274788139e+02 2.315707465255408692e+02 2.345555672477155724e+02 2.328813267938321303e+02 2.355200039165380019e+02 2.374758416315990814e+02 2.403055930392832806e+02 2.382619926859879627e+02 2.422966886800806492e+02 2.407973737994955457e+02 2.402548600325587813e+02 2.438484880224178255e+02 2.416304193798335120e+02 2.421961897407940683e+02 2.418110073366451616e+02 2.400131772114440309e+02 2.403103343339764990e+02 2.410868588022163124e+02 2.466367721237497221e+02 2.429072839019199535e+02 2.421355572509105230e+02 2.438560689590394475e+02 2.467161007567545994e+02 2.389517011424955797e+02 2.410902402900906054e+02 2.424794328750864736e+02 2.352066835522028896e+02 2.389151484122355384e+02 2.404372131687875935e+02 2.380144662180851753e+02 2.401351802141743406e+02 2.369980272482858368e+02 2.356629172447518386e+02 2.318735080881159831e+02 2.412130581499346818e+02 2.355567714644440400e+02 2.347688650786707001e+02 2.362523153032846324e+02 2.359372718000120699e+02 2.366479672724637737e+02 2.342642008961715590e+02 2.359321857512760516e+02 2.304350379928638688e+02 2.318897712451325503e+02 2.349299318053102184e+02 2.307744254529992247e+02 2.334951038114353423e+02 2.327971118315058163e+02 2.291920005670120588e+02 2.322864092854072737e+02 2.321472756722988038e+02 2.347373994642646835e+02 2.323068694945801838e+02 2.330058852412458918e+02 2.317327243609060190e+02 2.407963829118301078e+02 2.389065151508384872e+02 2.374566016298219324e+02 2.332455697046670764e+02 2.332671258788416253e+02 2.289336056195128606e+02 2.261256728852017659e+02 2.278898320175709955e+02 2.265601087153403341e+02 2.210496090155841955e+02 2.187291237442562419e+02 2.147613405532557636e+02 2.179936879123483209e+02 2.199964684126212546e+02 2.201579991240040215e+02 2.166429007769966120e+02 2.197770089015739927e+02 2.196816256812119263e+02 2.191360133668096637e+02 2.189326565602238759e+02 2.219714038841868273e+02 2.220578017488768694e+02 2.251317396471864924e+02 2.210080517410643779e+02 2.198689469880914089e+02 2.218610713952145659e+02 2.169380430390604317e+02 2.119988142921937992e+02 2.117111999736295331e+02 2.112665268878184293e+02 2.111299421724309013e+02 2.087202075134351844e+02 2.111500658013808049e+02 2.126106123500405545e+02 2.131098503864862721e+02 2.111155107775707336e+02 2.148107574669847963e+02 2.196939447823396279e+02 2.154899618516726036e+02 2.165255554573886343e+02 2.178777426936959785e+02 2.149939996091531782e+02 2.125825558032335039e+02 2.164962338613527493e+02 2.170930190519053156e+02 2.175815726607518457e+02 2.133714307228714233e+02 2.109938453639508396e+02 2.109326027375047374e+02 2.085775685765377716e+02 2.155426949753109227e+02 2.160453740684269235e+02 2.187484418175062899e+02 2.177647947081961490e+02 2.150865589345693820e+02 2.187643276349792245e+02 2.177914780204269221e+02 2.190629489942242003e+02 2.186254802421154295e+02 2.186706119379229278e+02 2.227635326104073670e+02 2.211179052196140731e+02 2.251614727621827399e+02 2.278671430077112063e+02 2.234760699936343542e+02 2.258216891821675745e+02 2.325247803471528698e+02 2.328685056043911175e+02 2.372750132847793054e+02 2.322367889671012335e+02 2.291716890996723919e+02 2.278242885162725031e+02 2.214631983816934451e+02 2.194519774289231293e+02 2.230920493427669840e+02 2.187275631842113910e+02 2.235724109130362649e+02 2.217639303499271364e+02 2.318152621991882256e+02 2.330784684099453159e+02 2.355133901391847360e+02 2.346207283565441628e+02 2.323017101065133261e+02 2.301700982455911344e+02 2.328999744236368770e+02 2.299146430942342079e+02 2.323736334753625101e+02 2.329463295916024776e+02 2.307078615343994272e+02 2.333064564868313084e+02 2.274972489772323456e+02 2.298491457330990215e+02 2.316760944422613591e+02 2.338639211307938126e+02 2.294292947373585037e+02 2.313538428247403544e+02 2.271467684213459961e+02 2.295592595207628221e+02 2.274643293960264714e+02 2.242272782935397686e+02 2.239731346642997494e+02 2.255828355668498091e+02 2.254775805788315495e+02 2.283581851211095284e+02 2.288151001284389849e+02 2.308585802715228965e+02 2.281435091771890882e+02 2.290868337393367256e+02 2.279006164842911346e+02 2.294874574853472780e+02 2.321759364564011037e+02 2.306894863136429024e+02 2.294278624535367612e+02 2.324095922795785043e+02 2.346344148067706215e+02 2.297604743598456309e+02 2.300485872743383027e+02 2.289824797877896287e+02 2.315828744811388162e+02 2.268380640764845282e+02 2.295549123228916812e+02 2.244645058972403717e+02 2.317875387615813452e+02 2.275085478415155080e+02 2.232186713564219360e+02 2.216168154039080775e+02 2.224494159583875046e+02 2.199758540207674855e+02 2.184219331433515379e+02 2.196575096668448452e+02 2.217012178455323124e+02 2.225264630542616828e+02 2.199059078684763335e+02 2.250699826748931685e+02 2.260494647651017885e+02 2.240644350591586829e+02 2.266299567694920825e+02 2.285755555607804581e+02 2.307808215984216815e+02 2.268977691853930025e+02 2.256679018751280807e+02 2.240519032693614179e+02 2.189899945450194707e+02 2.215679113181183482e+02 2.172050567657584565e+02 2.197227024909678050e+02 2.188374990075126618e+02 2.173330879803975506e+02 2.206800130575066703e+02 2.145571581053069679e+02 2.119708564485982549e+02 2.154782331199099872e+02 2.134373205087100018e+02 2.128224080670608203e+02 2.162179949717927059e+02 2.162278948625643977e+02 2.239633074913343762e+02 2.183857762965256484e+02 2.202862590260641298e+02 2.192170767830191664e+02 2.187280129865862364e+02 2.187868511496396593e+02 2.176321583962356101e+02 2.114221132750937500e+02 2.178420498144929525e+02 2.137266114697973478e+02 2.151531964136415240e+02 2.094548558838692713e+02 2.119634619627535415e+02 2.140264206798437669e+02 2.137058959493344901e+02 2.108084702834354118e+02 2.125672001910886593e+02 2.107559581556837429e+02 2.149297710228162543e+02 2.141545148457838934e+02 2.189774937571065720e+02 2.204129374847440772e+02 2.187542696441027488e+02 2.224785365973793034e+02 2.246106421703584886e+02 2.257928634768538529e+02 2.201702413024941904e+02 2.275801084736682753e+02 2.240624484911785999e+02 2.251125100069656639e+02 2.223072412026947404e+02 2.227444823356491383e+02 2.222687222204020543e+02 2.195641392789610506e+02 2.262717579160383821e+02 2.246083997066185987e+02 2.229765900910703635e+02 2.273608342780372880e+02 2.303245853370626719e+02 2.298506206791865907e+02 2.301700325411470089e+02 2.300891231602887501e+02 2.290715922421570951e+02 2.301889674300478248e+02 2.312989164251766283e+02 2.337389721625785910e+02 2.361710634373586117e+02 2.330010191864223259e+02 2.372887982243604768e+02 2.347724818355136733e+02 2.363489930838570103e+02 2.361992309647099830e+02 2.368982672546700314e+02 2.385063505245257716e+02 2.377801512586231922e+02 2.349710239924669395e+02 2.365577392746461953e+02 2.342228100439169793e+02 2.365005805235597904e+02 2.336740741456413843e+02 2.365365462407195594e+02 2.383911725755177144e+02 2.336115852354229787e+02 2.385179140883865330e+02 2.406763763811633510e+02 2.393854807960819358e+02 2.368853394954948612e+02 2.413168673792382890e+02 2.356007243836474174e+02 2.345940030263104177e+02 2.359642033008705653e+02 2.354076602829812543e+02 2.363624872821581278e+02 2.422366497562471750e+02 2.394902674006562506e+02 2.353291755820864921e+02 2.383023380386620431e+02 2.370864147899227135e+02 2.350149038926968501e+02 2.353336133424411969e+02 2.335328625060728882e+02 2.392773653651296399e+02 2.380519182717640092e+02 2.381843635982137357e+02 2.408052536023470509e+02 2.363595545241861657e+02 2.438879219687799207e+02 2.390841136406353371e+02 2.381704867698856276e+02 2.454590150600807590e+02 2.409147255597015658e+02 2.425818330668849399e+02 2.438051382398567171e+02 2.397856243302789778e+02 2.432617598544237296e+02 2.429265686166155263e+02 2.378579049369509448e+02 2.401180103310395282e+02 2.446905662415836957e+02 2.433889761346648015e+02 2.449585906553555787e+02 2.457798796120399629e+02 2.461719712310576540e+02 2.460378131313775043e+02 2.487956187875087437e+02 2.513255021255719441e+02 2.482206499059098235e+02 2.489879738276201522e+02 2.442616694483990898e+02 2.442346183778660418e+02 2.439578094888563840e+02 2.450133556908187700e+02 2.376080858006507981e+02 2.438320951406741415e+02 2.392756068231689994e+02 2.366207289466828172e+02 2.376956554499505501e+02 2.381189982186542125e+02 2.402417249335967142e+02 2.416054449091718368e+02 2.338359934501733619e+02 2.392530428296853700e+02 2.434213217681501078e+02 2.419241042575719121e+02 2.389668243795199203e+02 2.372776167567191408e+02 2.387220924722585664e+02 2.352674764835290659e+02 2.359690179624536199e+02 2.352734082607600783e+02 2.317674454466353779e+02 2.333274762360913712e+02 2.294845090607471150e+02 2.303308105576146261e+02 2.269140670554050416e+02 2.263595039457759128e+02 2.309273788791017239e+02 2.303340724629717897e+02 2.251739634393469487e+02 2.277196262806672280e+02 2.316380449635313425e+02 2.338862984922694750e+02 2.296919074222684287e+02 2.337125019052601544e+02 2.367558310255421077e+02 2.382193718239326472e+02 2.318479096105978385e+02 2.312194434692927416e+02 2.369579634401245585e+02 2.343209618770946747e+02 2.334978903386431170e+02 2.319038677692647639e+02 2.357214753456532037e+02 2.384344160704927731e+02 2.354703707568814934e+02 2.380800197842090427e+02 2.349668371838508563e+02 2.330373711357892148e+02 2.337241310625647657e+02 2.336714532471635550e+02 2.342100862334894202e+02 2.339287431427198101e+02 2.368884324560017092e+02 2.329806838033103134e+02 2.345933628115717511e+02 2.335437415307583535e+02 2.369553225557926055e+02 2.359058609241142221e+02 2.421943268812553072e+02 2.428779170325692291e+02 2.396038461355983884e+02 2.423346596440867131e+02 2.368406258772210151e+02 2.319192551100803996e+02 2.362100365303222418e+02 2.422899304053585752e+02 2.415675484636342674e+02 2.393865869356154974e+02 2.394510896548777623e+02 2.370756132794418818e+02 2.441367381839935149e+02 2.408345382683876608e+02 2.423051262356634652e+02 2.439073987470141560e+02 2.437733643529835774e+02 2.442747932843343506e+02 2.423555703990643053e+02 2.456092159624209614e+02 2.428993911712273643e+02 2.430071017875403641e+02 2.392274288075693676e+02 2.395889952631657422e+02 2.402422665432885367e+02 2.411889467162100686e+02 2.410233235585950808e+02 2.446031301309548098e+02 2.405500377143897310e+02 2.357352052935915481e+02 2.351988681112983954e+02 2.330053092743895604e+02 2.333048117344382604e+02 2.310508421563014565e+02 2.361614888589469388e+02 2.383513060869907179e+02 2.399541777809251926e+02 2.395237458553637850e+02 2.426936240599858650e+02 2.430052396413989300e+02 2.483250248659653323e+02 2.476154880827555758e+02 2.431098170377919416e+02 2.417503649534178294e+02 2.403403435325532200e+02 2.331391974776237817e+02 2.300791928082682318e+02 2.351585177867005996e+02 2.272040429946528945e+02 2.362400287080941155e+02 2.373085365918751961e+02 2.359238338560006980e+02 2.344026385694170926e+02 2.342809974413872283e+02 2.307049406260919966e+02 2.322497318532861641e+02 2.320755313489650860e+02 2.299743787320913668e+02 2.286484005016636161e+02 2.324468667522770318e+02 2.265581284450247779e+02 2.306151514331037617e+02 2.269862360865898836e+02 2.318407355471164237e+02 2.300214982029837643e+02 2.291909310750450857e+02 2.286645124689014210e+02 2.304180970058729372e+02 2.288961927256517868e+02 2.266639186831629331e+02 2.266681493553120390e+02 2.252869246606769025e+02 2.289301788613735766e+02 2.233777406350358490e+02 2.186093016797863982e+02 2.225859329770897546e+02 2.204597658930714204e+02 2.196955872541152530e+02 2.167375567119974562e+02 2.211611045254989563e+02 2.233418741339869769e+02 2.278853392136169589e+02 2.260669092764187837e+02 2.223155200516435457e+02 2.267527065386914842e+02 2.242727769327392764e+02 2.224828960502599386e+02 2.240803498402492551e+02 2.288681340865584559e+02 2.266449943430523888e+02 2.287647332456214144e+02 2.254672645098123951e+02 2.290492447246320182e+02 2.288467287508327672e+02 2.234662967202989137e+02 2.255395980234890203e+02 2.281064255133401559e+02 2.290379509385813037e+02 2.308423557630289622e+02 2.334300850460599008e+02 2.358423703283309010e+02 2.350415881245818923e+02 2.384520054081832257e+02 2.404147297095010742e+02 2.391799039454326703e+02 2.440512834374491149e+02 2.442497063728104649e+02 2.411577010235945693e+02 2.411919730049789621e+02 2.425103580415270130e+02 2.429703894710846441e+02 2.437791292092538811e+02 2.409746102168926143e+02 2.373736585811176951e+02 2.378041963032044066e+02 2.383400936168785336e+02 2.370478337861516138e+02 2.347350235034837169e+02 2.319452316186854546e+02 2.307171362979491391e+02 2.289167869315847952e+02 2.266836378917350885e+02 2.321770965230221861e+02 2.331888337049342113e+02 2.323298934980179240e+02 2.268644519267430724e+02 2.292171300091034993e+02 2.301303420145626717e+02 2.321109278562183249e+02 2.289548871790354383e+02 2.302428888288030464e+02 2.333834741613571282e+02 2.256152725560272359e+02 2.286065001195286754e+02 2.347859835954239145e+02 2.346978912142409399e+02 2.373596724627669232e+02 2.350490285744865844e+02 2.373799906207377717e+02 2.392433874975851325e+02 2.390096735095005442e+02 2.359636129472785342e+02 2.376419821895674431e+02 2.347080644492194210e+02 2.344030805917772682e+02 2.317998274977130677e+02 2.313891459328990550e+02 2.327741157429626355e+02 2.300490206641248392e+02 2.359404015379170687e+02 2.353220990312470917e+02 2.360702717618449924e+02 2.333147882367980799e+02 2.330200456157638769e+02 2.339015591370038294e+02 2.315626473880421941e+02 2.300779844611654994e+02 2.290561325319403636e+02 2.368244848437089161e+02 2.319375630568733015e+02 2.311019935426614893e+02 2.337444236676576281e+02 2.374459915176444724e+02 2.359528354057715092e+02 2.385891288016850069e+02 2.303723958286653613e+02 2.332971046210712132e+02 2.351698324587369484e+02 2.346352794630001597e+02 2.279061198332885567e+02 2.351726524312643107e+02 2.306049911436776654e+02 2.277037432342552279e+02 2.328781961205498021e+02 2.333251177219275974e+02 2.349962680518557363e+02 2.301052025521670998e+02 2.310982362435402990e+02 2.404328352560588087e+02 2.388618226289291613e+02 2.395672031117359211e+02 2.382381310752095089e+02 2.410811294023478695e+02 2.466485849630451526e+02 2.437767552429502587e+02 2.428117379011862056e+02 2.461468679141238738e+02 2.459358314733592863e+02 2.418433111943905374e+02 2.485134155669283018e+02 2.473333920515138971e+02 2.519997439793289402e+02 2.486975637997371109e+02 2.467099271789943487e+02 2.424103722953865656e+02 2.426209491105268512e+02 2.490476771368269340e+02 2.435210948555346135e+02 2.437339879401697544e+02 2.487498718927244852e+02 2.523278330932441236e+02 2.476849742018898723e+02 2.504504222983125885e+02 2.488531287856184804e+02 2.443002205989867264e+02 2.452061631951214622e+02 2.521435832556108778e+02 2.541931850999469020e+02 2.528832114395817428e+02 2.477529817657905937e+02 2.470006668570956094e+02 2.504074918443812976e+02 2.474510573193781795e+02 2.405041442789932091e+02 2.421697779547165794e+02 2.439105739149717067e+02 2.398715274721999720e+02 2.441101656040476371e+02 2.420059319656160426e+02 2.435786358956427478e+02 2.467175185277538674e+02 2.451892949720912611e+02 2.442906546727739681e+02 2.390550473233995774e+02 2.389876936798229394e+02 2.427359171023498163e+02 2.358191547481775387e+02 2.367936551009858590e+02 2.374879800119840354e+02 2.408642735794932435e+02 2.433453831206281563e+02 2.430071852412054625e+02 2.476018261171966515e+02 2.435148898102240764e+02 2.444240220812264965e+02 2.422079178634224377e+02 2.404275799368493836e+02 2.399076773512570639e+02 2.353330177369875003e+02 2.398139209968960017e+02 2.448167855751891295e+02 2.426246033026394855e+02 2.437540853558819549e+02 2.397176320021977745e+02 2.415835070319517683e+02 2.425802065207869305e+02 2.414085746980333909e+02 2.416963082200666406e+02 2.477351335273881148e+02 2.449510943907791898e+02 2.461304897340279751e+02 2.434742609181973307e+02 2.456892624703439481e+02 2.425768985131985858e+02 2.411746367079908282e+02 2.486030685247677638e+02 2.410587233080871670e+02 2.456654021869752853e+02 2.428432137626730594e+02 2.418419007037942094e+02 2.455675437371712349e+02 2.418899633019471196e+02 2.462332705703935005e+02 2.425656148802159748e+02 2.442326675193063465e+02 2.458786235433515230e+02 2.425128254514874584e+02 2.479720217812432566e+02 2.457140521960704973e+02 2.449718837359268946e+02 2.442092116967941990e+02 2.450493890469197140e+02 2.437481424861113055e+02 2.433488325483510266e+02 2.429862495998169720e+02 2.413814812407623265e+02 2.438405861055894093e+02 2.431646053045771794e+02 2.417844079380829498e+02 2.444767922088279022e+02 2.438085562578228576e+02 2.421081825167872807e+02 2.421640937530779354e+02 2.449446181505268783e+02 2.413812834474314570e+02 2.470083936024027480e+02 2.427750441863628907e+02 2.434511663709415643e+02 2.539670681316732441e+02 2.501793342268313438e+02 2.474932348895432312e+02 2.484138453879829740e+02 2.463444432558504786e+02 2.465539353644462324e+02 2.523141754596284159e+02 2.458325814738303734e+02 2.479837494203222263e+02 2.502226313155166508e+02 2.455236875788520763e+02 2.513673348812181416e+02 2.534580800352952963e+02 2.555041548340077213e+02 2.557949131025481506e+02 2.543484762872847398e+02 2.494479292422418268e+02 2.500376495877550269e+02 2.511431060196462965e+02 2.535924227034054752e+02 2.508614033587469976e+02 2.531979182528251044e+02 2.493317425391067559e+02 2.479021356738659847e+02 2.458391263432678215e+02 2.440956168469383556e+02 2.431929617683712479e+02 2.442208420185341140e+02 2.460527024950449686e+02 2.484700812397622087e+02 2.472837810280460928e+02 2.458966047752034854e+02 2.434413831759986806e+02 2.445198986018000085e+02 2.471832828167463560e+02 2.429226597933664493e+02 2.448538989128063008e+02 2.473721741396988705e+02 2.445179712265430680e+02 2.421375525394113879e+02 2.431854729770244887e+02 2.406398881112085348e+02 2.360243495814794699e+02 2.406383408279521916e+02 2.490998802618632340e+02 2.487059731211857354e+02 2.527436825081918528e+02 2.519464700645073663e+02 2.531024546448772128e+02 2.581784530193014575e+02 2.590633245396642792e+02 2.561725273292719862e+02 2.543366398560174559e+02 2.543080140138633283e+02 2.572475330456493907e+02 2.519555545241748007e+02 2.536887580603385572e+02 2.532087367540138985e+02 2.490664660985659395e+02 2.478598006797005553e+02 2.504256847223029752e+02 2.424740461947303913e+02 2.449021498328177415e+02 2.440225012827172577e+02 2.439384914232316248e+02 2.451697746889688858e+02 2.425225931958710817e+02 2.421266188528596501e+02 2.432948777076520628e+02 2.423692821998575937e+02 2.405160634315039658e+02 2.424118855977233977e+02 2.403385966096993513e+02 2.380242504884738253e+02 2.402317731087156005e+02 2.357197982975005459e+02 2.379764569749119403e+02 2.438552861428770200e+02 2.446400240857525432e+02 2.405521563774242111e+02 2.382153309780339043e+02 2.359314042710474837e+02 2.368060080429999061e+02 2.361753160663309643e+02 2.351601993128840888e+02 2.341593316750144425e+02 2.355604367471601961e+02 2.343232934519243145e+02 2.309937848604247677e+02 2.313689212614543749e+02 2.339236622973512851e+02 2.319673743306560141e+02 2.310830752746249459e+02 2.260944346969876051e+02 2.289987472509725706e+02 2.236890122151684750e+02 2.244400675947595118e+02 2.235028003183081182e+02 2.238311616099067578e+02 2.190063733313312184e+02 2.215209634770597518e+02 2.186998203776188916e+02 2.266768719033307207e+02 2.255564624510511464e+02 2.248454990007801086e+02 2.264465041876438534e+02 2.224221347481997952e+02 2.265179272958029060e+02 2.282496404984252649e+02 2.366454641633478957e+02 2.315312007969166359e+02 2.358587121497770625e+02 2.384306029794701374e+02 2.409244209769546217e+02 2.398328131256849929e+02 2.321436425763776015e+02 2.370988246324868385e+02 2.320967835638858503e+02 2.325408285595032112e+02 2.320521654020521396e+02 2.298588599320887909e+02 2.288597950575206141e+02 2.250141098482273492e+02 2.216402389924560339e+02 2.178762636766545597e+02 2.209052094849473633e+02 2.149590047403565904e+02 2.141650514862893715e+02 2.130617750094363316e+02 2.161067321089039979e+02 2.129925843776804584e+02 2.166547862712155563e+02 2.168621823069823336e+02 2.198083237719880287e+02 2.224950519134537217e+02 2.207697560593679782e+02 2.223406682682326050e+02 2.223871661284166521e+02 2.159223233984331216e+02 2.147331848309264899e+02 2.155315349480200666e+02 2.160168244186984623e+02 2.150228640064528065e+02 2.160609741824744674e+02 2.180303815462984574e+02 2.161925636903683596e+02 2.125342469107967247e+02 2.088173885253130493e+02 2.106919827749585181e+02 2.138758755694512672e+02 2.124218170581272034e+02 2.121378509092870104e+02 2.172464001941979745e+02 2.155074575351594603e+02 2.138465649162758950e+02 2.121378433423630554e+02 2.221327131052948687e+02 2.209307266085397430e+02 2.214342039410692280e+02 2.169480919657866593e+02 2.190156117210881916e+02 2.245109190542884221e+02 2.178779871883966734e+02 2.177835188901291019e+02 2.174244743964202655e+02 2.169371280022972428e+02 2.169943504765953719e+02 2.248850658409935193e+02 2.166360409469752710e+02 2.193363821372265932e+02 2.220750054718010915e+02 2.226877536083945017e+02 2.221307739637274210e+02 2.162378144516387124e+02 2.219384299968977245e+02 2.185228002510517626e+02 2.240856460407029545e+02 2.195116171200884310e+02 2.124798571171113508e+02 2.150909230372038223e+02 2.197964479723699469e+02 2.205683468072074902e+02 2.211079806992195245e+02 2.197755746167751454e+02 2.181727765138318489e+02 2.193448475148365162e+02 2.182116485376358810e+02 2.188062898072489872e+02 2.174390953386340470e+02 2.171630618713607817e+02 2.175546637178778724e+02 2.215987276460842850e+02 2.197331486992630118e+02 2.185731562568600168e+02 2.211143853785341946e+02 2.221630936776728049e+02 2.247984138151330740e+02 2.232929131067980393e+02 2.263178219191886171e+02 2.282456816418045378e+02 2.302810891473104391e+02 2.334405656739571668e+02 2.304458817556075587e+02 2.256883227975311286e+02 2.218192434981772294e+02 2.203281588626850294e+02 2.175482254181190456e+02 2.188178075707788253e+02 2.170094681217993582e+02 2.198338515404305724e+02 2.223607945732104838e+02 2.236091839104488201e+02 2.205196212677357437e+02 2.143637736909515752e+02 2.149175705140225148e+02 2.143409927650155282e+02 2.109288869365017263e+02 2.148437583553763943e+02 2.160661741546019243e+02 2.112553965594080694e+02 2.107472298525203485e+02 2.073446254320038520e+02 2.104480680320055512e+02 2.048294387435851718e+02 2.037554584632864305e+02 2.088891959281295669e+02 2.059603563268374842e+02 2.113504731184532943e+02 2.095274450039299268e+02 2.149433601551048412e+02 2.160134027835660504e+02 2.180950333982401901e+02 2.107585500676233892e+02 2.149911956043009695e+02 2.172048556891211319e+02 2.230682317892789683e+02 2.198326549214279453e+02 2.176635734559333457e+02 2.174903407675502081e+02 2.235762137436586556e+02 2.213958787592124224e+02 2.204826340874142261e+02 2.222141894005294773e+02 2.241651691364605767e+02 2.244705478801692209e+02 2.227934339489677029e+02 2.239487549644758246e+02 2.294879339629218578e+02 2.227804453628477859e+02 2.287835231431886598e+02 2.315257548210685741e+02 2.327262724623160466e+02 2.331661376204842497e+02 2.311579432520716466e+02 2.294744327162974855e+02 2.330173859454605179e+02 2.349543517116572389e+02 2.380334970740026108e+02 2.365141737005872642e+02 2.401259088724289370e+02 2.334518233565960372e+02 2.369486179537802002e+02 2.371591792202939075e+02 2.319607892117206234e+02 2.335691532125008223e+02 2.314635958297354819e+02 2.332516539565569929e+02 2.264360480951966110e+02 2.327089846529403587e+02 2.327614105600728749e+02 2.339363501301819213e+02 2.357367844289947811e+02 2.399745492808981453e+02 2.409516431238591281e+02 2.373805717730186018e+02 2.402875607920435357e+02 2.366593544895801813e+02 2.356066002883877673e+02 2.379121052055952532e+02 2.332509175053383501e+02 2.322328382059731382e+02 2.348493787480297499e+02 2.382663874728248459e+02 2.421220949488889573e+02 2.354831372679055903e+02 2.341411482309153769e+02 2.343537703450104459e+02 2.320460902105384946e+02 2.297506688956997039e+02 2.310371035995742375e+02 2.331138907413327104e+02 2.349060584955699653e+02 2.378145621941773982e+02 2.357882912054950566e+02 2.314271885100744441e+02 2.329502817766603471e+02 2.309716963927825191e+02 2.281111959654051873e+02 2.326437111701360720e+02 2.302165692407153017e+02 2.339270556632314424e+02 2.341437513976018181e+02 2.305955749607889800e+02 2.344666671390376678e+02 2.319035973334520691e+02 2.325642110274625338e+02 2.327579337948015166e+02 2.296305187719961509e+02 2.319591205964811138e+02 2.299524052770102003e+02 2.310408890255429810e+02 2.319547312774138845e+02 2.306491233105373340e+02 2.323584892918677269e+02 2.367886297503782203e+02 2.369299784877821651e+02 2.319688930108737281e+02 2.354439728127441640e+02 2.318718215207082096e+02 2.358512984554731702e+02 2.365037123186187955e+02 2.364542530811625340e+02 2.356692615873552370e+02 2.321332827521020761e+02 2.336734252110069292e+02 2.318586466759347502e+02 2.330270332321535705e+02 2.394233235293796724e+02 2.334682394210088319e+02 2.367839814043644537e+02 2.392497154186040405e+02 2.419103366202915026e+02 2.449307371474208992e+02 2.382233523818606784e+02 2.338136451820566890e+02 2.306440711875322052e+02 2.330026478488516659e+02 2.331311241754554544e+02 2.282257433573434469e+02 2.329515014839455773e+02 2.262170789033336291e+02 2.244226839922221757e+02 2.292222678718389091e+02 2.248296299467529025e+02 2.297338932022931317e+02 2.271198846659353023e+02 2.282018133486151044e+02 2.275630524861299762e+02 2.262267564664049075e+02 2.240440127472521397e+02 2.222500188114599382e+02 2.206314117180477012e+02 2.210413487795644869e+02 2.175055919973036112e+02 2.189979124589505091e+02 2.170314519456279072e+02 2.160149041229927889e+02 2.205468237455029907e+02 2.211176550820577518e+02 2.173416492108049169e+02 2.151809740660709451e+02 2.131489547279903150e+02 2.124984987522201436e+02 2.142930946390387987e+02 2.093763363682403735e+02 2.151158442308465908e+02 2.138555529348267612e+02 2.080034580539035005e+02 2.089751244565347861e+02 2.127780785759942148e+02 2.130431350820378498e+02 2.155498549918249864e+02 2.187103476250590859e+02 2.174058912668746473e+02 2.188652349414714422e+02 2.209871779492558517e+02 2.199392303575329208e+02 2.202771551358046906e+02 2.184441104443513382e+02 2.219764762904424913e+02 2.229071379390648531e+02 2.217256962587457849e+02 2.163092866876198741e+02 2.132930473357450012e+02 2.123600495214392936e+02 2.155409813702617328e+02 2.117446075295096364e+02 2.116718172529263882e+02 2.148775732446236191e+02 2.131561606173100074e+02 2.174680993492514460e+02 2.205207044754610308e+02 2.213300256290413017e+02 2.219736290737396587e+02 2.239040834470355037e+02 2.247844828913219715e+02 2.242742039604555089e+02 2.267188183493082079e+02 2.274672719166685795e+02 2.229849415602130591e+02 2.245681175565302681e+02 2.241888922986743466e+02 2.195266486153169581e+02 2.277866541901830146e+02 2.190927645429900394e+02 2.213526329278265905e+02 2.204572690690026775e+02 2.198555106565255812e+02 2.180395669119753279e+02 2.194835982228583191e+02 2.176468981675487271e+02 2.151980875521020664e+02 2.209331196155731050e+02 2.196701381173386665e+02 2.257213412415143523e+02 2.248288064495187086e+02 2.204827256249353411e+02 2.212292875281102056e+02 2.263824935659186224e+02 2.268850537232889906e+02 2.240023552534102862e+02 2.219180106517571573e+02 2.311015831024057263e+02 2.255426795965447866e+02 2.238516261208673654e+02 2.244020554008297381e+02 2.273150663385762584e+02 2.270725596548924159e+02 2.264499814002352878e+02 2.237626153287534407e+02 2.259131681166934413e+02 2.295153630296973688e+02 2.272430542254807904e+02 2.293102915632530596e+02 2.310108713530584623e+02 2.254842029523360054e+02 2.283333196937722107e+02 2.270921256835296163e+02 2.243603220353024881e+02 2.246121114667152199e+02 2.194544748574413688e+02 2.169595345596308675e+02 2.131236921636160560e+02 2.148342075481318432e+02 2.097430275108893056e+02 2.153434896863804227e+02 2.122519467936792523e+02 2.100707744376235837e+02 2.109289162811349172e+02 2.121532828478430588e+02 2.112987042586890425e+02 2.158591898306420944e+02 2.150088430097810033e+02 2.127369931124709979e+02 2.135963809801797879e+02 2.137456320177944917e+02 2.166063718892576730e+02 2.105018638698842892e+02 2.114845363287732880e+02 2.065981462793984349e+02 2.050543028293502630e+02 2.092189794913124672e+02 2.047599649464115714e+02 2.090944481306279670e+02 2.064310326784048470e+02 2.050535628752877528e+02 2.115470874268327748e+02 2.111889947029129075e+02 2.111056982077176656e+02 2.111310942077711843e+02 2.110097648599414697e+02 2.091278862863902077e+02 2.147952912307198972e+02 2.191381149356560911e+02 2.142836644047958146e+02 2.155249400130746551e+02 2.141898724655447950e+02 2.156006610630113585e+02 2.136339604476377758e+02 2.171394303878198286e+02 2.152876985381541033e+02 2.108319020642796886e+02 2.172896612277411066e+02 2.147531916787334865e+02 2.108544529092966968e+02 2.136659248916328693e+02 2.150275034445101880e+02 2.208480083366441136e+02 2.178988036032317837e+02 2.241135367245057637e+02 2.196380576635129387e+02 2.233881044297778828e+02 2.303216258878266842e+02 2.268177404436290487e+02 2.273057150925763210e+02 2.268337499982876864e+02 2.254884232590113413e+02 2.293720675552318937e+02 2.344550036766828782e+02 2.308256097079254801e+02 2.330394310119486363e+02 2.329558098243684583e+02 2.316811538046565317e+02 2.343972459281773126e+02 2.352188935500437026e+02 2.330158084939644425e+02 2.364033736584997314e+02 2.359389309350505357e+02 2.350785934869074936e+02 2.381556594875623034e+02 2.381916859104711932e+02 2.405291824683021957e+02 2.338889132868840477e+02 2.382657450409282376e+02 2.382485525232968655e+02 2.378312387695218035e+02 2.388846291850805983e+02 2.362648874467478493e+02 2.430100273298589855e+02 2.382214739971357744e+02 2.464509297884453645e+02 2.401748004086186654e+02 2.340014018778794593e+02 2.401743382158551015e+02 2.318345742571147525e+02 2.322538161554181784e+02 2.267699278590152119e+02 2.240239641257301457e+02 2.266134547832627391e+02 2.203676573025425398e+02 2.205671499827452635e+02 2.212481262123262979e+02 2.184556557357556699e+02 2.235971078883404175e+02 2.235963190635657440e+02 2.242008619430046394e+02 2.254189046133886904e+02 2.218899790483314405e+02 2.208125390160284951e+02 2.215676092946502536e+02 2.218990248034835417e+02 2.201437477139410532e+02 2.216616766230190478e+02 2.191713827627759201e+02 2.231767297497266895e+02 2.248990653309336096e+02 2.218769620009478274e+02 2.221607352852975907e+02 2.248518305333094247e+02 2.247203961304143434e+02 2.258748004830686398e+02 2.253227082740158949e+02 2.224143027693281738e+02 2.226040185826028619e+02 2.240357067507224258e+02 2.271038433211223548e+02 2.236519807897525425e+02 2.240936524867535979e+02 2.302681474870095713e+02 2.312005048750238245e+02 2.281396673167974711e+02 2.230851643867570999e+02 2.171241303573987409e+02 2.211320298286516390e+02 2.180275542734197245e+02 2.189811502943295238e+02 2.214145429721873199e+02 2.177919333001227074e+02 2.185364026681648113e+02 2.185479128997866951e+02 2.122154901581295121e+02 2.118701120574583570e+02 2.161444581302781103e+02 2.155988304859334903e+02 2.142701905148628612e+02 2.180452987077017326e+02 2.170874758369412802e+02 2.168299307291783578e+02 2.194375305546107313e+02 2.162002723916903051e+02 2.143379957765970971e+02 2.138726806750034370e+02 2.186696174609303682e+02 2.147148789011574479e+02 2.127322022269137847e+02 2.172492213120970064e+02 2.155989574908157635e+02 2.163341118052150307e+02 2.185537295925327328e+02 2.200790658216664042e+02 2.179531654964204392e+02 2.192968260677018009e+02 2.206277839234275859e+02 2.274249830501352676e+02 2.227804235760618496e+02 2.187832055509452402e+02 2.197479246223302880e+02 2.196888164700704067e+02 2.167124188183325373e+02 2.189557776949400534e+02 2.189165242494785275e+02 2.165483159766113204e+02 2.185613787629041838e+02 2.173407725426585841e+02 2.145003356049847412e+02 2.164136049450508494e+02 2.173794801819989857e+02 2.170851397160044769e+02 2.174676761928572830e+02 2.165396438532463037e+02 2.142279549635334490e+02 2.147521214585075029e+02 2.154943365177721830e+02 2.162879020461257369e+02 2.151683595009980650e+02 2.142926092933046789e+02 2.141439797239133043e+02 2.125213750990766357e+02 2.127334970436264427e+02 2.122329419416134044e+02 2.163324408138631156e+02 2.158343157994771104e+02 2.109327789140392042e+02 2.091254259669824762e+02 2.062962382565541475e+02 2.050660620847097277e+02 2.040287687414113691e+02 2.064913043151259444e+02 2.051819852153725492e+02 2.078187968740565168e+02 2.029726373886386170e+02 2.040718928588942731e+02 2.041820389752089682e+02 2.050843189593022373e+02 2.099301332271799367e+02 2.080325797574828925e+02 2.095115029195115710e+02 2.088192596465319468e+02 2.089995455209784723e+02 2.082203211666589482e+02 2.078098837070380966e+02 2.030951437166224878e+02 2.030583993108486993e+02 2.043895580127643257e+02 2.023252864819924355e+02 2.095195034309843152e+02 2.066353754940425915e+02 2.056721885172708255e+02 2.029338964096397149e+02 2.066372700446116255e+02 2.085120798287610455e+02 2.074136873225569957e+02 2.038905409379336220e+02 2.085866831194972519e+02 2.053593343408283260e+02 2.051987434196053925e+02 2.072320046717903779e+02 2.054496473459338972e+02 2.031814638669488602e+02 2.030764098353782288e+02 2.030512061653428191e+02 2.006964478868565038e+02 1.989066068095860373e+02 2.009074040946090633e+02 2.033095907099609860e+02 2.024464728499871740e+02 2.014865344350266128e+02 2.045177550912145534e+02 2.040493754888267119e+02 2.059378077923156241e+02 2.037031387863822260e+02 1.985426517570644478e+02 1.988296361697557302e+02 1.989846208665386769e+02 1.969053080057941827e+02 1.987846273601656719e+02 1.989694726391139454e+02 2.000577502924563191e+02 1.989875571841821511e+02 2.038173522256748527e+02 1.963863965248452814e+02 1.963659435485549807e+02 1.951781466303345667e+02 1.929739717282274682e+02 1.927275596472830443e+02 1.982539586712679807e+02 1.936353973672826783e+02 1.937739261065326275e+02 1.985112818133219434e+02 1.964946922954887896e+02 1.994881724999008838e+02 1.993197889221973185e+02 1.954543046230065499e+02 1.991349028401811552e+02 1.999718563326104857e+02 1.944053405026282064e+02 1.970036925817508973e+02 1.996246981618653535e+02 1.991318438434267364e+02 1.988836457982541788e+02 1.954460710338739204e+02 1.968125920465042213e+02 2.001719864655666186e+02 2.004204705514001432e+02 1.971809442668856320e+02 1.958325103650329595e+02 1.963134753239174017e+02 2.036082369333589384e+02 1.979440805626560120e+02 2.016026735216275654e+02 2.007564218928345667e+02 2.061539115673120648e+02 2.094885271111893417e+02 2.095379473742334540e+02 2.034879501932858261e+02 2.078206658232263635e+02 2.035337406351026459e+02 2.096351036859453245e+02 2.134358370700581702e+02 2.135103427748970262e+02 2.142738101643631694e+02 2.118953702191337243e+02 2.154027391439794599e+02 2.120570321556749036e+02 2.149075958029983440e+02 2.119529187966396080e+02 2.126837687448595204e+02 2.104637622112081203e+02 2.110143045248976534e+02 2.109586634332055723e+02 2.148884094343365518e+02 2.147502662684422319e+02 2.150013171337010647e+02 2.138454540398949746e+02 2.095902814039885982e+02 2.057224475692315195e+02 2.079954794363939357e+02 2.040443815805581949e+02 2.094890196646997822e+02 2.114480347678615431e+02 2.072185481977230666e+02 2.099486380872120321e+02 2.124035095927277439e+02 2.178284848040105715e+02 2.147839882086846899e+02 2.168628978967980743e+02 2.146062831368684556e+02 2.088210589848581265e+02 2.101125528139193364e+02 2.088591305377620699e+02 2.089204810630699853e+02 2.066860767447227545e+02 2.111498799478839032e+02 2.074771129662647979e+02 2.090460030205065607e+02 2.065605794167314002e+02 2.076801543762193205e+02 2.071611715336735244e+02 2.059403652367919904e+02 2.072552403745180243e+02 2.071319433394636178e+02 2.088949139610870702e+02 2.113804952257405603e+02 2.128808732630764098e+02 2.114309608667384737e+02 2.109160246236203022e+02 2.164027444149523376e+02 2.113110676667868120e+02 2.150686391465654879e+02 2.158017234915940605e+02 2.180364129308420615e+02 2.131632512381517301e+02 2.161216810488797364e+02 2.126430478379252804e+02 2.138637120312617697e+02 2.103437649711657116e+02 2.126241189043706186e+02 2.087468877090350361e+02 2.121785914720133519e+02 2.078189165750617633e+02 2.095242592692777066e+02 2.124979844521525933e+02 2.155620374230240373e+02 2.147132806764118413e+02 2.104781956268846841e+02 2.150641168912664511e+02 2.159617761333692840e+02 2.167166410721302441e+02 2.144960391037246552e+02 2.197650558392193432e+02 2.161700542824403044e+02 2.127762415406402852e+02 2.147092007368548536e+02 2.151155843954021805e+02 2.163695869872042294e+02 2.197842993752762197e+02 2.220657729898076980e+02 2.221392176709267119e+02 2.182071374865026883e+02 2.209932754683587746e+02 2.180448911797104756e+02 2.224442695630832532e+02 2.188666517721762546e+02 2.242319757640583475e+02 2.251075339496842673e+02 2.256684676042013393e+02 2.215656782094200992e+02 2.235620038843767645e+02 2.275584359416352811e+02 2.286730670574063709e+02 2.306406545125120147e+02 2.262977387156114730e+02 2.278055913831587986e+02 2.273397842852279496e+02 2.360722069653271546e+02 2.373346280406761935e+02 2.297535339920416675e+02 2.287337286789304471e+02 2.298118331282069846e+02 2.236297659767548112e+02 2.279121086843693433e+02 2.324628503764022867e+02 2.311942618362294297e+02 2.264266846939192988e+02 2.219146651712341338e+02 2.227406883490047278e+02 2.263632932698252773e+02 2.285792296947406328e+02 2.310168553845008432e+02 2.324402449157024932e+02 2.298456392180300725e+02 2.285813264906265942e+02 2.257944108400161554e+02 2.266148643046982158e+02 2.291154061819199796e+02 2.236240798090697979e+02 2.247517115452255041e+02 2.259405075978349373e+02 2.286551436576403944e+02 2.337026890108182613e+02 2.323905708383131241e+02 2.329679002023070495e+02 2.307620027564778979e+02 2.333048502731433871e+02 2.354584240076045774e+02 2.420823384965506477e+02 2.432979851361271244e+02 2.431066028986023468e+02 2.459400583572080734e+02 2.432476097034583233e+02 2.471399142088865517e+02 2.461774049283178840e+02 2.466779859890364435e+02 2.452630907676979461e+02 2.450715144975273461e+02 2.456571542506429466e+02 2.462425864731943932e+02 2.439732416795442589e+02 2.444424359536863562e+02 2.421987767820504871e+02 2.429385952941362632e+02 2.396673666035214296e+02 2.415686153070429896e+02 2.433126317852411375e+02 2.402309511383546692e+02 2.394886390829067579e+02 2.395625616092140433e+02 2.360218700574430386e+02 2.388629521832530145e+02 2.386210369842451655e+02 2.394323030255811489e+02 2.387615470004131453e+02 2.367671541531014441e+02 2.389851049403077354e+02 2.388900197432043910e+02 2.403981331149810785e+02 2.427610685207803272e+02 2.402626263724934006e+02 2.389114588455338151e+02 2.375910874380883797e+02 2.394844018903106928e+02 2.388557113823914051e+02 2.383532335797463304e+02 2.382955030296651557e+02 2.403286486884400972e+02 2.392733773974317444e+02 2.389608130605258225e+02 2.369508006944163583e+02 2.404084407643202610e+02 2.400126050634823116e+02 2.389141072849840270e+02 2.346833775980258281e+02 2.386928224426563645e+02 2.326817228999767906e+02 2.334858872608167530e+02 2.390597042649732771e+02 2.423732567661342046e+02 2.404223278472236700e+02 2.425631124241098746e+02 2.414721182596835263e+02 2.490134644249117741e+02 2.462820222065678877e+02 2.404148610151625860e+02 2.407905682133215919e+02 2.433373864750224698e+02 2.377236721465040148e+02 2.363236327639594663e+02 2.316491172622129113e+02 2.365437305130226093e+02 2.379198240572325744e+02 2.438258852645682850e+02 2.373770337925593594e+02 2.359652990072245302e+02 2.334933068920075527e+02 2.385738601978386839e+02 2.400795826505911634e+02 2.410027003054717909e+02 2.438545387830967286e+02 2.472381077244122878e+02 2.438842077640611024e+02 2.403495405985793525e+02 2.431740587244209735e+02 2.422588909579075960e+02 2.395643640860106416e+02 2.372364570637578538e+02 2.304626240800173207e+02 2.331328478889547569e+02 2.347227869530108535e+02 2.376270010881623307e+02 2.357326977063741538e+02 2.312012375365472110e+02 2.351224741752183434e+02 2.354214231947854330e+02 2.306102511641753381e+02 2.287741504794038576e+02 2.323741126169796019e+02 2.332247697182198181e+02 2.342161426802700817e+02 2.325096269627871379e+02 2.304279272889739900e+02 2.269539334729678046e+02 2.321439148085885051e+02 2.321287178017436474e+02 2.372378098246233833e+02 2.361437938867661614e+02 2.353434422213475727e+02 2.361238271797123502e+02 2.322752101965204474e+02 2.380003227676402560e+02 2.365248470936650733e+02 2.380387161637141844e+02 2.358427372640864803e+02 2.361244793178502164e+02 2.356407842498740592e+02 2.325395061267202266e+02 2.320373254129812608e+02 2.366323335001283112e+02 2.376777743117475552e+02 2.386532644835061205e+02 2.408782965890100627e+02 2.349224799965007549e+02 2.391630251406138541e+02 2.385813886100030743e+02 2.378058346516089330e+02 2.397361489609613443e+02 2.345455292907774094e+02 2.365493313828153248e+02 2.378981682790955006e+02 2.307616342585491225e+02 2.346398929653677499e+02 2.313841521949496212e+02 2.286925198168144959e+02 2.328866392476871567e+02 2.321114422929327077e+02 2.342654797748097621e+02 2.328834504068348110e+02 2.338890402558739368e+02 2.331994642193618006e+02 2.367315387515329235e+02 2.304237209309256116e+02 2.286194704313411137e+02 2.288995309218941259e+02 2.310319266109533487e+02 2.311194402860885191e+02 2.304550259750187990e+02 2.285237141125543019e+02 2.252432897641025704e+02 2.282754762543847846e+02 2.199241510091441967e+02 2.178817588138430210e+02 2.216445986899120157e+02 2.198576593454238548e+02 2.205709018053098873e+02 2.215942858656358396e+02 2.187971395040545133e+02 2.198464252364141203e+02 2.156746387458838967e+02 2.213612529983947752e+02 2.184533504161763631e+02 2.200829645635571694e+02 2.157813819843320005e+02 2.195509557934794884e+02 2.164242301433546913e+02 2.243906244168663306e+02 2.177419935506272850e+02 2.193285201607009753e+02 2.187912652649259257e+02 2.200161299554310403e+02 2.154467605147016229e+02 2.177189106277344308e+02 2.194071161164432340e+02 2.162380905026034839e+02 2.139981846181740650e+02 2.133968282267843790e+02 2.136779706014490330e+02 2.172634151094524952e+02 2.175415542362025576e+02 2.176969634933093687e+02 2.222277987265913453e+02 2.183348492401437682e+02 2.192443691056319608e+02 2.245732716631537755e+02 2.231681719376009028e+02 2.173728421612538853e+02 2.220278064542090419e+02 2.197667752858134236e+02 2.245392785414081800e+02 2.247632190581311704e+02 2.247919618011170542e+02 2.122804088186267677e+02 2.134381259538623965e+02 2.160147774232832774e+02 2.205122810837727627e+02 2.207646490450552506e+02 2.240050838210070481e+02 2.196075239463345667e+02 2.232748721790351851e+02 2.242247968253678607e+02 2.238304941649016939e+02 2.253531682410752239e+02 2.208420552873750751e+02 2.201510037061062519e+02 2.166495265821140492e+02 2.145745115839601738e+02 2.136490208921043745e+02 2.194931613549713347e+02 2.157719237966718993e+02 2.153530090776096699e+02 2.122675004018789764e+02 2.197765367455488672e+02 2.196252423544093517e+02 2.202965911158497363e+02 2.196398905276110725e+02 2.216962652884329543e+02 2.212289146262442330e+02 2.236328673998281147e+02 2.256081257387641301e+02 2.261080520736085191e+02 2.279372073346560796e+02 2.240923578431070666e+02 2.256410390635040244e+02 2.276020192476015325e+02 2.237988659009692753e+02 2.266536100947319881e+02 2.255059763568733615e+02 2.297451790627578134e+02 2.265582604764859411e+02 2.292814264270435558e+02 2.288231612572852782e+02 2.328622549469449723e+02 2.329460074778423291e+02 2.322663276420099407e+02 2.384661694733465254e+02 2.324237845977216637e+02 2.320656866248775998e+02 2.390652190270034509e+02 2.389468371138864597e+02 2.397651749290256760e+02 2.429412337334583185e+02 2.390622211743487071e+02 2.445453263460204596e+02 2.408319851225269019e+02 2.416609679598545313e+02 2.380853780047199280e+02 2.373462782681608019e+02 2.384794478214728315e+02 2.355680558324934566e+02 2.389401615816639435e+02 2.385252731313750019e+02 2.359563246990935568e+02 2.375549986926329211e+02 2.395558432218778648e+02 2.378854450767943263e+02 2.358329821787550600e+02 2.342215939283950661e+02 2.288452858824108489e+02 2.337723481072263780e+02 2.328984104130908577e+02 2.315053664511197269e+02 2.314858037988391573e+02 2.294494717767082932e+02 2.281536450542909336e+02 2.316478181367360492e+02 2.343143951683226192e+02 2.290075218152675518e+02 2.321562445740934209e+02 2.269208443860661362e+02 2.313277218442111689e+02 2.273715171314803172e+02 2.274236626448650611e+02 2.268897690405289893e+02 2.216883288600564015e+02 2.229762353496476237e+02 2.225323577096030476e+02 2.210223660317806207e+02 2.173538801368792974e+02 2.180524295068993297e+02 2.164498595864785386e+02 2.171635013640493810e+02 2.220081576825652689e+02 2.170022645271803015e+02 2.195749224233902339e+02 2.183822219771645052e+02 2.185846354295051981e+02 2.220693316049911914e+02 2.190285109647208230e+02 2.240821929781239703e+02 2.259080437118888085e+02 2.254820554492000610e+02 2.262509218099347947e+02 2.248476505511362689e+02 2.239990599671651808e+02 2.271039968664585729e+02 2.226784270995485429e+02 2.245654547965176562e+02 2.247092096746302445e+02 2.233215862779357792e+02 2.181525912914413823e+02 2.185001186561813711e+02 2.192389732392362021e+02 2.186396234135298755e+02 2.183689563401555915e+02 2.161542901874434790e+02 2.165039926211892976e+02 2.124100296769421732e+02 2.118006410953038596e+02 2.147668674102040995e+02 2.122662860887053000e+02 2.145542878881675790e+02 2.146406129756451833e+02 2.175527806561439945e+02 2.210281701055923804e+02 2.205930970161117273e+02 2.233122622484155215e+02 2.246478903764324002e+02 2.186589869853562789e+02 2.199040199708608725e+02 2.228751465805652288e+02 2.260533764194439641e+02 2.204939123265070293e+02 2.207589230128746749e+02 2.219808664165157381e+02 2.194186079059249153e+02 2.203896801410925264e+02 2.206048263060663999e+02 2.237043629987135205e+02 2.257382556445199953e+02 2.249881085942879508e+02 2.256889315089267427e+02 2.288471612343568893e+02 2.274709749700532768e+02 2.238620700313887255e+02 2.276254424000985068e+02 2.285548210674088807e+02 2.255334202319603776e+02 2.293829108473117060e+02 2.273656297706587566e+02 2.265453511691519566e+02 2.285980889083701584e+02 2.305830359802620251e+02 2.334279290941606746e+02 2.297123132200941598e+02 2.318595428214306366e+02 2.281404587924446616e+02 2.296348293917436365e+02 2.305594804521979597e+02 2.325317226935229371e+02 2.283329442161567329e+02 2.333686916866437571e+02 2.244862742653594410e+02 2.266602686672929678e+02 2.216410966554261961e+02 2.229243187447562775e+02 2.188975184800254681e+02 2.192242832006254218e+02 2.203498697460109383e+02 2.154920074737387097e+02 2.147825102932654602e+02 2.204378361692997146e+02 2.230271333226453123e+02 2.206566366806318058e+02 2.145390779158328769e+02 2.218943424642585001e+02 2.212829949802348892e+02 2.215994924846407912e+02 2.227248716093935172e+02 2.147496428832505444e+02 2.209359979165882919e+02 2.173051667248628860e+02 2.198729979285798777e+02 2.212397461553002529e+02 2.207871989744323571e+02 2.215329668974932815e+02 2.218031735824067994e+02 2.261481395863626460e+02 2.256536060560159740e+02 2.230544785724812868e+02 2.250390633853598104e+02 2.209674744219942966e+02 2.278064296182116664e+02 2.281946906119825940e+02 2.269626484695080819e+02 2.260252842177150114e+02 2.262076091307124273e+02 2.228251467845955744e+02 2.237950771647588795e+02 2.264541972513821975e+02 2.217392719382232542e+02 2.227267451072729045e+02 2.211273218392412048e+02 2.244708838063932035e+02 2.216292733304089211e+02 2.199259715836129772e+02 2.145615377548260483e+02 2.224528976561545619e+02 2.196991018245629448e+02 2.222140679641021279e+02 2.228191210613109092e+02 2.235979332905266688e+02 2.235080715777878027e+02 2.229664533534329962e+02 2.225698030667875855e+02 2.209805921250044491e+02 2.235403914728875350e+02 2.242879734534865861e+02 2.253430721470947447e+02 2.236055570899783618e+02 2.302839535820938011e+02 2.271008143581220793e+02 2.261663502398268122e+02 2.295529574854234909e+02 2.324056460056173705e+02 2.318305762235086149e+02 2.306952310701366571e+02 2.285137187775535779e+02 2.282644508388269173e+02 2.273009004547843688e+02 2.285889488022336309e+02 2.315899051971937581e+02 2.349278671021771174e+02 2.339528694991938096e+02 2.368340370300505242e+02 2.316321646188121122e+02 2.330233927633916551e+02 2.330202842729239308e+02 2.289621602371025801e+02 2.297228640701288498e+02 2.372747646230011753e+02 2.326996734959581374e+02 2.320845493453948905e+02 2.348928645372913877e+02 2.355019829241128093e+02 2.402569744864121049e+02 2.398300028094459719e+02 2.405065707998294045e+02 2.425051844457432253e+02 2.453178592341550370e+02 2.373478564179946204e+02 2.372203010924687590e+02 2.405872987953229085e+02 2.336577804469327759e+02 2.333814342454602695e+02 2.357062116108687633e+02 2.361653055990219343e+02 2.391147188449512839e+02 2.326029217443669097e+02 2.377121382177415967e+02 2.356559971771097537e+02 2.355364043086235029e+02 2.367891733309815265e+02 2.313591780606917894e+02 2.314819463224625906e+02 2.349920315457935658e+02 2.309896979825519736e+02 2.323932904670557491e+02 2.293098531994864970e+02 2.327738187436642363e+02 2.264574857839167521e+02 2.320741126291868568e+02 2.360530998743411430e+02 2.334236973477742367e+02 2.279709462707629939e+02 2.289575575951185442e+02 2.309441110820715153e+02 2.325242235156250388e+02 2.322085035363526799e+02 2.278432837892074758e+02 2.302073689182636826e+02 2.346228532416041617e+02 2.303115092999556168e+02 2.362531677729718638e+02 2.346988078729211225e+02 2.306220535443739550e+02 2.326531027504236704e+02 2.286882093455188283e+02 2.296599242096256717e+02 2.293328571350174059e+02 2.294341705893109236e+02 2.307548714299198309e+02 2.303061271739584583e+02 2.303775278960005437e+02 2.345263643373479283e+02 2.322152540883988365e+02 2.338004386388873854e+02 2.320325481630349032e+02 2.278150518410113534e+02 2.284377081292070102e+02 2.281578497754305772e+02 2.302140263628651553e+02 2.320407357869658256e+02 2.287252182636524651e+02 2.313739189323941616e+02 2.296693226144490723e+02 2.279881342520243663e+02 2.291260450141262481e+02 2.312528161694330606e+02 2.316191226751184900e+02 2.354655574134437472e+02 2.361096554818040545e+02 2.355902172203329030e+02 2.364768050798200534e+02 2.335371746128948303e+02 2.383057657302830989e+02 2.332663383441255860e+02 2.311395660893352897e+02 2.299702283271147678e+02 2.316848342760740138e+02 2.347702958445223942e+02 2.348469876098506006e+02 2.340965027383998347e+02 2.321286360259024946e+02 2.336119302553422017e+02 2.353509876007618971e+02 2.384866855581234972e+02 2.388318811249338580e+02 2.398078606331086462e+02 2.462606680491098246e+02 2.442060805598052866e+02 2.459368768778576282e+02 2.422059157722705720e+02 2.445482311681022054e+02 2.484786727136831814e+02 2.485461869709332916e+02 2.493478009139847131e+02 2.494747324448764516e+02 2.459086520840620267e+02 2.495619433804193363e+02 2.485609578806383411e+02 2.461974030787430650e+02 2.481058581861869641e+02 2.455685517458097991e+02 2.472573857181510562e+02 2.469244906889709057e+02 2.463509082373305432e+02 2.416539569985009450e+02 2.443312587055161202e+02 2.455326979716352866e+02 2.505248234697529597e+02 2.522829637759324442e+02 2.461905067421133424e+02 2.480281136058545997e+02 2.545074153850049470e+02 2.518256911116331480e+02 2.498646014071672425e+02 2.492018036426927097e+02 2.520729015952406655e+02 2.498433210248201704e+02 2.469536197651280531e+02 2.490382404913640073e+02 2.553184615570810365e+02 2.512722218595081074e+02 2.552858470462988123e+02 2.487928311008269873e+02 2.478887468283859619e+02 2.470104350936035189e+02 2.453882913228799794e+02 2.479966913040096870e+02 2.477124910698236420e+02 2.481953189233106798e+02 2.514580482263960732e+02 2.488701653523867492e+02 2.466923244170747580e+02 2.469970178591138676e+02 2.498965831372278785e+02 2.488907340168148608e+02 2.510939188740807140e+02 2.530094031291435499e+02 2.540921474225462759e+02 2.560215680500045323e+02 2.565195952068485212e+02 2.545575031126819283e+02 2.585872826084105327e+02 2.536258417913144285e+02 2.500886834597090171e+02 2.505548862101857139e+02 2.492127629976844219e+02 2.494767279642840379e+02 2.472408988465025175e+02 2.475501185741422034e+02 2.416593551059944218e+02 2.449991068371030565e+02 2.378234861843492922e+02 2.418738771186638701e+02 2.378705839716511719e+02 2.365110331041521761e+02 2.398966848926054922e+02 2.366332003287032819e+02 2.360682783804354585e+02 2.378850664825555441e+02 2.371855867788368926e+02 2.362847871164175899e+02 2.363491356385998188e+02 2.416711018306058918e+02 2.412292380504215714e+02 2.396678390524192253e+02 2.401287701388316975e+02 2.420779001620909696e+02 2.407023321056459793e+02 2.403413211582827103e+02 2.478505675351852062e+02 2.455128493388883726e+02 2.462034189424013562e+02 2.453354317776425262e+02 2.451089237337811255e+02 2.504975948946055269e+02 2.524665552938260760e+02 2.555463726085631038e+02 2.489418345269208146e+02 2.446129314047172443e+02 2.429778174238527129e+02 2.488841467236959488e+02 2.478406972075200940e+02 2.520978317875670882e+02 2.496929778064489369e+02 2.532025319713267208e+02 2.540682089151921446e+02 2.490485057825910360e+02 2.504247397681769485e+02 2.522790733868946802e+02 2.534992128928493287e+02 2.529721139386190032e+02 2.585465277685705132e+02 2.577450088713480909e+02 2.564337992676975659e+02 2.537092041883171873e+02 2.520601060653993954e+02 2.524625842011348880e+02 2.570463894755278034e+02 2.578565798937814861e+02 2.561044186679422410e+02 2.561840953265225380e+02 2.559700974890138241e+02 2.581229048213490387e+02 2.525968781296330690e+02 2.522849705502960092e+02 2.549558428907617724e+02 2.571730685589288896e+02 2.548621668087990315e+02 2.514218822983201562e+02 2.521250971688276934e+02 2.517386642889693462e+02 2.463520751638224340e+02 2.493633890099330017e+02 2.504963465291558578e+02 2.488761715206435383e+02 2.517629454449649131e+02 2.506181374434488873e+02 2.502483240260973787e+02 2.487485864865310816e+02 2.483314709161682856e+02 2.483238378114475609e+02 2.476049193364445102e+02 2.514041572990450391e+02 2.527038475455767923e+02 2.469372803242656857e+02 2.491123664964441673e+02 2.546147921488325778e+02 2.499950862381717229e+02 2.519708030516968336e+02 2.562148984201795088e+02 2.571323055591808497e+02 2.572839647134923666e+02 2.501355482578890417e+02 2.472385145910795075e+02 2.548548207902843217e+02 2.483608813774076793e+02 2.472130235965506131e+02 2.492728117126858649e+02 2.452444384024272210e+02 2.473927337468291796e+02 2.484775401286890144e+02 2.491618741695123447e+02 2.479624947586438282e+02 2.429370479148823847e+02 2.451490753388991379e+02 2.490895408497752896e+02 2.468104838287342773e+02 2.458974973045743013e+02 2.444346739590785091e+02 2.481264716628934650e+02 2.465701395563721974e+02 2.505172580089620737e+02 2.520835811832919262e+02 2.499893106761159061e+02 2.539678167694360695e+02 2.507993457473487808e+02 2.592272639061905011e+02 2.569783335952601533e+02 2.553047512946346558e+02 2.568631967322231731e+02 2.600358957694004403e+02 2.564012137622603404e+02 2.529980129393338188e+02 2.542719434776544176e+02 2.542830080039144036e+02 2.561404061560004948e+02 2.594680354599362317e+02 2.467203709902982496e+02 2.477029182479571716e+02 2.462061199528439204e+02 2.436283948871538030e+02 2.406550893358268297e+02 2.419536486699159354e+02 2.402183475740967253e+02 2.372328056991668745e+02 2.388107394999108806e+02 2.404616923202833050e+02 2.456593192485911175e+02 2.436946247431316124e+02 2.517511236762723570e+02 2.462036770312343492e+02 2.419239998446838626e+02 2.409973017083427465e+02 2.430332436083426160e+02 2.430198862456942663e+02 2.401558868227885455e+02 2.401821410719431640e+02 2.427622450282152045e+02 2.416981200671357328e+02 2.401392506750958944e+02 2.419716513551302342e+02 2.387754200250475094e+02 2.335673511579639978e+02 2.347516337816495593e+02 2.335587971755187766e+02 2.266142360557141728e+02 2.318182860627677258e+02 2.329993395051844232e+02 2.304706304918990725e+02 2.370188435933218329e+02 2.335929875560484845e+02 2.356374385514944834e+02 2.356101194830445138e+02 2.358387672968341064e+02 2.356289415376335512e+02 2.406968404329907116e+02 2.381167311569977869e+02 2.375407724927925983e+02 2.419016802600750964e+02 2.406526349061207952e+02 2.419048329296254281e+02 2.380330807627306910e+02 2.404154354100827220e+02 2.396107884399687293e+02 2.434445924685201135e+02 2.410994418103122996e+02 2.422906086114332993e+02 2.418693948080280336e+02 2.409389830704810436e+02 2.382871899486000586e+02 2.419568137302736659e+02 2.425850506867113268e+02 2.387463510119343368e+02 2.412300728110256784e+02 2.378124840927163461e+02 2.361852977228872419e+02 2.380407620940138713e+02 2.344796137755600682e+02 2.291675193326022111e+02 2.323962906274799707e+02 2.336206032675222275e+02 2.359790239711094557e+02 2.355541899702598698e+02 2.319794868737050137e+02 2.340860757393684537e+02 2.310425251941101408e+02 2.261204851590869964e+02 2.262242491630562995e+02 2.246008610264111667e+02 2.247821286263876743e+02 2.242692744985304500e+02 2.251032068639377712e+02 2.250688799571766481e+02 2.260569133077036099e+02 2.263545483688987474e+02 2.305382936436654688e+02 2.347984811178451423e+02 2.352831366978844869e+02 2.349094794059220419e+02 2.336577709034295651e+02 2.360035192363508827e+02 2.401167253702213600e+02 2.352549607254564421e+02 2.392858714332338366e+02 2.367399430752170701e+02 2.373963071714276225e+02 2.405506632186287561e+02 2.418043475109323595e+02 2.422103046274409337e+02 2.394759987374142725e+02 2.445328388272954498e+02 2.404149111643136507e+02 2.413799653234632387e+02 2.431617763744672231e+02 2.362489687117377741e+02 2.365260516631910548e+02 2.359712626981593360e+02 2.362384445766668364e+02 2.373980090815439610e+02 2.319333679982557328e+02 2.307241521911551558e+02 2.287069672219042786e+02 2.262780517673168674e+02 2.310651168727210916e+02 2.327277051746051484e+02 2.328581172909728139e+02 2.272038031418366870e+02 2.255810242849050553e+02 2.309277022150858727e+02 2.261483764736895807e+02 2.275520697010205424e+02 2.271000014829715781e+02 2.255573101809619629e+02 2.193030107608312278e+02 2.233315203241188556e+02 2.249944982669260582e+02 2.248611270169378145e+02 2.293532952943251928e+02 2.322484892736660527e+02 2.308243721081554725e+02 2.303132396332191263e+02 2.265809947637595769e+02 2.347944720185786593e+02 2.309774238208007091e+02 2.282368506127173191e+02 2.287225932104829269e+02 2.390765987159933559e+02 2.371483450277570455e+02 2.385200762163382251e+02 2.415282934260203831e+02 2.423398080323750037e+02 2.368381224266905178e+02 2.388879589378876744e+02 2.349025354105069141e+02 2.359626310588347735e+02 2.378679939257514775e+02 2.389547909931551146e+02 2.372413149422789331e+02 2.351304504345133353e+02 2.314991832491010939e+02 2.352775549748028823e+02 2.405520288765827672e+02 2.408362030300363301e+02 2.399632821206340054e+02 2.354514120655996976e+02 2.332976842020340200e+02 2.326458862297199346e+02 2.342010018803734397e+02 2.340122163777490130e+02 2.318238339554921765e+02 2.336619334506132191e+02 2.298891881098167858e+02 2.306915333528791621e+02 2.270797671777046958e+02 2.290658268603356191e+02 2.309065854445921389e+02 2.335391599284970141e+02 2.315023267303205614e+02 2.271106303216283209e+02 2.285125567841471650e+02 2.250058146812536961e+02 2.229639269703292825e+02 2.185969840239600614e+02 2.267388107072230241e+02 2.233879225059434361e+02 2.222520737845076724e+02 2.238585358177039950e+02 2.200393119490613856e+02 2.196522176851331949e+02 2.204743906523024464e+02 2.236852862779280429e+02 2.286420353655292672e+02 2.259486332309076886e+02 2.254505438632242260e+02 2.258663027069278826e+02 2.205419790731826595e+02 2.144904798483103150e+02 2.168493411919369578e+02 2.156465561591045059e+02 2.157444481489385737e+02 2.211729402925617478e+02 2.163894744753010286e+02 2.142047691904677436e+02 2.154808533898950316e+02 2.120015781739889746e+02 2.097396104378287589e+02 2.116651861733182045e+02 2.135656624930875012e+02 2.088556982097223909e+02 2.073091204401972050e+02 2.127892283156990914e+02 2.115282578117974879e+02 2.098900626558702527e+02 2.135179519414365359e+02 2.133426992521127374e+02 2.168726173832348536e+02 2.189791908300157957e+02 2.119488584088449272e+02 2.057068409865836998e+02 2.081289640990391376e+02 2.115905951841262151e+02 2.112352289250845843e+02 2.119197276854636129e+02 2.089566742992403476e+02 2.083057890447284421e+02 2.074147262591583853e+02 2.059073992759198006e+02 2.068723183986742242e+02 2.012328245430106790e+02 1.997334231306148524e+02 2.066054510888949380e+02 1.955775981810533324e+02 2.000643091095892601e+02 2.010215488862847337e+02 1.999896226429679302e+02 2.029666465282603838e+02 2.003464079819150356e+02 2.039395216877113057e+02 1.993705924959738240e+02 1.954031576993193084e+02 1.918484853517803685e+02 1.884311316809876757e+02 1.930221062295664183e+02 1.934319917458304872e+02 1.926097711520386326e+02 1.911829798006440058e+02 1.870997010945583270e+02 1.893873213307040544e+02 1.908603694827534127e+02 1.943458515774308069e+02 1.922306780422783561e+02 1.971630653632461758e+02 1.995775525685562570e+02 2.039481753535148414e+02 2.016182119673819386e+02 2.003254141740743250e+02 1.988199509835931735e+02 1.975737154674153260e+02 2.002795737769222058e+02 1.959790779138882328e+02 2.012516180845109943e+02 1.967964221710029733e+02 2.040129677147216967e+02 1.960464085824866345e+02 2.019359064092955407e+02 2.038174437926700762e+02 2.066937129640534465e+02 2.009282916718330227e+02 1.998222886733606458e+02 2.014696350351710521e+02 2.015146876746491102e+02 2.015604021119050344e+02 2.028140858012903323e+02 2.030102961381475382e+02 1.987730126622720377e+02 1.969803313919684911e+02 1.988386523157099361e+02 1.917455708005583972e+02 1.950335570709295325e+02 1.991420491364550855e+02 1.957370761519982807e+02 1.976668778306112131e+02 1.966091028860094525e+02 1.941686102022065370e+02 1.979860367114468147e+02 2.001244901322783676e+02 1.999605415753513853e+02 1.991926830246660529e+02 1.989809634457882339e+02 2.020351426021448162e+02 2.045569696180449455e+02 1.992929622622267232e+02 2.076607185525567445e+02 2.094702564411955734e+02 2.111645489937644697e+02 2.139129508883139863e+02 2.114536253381819506e+02 2.089730656167826055e+02 2.049719574123738539e+02 2.067806303058731316e+02 2.060735651645246662e+02 2.076807727005892446e+02 2.042592107889343254e+02 2.099940483035512386e+02 2.072220423223610055e+02 2.052112882087678543e+02 2.107659685145067954e+02 2.102111096877034413e+02 2.129389049788800605e+02 2.162295822088548789e+02 2.118271979360370381e+02 2.132365131090769808e+02 2.131416965052009971e+02 2.139639180198800830e+02 2.175279114187373466e+02 2.133696659269571398e+02 2.101789478256891357e+02 2.166630548108223877e+02 2.179155762600111075e+02 2.128610185797077747e+02 2.101003759174465131e+02 2.116715224488149545e+02 2.150637079470274386e+02 2.103901155585279241e+02 2.134825277691369365e+02 2.201095555614783450e+02 2.196788674278281803e+02 2.189458098156696622e+02 2.171794476773420683e+02 2.233430584092386084e+02 2.229028403353477188e+02 2.263609782980092859e+02 2.173911127273135264e+02 2.241636577350047048e+02 2.202583539887210122e+02 2.231566981539865253e+02 2.227142117583030654e+02 2.237329080184327097e+02 2.195293923263674003e+02 2.216142939585881493e+02 2.273886828536628570e+02 2.228657119730226839e+02 2.203814285900160144e+02 2.203019043395965753e+02 2.203806239086968901e+02 2.232527682974693164e+02 2.255348782033201189e+02 2.226957503020448144e+02 2.227281125956970413e+02 2.233349970270476490e+02 2.190114211798495489e+02 2.184185484637997661e+02 2.187279731237737224e+02 2.164093453408233643e+02 2.148533703127679928e+02 2.176033276169712849e+02 2.208170707162146300e+02 2.144755974351228360e+02 2.194305521964545562e+02 2.199023785667813229e+02 2.174514951903189228e+02 2.197770791006729212e+02 2.174139221999820677e+02 2.184119308068584928e+02 2.125295164867256688e+02 2.137056859023858522e+02 2.109481521052179858e+02 2.130558222936470827e+02 2.122116632078507337e+02 2.126884852031885487e+02 2.143010680608345240e+02 2.129015851077703019e+02 2.143818630146460009e+02 2.092544948141240866e+02 2.111787641266036815e+02 2.094815381115847117e+02 2.085625180430683372e+02 2.092023980052133254e+02 2.007460620390134522e+02 2.062800018403139006e+02 2.079931310823222930e+02 2.101131959087041139e+02 2.084792131456449056e+02 2.065043499373462907e+02 2.056809721088946219e+02 2.006805106694841072e+02 2.032777149058547650e+02 2.074732975424047936e+02 2.074615663690098017e+02 2.045017646944812668e+02 2.045299480301583230e+02 2.077804223577626317e+02 2.107851846933462241e+02 2.074692508609624042e+02 2.075374571252704357e+02 2.059138782082510204e+02 2.057715687720904896e+02 2.060461225470525903e+02 2.070840585550914454e+02 2.054218800754890140e+02 2.077665455845463782e+02 2.033079538098163823e+02 2.038428758867922284e+02 2.029990246768771840e+02 1.992415478376625231e+02 1.993199570895187378e+02 2.011923448003082342e+02 2.028734591398438738e+02 2.015126016784151375e+02 1.970765107932167552e+02 2.024421392063153178e+02 2.039394009446056373e+02 2.076134551619458080e+02 2.044586054817719116e+02 2.074772265613862317e+02 2.096647091013761042e+02 2.120854585470890470e+02 2.072447708385254259e+02 2.044277824777388730e+02 2.026179691421566815e+02 2.072656573175413541e+02 2.063583929901412830e+02 2.110604955842704840e+02 2.109110113075225854e+02 2.127673677587446832e+02 2.119996777945459314e+02 2.139257513738339469e+02 2.152969931238823165e+02 2.170762660111014952e+02 2.185907803026642000e+02 2.167023131536567746e+02 2.219514516753941109e+02 2.215949708081583651e+02 2.251477794511442596e+02 2.202228799416367622e+02 2.235514749820781617e+02 2.244108820544989840e+02 2.251648559520902211e+02 2.231485928123502731e+02 2.203948033478307309e+02 2.163038017277770280e+02 2.171532309266530376e+02 2.176467353438355303e+02 2.241266733667245603e+02 2.260669853910870302e+02 2.237946329132117285e+02 2.253985031842168780e+02 2.216510277874820929e+02 2.237882596128157786e+02 2.240475479512371635e+02 2.246460228454150183e+02 2.202658623241832458e+02 2.192123330193126662e+02 2.204708085851700332e+02 2.182500847598211351e+02 2.195903645903621282e+02 2.229349273368187880e+02 2.194779860728425547e+02 2.181375121417610501e+02 2.201095243942900765e+02 2.217184131622486802e+02 2.175713496633297268e+02 2.202891750188736637e+02 2.203106461013990724e+02 2.175519853459364583e+02 2.201409995176079804e+02 2.176228688963978755e+02 2.149785125723821579e+02 2.182453682838611826e+02 2.183260425484025973e+02 2.151009049867389535e+02 2.108483643895243631e+02 2.168165542752093700e+02 2.182626483755882134e+02 2.145155267094294800e+02 2.144412694614820509e+02 2.116233420566079246e+02 2.147250948724989144e+02 2.065445212084486855e+02 2.091843374195356660e+02 2.093289316336134505e+02 2.119198603651101394e+02 2.121032354068363759e+02 2.129230465550693907e+02 2.171590170708979599e+02 2.093180758826289605e+02 2.113875457745249378e+02 2.088541448492371160e+02 2.116887826137535740e+02 2.126459075963360874e+02 2.149527597507012331e+02 2.082882126526509978e+02 2.114249028358775604e+02 2.141834076240871241e+02 2.144457142021927325e+02 2.149670797367374462e+02 2.143933367838671700e+02 2.147561010514621955e+02 2.131938008614992839e+02 2.162930967726396432e+02 2.166521502722227694e+02 2.100461876310611444e+02 2.077281747865242494e+02 2.091062278762128983e+02 2.105692708580561714e+02 2.100293904977706632e+02 2.067357375323772430e+02 2.094698371689844976e+02 2.089327448326033618e+02 2.098824293996116808e+02 2.083274424610590358e+02 2.109818711100537598e+02 2.109882733023031278e+02 2.067224640727801841e+02 2.084490227942624188e+02 2.077142090030050952e+02 2.071244602370285008e+02 2.057556514084227217e+02 2.067726072982348740e+02 2.112241564938035481e+02 2.099854710284910198e+02 2.093387224404890503e+02 2.118941688747096634e+02 2.086591166998063045e+02 2.072996288588064147e+02 2.082027680866814023e+02 2.012719238010719494e+02 2.060207154233659139e+02 2.073062107451812039e+02 2.077812715773081607e+02 2.083048361088239346e+02 2.102183326797092491e+02 2.130589077191490048e+02 2.127509770488512970e+02 2.106529900718740294e+02 2.101204117518076089e+02 2.118838919362730735e+02 2.084096068835743836e+02 2.064974723137766262e+02 2.078331077840569492e+02 2.109417473921764383e+02 2.088189095944667883e+02 2.059110419200628428e+02 2.097284348271409442e+02 2.109719550312109959e+02 2.096382541658459786e+02 2.124967230253497519e+02 2.100880243338831690e+02 2.083455287735114609e+02 2.057623071257818594e+02 2.067286600001349086e+02 2.079453939848846460e+02 2.066121631479149130e+02 2.029949155354708523e+02 2.016753831652779070e+02 2.040985202238428258e+02 2.030589202747441959e+02 2.065215771421981401e+02 2.033145832101440931e+02 2.072012007240896594e+02 2.070175913529174352e+02 2.048957593454239827e+02 2.047508794145500133e+02 2.095125194511659004e+02 2.091623534314292669e+02 2.046196360118080406e+02 2.050389330455413983e+02 2.051780000836303941e+02 2.082256022281103185e+02 2.128323587627267557e+02 2.072265092002144797e+02 2.066225820729614497e+02 2.028925711230629645e+02 2.024118296389073066e+02 2.050103871496457657e+02 2.033326583184378649e+02 2.021818425125472629e+02 2.031981863787701172e+02 2.042909494465882858e+02 2.041584615055796803e+02 2.065267892794644524e+02 2.100620884773906312e+02 2.091095532633986522e+02 2.072129125688041142e+02 2.084938634574335481e+02 2.048273566350458736e+02 2.038033989152168601e+02 2.060265799464366410e+02 2.079197693489908261e+02 2.065035998039076901e+02 2.103945355100063637e+02 2.050166725322271191e+02 2.065437724700450417e+02 2.024088468615136094e+02 2.025895511933183002e+02 2.015968402062756866e+02 2.021599561216942789e+02 2.041154544669703910e+02 2.020868627166117335e+02 1.992047721621162566e+02 2.009003991474457678e+02 2.023282720585330878e+02 2.054860950648627806e+02 2.078643960794023258e+02 2.091635885165458433e+02 2.059319667428005118e+02 2.084711548065150453e+02 2.092805239562520967e+02 2.054134218735082129e+02 2.036400066746794266e+02 1.977580780985804267e+02 1.996882202483899107e+02 2.037279676448663110e+02 2.027042642850807965e+02 2.038123647406490591e+02 2.043661225059059348e+02 2.037476190008131596e+02 2.055258335556721079e+02 2.051777849182282978e+02 2.039029576712448204e+02 1.973762840634242082e+02 2.023775193123235852e+02 2.052086220795010263e+02 2.062594089087981502e+02 2.005551293755862048e+02 2.043257605141960767e+02 2.028370608800423156e+02 2.023706766149138332e+02 2.035663672727255289e+02 2.067561236774441511e+02 2.048234783151369527e+02 2.031760539924823945e+02 2.059673344818204441e+02 2.047802285344140216e+02 2.024301977836150854e+02 2.073759028603529657e+02 2.061450686778130716e+02 2.049729407626959130e+02 2.035164799608444071e+02 2.078544733932941142e+02 2.065024106550372380e+02 2.116055631490541487e+02 2.116144830698143267e+02 2.127419069081945509e+02 2.088028827744052194e+02 2.067535937873927310e+02 2.044335294768228550e+02 2.023795318433142540e+02 1.993516743397658502e+02 1.995499712017293064e+02 1.977470018976446227e+02 1.981191078374141625e+02 1.982199830838539185e+02 1.980313110188661483e+02 1.975954234570131405e+02 1.946648226506827370e+02 1.927796553923374461e+02 1.956239830957623269e+02 1.949046784774544108e+02 1.984267228259690512e+02 2.014695481721886381e+02 1.993333258178242318e+02 1.997453557256930594e+02 2.000414066349225664e+02 2.026376708457799509e+02 1.992050921822772693e+02 2.016638331170533718e+02 2.066404554198747121e+02 2.061195959644014692e+02 2.061624646002316581e+02 2.096341353274369226e+02 2.085016164717794709e+02 2.086963615151880731e+02 2.085831375100990215e+02 2.117152054518648754e+02 2.082760016289001612e+02 2.138374726783324036e+02 2.103181154916296407e+02 2.125345263822792106e+02 2.112182211971631034e+02 2.113803548314104717e+02 2.098742484432411857e+02 2.043048185565082804e+02 2.100412484325268281e+02 2.064634780645723993e+02 2.066226643642501415e+02 2.081011787119865346e+02 2.092464277702584070e+02 2.167804205249911718e+02 2.207882806628149126e+02 2.200197892676814320e+02 2.110025581641099848e+02 2.156692432871403184e+02 2.100430894621121354e+02 2.096669417645526892e+02 2.046458185758576747e+02 2.070834358536977220e+02 2.087964441258571071e+02 2.082439759447025835e+02 2.000258430676554724e+02 2.042176791085607022e+02 2.021302831361425376e+02 2.035331722914906720e+02 2.033559119853393327e+02 2.075163156853542716e+02 2.094330446979363103e+02 2.087467038843529394e+02 2.086631117113607274e+02 2.128587768819090229e+02 2.140766714727229498e+02 2.103603464931906046e+02 2.056244882574087853e+02 2.065057364915301719e+02 2.107950456324899733e+02 2.085143838283139814e+02 2.114369966311720930e+02 2.079961698182865177e+02 2.137409161156816708e+02 2.101639468397353596e+02 2.080719726933184859e+02 2.112898430270830090e+02 2.082456003974198495e+02 2.102462478317245029e+02 2.117777147921731000e+02 2.089633493607413754e+02 2.133100651895553881e+02 2.124537473850815559e+02 2.128441464067788047e+02 2.104189595796273693e+02 2.099473881402361428e+02 2.128710531719246148e+02 2.169046408454894674e+02 2.147718699887711580e+02 2.103697565037867889e+02 2.174877153803869589e+02 2.184783923835414043e+02 2.122738371622305067e+02 2.136582026530162466e+02 2.158074560809814670e+02 2.207163157798131294e+02 2.205852276456294021e+02 2.223566250144013452e+02 2.186413698009615132e+02 2.153194724286181838e+02 2.200955617507804902e+02 2.221929183248299751e+02 2.152194518041429490e+02 2.210087198523429493e+02 2.200507074284313092e+02 2.211844877858149800e+02 2.159839576660334330e+02 2.105808677679385426e+02 2.086620267808318658e+02 2.097306592404260073e+02 2.081895864840894319e+02 2.085076219875945469e+02 2.132458599530939409e+02 2.132860401032560276e+02 2.082674832695028613e+02 2.100259967781769319e+02 2.081507543657240831e+02 2.075362401742420673e+02 2.088236851611202383e+02 2.153938904114297657e+02 2.153706086264655539e+02 2.142458916746650459e+02 2.105828337429317685e+02 2.151216990078187621e+02 2.146587597629733466e+02 2.159132727282893995e+02 2.202531515320099231e+02 2.172813694523045740e+02 2.195896026774967993e+02 2.188182852497243402e+02 2.177160903407531123e+02 2.166477657490833337e+02 2.161949407291729983e+02 2.142135452098701762e+02 2.177444546337154918e+02 2.161136623563988053e+02 2.156818235118761038e+02 2.162320494523727348e+02 2.224897731478213529e+02 2.196785436833361871e+02 2.185765133641134526e+02 2.170820780824729184e+02 2.201411471564755971e+02 2.207517503116227147e+02 2.198404239546513281e+02 2.206834034092785828e+02 2.212092344582746648e+02 2.203144537651864425e+02 2.205620477114314895e+02 2.216952613044558404e+02 2.193688369734984462e+02 2.229910293533284005e+02 2.175159761256690274e+02 2.217785586634352626e+02 2.197363088957382331e+02 2.196272977687668515e+02 2.180602917860290120e+02 2.139495545344744869e+02 2.143187805523608631e+02 2.153107284339938303e+02 2.160679247793064803e+02 2.208538543228844162e+02 2.180815028008076979e+02 2.223884314149163117e+02 2.197459897280637051e+02 2.186204941717841734e+02 2.209194427451321587e+02 2.222454705558637329e+02 2.203580435548490470e+02 2.244392305529872829e+02 2.216576293504440400e+02 2.168049702978609901e+02 2.208571162880353143e+02 2.203548847879884249e+02 2.161722157032317568e+02 2.231001916883479055e+02 2.200184100098534259e+02 2.154679738324923335e+02 2.172706414997364277e+02 2.181092088087099512e+02 2.158338966094013358e+02 2.221687595736557910e+02 2.146902473405006333e+02 2.144986018952554048e+02 2.175029533085740354e+02 2.112471104991543598e+02 2.124632874292380791e+02 2.143464510736405657e+02 2.169043886626448341e+02 2.157829658406967326e+02 2.155693068031677342e+02 2.169421233067821504e+02 2.198063844239913465e+02 2.171517574522845848e+02 2.213349521992531947e+02 2.216648121912263321e+02 2.194070420077736401e+02 2.244805381298799318e+02 2.213889915770585617e+02 2.192086238846938784e+02 2.178634940517232792e+02 2.189624750460815221e+02 2.193922866314614453e+02 2.177975221853288303e+02 2.173807635615283402e+02 2.150656473218179201e+02 2.166387165585629759e+02 2.140695068758543869e+02 2.137202837435758340e+02 2.167704298254798800e+02 2.164128237422120833e+02 2.106199673502509029e+02 2.081186143097310719e+02 2.116069990204205453e+02 2.120911811049367088e+02 2.117118424001209291e+02 2.145897769246385849e+02 2.142754089218251465e+02 2.101190540377662899e+02 2.126779246314939371e+02 2.149702537998004743e+02 2.091148788855728071e+02 2.104549393043399732e+02 2.082477251229286992e+02 2.080444205199510748e+02 2.157489185787870838e+02 2.096586968923133156e+02 2.091646776086228101e+02 2.038320212471836612e+02 2.068529169225713247e+02 2.053360324519524625e+02 2.057698565233053785e+02 2.047407835995837502e+02 2.037268609967448185e+02 2.042323145094814549e+02 2.039018505930024503e+02 2.053005094528065797e+02 2.031471513751896794e+02 2.039272924882812958e+02 2.023541417000884337e+02 2.067721377942433776e+02 2.030912351525139741e+02 2.028166225325855407e+02 1.992517478969215006e+02 2.000489723750044959e+02 1.978158590493227962e+02 1.949902660953228519e+02 1.980304429453799457e+02 1.963951667498851634e+02 1.966161445800491094e+02 1.975130198735769795e+02 1.921716817460753930e+02 1.914049133963477516e+02 1.896063187931482332e+02 1.921322601106054719e+02 1.924921504647565484e+02 1.933936076172743128e+02 1.895023528841177267e+02 1.954516779358997667e+02 1.958303397567738955e+02 1.957943148438012315e+02 2.011829053821877835e+02 1.962551785222367187e+02 1.975525264402967025e+02 1.963425491282094129e+02 1.944724360415060005e+02 1.940602711758586452e+02 1.937106166806287604e+02 1.985691208218856900e+02 1.958823722106098728e+02 1.967702821624057492e+02 1.943711616681459304e+02 1.902613610099425614e+02 1.965882369335510589e+02 1.959464846512316853e+02 1.932981626852742636e+02 1.955706066819514319e+02 1.980877936659989871e+02 1.984287944695156796e+02 1.983848237088062376e+02 1.963361478775229898e+02 1.958296432099487845e+02 1.998785588057081668e+02 1.965359161167042430e+02 2.023161707985700843e+02 2.013507093294109040e+02 1.937870698099705749e+02 1.902568567053781408e+02 1.959698315733381548e+02 1.973074245081322715e+02 1.975491518968410389e+02 1.993063949924295457e+02 2.020920657711009767e+02 1.988752609681918671e+02 2.003893083306958829e+02 1.983017507347172739e+02 2.024377862863843802e+02 1.991111943271308462e+02 1.997002912578409450e+02 1.953722409960726338e+02 2.007195820805937387e+02 1.991278044929099735e+02 1.940035790321480249e+02 1.983557157252837442e+02 1.971976885787048275e+02 2.024240959432448790e+02 2.042272722981578852e+02 2.009873452342527855e+02 1.987886810141044123e+02 1.987429663458473783e+02 2.037258856839883663e+02 1.985710990128511639e+02 2.012065574973720175e+02 2.022546712720903770e+02 2.035401594903889020e+02 2.021316877800871055e+02 2.003957456744157355e+02 2.004755996868867385e+02 1.992264383378291939e+02 1.967868978492458893e+02 1.999223811221152687e+02 1.951995399423022661e+02 1.884031991353965907e+02 1.936984581282376041e+02 1.929594961493609730e+02 1.920504588084601778e+02 1.925923352284501107e+02 1.921139236146896678e+02 1.901354336693737537e+02 1.919765990629954899e+02 1.924566392676108535e+02 1.971047626131291395e+02 1.989927844616908033e+02 1.973877207137855123e+02 1.992263696208996464e+02 2.042754531938403204e+02 2.027529919213395146e+02 2.051395346007453782e+02 2.101465723079298300e+02 2.113392156043392731e+02 2.104383268846773376e+02 2.162501429296621893e+02 2.104677660648606548e+02 2.119757628190788523e+02 2.159317631866778981e+02 2.167937323188217249e+02 2.155410527395220015e+02 2.139071913566521630e+02 2.179760727546985777e+02 2.195690328694611537e+02 2.183203958629414387e+02 2.177642413175620106e+02 2.155190339691046404e+02 2.156535012713830781e+02 2.148124957573287190e+02 2.082047872198763798e+02 2.118718749535449604e+02 2.100883622373729622e+02 2.142177689482865901e+02 2.054792436063108028e+02 2.067646733379548323e+02 2.082058632463500771e+02 2.043519992714195723e+02 2.019358028889761840e+02 2.041994640689607365e+02 2.065181664810064319e+02 2.090762194464307413e+02 2.066919920292104393e+02 2.088409810861953702e+02 2.080499911006627372e+02 2.151896592010874372e+02 2.150500040289343815e+02 2.162975654386265774e+02 2.144971091960153444e+02 2.224192926114459965e+02 2.179863508322500820e+02 2.197090442195667492e+02 2.171829892980988745e+02 2.187446018643271657e+02 2.121028610670561250e+02 2.118279409149881189e+02 2.123998089618646929e+02 2.161161630201891057e+02 2.192880013631184397e+02 2.136307218948016668e+02 2.162472738584615399e+02 2.195437382561738389e+02 2.234785884661426394e+02 2.213106050480796796e+02 2.223994577491696418e+02 2.193336125131080223e+02 2.163418744524987005e+02 2.211853284423718833e+02 2.218798580270225216e+02 2.239333261044087919e+02 2.201529981899458051e+02 2.283632227914374084e+02 2.233636716953172652e+02 2.240573550211593101e+02 2.215290572803727684e+02 2.310857448015499074e+02 2.266687700325269645e+02 2.266921627504405024e+02 2.215546645381378994e+02 2.247423617346921105e+02 2.158124850664607948e+02 2.186716771758433993e+02 2.229388648500338377e+02 2.190551074138708714e+02 2.245412301619321340e+02 2.238935378751414476e+02 2.190918898511378075e+02 2.199143381146407705e+02 2.175580685888219534e+02 2.154574345141587628e+02 2.183520061876651255e+02 2.174584279404593872e+02 2.155392979047376798e+02 2.144496249318794412e+02 2.122071328039332343e+02 2.134908169059619922e+02 2.167370462850736601e+02 2.158752774139953488e+02 2.158522857147693799e+02 2.181142310796051902e+02 2.197527260949989056e+02 2.174952989294612280e+02 2.164169550911964279e+02 2.228738147113559762e+02 2.167016338834666556e+02 2.126050024503238660e+02 2.152354419547405939e+02 2.160633616629510243e+02 2.155423824721269455e+02 2.164397157438139345e+02 2.119344913450878494e+02 2.139517955677179941e+02 2.142790180823141100e+02 2.136642938336745488e+02 2.113000908243648723e+02 2.072261769230667312e+02 2.080297849558344012e+02 2.075014483474152769e+02 2.077988979587614153e+02 2.076402424131988482e+02 2.101067921392761377e+02 2.045380378652490094e+02 2.067797715385305821e+02 2.085035560757119413e+02 2.067508836853660057e+02 2.122936857384608516e+02 2.140739834743770018e+02 2.086848661291130327e+02 2.124526034501532479e+02 2.117214745168508614e+02 2.113620145340530883e+02 2.147688758117152474e+02 2.150319057916455563e+02 2.151810302374609876e+02 2.162305035680510059e+02 2.208374975181535262e+02 2.159288441671378962e+02 2.234064625395357382e+02 2.168437605577091460e+02 2.152592557039377255e+02 2.159188360838891754e+02 2.166305671805763495e+02 2.162277846062774813e+02 2.135843034885112957e+02 2.156040571333113860e+02 2.161506520118628032e+02 2.170712090648012804e+02 2.209977287330104332e+02 2.204002948694765962e+02 2.191904854355593386e+02 2.170332256824205786e+02 2.200653058660317356e+02 2.111316405237830622e+02 2.163555939292552921e+02 2.205183601964262436e+02 2.188830044797724099e+02 2.190389303058579458e+02 2.205519163580154043e+02 2.173051150626487811e+02 2.145946098965294198e+02 2.142975186820592342e+02 2.204006594336604223e+02 2.231145132546041907e+02 2.204683737227187805e+02 2.199642914624625121e+02 2.200662486164140716e+02 2.206029619743278829e+02 2.264816531818765668e+02 2.254200265493531958e+02 2.279122067199473634e+02 2.278325828434036850e+02 2.265041822810176768e+02 2.291349144323604605e+02 2.267486906984438235e+02 2.233425441839120538e+02 2.227419812555633030e+02 2.239128845278578126e+02 2.165448236733228953e+02 2.218894536155935384e+02 2.253480997531594312e+02 2.219688174675133325e+02 2.236533654254406258e+02 2.234070082618669346e+02 2.215417121744269195e+02 2.202115744246093527e+02 2.192288283194980636e+02 2.200067657394550054e+02 2.242262506977698706e+02 2.253452327438410521e+02 2.262385139795158011e+02 2.227407463645260748e+02 2.255437425307136436e+02 2.245283962929509016e+02 2.202592703889874599e+02 2.193378259527577825e+02 2.207776238019464756e+02 2.214363663851146953e+02 2.160879229753837762e+02 2.158482361255710202e+02 2.189773337315975539e+02 2.198954951069185881e+02 2.151660028940855796e+02 2.130729904611194456e+02 2.112989798509941011e+02 2.086915048733366405e+02 2.129670519700204352e+02 2.119817770291536192e+02 2.099444495617165387e+02 2.138542392663612475e+02 2.164440273346911567e+02 2.169047349108427056e+02 2.162480462036399729e+02 2.164769448850046274e+02 2.185370671981209796e+02 2.220588069875120993e+02 2.228275829121527636e+02 2.225074404992826089e+02 2.222700174918875859e+02 2.230894058610759316e+02 2.264597812078859818e+02 2.279853760024076621e+02 2.215482913570060077e+02 2.223208491865875658e+02 2.255420846788479139e+02 2.234009197337865089e+02 2.247123834723795710e+02 2.217432041539791214e+02 2.187136528848891714e+02 2.175997136050477536e+02 2.186882513272682900e+02 2.187283073346961260e+02 2.228682694853700639e+02 2.216867990438174729e+02 2.213092292197139557e+02 2.178728473754713093e+02 2.185123942239390828e+02 2.151123485291362272e+02 2.156124139691856101e+02 2.196160122480260100e+02 2.173448527796986980e+02 2.162479124176505820e+02 2.217356154868924989e+02 2.203876978891642580e+02 2.194289762422870069e+02 2.218085543855820276e+02 2.250276851465910681e+02 2.263574483147124567e+02 2.297244515870082466e+02 2.227522423906220581e+02 2.302814757333041769e+02 2.253281578892953405e+02 2.255982403799781935e+02 2.232165372294243184e+02 2.264383273680248010e+02 2.265408615283173219e+02 2.309221031847217205e+02 2.267008582192554513e+02 2.248733817372313695e+02 2.236961258987064980e+02 2.207919310826534343e+02 2.192502836552386896e+02 2.209963098882278700e+02 2.182758074748740853e+02 2.195048408194126921e+02 2.229178599466535502e+02 2.240813025214401648e+02 2.207640215522587823e+02 2.240562863900557318e+02 2.280601997468558579e+02 2.288843808052017721e+02 2.310326412793624513e+02 2.306936848717986663e+02 2.286058910155224169e+02 2.311630022458132601e+02 2.236022601480943592e+02 2.305018753945881258e+02 2.292191981775701493e+02 2.314778744915005007e+02 2.285775517588695891e+02 2.310922873345189714e+02 2.305140908707543019e+02 2.309500008364541657e+02 2.284949705313837569e+02 2.257827327955658632e+02 2.294257144918992992e+02 2.299884436990587062e+02 2.286774548815812693e+02 2.259709498597777610e+02 2.301694248411370438e+02 2.314910146809858134e+02 2.334362579481456805e+02 2.300569851161869792e+02 2.338711214236204796e+02 2.321561110739206413e+02 2.319365675715671955e+02 2.343722715569076911e+02 2.307486262634511434e+02 2.271678109468797402e+02 2.289669386030102487e+02 2.286547208213217459e+02 2.337493502675435479e+02 2.301013366669206164e+02 2.328547780250347330e+02 2.287985740988258385e+02 2.323851028197412631e+02 2.281717914568739332e+02 2.271369285228601598e+02 2.350164559801675637e+02 2.311839528600409324e+02 2.285277093011594332e+02 2.307131499100736960e+02 2.333840112578554624e+02 2.301659284160508605e+02 2.310433963567742524e+02 2.266630468988414293e+02 2.293422926620463329e+02 2.287424685725120810e+02 2.292061099355820488e+02 2.264386232719770931e+02 2.273111059701707291e+02 2.276774794308743708e+02 2.295906600466043130e+02 2.281086872135095405e+02 2.264285895909505086e+02 2.252900824994538311e+02 2.252910378472406592e+02 2.274652689969610435e+02 2.234400197748439894e+02 2.265572011398074608e+02 2.268961830181713708e+02 2.260838978317818260e+02 2.275766439202014624e+02 2.274959166345601318e+02 2.269442341512026928e+02 2.281711124945876463e+02 2.288471564508760423e+02 2.244933298502002685e+02 2.234936288041339481e+02 2.228032410682335183e+02 2.293532486169820857e+02 2.245898300291906082e+02 2.296420723709218237e+02 2.250321682013734801e+02 2.252509280801609179e+02 2.207323240439943390e+02 2.234714840130571076e+02 2.204379447281777118e+02 2.258860781413242478e+02 2.191369640139434978e+02 2.202910492666965467e+02 2.246933966297660561e+02 2.207759461390660363e+02 2.163675813617138601e+02 2.206502173888524112e+02 2.203839355647735374e+02 2.210773973604381126e+02 2.278937602763291466e+02 2.204786376647530801e+02 2.238679391711261246e+02 2.169059878998444049e+02 2.141287804262951511e+02 2.114311005266086170e+02 2.125574880291858051e+02 2.119096172320848552e+02 2.158552740848715246e+02 2.173607925613424641e+02 2.131324840754112699e+02 2.179524407230904615e+02 2.217883224119855186e+02 2.167722878091106509e+02 2.182486368410653768e+02 2.215701782411953786e+02 2.195411488617247073e+02 2.193356793513183334e+02 2.134407663458998741e+02 2.174720188522742887e+02 2.171002002268671731e+02 2.131277232859004300e+02 2.124926745695128716e+02 2.106046503458830443e+02 2.110218776686179751e+02 2.076908638901336133e+02 2.106046879883419649e+02 2.149778940087085743e+02 2.125530851435762827e+02 2.189417357185024571e+02 2.226451431690401819e+02 2.211495952360535568e+02 2.209028861903088909e+02 2.193827317245681456e+02 2.209802192835220751e+02 2.263842617313849814e+02 2.265051641391625594e+02 2.286519843517861261e+02 2.280568150265625320e+02 2.260296439427128519e+02 2.224961178895066212e+02 2.279009344842033329e+02 2.287977126804107399e+02 2.285167477262918396e+02 2.295634717103812079e+02 2.270178200088586493e+02 2.272454023740109506e+02 2.247560826653289894e+02 2.255994503236543949e+02 2.215220033428588806e+02 2.231873820088823663e+02 2.258263714593964266e+02 2.282222690267272753e+02 2.258789995154407393e+02 2.320591890992161268e+02 2.287362012946232426e+02 2.283886381212049628e+02 2.261980949674409374e+02 2.216385707012969135e+02 2.217307137087626643e+02 2.255852076804351896e+02 2.252667498055658371e+02 2.316207862806556932e+02 2.311223263754459083e+02 2.333729109832432016e+02 2.256395032502875893e+02 2.324069111913621271e+02 2.338272695888621229e+02 2.311973853613576466e+02 2.379796859059858889e+02 2.366513918213005070e+02 2.350129408074969604e+02 2.320456750171605904e+02 2.303299557410795444e+02 2.278648258043904207e+02 2.267965060662425287e+02 2.249792528816257118e+02 2.270297286919800683e+02 2.270179545233117722e+02 2.285332784041011962e+02 2.306543861187234938e+02 2.296991531007084575e+02 2.346355825508979933e+02 2.383209586513910097e+02 2.397672282720822068e+02 2.387064864324046027e+02 2.363274923471264515e+02 2.328575170759301045e+02 2.366286805048235919e+02 2.379238621680580081e+02 2.377605499998829828e+02 2.345223654076360731e+02 2.345459119774143062e+02 2.382702717842773552e+02 2.350005707866765192e+02 2.333838545354550718e+02 2.292768413498942834e+02 2.285915641058741983e+02 2.262301130785672285e+02 2.264841048422279357e+02 2.256120947348365462e+02 2.234929083719297580e+02 2.289862269082435944e+02 2.315908133718465081e+02 2.307923337341897820e+02 2.354959364649997724e+02 2.347161983832800729e+02 2.392156963815268966e+02 2.399330024521625830e+02 2.380529008036424727e+02 2.374666252954338574e+02 2.351259659570762608e+02 2.382371217670594206e+02 2.306115514188065561e+02 2.297244537167292435e+02 2.307329488893630582e+02 2.308047793353089787e+02 2.293204422540209464e+02 2.331218501056138450e+02 2.379497209697959477e+02 2.356797207325515160e+02 2.372101755579454618e+02 2.428446431036925048e+02 2.425685271917255079e+02 2.409724156158113715e+02 2.452006048972809822e+02 2.438490702505413310e+02 2.462635717415380441e+02 2.476835869085175261e+02 2.471929656266115671e+02 2.418095343226008538e+02 2.423714254215335302e+02 2.480622522299600234e+02 2.440436937328143756e+02 2.418785490137177021e+02 2.465888980245655944e+02 2.474420174298660413e+02 2.469098579919040617e+02 2.482740672217039446e+02 2.495382785530192109e+02 2.446240629279602956e+02 2.451823169417532426e+02 2.418164087302439782e+02 2.393806362064130724e+02 2.438636660945046799e+02 2.453781400034092997e+02 2.409320289235293728e+02 2.464691610895730491e+02 2.509401887430889815e+02 2.442719051635769461e+02 2.444848058807004918e+02 2.457673373933611458e+02 2.436723505553920290e+02 2.427959706523557770e+02 2.501224937314001977e+02 2.426991024756247270e+02 2.460953528754128286e+02 2.500510502413109748e+02 2.525614004912522716e+02 2.526241456975766653e+02 2.574462254847734926e+02 2.518582732043957719e+02 2.534658433462719245e+02 2.521869992381751047e+02 2.558908936292143323e+02 2.537669421317629030e+02 2.545162057750756901e+02 2.509965264781172891e+02 2.549821664279520803e+02 2.561111237605930455e+02 2.503463621879634218e+02 2.569018241313524982e+02 2.486814883030842509e+02 2.495211883895336769e+02 2.510360895404707264e+02 2.493041398163810811e+02 2.467053798579700015e+02 2.494821756051516672e+02 2.470722955202360822e+02 2.472511184023632609e+02 2.510405691049518850e+02 2.465539537401649000e+02 2.430340421406585563e+02 2.476482327553696905e+02 2.486879248700703897e+02 2.511706077506098325e+02 2.497004141451034513e+02 2.478834323198080369e+02 2.498879856449762258e+02 2.500843608490905297e+02 2.479748119221896161e+02 2.450485597747744748e+02 2.397827019594870421e+02 2.425684996862096909e+02 2.414741306241322150e+02 2.413496383114440391e+02 2.447349834384261840e+02 2.444833123489326852e+02 2.441820723078500635e+02 2.484852499645882062e+02 2.467880924509980503e+02 2.429195226085234935e+02 2.439036824576919855e+02 2.498300842499462817e+02 2.450070455268147782e+02 2.467572990159550272e+02 2.469192227253402905e+02 2.452207119146825676e+02 2.449277228704368667e+02 2.391350645215476334e+02 2.422751015952115949e+02 2.346526865123872767e+02 2.373529475988512729e+02 2.399116916675691300e+02 2.382295635416245432e+02 2.406958202683500758e+02 2.385085237580262003e+02 2.400146659706518619e+02 2.394048873496419105e+02 2.414391762744061225e+02 2.444192923835032332e+02 2.425101604027598512e+02 2.383712685039560313e+02 2.407038477703378589e+02 2.363419584764736499e+02 2.359565954259769569e+02 2.339858697967261207e+02 2.345005648755199843e+02 2.366176549784083250e+02 2.313579992881305145e+02 2.342978611719364039e+02 2.371196690994781875e+02 2.415491420767795887e+02 2.377807594121120474e+02 2.381478460211811239e+02 2.354066996623234047e+02 2.356674717732868771e+02 2.359847480130040083e+02 2.364196596741594760e+02 2.388114653579087019e+02 2.368586176244184003e+02 2.389186238133070219e+02 2.409099696617519726e+02 2.463759116862323992e+02 2.449343935480834773e+02 2.426495180882155580e+02 2.372456458345521639e+02 2.347559786646093585e+02 2.337906981152352728e+02 2.332715336137962936e+02 2.316831316870273838e+02 2.315896722805179024e+02 2.356674404214382434e+02 2.368974908549037650e+02 2.314217739009505408e+02 2.296621618534582296e+02 2.307166561545325862e+02 2.316409794049643551e+02 2.286720263162023628e+02 2.313709157319711665e+02 2.283746480896057562e+02 2.291116817087809352e+02 2.230332322500755424e+02 2.291552237613448142e+02 2.264459982900191335e+02 2.294533616563963108e+02 2.336248990193902273e+02 2.337577131288538226e+02 2.303005203376068835e+02 2.289233198535303586e+02 2.351926411271150528e+02 2.340833797649095516e+02 2.368502207829351676e+02 2.403282361724328666e+02 2.413590336461540176e+02 2.418322651407400485e+02 2.392280807132497387e+02 2.411093198502757673e+02 2.431821053886201014e+02 2.440428349030236177e+02 2.499730762426334252e+02 2.450958133961254930e+02 2.442556184109106709e+02 2.492315623508396811e+02 2.492135469761651905e+02 2.488081225775575263e+02 2.550151246605328197e+02 2.557586602769277988e+02 2.533004542153957175e+02 2.525010381262129613e+02 2.550979924071091318e+02 2.518038583033185489e+02 2.513736400067640773e+02 2.513707585880985675e+02 2.500010391482618957e+02 2.525377817205875601e+02 2.504402658384311451e+02 2.516535922543171750e+02 2.567024725731841386e+02 2.561002728862654294e+02 2.519160552415789880e+02 2.518858326368119265e+02 2.580678370884198785e+02 2.559837474007281060e+02 2.563603151398564250e+02 2.552599645072518797e+02 2.545918409934753299e+02 2.545982901219775556e+02 2.515610583828346023e+02 2.461971885570956147e+02 2.464384226230302488e+02 2.451389650590054998e+02 2.474160324231258130e+02 2.472821244956427051e+02 2.429151306007148037e+02 2.449965582902479468e+02 2.460213800746056165e+02 2.462443900269716437e+02 2.497224088834468887e+02 2.481371351807806036e+02 2.453973270908601592e+02 2.453989600610075286e+02 2.468712734792981394e+02 2.495967252348951035e+02 2.471690350793549840e+02 2.475055191792360461e+02 2.444679041567826232e+02 2.421399833783808617e+02 2.412238845536060978e+02 2.438103260026813359e+02 2.437991809809533663e+02 2.419538520800131209e+02 2.463449870148891137e+02 2.505397513708232680e+02 2.452251257759470775e+02 2.551739353867654359e+02 2.557611096495051584e+02 2.495454127964829070e+02 2.511638673755718401e+02 2.495507520051218648e+02 2.561753537384053061e+02 2.595356801119171450e+02 2.574621658143117315e+02 2.536538807436751028e+02 2.536850274545166997e+02 2.573479366169270293e+02 2.587883858383063966e+02 2.585617741784499799e+02 2.557329252674463760e+02 2.588309079420957914e+02 2.615726255709436714e+02 2.626333079775980650e+02 2.641055824066883702e+02 2.594662647114465130e+02 2.610529244746852555e+02 2.599137021232179450e+02 2.595543235604281449e+02 2.625478697414063163e+02 2.605870845658207600e+02 2.571044777840173197e+02 2.582565400614552118e+02 2.529280902842085084e+02 2.545831830770754607e+02 2.504127454473846797e+02 2.531110220549186067e+02 2.509771757125477336e+02 2.546443273308450728e+02 2.544597378144058837e+02 2.588823553760273626e+02 2.630603551009811554e+02 2.606290393627871254e+02 2.626897707607701022e+02 2.608621771545664387e+02 2.589686492726058304e+02 2.617853552759729041e+02 2.567350227579567559e+02 2.577539755097537864e+02 2.524534399215320377e+02 2.600251309259860477e+02 2.614547010979235324e+02 2.510091468544852376e+02 2.512643097153512315e+02 2.545846321657008389e+02 2.563014974516075881e+02 2.594217697623702747e+02 2.561491051652055262e+02 2.555988304740696151e+02 2.554934494368810931e+02 2.619435539232881638e+02 2.557097202645259415e+02 2.568570945797371792e+02 2.549654255254200166e+02 2.532854690472984771e+02 2.546625484376008046e+02 2.568937772577963301e+02 2.548386745764295256e+02 2.559831520670582279e+02 2.526546656168493996e+02 2.509494553151556886e+02 2.506324541403826061e+02 2.519650385841815421e+02 2.550362580901276601e+02 2.550572719775340147e+02 2.575334557731769110e+02 2.506117631132038639e+02 2.588684538126014445e+02 2.527704761438614582e+02 2.502416221082577295e+02 2.576664142607326653e+02 2.535881443409908798e+02 2.525362666625858026e+02 2.557795911838025233e+02 2.510954333846825932e+02 2.522481124195911093e+02 2.524147083527472830e+02 2.476272434709607353e+02 2.505100466605655924e+02 2.517094637335134735e+02 2.494514673627154764e+02 2.490264828941209316e+02 2.477663771036829701e+02 2.468691378447280442e+02 2.448735584586811456e+02 2.471518400977919612e+02 2.462253159642722551e+02 2.472039246746531376e+02 2.537429184519838543e+02 2.486708940489064048e+02 2.481445144356203230e+02 2.494910256452616863e+02 2.480437471226653372e+02 2.482004304133848791e+02 2.498453027527229153e+02 2.549200433670314965e+02 2.551289067566490871e+02 2.546905249707871519e+02 2.513583719673967209e+02 2.502941844376414622e+02 2.504951303019697377e+02 2.528037529219970452e+02 2.496476600077819512e+02 2.509331284685265757e+02 2.482141949656626707e+02 2.493561103889080073e+02 2.450814661394884695e+02 2.482723090373120272e+02 2.471170124907980323e+02 2.479338529170675542e+02 2.428684210020245473e+02 2.368334358817313046e+02 2.406548342980443067e+02 2.414380320040155254e+02 2.400076231706882481e+02 2.391807541860443678e+02 2.418216178713668683e+02 2.444940568594841181e+02 2.510471963966990643e+02 2.477833581294185876e+02 2.477142651216541367e+02 2.463598838356851672e+02 2.473245597787032466e+02 2.455881782155416886e+02 2.499309877884118123e+02 2.486654399633682431e+02 2.525662558089996423e+02 2.503184911675211026e+02 2.478255646847171079e+02 2.464728046196793230e+02 2.399683839083617158e+02 2.455802804034120470e+02 2.431828141315156699e+02 2.474302563405379658e+02 2.462110141802592977e+02 2.457736479547205306e+02 2.471550887334589106e+02 2.502754679991419664e+02 2.515236617007064694e+02 2.528554190121868430e+02 2.512309148765502016e+02 2.534082012967827495e+02 2.539424935677058670e+02 2.486714619734464975e+02 2.508346534656042195e+02 2.505218575269237817e+02 2.501785860592893869e+02 2.573415539932026945e+02 2.518947642245267104e+02 2.509977508500677459e+02 2.514364296177531628e+02 2.528936861561641365e+02 2.509618287562497301e+02 2.548000160425470426e+02 2.551494298763093127e+02 2.533434455828784166e+02 2.503125168108884964e+02 2.552526660455434353e+02 2.558801392534713557e+02 2.550576736543288519e+02 2.579010565556966412e+02 2.535388736270022321e+02 2.562104843694193619e+02 2.539261269938038481e+02 2.573797543120056730e+02 2.560260189840727207e+02 2.543692530290808520e+02 2.561068534651403752e+02 2.541200197685712112e+02 2.522728400831084343e+02 2.526087418331215133e+02 2.620048309735159364e+02 2.584841195321390614e+02 2.540076043351314752e+02 2.547748115724618003e+02 2.573406003516652731e+02 2.490316624401700949e+02 2.523985028412585621e+02 2.560902873023215989e+02 2.532670585116220536e+02 2.555793972298029928e+02 2.567744627419315862e+02 2.507447973926197164e+02 2.515052999887362546e+02 2.530564543907191535e+02 2.508606025939929793e+02 2.496518223551211975e+02 2.459776152388107278e+02 2.525960378852203405e+02 2.515750804324375736e+02 2.463637282760583957e+02 2.477540112468097391e+02 2.493270929293633742e+02 2.558929240980459952e+02 2.575442796725178027e+02 2.575371331033364299e+02 2.530807529014448107e+02 2.561435606991837517e+02 2.574593188221164155e+02 2.560029795144436662e+02 2.613789301579404309e+02 2.596749861658205987e+02 2.592948992143084865e+02 2.588879881598844008e+02 2.553042233279677475e+02 2.540224629185077561e+02 2.550183479595207814e+02 2.604007263736914410e+02 2.549819190466327257e+02 2.582306208291573739e+02 2.572354971691744936e+02 2.572342532679213036e+02 2.555395556187012289e+02 2.539979566117059733e+02 2.546917035523697450e+02 2.526258081738784540e+02 2.503396536863516815e+02 2.510302530798030034e+02 2.503860666357201978e+02 2.531604048854704843e+02 2.513300638580521422e+02 2.486662211954409258e+02 2.562962453824101772e+02 2.454937551494819559e+02 2.446722991121754376e+02 2.480050855163327981e+02 2.516632335300472221e+02 2.510055896479024113e+02 2.531106822590296588e+02 2.532585220739657927e+02 2.555066195711259809e+02 2.556617073237507611e+02 2.545786990747949403e+02 2.553255973144330824e+02 2.546741512445364037e+02 2.488649338465102119e+02 2.530173950181600162e+02 2.541373254480163837e+02 2.533286626361647222e+02 2.512502177049883016e+02 2.507744537510043585e+02 2.541977487017992132e+02 2.506569494706639603e+02 2.504485192072789062e+02 2.501782969536754138e+02 2.532992422376099171e+02 2.537394765146731288e+02 2.578061898160132728e+02 2.521216226123486592e+02 2.523364480395506746e+02 2.466803070210466728e+02 2.437878824618665021e+02 2.435255488765695873e+02 2.396875613639625726e+02 2.430514913190880861e+02 2.374488755711486476e+02 2.400144688655038010e+02 2.388250276544447104e+02 2.391310981226751835e+02 2.385867365601328913e+02 2.334982415957211401e+02 2.368745624323517234e+02 2.387498578935310150e+02 2.375771711015748622e+02 2.435785909732055927e+02 2.432364059930664268e+02 2.452074329728173723e+02 2.403216099370619929e+02 2.415527353156714128e+02 2.371973764226989374e+02 2.408336227923945785e+02 2.341061539521078316e+02 2.326643200039138719e+02 2.328061333546996821e+02 2.342066185275383248e+02 2.354328487664158445e+02 2.338535753361705645e+02 2.339796598030950463e+02 2.296968437694896750e+02 2.245944186477560720e+02 2.264939884783978812e+02 2.243608620842137498e+02 2.253587886644115486e+02 2.251259313005881495e+02 2.234399883150638857e+02 2.240506264512960115e+02 2.193007528613162833e+02 2.218420473157825086e+02 2.203133589412715310e+02 2.176515369241167264e+02 2.213561607164241423e+02 2.157903897268976152e+02 2.153392516689732190e+02 2.183520195659772014e+02 2.176148100768762674e+02 2.198487087141199083e+02 2.183164250456277955e+02 2.188802458503954540e+02 2.215348775283748068e+02 2.182926953372436856e+02 2.207517188530073327e+02 2.239178896380839490e+02 2.220102362754279852e+02 2.206415958125560053e+02 2.236461711743384342e+02 2.224659719330911685e+02 2.224091629691544654e+02 2.179997916774862006e+02 2.175723613445975673e+02 2.156147905767221289e+02 2.184880252473412270e+02 2.139961652593808594e+02 2.136198882202457412e+02 2.157823620863686642e+02 2.129535811526286579e+02 2.091824462125245816e+02 2.103410828615658374e+02 2.105150152552431280e+02 2.137754681745558969e+02 2.133397412745699171e+02 2.150316278508430514e+02 2.143559953786792676e+02 2.127115323381149210e+02 2.163520439292581443e+02 2.184805283512796450e+02 2.176558868247931002e+02 2.186723604921524213e+02 2.194008577004651670e+02 2.195930670059739214e+02 2.181571285470803616e+02 2.246082765640976504e+02 2.264165889711642876e+02 2.233896262437017128e+02 2.276284845985355219e+02 2.273888547943723211e+02 2.299980856692323243e+02 2.314691183722576682e+02 2.275486511474829854e+02 2.304005150920680762e+02 2.274000648146920298e+02 2.293774810253981116e+02 2.259650990684509395e+02 2.244622834445636101e+02 2.213517220761281123e+02 2.217119888037444468e+02 2.212673236492812237e+02 2.223038079580980479e+02 2.203611536453025792e+02 2.156776595753449897e+02 2.191678617069904078e+02 2.181338058594658378e+02 2.214463607725760710e+02 2.241050916833350755e+02 2.160215068305330135e+02 2.209066954569461814e+02 2.145897053667943339e+02 2.148609306850202643e+02 2.144271228522526656e+02 2.140459527268299098e+02 2.175309260848461292e+02 2.188556489711866391e+02 2.133014008655606801e+02 2.175148794221834692e+02 2.152802353781403042e+02 2.190619282049145795e+02 2.191004914720844283e+02 2.186757170971360154e+02 2.194311576275539153e+02 2.175317282942349095e+02 2.227514814794861877e+02 2.200705289907497217e+02 2.244943068664111649e+02 2.223990098845211207e+02 2.204879217042209802e+02 2.234861287742583329e+02 2.234138884837588819e+02 2.247985484694985416e+02 2.163473539634142355e+02 2.170429131542881294e+02 2.172735879043295313e+02 2.208503662429139354e+02 2.233311658545509033e+02 2.206730116707847458e+02 2.194903827256696900e+02 2.237598357450235369e+02 2.214458286816586110e+02 2.248582737790445663e+02 2.240258758465754454e+02 2.290194734616265748e+02 2.213065638650878384e+02 2.230637736342243898e+02 2.230295039055906159e+02 2.227248374371903310e+02 2.209161186514889152e+02 2.213466296510334814e+02 2.233629551099429023e+02 2.210676198699599126e+02 2.192783798603825289e+02 2.161580374466349213e+02 2.126864232131559902e+02 2.155846027217283165e+02 2.159559796033681494e+02 2.117957103250403463e+02 2.132464152456452098e+02 2.141326608051639653e+02 2.175771293850239658e+02 2.172592800850898698e+02 2.220608291769017342e+02 2.199451859848115589e+02 2.199323567892067786e+02 2.239818824381517857e+02 2.259217580458190184e+02 2.267623752767031533e+02 2.257483404459161136e+02 2.263842396421051149e+02 2.323337878034020036e+02 2.298536184457866227e+02 2.325820049657786797e+02 2.295080235195148362e+02 2.292173846731893150e+02 2.293281002442194847e+02 2.326396226817939805e+02 2.308332945643511209e+02 2.316629091548355746e+02 2.344312568444056240e+02 2.364078836502718559e+02 2.355875125140066189e+02 2.403743235807855001e+02 2.387105177681843031e+02 2.360427741633677670e+02 2.349775003543859668e+02 2.346189454398269163e+02 2.311991939795516373e+02 2.383010477508225051e+02 2.320547829157186470e+02 2.357422156868473735e+02 2.388409287238867478e+02 2.352099713949596378e+02 2.380699329307678056e+02 2.404796509194409282e+02 2.394740174037470695e+02 2.384262075544741322e+02 2.432507670468424692e+02 2.464326403171904474e+02 2.409604824796093681e+02 2.438488417540718274e+02 2.457666042466390195e+02 2.449243734347463999e+02 2.434607669506334560e+02 2.410267499109671405e+02 2.448550919754740960e+02 2.428502041165078538e+02 2.416479780018995882e+02 2.399583006986837859e+02 2.491135755854961644e+02 2.468046943224576921e+02 2.472475927702230933e+02 2.485116039926666360e+02 2.506150466452048704e+02 2.455678089538654092e+02 2.454277486998390145e+02 2.405992012371356168e+02 2.399122248815210412e+02 2.401464552614394279e+02 2.394068763091699168e+02 2.364245509259439189e+02 2.382153407974716686e+02 2.424177434516160758e+02 2.350065385601885168e+02 2.364786494568500075e+02 2.378750531556418650e+02 2.421590691357198750e+02 2.450874175664815482e+02 2.373681477542876337e+02 2.412764239412636300e+02 2.450405077610723765e+02 2.426294425297756732e+02 2.428272318412253412e+02 2.413660884806814124e+02 2.460708478457601700e+02 2.430338944089376980e+02 2.498277052560061975e+02 2.427921266481121449e+02 2.463968733509230447e+02 2.421398022661632297e+02 2.444129007503625814e+02 2.435571079655559288e+02 2.445796604388880269e+02 2.440351670853764006e+02 2.464812472931369882e+02 2.467844118889157699e+02 2.477289501574250608e+02 2.460598640161834112e+02 2.466302473984483470e+02 2.402125087082790742e+02 2.462427990503447859e+02 2.439276297659673105e+02 2.414729735888698769e+02 2.480041137899603143e+02 2.417238443521792988e+02 2.465399912783250329e+02 2.459532398288428112e+02 2.463390289306689738e+02 2.468711225718311653e+02 2.474144068619512780e+02 2.487222728216776773e+02 2.479531338710637556e+02 2.450711618338178539e+02 2.461340485673323144e+02 2.453690599853686365e+02 2.464702910151908384e+02 2.504774899199088907e+02 2.501654425563483812e+02 2.488351747654732833e+02 2.517961458779151371e+02 2.540931223365451501e+02 2.499591185704549900e+02 2.474897052401351232e+02 2.487715367466293799e+02 2.476066155936677831e+02 2.468091744545492929e+02 2.407655958194040693e+02 2.397333061197435029e+02 2.426863650582691321e+02 2.428728918298862141e+02 2.442101167901101348e+02 2.491758867351337869e+02 2.489893523652256420e+02 2.472399356059611080e+02 2.463388474822358205e+02 2.431210349575986811e+02 2.427169260423878825e+02 2.424473652663245105e+02 2.411202213028877850e+02 2.437500766350052004e+02 2.444808567627229934e+02 2.399194020798974236e+02 2.402669915521763642e+02 2.388697958976827067e+02 2.389652946332132899e+02 2.439491234514788403e+02 2.402421225003098755e+02 2.364648583653805929e+02 2.422987555460361762e+02 2.445391841821319758e+02 2.446715535402195201e+02 2.394694995269779270e+02 2.410623456114984720e+02 2.437716870350377576e+02 2.413478636793023782e+02 2.418048933963545721e+02 2.404828077327829590e+02 2.416834158768790246e+02 2.503630438800715581e+02 2.433374336378321061e+02 2.421133703781493125e+02 2.476710134040638422e+02 2.478201138937801602e+02 2.491491041884046354e+02 2.492950812928530127e+02 2.416804405553504864e+02 2.406827029267317073e+02 2.454450674221947679e+02 2.411723710225519994e+02 2.424585171543268984e+02 2.392628474193996055e+02 2.392147685366731764e+02 2.425691323489525644e+02 2.459352251580013444e+02 2.451467260452869823e+02 2.434779284994307602e+02 2.396485467534800762e+02 2.402051020236265799e+02 2.401924757239554538e+02 2.452286163904378782e+02 2.450153372513042314e+02 2.455119959599933850e+02 2.383201060349874183e+02 2.416640876600002628e+02 2.398353459609975573e+02 2.450202005454428900e+02 2.375749014593813513e+02 2.365954651284274348e+02 2.345421956899786551e+02 2.357176962130357367e+02 2.408850108570500481e+02 2.384998076536128906e+02 2.401195893582027736e+02 2.401706963392159082e+02 2.411390109558676045e+02 2.431403322018426252e+02 2.461501675092999335e+02 2.449872750143052542e+02 2.382999823263843950e+02 2.398403254366191391e+02 2.335704421413174430e+02 2.375495768600190161e+02 2.317752652580971073e+02 2.323660884876989030e+02 2.326212258845641827e+02 2.345781245364602228e+02 2.283049319369040120e+02 2.359463799372080359e+02 2.371144605417360935e+02 2.356273957935370333e+02 2.350455175174409987e+02 2.349003985881443271e+02 2.350147261354897239e+02 2.376172488925078596e+02 2.433204244381959427e+02 2.370472343398709540e+02 2.367703988064805571e+02 2.359971452622348806e+02 2.357363674304331198e+02 2.362140214011248247e+02 2.367168808290244897e+02 2.339156364848023486e+02 2.308818184814647623e+02 2.319200234677525145e+02 2.332827199086248129e+02 2.358117165334449510e+02 2.333042080094857624e+02 2.306921596579423692e+02 2.264525905043630019e+02 2.216098399318605345e+02 2.246450960162207195e+02 2.227247160317434123e+02 2.260924929000884731e+02 2.245157590568997819e+02 2.280697387745774449e+02 2.256284790101371414e+02 2.211665956516656593e+02 2.222637546098184202e+02 2.252135383626435043e+02 2.246730949804048976e+02 2.249763462790018025e+02 2.242465200082843921e+02 2.242997298592050583e+02 2.267395057260292219e+02 2.243501828186849139e+02 2.253415803929654828e+02 2.224850872028511333e+02 2.210206810745888220e+02 2.197812779259092792e+02 2.195262811513349845e+02 2.175725749448207011e+02 2.208117224096473592e+02 2.166783410627719206e+02 2.131262403658588767e+02 2.128814998991176424e+02 2.110552201664930863e+02 2.074023362173714986e+02 2.095525852126219206e+02 2.043904026813229962e+02 2.072151796204834966e+02 2.061556071287993461e+02 2.093654886956115035e+02 2.062208576930017045e+02 2.083088416555788740e+02 2.057610393238679478e+02 2.019688855154838336e+02 2.008849968229181968e+02 2.019471705593379340e+02 2.001182905902364269e+02 2.015421574313653821e+02 2.014679735857250193e+02 1.967270515615319084e+02 1.934794017830844268e+02 1.955828639497541985e+02 1.871362218216175677e+02 1.901980946607561407e+02 1.900542905497914603e+02 1.891288470304908174e+02 1.851000166791425556e+02 1.837371067474528843e+02 1.852937182811381263e+02 1.830907419179902149e+02 1.851293530215371561e+02 1.771620336853258948e+02 1.768234956818528758e+02 1.764531974329883326e+02 1.724986345157319079e+02 1.674334466905834802e+02 1.680718603539756089e+02 1.676387991041105465e+02 1.644533805179595447e+02 1.623300970967415253e+02 1.607590138781534961e+02 1.589767370315501296e+02 1.553754551085325204e+02 1.550887624115823940e+02 1.587607448626636142e+02 1.526691402991426685e+02 1.510534065279278764e+02 1.485378523938262276e+02 1.513720513976364543e+02 1.477490726884576873e+02 1.494461788924425889e+02 1.458179699385921992e+02 1.392512307788782380e+02 1.417672127552208110e+02 1.430040319323346125e+02 1.377655855737449713e+02 1.367584302139000840e+02 1.370806105417986203e+02 1.343287929273976999e+02 1.301191952156658260e+02 1.314137054985943678e+02 1.298716112864569823e+02 1.269109113127177721e+02 1.294480057541337032e+02 1.262911623178656981e+02 1.239826467817338340e+02 1.215467674322697462e+02 1.229820679574129088e+02 1.242139408484617178e+02 1.208659948196429781e+02 1.211145232821769326e+02 1.181320744238574747e+02 1.176510570038530687e+02 1.165109372313604297e+02 1.129701393445536013e+02 1.138943928507922152e+02 1.139926736916391548e+02 1.143587946647118372e+02 1.101395872866892489e+02 1.097566063425244209e+02 1.089346638085566781e+02 1.098661182745770617e+02 1.094991015951030562e+02 1.070380697793240614e+02 1.059132566671172810e+02 1.086863041725106740e+02 1.054520774335332050e+02 1.062126601760761702e+02 1.059364110769371194e+02 1.018734619265501635e+02 1.052104370144269012e+02 1.011470217944076211e+02 9.913598945619206404e+01 9.931783801902898290e+01 9.784927423050666562e+01 9.770270180241598723e+01 9.593610337342344963e+01 9.912436579311868456e+01 9.614062091232290186e+01 9.323703167244568135e+01 9.622127045395598088e+01 9.352799935180161128e+01 9.552792944757257487e+01 9.355679606830878470e+01 8.931094067078892351e+01 8.971139370969970628e+01 9.002050774121933330e+01 8.925093774765410615e+01 8.810881208136508747e+01 8.412351790269710250e+01 8.635258813251373056e+01 8.808759411664908612e+01 8.735177557956046712e+01 8.485436202847081688e+01 8.355359279207000611e+01 8.324070719602399038e+01 8.518582509627481159e+01 8.273437896408582048e+01 8.354669060321576524e+01 8.036493600586602781e+01 7.631885701411310663e+01 7.912272649523171708e+01 7.522137815395548444e+01 7.748005610056083015e+01 7.422655240396539966e+01 7.153630107966895935e+01 7.480630281682719840e+01 7.523679376084304238e+01 7.692643558103353030e+01 7.572969515908232552e+01 7.725284456383786846e+01 7.235499252189887898e+01 7.272657859247979673e+01 7.433407632765310780e+01 6.937251573207903732e+01 6.998437355151484951e+01 6.730012140122903475e+01 6.720096088804292833e+01 6.452450504297901546e+01 6.396579805175746714e+01 6.433714451612162577e+01 6.475434282848507905e+01 6.210064068357598899e+01 6.241239326886575611e+01 6.224637855221345006e+01 6.214776688454581688e+01 6.430497462701798383e+01 6.261135968351133840e+01 6.444995432721762540e+01 6.050237646094726784e+01 6.648795018558872982e+01 6.152794580934312307e+01 6.026678997046627728e+01 5.944587840683669810e+01 6.093219426362077940e+01 6.123971233701634276e+01 6.095404646448962183e+01 6.020966794105190445e+01 5.965647497495850615e+01 6.064590546240269475e+01 5.519235252288451221e+01 5.808901391561727223e+01 5.574466483897425206e+01 5.588359845978600760e+01 5.254368892779527300e+01 5.056459245395095081e+01 5.243128570920842435e+01 5.358148713014200126e+01 4.964490463281504873e+01 5.246314587405297658e+01 5.225229769505293831e+01 5.246385747936202648e+01 5.233355354764745471e+01 5.215253151479559079e+01 5.072950370532642950e+01 5.224911813451434739e+01 5.055891827421778828e+01 5.346670157361057107e+01 5.227218653801837434e+01 5.005025582566729270e+01 4.951278983252569077e+01 4.976532679983501595e+01 5.049024495780524546e+01 4.943933969101061621e+01 4.879017305341845656e+01 4.631577196206715286e+01 5.224313329610713197e+01 4.491308094177190213e+01 4.557184968459490193e+01 4.544336499881205782e+01 4.652407272032522911e+01 4.693974982083269509e+01 4.541727061098791296e+01 4.571579845894448368e+01 3.996196189165203094e+01 4.360007803508776192e+01 4.472415603501236347e+01 4.178568902608662228e+01 4.121749896587818540e+01 4.218753434917868361e+01 4.108326111286611138e+01 4.083777139544020685e+01 4.112173344329627156e+01 3.908901773879098585e+01 4.285320287943625317e+01 3.901494965025755590e+01 4.076233262249208877e+01 3.883646898644240508e+01 4.027653494321647543e+01 4.191457143836070998e+01 4.116189334641849484e+01 3.644764019339378081e+01 3.568676398011855611e+01 3.850057911334442906e+01 3.696815566563208932e+01 3.577606974242588223e+01 3.320803886460116416e+01 3.431128691446050283e+01 3.269225704225280538e+01 3.274312326046710808e+01 2.867304624785031564e+01 3.115314141436031292e+01 2.961487707794400848e+01 3.151603487729028785e+01 3.027086960415073236e+01 3.104912123266220547e+01 3.153968344603242002e+01 2.928384112588251043e+01 2.974843167891543416e+01 2.636718126103086846e+01 2.531019958268629466e+01 2.599701819876038655e+01 2.720922520214326568e+01 2.551404396698654153e+01 2.393540455172367842e+01 2.647456725685351486e+01 2.369513462563308792e+01 2.320587288342522925e+01 2.301854795061805703e+01 2.423064097117772775e+01 2.240380921227792044e+01 2.457318923274823774e+01 2.325792261586164500e+01 2.350413451751228422e+01 2.278895202874206660e+01 2.188253616873878116e+01 2.115148192267919924e+01 2.329250546480549744e+01 2.258733683528660308e+01 2.291246276223765932e+01 2.231320340283627246e+01 1.893836303842236646e+01 2.287054049429288938e+01 2.105557731309620806e+01 2.140772629600468946e+01 2.023349043769305311e+01 1.891013244790615033e+01 2.179136244748935169e+01 2.161961366572804266e+01 2.003690220066058458e+01 1.920308226904275628e+01 1.866738263949394394e+01 1.937913468661699312e+01 1.854500638549686542e+01 1.997464312329590541e+01 2.041378013529545754e+01 2.174554520969712357e+01 1.739727969520785322e+01 1.791040357117730508e+01 1.725531434263129071e+01 1.900869356955217171e+01 1.666005560007615571e+01 1.741648592286808750e+01 1.774189971927487974e+01 1.949576641423065837e+01 1.688596404990421007e+01 1.467738127460530606e+01 1.641636921930255966e+01 1.352300402825922809e+01 1.515892940789759891e+01 1.598316535421856521e+01 1.574940894657790658e+01 1.464539291793698439e+01 1.339182800366718418e+01 1.471684056662740936e+01 1.261900105465065458e+01 1.306299227361897763e+01 1.459556128180293122e+01 1.362746173200954836e+01 1.186399896237917240e+01 1.215099485294183879e+01 1.198710766927017346e+01 1.414321433641871195e+01 1.189367866721269706e+01 1.097300635838767846e+01 1.342326708393730605e+01 1.163500104802673363e+01 1.196907266708833184e+01 1.170836887435516260e+01 1.373459508965947684e+01 1.264562186819522083e+01 1.160095310903004240e+01 1.119095012641264830e+01 1.358400887464356721e+01 1.264784778873393734e+01 1.184212228256426513e+01 1.114968628443774890e+01 1.182976677797244314e+01 1.324570815294514148e+01 1.292749079889293817e+01 1.187810043570187624e+01 1.400831254759751410e+01 1.310442163265398641e+01 1.161004229623089401e+01 1.212381727992096181e+01 1.170389421221393711e+01 8.993542363468314704e+00 1.238321364365798338e+01 1.044126570331600590e+01 1.074559588666561716e+01 1.200475393289807435e+01 1.303891276202459792e+01 1.107677650089635613e+01 1.019947871718467702e+01 1.241112230305606445e+01 1.166782257480327445e+01 1.087943682474655382e+01 1.012736431808965953e+01 1.122708865166956294e+01 1.097224692906310572e+01 9.675627857874303572e+00 1.159300778112012864e+01 1.076620130295309785e+01 1.003130976210363201e+01 9.769500588839733268e+00 1.033560211009811702e+01 1.179133302679006690e+01 1.206703662066228766e+01 1.167515480521711879e+01 1.279068589348953644e+01 8.862907767696027506e+00 1.059679464368789858e+01 1.320511771210472141e+01 1.031300862162995635e+01 9.986287455095734344e+00 1.333579380925342051e+01 1.221859137180361543e+01 8.130451621389948258e+00 1.098031346257996255e+01 1.051921041547668167e+01 8.657279410995364799e+00 8.810627349164938948e+00 8.368919130377408422e+00 7.392208430621534099e+00 8.856338733041450695e+00 7.893724463427317595e+00 9.447795717999632359e+00 9.495589603702667247e+00 9.668033925422706787e+00 8.814802572823944971e+00 8.656820952411967696e+00 8.858481539474761135e+00 9.948585905007613306e+00 1.055720729932224522e+01 8.856364824168466043e+00 7.531336831063572212e+00 6.901838497046218102e+00 7.026853810764539965e+00 6.978110689977151893e+00 6.655867774275197490e+00 6.967989882470130958e+00 7.959787544118083424e+00 7.023127354504677733e+00 7.457232922075900383e+00 7.791321241027433508e+00 8.018632023697861655e+00 7.178219957839328202e+00 9.826776406215898874e+00 9.006579017245453400e+00 9.007848780858070725e+00 8.933856842431460166e+00 7.786309388900376049e+00 7.528106805695609083e+00 7.588952673177997710e+00 7.984137286826243241e+00 8.502610779285712184e+00 6.628352598975622456e+00 7.720836815665161446e+00 9.539088063647778171e+00 8.525420495287177047e+00 8.276147613752046439e+00 8.998151651732840151e+00 7.871422831316091440e+00 1.011228565671443924e+01 9.735076946913467921e+00 8.618742301694442887e+00 1.111501387971552113e+01 8.974949003421809124e+00 9.450484912037330432e+00 7.619431968271414668e+00 9.599316781542613697e+00 1.019717056707043668e+01 8.386621244237014494e+00 7.829133592384481588e+00 7.953265637368651220e+00 8.911186142513507491e+00 8.521437380410739948e+00 8.796881876788445354e+00 8.997780133679546211e+00 9.250268353630490381e+00 9.845027889140650856e+00 1.011535982896841723e+01 7.451264951660261815e+00 9.453697536058646378e+00 6.923246158709967624e+00 7.854799543854405819e+00 9.356376799354876539e+00 7.919313042988596507e+00 9.343675304870464160e+00 1.043507533689328781e+01 7.995457338242702328e+00 8.551210970337555395e+00 9.699868682948549647e+00 7.976251779203729519e+00 7.860084556089465657e+00 9.293417872764637266e+00 7.885311417948077661e+00 9.877443783658797827e+00 1.097979221108226433e+01 8.146982433279193359e+00 8.573697134167508338e+00 8.035139101852134758e+00 8.935335951899823215e+00 8.599198102931099541e+00 8.176729728562115440e+00 9.075746245711897586e+00 9.331614091070361994e+00 1.047696507187083625e+01 8.359485979042243997e+00 8.078453256639866353e+00 8.548375408282121057e+00 9.216267031181464731e+00 9.536014477590333271e+00 8.397425377730751705e+00 8.624695061717911670e+00 9.440797412970079350e+00 9.801524949205779436e+00 9.358315483498984122e+00 9.814719366160286285e+00 1.029829638265842462e+01 8.858755238273202437e+00 1.046750751515194899e+01 9.160805881734900069e+00 8.089473692439435482e+00 1.054180089387282671e+01 1.001193644179581455e+01 1.017952586037589313e+01 9.948118353125648738e+00 9.204331527530820622e+00 8.086898635082427234e+00 9.789674172129123164e+00 9.099026552290423453e+00 6.505747183622185403e+00 7.558466090927950631e+00 9.317177309387369988e+00 9.413779805134996792e+00 9.456344465772721364e+00 9.124844530947150645e+00 8.151180319364978999e+00 7.455378938756420659e+00 7.140482524374205830e+00 4.455588679472011648e+00 5.696991508065127441e+00 6.154235446234761930e+00 7.467736912348313716e+00 4.550369095841913847e+00 7.148027863622862021e+00 5.221744061592374031e+00 6.141163557518345861e+00 2.630200585276865510e+00 3.921162166732705678e+00 4.874961720904424034e+00 5.781985321166614789e+00 6.229418309578576896e+00 3.267854707332594977e+00 5.178981282575615630e+00 6.594410406828766114e+00 6.126033393914702252e+00 2.944670600488318524e+00 5.676818809693690682e+00 4.919635957909419766e+00 5.445779150122825207e+00 5.438995761954067198e+00 6.268255807743797092e+00 5.409673010829325612e+00 6.682432656851398534e+00 3.946308110878087749e+00 3.554774292614664155e+00 1.811115149671939761e+00 3.006220237033530918e+00 5.216339471570953457e+00 5.576875046093356048e+00 4.608891426575915773e+00 6.974694893617731317e+00 4.816147802818435686e+00 4.201897131426519216e+00 4.110361422709048362e+00 5.722729421269108663e+00 6.474765899218859033e+00 4.386634030645845783e+00 3.290886550865455895e+00 3.876498538943495831e+00 3.574362097054594845e+00 2.887710480014090031e+00 4.329218826058154335e+00 3.863594527341589924e+00 4.842300421037763591e+00 3.185242967345215614e+00 5.126848542490844984e+00 2.321646992434146295e+00 4.655879806946609634e+00 1.380577241838175206e+00 2.809071978826008564e+00 3.366070316916537575e+00 3.811761762012786381e+00 4.540718639732857831e+00 4.348471556861621679e+00 2.656249368289528512e+00 4.027723341565039306e+00 3.494551709059138034e+00 2.501009326012040290e+00 5.062144933065495511e-01 4.157274947535350762e+00 1.730219017507655943e+00 3.292017175472707446e+00 3.843712164592782976e+00 3.353651797852340355e+00 2.830534586645702788e+00 2.545652195495073933e+00 2.042265230585249114e+00 3.550106115393362405e+00 1.587744533067762864e+00 5.964022932097895469e-01 3.960158096944938144e+00 1.298432460456589999e+00 3.012302320244828024e+00 3.368792381126616498e+00 1.390992156606106533e+00 2.679758043425787495e+00 3.302198886844344372e+00 1.242055775413143826e+00 1.683316704733603730e+00 3.032059216436585380e+00 1.685775874022743093e+00 4.533453504971458603e-01 3.190121434073192486e+00 2.620591668156618592e+00 2.433486433889841205e+00 1.220741009653347309e+00 1.189704554757514909e+00 2.794332505692476598e+00 2.065818520411377701e+00 2.091238369890173754e+00 2.851792662584668125e+00 1.256612776637441975e+00 1.985481270335836657e+00 1.789032959571400960e+00 7.329219765034961087e-01 2.384987072212050307e+00 2.703631842742769908e+00 1.018192625827582631e+00 8.063317016900823919e-01 2.581456335123968326e+00 7.217178128114818403e-01 1.336451112820018050e+00 1.201634816408811313e+00 3.480653125436389494e+00 3.195751686404122438e+00 1.875047442885122928e+00 3.912269179089721050e+00 1.170128460841689089e+00 5.944066496627209428e-01 9.621244007299026846e-01 3.438800450511597440e+00 1.401606093672721709e+00 3.433859235215900085e+00 1.721095870599795186e+00 2.159607362887339566e+00 2.238956279160612794e+00 3.978029364470363483e-01 1.725762042014999054e+00 1.325445260072698028e+00 2.029107412988686576e+00 2.896567529180567480e+00 5.967711596911100536e-01 2.052166538832437492e+00 1.540428816000761758e+00 1.625980994005875147e+00 1.532776422206922895e-01 1.019492431368583141e+00 1.114079678599139811e+00 3.138834221241268096e+00 3.542440233786708692e+00 4.491093353719221026e-01 2.489125815355714089e+00 1.549814983261821988e+00 2.552407093762723012e+00 1.950747646886157538e+00 2.370251022514360706e+00 1.283757649713319182e+00 1.183607666677837456e+00 1.144194733264822128e+00 1.003619768750379171e+00 1.234838673498126704e+00 1.383036171116280855e+00 3.385929111721280860e-01 3.051205920122926685e+00 3.450597364238593201e+00 2.429410643705610440e+00 2.884192206352297561e+00 2.893152074598829504e+00 1.955156610389975569e+00 2.663822861590423141e+00 2.010788189718983876e+00 1.611995598807456131e+00 2.440328228854835135e+00 2.328736384650090141e+00 3.233810731997424082e+00 2.602120961075446104e+00 1.248871924293449398e+00 2.339044576372269368e+00 1.453963819154837633e+00 2.729831133754587746e-01 2.401273194708324787e+00 3.838284419823891458e+00 3.166433956603706523e+00 8.912910003815924798e-01 1.565207142209063651e+00 1.832727634195756350e+00 2.051455027252812702e+00 1.736850080272831720e+00 2.202625186789853196e+00 9.802438130649524517e-01 2.526838866179749843e+00 1.368893724775776199e+00 1.398127861785965376e+00 9.205488002937731729e-01 2.671828753820751245e+00 1.073187197837863538e+00 1.800070841792229537e+00 1.160943588172567376e+00 2.080587546039360358e+00 2.743196026773704777e+00 2.073933571840399726e+00 3.569271330652538321e+00 1.648163183839567170e+00 3.303159237449962760e+00 2.464825453805401523e+00 1.653772486391096530e+00 2.403322743996785693e+00 8.394177830033445753e-01 1.962380523838534341e+00 2.855037386315604775e-01 7.590771478278733886e-01 6.621010273472843766e-01 1.539888662314442769e+00 -1.928948681320324932e-01 1.706499369340729322e+00 -2.289551866076234621e+00 -2.953654582111859828e+00 1.247318568265356920e+00 1.677456610101259349e+00 2.073869109526486287e+00 1.239846277095986826e+00 2.021609584512316982e+00 5.326877075294158548e-01 2.704718639884425624e+00 -1.652801394368420551e-01 1.634184112234815522e+00 4.509817503522630111e-01 2.881418952734482453e+00 2.718073393105109758e+00 9.735260987894758244e-01 2.193893287209559340e+00 1.351292267660218815e+00 -1.144346348048424833e+00 1.494716276132399102e+00 1.366005524795501858e+00 9.085987846177998595e-01 7.862078029012753433e-01 8.168779078065664390e-01 7.435180091398297941e-01 -2.866134379760469919e-01 1.402183275801803797e+00 1.299283117086122985e+00 8.852766350127387884e-01 2.204258217537192088e+00 8.281288638707490213e-01 1.242188153018190189e+00 1.497803557462517254e+00 1.142600392402410625e+00 5.571874049476247537e-01 7.015673541936012780e-01 -7.368280181224822201e-01 2.114493713071781578e+00 5.913458643441975582e-01 9.897861353055492639e-01 1.648420590590160550e+00 1.777493248473765330e+00 5.003083144858948561e-01 1.021947398444675414e+00 1.027840135169806324e+00 1.062314694705063456e+00 6.629706390421180595e-01 1.192129620093477227e+00 8.656616797978514688e-01 1.501341840666407634e+00 -1.902249070442085799e+00 2.514037412717761821e+00 4.730691020631922483e-01 9.965982373416606976e-02 7.723244591623054101e-01 2.435461929500200906e+00 5.002370851473120217e-01 2.306028221385327814e+00 2.779584891242048439e-01 1.917132405393734196e+00 1.571533858904888392e+00 1.270888000566606779e+00 -1.349814926837915596e+00 1.418014693471074228e+00 4.947999500841403497e-01 2.187888139268974630e+00 -1.092243241390804753e+00 -3.385997230309888417e-01 1.070598041119869892e+00 1.975810462618587504e+00 8.932897390506476798e-01 -1.437378340983928471e+00 1.174507298384335208e+00 2.670767135858012065e+00 4.369076685013897898e-01 6.728077543660450077e-01 -1.991085836204152526e-01 1.290355240915708190e-01 -9.708280388924050985e-01 1.685535520791362041e+00 1.961508726069540076e+00 4.237369353091363644e-02 1.181828883597591945e-01 7.374699132628064202e-01 1.013180989138428245e+00 5.315371887701586529e-02 3.568270888052362255e-01 2.247055892049583115e+00 5.880386209267968178e-01 -1.575139400284148561e+00 4.070181448955639825e-01 1.411583165627727121e+00 1.732914613778703483e+00 1.307671460544102660e+00 1.064600697087215719e+00 1.073533365941925055e+00 1.313638046447190011e-01 9.499916789137943240e-01 1.145708381547245303e+00 -1.963630816860190698e-01 7.298206836180965995e-01 -5.264629034441176136e-01 2.122288171438628357e+00 -2.266766359517081053e+00 -7.099019402162952685e-01 -4.895609362912745066e-02 -5.239465651319643591e-01 -3.448036731855961268e-01 1.008064837111733780e+00 -1.723479096903922092e-01 1.136190485885675061e+00 -2.191518325757617625e-01 2.167572459017265973e-01 -9.157964083632227359e-01 -3.545073514893643529e-01 -4.129754565974935038e-02 -6.296386633239885455e-01 -1.403662147176506503e+00 5.148648694352342403e-01 1.061064939679146280e+00 -1.062592887299878441e+00 4.644980991783916879e-01 -1.016499180338460429e+00 1.440464973943322624e+00 -3.612143541447016548e-01 1.023665351894485070e-01 1.070957432202755522e+00 -2.028716708422170001e+00 -3.465973281126616956e-01 -2.421321975089925083e+00 1.956674549014170150e+00 -5.762471296320844649e-01 -6.310840947044988880e-01 1.958841268165929239e-01 -1.364083769351676079e+00 4.052448638111378343e-01 6.392002261651484885e-01 -1.294723816923013304e+00 -4.841747579611316854e-01 -4.086207187888617892e-02 -1.175609950745863247e-01 -8.036233713576690363e-01 9.641435024616030747e-01 -7.968584825665155913e-01 1.976593810993403783e-02 7.341936379396900580e-01 1.585888611933620629e+00 5.493700080529519830e-02 8.024040003432636459e-01 -2.797834777026743103e-01 1.528140970764939877e-01 1.266893248869669586e+00 1.214575127834020662e+00 3.293597935282274042e-02 6.311968586917267032e-01 -1.412705247443254153e-01 -1.591171977214509425e+00 -1.236721688131681596e+00 -7.672287560584483135e-01 -2.253497280160128735e+00 -7.244485568931483543e-01 7.888537366565786524e-01 -9.193441167031697336e-01 -6.599712785276067306e-01 8.172203182232831153e-01 -4.124403241751367633e-01 -1.379203264658228845e+00 -1.538025962122110846e+00 6.637735768186041607e-01 1.233057128293562066e+00 5.302495852216291272e-01 -8.777771384776156260e-01 -1.688606528156254560e-01 -1.138889848380222780e+00 9.352790054090309724e-01 4.680023134734288548e-01 1.287662950555750419e+00 2.741408085825162155e-01 1.820994787728578368e+00 2.588404439580852534e-01 7.358181752677989129e-01 -1.746550375589135173e+00 -1.613359085685126981e+00 -8.186972845351784267e-01 6.664832696983999938e-01 1.579229704157237846e+00 1.355050513283243774e+00 -8.644856034863648286e-01 -6.615521924480485261e-01 -1.642869264612122127e+00 1.771594474920683976e-02 -1.185478129029969852e+00 -5.480527094700798907e-01 1.010803188803150565e+00 -8.351065089020736076e-01 1.018733824087700190e+00 1.025512725614215609e-01 -4.632201670546755023e-01 2.147717655733270892e+00 -7.723523835204462173e-01 -2.722899221681372994e-01 -5.896764879259114994e-02 7.868260104146325151e-01 -8.602661212553364134e-02 -1.302223874071255949e+00 6.019042728318629853e-01 -7.753267184896311948e-02 2.193485581239285054e+00 5.111171086372990890e-01 7.719857662185850011e-02 3.442587728996521768e-01 -1.182459967715410398e+00 1.639079725370596874e+00 3.790077217207474813e-01 -1.817527808195137595e+00 -4.403652842305001425e-01 3.423485855440772108e-01 1.392822240150048130e-01 3.814057635804872226e-01 -2.782610434577381109e-01 1.284676056732778404e+00 -1.535247739611475204e+00 -1.704356597903994741e+00 -1.979714116201467755e+00 1.460625655529268707e+00 -1.718578553660030206e+00 1.970348798306017224e-01 -1.303925736575965111e+00 7.306382504062687300e-01 -8.997692534913096507e-01 -5.565736542754964322e-01 1.025249999106398580e+00 1.374077109514327266e-01 7.250620562535980973e-01 8.986212588253030820e-01 -1.404680551320923954e+00 1.160670532454601389e+00 -5.759190579429321888e-01 -3.168210219410901307e-01 1.169760858015759242e+00 1.118316112641662752e+00 9.167490015524128177e-02 -7.095096730336181677e-03 -1.396013374807764107e+00 8.962074628252760800e-01 5.802972192144493224e-01 -3.405100666933331688e-01 -2.945446799166240304e-01 7.851139737944466679e-02 -1.532625591754894767e+00 7.569011121938351572e-01 7.800401035711832520e-01 -4.490775550339189959e-01 1.309545058234009129e+00 -4.435591056742479443e-01 1.243859112206842088e+00 -1.825068835489238039e-01 3.322354854310362038e-01 1.593504224120330937e-01 -8.261673202672644711e-01 -3.447079926285159246e-01 8.893978627234380152e-01 3.766578352152925580e-01 7.330620275749750725e-01 2.793233847641945378e+00 4.263754799338094204e-01 1.316155028981242703e+00 1.288883974790199671e+00 1.524770276341896214e+00 -1.809462174979222571e+00 -4.076123279195134619e-01 1.073684315598025796e+00 -1.170919477173887335e+00 -3.931416279065959307e-02 -1.293855912041343315e+00 -8.154305699280943454e-02 -2.370097361370420430e-01 -9.257347981341920162e-01 -1.259267173385055782e+00 -2.997355007753786382e-01 -2.006893077020780680e+00 -2.079320584645070191e+00 -7.756462770501033610e-01 -4.417786298869001982e-01 2.104972988637899611e+00 3.945463125279687344e-01 1.150970434273882737e-01 -5.304761010715979275e-01 -6.156170232358060268e-01 -1.752195852858248470e-01 2.922115070959504513e-01 7.335205817496523450e-02 -1.106900685851400779e+00 -2.536866008245062254e-01 1.494021070031487930e-01 -1.159346073912671526e+00 -5.284376005202081478e-02 1.128261093752920274e+00 -8.319561571143239131e-01 -7.758966252717612866e-01 -3.057630201038351592e-01 -9.542774591065834866e-02 8.740076593658143711e-01 -7.365309094286184299e-01 6.791861332840029020e-01 -1.248335995701321366e+00 -8.373806016493148263e-01 -1.093294148028229440e+00 8.637294100370349614e-01 1.339342377191771405e+00 1.168072810856776611e+00 1.874843063211935723e+00 -1.955138984527814705e-01 -1.018612040830966903e+00 -8.106350071315089334e-01 5.497666923010005036e-01 3.332203572952972537e-01 -1.752045551655272149e-01 -8.627505364736949289e-01 2.898073299123803959e-01 -1.010775919281428736e+00 -6.354673765148292075e-01 -2.312812410818844769e-02 -5.380782567822212092e-01 -1.325790474682597142e-01 1.015431676392554827e+00 -4.421147187381335164e-01 3.636236972507248671e-02 -5.679263446742984778e-01 7.454672745433121861e-01 -1.499466554347286928e+00 -9.587390945109708698e-03 -8.099494091431329312e-02 -5.158071621138774487e-01 4.218747794785868144e-01 -4.642523177752448937e-01 2.447495117507733298e+00 -1.818192194525962979e-01 1.109456043639499567e+00 7.620890326160565387e-01 -1.333374588163102059e+00 6.981719938340740228e-01 -4.332790121460420307e-01 -3.164493902408600512e-01 -1.006203125360922046e+00 -5.026232880682537929e-02 6.348209406234170959e-01 6.196804776591845476e-01 -2.283317296143722586e-01 7.613696110448174847e-01 -9.939297605396115731e-01 -2.483861953043005888e-01 -6.146104657068270916e-01 -1.371004859062348702e+00 5.363388494257104178e-01 4.385198946841406542e-02 -7.514459707157775670e-01 -3.579823522923332724e-01 1.510721077378294197e-01 8.827681194138377041e-01 2.582540653464132641e-01 1.141025862117005962e+00 6.853630842641011967e-01 -8.487554959216203621e-01 -1.019298606830517206e+00 -5.839791599897407037e-01 2.340573799671457345e-01 -8.134546013404595488e-01 1.419363572030562182e+00 1.264931046141956505e+00 2.905995191609576644e-01 1.113235959745523029e+00 1.176622789223026988e+00 -5.475770256277031622e-01 1.981761006105857426e-01 -3.723613459412459248e-01 -1.087526778713429509e+00 7.430557666370681824e-01 -1.503391601642576070e-01 -8.530176974192441586e-01 2.092348734747725203e+00 -2.482280152337104084e-01 1.005200840590539713e+00 -1.303610292534843618e+00 -1.755709726498341783e-01 4.670056272884419157e-01 3.987117882220806986e-01 -5.740543757433242966e-01 1.516261065012908915e+00 -8.132427812015671220e-01 1.072401453790643000e+00 9.840693219427952831e-01 -2.925101418848549129e-01 -7.617980280872284071e-01 -5.680113378393056855e-01 -2.274651114356308068e-01 3.221943488186471694e-01 1.855463229989890106e+00 1.897750857482893183e+00 5.443410111881676894e-01 1.597633308323648915e+00 5.136707269491181949e-01 9.676265311242078226e-01 5.819838854857939392e-01 -1.244257043236985272e+00 -4.829449061712753344e-01 -1.885468270844961491e+00 1.183939219338985049e+00 2.821936971055987731e-01 5.473429085616232648e-01 -1.160737792065089785e-01 -9.645740129934428087e-01 -6.802668970611094323e-01 -4.981886740233019140e-01 8.219598343108172056e-01 1.696714998378396233e+00 -1.641896121701234557e-01 -1.024337746466179588e+00 1.854835586850919205e+00 -1.561486044319340336e-02 9.561102291642222806e-01 -8.033330314615014789e-01 9.720256075106974425e-01 -1.015813488441241530e+00 -1.686711686586849501e-01 -1.086636524310968660e-01 -2.104977729507004458e+00 -4.313519731554001785e-02 1.187140716724250034e+00 8.173349945908422454e-01 -4.172637611890566700e-01 -7.085376415827899788e-01 -8.454615207932707488e-01 1.652927973320068578e+00 2.315130670127333798e-02 -1.056063256959606678e+00 -7.204774422825692415e-02 3.072663488994152869e-01 -1.675037139641023742e+00 -1.593320778939797677e-01 1.371335959866125387e-01 1.643719251484118335e-02 -7.271066019045506756e-01 8.953629927790184295e-01 -9.790177180715992078e-01 1.649514265969392879e+00 -2.379442392333080691e-01 -3.807404065113621505e-01 4.888641142797871542e-01 -3.194436031885704574e-01 6.181783446606275989e-01 1.028358625870012588e+00 4.187443611733002863e-02 8.711918291576834505e-01 -4.534480221797386745e-01 -1.061983026159277088e+00 1.600111235354098882e-01 -2.366907655807264435e-02 -7.080407268604302917e-01 1.590708635552759431e-01 -1.711605558275271832e+00 -1.717576435718227046e+00 -8.161386464831572873e-02 -9.527438306612204810e-01 -1.246503278681030835e+00 8.303395158684117039e-01 -1.197394210554352245e+00 -7.857431830494099323e-01 1.586636475462477047e-01 6.276299333532063818e-01 2.828009991627401104e-02 -1.192552121779585805e+00 3.168043434304698147e-01 3.027995244900146266e-01 1.613242298159595522e+00 -6.902817295683345566e-01 -8.606917447474322636e-01 1.364124144384267767e+00 2.503551774639122263e-01 9.733214526024184243e-01 3.622178183840432664e-01 -8.788424660957784296e-01 2.058776628979950285e+00 6.169487153352853914e-01 1.692308226813788175e-01 -3.242291951587463195e-01 1.680349549001888265e+00 9.449267209188296768e-01 5.191250037477781465e-01 -4.804611562548860015e-01 -6.322889073905098023e-01 1.207533607730636172e-01 8.198082368874151094e-01 4.063261734049530283e-01 1.112296198090923172e+00 -2.541924207637352717e-01 -6.232130283694082840e-01 9.228830853352796293e-01 3.310354968159303080e-01 -2.103852223707551594e-01 -1.207446289486968194e+00 1.500785838941441352e-01 1.997265302641960893e+00 1.192194349880490556e+00 -1.214733924096122741e-01 -1.299272648914890638e-01 6.171490596343152113e-01 -7.664639450812272825e-01 -1.271638356618053425e-02 4.114591886826070577e-01 -1.725473789712745010e+00 -6.107824587165978647e-01 -4.975516449861710488e-01 -3.766829027340737324e-01 -9.714164533796071366e-01 1.195024354600725314e+00 2.299163293871789193e+00 -3.339052330114152811e-01 -2.990984469619048514e-02 -1.696484101967562719e+00 -5.074276303564582147e-01 -2.551947267963696198e-01 -4.459434330030646043e-01 7.487262495782099903e-01 6.190843834680007790e-02 -1.302632371172735004e+00 2.130908224817746444e+00 1.530710287936752456e+00 2.179077991503693135e-01 1.760995045002294201e+00 -1.084134012163146199e+00 3.710266368450148011e-01 -1.402221981083162372e-01 -4.244102012839796600e-01 5.123439950218874328e-01 -2.665279915162728219e+00 -5.043114859348678536e-01 1.044119514398125448e+00 7.588158993732589674e-02 -9.624966510319969692e-02 7.069050176207156699e-01 2.960909243884174202e+00 -1.436151345332098872e+00 1.940508634241816244e-01 -1.249207507537530404e+00 -8.151635080334717065e-01 -4.750509545016472490e-01 1.181334072124474721e+00 8.900908401121867541e-01 1.155474208319864138e+00 -1.174742893487707773e+00 -4.586870515113103952e-01 8.697609364154234024e-01 1.288732128792650977e+00 -3.581479982951248919e-01 3.589611454451450134e-01 -2.922709774701047758e-01 -1.900543568290581575e+00 5.197230698116089842e-01 -1.531732753861589469e+00 -2.828040279666764988e-03 3.444818793487164577e+00 -2.416346275238786812e-01 4.931682856946895122e-01 -2.295629439051595444e+00 4.175583974895364370e-01 7.832321886279863810e-01 -1.453688765639702396e-01 6.028715313124516362e-01 3.085087884235965250e-01 1.263476707466036464e+00 -4.818212882310011214e-01 3.406687586027366543e-01 -8.644442933881534286e-01 -1.249568884586906847e+00 1.189522717483049385e+00 1.102329013549319114e+00 1.529754668836591058e+00 -2.491866955817924334e-01 1.244407567467646025e+00 9.988519183634865239e-01 4.681549735690158642e-01 -1.893809611353454714e-01 1.253291676928864673e+00 6.779540647539264997e-01 1.927627713426302236e+00 5.463437750660182779e-01 -6.729618004016241217e-01 8.997054731417625240e-01 7.920557591909580530e-01 1.097017560072272691e+00 -5.478298481895041983e-01 -8.662944447624554289e-02 4.888274331466926359e-01 -1.903598592953097829e-02 -6.754825452501929117e-01 7.263367707353771130e-02 -7.335314240581827239e-01 -1.325027714755738217e-01 7.538667567659761426e-01 -7.795033173161772244e-02 -3.837247207141288724e-02 -2.396978548748038840e-01 8.979779801737027695e-03 2.823761724467734879e-01 7.800799265376533176e-02 -7.181870724373454751e-01 1.145112481399122473e+00 -9.878028398753654349e-01 5.448716709170316891e-02 5.006548798788058585e-01 9.218316622328341925e-01 8.617448130318935418e-01 1.044145675649738036e+00 -5.476260129509433194e-02 -5.966183085966502153e-01 7.016142392794609828e-01 -2.253603902741780463e+00 -8.867835773616096484e-02 1.054286669676545385e+00 -9.976989582223297903e-01 1.613852973740256547e-01 -6.997964598316706031e-01 1.684607924744003560e+00 1.503694457735666457e-01 -9.426024273510721363e-01 -1.314245450329094567e+00 1.044701670271402261e+00 -3.903461075228937815e-01 -8.269233535312106032e-01 -1.468302848514695613e+00 -2.846857491769505977e+00 4.505249873680167716e-01 -1.198404738796667646e+00 1.007022305865499234e+00 -7.780126492573727903e-01 -5.033379928809793569e-01 4.032793660965283689e-01 -1.418327728553684386e+00 1.927513130144394293e-01 8.267134118121553799e-02 -1.371494761811292706e+00 -6.917785535268551333e-01 -9.640800907046165324e-01 1.312355442546510147e-03 2.035057672427325604e-01 2.551755025301839730e+00 -2.755935244843845666e+00 4.893334142111917529e-01 -1.463040961681973062e+00 2.543043904797202881e+00 -3.653590021356831197e-01 5.293270342087127434e-01 6.727760726664361313e-01 7.551383338365186271e-02 -3.257487777365709047e-01 -1.287700131967256245e-01 8.223462202989941794e-01 2.826051270823372596e-01 3.037663482774713986e-01 -1.506836941134836794e+00 3.729804769138018727e-01 7.466385775066904928e-01 4.177184184348354812e-01 1.950977551222355055e+00 -4.196588094525455226e-01 -4.839395492927632270e-01 1.733384941824328562e+00 1.841488267661907763e+00 1.025319380131350933e+00 -8.721962045387016138e-01 1.081195704709916994e+00 -1.261179887792954757e-01 1.473780847741581190e-01 -6.608324051150278600e-02 -1.582916560723819810e+00 -7.852764893818328651e-02 -1.388927145379254657e+00 -2.333792968583725813e-01 -4.200618681856436720e-01 8.262709381892462401e-01 -1.059058115629296193e+00 1.558177090759271133e+00 -5.739311903815956795e-01 7.986487701912964310e-01 9.995095965213889322e-01 6.504442192259101141e-01 1.506442220811314403e+00 1.563890108328485629e-01 2.131970517327604897e-01 1.055988381125263942e+00 1.507616503711158629e+00 9.056618634579889360e-01 -5.745130247497066689e-01 -9.714477346934793367e-01 1.324232662693549389e-01 -9.813861829350992161e-02 -9.706470641549883593e-01 -1.233436766942203500e+00 4.172573205487691839e-01 2.228016385279554534e-01 6.005285863041391892e-01 -3.254844539629360711e-01 2.161214907885899539e+00 1.983423993386966219e-02 -7.884467359506821538e-01 2.321508017445520211e-01 -1.173716936308838887e+00 -1.751086887215623111e+00 -3.578087946547513498e-01 7.882943212161950264e-01 5.845423345791136427e-01 5.836873038945349368e-01 7.639014880665849772e-01 -1.100251730959760810e+00 -1.568439302731887031e+00 1.106979958846665973e-01 -1.549390036467444887e+00 -9.651452251734327081e-01 2.490688622153471310e-01 -3.489819865646746067e-01 2.427141136281042666e+00 -2.240094835221071001e+00 -1.021678805578862814e-01 -9.688080334734482379e-01 -3.248369892946508242e-01 -4.683645751407535252e-01 -1.658654830092148424e+00 -4.029929131791226693e-01 -5.817139233578683122e-02 -1.884595308411130543e-01 1.186217052956855950e-01 -4.048444403264461200e-01 3.519459106482726862e-01 3.226716262686534775e-01 -6.438050001802371192e-01 1.578696871097606369e+00 1.467298744213088035e+00 -1.633420840389680828e+00 4.193759381494817640e-01 1.516060488717094534e+00 1.207426923811708158e-01 5.325449275880864697e-01 5.691780094966506498e-01 1.722816688921807032e-02 -4.123935944401608267e-01 6.323148870795094467e-01 -6.390842157874639107e-02 -3.105245122492166776e-01 6.152737418274757397e-01 -8.310422205427586695e-01 3.522447648910323470e-01 1.900261145689581543e-01 -4.883436701147451098e-01 -5.267089118396056646e-01 1.695454337528241151e+00 2.990477710854651944e-02 -5.139584858814137958e-01 -4.277163074635649265e-01 -3.650629733344009642e-01 -1.713137571966116823e+00 -1.148731847256651672e+00 5.755810081421125490e-01 -1.625560017379706235e+00 8.645720552456294117e-01 -2.199965893397729300e+00 -3.719101920237734005e-01 4.492112667576129703e-01 8.574370913088311674e-01 5.715715996591774761e-01 -8.526113359690710158e-01 3.733228520612195678e-01 -5.159924538198580324e-01 -1.334274246725195012e-01 -1.487855143549153825e+00 -1.030731775526143590e+00 -1.069669865840039646e+00 -1.316462568518845244e-01 -1.182057285244418221e+00 3.721915018544029174e-01 4.358859232238735393e-01 7.460124155414934455e-01 -9.551041050662696374e-01 -1.172595962932767355e+00 -5.641823315684411227e-02 -5.080489911291351524e-01 2.545097553734307461e+00 -5.643945439054169899e-01 -1.619904849695993576e+00 1.179538040156035000e-01 -5.052841125642403286e-01 -1.074005453804104393e-01 -1.367802325560445453e+00 -8.119850562783524905e-01 -1.791348852997131536e+00 9.817977099112945583e-01 -5.357658935017846069e-01 7.701049801584773924e-01 6.155638157593021909e-01 -2.337741429779287117e+00 -4.606531677820256965e-01 -3.068349382866784603e-01 4.260798983346073543e-01 -2.354215191628881432e-01 -2.336812862570116334e+00 5.167077429450376291e-01 -3.496606585858704208e-01 7.158370427230298372e-02 8.539911570456352186e-01 1.722175014099312396e+00 -4.790395840933532878e-01 -1.082504577352050745e+00 -1.001569243786367691e+00 -9.223653525201802594e-01 2.223322632282102862e-02 1.085443433949920156e+00 -1.752894309501987213e-01 1.664225842592146787e+00 1.679281396149262529e+00 1.520711947205699355e+00 5.896417853539568515e-02 2.273849018754405815e-01 -2.309286443682812828e-01 4.074989747835043308e-01 -2.195909726560522565e-02 -1.045181707867814946e+00 1.262261908062199955e+00 4.750875158453538027e-01 9.976295798009681137e-01 -5.226593115227734510e-01 -2.641878408042825366e-01 -1.162951063091049564e+00 -4.709054654326518818e-01 -1.846873718613262438e+00 5.234009521181265390e-01 -1.740914334866833002e+00 2.293436617035783942e-01 -4.885505528638159345e-01 8.640425649643296291e-01 -5.373313249561179061e-01 -1.338198507478804089e+00 3.018882703198552675e-01 1.787722972772539443e+00 1.325638953948039989e+00 -5.235295220979774289e-01 -1.335282886700152494e+00 -3.992442795316697990e-01 -1.132039467485715489e+00 6.979659634163813964e-01 1.124897460174387603e-01 1.573432714702244661e+00 -3.334497462844525084e-01 5.157655236167595358e-01 7.690101917732787562e-02 -2.987873153909377799e-01 3.530887024171187188e-02 -4.310445748728885529e-01 -2.840916508503408267e-01 -1.980123171465743681e+00 1.031274039889412464e+00 1.471989337126612396e+00 -9.614443668787819863e-01 -9.470648500393634428e-02 8.665795442101462687e-01 -5.868254004575923499e-01 -1.266903485968715826e+00 5.230101933614852289e-02 -9.746464045457182701e-01 -1.857240202405966212e+00 -4.213077979115917859e-01 -1.352260385285712685e+00 -5.679509860768877649e-01 -9.017952507935342865e-01 -1.234697980038146764e-01 -1.800122448339630810e-01 1.866070861789587809e+00 1.861218964643331253e+00 -1.567493628023414187e-01 2.129604893016899148e+00 -1.015025518851658676e-01 -1.454149518321786738e+00 -2.968488235291603591e-02 -9.270902937430210988e-01 6.471378408038254149e-01 1.664444635050147392e-01 4.729424083270379886e-01 -7.274547399415032256e-01 1.688308278741884383e+00 -3.302659458432972706e-01 5.475626954104667599e-01 -1.899836667426990922e-01 -1.850199069263405161e-01 -1.583338832407011620e-01 -1.493999217872108987e-01 -1.780283157714479536e-01 1.495501185800710120e+00 -1.151628426467731225e+00 6.223993038421398172e-01 1.407689015216301298e+00 -1.317535035916587161e+00 -9.359810979822731358e-01 -1.157088694539289087e+00 1.224450041576193415e+00 -8.691930153445913687e-01 7.685423955076963187e-01 -4.666794438628858455e-01 1.946178099470398548e+00 1.997355225300515014e-01 -9.879023224579579487e-01 6.292816911222587350e-01 -1.286707259313677687e+00 1.920532383173752633e+00 -1.061122986278774105e+00 1.292715097874991059e+00 1.995346136034969464e-01 1.890554119990812409e-01 -5.597947547098132137e-01 7.238737127039125419e-01 1.785211080750137569e-01 7.161037435565943410e-01 9.001572862463532720e-01 -3.628836314363906856e-01 -1.898854931881497898e-01 8.147360045592599853e-01 -4.792573860555134346e-01 1.102724868764588979e-02 -2.161059971414347469e+00 -1.296392408972265597e-01 1.353247825439887642e+00 -7.249758993705668342e-01 9.069607498938707657e-01 4.571249643435104648e-01 -6.237460750983597757e-01 1.443018144369766720e+00 -1.060970890121939680e+00 2.837178788198324933e-02 4.985580603682320810e-01 1.968070606150804869e+00 -1.243500616433201644e+00 2.413052396747649819e+00 1.289413826179607758e+00 -2.643708989696425871e+00 -8.446567990277701332e-01 -1.543023204249691360e-01 -3.440733319088167264e-01 -4.644702858819600017e-02 -9.967820447362061298e-01 -4.911918001093364405e-01 -1.307606807418170147e+00 -4.862613327594584867e-01 1.976513651018290685e-01 8.117462210365020692e-01 1.619816484115457644e+00 -1.345068109733897233e+00 -2.390140768964544860e-01 1.572152181782505431e-01 -1.004014861453446317e+00 -2.258338882532472169e+00 3.888753020339204558e-01 2.312017980627974367e+00 2.813007382688568758e-01 5.914060855574684306e-01 -2.683873748436673701e+00 7.720198057614123810e-01 -1.473614489406326555e+00 -2.327206620705216000e+00 -4.858363964276760649e-01 -3.482068616385419757e-01 7.727864855239250375e-01 1.402456342840474823e+00 -3.911795848998299574e-01 -2.082638741590035369e+00 8.609035747434382602e-01 1.030321660345298707e+00 -3.170401849747904732e-01 -1.616801631453560484e+00 -9.557745600220648452e-01 -5.115127119012327084e-01 9.051862835028552379e-01 4.968126456802892110e-01 4.343409320743036317e-01 -1.494713202161724319e-01 -9.120985622070294507e-01 -8.283453649068617253e-01 -9.400348438175349930e-01 -1.251916230188684587e+00 6.390797190001315520e-02 -1.830688934743968543e+00 7.207076838160166865e-01 -2.109041672341003260e+00 2.029660103580866348e+00 -4.782104865422807660e-01 2.169934152384833392e-01 1.134613362760580066e-03 5.464972760375370608e-01 1.427605988022213168e+00 -8.854131723255159736e-01 8.557905313284978888e-02 -1.733152750167630748e-02 -4.393746459194358689e-01 -1.178021052066217378e-01 -1.437163402049674854e-01 -8.290505135946047988e-01 7.661425558233450062e-01 -8.531969441129776399e-01 -9.951539566607245924e-01 -1.096956805943475999e+00 9.776773729220862574e-02 3.511412939599907745e-01 -7.341771803523532425e-01 2.918771887957573585e-01 -3.126555792399252076e-02 -2.143748801313288155e+00 1.052484711598483447e+00 1.223743676496820587e+00 2.835935566887782394e-02 1.302561139823683156e+00 -8.255583132943784541e-01 -7.747958370031944320e-01 -7.026639799067986580e-02 -1.440775452103579157e+00 1.819582507473073596e+00 -1.756718042623301113e+00 -1.502532572326316762e+00 7.272414353266266618e-01 -6.254029001931771248e-01 -7.470370660353623515e-01 2.156379690490467738e+00 -1.714599110700283369e+00 -4.775962683850810686e-01 5.253822785043201771e-01 9.617653859439155850e-01 -5.383463809975835845e-01 -2.781122626633433903e+00 4.305624474631696841e-01 -1.526348519658450309e-01 3.932166036842874579e-01 -1.295020899560078986e-01 5.567230243601697243e-02 -3.941033576166992347e-01 1.118182845864792663e+00 1.617029462544416152e+00 -8.191812929173558633e-01 -2.982558330705764149e+00 -1.464569876829629580e+00 4.978587200546094049e-01 -3.048345011172347019e-01 -3.781103671103622221e-02 -1.681221910075130888e+00 1.631704352041142947e+00 -1.964502840684938800e-01 -6.403545043000770098e-01 9.010139840730662514e-03 9.844882734373582023e-02 7.877522306109046024e-01 -9.049733586105909722e-02 -1.532700960360163789e+00 -1.226216260093127286e-01 1.467680366158919281e+00 -6.538353213702032818e-01 5.969162940192093147e-01 8.926758638881074903e-01 -1.192878073106912046e-01 -1.073452991274872259e+00 -8.504302538331445782e-02 1.282216078221517508e-01 -8.804518179184015469e-01 3.863721789948927898e-01 -6.038594761136481526e-02 4.316015875904758992e-01 -1.748460919468077246e-01 1.366783824806189429e+00 -2.495332079706258921e-01 9.384137496641548060e-01 -1.080953022089872206e+00 -1.070286312756698610e+00 1.135500993472982056e+00 -2.324104094892525563e+00 1.277746888371187772e+00 1.428538582231662357e-01 1.486652575079782990e+00 -7.595077652551569525e-01 -7.865362753816898533e-02 6.037002113654570401e-01 -5.293468022841251175e-01 -1.542376932786043486e+00 1.866382576264825344e-01 1.500505408396833051e-01 -5.532215336207697565e-01 1.336815628891277363e+00 -1.830649835104618317e+00 -9.819373834696839554e-01 2.402046764556228439e-02 -1.137959851645797826e+00 9.013811207864335096e-01 -5.160765888073495233e-01 1.317710494182083414e+00 9.204126781036375826e-01 -5.183915178572036098e-01 1.865643859638190571e+00 6.762816182603212933e-01 9.589145637233201791e-01 8.495666619317282509e-01 -3.767213458213348187e-01 -4.566998489538742212e-01 -7.094191342266584765e-01 -2.387676519569500999e-02 2.750270954100703102e-01 -1.846041206186705974e+00 9.356161053886805634e-01 -9.327202501061332418e-01 9.390847984175279550e-02 -8.173351933820294235e-03 1.238972895493044124e+00 6.696043578481564174e-01 -9.823356986994259410e-01 -6.953693786005757937e-01 -8.467534318775881141e-01 -6.811806888850288066e-01 3.132418485202508318e-01 -8.799290877639395214e-01 6.301648100084671356e-01 1.628199615454473559e+00 -9.483909911480477017e-01 2.688364726010195049e-01 -2.186182476849551914e-02 -3.721788887501537579e-01 1.494048381342511465e-02 -3.883107138515174417e-01 7.004913061412710862e-01 -1.340627566698861850e+00 -5.648182136089603400e-01 -1.858578868954989527e-02 -6.341138853630526873e-01 1.482729795317886623e+00 -1.045446082936948295e+00 -1.327158402748891408e+00 1.065529904363422986e+00 2.946762115894184519e-02 -5.893220616144120294e-01 3.626683368542178987e-01 -2.974064664443926365e+00 -4.101433494787013467e-01 -1.075397209977930979e+00 -1.318809561721572710e+00 -1.197909206070304267e+00 -9.275401525788585788e-01 1.121469606654205697e-01 1.099627933876116792e+00 -4.947480196729052947e-03 2.832128517015337077e-01 -1.046219268232554123e-01 -2.410784808845010674e-01 -3.852414563265003644e-01 1.227959730915361147e+00 5.695286448251739575e-01 -7.232970950424152390e-01 -1.464634185386316512e+00 5.497584217624862379e-01 3.436863450014236987e-01 1.983213058474917606e-02 2.268142049581704511e-01 1.152563702737883621e-03 6.922017336800617704e-01 -1.138435768039268159e-01 -1.383196518670945396e+00 1.105799370768273615e+00 -2.458337644397493582e-01 1.915180476577203195e-01 5.310232300510699943e-01 -1.436801649543144377e+00 8.207679786165784641e-01 -1.322747623609236145e-01 2.666756372978880574e+00 6.326094878796645338e-01 9.682500480029938572e-01 -9.220076203208107390e-01 -9.604740477460896875e-01 1.461463097365007568e+00 2.499123293692610659e+00 2.418799046226545804e-02 -1.845570193387655156e+00 1.015865917364377813e+00 2.686772010048777970e-01 -4.035846135751853248e-01 1.893205130528126778e+00 1.033091771531691849e+00 2.793381170580698236e-01 4.698759711399690953e-01 1.176021814101599450e+00 8.564399695811424351e-01 1.564552773576890043e+00 1.044002292795291220e+00 6.259409971331387768e-01 -3.310244702515245940e-01 7.040741826665126712e-01 -2.254314171769770336e+00 -3.761486937601072333e-01 4.538153057277938829e-01 -7.810844642894225753e-01 1.514046667689872061e+00 -2.840445108617056236e-01 7.343917983596003340e-01 -5.096321378730124252e-01 -4.358405718131431184e-01 1.426484354087249828e+00 -2.829899020552180122e-01 3.762520888765110566e-02 1.903254850781432639e+00 -1.336856830241985206e+00 -6.727407433636753975e-01 -1.279573084782566594e+00 1.046166904341102599e+00 -7.949935719626584074e-01 -1.994086894387561981e-01 -1.547240758368986224e+00 -5.627750275464221685e-01 2.015769682798234930e-01 -9.090400992308126371e-01 -1.989704100180835544e+00 -1.065084535717204295e+00 -1.549197299041894738e+00 7.223204691304847547e-01 2.360123198659982990e-01 9.689838042344592894e-01 -2.272205712731792726e+00 -1.801480476287291799e+00 -9.478747350755724055e-01 -2.769572321897577627e-01 1.872746176104583382e+00 -9.860114755446763857e-02 1.255768534932647729e+00 -1.304710324486989981e+00 6.083796649062547246e-01 -1.627489441930899838e+00 7.232043447875214914e-01 4.484418618547659219e-01 -6.884479836680068576e-01 8.571776987095235389e-01 6.711388157253735942e-01 1.204171335758874063e-02 7.012628486667258354e-01 -5.336969583114997001e-02 -5.937853892080481311e-01 8.425224499635449726e-01 1.727465349175502984e+00 3.707340917517861628e-02 5.683978768993973585e-01 5.525280516505824968e-01 -4.633478136968501720e-02 -1.600745493024738064e-01 -2.811329131676681969e-01 1.349403900494958508e+00 4.121722097759624170e-01 -1.027332067410915872e+00 1.130731880127674005e+00 5.076972911557401380e-01 5.770331846088554428e-01 -4.496324617063728879e-01 -7.577678392137253416e-02 -1.058461411789780371e+00 2.896776599136804964e-01 1.336336026366935714e+00 1.212543610385680148e+00 -1.873123554519946776e-01 -1.088376933748237629e+00 -1.560643978706054702e-01 -8.294801347593230845e-02 -8.520214389693895329e-01 -2.264384376726767290e+00 5.114853216030865179e-02 2.257359966426210729e+00 -5.689242827536254987e-01 2.343027641940498632e-02 -7.560069332347009174e-01 1.438925677331942821e-01 -3.494706648640455993e-01 5.741469949982628274e-01 1.735676167225558564e-01 2.139422091359015343e-02 -3.052882050641385070e-01 -1.244749334891423809e+00 -4.477922060785190506e-01 -2.062440756294560418e-01 -3.883210094933784440e-01 -1.393659385606031753e+00 -9.237973042770546428e-01 -5.929209182862181793e-01 -2.149801716139745356e-01 -1.217631136168058292e+00 1.049875034498041870e+00 -1.169518024725417327e+00 1.008761367404923392e-01 8.986713900274410083e-01 3.014824530347609000e-01 -1.277294085481178385e-02 1.700401832170392036e-01 -5.075154679063468288e-01 6.073830049283355237e-01 -7.295877137574477422e-02 1.349941913950590155e+00 1.558632885408836266e+00 3.880036247075867584e-01 -1.158962258341179608e+00 1.487823652737417339e-02 -1.248670489736567912e+00 7.060841953650134339e-01 -1.022941023282736950e+00 9.521353515249193766e-02 -1.351711597536801701e+00 3.628121687108106230e-01 -5.285913709236561564e-01 -1.408953444557918822e+00 3.662446675276142538e-01 7.975251823642626192e-02 -1.223524482087136267e+00 1.367611976430235465e+00 2.438019639510728143e-01 8.663351520150123219e-01 -8.206642652025575302e-01 6.014181822709969288e-02 -2.007600549315511837e-02 -1.316777983435168053e+00 -3.352935892634771875e-01 1.252322988572544205e+00 9.883809810246384497e-01 -1.956551569449775041e+00 -4.120547564249720240e-01 8.799176987646103454e-01 1.775928762363911506e+00 -1.018317238663730029e+00 1.911484366572017368e+00 5.911354303110226693e-01 -5.686066353233967252e-01 -6.566195370530997222e-01 5.271353766606668989e-01 5.209453481068061498e-01 2.530603253087763793e+00 -1.902931515984319422e+00 1.074635809530580799e+00 8.596152038078365143e-01 -2.418516651676344831e-01 1.256061184178081658e-01 -6.319107448459462262e-01 -6.618596457567217373e-01 5.360522524523689825e-01 4.926478972112511290e-01 -1.020389477197776867e-01 -5.613989773833824026e-01 -8.693368282313844730e-01 -3.316886631486758996e-01 -1.120658326418809247e+00 -1.886820982061448770e+00 5.662441875326534868e-01 -1.940543716894243542e-01 -6.211082230890569988e-01 3.998532074252948987e-01 -1.170107351451595834e+00 7.835414541903744645e-01 1.496783213740152663e-01 1.987525042941481468e-01 8.035397015691436717e-01 -9.795340548460917951e-01 -4.806257238149823363e-02 1.623635948304536225e-01 -1.924250528103728097e+00 -1.293794262032794906e+00 3.298182800366580292e-01 -7.012712087297041652e-01 -6.462563658521575105e-01 -7.941826575781414377e-01 1.156677794116597324e+00 -1.020904648596671516e+00 -5.787115199109803543e-01 6.945138135961126391e-01 -4.516423943991301759e-02 3.259554968039690137e-01 -1.943427157652216353e-01 -1.298322210927291165e+00 7.816908283380196165e-01 1.940066254366014320e+00 1.208696839065735995e+00 -1.861535713864677088e-01 7.380953068719662280e-01 8.278026850535049608e-01 -6.063525027444075510e-01 1.746384637971323261e+00 2.368311676854665038e+00 4.465644722982293202e-01 1.051105117957040758e+00 -1.797408029024809561e-01 5.603257968705410708e-01 7.046824722388010942e-01 -8.066133235251325972e-01 8.108316919888347574e-01 -4.017998746102326435e-01 -1.174007625607936145e+00 3.053875491959539556e-01 -5.263031067208164826e-01 5.316216307413633713e-01 1.037970342305874372e+00 6.907696525207166482e-01 -9.322737363009654388e-01 1.084768342550179065e+00 1.200377421895220342e+00 -2.128735336437017178e+00 -2.049499698837946582e+00 1.419532218656682332e+00 -1.573728631153122060e-01 -2.125262238501258061e+00 3.553025619476362640e-01 9.701415882120405509e-01 -6.960529941753160754e-01 -3.420245859654448273e-01 -1.029508713900492589e+00 2.277190848835168424e+00 1.017649714704836006e+00 -1.457922957298175781e+00 5.708187411946675782e-01 -1.622403540713037717e-01 -5.356786770255100860e-01 -4.863083984029732409e-01 -6.629962791154359047e-01 1.149843762783156809e+00 -1.769341230826942502e+00 -7.389656153149136708e-01 1.068498323673896300e+00 1.027795376743773526e+00 -6.058927268306405489e-01 7.209551172028303423e-01 5.358294493121887880e-01 5.590604369723514155e-01 -1.017989319648926250e+00 4.536114528037748506e-01 4.061254936998019427e-01 8.885602469327621433e-01 8.367400611536837118e-01 -7.361948580094723749e-01 -9.140713370457371756e-01 -4.899592999056545106e-01 -5.730602149349266899e-02 -9.599472260378517962e-04 2.682212989921408663e-01 6.178893218278403987e-01 -4.541820079869197668e-01 -6.557778039989972663e-02 8.536659896580545137e-01 -1.213062789466353042e+00 9.132986831129001892e-01 -9.392777199664794630e-01 -3.422457268143153097e-01 -9.389166829197165276e-01 -6.853688934478241457e-01 -1.872472438246133297e-01 -2.518150084551651791e+00 2.460685479485663407e+00 1.138349949813476591e+00 -7.162074601141475184e-03 2.972798186153832178e-01 -1.899571126085898731e+00 8.450014547503349460e-01 -5.501462748334030595e-01 8.497869732485595629e-01 -6.189314864845876230e-01 1.356964874097989382e+00 1.276981296969931234e+00 9.333057962693781517e-01 4.147219853666867656e-02 -1.204693109202130685e+00 -1.478542444917128718e+00 2.254707492979078631e-01 4.555335593750082790e-01 -4.295652983250288978e-03 1.855526302992115850e+00 6.493942970850041796e-01 -1.017180601111774552e+00 -2.532487239487099195e+00 7.928424165680675317e-01 -1.796671246525012589e-01 8.673291046014441896e-01 2.857481225995064378e-01 1.306648805585628459e+00 -1.531054009414879014e+00 -7.887603857930843010e-02 6.717679261103624011e-01 -1.726910717397371453e+00 -1.572299918407763064e+00 3.049409531163385645e-02 1.254412482129963591e+00 -1.149083556138486450e+00 8.072752949236405851e-02 5.371209333945607955e-01 -3.626825362524234708e-01 -3.758466365980532575e-03 -2.962194913116099060e-01 1.682543279628379018e-01 -1.479115756019507177e+00 -1.136329913563934202e+00 -1.333018891408017437e+00 -1.004364407429782391e+00 1.402989222690931514e+00 1.227714544012530995e+00 1.330847006833282498e+00 1.297087307368643971e+00 -9.081774544239245017e-01 -1.708500905547273296e+00 7.871148767361219045e-01 4.895231056582836637e-01 4.143456849242658224e-01 -1.892916225972311128e+00 1.140575364388244139e+00 1.011509317374283956e+00 3.393012417949836657e-01 1.006511536729191025e+00 3.781880670416324364e+00 -2.225266742187655689e-01 -8.646495461520058434e-01 2.655167517064244698e-01 -2.574029989968066534e+00 -4.606511738361142583e-01 6.287475956535534261e-01 6.984464879031253570e-01 -2.203575725199645063e+00 7.603992159931873829e-01 -4.265416229607045806e-01 -1.044109377243506387e+00 8.951249193627239809e-01 9.936653857737440809e-01 -1.330693038576740816e+00 -8.446364688509867547e-01 -6.370840796149825902e-01 -5.382875610008244216e-01 -7.016877986397377365e-01 -9.913075287747052933e-01 -6.377789733713504772e-01 5.055492555569538471e-01 3.267627201513952084e-02 8.350518286909592858e-01 -9.708328362073893603e-01 -1.610733564976462862e-01 1.036317780885636086e+00 2.678254229054315982e-01 3.136126056675745399e-01 -1.292090115669893846e-01 -4.118309452876800059e+00 8.791274791125542887e-01 1.369508166490672085e+00 2.051989337701076166e-01 -5.244835960533258401e-01 4.195136878814247350e-01 -2.797480312447399031e-01 -4.940437251014002107e-01 2.217193478674896190e-01 -1.191332500694164853e+00 6.755502838741780369e-01 6.905379147739049150e-01 -7.746140255869993219e-01 1.054626110651143645e+00 -2.833932493779341755e+00 1.245756806176403275e+00 2.814193101132027031e-01 -3.522027512660345083e-01 -1.147610847238526022e+00 -8.350060043251868527e-03 -5.583471910949546757e-01 1.136742344232382740e+00 5.262376008077472855e-01 2.606500056860692333e-02 4.801887079895130195e-01 -4.103749035699109093e-01 -9.679026435476364432e-01 -7.087339102680881853e-01 6.983717589153661809e-01 8.789008063606134069e-01 4.901477227301149764e-01 -6.030024037798193542e-02 -1.855889007321568140e+00 2.273058839403984788e+00 1.000948247534066304e+00 1.230823599826302628e+00 -4.041769636977103342e-01 3.643626720242634232e-01 -4.307054880447780398e-01 1.102670793161373730e+00 1.179289897350559446e+00 3.716211159319272594e-01 -3.496700687804499275e-01 7.558652349801018300e-01 -1.005385664253100275e+00 -1.536315316720145097e+00 -5.526425593357499333e-02 -6.588308261081817774e-01 1.997752215290780897e-01 -6.728793762791996924e-01 4.165160436665522048e-01 9.212115900313071482e-01 2.841413362543821486e-01 8.346047806354179865e-01 6.679830007145561854e-01 -1.025268455590953587e-01 -4.277347650239305410e-01 8.342199311905212911e-01 1.008381329379420155e+00 1.177076704287903564e+00 -1.251703403352231625e+00 1.230582299158363924e+00 -1.794554961839896823e+00 3.931828682487133464e-01 5.807743458369886147e-01 2.796060627089440032e-01 -9.929011636814261132e-01 9.287609137805534765e-01 -5.338226468655172807e-01 -2.035239910914868222e+00 -2.489571832941266938e-01 1.655014723558403844e+00 -7.993542634430544913e-01 2.112165711093151321e-01 8.027505840339965726e-01 8.066575581983023158e-01 -1.096926158780403338e+00 5.271091909199450420e-02 1.448003416664059850e+00 -3.683013203778842115e-01 -6.619946456447763916e-01 -1.178495857361646637e-01 -3.311548220415521104e-01 -1.078533337346134102e+00 4.055478251244014065e-01 -7.459612611269098026e-02 1.497492871317554819e+00 -1.426618087585238337e+00 -4.226269264151195082e-01 1.650686725614260164e-01 2.325370701454643474e-01 2.337286999078302951e-01 2.485371453460261948e-01 3.672923394407459075e-01 9.321170632362019148e-01 -5.376067200606498009e-01 -1.925604914632790043e+00 -1.580071633741526371e+00 -1.724784278129552151e+00 -1.545388266983181713e-01 -8.859507510302202515e-01 6.751280564160095921e-01 5.696188177938155128e-01 -9.428987321204950200e-01 -1.621979069455800282e+00 1.370326530413652044e+00 -2.665657968233182615e-02 -9.542773869041875079e-01 1.456668972640300153e+00 -1.474888594848182688e-01 -5.693236368602055952e-01 5.824433670414077557e-01 -1.557222759166332349e-01 -5.598634803567101859e-01 3.649189221279183944e-03 7.254750310669009217e-01 -2.526372690535750198e+00 -3.492466789610492173e-01 5.561211900551387144e-01 -4.435718275810347500e-01 -8.914745349665605945e-01 1.070250973595317179e+00 -8.794058453353773563e-01 -1.080701340521022513e-01 -1.079892545094001344e+00 1.558406497835573834e+00 1.574558425155258679e+00 -3.366246895459627519e-01 6.935160047202235667e-01 3.612808577302090707e-01 -2.316994050765393443e+00 -6.714929859957077252e-01 1.046702348660270232e+00 -4.160635913366801386e-01 -1.043003131383653637e+00 7.255994206984104355e-01 1.716193421789410811e+00 -1.146084847191952277e-01 -5.535733309763899435e-01 8.267728128149584022e-01 -1.992471935819415396e-01 -8.344835568831510120e-02 1.262182786917087407e+00 6.021275481972739874e-01 -4.425410787734892493e-01 -6.810847571087375041e-01 -2.059649513178143931e-01 -8.374562626925097231e-02 -3.036868152232241602e-01 4.185008453567854447e-01 1.601303779317943821e-01 3.769300130117455017e-01 5.677228654841158170e-03 -4.675709417292480130e-01 3.219163172287418107e-01 -1.582970147366164204e-01 -6.063324552795541084e-02 -9.875193973759859301e-01 6.509718866170310925e-01 6.445842676888529077e-01 1.131075460323823334e+00 -1.163858942728661638e+00 1.154205489760073755e+00 -4.791519166280391873e-01 -5.743754824964299871e-02 1.009708077847557339e+00 7.694076747637249580e-01 1.175231883675752348e-01 -1.574463310704051766e+00 -5.519929990744647519e-01 1.506978227443433127e+00 -1.179784318382921943e-01 -1.407744478934155330e+00 1.901036272554904039e-01 -8.793011891668158775e-01 2.442112537546737849e-01 -1.249086171768044595e-01 4.140019972506626678e-01 5.431766996123607028e-01 8.910360455043518646e-02 1.183823396751300328e+00 3.084224725652544574e+00 1.800422989076060354e-01 -1.209356312279467272e+00 1.303600394313495725e+00 9.873856554162497856e-01 -1.362388349924662068e+00 8.404169204921339009e-01 2.174882030102269492e-01 -7.779080822998879485e-01 4.944353030164769236e-01 -4.510234551952388982e-01 5.713079522411077527e-01 1.409374506983996467e+00 1.094332139128183501e+00 2.575453237074958879e-01 -9.133326711204251547e-01 1.466591922001637904e+00 -1.914529132973277203e+00 8.711160097834693694e-01 -2.717205149002564490e-01 1.611984981011128859e+00 3.377796918800441417e-01 1.141991498434424379e+00 1.968278827774705420e-01 5.343167627470594150e-01 2.508820460988068213e-01 -1.638970978223408093e+00 -1.208750722674636124e+00 1.965224478626814042e+00 -9.728786043763471003e-01 -2.397352586624449611e+00 -2.779674040698544291e-01 2.947456879213506409e-01 7.114514469317306800e-01 7.014776757829502829e-01 -3.956059485115980823e-01 6.403352858683234450e-01 7.758802034993276253e-01 -3.300532828436497645e-01 -5.631808336952441874e-01 1.414546559983783869e+00 -1.764219462462047527e+00 -7.270253136664345250e-01 1.229880509068359107e+00 7.343097348175803112e-03 7.762117904283371006e-01 -5.042805837312311912e-01 1.357358543016472963e+00 1.820295521262204508e+00 1.774384494749877139e-01 7.701906604492331221e-01 2.300257850263533133e+00 -1.461563354830201833e+00 1.708296362227343101e-01 -7.962469551567302739e-01 -6.124003064150319586e-01 2.859119599287155977e-01 6.174055872903803088e-01 8.415620631446013578e-01 4.757004185291089371e-01 -1.019469059854916981e+00 -6.584197451941398160e-01 -9.278178554005629408e-01 1.452428085075277098e+00 2.505230839957139910e-01 -7.795984928678713066e-01 1.439335332625274688e+00 4.896068856482672649e-01 -1.876993805594625309e-01 6.512773148152262159e-01 3.989405705530893465e-01 1.641002419096671775e-03 -5.439342256609821513e-01 -1.614997455770228185e-01 5.406585933103894570e-01 -2.009852880048539348e+00 1.163982387454786993e+00 5.698346876343056699e-01 2.461029425948154381e-01 -6.606908730977226751e-01 7.237625218134026150e-01 -4.078466263041738427e-01 7.530121869655092004e-01 -2.178656646025916854e-01 2.228460502947287869e-01 -4.965558255268230914e-01 1.320134563610757761e+00 -8.739011592944113949e-02 1.510314130766153395e+00 -9.711048768963572719e-01 9.503567558308813057e-01 -1.487861875392270994e+00 -1.242171556952575140e-01 6.428910548902707633e-01 -5.441800313522374699e-01 -2.843517027839582711e-01 3.993950430422854581e-01 1.320996525104684016e-01 5.656943092895063696e-01 -8.003802164486243376e-01 4.092339766632157039e-01 -9.378787277923137378e-01 -6.696153212186259918e-01 1.472982668897368397e+00 4.627343170102234393e-01 -2.112491861048205966e+00 1.194094412888616841e+00 1.108394825053595545e+00 -1.349407439312588108e+00 -1.613611980175971294e-01 -9.949968850831452105e-01 6.681898911917100170e-01 7.346119922662414092e-01 1.986381921312936616e-01 -5.386129547049463007e-01 -1.086013555981249157e+00 -4.579051255631717554e-01 1.029142402249585864e+00 6.458364174941878533e-01 -2.533270997122746504e+00 -6.552414017661060130e-01 1.751488687735277994e+00 8.411614443674950703e-01 -1.936765930725188989e+00 9.685869647952869421e-01 4.892706477689972577e-01 1.259586116185080540e+00 3.014912733953180046e-01 2.157951926708616755e-02 5.040937984906058711e-01 1.852768018907645017e-02 -7.588641280136999567e-01 2.730438993389238123e-01 3.407397703801172129e-01 -9.532801319076321389e-02 4.441171655486972902e-01 4.951358515744322397e-02 -1.102488980864309243e+00 -1.136248713252622666e+00 -1.501051174830201784e+00 -1.913631211364619777e-01 1.438159060010042900e+00 -8.404400679987369394e-01 1.173206552551830234e-01 -7.643127912498679510e-01 9.956622869822763233e-01 -3.105986275705706623e-01 -2.693149553250958395e+00 -1.209276244772848674e+00 3.487157819739911124e-01 -2.207237530907603773e+00 -1.599029018312572714e-01 1.820937182168846230e-02 -6.803519429152078413e-01 4.348141449114997226e-01 -2.027139749977570349e-01 1.610112304177135467e+00 -4.519552594307276183e-01 -8.145233388069528235e-01 -9.056550349306782821e-02 5.003406501290676989e-01 -9.036346908870808159e-01 -2.512765823293866552e-01 -1.941194588885174765e-01 3.254308744746465809e-01 -2.604109037902900825e-01 2.431229510548125194e-01 1.586615953790258882e+00 -1.879658693124492963e+00 -7.258490712136784762e-01 -2.298663265762873831e+00 -2.010867284575797775e+00 2.752492755590207896e-01 -1.280634358750646351e+00 -1.171780009967402225e-01 -1.973214707037202198e-01 1.431147304438974699e-02 -1.304029370805684096e-01 -2.560182554952183942e-02 -1.017373681525922002e+00 1.219802441594166759e-01 1.138178948525221168e+00 7.180383489140336195e-01 1.026649165803960706e+00 1.878401786418763264e-01 -1.121934820843932590e+00 -5.625143008619296614e-01 -2.723948426088279584e-01 -1.312186894708606832e+00 -1.598358066427776558e+00 3.763761769144031294e-02 -3.367940464592286687e-01 1.312710629635868154e+00 1.083261590803761831e-01 -4.035254591556359238e-01 -1.067774001066362999e+00 -1.865154245268666244e+00 -1.421982331735185956e-01 -6.495403526225321800e-01 -3.649837659324054462e-01 -5.473797563731929161e-01 1.462576720851140433e+00 -2.222691612076336476e+00 5.135879339120296150e-01 -8.530578260799512869e-01 -6.927368255583334911e-01 -1.842117648501070404e-01 4.734940766977219773e-01 -5.294582296312518865e-01 -5.936075619484559862e-01 -1.085986970397097906e+00 1.001365626832162459e+00 -5.810073994644556761e-01 -3.732573725299436207e-01 -7.074776678159228060e-02 -2.894216208495817289e-01 3.829215653556300447e-01 -7.297480916616330138e-01 -3.084045613548174747e-01 -7.834654074878639740e-01 8.024149290657662803e-01 -3.164744098537782269e-01 -3.085475026226791595e-01 -2.467484071045288330e-01 -6.312842377112167780e-01 -2.003267673852071606e-01 4.424071346061667076e-01 8.347641623931350008e-01 -5.371077518340803270e-01 2.982428871394642855e-01 -7.204573440105057625e-01 -2.036322122624019959e-01 8.304980513126341002e-01 -1.285915382842372778e-01 1.725445915911704597e+00 -1.410327441129481274e+00 5.887859293614893241e-01 -6.040544018118189085e-01 -1.876334688453462851e+00 1.147478352413217717e+00 1.620444419079501319e+00 -2.796978968889524686e-01 -1.435582318994181206e+00 1.890005011535603963e+00 1.243589787891468124e+00 -9.795482788895940041e-02 -1.028778364505372744e+00 -3.964922770522906759e-01 -9.290458289048195706e-01 -4.103684337837214535e-01 2.139536958991874904e+00 -1.605331943815214713e+00 -4.286634722164178735e-01 -2.600085292103472501e+00 1.869446966895052520e-01 5.935057375967345283e-01 -2.299079971383411469e-01 3.904157304408087947e-01 -1.717788945755887475e+00 -3.001632624366287749e-01 -1.721312321502405318e+00 -8.573098124463114367e-01 -1.463048045361375893e+00 -2.638976817238740669e-01 -7.099287119320477069e-02 4.950885867479207919e-02 4.154095802020626449e-01 -8.789580264836813761e-01 5.010053091518305024e-01 -2.368216808654966324e-02 1.023004828447774184e+00 1.332403231472936600e+00 -6.830343635967185689e-02 1.654721820311934932e+00 -1.061170794461168132e+00 -1.029040772035532125e+00 2.296058194641200367e-01 3.595493257499865702e+00 1.942019711511593805e+00 -1.844807733593971211e+00 -9.955241308768363398e-03 1.030671159958588268e+00 -7.898762900688377497e-01 -1.001678461795081798e+00 2.322391131500903150e+00 -4.874566280899744752e-01 -4.874088822662347997e-01 -1.122553485442612464e+00 4.403022728628087634e-01 1.822699002625243869e+00 1.514303195041648786e+00 8.931792692059442595e-02 -1.146352840970556342e+00 -2.635731236410117639e-01 2.959155525602509829e-01 -1.335673119589748936e-01 -1.073160150851088790e-01 -6.322340946688188579e-01 -2.060966426518986983e-01 1.021010059644602119e+00 -1.914830703316093619e+00 -6.938294848147844585e-01 1.280418039124935070e-01 -5.893521240145056517e-01 2.641588905394764430e-01 3.493096596205441107e-01 -1.850925810614674483e-01 -5.852001877693403520e-01 -3.536542077226766390e-01 -6.750579038116946151e-01 6.882626576771706528e-01 1.008853219074502983e+00 3.546081366283181796e-02 -4.075637609489537461e-01 1.506528784825779954e-01 -1.211041169458109357e+00 2.394052043755021397e-01 -2.024454409105500563e-01 3.000175582765056692e-01 -8.160751525702060194e-01 -1.419855346552327813e-01 -5.070025377563470714e-01 6.266303083584384703e-01 -2.651363207994060223e-01 1.257166323465015889e+00 -7.754421060255076159e-02 6.454795966733277712e-01 -1.185459424107797144e+00 -2.437550780088944824e-01 -1.100149873753136553e+00 7.862743203745551357e-01 -1.747681056885205808e-01 1.333441757488704082e+00 -6.037480766382148367e-01 -1.357840713966209867e+00 -1.062862223662517591e+00 1.409023644928204089e+00 -4.285623209072685347e-01 9.192416728777087487e-01 5.952981464871558437e-01 -5.699724934614485150e-01 2.826115574146139675e-01 -3.933052357075081940e-01 1.288509600240921316e+00 8.212502887652537442e-01 2.036637357652585911e-01 -1.022094541768499676e+00 1.218549385926583462e+00 -7.416352335798908069e-01 1.722078929438982664e-01 3.755644172878093712e-01 5.696132380090006553e-01 -3.766149327782886691e-01 2.128187701564220546e+00 7.757893235126495091e-02 -1.570492103419492830e-02 -1.765060867785568088e-01 4.377931289548002702e-01 8.140219470740429897e-02 2.850602835240846900e-01 1.076579503972816987e+00 5.863828930104753034e-01 -7.618173984258375109e-01 -8.129305145031503477e-01 -4.029327708113146778e-01 2.310943936113696751e+00 1.713897180233205642e-01 -6.590555289143376072e-01 -7.747027060453489655e-01 1.580516083635440827e+00 2.462922935650264655e-01 8.664190647561015313e-01 -1.995295329051031963e-01 1.101557998789513215e+00 -4.859486333864249663e-01 -5.146161906192785462e-01 1.099542144756936457e+00 -6.804216990555226330e-01 -4.192655417260403028e-01 1.238511846406481043e+00 -3.005319343077795802e-01 -1.351058618795601296e+00 1.599105481273992435e+00 1.319370855050267854e+00 9.304709544726584847e-01 2.919585091665080068e-01 -1.096400212829689025e+00 7.502839668841657095e-02 -1.443497820040577917e+00 4.799116685292993956e-01 2.416522801680966559e+00 -1.141382394582559412e+00 -1.760512178933943961e-01 1.884925292176874434e+00 -2.152818958255217296e+00 9.902043233435688929e-01 -1.676798188021271674e+00 -2.193340702924680752e+00 1.661555986261805895e+00 6.640249737830766774e-01 -9.741979969727914135e-01 9.232261417264646386e-02 9.318538042344514105e-01 3.613011520566145052e-01 1.244738834508662406e-01 -5.932475996964419185e-01 6.107352528832639127e-01 7.989444723184712105e-01 2.329853397496580047e+00 -3.836207182012220662e-01 -2.315747513911196095e-03 -2.389343207978973094e-01 -4.706019258632134217e-01 2.636188642985112796e-01 9.299535334097495110e-01 1.413682706156233149e+00 -9.242391469783146629e-01 2.944526583150539611e-01 4.662607670904402313e-01 -1.508783064325678547e+00 2.212972060690880483e+00 8.987829115448434658e-01 -5.164752199331685834e-01 -6.577592353029889649e-01 5.420576362491085209e-01 -1.438614611888372252e+00 -5.155445809612819730e-01 -9.426039553724012421e-02 -2.233447653717650638e-01 -4.277159281996036899e-01 2.384338106093325527e-01 -2.490268325933305604e+00 -4.759732401304721527e-01 1.447870028188933955e-01 8.885523900131467867e-01 -2.509819739026878382e-01 4.234467086747399356e-01 -2.144310784723619356e+00 -4.972257701533381868e-01 -4.322828348825672462e-01 -3.312148922020634045e-01 -6.474987304407834321e-01 -6.882395177870000991e-01 -1.989785047209209901e-01 4.910728585512336153e-01 -5.449169579412471709e-01 -2.157139527270949042e+00 8.917559877731516815e-01 -1.003679640504442805e+00 5.132795469007855882e-01 -7.496255606856355724e-01 8.785403460969301026e-01 -6.682909630568638626e-01 -1.566756312641309323e+00 -6.490471699613702405e-01 -4.198322889184334938e-01 1.594334157198644686e+00 1.995106173708196817e-01 -1.311344936773909675e-01 3.158199730971399943e-01 6.744833818215518750e-01 5.726973691189304189e-02 -6.646145269998472715e-02 -7.156209612635080486e-01 -5.283862853078767907e-01 -1.341371664662506340e-02 7.348414389707622618e-01 -2.133600899848513976e-01 1.645296199197391340e+00 -3.068780903198817245e-01 2.869640720110259724e-01 4.843777086288596490e-01 4.430441118403010137e-01 6.997141154839683352e-01 -4.948086324179978845e-01 4.230382423574996498e-01 6.226724843890082406e-01 -6.766919005890340566e-01 -1.065903491523367608e+00 -2.850513494023378058e+00 -2.524192923268420152e-01 1.594582184781862866e+00 -2.749845543281736471e-01 1.070125969702601543e+00 8.515017197577149366e-01 -7.031152163650496167e-02 4.486188004759807391e-01 -2.023218885301273917e-01 -1.740725200594581967e-01 -5.217475703452851832e-01 8.895078404892291513e-01 1.831567970869833140e+00 -9.305107127470410022e-01 -4.572806504074272693e-01 -2.616331349510409576e-01 1.432895347881964154e+00 -1.671622330411326185e-01 4.886399210356323630e-02 5.698428844966723084e-01 -2.456827957167539100e+00 -1.525442254844957546e+00 5.870352973288228693e-01 -6.877749824875670770e-01 -6.468078004741542042e-01 1.230462509821767386e-01 -1.842890322208680098e+00 4.441397772970466229e-01 -2.153986235704143659e-01 -1.469091511578362597e-01 2.019751040043630042e+00 -3.457085749881230186e-01 1.738271137276429720e-02 -2.244048387054684845e-01 7.517751903493645749e-01 5.225633631430771642e-01 1.767807784361046686e+00 1.583300670442253200e+00 -2.043941361936370438e+00 3.741594568568446522e-01 -8.655359052624073124e-01 -1.457605862287613574e+00 -4.866964233974583331e-01 1.057392882544083701e+00 5.104533846533215735e-01 -1.163816429714704892e+00 -5.759358296234690089e-01 -1.951648487422088518e-01 1.144292130807331498e+00 3.867252050721959877e-01 7.180728743073850895e-01 7.355473799623751807e-01 9.603990955002517094e-01 -4.299626499626235665e-01 1.055402116802053536e+00 1.648717439097951543e+00 7.145348932392375785e-01 8.321392012086938073e-02 -9.455176699390801520e-01 -3.398122499255014084e-01 -3.423872959696172558e-01 1.258424818460458505e+00 5.862958270809112138e-01 5.249631437470572148e-01 1.504471799644759855e+00 1.019514527984325847e+00 2.508407536795334014e-01 6.628469418840461369e-01 1.038428304448733436e-01 -8.060794569636846596e-01 -8.326700571567089426e-01 1.676358904792411564e-01 -1.027692094360082242e+00 -5.755353537287333232e-01 -4.461560580846536395e-01 -2.685630636539219629e-01 -1.419790505207766174e+00 -5.555360190667187753e-02 -9.629953767272295684e-01 -2.679573750719135283e-01 -1.178696943027831345e+00 -8.801254607363422078e-02 3.698564505122059476e-01 4.047634968287677770e-01 -1.396564946623619186e+00 1.824430941525343020e+00 -2.348546552706710366e-01 8.857018438963679685e-01 -4.567506267544353959e-01 5.054481046116818810e-01 -3.245761114845963635e-01 -3.910839027340335949e-01 6.168044198192617067e-01 5.364978229393974063e-01 -1.367564856256319426e-02 2.199214955575561903e-01 4.144164245293634474e-01 7.330484652546922497e-01 4.927595323429417862e-01 4.285332421420411375e-01 7.513940776303416058e-01 1.282874439614307693e+00 -9.798015286267692803e-01 -1.988901265470606750e-01 8.661140347614347812e-01 8.521534374919838284e-02 -5.874773391838957748e-01 2.178208645374500207e+00 1.504334010765304264e+00 2.829436112954641924e-01 7.072155780504195688e-01 9.647043964513074554e-02 5.512827695691676633e-01 1.479695509421881772e+00 -3.128442017167864520e-01 -5.227743490104703739e-01 -6.827119091272114693e-01 1.235043058160012031e+00 4.108428877837929094e-01 -1.206336592008917963e+00 -5.689402246334791524e-01 -4.894857879288799229e-01 1.154813756260211766e-01 1.200078700689164890e+00 8.037145186585337164e-01 -1.435343618706105717e+00 -1.359994368329571879e+00 -1.010681723553034317e+00 1.744113983763649456e+00 -2.323581076474783291e-01 -1.316305075298153771e+00 -8.668482048215919722e-01 -2.131757433493511655e+00 2.916293952793289762e-02 6.109193569412184610e-01 -1.046840844410473620e-01 2.655947683291876693e+00 -1.283716057943686595e+00 3.353497493425547371e-01 5.614424510955047243e-01 -1.536989181413324745e+00 -1.028228734392659272e+00 3.238788238201100622e+00 -8.895574523510966225e-01 -1.303489260105383241e-01 2.429834720059659003e-01 1.944640521096186125e+00 -1.814608885083247580e-01 9.126053150777507783e-01 -1.542051074648180531e-01 -8.640152811011498901e-01 -8.431110223476277754e-02 1.650720513478585172e+00 5.018140080301913830e-01 -1.584123511257342631e+00 7.910811682019478486e-01 -7.470429449299828550e-02 7.023573326925046656e-01 2.513981142041878059e+00 -2.330835282619143078e-01 2.115678983993920514e+00 9.666901941292107558e-01 4.722191885817778045e-01 6.330489007190442940e-01 1.937968441784266305e-01 8.698908567045314788e-01 -7.365016833505115823e-01 2.999060739569543443e-01 -1.278336838641738471e-01 7.772682897855341666e-02 -3.562849363178692552e-02 -2.749017175351002318e-01 -6.010737310037755909e-01 -1.621534184728677941e-01 1.996827555067741122e-01 8.235084963388429324e-01 4.508051626500024778e-01 -4.886443945251024434e-01 -1.724851580193905276e+00 3.984710775901625923e-01 -2.490865084995481205e+00 9.636630199328259927e-01 1.132870105760380497e+00 3.087893590549390180e-02 7.344807946116851394e-01 8.261918983571985287e-01 -7.548178023935169234e-01 6.528479622034352170e-01 -5.711427151894926668e-01 2.324179198356178533e-01 1.133588155309558365e+00 1.269573359897179676e+00 -3.262078740258695930e-01 7.425709493323586763e-01 1.071544665791297701e+00 8.655623817994496649e-01 1.488669579070990734e+00 -1.076143252908497716e-01 2.050512269584747749e+00 8.288385730836927978e-01 -1.463193856648919766e+00 -6.277726949817807878e-01 -9.859334068517855432e-01 1.655305167668259303e+00 1.851219732030643161e+00 -1.852179495936854409e-02 9.242517816848133672e-01 2.015244580452437262e+00 3.347229669148998332e-01 -4.351029891356532064e-01 -1.053136895962720754e+00 2.309715063812265989e-01 6.749453793368115351e-02 2.121452146411977394e-02 2.587080091609753052e-01 6.701632259972131189e-01 2.535269840599122304e+00 -1.282288379188743832e+00 7.791261376291218621e-01 1.991136501646500936e-03 1.247574269520385970e+00 -7.585894234543673065e-01 -2.988549567830638409e-01 -2.765299683576847856e-01 -1.406089243101207531e+00 5.435798006408072425e-01 -1.588910991157590713e+00 -6.926011382760682844e-01 -7.222774765631698735e-01 1.583995195503907549e+00 -8.036920723306103520e-01 -6.386346632112375188e-01 -3.128549871361649415e-01 -2.183496315571469726e+00 9.677808010397381810e-02 1.588267172787007553e-03 8.462166172601466307e-01 -1.880008319355590540e-01 -3.224903790178691443e-01 3.210359026493208590e-01 -5.314298887022324003e-01 -1.047211605075783147e+00 5.861614195810667116e-01 6.631847999776004920e-01 -1.864332489517865066e-01 1.093045159192677973e+00 -5.551725015424723020e-02 1.464488113930524138e+00 -6.487108065883674390e-01 -2.966328683986776960e-01 1.231413815078974183e+00 -1.665120220110532623e+00 -2.914492736971261433e+00 -3.783879651299548730e-01 -2.988411322833863237e-01 2.768827437235090241e-02 9.799864605278935104e-01 -5.135488136945673965e-01 -7.554829957534352491e-01 -2.032805685952139285e+00 3.406289755894100213e-01 1.455800673170531412e-01 2.529294448193900369e+00 -7.498016259854921595e-01 5.412260496116271663e-02 -8.650627270594732354e-02 -2.419333491095459199e-01 -4.201935781999340813e-01 -4.285191761046110992e-01 1.585988235236459043e-01 -2.953117128684878412e-01 -6.352541654979818597e-01 -3.907702257802825874e-01 -1.333159984318065261e-01 -7.521907318156036970e-01 -2.426932867244197212e+00 -1.452460018959697008e+00 -1.413639321083565714e-01 4.780606963803332721e-01 5.814013017425745389e-01 1.287447944364125352e+00 -7.285443794800309236e-01 -4.588727220299841925e-01 -7.338330152543395268e-01 -9.718730911190068822e-01 -1.452535269295491593e+00 5.051704788623430087e-01 -1.407852365089267976e-01 -9.547487758088311072e-01 -8.659933197848501685e-01 -1.281466723177176581e+00 -1.308615219913596750e+00 1.938428279573273461e+00 3.189130437546496277e-01 -4.456000485116579091e-02 1.467139452276764455e+00 -1.965965043920517297e-01 2.574452937209212311e-01 1.942768830515526762e-02 -2.018725624464295265e+00 -9.702688629650251251e-01 -2.224005083099632740e-01 2.289382134189089424e+00 2.637298777657207882e+00 1.393085817771894330e+00 -5.691553596650203994e-01 -6.137969160383052181e-01 -7.889539517181436423e-01 -1.329944924930675398e+00 1.559945658952936465e-01 2.049735982432953740e+00 1.230944460161055021e-01 1.080258905172451156e+00 1.472807374098583080e-03 -8.863019500208846324e-02 -3.605754012831520749e-01 1.617537438095556723e+00 5.024798948129027831e-01 1.420288514579414185e-01 7.349435886235182736e-01 -9.731840599685379761e-03 -1.067013680244414786e+00 -2.507616132247660334e-01 5.638214128191776364e-01 1.227195865778218709e+00 -7.575000593473039112e-01 -7.853758744887016086e-01 1.776557912712938003e-01 1.798344127275989024e+00 6.482467486968987447e-02 -8.779131860296479628e-02 7.008345979414938309e-01 -2.754698868512817533e+00 2.314684780083790638e+00 -4.231087190639969409e-01 1.891550526838754465e+00 -3.748636767313111989e-02 -2.755524664236213006e-01 5.223323612126530291e-01 -1.418475380056211932e-01 4.366548136792139934e-01 -1.133211433686289960e+00 1.561739260575887855e-01 4.490265653886929553e-01 2.784926358624771336e-01 4.483724078837375004e-01 -6.218646535379444007e-01 6.626607225798243350e-01 -2.971748226870715825e+00 1.309506615360241932e+00 7.068396933929502746e-01 -1.217841706868625778e-01 -3.345889098832792730e-01 8.842699676882045390e-01 8.773025853347166114e-01 1.183862077348701858e+00 -4.529078051919368519e-01 2.332636820167114933e-01 7.203862299055012741e-01 2.349214972539812596e+00 -7.346945000692427508e-01 -4.124098070809411043e-01 -1.360031046330200111e+00 1.730252281090641109e+00 -7.397271886657388329e-01 -1.763482235298583722e+00 4.278278805467996548e-01 -9.441432132835925195e-01 8.246863382113772678e-01 -1.004248978345184673e+00 2.372672447679866070e-02 -1.438829279077366463e+00 1.800297768093632067e+00 2.370370262327202437e-02 -3.391674637934058989e-01 -7.086273754516363432e-01 -6.322768364245204276e-02 -1.499763795482471629e+00 9.239159569667634297e-01 -7.774074092698197713e-01 -1.644614091822830249e+00 2.710281405390669862e-01 9.918433083106243942e-01 -8.615979125114893167e-01 2.064208302417652185e-01 1.938843873309274157e-01 -1.252261162501633551e+00 2.675566003741775667e+00 7.381073539217520851e-01 -1.142746241105108362e+00 6.989225756462278394e-01 3.996365525111735817e-01 2.240658352582194368e+00 -9.878910539015891557e-01 -4.745612563630117187e-01 -1.463668879848782467e+00 -4.596108658208806763e-01 -6.106583444570045510e-02 7.332454494668012579e-01 -1.219587090875732693e+00 2.361846536305511612e-01 9.163653979366005731e-02 -6.031763939267889008e-01 1.381518435089693249e-02 1.189002584025855125e+00 9.025315789334291683e-01 -4.267272012966549233e-01 1.982901501073631056e+00 -3.502032461727039858e-01 4.134394509671083795e-01 4.941899682290928908e-01 4.040338978622416977e-01 -3.769448489398851687e-01 7.034503557275421093e-01 -8.568036919806547580e-01 8.231001376017345050e-01 2.371532583517551029e-01 9.960929447637046907e-01 -3.004690735879044783e-01 -2.489746232543649795e-01 -1.147137338664721007e+00 3.739128763714714698e-01 3.808607919491110994e-01 -4.582370853546378631e-01 5.585711443844304513e-01 1.362173386972330702e+00 -3.505695451302100196e-02 -1.369110583245213952e+00 3.943015297037730238e-01 -1.312795910188617077e+00 -8.191213893631548171e-01 -8.111595979172270265e-01 -7.644850238359692796e-01 3.264425801511707248e-01 -7.168668668396728227e-01 -1.230387774938051848e+00 9.070576494493263198e-01 -1.011211804400204084e+00 1.494112994416258999e+00 -3.662327490418474940e-01 8.708024793490737325e-01 -1.646976216965957862e+00 3.892916772878039500e-01 4.521352976108181099e-02 -3.743196336200096952e-01 -2.149590275256858973e+00 2.832334921699420693e+00 1.482452697127149666e+00 -9.202983266290314379e-01 -1.535093909978303639e+00 1.289075225060382357e-01 -1.472325436739812199e+00 6.137133307785367364e-01 3.309640911729512247e-01 -1.711881694137916965e-01 -8.877290746044159686e-01 -1.206949648055801960e+00 -3.479411735253737925e-01 1.376649585019154576e-01 -1.531960874257181304e+00 9.709028841919513653e-01 -4.460045042294937812e-01 8.001901243194518010e-01 7.127931092098085397e-01 -1.224996438325732351e+00 -6.823971512808256756e-01 -7.720192533590124473e-01 -1.594874867471342217e+00 1.704575780277408192e+00 3.155272305464388305e-01 -1.197345247102950677e-01 -4.479479443507434350e-02 -1.438322009421646674e+00 -1.131115174112077737e+00 1.102429524852249765e+00 -5.288311833175802779e-01 3.415048788778529132e-01 7.717119819169211692e-02 -1.116381780932968137e+00 1.898077597679436734e-01 1.391048011681530194e-01 -2.556572012491401313e+00 2.216356442499856638e-01 -1.085891894046572270e+00 5.069864814564301048e-02 -4.067797959497097549e-01 -1.578246759368955310e+00 -5.852023894041686880e-01 6.603603874086881875e-01 2.141767176084218849e-01 5.572883288859206002e-02 -7.621920385126371711e-01 3.223900550035322388e-01 1.181523986513394409e+00 -2.655268437578727769e-01 -6.984861485115108071e-01 -4.277832968420577364e-01 -1.564876329819850254e+00 -9.844117077182467090e-01 2.195520695322962901e+00 1.000810554173965361e+00 -2.260930166910675720e-01 1.434860430475154214e+00 6.960269406122390201e-01 1.582117230362031501e-01 5.041843477297810461e-01 -4.512205645765753892e-01 9.983723372501194238e-01 -1.015402838564009480e+00 9.205779851512240208e-01 -1.830594165568293574e+00 1.351871803705991359e+00 -1.546466738058267287e+00 -5.968537342113334754e-01 5.992972038768941412e-02 -2.354965973916023081e-01 -3.932662259271118010e-01 -7.054326269724533471e-01 9.373785620608684477e-01 3.696464437800975888e-01 1.579978055766117162e+00 -4.364786707111990016e-01 1.851107024657169475e+00 -9.178022714691134176e-01 -1.699123233670829736e+00 -5.769640539776093105e-03 -9.821789151836611831e-01 2.437624492708357349e-01 4.250844157665780165e-01 9.692074985105578189e-02 -3.181149262957278512e-01 -1.400434632810236169e+00 -7.830509927488775723e-01 -2.484629757229262215e-01 -1.360436509125658500e+00 -4.073645767249608474e-01 -1.560470832872726532e-01 -1.109396422878494715e+00 -2.879480686766723863e-01 -2.307527048389963920e+00 -2.071277987672846432e+00 7.299192265723699613e-01 -1.476924823815586096e+00 -9.893428685756847640e-01 -5.796941677259266346e-01 1.792964799651074026e+00 5.480885155101696826e-01 7.415397037609929853e-01 -4.859655854459113966e-01 -1.398448715022416300e+00 5.285198929897166886e-01 1.284927491209278072e+00 5.599744636279728738e-01 -2.403976521110992304e-01 -8.214201113320068748e-01 -1.035659464605294566e+00 1.745826111256923552e+00 1.711590803230832736e-01 2.344672937505010712e-01 2.212651844833315895e+00 -1.105030256569720315e+00 -1.787930061769509305e+00 9.286084210862394217e-02 -7.966120835031402780e-01 -1.674657999783315532e+00 5.624689471605642810e-01 2.884204518432613717e-01 -1.239398887280074302e+00 -9.146160384536782262e-01 1.451551828360359286e-01 -1.069103733102858333e+00 1.094142402836447009e-01 1.943623888122488763e+00 1.558890008439041575e+00 3.702282595314882463e-01 -6.646810038600219350e-01 -5.384548192723267457e-01 2.955347727636666311e-01 -2.142428178676551109e+00 9.853733295153582761e-01 -6.416387935566785217e-01 2.974583226154169924e-01 2.882990179084128288e-02 -2.861513842832574261e-01 -3.349281698145211705e-01 -6.872799167096059758e-01 -6.315620233347962742e-01 -1.954325663908986765e+00 1.441223587245417326e+00 -3.812736744936424949e-02 -1.345505050636379929e+00 -3.006645560912600268e-01 1.338730528324385771e+00 -5.277916931516161286e-02 -1.816399630733882109e+00 -3.969845716038016281e-01 -1.314833462314825008e-01 -5.567810063336565696e-01 6.884201633237928553e-01 -6.991308360208234873e-01 -1.931720802763544909e-01 2.346237093699278464e+00 7.113108700467307699e-01 -2.025382245710698914e+00 -1.062497178111138085e+00 9.670137503977092042e-01 2.730195064081604728e-01 -8.059079902767768422e-01 2.455551339100063846e+00 1.959714076548890294e+00 -9.957067333566821388e-01 1.725564430005027461e+00 1.732179993957929376e-01 4.496444092719119046e-01 4.481246469417186629e-01 -7.948609964477511003e-01 -9.361754869836024229e-01 -2.987473758086023334e-01 1.242380180615596963e+00 -1.515022559703273153e+00 -6.081737133890809943e-01 1.606124139221093206e+00 -1.544642131872120627e+00 8.518956944917376317e-01 -1.456922744936919312e+00 3.079026776601443416e-01 -1.874473112090660476e-01 9.748660042016775717e-01 -1.464463086992778384e+00 -1.144559638284274594e-01 -6.203334421159253376e-01 -1.324367045584667668e+00 4.012098281038806169e-01 7.962657022341013136e-01 4.395336403405970538e-01 -5.922161382155225473e-01 -1.324858353976375233e-02 1.443746607377122682e-01 1.030312791699096397e+00 -6.455248623353587734e-01 -1.265000134907754425e+00 6.571633175343338795e-01 2.219060714260785883e+00 6.678337906498782450e-01 -7.839216653696924331e-01 -1.138507216613565465e+00 -1.854550004234151728e-01 -2.053701664054703890e+00 -1.056064761612843128e+00 5.550409577299416641e-01 -1.676583770515694738e+00 -2.500447584087813979e+00 4.312019177870077269e-01 -4.402679163727168943e-01 7.367518492123195095e-01 -1.513363589476771853e+00 4.658375225730642111e-01 4.616442204234446622e-01 2.627025323981937999e-01 -1.728153007218382331e-01 2.389312927256162164e-02 -5.519340397869674231e-01 8.958761301886575268e-01 1.592612257830422706e+00 -1.147561465926769886e+00 5.244698781910215324e-01 -9.942881472120260744e-01 1.213967474730131890e+00 1.506329925880872944e-01 -4.146252637310366418e-01 5.876814999428038311e-01 -1.544057917378552913e-01 -1.568492821580110830e+00 -1.414183841930361396e+00 2.163100105562536513e+00 -1.108772266887118496e+00 4.055292085424506143e-01 1.041891457346659333e+00 1.308749442940277674e-01 6.304653248178867520e-01 7.308008944687985897e-01 -1.023802234523350924e-01 -5.535607995088562827e-01 9.068435272624308929e-02 -6.669302768657997538e-01 5.897039636045101618e-01 2.274334536098187032e-01 1.039548704594930983e+00 1.394063721448569160e+00 9.564667607639671942e-01 -1.237956096756455682e-01 2.576285371281844760e+00 -6.075236681856628351e-01 -8.240230784719836388e-01 6.802120178250712357e-01 4.372185844127606247e-01 2.112627393127151088e+00 -7.585906336533458916e-01 -4.287971687325611292e-01 -1.358485917846554480e+00 4.715330127437283858e-01 -3.633533612867239082e-01 -2.049221839392391664e-01 -9.258643985867440751e-01 -4.096328347282105486e-01 -5.362338101487460623e-02 -1.750433479998662722e+00 3.640387522146831256e-01 -6.388413055762969250e-01 -1.028876202561952224e+00 9.908897150986626379e-01 2.646094539876969187e-01 -1.939952643253447961e+00 1.513372609206723007e+00 -1.465073392441958555e+00 1.403647617817712856e+00 -8.461138276575751460e-01 1.744622732602793436e+00 8.660811022480506549e-02 -3.335911449581158150e-01 9.746559425609896410e-01 1.733322650099236861e-01 8.608610710597909277e-01 1.144011163766832206e+00 -7.447188776418922629e-01 -1.985260848751243090e+00 -5.267820795578709303e-01 -4.380725283117471447e-01 1.461754343642534648e+00 3.126956931703969711e-01 -1.485562265317015296e+00 8.385440152996799235e-01 1.870467408462073156e+00 -1.003421663468857084e+00 -2.785406215682053044e-01 3.340594652892319161e-01 1.105933459344077940e+00 1.374411184999372981e+00 -8.181039882206162517e-01 3.548789354267266050e-01 5.493587547508832492e-01 6.090149753787832410e-02 -4.538983767651892376e-01 -4.827296189502543883e-02 6.055827135860217258e-02 -9.083021118698976215e-01 1.330234923796943525e+00 2.863597862624575052e-01 -1.011184159966665774e+00 -4.692507509517794828e-01 -1.025166186355304543e+00 9.472236572119580034e-01 1.880826090584467869e-01 -6.132186537631748591e-01 1.629580746531385516e-01 -5.899937212023211863e-01 -4.373250765063088075e-01 5.213331861809177292e-01 1.766807288268672227e-02 -8.314094411556441910e-01 6.683378782261442108e-01 -3.290751468455573314e-01 9.041968632466815814e-01 -1.026509558434987701e+00 3.501688225776937446e-02 3.995706471285086492e-01 -5.713926243498990143e-01 5.146220397899062618e-03 -6.655998559156542926e-01 -1.095034064466603008e+00 -1.201854701724232033e-01 8.295199133482592524e-01 -8.988734300107950048e-01 -1.658848044924391418e+00 5.445310211952368862e-01 -4.958090321147456958e-01 -2.128753523995133179e+00 -1.056163614163235565e+00 -9.013402650601578525e-01 8.245865788672005481e-01 -1.424243013746207431e+00 6.801495904799106373e-01 1.851350098427164026e+00 3.922594779369482226e-02 -1.378179030115727510e+00 1.355547137135423519e+00 1.086543249907806929e+00 5.157905758754052217e-01 -1.212600352221443023e+00 -6.585175104354438202e-01 -1.357442722477800290e+00 -5.748580838184084996e-02 -3.164679467219252973e-02 8.279164529631998226e-01 3.399634206397576519e-01 -9.242721282465979904e-01 -2.879682251915819391e-01 -6.274181283092054029e-01 6.095901858756233027e-01 1.995514018529797873e-01 -1.180856563079096366e+00 8.699323389896195247e-01 3.664547377782404469e-01 8.991330603149274570e-01 -9.187721043934032883e-01 1.741556421154147327e-01 -1.469305928095509806e-01 2.234970113194175156e-01 -1.125694162695798362e+00 -1.694900685531257167e+00 -6.847404320217119755e-01 -8.008686295581779468e-02 -3.569431955686547253e-01 -3.480623541245832231e-02 -6.411532296283141141e-01 -4.945555110202172200e-01 2.212208295610583811e-02 -1.522230712507903483e-01 1.130619780201311153e+00 -7.313373661081680188e-01 -2.746161983688880093e-01 6.553262727854713976e-02 5.070015759769039843e-01 1.081926891601076246e+00 2.682437534522567613e-01 -3.144806728941270113e-01 -7.128514680424637984e-01 -1.129947533966961792e+00 1.371812994460262614e+00 1.066946086985214454e-01 -1.665259903996230417e-01 -1.156581261164634888e+00 -9.489549363512297941e-02 2.860900532986382361e-02 -1.426624174083495733e+00 1.216159213814554940e+00 -1.361553343895643753e+00 1.320078274400095619e+00 -1.642614742104055447e-01 -5.188290362018598278e-01 5.672856714088794217e-01 2.661006241510558978e-01 -5.961886087060943584e-01 4.291474973007096128e-01 6.459832651111531154e-01 -5.468359583771801313e-01 -7.623347603400311145e-01 1.430650345536788048e+00 -2.028382985828367513e-01 5.517465939597124835e-01 2.788484634144549057e-01 -7.240596760720283132e-02 4.150142725051420012e-01 -7.561658880759325463e-01 1.173818887680147860e+00 -4.748357084705495668e-02 4.476717322762211460e-01 -1.568062029428865856e+00 1.166239784246228678e-01 -3.789040046766138370e-01 -1.530740233516940441e+00 1.206529041533809021e+00 -2.149629282667835373e+00 -1.777173829858626597e+00 -3.491579288526835967e-01 2.045176864441497766e-01 9.637842046365188153e-01 1.010026211986246175e-01 -1.815851786177288041e+00 2.448947841155435790e-01 1.681564229629286811e-01 8.774502144343871990e-01 4.765916721153629632e-01 -1.179468638675097214e+00 7.218797195297852465e-01 2.519193976392874457e-01 -8.118149176896964914e-01 -9.873803595596585270e-01 -1.136812231282490426e+00 1.332710682127234536e+00 -1.509988636685646535e+00 1.438881362489031757e+00 4.967936280835205110e-01 -1.791280815555187811e+00 -1.444686471183865395e+00 -1.507296487429632958e-01 7.258532715933668777e-02 -1.312504778374283809e-01 -3.988176515858287696e-01 -1.284627375866057020e-01 5.326330916773697188e-01 8.240005334488061939e-01 -1.884838406405002775e-01 -1.129851829754267983e-01 -3.733686537158750207e-01 7.866811445997703989e-02 1.062407380200007356e+00 -5.574491432998346374e-01 1.443057201528344491e+00 -5.555474997637651624e-01 -6.661969876868512053e-01 8.403852440966308457e-01 1.102147886391044107e+00 5.076698155241723409e-01 -4.954100904776973513e-01 7.533822656755708724e-01 7.887971903841117099e-03 -1.767648966142774558e+00 -3.042595001729891946e-01 5.319109784976832067e-01 -2.461920700984520372e-01 -1.738274549497285937e-01 -4.204514393516768922e-01 1.288872744976720330e+00 1.482088446241741631e-02 3.890138051358043580e-01 -1.242333214240443073e+00 5.047233520633549048e-02 -2.123046636541751631e-01 -1.545276576675807811e-01 -5.309055824962327641e-01 5.424039425543695225e-01 4.181402670903003327e-02 9.001782020402344653e-01 2.896904942574386466e-01 -4.564780736774353698e-01 1.395771951023347945e+00 -1.062213692793471109e+00 2.563095359994397859e-01 -2.443008717900778226e+00 -7.307433044616025164e-01 9.752874469290255810e-01 5.353173036335779900e-01 2.396763714758732622e+00 -2.874673880328617148e+00 -2.240998528029457260e-02 4.813649764758986538e-01 1.464430502926822975e+00 2.052581150055281245e-01 -2.701116551970252910e-01 3.908533683802543068e-01 -1.376090506020140269e+00 5.964722559788122602e-01 -1.565716180513608169e+00 3.325441774421488694e-01 -2.964719838314306966e-01 -8.831056700093621592e-02 1.914513219964897595e-01 7.930256504639701109e-01 -8.247007906855162718e-01 -1.113956619765422484e+00 9.536143626143539498e-01 5.423135851673527297e-01 1.200653704520651344e+00 -9.301376773870329018e-01 -1.272690504318737759e+00 6.113404881992141604e-01 -9.623983586172994986e-01 -1.941475044369448621e+00 8.204884916830369745e-02 8.478752622159590330e-03 -7.267008641709180594e-01 -1.876477285946720752e-01 1.713739158468146340e-01 1.716912627137649194e-01 -1.387181702484706347e-01 3.816238351579890331e-01 -2.347550364692685410e+00 -2.837742935645100051e-01 -3.183622290914688291e-01 -5.085971094374075463e-01 -8.065395049889139134e-01 -4.919226702428468045e-01 6.302803680919825957e-02 5.338180067238802451e-01 7.266635705974765491e-01 1.164352437800735052e+00 -1.023041628087606875e-01 2.031874684428915057e+00 -1.022069193819876043e+00 -5.365237927259184358e-01 5.748280509783874892e-02 -1.017472496309791641e+00 -3.687019164400854865e-01 2.018221647602717717e+00 -3.028804000523922513e-01 -1.209213316787104697e-01 1.094273159889615821e+00 -7.003788128867058926e-01 8.606878660389929436e-01 -2.990609379476635854e-01 -2.066607286633630469e+00 5.795017709166032649e-01 1.469880195235061304e+00 -1.786884331989608610e+00 -9.964611867678674351e-01 6.881373635570858793e-01 -9.293975958437449281e-01 1.956316743568560668e+00 -1.883585475473238402e+00 5.565494381659864542e-01 7.079220307920707222e-01 -6.747913172062235398e-01 1.965816189212974852e+00 8.393134954682542059e-02 3.672299752090312785e-01 7.827375374001702690e-01 -4.163443029387113303e-01 -1.107304306710239272e+00 -3.220042446391689350e-01 2.703557861492796199e+00 -1.170759655589376780e-01 1.388088177553118863e+00 -6.088161783502421542e-01 3.369552137486711008e-01 7.269021896795601068e-01 -2.110378090720701039e+00 -1.225544553186845187e+00 -2.215146379623868511e-01 -2.262093300797221596e-01 1.143975502436472169e+00 -1.373746364861514913e+00 4.749844417457669277e-01 6.884761742386912298e-01 2.020479631392000375e+00 -2.806607744076989874e-01 4.934921096303282462e-01 5.277758445238943663e-01 -1.077105190393730982e+00 -6.992007492275309488e-01 3.656520445142396047e-01 -4.522464666322949522e-01 -9.375815922139275616e-01 -1.224591929858739464e-01 2.587130837429665764e+00 -3.797642161091870361e-01 1.325994471386060081e+00 6.020681468389448288e-01 -1.706975387346403084e+00 4.163765634052948306e-01 3.552683528635992155e-02 3.449268639258548097e-01 -4.932032361445184282e-02 2.963742448883182612e-01 1.180924496469158758e+00 -2.898963657142569761e-01 2.223027846329991952e+00 -2.489671161157497981e+00 1.560997421228302651e+00 1.121587593650635650e+00 4.749355811606171818e-01 9.874981910393881845e-02 5.237437748128054293e-01 9.626844314009982417e-01 -8.061371112668509475e-01 3.097376028703790474e-01 -1.028243304821999438e+00 4.241221381299376536e-01 1.643643812004418781e+00 -1.022886138540613832e+00 -7.617805700570016159e-01 5.750920753325953205e-01 2.446008398176520091e-02 -3.468790242556681336e-01 1.385382134645230856e+00 -2.336573706578547183e-01 -1.675702523268267630e-01 -3.366086188910571431e-01 4.606824430837714868e-01 -1.084658665092949947e+00 9.228950122160650693e-01 -8.309188711846410280e-01 -1.146694668113845461e+00 -2.540461748335775746e-02 4.637225772600750973e-01 1.970717702302231089e+00 6.767397238353479727e-01 -1.009832942454561983e-01 1.584436969447199806e+00 -5.677675751776218860e-01 -1.326673805317974075e+00 4.623622395953744246e-01 -3.351180982034271394e-01 2.129994571834150641e-01 -3.312585642894096405e-01 8.989526520955930522e-01 4.447941879520745934e-01 -2.042598847862752698e-01 -4.438100623358250396e-01 5.510193894156918404e-01 1.147134143474108026e+00 1.160110601318080192e+00 7.802556900380858140e-01 -1.492981398718864261e+00 -7.117247099964914003e-01 -1.833891443094182394e+00 -4.993479657935180893e-01 -1.075785704438014384e-01 -1.191312139802801207e-01 1.322584439659547417e+00 1.210979993486285267e-01 1.623395442018275459e+00 -3.297736571348160450e-01 -1.759030067412402865e+00 -3.060934729226010287e-01 7.633769560488976591e-01 -9.875165216879662200e-01 -1.683368276732250257e-01 9.407575519612425552e-01 -2.786373019882941726e-01 -1.531955068169606138e+00 -1.105603394820791729e+00 -5.316072235855837658e-01 -8.896300276971763621e-02 -4.611469611884849717e-01 -1.133072675783598049e+00 8.433616522586298569e-02 -1.086448565091006485e-01 -1.760872439082777241e+00 8.465006655165849825e-01 -1.849634171476745470e+00 -2.980638843651438677e-02 -1.705817388645199495e+00 -5.881686907750983684e-01 -1.304079747682389823e-01 -1.367768013099605051e+00 -1.730120629124364262e+00 5.416203636772707330e-01 -3.317862608058637711e-03 -2.198414115852195538e-01 4.107574932409542301e-01 -3.942783350336175330e-01 6.458236728530750703e-01 -2.693075891648868958e-01 -1.973219243192161354e-01 9.480975166837111168e-01 9.606056259472893766e-01 1.294200706353099584e+00 -1.235516228699697017e+00 -1.866693181530247880e+00 -1.558448046914444850e-02 -8.373823639302332422e-01 -5.545491884789426340e-01 -9.380890303920942364e-01 -4.567251327381921522e-01 -5.105435108763027863e-01 1.620997091418692471e-01 2.678625873849757033e-01 7.192194291420790989e-03 -1.107604633029622532e+00 4.355293557309380947e-01 2.869079187400417341e-01 1.083756890062328226e+00 -1.651008147023873829e-01 6.193841973596073691e-01 1.353489650228815844e+00 6.039683879512298681e-01 -5.816266991953620291e-01 -9.561423372821645228e-02 -3.550154290155066450e-01 2.618324748317426565e-01 6.233663948170168334e-01 5.448660330386974060e-01 9.370610074278125090e-01 -1.113953265231351741e+00 -2.810236394032381013e-01 1.610748610747238241e-01 7.361038733164000369e-01 1.430540230062457008e+00 -1.577023122688731016e+00 -1.199068864552589098e+00 -2.513509518307191840e-02 5.474309556422182060e-02 7.997281517653286320e-01 1.859720351435688146e+00 2.125222624428028118e-01 -1.187109082721451880e+00 1.820825085569891533e-01 4.713188342637664729e-01 3.227710067816441653e-01 -1.009712267477505865e+00 9.962608866851155875e-01 -2.245521214959746437e-01 -7.390912272232191826e-01 6.691848175245034280e-01 4.603241512980696948e-01 -4.027158196114695166e-01 2.415191436325972774e+00 1.523816642602496163e+00 1.471443178343334157e+00 -2.622298511628821771e+00 1.938599752541511512e+00 -1.050194296666462218e-01 2.317408694972819538e-01 -4.763758600574901636e-01 -3.883863533093632747e-01 -1.016639943676291624e+00 8.146241047920554923e-01 -4.973243265658521262e-01 -6.863950878637670172e-01 3.273221597050323117e-01 2.174278436880816567e-02 4.504055084077033810e-01 8.172432892324922593e-02 8.199392754798318084e-01 -6.540890150309583428e-02 4.650785641117277103e-01 6.888569949029846873e-01 2.866002491585739609e-01 3.852588962545391293e-01 -9.856033757059495803e-01 9.179515830556641554e-01 4.572034724745449585e-01 -3.711351447325492714e-01 -4.038216988443181776e-01 1.217568491883775694e+00 -2.325029070378295870e+00 -7.714580148172490714e-01 3.542538935669959921e-01 1.617274801979375898e+00 8.381462860916396584e-01 8.470533824573130977e-01 -1.389961566813057381e+00 5.529905608897407038e-02 -3.137515715724369381e-01 2.170321687345446726e+00 -1.372820305129260621e-01 -7.512592540150634379e-01 2.054442299128564908e-01 -5.339690803616891079e-01 -7.426552801444357144e-01 -6.975089733714948115e-02 -8.037000512312791889e-01 -2.429963444149957130e+00 -1.045930224418272214e+00 -1.806807971641804400e+00 1.106052506225971843e+00 4.007151125456382412e-01 -9.831568253092273224e-01 3.030662824648463261e+00 -2.631662413754513707e+00 -2.723854086566088739e-01 -9.725803689560796883e-02 -2.757678882857435565e-01 -9.542360206454185700e-01 -3.056348172062851032e-01 1.589206660540874116e+00 2.738130481593423760e-01 -1.316481343521932246e+00 -3.624200679194274910e-01 5.851340524615328970e-02 -1.725179317613005248e+00 -5.630030366465335057e-01 -4.097909986601618315e-01 -8.369310263680128648e-01 7.350553287218331011e-01 -6.619319143641362313e-01 -9.674696016083905725e-01 3.320304927023691732e-01 -3.712015058473285833e-01 1.718279791934370415e+00 3.987474964976026603e-01 2.469997864056269865e+00 1.022058118284925099e+00 -1.916867110164769406e+00 -4.137935617561242507e-01 4.708730491572929999e-01 -1.413001829063992576e-01 -1.686193653189740627e-01 -1.992677609378222137e+00 1.328215648299141183e+00 3.494075455355848958e-01 1.655678102073574243e+00 -6.132131917547228861e-01 1.196495229635432950e-01 1.093510368005193856e-01 1.065097000477142064e+00 -9.203905316742555520e-01 -6.929048241723326784e-01 1.335180212084381868e+00 5.091166418696008167e-01 -8.109902038630135701e-01 1.262454683360371366e+00 -1.775175810521780972e+00 9.172469386862558416e-01 -1.581290594189677545e+00 -2.091539342906164389e+00 1.172095445960464444e+00 -4.571018403975142808e-01 1.033819877973891410e+00 1.159219891623831433e+00 2.236016794065714686e-01 -1.694576863094509722e+00 -6.191089150490711734e-01 -1.024136559858625395e+00 -4.018833256371746043e-01 -1.604300682843436521e+00 -9.223665777847414038e-01 5.271377457073502804e-01 -7.091703673686156062e-01 1.341913282312458433e+00 -9.652204997308561074e-01 -1.820225488246932366e-01 8.932774398437365315e-02 1.288671413537561206e+00 -2.826084290088574091e-01 -3.353757225725224056e-01 2.266110463687601051e+00 -8.949788990048199722e-01 1.401056887254112704e+00 -1.640046781951812083e+00 -4.288760656852987352e-01 6.508258617941753421e-01 6.157664693182042237e-01 -6.220585972778847061e-01 -1.010040162646864248e+00 1.456682938726725718e+00 4.112250897156530804e-01 -1.533775935585902639e+00 -1.866864273021903831e+00 -4.882419517282804433e-02 -1.211343406593368810e+00 1.218571130381383316e+00 -4.703742893616459364e-01 -6.618460920640931722e-01 2.156528947373655303e+00 -9.999149509818562320e-01 6.862230928980359579e-01 4.280110144260921290e-01 8.132167798740145281e-01 -7.773158864725298045e-01 5.881939822013962926e-01 5.520251588477903537e-01 6.141011405261792566e-01 5.232053418006706869e-01 -3.080152781252603611e-01 3.737534130823378931e-01 -5.682218604858747524e-01 1.486772536817640100e+00 6.220523953696626140e-01 -3.619410810032234749e-01 7.790671855459696538e-01 1.173399072154935441e+00 1.659212830555960860e-01 4.178978227395641620e-01 6.075039776692243709e-01 5.812666734170471861e-01 -5.525531856025109878e-01 8.791377637801381928e-01 -1.421154386456871532e-01 -1.967423064637574326e+00 1.555051591257793131e+00 1.357720138928834308e-01 4.266443763739162232e-01 1.557003745926902917e-02 -4.984501714833424191e-01 -8.805417262202326345e-01 -4.269182826226526895e-01 -3.275690447243629899e-01 -6.272338642976544865e-01 -1.258802115415294409e+00 -8.949619809873838872e-01 -1.096368799304144881e+00 9.445962615111254124e-01 -7.433240199201998077e-01 6.012346807416847350e-01 -8.925113517830877280e-03 6.793150273160801778e-01 -1.037263811203225528e+00 3.809186067282702703e-01 4.305247166183638896e-01 -1.513251700776516995e-01 1.527622606056101007e-01 8.111900832731558930e-01 8.018793286867149928e-02 -6.467099622373958523e-01 1.008407878056290369e-01 -4.895231878636355782e-01 7.454465513212287231e-01 2.310077819085196993e-01 4.697817955394534284e-02 1.955253098665321598e-01 -6.860956642937729999e-01 -1.408128337939538177e+00 -5.010491367750572467e-01 1.281177110319850820e+00 -5.312952285850979228e-01 -2.585398623913898408e+00 -1.713637015271756825e+00 -4.369457085377032035e-01 3.562830106923963180e-01 1.412202009200228092e+00 3.493888150977723095e-01 -8.161857315950177272e-01 6.490495731088579134e-01 7.549157169926350684e-03 1.982941035765282967e-01 3.739365375748107123e-01 9.208335309968096460e-01 6.869086935419152495e-02 5.374544342727836099e-01 -1.267452927682772401e+00 -5.586582023765187532e-01 2.647999655779699202e-01 2.113997935863859978e-01 1.018958556113455538e+00 6.224657945119199676e-02 1.321731411680491464e+00 -1.362614048305084369e+00 1.525859373317323131e+00 4.949553799972226248e-02 -5.160488727286522970e-01 -8.966578627877398455e-01 -4.554494529644325662e-01 -1.691642104050859796e+00 7.046892482965396720e-01 -9.443845261870773555e-01 -2.464926054290267565e+00 3.026144095944380830e-01 -1.584946533688283532e+00 1.483609729330590543e-01 5.799101961103660940e-01 -1.982609278320792701e-01 -1.649880079681716571e+00 -1.138328672092386862e+00 6.832579221529073710e-01 1.716514375158623151e+00 3.351504847977721524e-01 -8.317916873311173021e-01 -6.260544153470086748e-01 8.556406692826180882e-02 2.163957126582541690e+00 -4.716438012884125452e-01 5.630956534924381751e-01 -4.098586969565806148e-01 -7.760320640821669613e-01 -1.414978632579846352e-01 -8.825306510067809640e-01 1.082951479497244129e+00 7.456169176812109667e-01 1.560361584569485149e+00 -1.363929854819880827e-01 5.858225962939073855e-02 3.674733911739215264e-01 -3.597124159911957997e-01 1.071081344038798289e+00 -8.545553105018324214e-01 -1.227173979898408041e+00 1.568332953562063259e-01 9.640685389240726266e-01 -7.325563673130087716e-01 -1.402762806028610587e+00 8.407577979916662780e-01 -4.477895588265327076e-01 -2.685768475446121961e-01 8.031626378236740305e-01 7.033644910033138853e-01 8.653373942670271601e-01 -3.319118250081137256e-01 1.382771642875395583e-03 -5.262813221923920981e-01 6.742872277323673780e-01 1.424260792342461945e+00 1.775746568254280122e+00 4.728581520423890128e-01 -3.945046119827275155e-01 -6.467698021721108859e-01 -1.207912881094414637e+00 -4.373325136562388749e-01 -1.702761350087777237e-01 -1.189873125757849204e+00 2.990611511112746257e+00 8.379548750832668258e-01 1.588675038855288824e+00 -1.263080607892298257e+00 1.882056711374131552e+00 -1.033496846476677833e+00 1.110606171050931845e+00 -2.819193603810030702e+00 -1.357438731155002021e+00 -4.512424533332757837e-01 -3.643419116464882146e-01 -9.747454588423232202e-01 4.843081709133968960e-01 4.360705731062836654e-01 -1.715031930800630988e+00 -2.734621450757248051e-01 1.337713403445770277e+00 -7.324875263758588717e-02 -2.318196561013803336e+00 1.130519376957616340e-01 4.785840309294995265e-01 1.569160424662613185e+00 -4.284661035622223668e-01 4.429703625024653535e-01 8.936266390575061669e-01 9.316972717189536679e-01 4.881773349737876799e-01 3.095218021567878175e-01 -1.199837591189421682e+00 -5.983187177135323997e-01 4.278144782231917409e-01 -1.640264659807169956e+00 1.626922857155332691e+00 -4.095608083527402243e-01 1.680195352616523419e+00 -2.575189526811656471e-01 -4.826904162721561975e-01 -2.111809135352799238e+00 -9.840879901619449255e-01 1.344705378431515774e-01 3.574718073394640983e-01 -1.083890755322266752e+00 2.043068649389512825e-01 -3.604407954332656261e-01 -3.017357040484270891e-01 -6.236019855920680310e-01 -1.008982985895382267e+00 -4.917224923671519310e-01 -6.704272708257348334e-01 -1.520632769938644380e+00 -1.205748847834886117e+00 8.235578862959475055e-02 -3.464154548347380680e-01 2.233832537957027020e-01 -1.828183363125801986e+00 -5.123280630484795539e-01 1.304608711956484424e+00 -8.348021657890519753e-01 -2.024383997626280907e-01 4.925858735175737690e-01 1.079654323314390485e+00 -8.886765492224849572e-01 -5.854111293782103820e-01 5.048014717222353287e-01 -3.280576942255877260e-01 -7.572285127549278627e-01 -7.443022829678236363e-01 -1.770536333123442052e+00 -3.646340646245819217e-01 5.750457958415895465e-01 2.185076753001987115e-01 5.279898531700122355e-01 -1.194155825865566428e-01 -1.198434968448175653e+00 -1.018946722952770889e+00 -4.247716227665109812e-01 1.009613754180166856e+00 -3.298693307899634997e-01 2.100770864114154535e-01 2.623965409285859973e-01 -4.613234407473661425e-01 -1.611419723420313588e+00 5.961790777861177837e-01 9.110036417406700560e-01 3.156022084653825055e-01 2.251352994442150923e-01 1.787044478776973921e+00 -1.092837627441454185e-01 4.429877047634610543e-01 -8.793876002470635278e-02 9.924680025222077928e-01 1.833858999946830215e-01 -5.454754249719492298e-01 -2.672745425857517287e-01 1.179872986910790456e+00 -5.407593126742133993e-01 8.534120371371255453e-01 -1.658615943468758624e-01 -1.247760820781535607e+00 5.759115339277757206e-01 1.276616478748469952e+00 -2.029594687695102373e-01 -7.447786730406739109e-01 -1.162895639492182998e+00 7.571274836904426930e-01 -3.364932524135471614e-01 4.623737666202769048e-01 1.391930276866529537e-01 -1.760790054098642643e-01 6.047529785675712644e-01 -1.178226681894301242e+00 1.150243340388414026e+00 -1.142319256731460397e+00 1.066470028236467416e+00 -9.945307641187586256e-01 -4.053105390637291028e-01 -1.611405256950823928e+00 -6.656046272571971567e-01 -4.424551573352303313e-01 -4.528947973359828683e-01 -5.186958699557923103e-01 8.256130297420878339e-01 -9.220978314007075571e-01 -1.345531265305912383e+00 9.780633127721299891e-01 1.204293969625204741e-01 1.650365066448590046e+00 1.426566834082828361e+00 -6.557462016291594198e-01 1.173509482218410005e+00 -1.971940846772975153e-01 7.212352394485533891e-01 5.539797792321180525e-01 2.894677612915176890e-01 -5.747748637569632946e-01 7.644878464176732002e-01 6.600943566294042650e-03 8.116056845202584968e-01 -1.438529596583476788e+00 -1.004608943590159065e+00 2.814478906214586962e-01 -1.563063280460214255e+00 5.088852466970240629e-01 -3.696617685764197470e-02 4.426704259183237844e-01 8.649823684257762491e-01 -4.437551888081262552e-01 -1.727004263597259115e+00 1.087209786044234905e+00 7.355344852602548888e-01 8.946456121926341654e-01 1.406301538772044279e-01 -4.363122466873023964e-01 9.614504718851615284e-01 1.465769477612385518e+00 -5.101771980204251600e-01 -5.122585639710585115e-01 -7.718343930035328482e-01 1.230467394805395964e-01 1.274383840936250012e+00 7.490723203401579156e-01 2.065310151558833240e+00 -8.975508309378772420e-01 -1.044628548304910254e+00 1.115150257340100648e+00 -8.124395392397448790e-01 -1.438318658285530904e-01 6.969979300406349276e-01 -8.035322397746541556e-01 1.209503123090286403e+00 -3.493607576190127430e-03 8.062424097884470786e-01 -7.161899204866472024e-01 1.961039329259641972e+00 -1.595032047139572251e+00 -2.204341507057960392e+00 -5.194604508898286593e-02 6.973573349816162281e-01 1.127281126919696952e+00 1.943031142755342611e+00 -7.988969883177959863e-01 -5.114115348876943079e-01 -2.127029672149935546e+00 -6.842073625034290618e-01 -2.199108967066996934e-01 -2.442423438827917570e-01 -2.262723534494682553e+00 -8.653646051317152033e-01 -1.497874606936463904e+00 -1.845387449192910312e+00 -1.606471843507334185e+00 2.006139576544930803e-01 9.180831100443355430e-02 -2.179146353589204388e+00 1.625085965549371236e+00 6.179474617719915575e-01 1.162924749509269551e-01 -9.528979625045053137e-01 5.169708903780967368e-01 -4.932143033868115478e-01 8.295246585126854200e-01 6.797888223202872005e-02 7.145685876601366449e-01 -1.272621664312304987e-02 8.903351421550904643e-01 3.193861342956426097e-01 -1.283359638860063177e-02 -1.887709415941259961e-01 1.946836401844593833e+00 -1.593728856467923283e+00 -3.002643078884306704e-01 1.593403372955291664e+00 1.078321904281325239e+00 1.894027127669299648e-01 -8.631190535341424219e-01 -8.647713731800990566e-02 -9.619344543615656606e-01 -2.884216454074903790e-01 5.507076964480491776e-01 9.354481783479026147e-01 1.154551390577703618e+00 -8.843528585832922950e-02 -9.966487576573943574e-01 1.451176708311062158e-01 -1.771110314812058162e+00 -1.165971960135816277e+00 1.402682329882789514e+00 -9.026532776240906442e-01 2.350550418420704890e-01 2.943085525030220140e-01 -1.370340194635917053e+00 3.953046302071205886e-01 2.345458561930943986e-01 -1.892279568509332766e+00 -6.470956702923156278e-01 -9.478535368299495500e-01 5.802037460806815788e-03 5.265193205222356010e-01 -9.313895733788554177e-01 -8.451544583277568190e-01 1.405650152711925838e-01 1.057395007611604099e+00 -8.550731395519718392e-01 5.545965553478917620e-01 -6.459572622558045207e-01 -1.919889219908933020e+00 3.870743451762403281e-02 4.567631536663873670e-01 1.712814727716738483e+00 -1.651317540385483784e-01 -8.615912882949775531e-01 -5.201742435925887920e-01 -1.408001172100900922e+00 7.547947293517527356e-01 5.174917950660609112e-01 -1.227197961856070885e+00 5.562558719672919816e-01 -1.533839721041278414e+00 -8.882500270409543486e-01 -5.345575495775125585e-01 -9.752635683406860601e-01 5.316064930404097444e-01 3.317208636629989105e-01 -9.414308881032283916e-01 -2.323991779522255330e-01 1.845566297758575391e+00 6.217148896565383165e-01 -1.124521793137203352e+00 -3.523218319526257858e-01 4.042039037248265632e-01 7.680348316914533680e-01 -7.655156254892406809e-01 -5.960115535928590669e-01 -9.861415291669153871e-02 3.366546186476608860e-01 -3.216776248030093766e-01 -5.689096422486626947e-01 6.670338734141603165e-01 -1.681347142355587437e-02 -8.103028749159562061e-01 -7.659851392232425171e-01 6.121677835178745974e-01 6.162544903196327528e-01 1.307761743244704844e+00 1.640123149503081690e+00 7.382452297674210184e-01 1.981981840688606944e-01 -8.703718519426324740e-02 -1.147366136653156649e-01 5.688405592065320926e-02 -1.728090826629523402e+00 -7.880022949140256250e-01 -7.526800172462281280e-01 -3.107275848980425303e-01 -5.072310921264963079e-01 1.633830435965870187e+00 5.621740272373398906e-01 -1.373204297512611305e+00 -4.654143198112654090e-01 -6.591876517744894581e-01 5.240594596774065250e-01 1.520520583935646375e+00 2.564327498215288048e-01 2.791047251122732220e+00 -1.568385000512718230e+00 -1.842193621928709391e-01 -9.377413988125796185e-02 -1.678629703853041555e+00 5.100382711684697812e-01 -1.291563939604084332e+00 6.700732250681832314e-01 -9.922474092316123651e-01 9.734774763818004883e-02 1.273640222490496576e+00 -1.264031362328583707e+00 -6.022628168177790453e-01 -1.443407217609478765e+00 2.491442414759839630e-01 -6.498820705785609553e-01 -1.066780419601946139e+00 -1.471354676367187864e+00 -2.064282180009091028e-01 -2.335165270712167840e-01 -1.035238935177449360e-01 -9.121786781003734523e-01 1.525467949928387634e+00 -7.820732128371146175e-01 -4.141687709760134561e-01 2.075610931081613708e-01 -2.573197043772656123e+00 3.711725134922963520e-01 7.569034960360947473e-01 -3.367821165495429314e-01 2.874132975247578603e+00 -6.082966495314352517e-01 -1.020095986268516608e+00 -5.432519131489033093e-01 -2.487216753164033789e-01 1.204795266199362308e-01 -1.095678924346833893e+00 -1.691916375793381389e-01 7.211003826062922784e-01 -2.885392229914005013e-01 1.042602937862580958e+00 -1.154353026429798312e+00 1.136910801630103940e+00 8.237562917637065718e-01 -1.251200296512677279e-01 8.063505646739067834e-02 7.533792926924433031e-01 1.033055694287006609e+00 -1.475564114508586711e+00 4.831059016361358843e-02 -2.059148933540547066e+00 -1.152366289537796497e-02 1.937846722349194917e-01 1.483843387157318228e+00 9.281279819821894872e-01 -3.916625076172726705e-01 -7.482321376094461796e-01 -2.680429715077821129e-01 -8.911279907928274513e-01 -4.939430383690020521e-01 -1.740511772461586837e+00 -1.753211566050925582e-02 1.427209138130070443e+00 -1.910951996005322728e+00 1.508093245568755125e-01 6.756033549228555035e-01 -1.324598994377311989e+00 6.932884145996426328e-02 6.448659043887504383e-02 -3.191496368752506085e-01 1.614389010428108895e+00 -3.488525724957401014e-02 3.935650223884124554e-01 -6.473779048695808003e-01 -1.404697504720324064e+00 -3.884218964445957378e-01 5.136168171671527949e-01 9.028916262598812859e-01 3.586598335064509757e-01 1.050629741492091096e+00 -4.295403689256624968e-01 7.760853290208462596e-01 -6.166412822012324879e-01 5.489027806678690169e-01 6.256555071205587293e-01 1.023136474559648290e+00 -2.953736694088887060e-01 1.696453419548558550e+00 -1.813794380356280822e+00 -6.190861065258964624e-01 -1.739020596173945776e-01 6.367420363944811257e-01 -2.010444394961228731e+00 2.808629492269935635e-01 4.262700588862314843e-01 2.349331872118843867e-01 -1.737177019121824539e+00 6.745085083187745134e-01 1.089234014007658846e+00 -9.015609496475047724e-01 -1.503865113227036199e+00 1.793097168048115031e-01 -7.113551130413257040e-01 -3.164393606820260496e-01 1.010980781174054099e+00 1.406016240517398819e+00 1.427811496974713823e-01 4.863125915741092764e-01 1.440099626931090837e+00 5.684666307901288240e-01 1.545790787392393728e+00 1.751204716253028926e-01 6.880796464440825932e-01 7.307596072130715381e-01 -5.037171965389830586e-01 -6.067438609616234713e-01 -2.225807633771288430e+00 -4.081691780782703560e-01 -1.509702098015771377e+00 -6.292010117035166106e-01 5.152512129321740186e-01 9.354034952859431318e-01 1.052666749346540698e+00 -4.975284665303624787e-01 4.791567459116206629e-01 -6.395936757646442095e-01 -3.195228578422233956e-01 -5.962916335440353599e-01 3.113541930202918390e-02 1.565906266274356140e+00 -7.034553746284639975e-02 1.499528381136431415e-02 2.141108792032858088e-01 -1.842327704829598956e+00 -1.247265435880502843e-01 3.042865076340845465e-01 4.694729561899715353e-01 -1.969770883777645309e+00 -5.800286772205606040e-02 1.330525740896668641e+00 2.897559616688142464e-02 5.811142662020257754e-01 -9.599728385179013834e-01 -3.868929483962278981e-01 3.402632023665655425e-01 -8.819114723851888549e-01 9.939045156145195348e-01 -7.684950000431409745e-01 2.499586064271402605e-02 -1.353347208137310798e+00 5.187016759693752199e-01 5.757388566202432667e-01 -1.439092958665515731e-01 -2.889616193211987372e-01 3.883914437850224388e-01 -1.273374519921732340e+00 5.157308465076331228e-01 -3.103202167876978890e-01 -5.501584780276636000e-01 1.238951895544851300e+00 7.974170336023107541e-01 -8.389631784514431367e-02 4.834450189294035582e-01 -1.222398224383435483e+00 1.268850410380535809e+00 -2.236532344791543891e-01 5.235640417269781244e-01 -7.205435469926160241e-01 -1.074209048204973094e+00 2.388792287895210309e-01 -1.523437911269064138e+00 -1.134482707524205214e+00 1.359474308544294796e-01 -3.476709899385902469e-01 -7.759438333877835547e-02 -3.181090608393385977e-01 -1.296713422549867767e+00 -2.913942983919696750e-01 2.915300204878500390e-01 -1.014854391070470374e+00 3.892189161121849955e-02 1.128594342626656255e+00 -6.577811194267481065e-01 -1.443004494492964973e+00 -1.672760877712914096e-01 -3.403270079060605191e-01 -8.991475758069581437e-01 1.138804800431880926e+00 4.548303654651433270e-01 3.599162689996057013e-02 -5.165199451021517119e-01 1.617681048489259255e-01 1.657856214573668163e+00 7.538985062171038587e-01 5.560619362071737015e-01 -4.732742496383639530e-01 -5.933108016298731524e-01 4.731750358313172033e-01 5.351950675513343914e-01 -8.974313229011874823e-03 8.457797931930878532e-02 -8.734918084753735545e-01 -5.652542629155151710e-01 -2.896266427606916660e-01 -4.557421808970533172e-01 1.750964404249278350e-01 6.402550644369052746e-01 3.241462874520407156e-01 -1.651063383942228402e+00 1.062868013601772299e+00 -8.017224353995324737e-01 1.105282796452975891e+00 -6.407661248804634724e-01 1.681182479824663567e-01 1.636325429960857170e+00 8.845836736343636320e-01 4.575886204193533313e-01 2.370638261663171154e+00 8.055629581860425104e-01 2.627858267457538588e+00 1.161796776323940072e+00 8.596256861330088261e-01 -3.480515835006747216e-01 1.426226388058811745e+00 9.381445532969743262e-01 -2.305951622202821460e-01 2.566851160510807972e-01 -1.813675865321914271e+00 -4.534618956756548691e-01 3.747332615940595635e-01 -9.246938195952646433e-01 4.625945233559741743e-01 -8.595484477125785450e-01 3.155515018242043834e-01 3.320608151590970225e-01 -3.180437007236149860e-01 1.229551640049869332e-01 -2.182484617626070655e-01 -3.693831846319528545e-01 4.625114291870582178e-02 2.831630026656053900e+00 -5.067965475395940222e-01 1.633192868529934394e+00 -5.061151228661220358e-01 6.466306190741829552e-01 -9.524538166339696632e-01 -6.997144537403376940e-02 -1.419621137887502105e+00 -1.652004183319871311e+00 2.660574712564768074e+00 -1.013478836457727628e+00 -1.376678862761067546e+00 7.576240464508198214e-01 -9.496796879085732668e-01 3.319552466457380002e-01 -7.715205618049978398e-01 -4.637972769702637388e-01 -1.341014026835334549e+00 -4.988991588065517235e-01 5.866914296606554613e-01 -2.270721785349352762e-01 6.979936839805931381e-01 -8.884883958887431765e-01 -1.891272375927673943e+00 -8.394690775901332280e-01 9.098823775534884417e-01 -6.478890564380697104e-01 7.882318022547408765e-01 1.026289922266981642e-03 1.385709695399990560e+00 -1.074025610354484295e+00 4.726550450452121077e-01 -1.752042653299557440e+00 -2.125689264514684762e+00 1.792927214705769545e-01 -5.630064980212117626e-02 -6.648587978481768079e-01 3.368755522817355741e-02 8.058607813964809019e-02 -1.643353547336954934e+00 -9.570714151726872343e-01 -1.532535431214491484e-01 -6.495814406223546777e-01 8.829007565790623069e-01 -2.144050496201943101e+00 4.876032775505196870e-01 -1.020322059895796496e+00 -1.020085461241869718e+00 -1.828834986322729561e+00 -8.374298613113269063e-01 -8.525726619845085397e-01 1.164927477822593094e+00 3.954928763613975717e-01 8.665509207478093723e-01 -4.859824996300166067e-01 -6.598940606362030392e-01 -6.095149453471998546e-01 3.253020311337568304e-01 1.394344780871211054e+00 -1.438630276468462199e-01 1.179873332097582939e+00 4.484803540626471352e-01 -2.681195824161104399e-02 7.556310467968064826e-01 -7.725167773769276991e-01 3.138776544564916837e-01 -1.438656715802624886e+00 -2.061301771804271432e+00 1.314631384739864961e-01 1.064447588600179850e+00 -6.778544600162171863e-01 1.276543352130499853e+00 -1.549883558250499394e-01 -1.002029927764889194e+00 -2.754547024656381904e-01 1.876733211034252946e+00 1.802548328801580613e-01 8.123998174997202337e-01 -1.296829154972706011e+00 2.763365229268731002e-02 -7.395020540598651326e-01 -6.129639176876087170e-01 1.234104409177019468e+00 8.621830645197408050e-01 -1.287647909170789307e+00 1.792085901665803505e+00 -9.718439014077237537e-02 1.537190221896793663e+00 5.572995316647628705e-01 -8.191038821080014465e-01 1.342666971873176740e+00 -4.657026030278266227e-01 6.539991993253500002e-01 2.060858361390470739e-01 3.159971368495239630e-01 1.473544776398548306e+00 3.427721456472478945e-01 1.368604781640940127e+00 -1.325186121211349988e-01 -1.862124853950639869e+00 1.931073166139312125e-01 1.426794635502419029e+00 -8.356104792453841745e-02 -1.621029242240694446e+00 -1.639002711476671426e+00 -1.134730179819466889e+00 -6.140358597609573144e-01 4.551533383264664417e-02 -5.058801281480602707e-01 -4.352812082423741097e-02 -1.409320106908900305e+00 1.239426338608592859e+00 1.257394889649579017e+00 9.290558736847743804e-01 -1.818644923976759920e+00 -1.381570375076376145e+00 -5.971114612685288758e-01 1.182089867865413924e+00 1.912852022478458425e-01 -8.853347045289902129e-01 -4.737857660164314089e-01 -9.141971039488423489e-01 -4.697153680620182875e-02 2.111953139630914078e-01 1.582036681623705032e+00 -1.523152865743564011e+00 9.882630357583123137e-01 -4.463106765639405227e-01 -7.982680490603788481e-01 -7.927551354786110949e-01 1.576598556842351062e+00 -1.173092737713613776e+00 -1.146899264387269968e+00 -6.848961419710661858e-01 -9.606042745719787224e-01 -6.769755322324384483e-01 -4.624850663648745475e-02 2.928452673475984147e-02 8.982284517592724615e-01 -9.904316869199043527e-01 3.035187650138003734e-01 1.370420109541002240e+00 6.201897922047985290e-01 5.341483617091504765e-01 3.606613586342092836e-01 -2.388748874438182401e+00 -3.273584569151442580e-01 -2.310104017446294566e+00 1.676704806620498700e-01 9.591935581211588069e-01 9.793234820579668765e-02 -1.146743041974737087e+00 -1.147172062921154367e+00 1.700772135807453678e+00 2.253684942764557775e-01 -6.328418492570152543e-01 -5.537645552184277120e-01 -4.014118740016146547e-01 6.267587827894116614e-01 -1.747072321820125396e+00 -1.238091813801371233e+00 1.605690892489215260e+00 -1.255611825030536366e+00 -4.127429412141985776e-01 -3.026670840381137303e-02 1.394691936388689157e+00 6.158858813840545343e-01 2.698670945635048279e-01 -5.851468037009530665e-01 -1.043179583514476150e+00 -8.760077372504300186e-01 4.589265714116560479e-01 -1.397355283407820115e-01 -1.212632284766169244e+00 1.108180675382589131e+00 9.326225599541330125e-01 -8.599176456603060403e-01 -2.400782902614840841e-01 2.710795737302235331e+00 4.554486615951618966e-01 1.745069160431454325e+00 1.215785344264444623e+00 -1.551307050543717370e-01 1.403858760595328325e+00 -6.207158789819509082e-01 1.484199153896475776e-01 -7.309803225115362180e-01 -4.531371768002924183e-01 -9.398219496646869064e-01 -9.246027088203304656e-01 -1.664960373666495519e+00 -6.079856774408749082e-02 4.529508021733050227e-01 -6.393466807901021509e-02 -1.795485099558622011e+00 -4.043984631462179541e-02 -1.395939859768668523e+00 4.338701649038289032e-01 5.366994030368585911e-01 -1.339645757790440594e+00 1.700559500584302164e+00 -3.403938371479554581e-01 8.834342969908626220e-01 -9.202811212637871385e-01 -2.550894903247556966e-01 3.990049696189645334e-01 1.929328956857623983e-02 -9.644355807743988374e-01 1.128968539830032869e+00 1.160645086566372726e-02 -1.863603979271856725e-01 -1.173300898254964642e+00 3.324777641596800004e-01 2.980177013420260423e-01 5.119617541056671328e-01 -1.438464047279280900e+00 -2.784565869292644491e-01 1.969357333391514198e+00 -1.113905823732979083e+00 -7.053609603095732927e-01 2.516455797477489265e-01 -9.063713100915880005e-01 4.317747055228416397e-01 -6.919294947381796068e-02 1.349122110652002382e+00 4.618157325429112503e-01 -1.165144900533552574e+00 -4.229053300960634032e-01 -1.212087572025242643e+00 -1.577825412978613562e+00 -6.308025587223148323e-01 -1.264823617062585503e+00 8.227044893710073747e-01 9.704145073206653649e-01 -1.862007274491405573e+00 1.502512000379496726e+00 -5.581349281460453726e-01 -5.531808572565549698e-01 -4.761693690927426559e-02 -5.171012201842952738e-01 -7.919692032994843922e-01 1.180615402555527244e-01 -5.417147253682376151e-01 -1.629325782922801835e+00 -2.398748904516629921e-01 1.804923641880458618e+00 1.763840841507037904e+00 7.703525936390365203e-01 1.397707692671026125e+00 1.924175800154243055e-01 -8.351283243697887881e-01 -1.160553990626742360e+00 -1.730825214485490315e+00 -1.969729916108021311e-02 -2.416555900267134405e+00 2.225792772313528456e+00 -1.229118607120666784e+00 4.535748404340950724e-01 6.675110888077031568e-01 -4.853051244290102484e-01 7.889587789427445763e-01 -1.930736362025840258e-01 -2.986147221861521484e-01 5.794031748521208947e-01 9.296731072518972239e-01 -1.535963712477621812e-01 7.555054592278303005e-01 5.660164514937130464e-01 1.531202949667365143e+00 -1.279852595233607337e-01 -6.505735009199395957e-01 1.344633182387668935e+00 -2.421543724932403441e-01 -9.392858186100878914e-02 -3.274978695556440833e-01 -2.449845681461112201e-01 -8.743484428314926005e-01 8.096999983889124897e-01 2.135437757387640134e-01 1.392509838261815736e+00 7.251186865216741051e-02 1.232718871654429504e+00 2.622849405858271865e-01 -4.486811685768445912e-01 1.709801986906019922e+00 -1.411288260094512581e-01 -1.139495283741468246e+00 -1.870059085201854820e+00 -4.362378158940280470e-02 4.563068346647753404e-01 1.183817231199504105e+00 -4.024716200174563996e-01 6.697493288229658948e-01 1.099452533796217157e-01 1.465312053562886074e-01 -9.815020771415758905e-01 5.854326391716928833e-03 -3.957505565403119929e-01 1.804124316718663357e+00 -1.573226581396597767e+00 2.027533378925455487e+00 9.459574293056790539e-01 1.525743656579468255e-01 -1.086000047635126586e+00 1.414348746198580642e+00 -6.632902377472965627e-01 6.200431543071701634e-01 -1.024712487866899391e+00 -1.257053237838079207e+00 1.643509891558602609e+00 -4.702872438450088066e-01 -4.268859828848730470e-02 -5.509076477600609589e-01 -2.863225507511198309e+00 -4.690225770491695534e-01 -1.614211407568096224e+00 -1.269620491538149265e+00 -1.718685776179840419e+00 -5.795269954381533362e-01 1.687633065584597247e+00 4.260607923554438070e-01 6.858334543948587658e-01 7.497283930987698186e-01 -1.268703261944146732e+00 -9.007156749087961989e-02 3.941377703482469574e-02 9.516578536775811559e-01 1.700550257970043777e-01 3.415516558279700632e-02 -5.143968261445698298e-01 6.170918850143535250e-01 2.254889311178207845e-01 -1.899418976535404702e-01 -2.470660811779396226e+00 -1.853943741186087069e+00 1.209380924096123300e+00 8.401106034340947992e-02 2.389707013654827072e-01 1.085942130447206805e-01 3.389620586666223234e-01 -1.471765306439703380e+00 -3.348563799666015028e-01 -6.772309248739905030e-01 1.276482382809838612e+00 8.573891629701464456e-01 1.949724764005983935e-01 4.318932703095892250e-02 2.491211059078304868e-01 -1.083949410934600954e-01 1.611744206061216655e-01 -6.230341492463652431e-01 1.591632241053931640e+00 -1.214515498584121111e+00 -1.414700135904963574e+00 5.975652088238481152e-02 -6.861889973735054715e-01 6.094302533155162571e-01 8.922067373285605396e-02 1.624414427698599450e-01 -4.303282323492423900e-01 8.775877172917655178e-02 1.584837756165122125e+00 2.184877738187473301e-02 -8.178412355782875842e-01 -2.957079533080636535e-01 1.411404636337530161e-01 -1.182304693455914935e+00 2.166621567135178228e-01 3.069464529426620958e-01 8.687177764767747279e-01 9.197981418210089410e-01 8.262579061845627404e-01 -1.157398223783014268e+00 2.911104527223257188e-01 1.084415516274489288e+00 5.608293808871672725e-01 -6.850652277728987993e-01 8.860664917077522018e-01 3.087990870030731805e-01 2.331744224434969759e+00 4.707566664760408082e-01 -9.808023665612977116e-01 8.353893099331642924e-01 4.834012005216755670e-01 9.010306372864069768e-01 -5.748284455887694433e-01 -9.478124725466292588e-01 5.623274097506831826e-01 6.853562240005451889e-01 1.578017248085565205e+00 1.020444523186241126e+00 -7.407378186126259978e-01 -1.277203111843317584e+00 -9.898053082009314885e-01 -1.763053801350790151e+00 -7.394052333651938147e-01 -2.056120446880572938e+00 -1.666259329852837201e-01 -9.346376182063272919e-01 1.429995590177854714e+00 1.121578259204562666e+00 -8.542342980608661485e-01 -1.042117604459154911e+00 -8.480212905150839031e-01 1.145358729384425567e-01 5.851563544631689373e-01 -1.750016726596940186e-01 -7.978190454323559333e-01 -8.003394638842349362e-01 6.639019117164161043e-01 -4.246112915009916389e-01 1.088630332479022522e+00 -1.982707766159876039e-01 -1.555107554889204824e+00 7.050071291202074653e-01 -3.258366633374955301e-02 4.231122217237499039e-01 -1.274788591546232919e+00 1.340980835740970933e+00 3.927791772900809941e-01 1.517012986623183846e+00 7.172097417261429353e-01 -8.196588666395638878e-01 -1.577852563910732808e+00 1.467780329186257671e+00 9.243529328593732552e-01 3.672707829364415533e-01 -1.804326788266740422e+00 -2.613766607917345497e-01 9.141949184422525354e-01 -3.049318586020745014e-01 -1.215543134269795100e+00 4.135297238191643077e-01 -6.133475118673793469e-01 1.178014810537777235e+00 1.098108004649824609e+00 2.092301938656594196e+00 -4.258715089393236286e-02 -4.745313008956724699e-01 1.533921573931291027e+00 -1.109729118248176771e+00 1.117033305314145020e+00 6.306027346486430263e-01 9.518801979511016809e-01 -1.702709441454009154e+00 1.128212758728848408e+00 -2.295449460585873513e+00 2.203470630605250058e+00 1.032066275946605272e+00 1.526245807187322390e+00 8.215786098905156765e-01 -6.531843896205201394e-02 9.353595965015150115e-01 6.651128449910626017e-01 -1.002052370507416246e+00 -9.084323403113562234e-01 -1.046273033399075514e+00 -6.644003517100843803e-01 1.092933090793466455e+00 -3.753811385620119401e-01 3.280093155132826066e-01 -2.797998326930415391e-01 6.238170100812457930e-01 -1.379601376435745763e+00 8.189342051563444080e-01 9.579087173786074993e-01 -1.442764463744312886e+00 1.076367701506174418e-01 -1.100063456622042635e+00 -1.484162970711500273e+00 -1.647289076009051501e+00 -1.580831471553269196e+00 1.884967177988791986e+00 -1.367651623895228319e+00 -6.770416213067936839e-01 1.874587787334720534e+00 -3.206206958896726800e-01 2.368524207492888500e+00 1.279951484535635009e+00 -3.608090211736886266e-01 5.876070940309922053e-01 -1.122960597793495330e+00 -6.947479657823079080e-01 6.687008511597835048e-01 -2.744790004550533569e-01 -3.232976598815611724e-01 -6.367677434283314231e-02 -4.152201724784590486e-01 2.168681641564127016e+00 1.564069628831353365e+00 -2.731708227307783066e-01 -1.132621426892153060e+00 7.027947404525224373e-01 3.188908995641959732e-01 9.508940657912202665e-01 9.392782966029510072e-02 -1.197005553855974958e+00 6.379522838828859399e-01 3.351559524819597291e-01 7.256043238453495636e-01 -8.315457092805496331e-02 9.368186513198192289e-01 -7.063532407758246201e-01 -2.051890399205062998e+00 1.493379523603180825e+00 -5.060596124072584967e-01 -1.410501564497955163e-01 6.030130832011671993e-01 4.185063407057935114e-01 -6.906867831896112975e-01 1.789920712879611742e+00 -4.798486333329520792e-01 -3.908929765121161304e-01 -3.565022990432083205e-02 -5.062189939743185763e-01 -1.536350520029721167e+00 -2.457996818830463059e+00 2.760178247314476252e+00 -8.458317714578749147e-01 1.364580879529761814e+00 -4.411249752790316614e-01 -1.160336801344061142e+00 1.693381207318099380e+00 -7.112087084601844689e-01 1.668444607014068770e-01 6.223621962804355423e-01 -1.362979616280558248e-01 1.627972317910254263e-01 4.701507066376320321e-01 3.111998727669868514e-01 1.541298204948988948e+00 -8.288064890746139612e-01 3.206852305860049546e-01 -6.048444815633852167e-01 -9.057924142469077067e-01 1.157721872121355022e-01 -1.149053701790710758e+00 1.107592154877214297e+00 1.265436696904514768e+00 1.193814639255930121e-01 3.291886196818780141e-01 1.014260413974559460e+00 -2.707448840814891677e-01 1.989604510478827581e+00 -2.652903942365646195e+00 1.045795991368180661e-02 2.988437920065671882e-01 3.321679616013020753e-01 -5.059858617032849670e-01 -2.982845112212035854e+00 1.242888421515263575e+00 -5.510880050643720551e-01 -5.798071410726575170e-01 1.267356717866107374e+00 9.033537117548224860e-01 -8.106877819372544369e-01 -1.305015036010215290e+00 -3.939515201361306618e-01 -2.601979965210908796e-01 -6.372245362919271017e-01 5.467414304262888658e-01 3.866839473289931939e-01 -1.339310064692070590e+00 -3.497616140842750854e-01 4.769425631858537074e-01 1.443685737273157077e-01 -8.276200702199607018e-02 -1.057804568042116644e+00 1.984891135123437456e-01 1.180734118458410947e-01 7.244083430866732343e-01 -2.431069452589038615e-01 7.108866902291604006e-01 2.007856213553779398e-02 -2.267406690770475686e-01 5.735434528437315382e-01 -1.262561386276242814e+00 1.018140053611758633e+00 1.395619340599442593e+00 -1.390399667219571755e+00 8.024852972735690981e-02 2.344134919354231295e-01 1.500360924856691591e+00 -9.770166453149408126e-01 -5.284738944146594175e-01 -3.312765948115227177e-01 -2.037236519906909515e-01 -2.289342409074722473e-01 1.217685689180364739e-01 -8.605738517746238658e-01 -1.330470842898175521e+00 1.099403076603571172e+00 -7.705247694781122147e-01 1.515876638350481587e+00 -7.748480028468079928e-01 1.372808476468276639e+00 5.087706843106623023e-01 3.258677989559670696e-01 6.189695010679101966e-02 -1.204231101054809905e+00 -2.350409823961642497e-01 7.191859388258641239e-01 5.942306274534041588e-01 -3.058122936459311547e-01 -2.590075567586410665e-01 1.865863088043566265e+00 -3.416543740293437881e-01 -7.159394286280913733e-02 1.268017325898541880e+00 1.099712965210942306e+00 9.509785218858231026e-01 7.420596288483694014e-01 -6.231057294016435488e-01 -4.265081738302435865e-01 1.359469307242047620e+00 7.090744967061926030e-01 -7.980744636745311649e-01 5.565269022198560123e-01 4.600498634344357129e-01 1.665075995511031026e+00 -1.686755446897377109e+00 -5.108404075128631927e-01 6.474593798917700760e-02 -1.565808205101817396e+00 1.382161467729358384e-01 6.029547508995158900e-01 6.805674487237478587e-01 -5.610918266302258317e-01 4.983858373125092389e-01 -4.297722744231506353e-01 -4.952557765081584407e-01 1.208638938494325465e+00 1.274771375380617133e+00 -8.321178377716406671e-02 1.354507793091948464e+00 5.143216826492941207e-01 -5.164512410328683245e-01 2.891124616332730879e-01 1.233516786456515746e+00 -1.353793386389010145e+00 2.468935861223880146e-01 -1.798693500100575715e+00 6.438166354777291600e-01 -8.931781976645181143e-02 3.290583231237538819e-01 1.741700469177579924e+00 6.322279071810735784e-01 2.998895328089800083e-01 -1.037060443924109343e+00 -1.073191712272230092e+00 1.325327941195845460e-01 -1.050597132413818718e-01 9.201373562108026150e-01 7.854350442608118987e-01 1.926190767670018955e+00 -1.126905299813690670e-01 -1.015626952040808162e-01 -1.082285746268863313e+00 3.289056087432911557e+00 -5.632132712679515096e-01 3.287866721555328664e-01 -8.571969346136130985e-02 7.579606162280243531e-01 5.059929066590239666e-01 4.432213954650533055e-02 3.268232892676344314e-01 -1.142259154031032148e-01 -8.240112045471934543e-01 -2.266381690405731675e+00 1.822071737152594739e+00 -2.068528559665719690e+00 -1.174855948925621396e+00 -1.315031603731914855e-01 -1.761302042514210742e+00 1.579597916373405520e+00 -8.548473313636756332e-01 1.273983866980043844e+00 1.404905178690473155e-01 9.162562951472076334e-01 5.740315624694229957e-01 -7.211546953989578235e-01 -6.379757861543707831e-01 4.471503640125383261e-01 1.201795781966819437e-01 5.017164545732900605e-01 1.196582257672676342e+00 4.483130804907765055e-01 4.831358500633101682e-01 1.737997136221772487e-01 -1.536938084575919294e+00 -2.177550924328413462e+00 -1.159797476436807973e+00 -5.299114054094873349e-01 1.652120124669594070e-02 1.599774894508640743e+00 -1.077046264758270422e-01 -1.178373516148085276e+00 1.987590600034779165e+00 -1.153289234438265476e+00 2.408365090143356202e-01 3.926044781624216662e-01 7.262611897666799710e-01 -7.839407258701498460e-01 -8.245656898759707865e-01 -1.218623798375729761e+00 1.248644619579547393e-01 1.210469188430817633e+00 -3.482633998962706978e-01 -9.537661142488704780e-01 1.483715955395327191e+00 5.244157677822978286e-02 2.670213030634924767e-01 -6.304027642515203089e-01 -3.629344054407461329e+00 -3.139641749809760629e-01 1.086890708014960349e-01 9.169837475142834649e-01 -8.859881881519711122e-01 9.381776483036557979e-01 1.695387135129705847e+00 -2.604462424522869135e+00 2.763727894982457092e-02 1.134587047262587411e+00 2.856690544150637390e-01 4.178876549956107023e-01 -1.803105297412617825e+00 -2.840305151299071240e-01 6.743796316724640638e-01 4.928241947774333886e-01 -7.238632718998393445e-01 -8.294828778244590639e-01 8.582781431246735426e-01 1.870383455602579126e+00 1.119291485550371723e+00 -1.558699840861938801e+00 -5.043083594619989229e-01 9.003373782478048259e-02 -7.110093880515399034e-01 -8.500277171182707425e-01 -9.374563822247182765e-01 1.954390324228160836e+00 2.769824730725520823e-01 7.212966816087559296e-01 6.720053458362580390e-01 1.425025515346114657e+00 5.877008058921477929e-01 4.878814453055955180e-01 2.749758517595204399e-01 1.578562596176237065e+00 2.536114628721733780e-02 5.690776618639701301e-01 9.408910405286370349e-01 -1.603256365371839853e-01 -1.510929838712482542e+00 4.116588788610676675e-01 2.629533887374221890e-01 -1.124859772311816331e+00 1.004857080479291565e+00 7.134325421201692663e-01 1.542394693592768373e+00 7.915036780982602771e-01 8.902318046059607415e-01 -1.332276518549559974e+00 -1.029485652402432061e+00 1.978450040538583532e-01 1.742432941470283270e+00 -1.269123761898698355e+00 2.296250243164009441e-01 -3.860705089132574486e-01 5.538173585155449219e-01 -5.929170945585258146e-01 4.497513698322228026e-01 -8.022282438898573620e-01 -7.890304479703134088e-01 4.245029002146639696e-01 -8.729200867725501745e-01 1.070566106432882636e+00 2.596007748160845119e-01 7.590407746540699455e-03 9.915246311117161815e-01 -1.007759080204228663e+00 -1.044339761117938137e+00 -9.809643687758293762e-01 -1.032556645342677326e+00 -1.068287365200009109e+00 -1.541903550982259841e+00 -9.336622283207224315e-01 8.752597648000427499e-01 -2.297253481509795581e-01 7.152398834601783051e-01 -9.398173594882314186e-01 1.768932969766136010e+00 2.767388288890584302e-01 -6.003887963010896833e-02 6.324338934461808392e-01 2.470348903740941182e+00 -1.192164273009654218e+00 -1.012464048571866782e+00 -1.058169797776904009e+00 3.560836381496357284e-01 -2.954315725636337819e-01 -1.091490813466987841e+00 -2.385750352260860296e-01 -1.723119811389916434e+00 8.861399750842664513e-01 7.389386286655269531e-01 -9.351896690924872690e-02 -1.776896579124450926e-01 5.940395479196964867e-01 -1.679061677518578710e+00 4.835647016456787184e-02 1.439997921580476736e-01 -7.535648964264064498e-01 -7.474900058594700081e-01 1.581095995276878829e+00 -4.706381158831355327e-01 -4.822456673994972021e-01 -1.491209396018706501e+00 -8.930902228029982126e-01 2.083427612915534910e-01 1.353510385094019997e+00 -1.706526683679127632e-01 1.575030037372546987e+00 -7.206539708208339334e-01 -7.525835716779520901e-01 -8.855700321450515888e-01 -3.447167616568291848e-01 2.109810656233801041e+00 7.026052893316372394e-01 9.183839395571465891e-01 3.590368256153854687e-01 6.251180731207314212e-01 2.015206564451838656e+00 -5.583493655542541845e-01 -3.578796934103382066e-01 -5.079966277778101558e-02 -2.116100871911936188e-01 -3.269322101594072244e-02 1.920817024413511154e-01 -1.218838192445076185e+00 8.725034909036686326e-01 8.544248615953625725e-02 -7.953708692865834040e-01 -8.193097065929723088e-01 8.037608919798778784e-01 -6.549400309723849567e-01 1.484753168238390097e+00 1.822816592704792349e-01 2.902250469127204413e-01 1.140920285605794976e-01 -6.934011651759514061e-02 -2.335677919829026172e-01 1.795739736871768411e-01 3.058162313822880285e-01 2.008619540496770828e+00 -1.241224005364319760e+00 -1.229435466118272841e-01 1.797608242341550477e+00 -9.039601949170140704e-01 -1.075818344902636614e+00 -1.111141113852075257e+00 -6.934227175176797819e-02 -1.591670159711942520e-02 9.747544570664403718e-01 -1.182100879668560811e+00 1.554212695305910441e-01 1.577055480353298234e-01 -3.308588039199472641e-01 -2.067727498799729169e+00 -6.085608370475272810e-01 2.163565406997217666e-01 7.243066233713167934e-01 8.674262531826861800e-01 -2.131992552700390786e-01 1.054071469397220184e+00 7.592128364526588014e-01 -1.010010907534007130e+00 5.091738045893492437e-01 -3.905708282061688963e-01 -9.722228972777776645e-01 -7.245140807938716954e-01 4.638509871701494980e-01 -1.285158795763811757e+00 6.364694004826451090e-01 -1.307586343226249115e+00 3.952209109888717431e-01 -1.969676302793075484e+00 -4.076808452324400256e-01 1.171536247587954715e+00 3.136723628024994937e-01 1.421113365464742762e+00 -2.455947737308865619e-01 -1.053652011368663571e-01 1.283819862011673196e+00 -3.365336986125175844e-01 -1.886012673797332839e+00 -6.275524110112487008e-01 7.590348918191017757e-01 2.864946210034646779e-01 2.945996870691788283e-01 -1.817456385968547472e-01 8.093944619595531131e-01 1.739617472242164231e+00 4.700663195470414224e-01 1.306063425279060386e+00 -5.307935158916298191e-01 -7.125563240322074776e-01 -1.412268147367990556e+00 -1.803298821057131018e+00 1.344550197532162539e+00 2.812320840878100858e-01 -8.803907156338760531e-01 -3.609952611579738679e-01 7.418691386475101401e-01 5.745216248490275790e-01 -2.372846982768942736e-01 -9.929306209335511113e-01 -9.836859249186196141e-01 -2.776532943106914120e-01 -1.157445899666744271e+00 -6.811909265956198611e-01 -5.501203645146135468e-01 -2.196265636294122692e-01 8.235275826082719686e-01 3.751199280435584243e-03 9.817653578177240603e-02 -1.018429663199059698e+00 6.157710817224280181e-02 1.575379901210834446e-02 -8.822005380987348877e-01 1.113673389789376467e+00 -6.343641819712579899e-01 1.420225316248292513e+00 6.738244620530784434e-01 4.793374909310731402e-01 -4.278975894346581099e-01 5.210473232403635135e-01 2.114981527182441923e+00 -1.964320162750235577e+00 -1.418339953456599023e+00 6.149029158094271308e-01 -6.490380963349326460e-02 -2.415224639720971123e+00 -6.273075710431861296e-01 -1.613861870294605871e-01 6.705519373507967673e-02 -1.065871974549831291e+00 -1.325117203183801828e-01 -2.556992668813706446e-02 5.855749003037631351e-01 2.398038602128692298e-02 -4.935557162020103861e-01 7.451820319460183972e-01 1.096862056412782449e+00 2.438746629640711483e-01 -5.373333982343646564e-01 7.707845694331023623e-01 -1.838925802898299933e-01 -7.808056650892466477e-01 -1.201986385949780800e+00 -4.925202531058339162e-01 -2.559129451100327930e-03 -1.979358529827574209e+00 2.809368192444474874e-02 1.342601960698919683e+00 -4.211541405156171702e-01 6.373892968985682694e-01 9.346921716102786493e-02 -2.967761695692951451e-01 2.837340919927556215e-01 -1.020991269248903599e+00 1.837577279333346136e-01 1.965594929775512367e-01 9.411866901007227837e-02 4.711196180202834594e-01 -8.243209183543981355e-02 -7.120269775099956622e-01 1.406293602780916085e+00 -2.454550304456552534e-01 1.020212493780052881e-01 -7.136563694554024506e-01 1.822196265004758509e+00 3.609317531301827198e-01 -1.070880565280398905e-01 2.289703284584652665e-01 -3.481215446720232753e-01 -1.646426072117428641e+00 -1.534274504885610735e-01 8.917102601119981653e-01 1.109382120486722551e-01 -1.203856500713325950e+00 7.361931033191015938e-01 -2.557074851318019704e-01 7.404397683519148288e-01 -1.765025918578006836e+00 9.688886138085391897e-01 1.787701335123856317e-01 2.081569098481652613e+00 -4.992927619519033633e-01 7.241112019280568531e-03 1.208955755672500854e-01 -1.619264886211655208e+00 -8.168586764261914768e-01 1.053384011607715776e+00 6.661876937151512967e-01 -2.985544069011669133e-01 -8.412636533902431157e-01 1.543181998743787808e+00 2.968192539014655296e+00 -8.810608656477368628e-02 -3.036339619081477870e-01 1.034554476165954640e+00 -2.392496808560804933e+00 -1.477673519691028448e+00 2.113473720952782742e+00 2.564172071176193946e+00 1.020526571732034427e+00 4.801032495110508225e-01 -5.855441859288449541e-02 -2.346949191646354460e-01 -7.271992665742336992e-02 9.774937845290265770e-01 -9.153963000587947985e-01 5.136217994718117463e-01 4.773894428969546744e-01 -1.462835938204104513e+00 -1.269873760440295207e+00 -9.409159065108539943e-01 6.842669537236969468e-01 5.154961123908834431e-01 -7.966784248384719547e-01 -1.296489626128789263e+00 6.398333134308289427e-01 2.834760449325182674e-01 -6.659065890852601255e-01 -2.102834278861231976e+00 -3.180316765202844675e-01 -3.841905983367154276e-01 9.530257575869516273e-01 -1.801510355260296792e-01 1.812587988733500577e+00 1.162563369302804378e-01 1.911176423276145231e-01 1.094984772886249180e+00 -3.323447403671129785e-01 1.919462981608832386e-01 -2.762052736013044241e-01 -1.894068520004654532e+00 -7.052423898235076101e-03 -4.785752899340943722e-01 -2.017087682669304605e-01 5.041677401398918928e-02 4.921973012187134122e-01 1.732665411692499990e+00 -2.409087165360884186e-01 1.513724270203793965e-01 2.411370869875477108e-01 -6.570337254331627408e-01 -1.958453844728837545e+00 7.408097301916718447e-01 -6.006804682845813259e-01 -2.358035564259629013e-01 -1.367092012475454588e-01 6.757472322986485258e-01 -1.126636759550890154e+00 1.547337894994332608e+00 3.634373629045992704e-01 -1.581381388727958415e+00 6.188202758410651372e-01 7.531138363751426201e-01 -1.215201852114829340e+00 2.085515652830137512e+00 4.802641831343957279e-01 -1.035656541573072964e+00 3.439768517523730806e-01 -5.194596258937629329e-01 1.338165346808136702e+00 -2.478040652350167683e+00 7.655944781415574552e-01 1.223743766249328457e+00 2.072255739322762524e-01 -5.486919411281919734e-01 1.786478776913661859e+00 2.858734074456095731e-02 -2.475305227547555997e+00 -1.083285579280583777e+00 1.086834906819562407e+00 9.135177267963842107e-01 4.576931866782450731e-02 1.024064076618689700e+00 -1.241241435990486419e+00 -1.065384865784418711e+00 1.943027572673217129e+00 -1.449774798915919094e+00 9.009735234177075336e-01 2.218386125370731266e-01 -6.245734212024630638e-01 -6.877437562331172316e-01 1.549444260177346711e-01 4.124997891928774418e-01 1.733542872079658625e+00 -3.151688405042932239e-01 2.099665239915454951e+00 -2.554681302413430166e-01 -1.203726051338124714e+00 -1.626935009797210174e+00 -1.391864613645819704e+00 1.265517127489686589e+00 1.368425565582265420e-02 9.310574938645904686e-01 -7.009028400601955422e-01 -1.167949361136860209e-01 -1.556882061224857283e+00 2.709313324765980191e+00 7.262479600759987053e-02 1.151674685681133070e+00 1.105120924945006244e+00 2.996726277780961123e-01 -6.046938472423690758e-01 -9.204968888082736278e-01 -1.944193574470915120e+00 -1.342778810674324095e-03 -5.176382443700890956e-01 -7.558571561831074481e-01 5.569673409155955213e-01 -1.218271554064485285e+00 1.183270718111796294e+00 8.071621503739163650e-01 -7.549172895348297274e-01 1.829492713062873754e+00 -1.460112871704857263e+00 -9.570237992566272833e-01 9.283299470493461270e-01 -1.652023918638378941e+00 5.654875733896719270e-01 -1.089708177797133581e+00 -7.900349034003842918e-01 5.193453281732831606e-01 1.523873777270958740e-01 -1.217477626494618770e+00 -4.393535335689861543e-01 1.462266086418146094e-01 -2.414607035689319559e-01 8.486067224764727301e-01 2.020646388495912493e+00 2.673120074269151880e-01 -1.101594296673971796e+00 -2.786671380225968359e-02 6.411972356032951126e-01 -1.366806959151148249e+00 -5.471559179893366043e-01 1.104979131842660722e+00 -8.716371073200779307e-01 4.083525205828539839e-01 -9.951767130228469371e-01 6.194500920333334548e-02 1.741864577907315859e+00 4.788608900078641234e-02 -1.729989818195151408e+00 4.860242966227311667e-01 -1.061454711117619576e+00 -2.084396853062339683e-01 1.040867967911047520e+00 -1.465592706758777730e+00 2.372353526297164450e+00 -6.933053469416324832e-01 -3.813155205706420525e-01 -1.767295524346126356e+00 2.183432286954825940e+00 -1.215929369096158785e+00 -1.015901970576749802e+00 9.014348709071108301e-01 -6.725354264968205591e-03 -4.723943532107122700e-01 7.278872701133152004e-03 -1.592246755090021282e-01 -1.044956940648918087e+00 8.802202086817616511e-01 7.167884314638646170e-01 -1.916963826047836661e-01 -4.130247077691679425e-01 -4.818056151366916229e-01 -1.671451303238180364e+00 9.693356581956860119e-01 -1.558337104484697200e+00 2.591488401040665801e-01 7.698631039663040854e-01 -1.970439808822368022e+00 8.725853151844951139e-01 9.047841075831504210e-01 -5.951801180942514202e-01 -5.547385314814168300e-01 -2.052099018971590194e+00 6.221224119993838952e-01 -8.912977946992981515e-01 -6.073934126512687826e-01 -9.523943709590998452e-02 -1.449003620445005192e-01 -1.089621410877115393e+00 6.379132457183120941e-01 5.441364942536084381e-01 1.051424954426079944e-01 2.995976697175088077e+00 -4.903252668350260857e-01 7.027008161755594895e-02 5.123499742029037352e-01 1.004867359574221908e+00 8.602675906581530585e-01 -2.863964959283138434e-01 1.270929529042845951e+00 2.364118628960757210e-02 -3.091368323252891015e-01 8.538402635632125204e-01 -2.044136332096722519e+00 -2.123267159923191372e+00 1.089473159565960803e+00 2.582445948394082702e+00 -4.034621816996226684e-01 -6.118775976498545127e-03 2.720343341864162490e+00 -6.511556885228412250e-01 7.480191298818978929e-01 -6.700119746657274833e-01 -9.606041406241114800e-01 2.619261808350952681e+00 9.562242123726294452e-01 -1.055012376665922735e+00 5.681426759441428331e-02 3.063210652765084308e-01 1.231737454852910307e+00 9.283820712313811674e-01 -1.201919799920031923e-01 -1.627853856047217107e+00 -1.980498549478767245e+00 -1.139939086020821168e+00 -1.541164150709458391e-01 7.040326863877655050e-01 1.217005075583497131e+00 -1.569234090881728383e+00 -3.128389829527659094e-01 6.880776477937812219e-01 -3.269194928113358101e-01 2.961351296082371798e-01 1.172679506128988747e+00 -1.689883413256389577e+00 5.628448225289764961e-01 5.465372136675563652e-01 7.060282232335629571e-02 3.418884020613367491e-01 -4.028561935169091557e-01 4.382821474358847974e-02 1.618479139724118276e-01 1.381569771337486374e+00 -1.792274835686032963e-01 -6.207276027701067456e-01 -1.405191386543341858e-01 -6.450383963418251376e-01 -3.127503381671916660e-01 1.006492197398935473e-01 -6.248596775133600234e-01 -2.135678476729113151e-01 -1.742244810033312330e+00 2.093824959156362908e+00 -1.495522652204350544e+00 -1.510668309087793482e+00 9.796040866157733618e-01 -1.177413633117822211e+00 -7.669350380284655211e-01 -2.872387752833759911e-01 -4.815616449713212011e-01 -3.757972649281942634e-01 -7.781821726190822908e-01 -3.903435880261187929e-01 -8.242047024868804916e-01 1.299214337266938912e+00 5.600236399865354819e-02 3.608038168869451834e-01 1.087510336741859929e+00 -4.215326576427526062e-01 1.484680257106800960e+00 -2.122128769327307971e-02 4.648297231446893440e-01 4.154564620755161336e-02 1.745831776972896765e-01 7.779926147601749775e-02 -1.517924504252199103e-01 -1.881567389116568512e+00 -7.327923826487028336e-01 -9.080100321056432389e-01 -1.406268702434849249e+00 1.249743106864983494e-01 6.378724569334673355e-02 -2.882890737191175570e-02 -1.087520536297007290e+00 3.770041932191342537e-01 1.812368168206731855e+00 1.972253980164929255e+00 1.057843776696200111e+00 7.024324724607897141e-02 2.546697305209009651e-02 3.668284818892619259e-01 -7.814402767909779390e-01 4.576425308858886876e-01 9.363291216590606536e-02 5.216826258172923003e-01 3.137880615858781863e-02 -1.489232656462663451e+00 1.223191206942598530e+00 -4.258836715695212827e-01 -4.085662012341968463e-01 1.272373893098035280e+00 -6.753599200035501626e-01 -6.383497279865572027e-01 -4.940069959063692062e-02 -6.042405318004194781e-01 4.273084565996906892e-01 -1.159882898771307930e-01 6.524879514182868948e-03 3.113447740915934459e-01 3.260023780345946420e+00 -6.221685899466925518e-01 -5.385448663078892251e-01 3.318781444222164811e+00 1.394529513422275713e+00 1.428613646153197525e+00 3.565340276426200994e-01 -3.604137861856932662e-02 9.658316878803732131e-01 1.942990983470113953e-01 4.219396960211257985e-01 -2.363296916415208171e-01 6.619715424895269429e-01 -1.810455551216112902e+00 -8.127407751201499719e-01 -1.606615908445526431e-01 7.368758890017562679e-01 1.915852711559797306e-01 4.911381400614243664e-01 1.004368746051878425e+00 1.044685121799612537e-01 -1.551708928376975161e+00 -5.659745061100797114e-01 3.263611574195703358e-01 -1.029255565214648172e-01 4.780528278294609579e-01 2.195178123820250793e+00 8.293841000782193884e-01 1.146799490029424051e+00 -3.396011359156599907e-01 5.497553847346187128e-01 -2.629579962814444505e-01 -1.205073221977137621e+00 7.151407199025523465e-01 1.667100536330001548e+00 -1.605406313329524604e-01 -5.621792826841384150e-01 6.235629840357227033e-02 -2.939833241934668440e-01 -1.996043822822929581e+00 1.850179347969165555e-01 -1.858651212405949327e+00 -1.461043856981166122e+00 -2.253591754154596061e-01 -1.948231974800430422e+00 1.609933415718532990e-01 4.163902696015969740e-01 -2.366226954937721699e-02 8.294082034933504266e-01 -1.559936093808860669e+00 -8.224802087881251111e-01 2.715804374930171905e-01 1.163101687732839062e+00 -1.766271203068785045e+00 1.271981210433349441e+00 -8.095787683460603512e-01 2.010292750814383356e-01 1.677680758422959606e+00 -6.573285458315754060e-01 -4.440268764113902145e-01 -4.929767548654870879e-01 -1.135215831583468171e+00 2.302824975158961340e-01 1.298501390981491310e+00 9.726365489728420188e-01 -2.543814747981901214e-01 1.221247997324146128e+00 5.598752413307617193e-01 9.658874954580297656e-01 -1.195256091613542626e+00 1.947315510660204210e-02 4.040441549211267191e-01 -1.693650548012979096e+00 -6.978172865024651061e-01 -9.683758257369828870e-01 3.068853026974700526e-01 6.755185116405935108e-01 1.177041029710125253e+00 3.811229008882613400e-01 3.258756945486338541e-01 -1.021797541911368679e-01 9.686756974110091178e-01 4.656448892607080725e-01 1.036781128147227671e+00 2.201358863165408408e+00 -2.982985501960280228e-01 -6.530807035960716211e-01 -1.478514432429412606e+00 1.280676755866419603e+00 9.532912738869575575e-01 9.460416180996787938e-01 -6.546226103204904057e-01 1.461859781872034469e+00 5.549598261023493961e-01 -1.610823201351979428e+00 -5.075842611832209750e-01 -1.065639772891603609e+00 1.237261709953651340e-02 6.608357091099171798e-01 4.388042430131200433e-01 5.435021789994838315e-01 5.541166537087670318e-02 -5.529458728697536074e-01 2.121327965542642302e-01 -2.825623156774424438e-01 1.027605908689740000e+00 1.569991239904162672e+00 5.431436470497477131e-01 8.120611788105659423e-01 -5.205317788630946518e-01 -7.497232671747440236e-01 -6.309979353574269867e-01 -7.161714155348239963e-01 -2.802917760570471928e-01 3.812893560653055625e-01 1.400508047987409688e+00 -5.173094883444965264e-01 -6.144569202031566757e-01 -1.973269278020152728e-01 7.243185547021143700e-01 -1.262703467592296125e+00 2.365048405035088674e-01 -1.140050523491891399e+00 3.256569077893303743e-01 -6.406403091938321914e-01 -6.891862854519100745e-01 2.430551451102682392e-01 2.924343264630935302e-01 3.564943645892903468e-01 3.230430947137862829e-01 -1.259379440570013386e+00 -1.119652733588862192e+00 -9.624593973407742364e-01 -3.295139969173527805e-01 6.018353092873066634e-01 -4.911224375777479279e-01 -5.743031477407471996e-01 1.192672008315971421e+00 3.937837289755075076e-02 -1.879016284638364231e+00 -1.384241661903172549e+00 -5.977719948051601895e-01 -7.194122212892506418e-01 3.802207691679374002e-01 -1.262335571269726786e-01 -6.638177947742783525e-02 8.185407399917292715e-01 3.419310992755104084e-01 4.664619890957330539e-01 7.206923084427029336e-01 3.267280087129588728e-01 -4.864948460106609529e-01 -8.527254734259230862e-01 -6.491391283465530737e-01 3.008034508442057886e-01 3.435547907883884089e-01 4.584352753546657167e-01 1.022032909087362773e+00 3.650393551418381066e-01 7.615666312429238971e-01 1.273837410427741013e+00 8.043236595306780812e-01 1.783480418748888408e-01 -1.037201614867677923e+00 -1.460224318275194832e+00 -7.934991079458335594e-01 5.333921507860208688e-01 1.200914689488800091e-01 -1.671620546703108667e-01 -1.105898500880748481e+00 1.782963106388722130e+00 -1.656818147305390676e+00 1.258629577880877370e+00 -2.512284857484382794e+00 -3.944978315527772894e-01 -1.183800966505552665e+00 -9.341443892418316297e-01 -1.945091136918289665e-01 -9.386520855208594361e-01 -2.274206813635733845e-03 6.176088030346348345e-01 1.203931269643411794e-01 -1.189992092218437048e+00 1.620882604301938201e+00 6.789176853565094261e-01 5.847730923412559623e-01 -1.202801786338253187e+00 2.870044308113656184e-01 -2.037775391811948111e+00 2.064380542398145391e-01 1.147740723989294276e+00 -8.651957408259151883e-02 3.871217453898306293e-01 -1.043182242360437550e+00 1.034421139520331323e+00 -8.035414168374870048e-02 3.845253550057153857e-01 -3.889928589500402101e-01 -1.891907553086376925e+00 8.032786166360295077e-01 -1.855349374279373353e-01 3.523986582055687600e-01 -1.634354765677026089e+00 2.830721134435632003e-01 -2.524193700226525228e-01 1.288019671227653040e+00 1.491301154444754751e+00 4.956143557784002396e-01 1.301907046865569129e+00 1.294462525250203999e+00 -8.797422917747710347e-01 1.766744358028861539e+00 1.778703646375710656e+00 6.986955727984416054e-02 1.254474457189670988e-01 1.533095010736943431e+00 7.726881926442198678e-02 1.853900145106369690e+00 -1.488186461794103188e+00 5.965303908293150686e-02 -4.516968832585939730e-01 8.811315937133816778e-01 1.085554381508542221e+00 2.104861846464191888e-01 -6.177584304295101747e-01 -6.204115215312066001e-01 1.256318067960431328e+00 -7.490106906338710457e-01 -4.910940734894410076e-01 7.015661882833793550e-01 6.245444160560672531e-01 2.731542904050409115e-01 -2.071587897449695889e-02 1.512379389610948754e+00 1.049325216374717096e+00 2.903408100899744215e-01 -1.693048227577759191e-01 1.510882897174392336e-01 -1.933778655649979639e+00 -4.653444271755263761e-01 -1.564150604562455638e-01 -1.752961857625059960e-01 -1.872299056994645827e+00 -7.842317405669543273e-01 1.963823163307519271e-01 -1.272636268887392896e+00 8.557195591201134377e-01 7.821142754575580724e-01 -4.445696445659958612e-02 -6.680618531534905369e-01 1.187728380853337207e+00 1.270071878030258894e+00 -1.267334903216458808e-01 1.513165266924414221e+00 1.294459119365079236e-01 -6.283227688668540090e-01 1.480137379831826472e+00 -4.360671465240041345e-01 7.664922721995481858e-01 5.976371850209009906e-02 3.041588493707808039e-01 1.594940058905961022e+00 6.620218689889595387e-01 -5.465704259605530524e-01 1.039534069521168003e-01 4.862299347602551391e-02 2.066089219867974336e+00 7.492176971005698460e-01 -4.028108075202376237e-01 -6.532052497256485291e-01 1.685943987588485626e+00 8.740045465265939839e-01 8.420306959440010397e-01 -6.839278484413313652e-01 -3.159592904068077579e-01 -8.309225811807186002e-01 9.452266467968635233e-01 -1.302336034728394543e+00 7.028635806676278852e-01 2.096067801352127891e+00 -8.857894005513923252e-01 3.547349624627320619e-01 -3.813381749981071267e-01 1.044628277920057191e-01 1.270062236547696344e+00 8.406412171015685830e-01 2.025141806432663394e+00 -1.258584148782638579e+00 -1.092030598422863097e+00 6.409542642404273405e-01 -2.688479141282439144e+00 -1.376994818093139505e+00 -2.528369871892810483e-01 -8.416037040928288082e-01 -6.535578590827565426e-01 -2.360276850335037757e+00 7.806246537621021053e-01 -6.718749384999701535e-01 9.111123108579897989e-02 -1.598239319112188639e+00 1.409648679495498491e-01 1.847425063326502803e+00 -6.481934685339270086e-01 4.628727328656867535e-01 1.347060859294668900e+00 9.625742504739691618e-01 7.272974087705111890e-01 5.000965412555428147e-01 2.265050687549147401e+00 -7.166219441742360807e-01 -2.427947597039558369e-01 4.368261604353726457e-01 -1.844723739289689246e-01 -5.276626222158568025e-01 1.218887087418323079e+00 -1.617004350093315779e+00 -1.084523351373747557e+00 -9.646567305933104186e-02 5.951735180137831538e-01 -1.006798139621484900e+00 7.590208778935836342e-01 1.028780517253685467e+00 1.671696561260308966e+00 1.963156673748165160e+00 -1.658690919507555872e+00 -6.858323213940037064e-03 4.370855613551612173e-02 1.576480547082144135e+00 -1.312470208583867093e+00 9.919797759343486343e-02 -8.003556011031860706e-02 -1.953430001415011663e+00 8.732197792841998041e-01 1.262321284200139115e-01 -8.055902759737443297e-01 1.071388952452970444e-01 1.035762689446681310e-02 -7.075078427854702978e-01 -2.496970897145868395e+00 1.104878145115966714e-01 -7.930987028785263515e-01 2.385740468157895311e-01 -9.851728256111010051e-02 -2.216298482789449131e-01 3.022282243920687006e-01 -1.750160427574075195e+00 1.552497565801854718e+00 -2.013303087227091837e+00 2.435328294919285874e-01 -1.069287936682088436e+00 -1.323091721607013160e-01 -1.246334482275758271e-01 -3.451363597442662634e-01 -1.027272109228220209e+00 5.167966029090450414e-02 -4.530626203811900510e-01 2.214693024542153665e+00 -9.780389333725958423e-01 4.593432602531870579e-01 -4.085281479570900820e-01 -5.585400223818215437e-01 4.238894021372082710e-01 2.090600674232148126e+00 5.828069008488602210e-01 -9.648596793340179500e-01 9.370494552957574497e-01 4.861384512941560598e-01 6.260167581789684021e-01 8.724082353858825245e-02 3.835569650545792575e-01 -7.940320887287243279e-01 -2.156224755416949468e-01 -1.340051979340552313e+00 -6.975547584632307840e-01 -8.052711774546984502e-01 1.990408677039456620e-01 6.534258248028621541e-01 2.773886631344962272e-01 1.632161048221961286e+00 -1.016251442842634800e+00 1.172448778201178099e+00 6.120959437829106564e-01 -1.639150453250479922e+00 4.819350240328633128e-01 -7.523132044778194638e-01 -1.223981450882592803e+00 6.426880074358388983e-02 9.723171318777860950e-02 8.984289154046082304e-01 4.871165872907765038e-01 -7.924651597388379098e-01 -6.334051941098463034e-01 4.471718073709573527e-01 1.568506379129405159e-01 -9.441536111391076735e-01 -1.042578847014684756e-01 -4.280388776510772875e-01 -7.699880789862012520e-01 2.092736022136647556e+00 -3.586400490725751289e-01 -1.611537075524467566e+00 -1.253445754262474177e+00 1.480435865828509723e+00 4.860543344179969472e-01 -4.569871019919953259e-01 6.666769774380442160e-01 3.671151550437159461e-01 -7.194246468126255234e-01 -2.520567673052325763e-01 5.895160503067328195e-01 -5.790153060949810859e-01 -1.424779623103789028e+00 1.153444566347670897e+00 1.148597564587588549e+00 -1.226010743866448705e+00 9.066991333001968023e-01 -1.249565964315808797e+00 -8.711751527000291540e-02 -1.241561458664391243e-01 6.727644855273091640e-01 1.164427220918448774e-01 -2.360331636003062949e-01 -1.722777194169963777e-01 2.127017394784064819e-01 1.327289810296721217e+00 4.595939164639559760e-01 -2.187901842003735497e-01 3.305930272292922356e-01 -1.473391872319123719e+00 -7.913929351500786913e-02 7.898769098073543660e-01 -2.411315669740300649e+00 -7.134860855317081141e-01 9.448332903925061865e-01 1.694500036307873936e+00 -3.096723022179803220e+00 -2.876983191178397181e+00 1.296309345560279436e+00 -1.098393366747328015e+00 3.865554352329522714e-01 2.400137360597934602e-02 1.812045048386825563e-01 -5.963203109883552511e-01 -4.443568224289646817e-01 1.657575597024635083e+00 8.600798065389447800e-01 -2.107026739579500596e+00 9.513167024607476208e-01 -2.949222354414789415e-01 -1.268450235431434203e-01 4.090845623807776721e-01 -5.370445830863528336e-01 2.956719880503049236e-01 9.952328588423615674e-01 6.778878804129407909e-01 -4.358916682520705965e-01 3.723110276169041555e-01 1.886277003071259228e+00 -9.362710556990546662e-01 4.992114947738990338e-01 -5.393081138313254863e-01 -1.770632637515645869e-01 6.461835917652879457e-01 9.150611752527360032e-01 8.501605272693518733e-01 -6.546814655143514683e-01 1.612095510066417159e+00 -9.579320685535086533e-01 -1.092773898841990166e+00 1.104834833647482473e+00 2.085450602274430965e-01 2.655539413423897432e-01 3.970691800354462231e-01 -3.920270332236758803e-01 -1.414437909317111663e-01 -6.658454305978270815e-01 1.664239140487347557e+00 3.581655149078735029e-03 -2.534762193190866597e+00 4.934000848898026925e-01 -7.832178565933481940e-01 1.434134132959385965e+00 -1.107692712883234565e+00 3.468052892847355295e-01 -4.830962089254223213e-01 1.280711368791681126e+00 1.097565219194148511e+00 -5.948136263451968553e-01 -1.628089169473299735e+00 1.772193261226898020e+00 1.173262104712490261e+00 -8.222861170580691992e-01 1.190612375901301867e+00 9.743536442013439602e-02 -1.173259074745097719e+00 -6.596947999210021063e-01 -2.544430552156983216e-01 8.372832408081791744e-01 -6.428570546667291552e-01 -1.322964201064044110e-01 -8.071464696807850725e-01 -1.261732750183757412e+00 7.290454385383046132e-01 -2.409322384492950386e-01 -1.734922160802497171e+00 1.196198598934826274e+00 -8.749956189865802647e-02 7.403673082520985105e-01 5.777467223693072418e-01 7.244809517715361524e-01 -1.173005811147456834e+00 -1.259232081762770461e+00 6.334555668058228228e-01 4.391704075771609705e-01 -5.251360458204287207e-01 -1.292889151770828304e+00 -1.107745885399035846e+00 -3.565799797149274974e-01 2.541053708657333918e-02 -1.174374694409101361e+00 6.560795193074334675e-01 8.120938790051250855e-01 6.515855873955958000e-01 3.838480787079659451e-01 4.286417886912457509e-01 1.009439101973047537e+00 -2.588533969821228964e-01 2.632800845019066305e+00 -1.335465339173323773e+00 -3.881449270069632917e-01 -4.809023556284864470e-02 2.844050454280773188e-01 -2.985178067902168886e-01 -1.323186715867728624e+00 3.080397989160968408e-01 -1.298663962391592985e-01 -2.818084467015746775e-01 1.070017943514130598e+00 8.658657336313998476e-01 7.822666137903218353e-02 -1.375980675694365107e+00 -1.102601928005127130e+00 -7.572750131731393886e-01 -1.003742265637064118e-01 6.830132258198023942e-01 7.280630191160486486e-01 -1.522943390496016347e+00 -1.044567099118754172e-01 5.473424907614006241e-01 -1.015484445201968011e+00 -1.689311024615243406e+00 -4.852357046254316963e-01 1.086203534761320588e+00 -1.087779421921457601e+00 6.424100078923107304e-01 -1.264706174907067382e+00 8.050946781549940534e-02 -2.010674493985899147e+00 2.799454708352662191e-01 -2.134059876773153341e-01 -3.595334978579842744e-01 -6.239835276514493767e-01 9.798300017552297181e-01 7.565943021011826142e-01 -2.228245163044541011e-01 -1.337260186853860278e+00 1.393932408592537253e-01 -3.216552237968084982e-01 -7.054649886803380232e-01 -1.863314412430684339e-02 -1.634426911925291659e+00 -3.742112746008546820e-01 -1.758968241964489865e+00 -4.174134624249641878e-01 -5.124363779724492307e-01 1.060749433147980092e+00 1.179093837551323576e+00 -2.221194174378472441e-01 -1.285905281077432960e+00 5.083256756462171122e-01 1.042146387859955281e+00 2.179687833510264017e-01 -7.987129272812344416e-01 -9.602550406391145987e-01 6.130082872818860551e-01 1.623662536797369826e+00 -2.784340446850712691e-01 1.676249930602784266e+00 1.258952288324381330e+00 7.220623175022908846e-01 -2.700939625635622177e-01 2.926900265743590968e+00 -6.294849092546803693e-01 -1.809617174480132373e+00 2.066204677807236684e-02 8.483777374564773766e-01 1.267948393514195082e+00 -1.591889675162267315e+00 2.812167973982812597e-01 1.508519286100349799e+00 2.168387421331342768e+00 -3.408443327296437619e-01 -8.457346283299536083e-01 6.981925778966580065e-01 1.137539748543636042e+00 5.519887168035712000e-01 -4.961011192240237788e-01 -1.124117224783307556e+00 -7.082168592140986041e-01 4.242757995379790037e-01 -2.752945793095453730e+00 1.390543899778535986e+00 6.807596510217577279e-01 9.497118893851047572e-01 -1.262914484630612844e+00 -1.919876462232986691e-01 7.997907305688864987e-01 1.651083775644950791e+00 -3.715047356343929574e-01 4.338856509397754357e-01 -9.729787743596579608e-01 4.651913110568280940e-01 -1.077856386538848188e+00 8.118472834922155768e-01 5.441956110925550982e-01 -5.986261649601243989e-02 5.488617733830053469e-01 2.101697194477976538e+00 1.132780818980291260e+00 -2.147339686192718811e-01 1.065349809205292375e-01 -2.991580458065024595e-01 1.065687063839569237e+00 -4.963496208350470229e-01 6.650685324527738640e-01 1.442427493058655141e+00 -6.360009965556076006e-01 2.452881266977048114e+00 -6.461365943857184657e-01 4.774728963190418840e-01 -1.826395354185944564e+00 1.294205271198785256e+00 1.443530813232399623e+00 2.701673758309623419e-01 -1.410481688859843707e+00 1.126269643900588369e+00 -4.292179332405411940e-01 3.208620531564553291e-01 1.130540766463951075e-01 2.623007313894160086e-02 -1.129197294733955026e+00 4.663814707682473748e-01 1.236398262799125597e-01 -2.187025609838967100e+00 -9.170657604036870358e-01 -5.656495437785282743e-01 -7.105657452744839064e-01 3.555254951725112189e+00 -1.202667180253266466e+00 -5.470120277475788440e-01 -1.832253421871249399e+00 4.943640942466327459e-01 2.581174409777058920e-01 7.963719648660605444e-01 4.597315280454333797e-01 -1.954500741770490435e-01 6.551582469451850965e-01 9.494075222429257943e-01 1.213233553566102518e+00 2.490026653050339545e-01 -3.799433869974708222e-01 -4.536311650804407125e-01 -1.281415105494224660e+00 -5.974317165863701762e-01 2.517855756457224592e-01 -2.839069556539997041e-01 -8.499400769185943005e-01 1.327339675459419666e-01 -1.498124237129443870e+00 -1.029320265183211180e+00 -5.906282184270141844e-01 -1.236452417143245386e+00 2.249693652911177177e-01 -2.191114921163701268e-01 1.479564428217578165e+00 1.216766339138215969e+00 2.149816039571564641e+00 7.858812894242113156e-01 -2.335872807000603846e+00 -2.385630051675824870e+00 -1.248460452554608802e+00 1.230955253669133276e+00 -1.789719862044716336e+00 -1.232171536232029796e+00 8.002843954018564743e-01 1.749035892249641844e+00 3.126574895077549598e-02 -5.394991271302868041e-01 2.058812809742722294e+00 1.209590268199331797e+00 -1.358780601776161001e+00 -4.902577854930348367e-01 1.575620214087613213e+00 -1.466930808563140065e+00 1.305687657376231881e-01 -1.115744322378464104e-01 -2.282972165666350861e+00 1.037252244331013484e+00 -7.073294232788264191e-01 -7.752269703425785918e-01 -1.189587743831207467e+00 -2.706425455843662897e-01 7.808064531303631206e-01 -3.132942514556489866e-01 2.860272270780865433e+00 -8.569849284556008140e-01 1.416189063235725909e+00 -2.744764916010740130e-01 -3.694232773654437252e-01 -1.106414949685937454e+00 1.459527128365307735e+00 -6.970714280244882932e-01 4.290725422554882429e-01 2.788998828113581574e+00 1.115130114875773903e-01 -1.032518079914836129e+00 4.805923526632788212e-01 1.292013041355853931e+00 1.129650969015609102e-01 5.415368332642792742e-02 4.078296452423678664e-01 -5.142440588227779052e-01 -7.880496837415462696e-02 -8.545046405382825672e-01 9.220061939132812023e-01 9.066935517907248610e-02 1.558524828556071551e-01 2.526607744532835542e-01 3.999605284283120343e-01 1.233484531704162057e+00 -1.785775651090383498e+00 4.976987083131881873e-01 -1.026165943121396085e+00 6.347427025945320267e-01 8.212042472209601929e-01 3.455450024431239164e-01 -1.123755764492632370e+00 6.379319054973446868e-01 1.384238792578048605e+00 1.757219557941668509e+00 6.100709349996665809e-01 -1.386882203069082498e-01 -8.819852579171319484e-02 8.290112739632038430e-01 4.441687056676669326e-02 -2.167477608738386685e+00 6.671280908651492370e-01 1.764858149408242927e+00 -7.032144689768634604e-01 -6.608437050922580935e-01 1.887072474692936375e+00 -6.084683264824678472e-01 8.847692077480000528e-01 -1.170590883243609603e+00 -2.235448165142817634e-01 -4.841977811625401418e-01 -1.622468299139617542e+00 1.362155246815014986e-01 1.412556057968908929e+00 -3.852487158119413113e-01 1.470595805290080826e-01 1.013204680108011457e+00 -4.937163625351815854e-01 -2.225708137436370304e+00 -3.846331575253454926e-01 -1.233192592261628029e+00 1.571710813302211962e+00 1.453775882863825641e+00 -1.185632899434458931e+00 3.495288158967509162e-02 1.602401428897626934e+00 2.388573272708820749e-01 -1.025520426191324219e+00 -3.035343853974076245e-02 -8.401984624091345388e-01 -5.128808529983048814e-01 -5.408089020459344587e-01 6.102598277565845358e-02 -5.413496039836691170e-02 -1.423788999569244984e+00 -8.714122478781993753e-01 7.883996138228119843e-01 -5.436082743699465203e-01 -1.041449008041135160e+00 -5.980270955086578466e-01 2.670956847092569864e-01 1.507316365577298756e+00 2.474625456420031178e+00 -8.290653209505964849e-01 -8.567828240685891883e-01 -1.019285117200855462e+00 9.538381805908802136e-01 -7.601259713252246364e-01 1.404078045892619864e+00 1.082553865760077727e+00 -2.094672060599221730e+00 7.474062969198621564e-01 9.203903499932534205e-01 1.332920638024186699e+00 6.540962814959341322e-03 2.061806983294923068e+00 5.919115216503868515e-01 1.651339071671111547e-01 -1.342017303458975519e+00 1.281652259130483307e+00 -1.104435273910389759e+00 -5.006403899908485888e-01 -4.417884990594018180e-01 5.943187061460174503e-01 3.345826244412021810e-01 1.044903070064477024e+00 1.078481295480133939e+00 -4.910567299539556063e-01 2.820086842210128286e-01 1.500168958548987463e-01 -5.480615963237309707e-01 4.378642474484265579e-01 6.992774408981696777e-01 1.565095073765100375e+00 -1.549524327189653328e-01 -1.006198176614257367e+00 -3.034750571529803986e-01 3.482072829103499689e-01 4.046162646570646282e-01 -2.110031032253956718e-01 -1.594328013941662903e+00 -4.809669714755041015e-01 4.402085506802972392e-01 -6.191003813783529930e-01 -6.546235781680315169e-01 6.599320657506041465e-01 2.393825589550604871e+00 6.905328294550845403e-01 -6.846307078818394398e-01 4.170939504691270061e-01 3.656483295994615579e-02 -2.473821608692762519e-01 -1.345744290205128202e+00 -6.458249882872723058e-01 -1.181791969211183124e+00 1.342758867476138152e+00 -9.412333892344129649e-02 -1.034518651116844490e+00 -4.213580450083354578e-01 -1.926421268846681134e-01 -1.727966831654247581e+00 8.436390702915567141e-01 2.381906039400044639e-01 1.148052692162044641e+00 4.202188116035868171e-01 -5.152709281863012691e-01 -1.361615459694750729e+00 9.991615254425914583e-02 1.291372280271142925e+00 -2.804669718659323907e-01 5.569216836559482964e-01 1.231544838604346825e+00 3.740169253457697462e-01 -7.939470608014986830e-02 1.740579596623437475e-01 6.625584532945710814e-01 1.047081881772727652e+00 9.705573995501030060e-01 -1.009993121758165247e+00 8.291170571266768263e-01 2.335518030824321190e-01 1.470365494805951467e+00 -5.422256823037845119e-02 -5.087166908132658705e-01 -3.115426081017269588e-01 -1.050653921807467306e+00 -1.494525839081826346e+00 -1.380170135804539289e+00 1.455594615993850427e+00 7.655949182924198793e-01 1.311485151642607372e+00 -7.573679848605409104e-01 -1.225489574347248256e-01 -1.148262752470963211e+00 -2.894656970585042788e-01 -6.110340781293647217e-01 -2.653180812861786197e-01 3.885168351044023805e-01 3.359670328965538300e-01 6.357674534550941114e-01 3.506599290984582784e-01 -1.321024653310358454e+00 -7.560968016230147359e-01 -1.806334456471990202e-01 -3.069197007139993216e-01 -8.023630315362990650e-01 1.145990732603616863e-01 1.718894426538836173e-01 -4.939025363920430678e-01 -9.328989659769644505e-03 -3.755959617936222572e-01 1.686647885574793726e+00 -8.220964299546871246e-01 9.111291115078228031e-02 3.107167620905731953e-01 8.378744964680171492e-01 -1.666147187359730442e+00 -3.579127580805266384e-01 4.571904113951978932e-01 7.100651110328796145e-01 -9.349086594913709192e-01 1.193260392708163364e-01 5.574794014153973132e-01 -1.100196926503334449e+00 7.321376946021442012e-02 2.105290699007928090e+00 3.151289615569560776e-01 -9.579820045646277871e-01 -2.718992755675247341e+00 -2.479094817738320966e-01 -2.694930501351367469e-01 1.487729827806202110e+00 8.143329344693543692e-02 -5.804455726897520540e-01 -4.182254800802062689e-01 -8.831776148702383811e-01 -1.096416385141732341e+00 -1.341044938640715056e+00 -3.079056554193460027e-01 -8.138259305005501876e-01 6.788348288727920066e-01 -9.299804398913693593e-01 -1.255546151744438399e+00 -5.815556261839337493e-01 -9.493609538256562175e-01 -2.064436548316055386e-01 -4.716789294169471680e-01 1.185037207426056005e+00 -1.969343121240610395e-01 1.282094141304586099e+00 -1.317078717566851687e+00 -2.007386627548862101e+00 -1.619451020515852990e+00 -1.903543030719995421e+00 -1.397529921965174449e+00 1.078953196105792101e+00 -6.006299832576725839e-01 1.530044570304216700e+00 1.693920812345681703e+00 1.010799749164809080e+00 5.912138369796701709e-02 -1.704499871503966646e-01 1.893277993516341073e+00 -1.314887586557516030e+00 -1.180097817495115553e+00 1.209175245704702945e-01 1.412176654146600763e+00 4.697247219741033097e-01 1.668353640496941015e+00 -5.506387633921104863e-01 3.987264465319502738e-01 -5.618658502187099391e-01 1.523242268840004632e-01 6.158784706080074056e-02 1.694492991966251694e+00 5.945969833174244989e-01 -9.350076589086302875e-03 -5.904011171966995208e-01 -1.151000857846873782e+00 -1.586849912970837329e+00 -1.099505934237998472e+00 4.009230420249393356e-01 4.110736111824640493e-01 4.587131534142510070e-01 1.122910912062352884e-01 -1.796415291614652743e+00 -1.086609545882860406e+00 1.677403725141989099e+00 -6.929560176761780932e-01 1.164360108487618506e+00 -1.470672356390387181e+00 -4.708956404651593042e-02 9.787836510236906651e-02 4.496226751536194777e-01 1.815503796827805827e+00 3.629104000183666634e-01 -4.335372547351551975e-01 6.824928016838297529e-01 1.276725678820221033e+00 -1.452975258522527069e+00 -2.066196568103473741e+00 1.218958425450992422e+00 -1.831577810215327506e+00 7.885967992141887928e-01 1.225649874110661841e+00 -3.631758556236396734e-02 5.861243274190276464e-01 -2.407118724502130269e-01 -3.132308272352974932e-01 -1.632770668100002598e-01 1.346730574103633060e+00 -6.617762479063653558e-01 1.734922894800081383e-01 -3.683505076359848418e-02 -4.849305181881449767e-01 -8.580886950851375483e-02 8.632204097831805978e-01 3.669658957729428628e-01 -7.661016365622448365e-01 9.709072722313087933e-01 -2.045164604086464610e+00 -5.841032491195210508e-01 2.480194671252359484e+00 -1.395209478891916155e-01 6.912546953227995117e-02 -1.180739236629583688e+00 1.285033633658946572e-01 9.368408694602418096e-01 -2.316878097501257283e+00 -2.975483824811147593e-01 1.344681777567849457e+00 -6.283086132347980302e-01 -8.774310443238471091e-01 3.109614590706369364e-02 -5.743927225464864200e-02 1.167795755804595048e+00 2.327017048482211692e-01 1.274866585658604112e+00 3.108540165893904472e+00 6.990727007166560592e-01 5.199926301423694053e-01 -1.514746563684004732e+00 -4.662320506515754692e-01 1.195476458946609505e-01 -1.787986347377598095e+00 -1.474542283043011714e+00 3.709678206768629027e-01 -5.399026178146182353e-01 -1.544262783935455852e-01 -7.535496721668494269e-02 3.874020204688258251e-01 -2.583827214939061201e-01 3.314430430897717401e-03 1.843891129933474676e-02 -1.004434166160499825e-01 1.257951130823377062e+00 6.952379119609817248e-01 -8.830501919516372533e-01 -6.077933598148062000e-01 1.250301024743694922e-01 -2.202999037067201737e-01 1.009298937568913423e+00 1.156026780876103111e+00 -1.807509293146470908e+00 3.936647746988000685e-01 5.746796252672808913e-01 9.700596150193705469e-01 9.077910328159506381e-01 1.841673536981919823e-01 3.508532871698041844e-01 1.422316627972480596e+00 -6.097786205804370807e-01 -1.261427149904942757e+00 2.200217224424856899e-01 1.113750593444464698e-01 1.769576713587364125e+00 5.132977585589743041e-01 9.861046810803899554e-01 -1.015304286342598283e+00 -1.462903044352427684e-01 1.482886219168283448e+00 -7.733467496279115005e-01 -1.466581567698371502e-01 1.164437311886450832e+00 -3.784840115635627056e-01 -1.352363918527243192e-01 6.304642587484087235e-01 -1.631993428692934067e+00 -2.220744660309546425e+00 -2.079224713503400324e-01 -8.532578141734233901e-01 -1.237999700853190665e+00 -1.355920672546681249e+00 6.477213518352726851e-01 -1.218158316305288258e+00 -5.547348493119037549e-01 -6.206621638280618303e-01 -1.075288482673733226e+00 5.831818211381715189e-01 -1.391159092763443739e-01 1.864559265694286205e+00 -1.698850505753020379e-01 2.134277349205266905e-01 -1.068571095079597244e+00 5.823607079406674103e-01 6.753637966885139843e-02 -1.439273145255000885e-01 -3.470079916962793831e-01 -5.560661418470169703e-01 -3.967072538734271459e-01 -2.766711845407749948e-01 6.596462130196725226e-01 3.447248124404896363e-01 1.899851116404913665e-01 1.046781241987289057e+00 1.108183504599044467e+00 -1.909734380465629267e+00 5.517741091525617536e-01 5.455505934703258619e-01 7.954851754293938981e-01 -7.720365031127827127e-01 1.974616065719373204e+00 2.126810707546803680e+00 3.063508816367800369e-01 1.182926007936584867e+00 8.730744219902200065e-01 -1.602767630428483914e+00 -3.246706782037395156e-02 -8.985847971393969846e-01 2.337595484638928411e+00 -8.062273534129533736e-01 -2.276398657347333820e-01 6.402768420140844130e-01 1.458821632630323606e+00 -7.718892406180868360e-01 8.707060797277746955e-01 1.811236491336734242e-02 1.742044612291408223e-01 2.047068726624849677e-01 1.909927797187974674e+00 -9.102401827906270171e-01 1.054594423087806820e+00 -5.944723441560717525e-01 -2.076230110306922783e-01 5.577759483351860670e-01 -3.775738559727733756e-01 5.538551756655933911e-01 2.356067381758554236e-01 8.210211099482177532e-01 1.469996652508614332e+00 -4.227572349764116555e-01 -3.488050857061008703e+00 5.929170337137316116e-01 1.075706765656738950e+00 -1.948879416090056882e-01 3.646275662316502547e-02 1.455650735691970954e-01 -1.702515744836645473e+00 -1.479969313504913897e+00 -1.861884069245205886e+00 -9.409380387736705764e-02 -1.334780231308678955e+00 -4.223817864414389223e-01 3.447734306468685506e-01 6.374073334692108572e-01 -1.183104582308311281e+00 1.592843785169386184e+00 8.513491789733316217e-01 -2.613996327769759764e-01 9.361516675850695135e-01 3.853124804706267170e-01 -8.051665962058338066e-02 8.114122415152724699e-01 3.079552905649335925e-01 -2.046735698627448474e-01 1.008962864308343699e+00 -1.258174100178386601e+00 8.519183210373596493e-01 -2.137742181642985795e+00 -1.904227986101233727e-01 -9.274670777830831270e-01 1.596654909154597624e+00 -2.354983788902197672e-01 1.495858843342505295e+00 7.701171471898390353e-01 -7.016517787594415134e-01 -4.209019812183710241e-01 4.086740917043756721e-02 8.305193477481157549e-01 4.764125801909475100e-01 6.369405721671033138e-01 3.279331400068185437e-02 1.236236882272439885e+00 -6.038735497642609973e-01 8.026794253712189464e-01 -8.631070868361391257e-01 7.550039296817173673e-01 3.914852255801625769e-01 -7.226211396738434212e-02 1.199131119513044741e+00 -3.690153089898233318e+00 2.153661543852465332e-01 -1.007199649910682782e+00 1.964298655785847059e+00 -3.623135458645637685e-01 9.455582029093138052e-01 -8.852586845278295202e-01 -2.657908632618877220e-01 -1.424006787954903208e+00 -6.983895986254783361e-01 1.063128413689295781e+00 -4.502245610820285182e-01 -2.267640356319893802e-01 1.127134003161820885e+00 -4.995674076078003845e-01 -5.417539080473819935e-01 5.869524115828413796e-02 9.195722868136765316e-01 2.581305177279882845e-01 1.742303941089585750e-01 -1.109835358185660592e+00 -1.467864350239162619e+00 1.060941737174170285e+00 4.110070599158308080e-01 -5.938881962228086397e-01 -3.932847741254358320e-01 -6.633814785724438945e-01 -6.856852791880169162e-01 1.471660499652116816e-01 1.147960357432755707e+00 9.981699816320426244e-01 -4.560536898959199337e-01 1.299254439944872219e+00 5.191988902475546536e-02 7.807153844040377599e-01 -7.160829655754949973e-03 5.199190639144583015e-01 6.309005534353376854e-01 2.703137476403582262e+00 -7.936397902677660987e-01 -6.050121378983476239e-01 9.962022469017586257e-01 1.124155003544983433e+00 9.743636710799018497e-01 1.987110320950669085e-01 1.102336487811722776e+00 -6.390894575974257474e-01 -1.603157111204305707e+00 -5.989283989599332170e-01 2.865052160596782138e-01 1.722249712385434395e-01 3.603538160984082750e-01 1.682775501437028920e+00 6.697489136882675553e-02 1.974423465115619170e+00 1.472930745513295892e-01 3.559828768934088228e-02 -1.438543988728180123e+00 -1.585767745851217381e+00 1.807217698330757960e+00 3.227834793297172933e-01 -2.137517226515856184e+00 1.570110041108681243e+00 -2.407414279586296502e+00 8.058500991160623128e-01 -1.489934761500516958e+00 9.443291647615849049e-01 -1.735185574827465382e+00 2.472276060679561849e-01 -7.899713821081048026e-01 -7.178620694832202886e-01 1.576065750068038396e+00 2.440316659251613174e-01 -8.621800938634175404e-01 6.164664057682579523e-01 -8.954983347869670540e-01 -1.172050945406004185e+00 -1.895914715851518384e+00 -3.991582285073771996e-02 -1.443719077735218903e+00 3.241370978792615376e-01 -5.733791633491952533e-01 2.034171224367920805e-01 -2.864084344950055816e-01 -1.020980098065860653e-01 3.154649133309669340e-01 1.898634859202070091e+00 -3.637114269927690935e-01 8.175966904566904780e-01 8.538479010049722095e-01 6.538962875652339912e-01 -1.684479873117674942e-01 1.580254203036339566e+00 1.234642797334093212e+00 -1.480835318978166670e+00 1.444749810908254384e+00 -1.143410524311814447e+00 -6.505687217771953801e-01 -1.396658871178677597e+00 -1.728599197024695222e+00 2.012696877172789112e+00 2.637751271415860743e-01 1.594718774858687516e+00 7.818838748782507286e-01 1.387472499338420651e+00 9.071749265498048054e-01 -1.528268419211877005e-01 3.575844086955096701e-01 -5.131202845646625210e-01 -6.831363469794307086e-01 -1.325111163331025521e+00 -2.676827267833286061e-01 -7.400532003382943591e-01 2.683424547935240323e-01 2.695703246830892574e+00 -1.088429219821479776e+00 3.542350888320491276e-01 6.029486293456269852e-01 1.400994959681509666e+00 -1.461001662818080804e-01 -1.503705496169032374e+00 -2.417127238810663423e-02 -6.642088606594338529e-01 -1.286386784473746658e+00 -3.982078026873304144e-01 1.003760320363057401e+00 2.159713925029557446e-01 6.182646246476458662e-01 -2.320542065435127754e-01 -1.557890711901378442e-02 -2.351944460734199271e+00 -3.453443462905519956e-01 1.192526569658369118e+00 7.058160081504191163e-01 3.054427588477913180e-01 1.189673997366682334e+00 -8.296904121928275755e-01 1.626610162655252323e-01 5.258154502296746857e-01 3.108513122727297739e-01 -2.457729877339917213e+00 -5.521953074004073425e-01 -3.356657505872487346e-01 -3.255576849167590714e-01 -8.146434563793124306e-02 5.512601469226408035e-01 -3.511644416920312040e-01 1.887484172317947184e+00 7.519694776014856918e-01 -2.899723191325640492e-01 5.414986588518174715e-01 -6.903817617765133363e-01 -1.643690943417786876e+00 -1.526119455988525220e-01 8.524535840409611653e-01 3.111305419350964274e-01 -1.316663378492127334e+00 1.640964005263730430e+00 -9.336038910056194684e-01 2.442173172968784112e+00 4.921740816637075189e-01 4.904928152217814530e-01 -4.082764824217311461e-01 2.157797755738437018e-01 -5.448033000097106913e-03 1.000674478346515323e-01 8.156928916584406108e-01 4.402059890182927759e-01 -6.938889071454081015e-02 -4.177811869006353152e-01 -1.181945248512437985e+00 -1.390917628105760029e+00 1.466210444458813322e+00 7.855976789866948584e-01 -8.336069248201379012e-02 4.102160467520650777e-01 3.989300325494302135e-01 7.774779241831987209e-01 2.015931846317491782e+00 1.804073726252122034e+00 7.521055580667500573e-01 2.251616836816960454e+00 -4.265679422081071204e-01 -5.674809126776217960e-01 -9.595478866757484182e-01 -4.568996395712484060e-01 -5.858772393294291447e-01 -4.122804355420284228e-01 -6.043410593213230930e-01 -3.313208307431748656e-01 4.775196807193070048e-01 1.470036524737452055e+00 -2.175508221391979080e-01 1.234283990449502211e+00 -1.182627353769083456e+00 -7.503549934257096599e-01 1.638159181206134019e+00 1.844009418543165246e+00 -5.266778953583983042e-02 -5.175587685899176726e-01 9.571636227219121329e-01 4.196781607557333316e-01 -7.652764425000763149e-01 1.977289610515344520e-01 5.550337415514896566e-01 -1.618517853328181044e-01 -2.185091749529877170e-01 8.094813695788142249e-01 1.981720576548982593e-01 -3.532652901085021613e-01 -1.516557833473187511e+00 9.185423774103207428e-01 6.936049915525067666e-01 -2.664979860337609030e-01 1.788372879660533044e-01 -8.661050104499432023e-02 1.281654222441241386e-01 -1.151431871220810615e-01 -2.335297782566502986e-02 1.286780183507371333e+00 -9.967254085221727289e-01 -2.196044958533929670e+00 -3.013618244704776572e-01 1.489100673297902411e+00 3.039120223925775854e-01 -1.271977255758946379e+00 5.764305471783492951e-01 -1.160394719190915858e+00 5.069571288454700619e-01 -1.770375686858751241e+00 -2.047707451902601797e-02 1.061855985366749744e+00 -1.401210391452609727e-01 9.052379055389919715e-02 9.048298731378182080e-02 -1.465765497010379781e-01 -9.761019000646685706e-01 -8.471259384511902191e-01 3.121823903506614761e-01 -1.665729932998147644e+00 -3.391714971582014404e-01 -8.671837298722596676e-01 -1.564500042579643480e-01 8.018997225304999588e-02 1.484148660875942161e-01 -2.171408026854261819e-01 1.593522835435777996e+00 9.636640626108844421e-01 -1.159793156283866339e-01 1.750459335505066827e+00 -2.657350815956462942e-01 3.698570206573320585e-01 -4.138779588644965202e-01 1.628812269768444176e+00 3.406836124897418688e-02 1.090609557725934931e+00 -7.753854687229266851e-01 -2.811148178824416366e-01 3.507758801973521190e-01 1.069742983175427931e+00 9.911436407083555888e-01 -7.587010158689848349e-02 1.577419759632206209e-01 1.066322615515874705e+00 -9.125197501927037047e-01 3.717451464728713795e-01 2.203521766912308166e+00 4.698437055977123800e-01 -3.670826747131355483e-01 -4.078734112661724920e-01 1.218147715398052222e+00 -1.099605380588050269e-01 -1.175345434404174716e+00 -6.552156014451135935e-01 1.085402503326654111e+00 5.636318095730478150e-01 -1.023217288941489889e+00 1.342312888332448884e+00 -1.377415986491581590e+00 -4.047414462685786085e-01 -9.290858880723752433e-01 -6.057963082176230918e-01 4.620600068020421780e-01 1.370883723405476928e+00 -1.845835427289388153e-01 1.207408616189223682e+00 -3.957228948865981755e-01 -5.143656133914564776e-01 -6.239569857109854567e-01 -4.324866770357704282e-01 -4.226640753293375852e-01 -4.550152126580620515e-01 -1.071206459529610910e+00 -3.981216847544276072e-01 -1.176965461667318393e-02 7.462996033013745423e-02 -3.195909585301699718e-02 2.397777077943835655e-01 4.469322966523934793e-01 1.033425092515995736e-01 8.579101461393625616e-01 3.364411563727295884e-01 -9.912794174493987365e-01 9.383684698620340381e-01 -3.228891618611574033e-01 -8.605849127155847933e-01 1.049619845843352106e+00 8.872635031719554588e-01 -4.661434113940946533e-01 -8.071827530881092727e-01 -1.621004162019764328e-01 -7.428531712045091107e-01 8.642884522635246869e-02 1.191216323372647039e-02 -3.952255230163954219e-02 -1.296170958910959126e+00 7.523946962544869610e-01 -3.905649061079072282e-02 -4.624905710700187300e-01 2.272368262810259554e-01 -1.264985885528820964e+00 -1.163722591735496747e+00 -2.986956915901514686e-01 -5.122978146373144970e-01 -2.540580259558329265e-02 -7.942617939802835147e-01 -1.115447419398889028e+00 6.140884792633913847e-01 4.276571427038226569e-01 -8.786990238459823077e-01 -5.282959243739780986e-01 -4.354860227538209227e-01 -5.785877287094468580e-01 -6.395503612365338597e-02 1.442207007282054858e-02 1.045489923532880283e+00 -9.553353133677051634e-01 2.026732443905704173e+00 1.348258371142901257e+00 -1.814010248140962345e+00 1.720315046093820743e-01 -8.906018358090639353e-01 -1.287811155024431997e+00 -8.566503231989022193e-01 3.220432498569889002e-01 -1.530441438957723388e-01 9.933842409755215819e-01 -1.753129874649687336e-01 -5.050238304705422232e-01 -1.000165190367454882e+00 1.695250402917988453e+00 5.035125734380186957e-01 9.032275158405420612e-01 1.986789780651888160e+00 -2.389089209314335105e-01 5.822225888360004209e-01 -7.601579847577861759e-01 -5.830096893839126215e-01 -3.940401640993758670e-01 9.062243689070589303e-01 -1.724520332202782891e+00 1.630992238358145441e-01 9.167378726530805988e-01 -9.891905121445889737e-01 -1.801929283460176334e-01 2.239797579557198104e-01 1.307984631109222695e+00 -8.031551413826990560e-01 -2.130777832622425816e+00 -1.165491778300193626e-01 -2.251865603773038682e+00 2.175949620002185725e+00 -8.701217022326913630e-01 3.131484787092705391e-01 -7.055776969883713612e-01 -3.965547770263868621e-01 1.971425028019312825e-02 3.045737345150518194e-01 -1.305568215643109209e+00 1.409027688871451467e+00 1.429540995934019953e+00 6.451290686378295947e-01 5.661727272092531571e-01 -9.215622384548303181e-01 6.982939624216883967e-01 -1.092473811325040123e-01 -1.000188321842427897e+00 -7.245263867372170319e-01 -1.441936033721295252e-01 1.169736463161548334e+00 5.551781875411732070e-01 -1.054503430112134543e+00 1.501483095067382756e+00 1.487886122365967179e+00 -4.698057113531924345e-01 -2.233510160981715398e-01 -5.099855411694707019e-01 -4.193301546486655762e-01 1.469260392125413484e+00 -1.474647839962302864e+00 7.265750438514145815e-02 1.282592800459113391e+00 2.320774793017915394e-01 -2.337771240797691941e-01 -3.559389577616858813e-01 -1.542892684865839303e+00 -5.167867749791899001e-01 -2.648310772832302984e+00 -3.545589685202548691e-01 4.832646748019641114e-01 2.544769165116576470e+00 -1.770203989052686833e+00 9.027836065626190232e-01 6.054616345961995050e-01 -3.739941539879590438e-01 6.143344434565595202e-01 -1.907832344090689025e+00 -2.916249141088450014e-01 -6.518996001935498663e-01 -1.551830994268984243e-01 8.097529133602504592e-01 1.470436364081126844e-02 -5.137600680119134289e-01 3.491434732225828091e-02 2.103384648621962505e+00 -4.527917576616766193e-01 -1.161969467649619642e-01 1.802342973268232118e+00 -1.499867122074295400e+00 6.681334014464350712e-01 -2.107181656695190419e+00 -1.172326381638810977e+00 9.506259980462872239e-01 3.906491538789887974e-01 -1.817564268055406940e+00 -2.906482348401956406e-01 -1.395486070849880356e-01 3.551957523126736960e-01 4.105480794781059956e-02 -3.377831820139325925e-01 8.436629020957625569e-01 8.425559506513916053e-02 1.252642628571649208e+00 -7.165963743680913156e-01 1.833707729955148080e+00 2.740717620636937024e+00 4.550415849097529386e-01 4.609731143912610407e-01 -6.871207949199386045e-01 -1.314553255442495905e+00 -4.955329892821021542e-01 4.851782209137589508e-01 -7.116133355850901010e-01 -1.540213125185190490e+00 1.809130333501604293e-01 5.595435261304817498e-01 9.358168346969093498e-01 2.460233660155077551e-01 7.215334679264086004e-01 2.959379364216111474e-01 -1.882748216977029987e+00 6.718210468443205352e-01 -6.912206357625252373e-01 3.361988496495834089e-01 2.124854123937688577e+00 2.018763639269507859e+00 1.268293675377662799e+00 5.297625191939716593e-01 -5.335506205608839814e-01 -4.217027826670101676e-01 2.103780047633208028e+00 6.515006589784497759e-01 -2.047467790867289139e+00 7.012066725792461819e-01 -9.693460369928337261e-01 -4.038690755310179181e-01 1.355919893698371848e+00 2.828361595626234237e-01 3.470812396076965456e-01 -9.187079270744471504e-01 5.991286191513079951e-01 -3.367258491567400869e-01 1.037482527063196963e-01 1.714498442242893939e+00 -9.539141689135294255e-02 -9.936154345958008172e-01 -2.561547428335004817e+00 1.751309514160769742e+00 -1.657314967435456754e-01 -1.479193103931380593e+00 3.478195465065725411e-01 -9.955169807890444922e-01 1.727568530187556517e-01 6.874572176326846362e-01 -8.280326368595576358e-01 -3.073334734260481649e-01 -8.108520893792598994e-01 8.962562552310467945e-01 -4.265180177162142261e-01 1.234509490113592234e+00 -1.378274764092146942e-01 1.508084742338325346e-02 -2.770356646496322295e+00 1.975468881964595802e+00 -5.360141858901933398e-01 -7.711946520051218834e-02 1.357719444922439012e+00 -8.310678635256419922e-01 -9.610314870547297383e-01 -8.163467850554292915e-02 9.263307314556925576e-01 8.182492304518538262e-01 -1.814793038607632747e+00 1.368028952864113412e+00 -6.967164640454238667e-01 1.307790663426207534e+00 -1.114504157913521976e+00 2.158255883210010995e-01 -9.371273713403660555e-01 -5.973384698031063422e-01 -7.539505744503691709e-01 -3.016092715379609768e+00 -1.558763705272557587e+00 3.691915269562429797e-02 3.375614372449987077e-01 -3.047061272147121302e-01 -4.385693029889405070e-02 4.787699938485269202e-01 1.911573659328466679e+00 7.757734908265542240e-01 9.720671779149829828e-01 4.087819704478160565e-01 -1.514430811061426185e+00 8.464630316011213518e-01 1.802458305885381862e-01 -7.349383209901442227e-01 1.407075562392350765e+00 2.066223122206993501e-02 2.180558561028528575e-01 1.503810188971460127e+00 3.312721428532601764e-01 -1.795419687924477925e+00 -2.365942912243764740e-01 -4.803467888227456739e-01 2.777859201375240672e-01 -2.916078978381787534e-01 5.054172113067826322e-01 9.102420201988560278e-01 -1.766491535509136179e+00 -2.305747751813085888e-01 1.369964788442407322e+00 -1.255590606529973785e+00 1.314776094409704221e-01 -4.412558850970838553e-01 -3.327595210323077146e-01 1.193531703079929507e+00 1.144766416693687727e+00 1.482402801091028621e+00 8.189492408202553309e-01 -1.836398786627217172e-01 -4.521640957494401647e-01 7.275877297205554095e-01 2.422317455082651505e-01 -4.172908666173939102e-02 -2.076345829686546685e-01 8.186042483206772136e-02 -1.186393304867494169e+00 -2.044278743792929287e+00 2.842219874174073402e-01 7.098863385113401980e-01 -1.942382205463889955e+00 2.208363141651694672e-01 6.044407436739488437e-01 -1.204513928244858728e-01 -1.461368034633398372e+00 2.417353189963835192e+00 -5.965598900495118206e-01 -5.846545144037245123e-01 -1.278444391024056159e-01 -1.885222276938043010e-03 -5.754509574446527997e-01 5.729715888088391385e-01 1.082921414552701078e+00 -1.022372339226397253e+00 -7.985085982275267336e-01 -6.960814137783734035e-01 -4.289710164218675237e-01 -1.131522511101623163e+00 1.729793451634378532e-01 -1.855857238220278912e-02 -1.416410884316839924e+00 1.645753183123451091e+00 1.177386725245431753e+00 -1.487548604279961939e+00 -1.181020993349800152e+00 6.978724535978766096e-03 -4.480271642925193754e-01 -6.197163644943803895e-01 4.370309545511388283e-01 1.435570550608483265e+00 9.513940847712658300e-02 6.206374185190856041e-01 9.466592859406897098e-01 1.470176843117443344e+00 8.858116668938971205e-01 -8.720639256842457332e-01 -1.635153801170816656e+00 -1.819537570198553889e+00 3.355633628809967517e-01 -8.410410758064092995e-01 -6.578686254189604343e-02 -1.169355164884372078e+00 -1.147070470505244799e+00 -3.026532189159433894e+00 -3.445946449103489684e-01 -5.036153780408787473e-01 -2.081667961208634843e+00 -9.637823901217994205e-02 -1.334396454960788292e+00 -1.633017887808850377e+00 -1.198001689943282599e+00 4.923798668604104645e-01 -6.009456661938991084e-01 1.356426963971328892e+00 -2.305602574826736806e+00 -1.638645524515749852e+00 2.681958694408961286e-01 -4.993853987327641075e-01 1.673862850787182666e+00 1.722134047572524862e+00 -9.883104536832573173e-01 1.408618230637746827e+00 3.527694543821063844e-01 1.602893403488741209e+00 1.105274104811658775e+00 6.652078194093162811e-01 1.059184036972575516e-01 5.733171398245088257e-01 1.447769106460138788e+00 -1.102398064860674154e+00 5.497664839707050444e-01 -2.002381231030380404e-01 8.997449998560679285e-01 2.201961139272198276e-01 -7.963752562945631830e-01 1.054094348864999420e+00 -7.012708103845646246e-01 1.289886160124091852e+00 -5.134546981269235699e-01 -2.540163600994701509e-01 9.008437341343671356e-01 9.514185627618295671e-01 1.180374655618650737e+00 2.219920761446431412e-01 -3.211035207061631591e-01 7.702692016719653312e-01 2.062259009481496458e-02 -5.111569186663882797e-02 1.586119196514426677e-01 2.042683017816167013e-01 -4.099837054620057708e-02 4.524283523312306876e-01 2.063800028063324188e+00 -5.650313538690856507e-01 -1.040661992083931620e-01 2.164981692979747852e+00 -2.601064965752025171e-01 -9.999530669540858119e-01 1.693659191278818144e+00 2.062650435605643651e+00 -3.775857521036307674e-01 6.785826989830338052e-01 -2.261745600990153537e+00 -6.294338245627540962e-01 -6.955200561396832626e-01 -8.588328515865095714e-01 -1.794484078339571687e+00 -2.054249257685548002e+00 5.935217575715666660e-01 -3.176394886388528072e+00 1.159690015653202622e+00 2.246908528092323554e+00 3.965399773358790347e-01 -4.547179234109966633e-02 -1.144202876714241757e-01 6.767589011283328126e-01 9.151630524857972127e-01 1.380039027775763039e+00 -1.151629719792399253e+00 1.579590672592988909e+00 -1.441370000636956306e+00 -8.539714760915735337e-01 9.766609605927146776e-01 1.511216286534935893e+00 1.030411358190101545e+00 9.843726336136794305e-03 6.340313886547774835e-01 4.623508414635116304e-01 -2.102514642858240190e+00 -1.409046589348690315e+00 6.509714075790601351e-01 6.128192258954667793e-01 -6.157223408112805219e-01 -1.255277220249959358e+00 6.394949240270224600e-01 -1.064637241836645210e+00 6.926416504025743881e-02 2.999150973575428036e+00 -1.411355330829193178e-01 -2.860516647205869067e-01 3.298825834714648186e-01 -1.297792879496958429e-01 9.007289732898442203e-02 1.538455762132011073e-01 7.712773849400039738e-01 -1.589102778563420137e-01 -6.722107883081304136e-01 1.170431082764428199e+00 -1.582696402070624897e+00 -2.078324818469930335e+00 -3.405638314184029070e-01 7.764266590089791142e-02 9.052896784554262943e-01 -9.362589369250501337e-01 4.722099733921438641e-02 -1.377454480844980123e-01 -1.170373366507084567e+00 -3.344944471992640778e-01 1.043604096534217041e+00 -3.509946438594315765e-01 -7.463689219750192783e-02 3.484004817921395603e-01 1.606489593291239970e+00 -9.776073409612463794e-02 -5.998562051424891628e-01 -2.391790747959863794e-01 -6.788852054715137641e-01 -3.375817456716932452e-01 -1.819671946362227066e+00 -4.450777526345510160e-01 1.034135875823669753e-01 -1.493338213548719873e+00 2.561151699966836004e-01 1.383458889041092155e+00 -9.615532668394209670e-02 -1.407397767191586491e+00 -1.283655185591684011e+00 -7.204607509221078177e-01 1.070884065983665367e+00 4.007452925331640020e-02 1.055600652233634307e+00 7.068662782155423763e-01 5.437140757961029802e-01 -5.899306719388516251e-01 2.260383985863064993e+00 -2.114778243211498654e-01 -7.129536356805028785e-02 -3.745924090942702733e-01 -3.930824865927842193e-01 5.830107904299131061e-01 -5.545408941141589665e-01 -1.869742417085335617e+00 8.937744730677208427e-01 -1.150343888691159611e-01 1.440067886145198761e+00 -2.281436385233685249e-01 -1.115284625373434535e+00 5.598695385050669326e-01 -1.488923067987112825e+00 -2.541690326702606972e-01 -2.919086766307967262e-01 -7.443008534306853052e-01 4.946649237638979790e-01 8.342872707891074713e-01 -1.446557417240665055e-01 -1.694731930411891574e-01 -4.743686431846116380e-01 9.928768276279348326e-01 4.341727975937579864e-01 5.225849375382495277e-01 -7.208953069226674559e-01 1.070355279985748309e+00 6.690499605467968847e-01 -2.847339514652532100e-01 -5.704005042307511708e-01 3.861229258919051666e-01 1.959679921064992669e+00 -6.591840818756937725e-01 6.464418187823315343e-01 1.205819176111938118e+00 1.296263096655517311e+00 1.329991324167273614e+00 1.233235031667958337e+00 6.470073877553209618e-01 -5.120855002721484972e-01 -2.024185774033996577e+00 -3.159773467038213407e-02 2.575223116647218924e-01 2.459185231223926793e-01 -5.163479102831508571e-01 -7.962770454765014660e-01 -2.798323624906743357e-01 -2.963333434861700866e+00 1.487660375687921865e+00 -8.266008529867129306e-01 -5.283874799585831505e-01 2.340442353220291150e+00 -5.462413094317974949e-01 1.001402111915737692e+00 1.949649597875531493e+00 4.166592059429210515e-01 2.161192490843786285e-01 1.715495926484271183e-01 -4.854521523295920460e-01 1.879568301021857790e+00 -7.764281940203383858e-02 -1.286979055224947377e+00 -1.562971273418226614e+00 2.017985870604160237e+00 -7.816988641888925615e-01 8.634809198258075469e-01 -6.053333511644198861e-02 -4.188552122238176079e-01 2.741559717903543358e-01 -5.167421395277076446e-01 -2.310859378473038461e+00 9.486777736603389452e-03 -3.276309137518766956e-01 -2.574882929356708816e-01 3.137003535102459217e+00 2.994389198327911950e-01 -1.280424932758298828e+00 -1.369582381766168089e+00 1.312489826915500091e+00 -1.000487116257098963e+00 1.093279479185320785e-01 -4.268581342287056657e-01 6.962194683835657427e-01 1.038708752023373982e+00 7.315589303461667026e-01 4.629986185787520747e-01 3.600869988073395200e-01 -5.659946012791897685e-01 -1.970536713355495406e+00 -5.012143727614365440e-01 5.197197339810863959e-01 -6.755066686261983477e-01 9.696699938481440073e-01 8.501065346922423993e-01 9.154030194395842424e-01 7.279487758815396115e-01 6.927284673340411425e-01 -3.912989259895901378e-02 1.123680957582494866e+00 -3.086004942749997482e-01 -3.611672061253721755e-01 6.130543235826169113e-01 -1.325825349705449518e+00 1.572579950618574751e-01 3.372511793657498314e-01 -2.626684947872009457e-01 1.714428172254382488e-01 -1.896451763051363870e-01 4.461883603184836344e-01 -5.611965065493580429e-01 5.899280318811213064e-01 -1.116459340977902448e+00 -1.655449552804977575e-01 5.326933929329519951e-02 8.176251325586513241e-01 -4.516643719028792803e-01 4.889605066656944610e-01 -7.999858184472873335e-01 -1.550936465466256742e+00 7.873373353147257170e-01 3.590332531388986670e-01 1.587517672676733715e+00 -7.635491872671581470e-01 4.815408602212938316e-01 -3.925590687389047817e-01 -9.175791085276504555e-01 -1.065035613485611155e+00 -1.356716210607102346e-01 5.347745523315807770e-01 -3.349305974800256824e-01 -4.390166699197872030e-02 1.289633808672359327e+00 1.767655188166284530e+00 -1.396833896380771378e-01 -3.730291435604964345e-01 -1.587551408744149128e+00 2.289353657128055275e+00 -9.687151769682627034e-01 1.443248347036328039e-01 -5.811958079191305998e-02 3.896021580882141344e-01 1.597180592484414685e+00 -2.278261624911144811e-01 5.990421322773015200e-01 -6.602123845286506088e-01 -3.706747215157455977e-01 1.223455263714853025e+00 1.053489215002862966e+00 2.652806903843199504e-01 7.423149657029256554e-01 -2.284972606041987930e+00 1.980964719060682055e+00 1.484808875959883201e+00 1.042945900474195220e+00 -1.200971560713520292e+00 -5.534659736181968270e-01 -6.707157693005287580e-02 -8.168289356422097081e-01 4.830274064019026148e-01 -7.483093928794311012e-01 -3.214816012537999312e-01 4.130271184170964394e-01 2.706800825869424831e-01 -1.752686469138431180e+00 -8.518800469692675570e-01 -1.358690980328837450e-01 9.610894399318375969e-01 1.404653630094359340e-01 2.101448269229661658e+00 -5.556500737299410186e-01 -1.271203869780059170e+00 7.634467362888839315e-01 -5.792536904393441599e-01 9.319649396248919082e-01 -3.833734148121601959e-01 -2.379551564580424827e+00 8.489483064966272252e-01 -4.263189644555121505e-01 4.878948668146391304e-02 -2.046303347307641740e+00 -3.327380486942450033e-01 1.903267466628772164e-01 -2.846886419230130749e-01 1.162891578846602769e+00 -1.077046778701301832e+00 -1.254803304407079712e-01 3.530572590955780455e-04 6.333663953902373134e-01 7.796505462094543981e-01 6.604387424383013627e-01 -7.608130353903136411e-01 2.481225982405980413e-01 -4.550275169270112663e-02 1.068968159510821803e+00 3.372074524711557442e-01 -1.442692641173283663e+00 1.221068594207729952e+00 5.712118454884803631e-01 -4.126568928906738654e-01 1.795434256853839283e+00 -1.903046891089073434e+00 -7.462630477911391669e-01 5.092187626763745589e-01 2.037710097939911258e-01 -3.091186829284950366e-01 -1.266779241861050453e-01 -1.129576198683448274e+00 -8.660833698947546511e-01 -1.983862306712123047e-01 -1.253036050143579161e-01 3.384047111686317999e-01 -2.598392436462856891e-01 -1.779989925620968583e+00 1.921224215824346784e-02 7.287500655504486335e-02 1.111087257588829313e+00 -5.236595955371684541e-01 3.329331085076024377e-01 5.028578361026784238e-01 -1.753131934395740039e-03 3.132152460612002143e-01 -2.549084944257974938e-01 4.612474058166050050e-01 2.582346378202505233e-01 -5.846342748097718145e-01 -1.038514036301699806e+00 9.577237859662819652e-02 1.284517294563642276e+00 -9.894763481732998800e-02 -1.557642680108340727e+00 1.016873549783352981e+00 -5.037024101778188045e-01 1.056575885303339346e+00 3.869220692822866042e-02 -2.923844254247097707e-01 -2.275238926240572557e-01 -3.264536693959511626e-01 5.472150948997067665e-01 3.965345324149750494e-01 2.207682701358166355e+00 1.365168882808523776e+00 5.031489485046932580e-02 7.248276221864144442e-02 6.068133050259767458e-01 5.215898723550544958e-01 -5.935062899273337855e-01 -9.338941499646122857e-01 1.595190759730214236e-01 -6.462885390611224912e-01 5.203174430653219051e-01 -7.216763813357862656e-01 -1.000768479088644192e+00 -6.508721865620983316e-01 6.752689308675418056e-01 6.889578953193313815e-01 -1.904188956813015754e-01 1.344494015870573433e-01 5.433534453370462147e-01 8.347599770289108045e-01 -5.572511102795313365e-01 2.132366316185971833e+00 -3.789435101801618688e-01 -2.058177731886652317e-01 -2.122365893726323893e+00 4.530520885987055976e-03 -1.313449185760023452e+00 2.470252169845683632e-01 9.045692879578159928e-02 1.856135353074448213e+00 -7.944630507463572577e-01 -4.045104969107950477e-01 2.327654270862519192e-01 -8.748387083964720423e-01 -2.461425424028158560e+00 -5.506009733336718615e-01 6.425785687641204225e-04 1.115495855331138930e+00 1.122028535446187636e+00 -1.064916888905256265e+00 3.820706261559732586e-01 3.187830394344523532e-01 -2.188969878737043739e-01 -5.881989666456779453e-01 3.256781569571783885e-01 9.480208795701617897e-01 1.508413124537540284e+00 -3.688042966789454313e-01 -1.153376917008141156e+00 1.004383903535973843e+00 -1.024064449406831834e+00 3.372958144418327503e-02 -1.027633401710184691e+00 -1.463006042016569808e+00 -2.574911648748736237e+00 1.411596973784205566e+00 -6.982160405833424954e-02 -1.317976211037868994e+00 -2.721128809331380682e-01 -5.525009395102533638e-01 -1.056861908522292781e+00 -1.280381648705554376e+00 -9.589736980654902654e-01 1.025829206014211348e+00 9.087039297509078573e-01 -4.018597838063551753e-01 -8.260749586096085562e-01 8.554793499307683513e-01 -2.081209072511041869e-01 -5.296732048907177859e-01 7.314827039711936374e-01 -4.605046257756174044e-01 -5.902765721475297100e-01 -4.150851948313795670e-01 -2.935752732522214567e-02 -6.220754713542326897e-01 -7.105230619506670564e-01 -9.176398440767210563e-01 -5.715905607275614253e-01 1.732965595597150354e+00 1.044125916362196538e+00 6.874157080769145445e-01 4.225141023485117220e-01 1.310666092269173744e+00 -8.266611733070335921e-01 6.812410836751384702e-01 1.508434526135467024e+00 3.090124284823493328e-01 3.318234745870728974e-01 -1.211943742793704315e+00 1.511913552470981914e+00 -1.605771199681867434e-01 -4.592305627955612368e-01 2.630160143766152592e-01 -5.716969374892697520e-01 -1.295892768999257205e+00 -7.862522727948248469e-02 2.608553941797793138e-02 6.140336470575614713e-01 1.465812593585787083e+00 -1.750681775371214055e+00 1.856817189748782154e-02 4.136456601127351251e-01 -2.638402062788020697e+00 -5.521664507151433643e-01 -7.223280634745465889e-01 -1.729206209383304715e+00 -1.106048839792870497e+00 6.235034245925810126e-01 -4.566551469164918942e-01 -1.315841023782838570e-01 -8.122310411317384959e-01 -1.301015295031928698e+00 3.059256013525275542e-01 -8.147704860675858418e-01 9.432115385439064914e-01 1.013513859909886961e+00 -1.198868266009229133e+00 7.623502174361039552e-02 6.162136806709906933e-01 -1.249151649160338690e-01 8.653588492514230346e-02 -2.688783669603697746e+00 6.562818682656439417e-01 1.592651192132169102e+00 -9.472824383613066557e-01 -7.810379551208503912e-01 -7.184786561335385624e-01 -1.427513108730317670e+00 -8.988037760413222776e-02 5.449641763846309050e-01 -1.663958951204560777e-01 8.985708153171533263e-01 1.096054167077330499e+00 -4.391548108250910576e-01 1.479941222735028150e+00 -1.520661914622600586e+00 7.747196204411521681e-01 -4.139425404038529072e-02 -2.311396751127587912e-01 -5.661987044416659787e-01 4.141572135017907441e-01 -8.292019864417095043e-01 1.523076525264790648e+00 -1.389725011235047880e-01 6.752812576333490080e-01 4.700877218347342956e-01 1.708447476528145215e+00 1.389510365239114142e-01 5.268265113884588180e-01 7.401219615237728533e-01 -7.198334938528047067e-01 1.851453081523410371e-01 1.866485817219367127e-01 -1.148796207743470799e+00 -2.905932542586863176e-01 -4.840549330540857009e-01 -6.517026687184717115e-01 1.820264026987247430e+00 2.176096566329128734e-01 3.147814074192499256e-01 -1.527106726915011592e+00 1.318558726116249247e+00 -2.594650269584903857e-01 2.065878424749136855e+00 5.382271147806048095e-01 8.047309080136674231e-01 1.561066546706823058e-02 -1.041020812200895151e-01 5.265315557767518140e-01 -7.047177532635283681e-01 -8.330941358238104222e-01 -6.039905494108456230e-01 1.732008709873403163e+00 -3.005786043845249944e-01 7.986936952223192693e-03 2.176136000016356820e-01 -1.747644021613569798e+00 6.238773426968368119e-01 -2.308704244990085475e-01 -3.014811006477619237e+00 -5.324907558273404007e-01 3.064631507452129533e+00 -4.286087339187777956e-01 -3.278251174166099124e-01 5.774379240641609456e-01 -7.901860259802798714e-01 -2.138677055366577928e-01 9.821319526019287593e-01 3.214332550570944136e-01 8.676943669759004107e-01 1.485987332732443322e+00 9.105477306204419197e-01 1.249813351287953234e+00 6.499858310760973090e-01 -1.862163991266302387e-01 -5.026168087196191125e-01 -4.930796762693942514e-01 3.798419435058721372e-01 -2.251912921909516641e+00 3.176174752692051406e-01 -5.227146875367938428e-01 1.140316172822239543e-01 -1.826451877355312670e+00 -2.587263757806402276e-01 -3.186211773862351881e-01 -2.416591405138481530e-01 4.873165417054478588e-01 -1.322959600525225321e-01 -6.011848919839911654e-01 -1.935307711814662435e+00 -8.755036960067867913e-01 -3.026870289033639083e-01 4.672389638180085569e-01 1.216554881367620938e-01 1.027505694645697076e+00 4.382838513080805631e-01 1.236074586151771904e+00 -1.416235948953073809e+00 -3.993486006884868766e-01 -3.316504943057900223e-01 -8.436453473257983227e-01 -1.358359805436335499e-01 -4.114769798852591087e-01 -7.884715706715431649e-01 6.379253281424313027e-01 9.047409108726233162e-01 -5.247487078646525527e-01 1.650766544818943693e+00 1.467338003449391914e+00 1.366757016772228273e+00 -8.121154070879493814e-01 1.258481653164697622e+00 3.747025916578809734e-02 -8.722375162667738158e-01 1.373368197358994403e+00 -1.687505569740735734e+00 -8.764753330409549292e-01 -1.316571497263782975e+00 3.601260314201073509e-01 7.311501772287003209e-02 1.260648247027128521e+00 1.319479726730967417e-01 3.842119966765766836e-01 2.627948678978563879e-01 -1.195673425210434931e-01 9.240771498727848865e-01 1.030451020137911122e+00 -1.525727101596856095e+00 1.050612624552729191e+00 5.065559079233196149e-01 2.330313834568287917e-02 -1.762045899848416197e-01 -7.533797395887625870e-01 2.383057144348110223e-01 4.105087987180701115e-01 1.045600739088286657e+00 6.231941085064628405e-01 2.995380344012039120e-01 1.306991959859755414e-01 -1.850551257451636677e-01 -2.491159221105080854e-02 -1.244136216926193361e+00 -1.473652889403082034e+00 -1.169607302126393744e+00 -7.068626592871876113e-01 -1.230416954960169340e+00 -8.489396023275754821e-01 8.299357671562407335e-01 3.612552075741813640e-02 4.643567265894887885e-01 4.117583372450292489e-01 8.807275457812332453e-01 4.628583408263112764e-01 -4.159666015537522576e-01 1.226997295554601131e+00 -8.157163597151374512e-01 -8.389696673150601747e-01 1.188972382987249832e+00 7.619676075739916232e-01 -2.267813312478761389e-01 -2.819583776143005927e-01 -1.823915376268654409e+00 -1.438309355672030554e+00 1.364926207765857047e+00 1.248004903152171829e+00 6.770369329219065868e-01 6.571061165805799353e-01 1.355101326905257419e+00 -4.135631732280924400e-01 -2.244903009954030138e-01 -1.348645162044585399e+00 2.415710142205747868e+00 8.656854018671825690e-01 2.444558339270278269e-01 -5.824096375582227259e-01 1.843571156323525972e+00 -6.176265767926799599e-01 -8.212626670566069986e-01 -4.520220605564276295e-01 -3.227183761178737398e-01 6.334096950207526167e-01 9.608898144336247560e-01 1.148883130670454111e+00 1.765959810850019907e-01 1.175009870370617021e-01 1.341769137358690633e+00 -3.744336121375647641e-01 2.639205091314870688e-01 6.706515291184078631e-01 3.034294577342341870e-01 -1.916254578458739921e+00 -3.040425423530064286e-01 5.302125952469363135e-01 -1.756493142040783217e+00 6.096100736297312972e-01 7.034504425777833303e-01 1.632214486498797745e+00 -6.558856809719822989e-01 1.012113355303785767e+00 -4.894491821119535957e-01 -6.572760250424061201e-01 1.247839333648467885e+00 -1.679495390070814942e+00 8.485723458323453094e-01 4.621264829523587525e-01 -4.408772290331735011e-01 -5.343048263238523443e-01 1.399901919939073869e+00 -7.101573212636803634e-01 1.356452509193662559e+00 1.869299141207436121e-01 1.400115205485735981e+00 -1.356576035037967642e+00 -4.529144821884995009e-01 2.292094841922975412e+00 -8.081692671209901591e-02 -1.126041625648974032e+00 1.487721777797672118e+00 1.709755651112449870e+00 4.702025673509494519e-01 -2.448804447545539720e+00 4.657840525442211721e-01 -3.157915957478153457e-01 9.142551900914733243e-02 -1.363905320895115514e+00 -7.360671812282000293e-01 -6.920151366378944902e-01 1.015897720884660460e+00 -1.709077061516433571e-01 -5.101839488450066185e-01 -4.756538363243265066e-01 5.469284427655121128e-01 -3.998833974207462449e-01 -9.710262769125519444e-01 1.008664742401526926e+00 1.066469773040956026e+00 -2.639488969312666633e-01 1.479870805551490642e+00 1.196933033163095850e+00 -1.031846217917387731e+00 2.200800224898638857e-01 -2.020055519854094539e-01 3.397801898527715858e-01 2.741471947875363524e-01 8.551904227870960051e-01 1.246224671798060735e+00 -3.607559204176091217e-01 -1.550481382233706018e+00 -5.879201010966007557e-01 -5.942401026521708374e-02 5.344471348546296907e-01 3.988201242921017853e-01 -1.522274198093992004e+00 -3.390272941855996813e-01 -1.271147650964534970e+00 4.017804690773563864e-02 2.138990491126489424e+00 -1.277892981435696074e+00 1.320009284219790802e-01 8.290056978342902338e-01 4.914126922835962974e-01 -1.915576298802986299e+00 -9.368876106164452100e-01 -9.224554414211585396e-01 -2.761061958705158248e-01 -4.633473451430519807e-01 1.126229988378548708e-01 1.240369774384849494e-01 -1.861843424315348383e-01 -9.986365381901479710e-01 9.939089624380997856e-01 -2.893755720850038626e-01 1.677511530076434276e+00 4.532070437783367045e-01 3.173772187619944285e-01 3.233329737683839078e-02 -4.192659624000511648e-02 -4.781116485225231916e-01 -1.573927329413949971e+00 -2.487826530446018758e+00 1.223277176528728916e+00 3.265201756521119991e-01 3.211779446773572189e-01 2.489463702806739231e+00 -5.393218254818124557e-02 -1.525341888461653639e+00 4.369383562350031003e-01 6.704464507879631663e-01 8.288272841476872488e-01 -6.441760304758897089e-04 1.124176978962717621e+00 3.805295263347450302e-02 1.881019587515254665e-01 -9.190696552672151798e-01 1.148204650886191835e+00 -6.530570373255958350e-01 -7.891734545461992489e-01 1.273397966018638527e+00 3.836115106358722882e-01 4.403630801209201806e-01 -1.205284367403961276e+00 9.964324812819121968e-01 7.785220869135984767e-01 1.301399865588998006e-01 9.998543825976906607e-01 -4.314599029740889130e-03 -5.573241934339776549e-01 -7.024984235281219735e-01 5.071359084418768370e-01 2.157582999326587425e-01 -6.754372550361645855e-01 1.575867050746849074e+00 -6.995012521273559214e-01 -8.936158602833417230e-01 -5.270447195309520272e-02 4.451464712401269341e-02 8.352356726629125427e-01 3.953506769841681062e-02 -8.353375447348673211e-01 -4.106042274263707603e-01 1.337387671541934608e+00 -1.797834728747445265e-02 -1.728667514097897095e+00 -6.082408099991427619e-01 -9.957104414238552303e-01 -2.380605253860611781e-01 2.000450873639048943e+00 1.694201127213540881e+00 -2.231069943560442526e-01 -7.251085667956780334e-02 -1.923162018114431548e+00 -1.945578217883241923e+00 -1.884855684047946456e+00 -3.439216093671673136e-01 -1.218902786175636521e+00 1.185298673657202206e+00 7.364122236711609926e-01 -9.045972926928581570e-01 8.492737622272138465e-01 8.922400445106037914e-01 3.875486633874368203e-01 7.875261098735912846e-01 -8.535255011313969131e-01 -2.598272072411493272e-01 -1.300776547911377756e+00 -1.257901009548083149e+00 1.010488103722150033e+00 6.817375452055842722e-01 1.085733534290053370e+00 -3.033688454385700117e-01 -4.622177042145438897e-01 1.779084568753314999e+00 8.344181646609982739e-01 -5.894961849188682379e-01 -1.039484284581297241e-01 8.686255224565533339e-01 5.744429092396378111e-01 -5.547621251141847676e-01 1.315981221502514842e+00 -1.306930333948650713e-01 1.530857229304611045e-01 -7.452366180152468766e-01 1.526319628627935410e-01 1.539976273114814109e+00 5.565531273764000586e-01 1.888223320270225658e+00 -7.358328764076000894e-01 1.331533938246964421e+00 8.013544215413496152e-01 8.760524945832265376e-01 2.927594954847146269e+00 -9.935508397458634455e-01 -3.762641327783302625e-01 -1.804050650201279415e+00 -3.841590912965765249e-03 -2.605131966711523028e-01 -1.505741906153062581e+00 2.060586318825758101e-01 -1.858569216620179043e+00 -1.041294128588335255e+00 -4.705634996259790148e-02 5.737136076302412624e-01 -1.793477440352286179e+00 7.000843162464152891e-02 1.695556064087836878e+00 -4.505258942993921045e-01 4.842917495911722714e-01 1.685645758575983200e+00 -4.089400631303597433e-01 9.887004677547691633e-01 2.203868701130657026e+00 2.702910444352963903e-01 4.059043843772253690e-01 -1.311392026811687428e+00 -6.810904742648633547e-01 5.662630374932363653e-01 -1.718409253816292726e+00 5.842783279832687304e-01 9.810157798508630789e-01 2.782517907165928395e-01 -1.533669763739848868e+00 -5.835120332400103305e-01 -3.592057159425856017e-01 -1.423955201235291845e+00 7.945496394117298466e-01 -1.059707045340252618e+00 9.990949356284239968e-01 -4.991627401501422256e-01 3.709225670376862238e-01 -2.732484523446578883e-01 -2.033695369295738797e-01 -1.537269738622826509e-01 -1.572404297293173436e-01 -4.323992166395222436e-01 6.989182563146214555e-01 -9.644352415185243610e-02 -5.153685293811989254e-01 -1.925100016466102959e+00 -8.646818073126789905e-02 6.646350471901009416e-02 -4.584269820281460794e-01 -1.834126818409501647e+00 1.941446532465980424e+00 -9.956791084465320685e-01 -1.506422596783919543e+00 1.424932825177489315e+00 -8.116263714401970031e-01 1.112597912368252367e-01 3.790128939631130789e-02 -1.054842981968844073e+00 1.023637093486717164e+00 3.808259853311794507e-01 1.331936622529424463e+00 9.294039487704995883e-01 -1.608524812622130318e+00 -4.000290110985826320e-01 1.102601056818236946e+00 -4.081600722505665524e-01 -1.736242365084934292e-01 -6.498040507337889959e-01 -1.841347637618713229e+00 2.271715781056078964e-01 5.322276181319649524e-01 -4.322329936878894531e-03 4.568432680103801102e-01 6.689581671873147117e-01 -1.907408000229209533e+00 -1.868607080680153298e-01 5.935030866805226513e-01 -5.705029454873807720e-02 -4.198837093941303888e-01 -8.947164911797896858e-01 1.281896571412014518e+00 -1.118967856172492725e+00 -1.991449305008656523e-01 1.761371332171641768e+00 3.456551090259380121e+00 -7.872044738309472711e-01 -4.119208976290231194e-01 -6.118202320384857895e-01 -1.467085551349851746e+00 -4.309660646324483535e-01 2.547484369860535391e-01 -4.399814144006297112e-01 1.191533548256849873e+00 2.412165516188108927e-01 -5.477467958766614464e-02 4.743852005330748689e-01 -7.537853826518298161e-02 1.365046895230984214e+00 -2.193478653207421303e-01 -3.335805171178523043e-01 7.213157826598296518e-01 5.548562237004287523e-01 -3.352667725475863558e-01 1.514657691265179240e+00 -3.049287568519242278e-02 8.652463068895325238e-01 -7.649510277730036112e-01 9.188952963762389015e-01 -1.115498061811771136e+00 1.722367961122383884e+00 -1.002300618379838193e+00 1.659447643346483758e+00 2.038046581438533456e-01 1.260292850314873148e+00 5.732998028468528906e-01 -2.205841043595418716e-01 -1.472099936053514746e-01 3.403050850016774431e-01 8.010892747231084243e-01 -9.576831290266411001e-01 -6.138823526905402561e-01 1.514511531504741104e-01 -4.599930591173511663e-01 -5.714340907203848685e-01 -1.582468638119809423e+00 -7.245224677420148973e-01 -4.282129995157408220e-01 -1.730465450688575824e-02 7.388830925796900650e-02 -1.503867026361092041e+00 -1.298181679982191916e+00 -6.176103175445877280e-01 6.858109790670988692e-01 1.274585701859060727e+00 2.184703169456821692e-01 -5.414163832998543091e-01 -5.765767246363888709e-01 -1.234562382567164773e+00 2.827219177044452803e+00 -1.800937001276170957e+00 -1.856009766499286950e+00 3.870820000361236968e-01 1.195015048548789593e+00 -3.885151370667102588e-01 1.286000666418558591e+00 -3.576637566184029393e-01 5.658738634159422576e-01 1.239250568522661577e+00 4.901208661909694370e-03 2.089181946625890518e+00 1.025551321164448693e+00 -4.050365004650986478e-01 3.384052885264576815e-01 2.107589552449906645e+00 8.498167656546976589e-01 -2.032210071813135510e+00 1.344436695779877011e+00 9.681069094089348459e-01 2.149203946827674461e+00 -6.729536447827998424e-01 3.865263961620622468e-01 -6.629114226907864560e-02 -3.392812891550115451e-01 -1.978274758431101121e+00 3.055952854804238061e-01 -9.251210467920213676e-02 1.542660351592391788e+00 -1.622964041937767110e+00 -7.708633632619666942e-01 2.256661153747917814e-01 1.993401296056242389e+00 8.161160138151670740e-01 3.806723593543393652e-02 2.437201821751676878e+00 1.298853597467161947e-01 6.097446636057085589e-01 -9.400650698888284307e-01 -8.228528860082965357e-01 7.007339182963973068e-01 -2.528994377229424328e-01 4.089750237729583571e-01 -9.795280610689268697e-01 2.715263385674284158e-01 4.125527200755048640e-01 3.652286454134482385e-01 1.942529014441052526e+00 -1.091532282473203219e+00 -7.986940745100338246e-01 -7.415631714921016027e-01 2.582053238818314167e+00 -1.151189951620199770e+00 7.304447229763582072e-01 -9.398823993001186317e-01 -1.288323455223233882e+00 3.074062226065876757e-01 -6.452831701115713248e-01 1.531371810870866823e-01 6.534903124047340972e-01 1.336498169659643409e+00 -9.315211594326399114e-01 -1.672533427935481098e+00 -1.506290555292204347e+00 1.462049106590375791e+00 -2.297783374505400489e-01 -1.448321073759283095e+00 -2.225622939031541847e+00 1.140452019171964926e+00 1.260960076423571774e+00 6.984674432599732308e-01 -5.633783833807476382e-01 3.054529794567765189e-01 -2.103325332957841909e-01 -7.124392741836442777e-01 6.080459357397600684e-01 -4.762271674267538613e-01 -6.652306602388760592e-02 2.461666201043901936e-01 -1.058479023256320373e+00 2.231941259584804715e+00 2.958055747439129468e-01 3.303156466659123991e-01 1.385752265424927465e+00 -4.572923871344773961e-01 7.100334311690049971e-02 -9.625654433234120955e-01 1.130952716970705429e+00 -1.783290539759449511e-01 -9.333378252115719087e-02 1.529421734969679036e+00 7.671856271223741475e-01 1.228073523045066340e+00 5.200902050843240337e-02 5.963639087777609094e-01 1.939461258087984419e+00 7.217722457361381849e-01 -1.081862659272391669e+00 -1.147459425897907170e+00 6.669832771142878425e-01 2.213869857085151605e+00 -1.313786292265541444e+00 -1.246533552310035597e+00 -1.220562721252332894e+00 -7.441810948865145159e-01 3.776333468434285578e-02 2.278965359333032126e+00 -6.981359525866336346e-01 -8.780937601079624732e-01 -6.532590023071778440e-02 3.377800890181072331e-03 -1.770455105344739710e+00 5.745259076466443515e-01 4.496485829780065835e-01 -5.866588000099680622e-01 -5.994033908178879599e-01 -2.121454074344634400e+00 -1.798854049809395672e+00 -9.109870568492218768e-01 7.448750932578737105e-01 8.588356687570726233e-01 -1.090233562913029086e+00 4.574579461508435640e-01 -7.449060886222400590e-01 -1.371856181514793160e+00 -9.238570232994066656e-01 1.837919708794064189e+00 8.957639738765615922e-01 -1.884078676190574786e-01 -6.738588305242822207e-02 3.087237210161455359e-01 2.574553475646656001e-02 9.090518235998459318e-01 9.249332041092461765e-01 1.401718505702763240e+00 2.108108370336215565e+00 -1.368292002969009991e+00 1.685005836353012931e-01 -3.215508074743313460e-01 2.816476789268863579e-01 -2.298338531130616591e+00 -8.777554649665968434e-01 9.941112184983533773e-01 -8.968451813653387505e-01 -2.422858827049785835e-01 -1.776865878545714983e+00 2.441164322919999297e+00 -5.927830445605787313e-01 1.267189441959737151e+00 -8.293639646934855558e-02 1.184099576701617140e+00 9.979260576387743997e-01 1.496457817272225932e-01 1.084452353244084177e+00 -9.518799637396146984e-01 5.617225388308971779e-01 -3.745728951184695843e-01 -1.772094333224213170e+00 3.286775265242620203e-01 -1.182668899635182402e+00 7.312341669200576044e-01 -7.698452581149820562e-01 -4.265878278007067537e-01 -7.500649305069500006e-01 -1.018879583756746587e+00 -9.103330187530382922e-01 2.895942115993286881e-01 2.066717356541591666e-01 -7.614744793309700110e-01 -7.849114696948468195e-01 -5.996637576526775426e-02 -1.551996094048155639e+00 1.597637102963750166e+00 -5.475851779430273014e-01 3.922295693447309106e-01 -2.714197666565709710e-01 -4.531485756821583277e-01 1.119913866712392292e-01 1.003885427423694354e+00 2.475050962950613886e+00 -1.424597257994158372e+00 4.279633365170571468e-01 -1.704274290148797000e-01 2.009183518604577667e+00 5.514354660299125577e-01 -2.486185602272164008e-01 1.710193593038972226e+00 -3.295911465728600387e-01 -5.356567175825051319e-02 6.748238131548837115e-01 1.230835414387106086e+00 -1.668702580477917197e+00 -1.218997487404232194e+00 2.545873551213378438e-01 1.926761703043051943e+00 5.417005616528270950e-01 -4.911667786788494888e-02 -2.420919310677089875e+00 1.003991714705857241e+00 4.297729905630687242e-01 1.267931498247571565e+00 -3.251786825263225822e+00 -9.858351450602698129e-01 4.704728544108776056e-01 8.170329574804130468e-01 -3.614156754447452879e-01 -1.674910696296477708e+00 4.721246329027063982e-01 5.561812904556105996e-01 -5.791490688949063603e-01 5.072985904510832755e-01 5.746200554515467074e-01 8.318538335441988396e-01 -2.162310410104636982e-01 -6.649621894020339985e-01 -2.139733283794815755e-01 -1.522565528267346702e+00 1.482597312173310256e+00 -1.969599151702157158e+00 9.459808709742698052e-02 1.302183816963030649e+00 1.652609342517516733e-01 1.796768434600025943e-01 -5.070380528531668318e-01 -6.807327548105837622e-02 -4.928289742756324365e-01 2.934032927516603828e-01 1.072923245314765239e+00 -1.318874693582357871e+00 4.283864554966846372e-01 -1.185561338853990121e-01 -1.142279034240098357e+00 -2.219456546296668886e+00 2.341408925786137907e+00 1.050056497094652208e+00 -3.473029790719456833e-01 3.261003743858467141e-01 -7.448220187411448423e-01 -2.178890231579541314e+00 -4.801005517170940373e-01 -5.659377038353914369e-01 -1.084721342508137981e-01 1.659962092101402442e+00 -1.340962784468993751e+00 -1.400986043247632429e+00 -6.991216978091714385e-01 -6.315237764200514192e-01 -1.611026979731925712e-01 5.764084469391443921e-01 3.784696377816794133e-01 2.891356327145672145e-01 1.217127688427948051e+00 -8.232672861815431009e-01 9.524156365714901984e-01 -1.124663323391312669e-01 6.854198272582336104e-02 -1.094764130869614771e+00 1.023577654500661627e+00 1.699526257185044242e+00 -4.174718045489489993e-01 -1.756345629653553786e+00 -1.551995094431015021e+00 1.560936922245540925e+00 8.057522189634396259e-01 -3.746524388337116318e-02 3.847446043543306105e-01 9.473610592227935112e-02 5.931909374364862861e-03 -7.123894162005933728e-01 6.249389857445987184e-01 -2.443415713814463541e-01 -1.938765778625983760e+00 -5.426246183992661232e-01 1.523610417602968004e-01 8.611092700651440390e-01 2.361595630734300677e+00 -4.719667886123606881e-01 -6.578984519696423616e-02 -4.394286441557765932e-01 -1.522266808772656743e+00 -7.206211105372090087e-01 -9.844139015280789495e-02 -1.210668364069162450e+00 -2.439297143641930288e-01 -9.602724968637706970e-01 -7.997302034290306727e-01 1.645850918425091791e+00 8.898164359580740257e-02 2.548119056932247883e-02 -2.464567190979618516e-01 -5.914393158944475370e-01 1.221414736188398464e+00 4.957165135073568485e-01 8.652865037855610453e-01 -1.441581066758950702e-01 -6.545975309687942501e-01 -9.632919226716471495e-02 6.899596988561058908e-02 4.227264434325261888e-01 1.158625834515329078e+00 8.747280016733307573e-01 -1.139136564844053456e+00 8.068743046964964583e-01 -1.433714053223211216e-01 -7.426349684738972057e-01 5.115541297805963339e-01 -1.736907049544891557e-01 -1.545369201439540374e+00 -5.744747472799479476e-02 -1.336606357016725033e+00 4.088098455566054890e-01 6.334801515222944490e-02 -1.454445618977913135e+00 -8.565608107857224374e-01 3.910553793454605298e-01 -7.664744444419563374e-01 3.127738653900004051e-01 -4.995081444707313301e-01 -6.683719357806487960e-01 4.524822353615349790e-01 -1.758128112482766903e-01 1.110762431555015528e+00 -7.835939948090980822e-01 1.194271284121875221e+00 6.091108664308179099e-01 4.534685871106403643e-01 -2.841964905257486906e-01 5.912481418925935595e-01 -8.802475188241432047e-01 -6.963564672403343980e-01 -6.734390169446748953e-01 3.934772118964709464e-01 9.335586070163789940e-02 -3.425271448155842724e-01 2.988828429313805102e-01 8.076433920845321746e-01 -1.518184693208531222e+00 -1.911750402545701943e+00 7.212405750765672474e-01 -7.786641611284923770e-02 -2.340511563430108521e-01 -2.091632467743105739e+00 -7.481643580229432322e-01 -7.373061585467164392e-01 9.356973014003002742e-01 1.681758276831289312e+00 -3.084231612808317480e-01 1.038269460026042701e+00 6.087340416288113953e-01 -1.115398201904895137e+00 2.377230326725232157e+00 7.584746811983887893e-01 -5.524612721117740932e-01 -4.577828395250030935e-01 -5.745688137694398012e-01 -2.901980931110056863e-03 -7.779683671646274723e-01 -4.201436603541662818e-01 -1.191012859888950892e+00 -1.377238855760325002e-02 1.468661114108354426e-01 -2.191152752529124115e+00 -3.538062528637141990e-01 -5.795778746034246920e-01 -8.608832607973011530e-01 -7.840718823446960473e-01 6.792629658941525816e-01 3.922890513190628869e-01 6.354758839923403402e-01 -9.738902874345381488e-02 -1.230008830158589861e+00 4.846541987932319051e-01 -7.161487870725755656e-01 -5.450041744633196128e-01 3.553235064798075382e-01 1.723175257866474963e+00 -4.332931379273236572e-01 8.605597493929515451e-01 -1.926819196129219147e-01 2.353075691234207234e+00 -1.082395704373821488e+00 -4.921682464156015846e-01 1.874109238758293605e+00 -6.053554648723932230e-01 4.227081032681720418e-02 -1.084310476131077783e+00 -2.119962932804270839e+00 9.154373525350105734e-01 -6.158398085488694385e-01 1.101967203136774431e+00 1.049574196787678576e-01 -4.116775478971027719e-02 -1.086076743087856233e-01 -2.036545788098143905e+00 9.626136833960651229e-01 1.960009667353082297e-01 6.601103450027416830e-01 9.360466244436354000e-01 7.137045987777638212e-01 -1.011480104437183059e+00 3.736628006034848903e-01 -6.357965871261204160e-01 -2.689834090849616000e-01 -1.199665504515138093e+00 7.314081317226424073e-01 -5.640114014431519829e-01 -5.812654173214304443e-01 2.778679302600137291e+00 6.626032611759889723e-02 4.705640952749595707e-01 3.199634776026580862e-01 1.008070721669331649e+00 -3.264599193159179458e-01 -1.550195610739436569e+00 -4.143386747577942342e-01 -2.146252653903383933e+00 2.384055839280014411e+00 -1.053542142358629558e-01 -2.992797020547539044e-01 -6.839002040941936089e-01 9.803160710298320923e-01 3.749562826260110504e-01 4.034753947095176541e-01 -7.698594230723321274e-01 -1.977859697670614869e+00 9.799902192666919420e-01 3.825644559651152354e-01 -9.409668809946063472e-01 -2.279485890597431896e-01 -5.546268320407499175e-01 2.044569305676488535e-01 1.096425643032759994e-01 3.971629158833874795e-01 7.598204332564315600e-01 7.339711984840630032e-01 9.214603159642256180e-01 -1.780650530567978951e+00 -2.876581656804819143e-01 -8.219091199167660733e-01 -1.424978134556683873e+00 4.978642502424122096e-01 -7.814974338703993828e-01 -5.206803855751661603e-01 1.468861577573877530e-01 -1.208404793140831934e+00 7.366780594790824921e-01 1.572276078398829435e+00 1.571440118728294921e+00 8.510522822937311993e-01 2.227634577990710962e+00 -4.645178528297981280e-01 -2.948632198614046726e-02 1.550379997414116140e+00 -3.997679634269790672e-01 -1.102830516169112318e+00 -1.165536094392921468e-01 1.061806810654275957e+00 1.914005679258878434e+00 -1.723703225912433246e-02 3.183056411194866708e-01 -1.432308162414424935e+00 8.943986425876511159e-01 -9.921535571270476694e-01 1.966745986443167338e+00 -8.421446712136443358e-01 -8.552600145867397252e-01 -1.001496375763500701e+00 2.183440416704911957e+00 5.509686630228805004e-01 -1.188229386342324334e+00 -4.285061034226181516e-03 5.033489614817078517e-02 -1.285506436302926936e+00 7.672974444765519042e-01 -3.295381782947394700e-01 6.897056216223740321e-01 -2.664541636232671706e+00 2.494874680268598155e+00 3.619521658807191011e-01 5.693616071122734601e-01 2.512473328665187355e-01 -4.632571148457034771e-01 4.416398158503314492e-02 2.898058676836822389e+00 -6.853379375355567182e-01 -9.932951079971936714e-01 -6.699935720042915488e-01 -1.071247243611787026e+00 3.503077895327956770e-01 1.448215218447288954e+00 1.262787974659292267e+00 -5.098646479461523828e-01 9.694317721858737580e-02 -5.723227052385690961e-01 2.196301305280268235e-01 7.124292337304719003e-02 -1.748789914469267570e-01 -1.539446914292923706e-02 3.439763738190599884e-01 -3.566499540030937943e-01 8.356134642856087869e-01 -8.174807695714311206e-01 -8.408633794356257241e-01 -7.479991285107793209e-01 -4.279931026627392110e-01 -3.809512114318876486e-01 -1.175040626092282547e+00 1.037487525493917956e-01 -1.056400402867252231e+00 1.193200476357640705e+00 7.974981704747498013e-01 8.787989650316494483e-01 -9.118563152832248608e-01 -1.422336479874375836e+00 -1.876612618169500313e-01 3.350928522633505602e-01 -6.258945404260440881e-02 3.168652125744456427e+00 3.763818744123739735e-01 7.728300694178893426e-01 1.276912266722122213e+00 -3.275691555654365872e-01 2.333506939846417882e+00 -1.040355958749164422e+00 1.805150790257031179e+00 1.318430729434059423e-01 1.638297653629208067e-02 4.862083536045534449e-01 -2.099438385578034527e+00 2.038044987664039409e-01 -2.365497554111557932e+00 1.756199887982456964e-01 -1.614220339893691625e-01 6.399162348449675131e-01 -3.427988514354597394e-01 1.707333390163845888e+00 6.328981330700965691e-01 -3.179339890895668264e-01 7.022618969508751530e-01 8.105894480148601033e-01 8.316185217050927614e-01 5.884599920257310712e-01 6.150289315814101432e-01 9.170863514973062181e-01 -8.325529043645361060e-01 -6.808069160099662342e-01 9.965551648461352663e-01 1.630806911530089665e-01 2.342474684925254791e-01 -6.386999367832644214e-01 5.908413672969303754e-01 -5.145747673129529298e-01 -8.073565973795064910e-01 -2.551078141067326666e-01 1.027248019521482814e+00 2.509786611729431516e-01 -3.278562186013976865e-01 2.071792850155107946e+00 -8.735809141494985663e-01 -2.825788759043687537e-01 1.519263363655507293e+00 1.821077959947393854e+00 -1.784284555600467836e+00 -2.749261932268025621e-01 4.176900231142808839e-01 1.431608828230243879e-01 7.739791234209046911e-01 -4.921615353849743135e-01 4.286552704003032677e-01 7.722049934243422342e-01 5.485487603060141826e-01 9.657795614003534812e-01 1.546072985980191661e-01 -7.590773248660475092e-01 1.505315307313830897e-01 2.147756178661343052e-01 -7.697341958489111180e-01 -6.448188939732496516e-01 2.482231456086376464e-01 -1.004889613827096989e-01 -1.129443074776721179e-01 3.547423748113471831e-01 1.337583141639461015e+00 6.282508282545888889e-01 -2.258267786132809873e-01 3.272462703956923735e-01 -7.067075938127712620e-01 -4.661837535397633236e-01 9.828084637612618524e-01 -9.071774637578966516e-01 -7.003535528568576307e-01 -1.353554029772989331e+00 -1.611184695771319841e+00 8.194270418525474442e-01 3.433366559429996689e-01 -3.680583965989349671e-01 1.317450523379574578e+00 -1.390329487479286419e+00 -2.980262831447415106e+00 2.141341920073661365e-01 2.112363608080874311e+00 1.172072412183832624e+00 -1.631136903661717374e+00 1.310328754428321085e+00 -9.005738203255783114e-01 -1.039889216385994519e+00 -8.557296553416913198e-01 8.742671094396294862e-01 -3.218184910615227712e-01 -7.624001197008983821e-01 1.489559593490234368e+00 1.547173521102090055e+00 -5.665681542668139503e-01 2.819386384068087170e-01 4.119243114782368820e-01 5.114977552848302966e-02 1.097015892223028644e+00 1.391437877039498172e+00 -7.750533094988901195e-02 -1.265964768231231830e+00 9.983514847532167780e-01 2.715985494662289668e-01 1.203784015042049127e+00 -1.553778755783716381e+00 -1.271914786361087346e+00 -9.285400264619564359e-01 -4.318336905077073684e-01 -8.448865766465828153e-02 -2.655791899153584490e-01 8.555306030261790040e-01 3.160204880729891030e-01 -4.297936541932953491e-01 9.463101186187616864e-01 -8.424421788846007120e-01 -1.480122966734696011e+00 4.386385051148435077e-02 -8.214946490071242113e-01 4.617667343252541690e-01 8.276987126246954096e-02 3.318746192741530709e-01 -6.743267850034655453e-01 -9.239277605791070824e-01 -8.355321675101959888e-01 -5.222854545672026561e-01 9.646254349305125597e-01 6.046662123116128829e-01 6.297242688036996938e-01 1.201664265588472391e+00 -8.646531182577730235e-01 -1.090351328350321447e+00 -1.689721989749787823e-01 5.821897345335782514e-01 -1.039269729688133248e+00 -1.011378350535409448e-01 -1.322481456212430739e+00 -4.307351244483540453e-01 2.123416078628675707e-01 6.796230477607285714e-01 6.223435390700268188e-01 -1.134177914734781467e+00 2.427299250084120341e-01 -4.991927315578437163e-01 4.012269474233567390e-01 -1.736044777188072430e-01 3.589508956913814441e-01 -4.764274529163483630e-03 8.958661787183751501e-01 6.796667354766333657e-01 -5.139585306438754220e-02 1.346730464284094930e+00 7.760188101256063620e-01 1.501232461270479990e-01 -1.707320676316723462e+00 -4.721568621651824893e-01 4.972144686279263981e-01 4.896097806485768533e-01 2.017246649090877475e-01 1.279069847062238807e+00 1.119079196895913286e+00 -8.092220970723031093e-02 9.844962361289619768e-01 1.236554267696221843e-01 -8.910222751622846882e-02 -1.132716021856038813e+00 4.390188544671632109e-01 1.015026016188372182e+00 -1.025866196424088050e+00 2.429744111740237966e-01 1.350959960783495672e+00 1.296212154760161717e+00 2.093942390191500524e-01 -2.390073759591224492e-02 -2.322938733525378829e+00 -1.533042615845683077e-01 6.051703192428812272e-01 2.258751555480272177e+00 5.416381322957044553e-01 -1.095113129611062219e-01 -5.000191531395824507e-01 8.074986096510240463e-01 -1.101549857975945984e-01 -7.434707331461981594e-01 2.042009098277921542e+00 -1.680759426895276132e+00 -5.833662998750286377e-01 7.368832295935091592e-01 -4.517530711859130688e-01 -1.937972958891427400e-01 1.762710719347148736e+00 -3.151261055937110811e+00 -1.660809252081786314e-01 -1.235563355906406757e+00 -3.529220085348827030e-01 1.971066333366484902e-01 -8.534842928279973151e-01 -1.132716100819019411e+00 9.110341790381342175e-01 7.037279136180385475e-01 7.912930304143809268e-01 -4.456219564473215544e-01 -1.261863875792538670e+00 1.361930021904207200e+00 1.382772953153837137e-01 1.198733312592408673e+00 -6.818909239464495675e-01 -8.993583216931014812e-01 -1.997945828041768901e-01 -3.461154898372815203e-01 1.481110603535408521e-01 -1.869654845434281842e+00 -1.128123688182695705e+00 -1.009074806045651806e+00 -1.636036938447603895e+00 -3.933224148654711899e-02 -1.524655865957076584e+00 8.488004002555985536e-04 -3.294253829264536249e-01 4.797751359584026543e-01 -1.150472054154718649e+00 3.113721594300478679e-01 2.144091673093881045e+00 9.635665122557720563e-01 6.055993848862630813e-01 2.986122756214475427e+00 -1.771455311890131057e-01 -9.798150074639943030e-01 3.947583089550565361e-01 -1.165634338487376853e+00 -1.386461746883254076e+00 -2.787392510932175105e-01 -1.524378228281947911e-01 -1.136025342807065242e+00 1.116121710096940056e+00 1.714659597567880889e+00 7.024364640786778802e-01 3.217587904436491897e-01 -2.91
[truncated: 3,650,546 more chars]
