# Supplementary material for: Bayesian inference of kinetic schemes for ion channels by Kalman filtering
Source: eLife. 2022 May 4;11:e62714. doi: 10.7554/eLife.62714 (PMC9342998; doi:10.7554/eLife.62714)
Supplement: Figure 7—source data 1. — Each of them has 10 ligand concentrations. The number in the file name reports the amount of ion channels in the patch. [file elife-62714-fig7-data1.zip › 250000current.txt]

-2.093570268426023784e+00 1.280242473279880500e+00 2.653181367281676750e-01 -2.250327424742044169e+00 6.413344790278243668e-01 -1.340944344999223103e+00 -1.053541823599708271e+00 5.937003527279044457e-01 -5.922472715899399498e-01 -4.492070131857826554e-01 -3.531980091068406130e-02 1.647149896007111536e-01 6.266954709456024064e-01 4.759761194657989303e-01 2.030865918131896208e+00 4.473380196712459234e-01 -1.314828783508236176e+00 -1.421886850148444403e-01 -3.976520567620457913e-01 -1.931822771313161269e+00 1.576435989055489373e-01 3.250215016527778222e-01 5.399469738934103979e-01 -9.804015135163719474e-01 -9.387165018204630673e-01 1.589842549181985421e+00 -5.106683757566923276e-01 -4.549329000894254960e-01 -2.556065294465084570e+00 -1.868869188555319694e+00 8.793568959265650742e-01 -4.025790360308761362e-01 -8.455453454219870324e-02 9.070512430781368929e-01 -1.532959829384982875e+00 4.496741245707682189e-01 -2.099046569914011784e-01 -7.114405309662572563e-01 1.612215643840501644e-01 7.469540218938025555e-01 -8.965836745501093441e-01 7.881204243173076662e-01 6.884300232686092480e-01 3.529814452495404486e-01 2.106415687847364993e+00 1.282607223679729458e+00 -2.121318967995740323e-01 9.922366469875357753e-01 7.132342264701291290e-01 -1.014202337930876663e+00 -9.778598750587361721e-01 -6.409509282911508565e-01 2.121313516567842949e+00 7.183675788276037144e-01 2.602478006064676830e-01 -1.359102705102661846e+00 -5.599300443542294392e-01 -9.964646537825228023e-01 -5.453859363004241734e-02 9.151957287812538533e-02 9.185524923256934704e-01 6.172595509731573227e-01 -5.114549143009434751e-01 5.325965050088785624e-01 1.186562844931137589e-01 3.552516035650016279e-01 -3.239810493284440707e-01 5.117157564720294788e-02 -9.244308354337813505e-01 -4.973923375988100748e-01 2.426012438466126908e-01 -2.481002146879024706e-01 2.970980672619653262e+00 -8.418090355208763809e-01 2.430652377792520968e-01 6.091724622834695513e-01 -8.958375217342737229e-02 2.156737351959586435e-01 9.901741497128037084e-01 7.545074020942724724e-01 1.874982696759590839e+00 4.028188417605778060e-01 4.872061445992648121e-01 -9.670112577305496337e-01 -2.062301987079585786e+00 -6.048495074262614235e-01 -5.782019320794844486e-01 -1.407408446362247156e+00 -1.037420399837285734e+00 -1.713280770262172403e+00 6.000685332160325958e-01 2.634427330327184236e-01 9.597446072404162143e-01 -8.583336856052069530e-01 -8.776340974127302408e-01 1.064686589612078293e+00 1.692096514982386779e+00 -7.308481502379923223e-01 9.951089214253473481e-01 2.095509010504671144e-01 1.273054599478193882e-01 4.765969675356924729e-01 1.260758999558827975e+00 1.331977256433954704e+00 8.521187595350194766e-01 2.795534612455143342e-01 6.490081886655861831e-01 1.988932753298103151e+00 4.450772590164365217e-01 -6.379638032871507436e-01 -9.449885705563359139e-04 1.415405809224627109e+00 7.144453427397667866e-01 -1.692435640386772133e-01 1.214020695403812411e+00 1.538924332004877049e-01 6.919564459763514197e-01 -2.785730505164038640e+00 -1.435564211768490528e-01 1.684638200437846178e+00 2.956857760514600697e-01 -7.123267745798507189e-01 5.479192392496273073e-02 9.641792779477348363e-01 1.185990904366676979e+00 -1.435691956996584251e+00 -7.051728378042596557e-01 -8.193998895442649033e-01 -4.074588441095506330e-01 1.432840618052591664e+00 7.892348959051359580e-01 1.760764635704979153e-01 1.096357636053180595e+00 1.060780961537044709e+00 -9.407510853331089995e-02 -2.727064409321403038e-01 -1.111617560678349159e+00 1.025859829365427522e-01 -1.547676952303707276e+00 -7.729603380892968723e-01 8.484788299470253925e-01 -6.725226913334205747e-01 -1.258405614093321745e+00 -8.107964519720556318e-01 -6.273981978306545360e-01 -7.991983164283229524e-01 -1.265445288711932514e+00 -2.787248277543614983e-02 7.158387442783132881e-01 1.076741790322925385e-01 -2.887367532420016536e-01 1.065103811316667093e+00 4.180418879397623799e-01 -3.858680690573265126e-01 5.229384313653249183e-01 -9.290982001706765692e-01 4.141234601683599359e-01 -1.996670874678138086e-01 -9.574740905966515614e-01 3.733832978689717308e-01 4.230009209162771122e-01 3.146581043563294156e+00 -3.865856133332765121e-01 -7.520261372066672223e-01 2.630690813004548101e-01 6.264899553147347255e-01 -1.175096623895796277e+00 -1.457756208838250300e+00 3.200248155414981421e-01 2.305693844291180294e+00 3.762612875681465852e-01 -5.413178920898839008e-01 -2.338505660510505901e-01 1.783671715730520857e+00 2.830945744506711999e-03 -1.304548364585512710e+00 -5.948350974285747661e-01 1.632440574743023509e+00 -9.866249185361268548e-02 -1.547464648664384490e-01 -1.540582274044947353e-01 -7.962243351860154306e-01 8.018543977625259833e-01 -2.510134185289797593e+00 -6.940533391735460578e-01 -1.177095001250266559e+00 6.639341873830222340e-01 1.363123069174467350e+00 -1.659551392323303176e+00 7.660737978114073865e-01 -8.100458567883883632e-01 1.700708782401108843e-01 -3.443565993037368544e-01 -2.342786667132234490e-01 1.503965960615035735e+00 1.211185244969130270e+00 -8.034554042888671921e-01 1.676803546271760093e-01 1.637376151116390233e+00 1.465382124457170476e-01 -1.684144399875105447e-01 4.068532664793160225e-01 6.934342137583676680e-01 -8.561464476965916504e-01 4.055898500429078735e-01 -6.834927507542735148e-01 -4.798457029549742514e-01 -3.039013440654407372e+00 -5.170465428850001821e-02 -2.415517174298002612e+00 7.910459822283232301e-01 1.407457392280489827e+00 2.183911856011309938e-01 -1.328578094910988494e-01 -3.203548607990502894e-01 4.614902907675643151e-01 -1.882205353605065634e-01 -8.137577973937704101e-01 3.007167551627772939e-01 -1.608688713831657457e-01 -1.589266654992641525e+00 9.298923310416325194e-03 9.632115880587459322e-02 1.158983328135825719e+00 1.827556921046092242e+00 5.190816502048659631e-01 7.501927409713965433e-01 -1.677671738039455906e+00 1.297431211715702748e+00 -6.310135991060249194e-03 -1.979587302737927379e-01 5.045101985044788684e-01 -2.833893797604032372e-01 1.572633333929019939e+00 5.289870697840514113e-01 2.224720621203737092e-01 3.389740609430701990e-01 1.044200912125419434e+00 -9.693894630249398903e-01 6.498252304958840320e-01 -7.003770686404232615e-01 -3.475212705415149927e-01 6.785923533856014211e-01 -3.021526296766083308e-01 7.325364436169077287e-01 -1.579848803078458819e-01 3.195286332496107273e-01 -1.697064042218193514e+00 -4.095784571374292971e-01 -8.386022427752448660e-01 -4.940722880111535903e-02 1.177258606511741412e+00 -3.810229411948513976e-04 -8.541207146660788618e-01 -6.208001583180358107e-01 1.958702464149922218e+00 -1.342683790242645836e+00 -5.973097586751666688e-01 -1.153572281614790418e+00 6.080364430705367251e-01 -6.856255429090829523e-01 -2.478495665442951856e-01 -3.788699309457728148e-01 -1.315412125367493523e+00 -2.050006231883536034e-02 1.865553831235628568e+00 1.242703492079849925e-01 -1.432582561668743759e-01 -1.752366632078072861e+00 2.132359479275175662e+00 -5.509791942747862548e-01 7.714705070168185186e-01 -7.832141268117835953e-01 -5.900266338688889833e-01 6.207127480596886793e-01 2.044748269175383104e+00 -1.072772049548233353e+00 1.312501806703728346e-01 3.068217661306610111e+00 -7.571245286319798762e-01 -4.087882284860702709e-01 -1.010689363170758082e+00 -3.400568065915883231e+00 1.237490728369040394e+00 -2.928122452215151106e-01 -5.816345979781382125e-01 -1.630006756910665766e+00 -1.482862698512388944e+00 -1.423807988349240494e-01 -2.400353811660333569e+00 -1.016805031858005970e+00 1.606632042099470858e+00 5.857338802272228362e-01 -2.426446460026728147e+00 1.056794601929873068e+00 -1.213536520700158050e+00 -2.061315816087851693e-01 -1.010686793025475372e-01 -2.702010610934606039e+00 -1.174639230555958730e-01 9.954326810068804265e-01 -3.903799488840826726e-01 1.492546971432271163e-01 -6.132818184538380013e-01 3.438048161722873086e-01 1.930678170059343668e-01 -8.087662398962957022e-01 -2.385096717060642968e-01 1.501961872689975941e+00 8.575498250273720924e-01 -6.897251253039338170e-01 -9.159216214280155866e-01 -6.144913982766848637e-01 -1.208928395531683408e+00 1.036882625390978419e+00 -8.413786853074824990e-01 -7.887530992483751113e-01 3.762139029203306340e-01 -1.707611090248634805e-02 1.755122403607871084e-01 1.664596100326149464e-01 -4.262218577012767962e-01 -5.501595593125475636e-01 -2.358262550427926429e-01 8.040193004059520421e-01 3.281379897132777890e-01 8.488568016954080031e-01 1.640228258968851327e-01 1.065132688717892684e+00 7.336320510757634583e-01 7.347502829770199972e-02 -7.113300703628551158e-01 8.694326177052738025e-01 1.258779908930267810e+00 8.423348841875599735e-01 -6.996214283352112373e-01 2.805462810541081708e+00 -5.767645129080115063e-02 4.705411941327672376e-01 -8.755827631744145245e-01 -1.144715295703689240e+00 4.555171780154536609e-01 1.353791012681476946e+00 -7.765860228685076416e-01 -1.164367808516649117e+00 -4.016456956080175500e-01 2.178094633619271914e-01 -6.337604516613100092e-01 7.033006868079233476e-01 -4.196477953454807452e-01 9.367474680655081265e-01 -9.924180030500041605e-01 7.825552953073217077e-01 1.541562615197174413e+00 -7.681035114297204425e-01 1.061063797140793019e+00 1.157928551875242018e+00 2.274903268818748159e-01 -1.694056116090019160e+00 -1.804534056229224470e-01 7.126450312482656146e-01 -2.892739209830414576e-02 4.124256261942538804e-01 -2.020008767857733201e+00 -3.740652033243114793e-01 -5.259167448240765763e-01 -1.457062340578892501e+00 8.374244191638903212e-01 -6.671554804842337871e-01 7.747672363784443260e-03 -5.391114712380050689e-01 -5.469526703654697952e-01 8.570095812221616149e-02 -1.875726553895163129e-01 -1.176722720473266648e+00 -1.629627672292594420e+00 -5.189886404632131356e-01 1.493050111121172252e+00 1.395817198362726552e+00 1.090692197859343349e+00 3.122964490691119699e-01 5.602858774306831435e-01 3.880148591962075399e-01 -1.318158017536174842e-01 -4.084113253675970001e-01 2.003862004899807481e+00 -1.684062575822763141e-01 -1.816483695227575801e+00 -1.384582043042110744e-01 4.821177725403438113e-02 1.175701239148302824e+00 -5.367223479179447088e-01 -2.786907721778328018e+00 1.179026159316211575e-01 2.024200619495262199e+00 -9.863650736913618378e-01 2.647825313047342810e+00 -1.274991665102325644e+00 6.681636812565545647e-01 7.936999064534688841e-01 -9.429377935431661889e-03 2.141444486902575495e+00 -1.551398563790362006e+00 -5.910821753332839990e-01 -8.533572909508841953e-01 -1.887363537196417695e+00 -1.195259146274185058e+00 -7.888880478955125897e-01 -8.178503065343319944e-01 -2.992922630410153606e-01 -4.018822812935810562e-01 -2.487443698888357896e-02 8.092413154885714777e-01 1.840858440439189225e-01 7.601616720212445166e-01 -6.727982619273583653e-01 -9.925450593777389585e-01 -1.440694534385062786e+00 -1.364936539899010537e+00 1.540009103566524651e+00 -1.394109501667581075e+00 2.899884037201104214e-01 -6.012720381830609639e-01 1.439125314154408475e+00 2.310449844933347707e-01 1.746954145348786902e-01 -6.131023357554502562e-01 1.259300151917227550e-01 2.329051949790021947e+00 -1.155180944451569269e+00 2.209213101496335929e-01 8.004794314580433445e-01 -1.108478798976314739e+00 -1.158571639102045303e+00 1.467572074162796225e+00 4.085872218870818529e-01 -2.267072805926216572e-01 8.963182044264316195e-01 1.964007684346875893e+00 1.729520164522609704e+00 -5.251591817662102368e-01 1.429844741814746689e-01 4.828940001538682414e-01 2.156332953934815055e+00 1.240881598354884430e+00 7.298280283896189102e-01 1.348142847647468612e+00 3.562668467005242201e-01 5.524898366857409204e-01 -6.418399988301476400e-01 5.247192239319062868e-01 -3.648161210888084538e-01 7.049688936719262777e-01 8.497699825741195090e-03 -6.151558187204225758e-01 6.006195409849160449e-02 6.540275655931679921e-01 -2.103713258463329738e-01 1.123797796870912302e+00 -2.607544583147989870e-01 1.506685971080037101e+00 -1.293531217427176694e+00 1.386251827027092043e+00 -3.005243164636505759e-01 7.743572297431809970e-01 2.871767825184032841e-01 1.062145115414900864e+00 -9.079918640557459453e-01 2.009915566118420482e+00 1.585963976780812468e+00 -7.411894021925594100e-02 2.958628579382017065e+00 -3.072951211680024497e-01 1.384240306682857691e+00 -6.135140336814445816e-02 1.093931235014385939e+00 -5.599779465628704767e-01 -1.763230973989775574e+00 -5.508935785708826138e-01 -1.831464638264095113e+00 7.539820084000287137e-01 -1.167187109171643922e+00 -2.407971479663652825e-01 1.495146703202722138e+00 7.352172998167588736e-01 -9.353888652597367459e-01 1.385889106194900355e+00 1.183925015344239107e+00 -4.284272572291343284e-01 5.183247064005617188e-01 1.292005386356240626e+00 5.850215345944524969e-01 -7.015088317477286006e-02 -4.207170352761355203e-01 -3.814791782077615045e-01 -5.827696991052472991e-02 5.213872656111308013e-01 1.174123850618634446e+00 8.626246893535836069e-01 1.354302176607705244e+00 -1.386613562647061704e+00 -1.340730393095815876e+00 -1.811883400578409908e+00 5.770779749493274574e-02 -7.619349361948559718e-01 1.519965670066732166e-01 -2.574089213967114542e-01 -1.478014987925554635e+00 -3.431672361989744902e-01 -2.736127968220212758e-01 6.981169747138874504e-01 -2.585855770369136497e-01 -7.211926578411152755e-02 -9.420301875983952966e-01 -1.030256721632101802e-01 -1.184249136050854911e+00 -6.058733831793765984e-02 5.751286462552587242e-01 -2.317629299673218679e-01 -1.312626812295568379e-01 -5.330901060699535510e-01 -6.619062271302159628e-01 -1.648800970101049757e+00 -2.536107749166293668e-01 2.786060658078347574e-01 -1.248196333716076856e+00 -1.502976106374236620e+00 -2.297759856683040391e-01 6.582766841626574994e-01 -6.197476169215917485e-01 8.067967411987163606e-01 -1.782198002037592488e+00 3.439438458885535344e-01 -8.899804907560315836e-02 -7.268082155281685441e-01 -6.259602868814441168e-01 -2.176653228523434958e-01 -9.637393034127625380e-03 7.602495585779087683e-01 1.133514030756711088e+00 -4.906716445401896887e-01 -5.444016100501058303e-02 1.558228881376318542e+00 -8.935263287172849900e-01 -1.358714248146164039e+00 -9.331122596752862153e-01 1.683149580660236344e+00 5.400079257559678991e-01 2.335826159095540644e-01 -1.017332230458176445e+00 -9.671728165898482166e-01 2.964597881804905133e-01 -7.306277554709902367e-01 1.750219857720382688e+00 -1.165252889367776490e+00 -6.853972744339953405e-01 -7.530109082177522950e-01 2.454458682535735736e+00 -4.908151000868910541e-01 8.124058121518349385e-01 2.108301524645972147e-01 -4.318871255877750892e-01 -1.633212227567104602e-01 1.468673294994978118e+00 -4.876257996977420572e-01 -3.196702473724983840e-01 1.603429900923482032e+00 -9.087662348434696336e-01 -6.575011476236266583e-01 8.156057953836518548e-01 -1.776024414049086397e+00 -1.204806119634050487e+00 3.044502281228077534e-01 1.642559844523009960e-01 2.358307925943108896e-01 7.272659491083149907e-01 -6.988566791884461837e-01 -3.888855503675835434e-01 8.048829972703371860e-01 -5.966947184979034535e-01 6.926541653170059654e-01 3.166080491484764003e+00 -7.564483961844357118e-01 9.431422612454717358e-01 2.248675389681047410e-01 2.495368769461535852e+00 -3.957860847618240308e-01 -1.341912726377769982e-01 -1.242962285503856457e+00 -1.431727104829800812e+00 2.814982517424693964e-01 2.093026244611375652e-01 -3.245388827034293433e-01 -3.485974163823369887e-01 6.133349274646610061e-01 4.706013165829141531e-01 -6.158124131021478487e-01 -1.074836196429212132e+00 -1.029764831947073800e+00 5.402171183177242320e-01 1.039787232203317258e+00 9.571940986559605014e-01 2.244294150609301430e-01 5.558659514746863151e-01 9.263558395546743485e-02 2.468436778761482486e+00 -1.120631420441793979e+00 -3.647579896389537835e-01 1.853490025992575452e-01 1.508189861205883053e+00 1.025354504341832840e+00 6.582768982325096774e-01 4.554385430428377624e-01 -1.003820474861717660e+00 8.797417059740515466e-01 2.143000574728452234e-01 -7.689653083320812099e-01 9.711733153138107921e-01 -1.007880846613213421e+00 7.401189790243571931e-01 4.400728379198252660e-01 -1.112477197305942050e-01 -1.530789928331117988e-01 -3.215705125760177197e+00 2.681957212017160863e-01 -1.009284104168437279e+00 3.117760963141562036e-01 -8.943407148996748157e-01 -1.773558535821467164e+00 2.171817805733867318e-02 -4.693803377256847154e-01 1.420382919566572921e-01 8.354353620276615544e-01 -3.101066117260450894e-02 -3.816694052626212197e-01 6.305971407501227421e-01 -1.223263273429024522e+00 1.652480266123580212e-03 2.116956149544659826e-01 -7.849582634403080572e-01 -1.127746701775186738e-01 1.559595071356981499e+00 -1.404877364765970416e-02 -8.060746861280479458e-02 3.492748979527649511e-01 -8.217613786397544029e-01 8.548444314603357297e-01 -2.333434226330864947e-01 3.303585083613037598e-01 -1.337537018001902674e-02 -4.085725231721263340e-01 1.409578702328638578e+00 -6.760635252393623063e-01 -9.879131565320102837e-01 1.261143258457081640e+00 1.181321112805558071e+00 -7.487247505191183539e-01 4.174946541808429168e-01 2.728521160488509012e-01 6.448205990555185008e-02 1.359468532120227391e-01 -2.800511128344106426e-01 1.247030391401809046e+00 -5.042645409959074509e-01 -5.731703894899831120e-02 -2.001941275216158611e-01 -2.173831150136374402e-01 9.722038690425426344e-01 1.406547349002094771e+00 -7.344730583517634637e-01 -8.206725741455711542e-01 9.043793643708603058e-01 -8.712813843848089546e-01 1.423118874303360260e+00 -1.179000830806128386e+00 -9.742364400513255918e-01 1.171112107376009126e+00 1.057110114492632730e-01 -2.096199325536342695e+00 -1.583335998485992935e+00 3.017405444950643778e-01 -3.769310637240984585e-01 -1.042385644353897856e-01 1.500942480217724029e-01 3.330709049023299895e-01 -1.096529124832012370e+00 -6.479840379087175029e-01 3.531130603131603096e-01 2.632982076126083038e-01 4.773273244965677842e-01 -5.737373910186790438e-01 4.361361047443297334e-01 8.672002952248493157e-01 2.009212261123727750e+00 -7.767693324945206257e-01 9.153155448314458376e-01 -1.097509068387022002e-01 -3.282563831515550312e-01 1.041217897671203430e+00 -1.357893153589160296e+00 5.574860518030180234e-01 1.934272826358840458e+00 1.925648115727562615e-01 1.223812969547241281e+00 -4.273030992085539159e-01 -1.098380346657779949e+00 -3.443684011208987816e-01 -3.026353369178269026e-01 -7.932139920373372233e-01 -2.505139920162164913e-01 -9.861175672903814693e-01 1.937785975737560118e-01 -3.988219772159168341e-01 7.822746275569087970e-01 -1.915785814803105280e+00 -9.435919066604054163e-04 -1.388699988897104109e+00 6.228861506711205198e-01 1.092556307568462337e+00 -1.094356611156198422e+00 -1.977252669697777021e+00 -2.035724792502170422e-01 -1.454577778394722021e+00 1.787506951702687807e+00 1.553446710400910868e+00 -1.792417614458607644e-01 1.102201747523577469e+00 1.240242854047304721e+00 9.601778839323080184e-02 -4.202550716306279743e-01 -3.864564859608146108e-01 1.165619107104207686e+00 -1.326652067857212902e+00 6.356507872561051320e-02 -4.534065724845336987e-01 -3.849831004037600202e-02 -4.099391887011455959e-01 8.819603347808238070e-01 2.044298705440726616e-01 7.018807653412341141e-01 9.297117778461854165e-01 -7.131562562148907602e-02 -3.226957246322467721e-02 -9.039491355781573700e-01 -1.397136658277194465e+00 1.683726958353616743e+00 -7.837502408404969367e-01 9.269952672241542624e-01 -4.729322824043590279e-01 -6.571746537789005527e-02 1.141935488417435307e+00 8.632296307870399588e-01 7.044500137176615828e-01 1.559830687773110292e+00 -5.215473416674369922e-01 1.556554181027328898e+00 2.511673282590497713e+00 1.159002823784375691e+00 -2.295788349034701969e-01 -7.915426062844319599e-01 -3.545777961142435597e-01 -8.390713500707383532e-02 -4.107054410153562207e-01 5.587936930793995227e-01 1.353643006733700194e+00 5.614726209474018015e-01 -2.462499303580282906e+00 -4.276654252450117766e-01 -1.696128843575780865e+00 9.312707803817088514e-01 -4.166048731100631675e-01 5.547950452242936814e-01 1.493886808207347316e+00 1.704791174561083755e+00 -1.782285844747442782e+00 3.591918095689923263e-01 -5.580945347639119092e-01 2.080997804818685459e+00 3.971886883335387086e-01 5.882428047535177562e-01 5.204459734976574214e-01 -7.478510665205840846e-01 -2.310825097881544998e+00 -1.942518298062792637e+00 -4.913256285646712129e-01 -2.840379939735559467e-01 -6.249928894523112399e-01 1.388779717336946939e+00 -9.071632241607958669e-01 9.070271867026971080e-01 -7.944120948872901433e-01 3.156836228615492179e-01 1.009392640184029188e+00 9.337831790456326830e-01 7.124386424904485815e-02 2.002134290723488474e-01 -3.283694641455185415e-01 -1.712914511953494312e+00 -4.848067224604090675e-01 -2.051208569688369732e+00 5.251847652124709276e-01 2.111703297118035783e-01 -5.699246537365960652e-01 5.397142201449118826e-01 1.322753392712112397e-01 -1.251391128778172046e+00 -5.014198105220936119e-01 -6.963324347188430963e-01 -1.728106857648738837e+00 -2.451442266446281215e-01 -8.408497516603272715e-01 -6.595831583492746120e-01 -1.964074376093358110e+00 -1.393890074831626968e+00 6.484504394022346796e-01 -6.663282603577956875e-01 -3.255551017003697201e-01 4.211523548324068722e-01 -4.755740246722858222e-01 1.205855328984466235e+00 2.182494823859475463e-01 1.058612845920956724e+00 7.873362533254105178e-02 -6.210310702287215046e-01 -2.979632802784065171e-01 -7.419191187484753813e-01 3.215790659773452159e-02 -4.459843843044515310e-01 -1.883053217198692231e+00 1.958841097223316674e-01 7.966831446629694113e-01 9.124432242997172482e-01 -2.500435721355258600e+00 -1.721919956847717925e+00 -1.993783552668177417e-01 -2.898667413437395757e-01 -3.205643140679739767e-01 -1.461836415634950148e+00 2.280025442418068593e+00 -1.029345292655074129e+00 7.983330023283730092e-01 1.246443773146589939e-01 -6.551801601027779087e-01 1.053368124857827076e-01 7.852656236177466553e-01 9.564820582185753484e-01 -1.106470483129791571e+00 -1.167219614360895497e+00 4.886534831817436197e-01 -5.927949199927148305e-01 -1.544693301043441824e+00 3.460666796348595420e-01 7.340337309695494916e-01 9.371325941872299392e-01 1.234498037011128257e+00 -2.303178589451430336e-01 -1.487098624269955538e+00 9.827549568880850073e-01 3.595121306653839000e-01 -1.096339209022127309e-01 4.170202913181567106e-01 3.583660608149185633e-01 -8.802910909155886587e-01 2.929270957116453800e-01 1.181170181208231584e+00 -1.009927462843984936e+00 -1.616112721431808064e+00 -5.344452856812483832e-01 7.934500818063559002e-01 -5.966872701627629061e-01 3.428072357772827150e+00 -9.380649978153121626e-02 1.822671248625077345e+00 -1.585116977639512648e+00 -8.896620767705688548e-01 -9.364392574860112006e-01 6.190572167935306513e-01 -8.714359947373139237e-01 3.288786681906839537e-01 4.212136414220284952e-01 1.561152020268518292e+00 -2.555672580825109619e-01 1.096047707470105825e+00 -1.720998617210209858e-01 -1.054479353829386457e-01 -1.085435672217565539e+00 1.213866898157027752e-01 -1.869623101688155375e-01 5.768617013462351562e-01 1.196305790920368040e+00 -1.540925021699127324e-02 1.481722535359823456e-01 -8.974717393316937741e-01 -2.625036977267411475e-01 1.548318158221111407e+00 6.801933151520695997e-01 -5.079750437952548076e-02 -8.681192956982958231e-01 -2.741160842271300399e-02 2.364182219624232084e-01 1.667152799293905474e+00 4.225262035863817101e-01 1.295035640942683974e+00 -1.400240204231182783e+00 5.531459447876296842e-01 -5.057142642326423188e-02 1.343923663753980202e+00 6.039431229649996347e-01 -1.248794848058607659e-01 -1.111710035207179592e+00 -1.823496610563920817e-01 -3.281409821218839173e-01 -1.126384237501818264e+00 2.209060798205522591e+00 1.314001716639747519e+00 1.090292633402309752e+00 1.023990060109231770e+00 -4.500310439809940277e-01 -3.907784609687567912e-01 -2.319179551303631459e-01 8.230577002676287002e-01 7.121868491580102267e-01 1.046076506170745102e+00 -1.467702719594947414e-01 -3.442767523143570596e-01 1.115042270970620086e-01 7.980919489614020090e-01 5.522040388557735574e-02 -2.776957681849164805e-01 1.366743434983409333e+00 1.707552397974774872e+00 -9.164027764732408654e-01 1.149562170634453651e+00 -2.534586669281022608e-01 1.126195646042749132e+00 7.566690611445652248e-01 -2.815369426754730786e-01 8.578068277237588246e-01 -4.399644395473683439e-02 2.444275515937675142e-02 1.133414213158302708e+00 1.627355732922625364e+00 -1.101275987779117171e+00 1.383854154868987996e+00 -1.294958798540658984e+00 -9.399443240694268509e-01 1.306546270352557881e+00 1.053677235404679502e+00 4.709400012059708485e-01 -5.144654695469384753e-02 1.332992779057552868e+00 2.794855972111217612e-01 -7.249031120556641561e-01 7.761622660205567126e-01 5.918823025664972093e-01 -1.772053657501504453e+00 1.832651650218011907e+00 -5.100825502891871421e-01 8.553884987697415454e-01 1.112702006955435419e+00 -9.224381418170580771e-01 1.128324732369341721e+00 -1.041836625470658056e-01 3.273451809037973836e-01 -1.230089909962978512e+00 3.144684650829691730e+00 2.069295626273975675e+00 -3.970779225154755232e-02 -1.279518955659177948e+00 -1.098191438490931260e+00 -5.286783002828655542e-01 6.683971517984803601e-01 -1.121161691321131304e+00 3.190395285557512395e-01 6.456844419440307403e-01 -1.500278764006812704e+00 1.116330398875830410e+00 -7.621334887449668916e-01 2.578105504870219500e-01 4.806070492651700055e-01 7.990569548947608070e-01 2.049873363479800814e-01 1.091411931281746073e+00 -1.672524272023411251e-01 -8.140835129148141225e-02 -6.420195565633843859e-01 5.255659762872880725e-01 1.638929357610208415e+00 -9.516178685444343088e-02 -6.021222421170354666e-01 1.399692955200281475e+00 7.906491441307849088e-01 8.796469865920140130e-01 4.160508002885288104e-01 -5.393844483467017392e-01 -3.691609515629373228e-01 -1.807037237021977383e+00 -1.287243906454153430e+00 4.315171163303287843e-02 9.220011507802871265e+00 4.473667064808158500e+01 8.733434966928865606e+01 1.525450807615824260e+02 2.276643353458190973e+02 3.044886494693092232e+02 4.066391293975887606e+02 5.194930284300785388e+02 6.138760499420827728e+02 7.185439592267391617e+02 8.204543171991647341e+02 9.582199587426287053e+02 1.112580405327679955e+03 1.255689056358640528e+03 1.411848731689334272e+03 1.586450107946874368e+03 1.771556790900174974e+03 1.935386451597453970e+03 2.088120462363130173e+03 2.257474873464281700e+03 2.407809548391476255e+03 2.550131893587554259e+03 2.740321945694323404e+03 2.919054304160295032e+03 3.082031244091757344e+03 3.247436901364464575e+03 3.414808627058263937e+03 3.595460712019537823e+03 3.780223293916928469e+03 3.934268464927557488e+03 4.111384822396395066e+03 4.264327500990441877e+03 4.479485454876315089e+03 4.676859473995104963e+03 4.838241120251556822e+03 5.024357312865821768e+03 5.195936339236572167e+03 5.361515480949057746e+03 5.531938889762631334e+03 5.724676046443050836e+03 5.880674001203494299e+03 6.062575831729747733e+03 6.244537548823560428e+03 6.418463747651265294e+03 6.578850864908462427e+03 6.752780888556034370e+03 6.942771664647390935e+03 7.118425787512725947e+03 7.281580424500936715e+03 7.453139073960906899e+03 7.625510663326796021e+03 7.805046929566556173e+03 7.950168199106057727e+03 8.105461276706180797e+03 8.303652712764762327e+03 8.454457169133345815e+03 8.620688052091223653e+03 8.812225579309289969e+03 8.935102006981011073e+03 9.103231466050747258e+03 9.277824932725949111e+03 9.442628492593747069e+03 9.609646574548498393e+03 9.790485597908686032e+03 9.950597136331074580e+03 1.009396435233363627e+04 1.024847995292291307e+04 1.042504626067703612e+04 1.054205738594289505e+04 1.065771191500522582e+04 1.081876243863245509e+04 1.097261903027557128e+04 1.113223072476661400e+04 1.126385472818195922e+04 1.142838322056131437e+04 1.161134951221259689e+04 1.173499922636431802e+04 1.189589034792138773e+04 1.206705338659565314e+04 1.218861147996536602e+04 1.228906646653717144e+04 1.243127071522295410e+04 1.259208907121439370e+04 1.266981100529322794e+04 1.284665063530443877e+04 1.293939409526496274e+04 1.306593414726202718e+04 1.316967992108352882e+04 1.328104105016129688e+04 1.338056332452329116e+04 1.355750815031108868e+04 1.370715277036387124e+04 1.382436887161981031e+04 1.394144002367702706e+04 1.401666866824153294e+04 1.412851047122472846e+04 1.427162290168100117e+04 1.440214642074992480e+04 1.453818883834850203e+04 1.461296116010918740e+04 1.472401365695312779e+04 1.483424670583468469e+04 1.495051510100331870e+04 1.502271137225098573e+04 1.514117137956364240e+04 1.529079669163664221e+04 1.537294813837887523e+04 1.547534133963483509e+04 1.557035468479770680e+04 1.567992667585329946e+04 1.581477533282377226e+04 1.593724577004386811e+04 1.603833552364341267e+04 1.614893298412617150e+04 1.628940540856896587e+04 1.635439426193703184e+04 1.640162713870176231e+04 1.651965692357082298e+04 1.662024295240729771e+04 1.676756346946913618e+04 1.684666982268066567e+04 1.694867473777354826e+04 1.703727186721735416e+04 1.713848076512353509e+04 1.725967790154689283e+04 1.734784393285424449e+04 1.746072157882337342e+04 1.755229884916136871e+04 1.765205338391983969e+04 1.773995311791084896e+04 1.783477520888826257e+04 1.791162303935398813e+04 1.797356246568705319e+04 1.805755694533084898e+04 1.814544438143492880e+04 1.822829741326125441e+04 1.831648822733732959e+04 1.840108211700813627e+04 1.849339747017106492e+04 1.857462504168734085e+04 1.867563924630824840e+04 1.874750313004782220e+04 1.886571912932666237e+04 1.892833516837155912e+04 1.904763659605762950e+04 1.909658754739809956e+04 1.917108438699172257e+04 1.926746338944177842e+04 1.931046625757358925e+04 1.941603574942238629e+04 1.948084887225027705e+04 1.958301069935667692e+04 1.966020161181845106e+04 1.972725626530376758e+04 1.982267465659263689e+04 1.990831784562430039e+04 1.997225207852181120e+04 2.006055250995610913e+04 2.010280614788226376e+04 2.022725671708593291e+04 2.026011852415904650e+04 2.034577301906426874e+04 2.039947305182375931e+04 2.046510465480142375e+04 2.052872030925337094e+04 2.059984119479125002e+04 2.065848699213945292e+04 2.070878693760266469e+04 2.077740920141720562e+04 2.084192535173780925e+04 2.091570619164848904e+04 2.096813581485042232e+04 2.101890893816688549e+04 2.113075712429032501e+04 2.115230870134615179e+04 2.118088795709846818e+04 2.129014558772493183e+04 2.128676018640404436e+04 2.137008813745056250e+04 2.146720218939044571e+04 2.149155992065656028e+04 2.158444958724901517e+04 2.164843999742186861e+04 2.168344514752111718e+04 2.176286113009373730e+04 2.182809018840008503e+04 2.184932254778515926e+04 2.190499723538338731e+04 2.194005405147570491e+04 2.201751303259679844e+04 2.208886978137976621e+04 2.213953257940537151e+04 2.218596368263091426e+04 2.226064459155276927e+04 2.232177645491607473e+04 2.239471354345051077e+04 2.241226789663265299e+04 2.245853129184338104e+04 2.250418813112521457e+04 2.255953522523624270e+04 2.265658372544610029e+04 2.265058905296173180e+04 2.270698278415362802e+04 2.274116658704852307e+04 2.278417925560257208e+04 2.284607079706849254e+04 2.289784459032813902e+04 2.294752573984166156e+04 2.299187384960507188e+04 2.307549466525747994e+04 2.309163626792847936e+04 2.313664692213293529e+04 2.321824124482694242e+04 2.328536525569813602e+04 2.332175660113711638e+04 2.337347628844158316e+04 2.340701871310605566e+04 2.346492818190814796e+04 2.347649979912405979e+04 2.349062259951915257e+04 2.353549286888165807e+04 2.356457249457226499e+04 2.362562951993329989e+04 2.363916015473581137e+04 2.368547743090134463e+04 2.375189424980883268e+04 2.375737970230353312e+04 2.383136753902282362e+04 2.388601689731462102e+04 2.392064695799447145e+04 2.396294077735492101e+04 2.396709553435252383e+04 2.400347646590830118e+04 2.401470686622762514e+04 2.402547880626605911e+04 2.408909846237253078e+04 2.409869808839036705e+04 2.410226407781630769e+04 2.414702786890224525e+04 2.423009265648847577e+04 2.423007297489356279e+04 2.425897357174807985e+04 2.427519435704265197e+04 2.429972480263957186e+04 2.432250056514310199e+04 2.438528029705287918e+04 2.439100593993037182e+04 2.440066193186862438e+04 2.446795239088287417e+04 2.448735639153477678e+04 2.455258736906777631e+04 2.459972176479003247e+04 2.455110701609232274e+04 2.456643117771900143e+04 2.461649933937092646e+04 2.463825104376213858e+04 2.465118079286509965e+04 2.474874689307149310e+04 2.471074482765044013e+04 2.478210047658764597e+04 2.485537747497254531e+04 2.480925695059924692e+04 2.485590888112024186e+04 2.495372599773939874e+04 2.497379632355457215e+04 2.501939698705729461e+04 2.499713428926771667e+04 2.502677803713226967e+04 2.501861629439989338e+04 2.508263795085945458e+04 2.504941525454895600e+04 2.509319744157614696e+04 2.516161702883667749e+04 2.513689528109650200e+04 2.519379138908862296e+04 2.522460351701046966e+04 2.527187764074580627e+04 2.530316948275043978e+04 2.539074931899973672e+04 2.541768407927555018e+04 2.541084585818571213e+04 2.546680782889909096e+04 2.549061764661879715e+04 2.551233098123221862e+04 2.551393024706312644e+04 2.551707548433673583e+04 2.554412204163490242e+04 2.550875440684064597e+04 2.551255265735043577e+04 2.553974644716037074e+04 2.554646005342844728e+04 2.560384846009234752e+04 2.565228060650786574e+04 2.570474644976521449e+04 2.570098158438117753e+04 2.572817679767970913e+04 2.577542652585299584e+04 2.579066270423235619e+04 2.579966332746041007e+04 2.584382209206853440e+04 2.586107465471430987e+04 2.586217377742055032e+04 2.593050855143819354e+04 2.591797275783541045e+04 2.596628139575851674e+04 2.598754770314602865e+04 2.604657272714356804e+04 2.603493995754869320e+04 2.608855697408554261e+04 2.606865656432586184e+04 2.610517229034067350e+04 2.614242510867055898e+04 2.614015560383104457e+04 2.613617399206269329e+04 2.617171401694900851e+04 2.618876475355129878e+04 2.615223538432431451e+04 2.612833343384021282e+04 2.613584272677790432e+04 2.619797587781679249e+04 2.618553404358929765e+04 2.620095830270538863e+04 2.619991384875812582e+04 2.619266442419850864e+04 2.624626260643962814e+04 2.629656932022627734e+04 2.631018011324344116e+04 2.632334255341473909e+04 2.631428477521703462e+04 2.636622496921518541e+04 2.641391291766264840e+04 2.638846104645429659e+04 2.645036142302245207e+04 2.645807342480780426e+04 2.653336515677395073e+04 2.650779895976478292e+04 2.657179429258883101e+04 2.659434583598831887e+04 2.662304437659923133e+04 2.661390073857489915e+04 2.660171932935058794e+04 2.659824689037350254e+04 2.662209901573773095e+04 2.666074873733495042e+04 2.670287139305380697e+04 2.668415040868757933e+04 2.670625383802816214e+04 2.671022716991114794e+04 2.677316813742935119e+04 2.674875715275221955e+04 2.675149468312436511e+04 2.676733384135172673e+04 2.677431173232812580e+04 2.681297130706562893e+04 2.681326455495744813e+04 2.679802885669666648e+04 2.683914366801360302e+04 2.682320936340036860e+04 2.683104393815429648e+04 2.687293828911134915e+04 2.689129937721948954e+04 2.691053083924774182e+04 2.695146823652783132e+04 2.696332236500219005e+04 2.696362460276302227e+04 2.703757627683035025e+04 2.703389423497354437e+04 2.704413180711837049e+04 2.702863554661588205e+04 2.707607663731814318e+04 2.706891226772804293e+04 2.704014037828422806e+04 2.708761357921685340e+04 2.708674076870833233e+04 2.706989916416874257e+04 2.715842283481803315e+04 2.715967874987878895e+04 2.719177079038529337e+04 2.721562367735754742e+04 2.721457750905731518e+04 2.721268063150039598e+04 2.721739257967330923e+04 2.719890589996886047e+04 2.724265236260063102e+04 2.725047755122280796e+04 2.726028519232286271e+04 2.723575767763486510e+04 2.714304835731930871e+04 2.711539394818995788e+04 2.713553419005905016e+04 2.719090617740762900e+04 2.721879904710503251e+04 2.724342172267289425e+04 2.724251963565452388e+04 2.725471760153449577e+04 2.726816033868267550e+04 2.730023671879198082e+04 2.732381469923191980e+04 2.732385450561518519e+04 2.732917513095138929e+04 2.734083641441240616e+04 2.740005581098574839e+04 2.733850669032440783e+04 2.732909536823690723e+04 2.732834511546072099e+04 2.738212222799882875e+04 2.738947313974110511e+04 2.737726395238398618e+04 2.741988105568628089e+04 2.745153374336097841e+04 2.742569256391172166e+04 2.742767751901011070e+04 2.750900284427349106e+04 2.750369418374461020e+04 2.755786924060400270e+04 2.752443686341714056e+04 2.758070350809427327e+04 2.758379465090015583e+04 2.760876381995048359e+04 2.755416036623534455e+04 2.755524074372179894e+04 2.758653850042812337e+04 2.761674676888084286e+04 2.757656143650383819e+04 2.761660543126155972e+04 2.757447587839286280e+04 2.758476343742208701e+04 2.757768446494549426e+04 2.765011353664363560e+04 2.760088194068699522e+04 2.757027655210624289e+04 2.766546227446332705e+04 2.771613375975350209e+04 2.772393835659568867e+04 2.772184745071651196e+04 2.775433243189072527e+04 2.773282953629625990e+04 2.774291018773426185e+04 2.776663514235373441e+04 2.775371678075993623e+04 2.779911821556342693e+04 2.779302367592449809e+04 2.783106267963279606e+04 2.779894413479530340e+04 2.781605056317156777e+04 2.778560142933807583e+04 2.785090803236980355e+04 2.785709188439319041e+04 2.784964839365523585e+04 2.783911864452838199e+04 2.783112078135784031e+04 2.781433090426476701e+04 2.779868244101137680e+04 2.785203676428179824e+04 2.782040650359575011e+04 2.781890746641826263e+04 2.781961934546993507e+04 2.783139038270404853e+04 2.785916168971020306e+04 2.782194583439465350e+04 2.786961538778382965e+04 2.783948686987824476e+04 2.783316470415152799e+04 2.781185304577980787e+04 2.782875607841308738e+04 2.783453863739745066e+04 2.783369304747350179e+04 2.785754072210134109e+04 2.789342668942694581e+04 2.784063421213141191e+04 2.790159704543016414e+04 2.791288410626288896e+04 2.792187269784056843e+04 2.793613150043361020e+04 2.793822522262518760e+04 2.790922983407330685e+04 2.794432754509109509e+04 2.796519999182935499e+04 2.793641351038956418e+04 2.793398282658174139e+04 2.792407621539227694e+04 2.794205196643342424e+04 2.789375295929511049e+04 2.787742622405653674e+04 2.788096084456092649e+04 2.783811515301553663e+04 2.781631305046498164e+04 2.785191707514442533e+04 2.788351130584861312e+04 2.783262128339393894e+04 2.779194886570198287e+04 2.782492374070872756e+04 2.780550140151782398e+04 2.772935330219438038e+04 2.776549063316584215e+04 2.776808057224211734e+04 2.780893377513599626e+04 2.781978129208491737e+04 2.778647031248668281e+04 2.775525731437932336e+04 2.771307122730561605e+04 2.777203793995918750e+04 2.777661569164696630e+04 2.776885500012473494e+04 2.773992574068996328e+04 2.775385394302675559e+04 2.775741091971631249e+04 2.774202830887793971e+04 2.777828993817953233e+04 2.773089488425191666e+04 2.772299194557221199e+04 2.783021743076911298e+04 2.784708437527600836e+04 2.782594924651093243e+04 2.783675507175010716e+04 2.789381360066003617e+04 2.790386132564798027e+04 2.788272189462890674e+04 2.787605902296259228e+04 2.790413669626545379e+04 2.795777682356271907e+04 2.795107946457601793e+04 2.803464615898221746e+04 2.799118042419877747e+04 2.799456013794431419e+04 2.795495257326759020e+04 2.799547292036933140e+04 2.798445001488820708e+04 2.800297555689337969e+04 2.806274713045516910e+04 2.809072618859234353e+04 2.807054751829813176e+04 2.802970564505759103e+04 2.804565829557523830e+04 2.809658485864068280e+04 2.808500785266964522e+04 2.807325053795918575e+04 2.805487633951392127e+04 2.806081777049998709e+04 2.805154053481135998e+04 2.808964775454685878e+04 2.812041409503189061e+04 2.809555023687524226e+04 2.809885772320532851e+04 2.810077954004546336e+04 2.807131362204595644e+04 2.808761547148515820e+04 2.810598848028602151e+04 2.813561055774831402e+04 2.812445534500991562e+04 2.810431845189975866e+04 2.805550467748774827e+04 2.803154657841936569e+04 2.805317798795635463e+04 2.809725263905564861e+04 2.805022442175818651e+04 2.804670485759229996e+04 2.804869866674622244e+04 2.806092456259216851e+04 2.810381570185491728e+04 2.808123504294507075e+04 2.808182559174111520e+04 2.804534905159088157e+04 2.808637856154563633e+04 2.809181057363744549e+04 2.812333123321399762e+04 2.808142432774294139e+04 2.805280816902059087e+04 2.798965760182498707e+04 2.798000228939169756e+04 2.796081126026147831e+04 2.797700153362824494e+04 2.798061443916513235e+04 2.800650147822787039e+04 2.798795697835713145e+04 2.798620039047598766e+04 2.803802506571475897e+04 2.801819643336747322e+04 2.795364803066245440e+04 2.799657090857773801e+04 2.804046042701408078e+04 2.803594006631586672e+04 2.804524123224876894e+04 2.805847022919848314e+04 2.807768389018138259e+04 2.806633624327371945e+04 2.807341706642822101e+04 2.807771230563109930e+04 2.809208629073561315e+04 2.808921488252855124e+04 2.810690257768280208e+04 2.807875820178494905e+04 2.805361903780025023e+04 2.805235912717957399e+04 2.807692401341960795e+04 2.805891982976518193e+04 2.811747860848586060e+04 2.815883868785302548e+04 2.815519759810390315e+04 2.811965797242589906e+04 2.812772175869989587e+04 2.806441546457845834e+04 2.807947787868497107e+04 2.805347322941450693e+04 2.803686019584344467e+04 2.806273196906227895e+04 2.805945628778353057e+04 2.807766193964501508e+04 2.807212057741243552e+04 2.805954667228589096e+04 2.810364743453180563e+04 2.809781127523110263e+04 2.810371439315996031e+04 2.814939254399810670e+04 2.814301297890905698e+04 2.812847192568253013e+04 2.812357546071314573e+04 2.815486886067532760e+04 2.817236929751693970e+04 2.819100877619612584e+04 2.817855114464320286e+04 2.819429284476648172e+04 2.816488904958331477e+04 2.823591901477178180e+04 2.824403369437740912e+04 2.825945653589973153e+04 2.822877541463066518e+04 2.823874135727177782e+04 2.823544834380553220e+04 2.825441609644918572e+04 2.828194939842859822e+04 2.828290890768342797e+04 2.835092744174011023e+04 2.833172603566410180e+04 2.833672138028691916e+04 2.837430672401289485e+04 2.833533854067669017e+04 2.835512276927869971e+04 2.834279276505587404e+04 2.839993525940351537e+04 2.831158312374002344e+04 2.831681895434400212e+04 2.835588059185677412e+04 2.836616624518482786e+04 2.833115379164584738e+04 2.830188678546022857e+04 2.834140478846024052e+04 2.832233752726699095e+04 2.829538420729656718e+04 2.831802390186678531e+04 2.830968500438909905e+04 2.827605230217911958e+04 2.829428220993884315e+04 2.834162828178564450e+04 2.830969823697494576e+04 2.832526170384787110e+04 2.838214506604324561e+04 2.840822112506711346e+04 2.837319363223812252e+04 2.837057414347897793e+04 2.836458062844235246e+04 2.832963910560460135e+04 2.834026058225056113e+04 2.833482044173882969e+04 2.824872241151859271e+04 2.828944118555829118e+04 2.831987261842107910e+04 2.834817299510364683e+04 2.838517343716455071e+04 2.835140228103771005e+04 2.837457620729839982e+04 2.840750344554373078e+04 2.838532778168460572e+04 2.836992769028302428e+04 2.835894403156521366e+04 2.834933252194917441e+04 2.836850606812433398e+04 2.833295677696098937e+04 2.829833001045987476e+04 2.829630329305246778e+04 2.833994963827319589e+04 2.832468465653721432e+04 2.830606986610237072e+04 2.833108769839609158e+04 2.829187619209834884e+04 2.831110488930106294e+04 2.833491583726102908e+04 2.837009485167855746e+04 2.835075936345756418e+04 2.833538819355356100e+04 2.829913021211982414e+04 2.830007575231614101e+04 2.826989364662342632e+04 2.825211547242043889e+04 2.822571793646386141e+04 2.820904289087959478e+04 2.825085264634901250e+04 2.828162261019771540e+04 2.822731764402504996e+04 2.824201189912953123e+04 2.825173593774285473e+04 2.825003774865652667e+04 2.826704445874073645e+04 2.828401594999425652e+04 2.829963594894273774e+04 2.834115092292938425e+04 2.831554523250586863e+04 2.826591934822485928e+04 2.834309362038651307e+04 2.837303861391818646e+04 2.835225860728613043e+04 2.839394032743134812e+04 2.838327289021840261e+04 2.847985129647857684e+04 2.844205334060856694e+04 2.846144004378046884e+04 2.847680192727542817e+04 2.847748537713697078e+04 2.850112599347952710e+04 2.845429639756857068e+04 2.846972866985328801e+04 2.847869163464497979e+04 2.848993202513203869e+04 2.841551795791714176e+04 2.847518427284268182e+04 2.847944694133553639e+04 2.841782648420315309e+04 2.845757127260417838e+04 2.849158524534273602e+04 2.849964123590250892e+04 2.850746145121089285e+04 2.849282353227745989e+04 2.849101495421351137e+04 2.841807867815131613e+04 2.839904698196582103e+04 2.840098241236889589e+04 2.836751762535070156e+04 2.837905916211364456e+04 2.829952151359821437e+04 2.834711489348542455e+04 2.835400958099304262e+04 2.840189628675699350e+04 2.841586152332125494e+04 2.841975478155506062e+04 2.843361918719621099e+04 2.850018121500058987e+04 2.846035363544477514e+04 2.849350226376208593e+04 2.850301802220745958e+04 2.848751648292607206e+04 2.846739833128812825e+04 2.848714471823254644e+04 2.850086065052029153e+04 2.851216935462089532e+04 2.852459252411548368e+04 2.851781073517353070e+04 2.850901376893692577e+04 2.848205808591345703e+04 2.849801446941776521e+04 2.853406455888594064e+04 2.849866586135885154e+04 2.849732083661884462e+04 2.846670596705697972e+04 2.846005894599164458e+04 2.843151440309229656e+04 2.842001357987570009e+04 2.841289672999013419e+04 2.840946346827352318e+04 2.842994858198963993e+04 2.843688705441264392e+04 2.842063847158029603e+04 2.838088559241842813e+04 2.841110083493105776e+04 2.841755697429246356e+04 2.847627508253316046e+04 2.846006218560920752e+04 2.847030657614863958e+04 2.849213286260237510e+04 2.852216922610414986e+04 2.854462286709980253e+04 2.854526495464907566e+04 2.854436772385982840e+04 2.849934348815631529e+04 2.850832128370208375e+04 2.848804736822720952e+04 2.855686558131196216e+04 2.849509054340658622e+04 2.853038207275675086e+04 2.854491510199974437e+04 2.853171177634349442e+04 2.844720207059380118e+04 2.846361313318555767e+04 2.848264359388589219e+04 2.851034780188377044e+04 2.849458699891118886e+04 2.852147530529136930e+04 2.850193800911992366e+04 2.844979524239963212e+04 2.848263472072373042e+04 2.844538657855773636e+04 2.850443797942230958e+04 2.844307099276981899e+04 2.844174748479310438e+04 2.847618888706951839e+04 2.844874819521219615e+04 2.847743126485656467e+04 2.846166855996457889e+04 2.844073863721138696e+04 2.846596819747359768e+04 2.843722269987119216e+04 2.838684790468468054e+04 2.840220724852940475e+04 2.842713459164322921e+04 2.842206130693681916e+04 2.848604141096689636e+04 2.846880723954727364e+04 2.843316135464521722e+04 2.846368981001745851e+04 2.838971960274070443e+04 2.836456307992063739e+04 2.838311331040909499e+04 2.834416421295212785e+04 2.835673597276875444e+04 2.843296781000684859e+04 2.843947412156519204e+04 2.849680798353319915e+04 2.849026843574874874e+04 2.846746697698582284e+04 2.843634128408529432e+04 2.842046357243519742e+04 2.842497344209939911e+04 2.838475011339825141e+04 2.844884334226099236e+04 2.841335933690966704e+04 2.841399012592207509e+04 2.837626803065933200e+04 2.836743689211680612e+04 2.832037123619425256e+04 2.834412154737885430e+04 2.829636235270922771e+04 2.827508818069135305e+04 2.828724851285010300e+04 2.831065619237563078e+04 2.830394505517193102e+04 2.830848585914465002e+04 2.828054683631288208e+04 2.824466018777827776e+04 2.826936863511547199e+04 2.826255763872467651e+04 2.820393412357442867e+04 2.822907371699171199e+04 2.816918961891203799e+04 2.823798389304108423e+04 2.827584988341937787e+04 2.830254125372627095e+04 2.822905968594867591e+04 2.822716903423387703e+04 2.817804216180690128e+04 2.822038441929852343e+04 2.820883388183688658e+04 2.818030121172717554e+04 2.819772727561161446e+04 2.824064771017106978e+04 2.824886069673255770e+04 2.827613255828399997e+04 2.821518806984229013e+04 2.826077876009273314e+04 2.821190282753709835e+04 2.822048125198624621e+04 2.820433234581881334e+04 2.821411974485060273e+04 2.814022124087374686e+04 2.815825500154212932e+04 2.823549201913438083e+04 2.821882753875024719e+04 2.822030382050945263e+04 2.824496475611982169e+04 2.817414264119400832e+04 2.820195841050269519e+04 2.817384986995333384e+04 2.822544564331858055e+04 2.819697713461797321e+04 2.812904647925527024e+04 2.813711798727366840e+04 2.814121290633552780e+04 2.812765228170408227e+04 2.817993924374754351e+04 2.819369137012870488e+04 2.820273604564389461e+04 2.816573892837273524e+04 2.819953837165609366e+04 2.819553968733795045e+04 2.820349108774542401e+04 2.823402489388160393e+04 2.824456926164007018e+04 2.816444807067551665e+04 2.820579289201723441e+04 2.823722164282267477e+04 2.819447532373460490e+04 2.821720868876724489e+04 2.820565806626067570e+04 2.824728185756144740e+04 2.825250497986527625e+04 2.829253963094868595e+04 2.828554883797058937e+04 2.827613669330541234e+04 2.823257311667873364e+04 2.825190088734788151e+04 2.822841861980857357e+04 2.822804279431678879e+04 2.820875006951058458e+04 2.817735648158233016e+04 2.821686712855880251e+04 2.816098829792019023e+04 2.817779893924349017e+04 2.818674885250301304e+04 2.819225947710010951e+04 2.821586670934340145e+04 2.826269060229681418e+04 2.828631016404941693e+04 2.826738639102205707e+04 2.826331513522496243e+04 2.828935152448052031e+04 2.827979055347435497e+04 2.827861102022358318e+04 2.824145942859042407e+04 2.823601305452836459e+04 2.827810440002204268e+04 2.826317504134808405e+04 2.829351106503063056e+04 2.830909514480324651e+04 2.834224489971356888e+04 2.832155849844295517e+04 2.830364145437512343e+04 2.827001318802123933e+04 2.829598185246970024e+04 2.831943805243978932e+04 2.835564116985661531e+04 2.833153527161687816e+04 2.833598708649122273e+04 2.834147813449160458e+04 2.830754877990723980e+04 2.833496999324125863e+04 2.829136768052879779e+04 2.828829201636244761e+04 2.824276519258568442e+04 2.829941201717152944e+04 2.829713733039427461e+04 2.825782350186260373e+04 2.831459584149165676e+04 2.828962211532549190e+04 2.831424300120670159e+04 2.832441928915214521e+04 2.835353358470488092e+04 2.833764571631919534e+04 2.829687894434308328e+04 2.828047083536633727e+04 2.829413650004217561e+04 2.830835974348205491e+04 2.826921297203466020e+04 2.825586441333349649e+04 2.826251159854467187e+04 2.827656466919424929e+04 2.829229418945922589e+04 2.827582456610428198e+04 2.826849909893342920e+04 2.828539607150218217e+04 2.825347495121906468e+04 2.826576893821648264e+04 2.827513534025617992e+04 2.830182758778912830e+04 2.832587720289185017e+04 2.831262233889089839e+04 2.834547091915956116e+04 2.833395927305966688e+04 2.836212012278244219e+04 2.835860027844857177e+04 2.835186752106092536e+04 2.834728260705101275e+04 2.835617791391097853e+04 2.833093350679130890e+04 2.832295853702423847e+04 2.828304117622007470e+04 2.830051977784464907e+04 2.832887920539509651e+04 2.830843740313878880e+04 2.829229550742858919e+04 2.834505319334390879e+04 2.831611634646814127e+04 2.832740926813971600e+04 2.834504514932061284e+04 2.837647045992936546e+04 2.832834322627877191e+04 2.837444028174346749e+04 2.836109468102223400e+04 2.835713460330448652e+04 2.840069839191061328e+04 2.837745944122037326e+04 2.836733291141395239e+04 2.834422486127980665e+04 2.838790145158215455e+04 2.837304703451522801e+04 2.837815198318774128e+04 2.834438149150066238e+04 2.833056119548622519e+04 2.837161614920580541e+04 2.832010502991724206e+04 2.836234568035440316e+04 2.833557662166039518e+04 2.832465593623188761e+04 2.835196234023840589e+04 2.830001337542472902e+04 2.830134962979331976e+04 2.830166621753772779e+04 2.832862089919846039e+04 2.828626036537678374e+04 2.834675136053180540e+04 2.834212877024059708e+04 2.828135163072527939e+04 2.825438658680724257e+04 2.826976725924587663e+04 2.828144066331208160e+04 2.822466549225022754e+04 2.826994743644510527e+04 2.823723338798580517e+04 2.824199572871639975e+04 2.824667936170760731e+04 2.822774210408143699e+04 2.819912992115587986e+04 2.817845500174410699e+04 2.821793553342915402e+04 2.822533499036127250e+04 2.823658803085056206e+04 2.827899144324890585e+04 2.830417007603454476e+04 2.827129224043845534e+04 2.829497829816199010e+04 2.824816735414287177e+04 2.822206538985270890e+04 2.823354458869832888e+04 2.821111779854398628e+04 2.823933326607602066e+04 2.825787427070924605e+04 2.819461819477084282e+04 2.821372243088394680e+04 2.819783024900676173e+04 2.816899927207921792e+04 2.815787140323118365e+04 2.815243355712185075e+04 2.820322890983641992e+04 2.816676204789172334e+04 2.817360220103023312e+04 2.820487522655586872e+04 2.824600967280065743e+04 2.823235620566496436e+04 2.824017142101204081e+04 2.827345210700240568e+04 2.828792091176864051e+04 2.831352094530656905e+04 2.829864563967215145e+04 2.827251742466284850e+04 2.825423237005124247e+04 2.830410098541888874e+04 2.828774928343402280e+04 2.828044509342557285e+04 2.826460679604248071e+04 2.826531396427886648e+04 2.828926999746868751e+04 2.831607242589470843e+04 2.832530250049483584e+04 2.834907296299325390e+04 2.831142131169817367e+04 2.828575591937392528e+04 2.835527582538823845e+04 2.833262459411996315e+04 2.830852154444441476e+04 2.828325228526764477e+04 2.831724076183682701e+04 2.829007622114197875e+04 2.828809279423780390e+04 2.834342120003137825e+04 2.839187279068524367e+04 2.836151707915169754e+04 2.834907558978439192e+04 2.833935973374153036e+04 2.832318955432229268e+04 2.830366634625853476e+04 2.836031245612447310e+04 2.835023308047343016e+04 2.838875232464528381e+04 2.838105173575246590e+04 2.841293425986461079e+04 2.838041803429973879e+04 2.838176814039252349e+04 2.845518616095924153e+04 2.842283389804298349e+04 2.846663141507996261e+04 2.849290483273630525e+04 2.851015993666150098e+04 2.846760112261493123e+04 2.846506300378641754e+04 2.846216579387997990e+04 2.849300436291985170e+04 2.845205529982857479e+04 2.847216044011756094e+04 2.853465329589778776e+04 2.851795993877000001e+04 2.849332198067747595e+04 2.853585982112635247e+04 2.849696299767143864e+04 2.854505884834859535e+04 2.851087810248843380e+04 2.851313210584105036e+04 2.846639795853960459e+04 2.844147748952828260e+04 2.845729366689958260e+04 2.846188123426504535e+04 2.846015768899329123e+04 2.848762441751685765e+04 2.845142889560614276e+04 2.849207079708431047e+04 2.844452516650498728e+04 2.838602707518279567e+04 2.843186941058004595e+04 2.843573868427800699e+04 2.840580558687614757e+04 2.844490765532842488e+04 2.841906606036995072e+04 2.845815764728959039e+04 2.840665057220279414e+04 2.843327802376038380e+04 2.843352909610617280e+04 2.838530843482943601e+04 2.837140508904193121e+04 2.841566403747373988e+04 2.838821179650261547e+04 2.841620548452969524e+04 2.836476870335234707e+04 2.835037546151239076e+04 2.843475074624509216e+04 2.839761288346075526e+04 2.838245536656148397e+04 2.836995425915411397e+04 2.833567800429866111e+04 2.831734994948173699e+04 2.830315052785049193e+04 2.826951584628588171e+04 2.829641282480074005e+04 2.827847722327743395e+04 2.831497493541239237e+04 2.824910668619090575e+04 2.828247706316653057e+04 2.827036326302591624e+04 2.826863010853032029e+04 2.826301179347184734e+04 2.824799946343853298e+04 2.828647842417637366e+04 2.829248523564383504e+04 2.825279884824685359e+04 2.828309391719205814e+04 2.825331231397985175e+04 2.826375176044952241e+04 2.829221242909840657e+04 2.828038357629415623e+04 2.829627189399635972e+04 2.830386173748062720e+04 2.834099976802587116e+04 2.830194518990605502e+04 2.829879285637868088e+04 2.831679918861449551e+04 2.835551533220906640e+04 2.837830820868362571e+04 2.831341022451685785e+04 2.833439414157751889e+04 2.835502102040977479e+04 2.834977488446650023e+04 2.836767341639125516e+04 2.834585233608264389e+04 2.843924441788291006e+04 2.843417714650753260e+04 2.841604545975199653e+04 2.841585509744297815e+04 2.844002477146578167e+04 2.846531597483079895e+04 2.849303428725661433e+04 2.848638879280562105e+04 2.848477636931592133e+04 2.848490327878790413e+04 2.845960667103902233e+04 2.841004400062030618e+04 2.836260776463679213e+04 2.834155557915410463e+04 2.832155599334344879e+04 2.833241695158997027e+04 2.832542641665848714e+04 2.828121725019456062e+04 2.836057460066011117e+04 2.834609312145714284e+04 2.833883540827038451e+04 2.831283995128489914e+04 2.836253217455300910e+04 2.832862192490073721e+04 2.833526993009096623e+04 2.838620974408264374e+04 2.836249371460064867e+04 2.833697693805344170e+04 2.836414043611365196e+04 2.838026995021269613e+04 2.838577502494992223e+04 2.837596338158470098e+04 2.837556044298584311e+04 2.838609964810414385e+04 2.838978872026213139e+04 2.838846608888512128e+04 2.840686025717245866e+04 2.838150351828839484e+04 2.841979835918951358e+04 2.842610724684948946e+04 2.840487497329834878e+04 2.845632582778999858e+04 2.845561936767544103e+04 2.847214987947870395e+04 2.850487897963820069e+04 2.851766055230249549e+04 2.855582250158539682e+04 2.857662560297847449e+04 2.855881806906563361e+04 2.857613799938534066e+04 2.850828255280675512e+04 2.855165452503494816e+04 2.853101356066584776e+04 2.856251608587940427e+04 2.858387994006476583e+04 2.856625626873311558e+04 2.854552921778352538e+04 2.859258928394777467e+04 2.857511879590462559e+04 2.852612693632839000e+04 2.846754441533820500e+04 2.852111141501173188e+04 2.849878691950808570e+04 2.845499205565569719e+04 2.850480324757740527e+04 2.852329237515567002e+04 2.843915573899237279e+04 2.851648663339191626e+04 2.849339727765149291e+04 2.847341507082586031e+04 2.849892345586513693e+04 2.852254028478447799e+04 2.851467504713770541e+04 2.853952533493723604e+04 2.855848705955798869e+04 2.853687538138363743e+04 2.848389431743155001e+04 2.849662624039638831e+04 2.846995804340408722e+04 2.845810379404828927e+04 2.843876837151165819e+04 2.845819573852917165e+04 2.842675766041889437e+04 2.841793626187997506e+04 2.848403838999007348e+04 2.839996285728416842e+04 2.841647553717632400e+04 2.842491550211843423e+04 2.847144290501358410e+04 2.846650169137238117e+04 2.847353655382966826e+04 2.843029034820650486e+04 2.843569997139251063e+04 2.843110537013057183e+04 2.839175851880015034e+04 2.841104106835786297e+04 2.843236982961498506e+04 2.841624305947556059e+04 2.844581351324232674e+04 2.839079487024155242e+04 2.840815795723120027e+04 2.842585363511734249e+04 2.843137419469437737e+04 2.845457927146434304e+04 2.839321904258178256e+04 2.842419337165541583e+04 2.841999889743211315e+04 2.839447247310605235e+04 2.841524176513315615e+04 2.841439586032134321e+04 2.841217672835943449e+04 2.845876780333669012e+04 2.841211126975344450e+04 2.845431189760438428e+04 2.841593686965126471e+04 2.840561990304766732e+04 2.844622397528206784e+04 2.845427245293951637e+04 2.842045220110663649e+04 2.841879057266278323e+04 2.844266405374891474e+04 2.842296638648887892e+04 2.849849925016813359e+04 2.841488209298791844e+04 2.843087795988399375e+04 2.844337083651270586e+04 2.841758812045654122e+04 2.842586251856250601e+04 2.837109806889927859e+04 2.837285085034599251e+04 2.833485055081781320e+04 2.829423340860715325e+04 2.833717622375170686e+04 2.830155816074103859e+04 2.835753177041026356e+04 2.836527623147985651e+04 2.831616706356601935e+04 2.829984178950403657e+04 2.829180408173884280e+04 2.825917013908083754e+04 2.826941842289873239e+04 2.824601083667189596e+04 2.826753413633115997e+04 2.827265800998813938e+04 2.824855906359406799e+04 2.822643638951268076e+04 2.820072977816215280e+04 2.818388268624992270e+04 2.812434614852728191e+04 2.807047893807886066e+04 2.807153216257036547e+04 2.806721542256818793e+04 2.800344472978719205e+04 2.801020669510481457e+04 2.805719228480462334e+04 2.806040167938999366e+04 2.805888062051619636e+04 2.805869859067376092e+04 2.807889559306137016e+04 2.812772857701356043e+04 2.814062708488269709e+04 2.808091329840130493e+04 2.811526783597056055e+04 2.812850803417273346e+04 2.809225590578586343e+04 2.809775853325974458e+04 2.810487001717128805e+04 2.808526977913636074e+04 2.808260508342566391e+04 2.809413536840188317e+04 2.815786006351011383e+04 2.811703844819321966e+04 2.806997667633786841e+04 2.807895072232480743e+04 2.813847619869126720e+04 2.810954552506229811e+04 2.814960083656038478e+04 2.812628983607552800e+04 2.814378632065145575e+04 2.810402606881627798e+04 2.816060954209856573e+04 2.813937725867103654e+04 2.818880107327866426e+04 2.815721195289337629e+04 2.815834522080685929e+04 2.815141315142200619e+04 2.818619458088900137e+04 2.815809912887014070e+04 2.819617720814803033e+04 2.821033556712217251e+04 2.824706311181772253e+04 2.829246055114135015e+04 2.827811775297019994e+04 2.826604301915222459e+04 2.822558913962281076e+04 2.829027459710412222e+04 2.823610854591896350e+04 2.827829171229488929e+04 2.824298770273121772e+04 2.820837505861244063e+04 2.826626903960831260e+04 2.831822727596725235e+04 2.834065745989857533e+04 2.833062032623915366e+04 2.827992026287279441e+04 2.831663475905873929e+04 2.828556596146146694e+04 2.828171569762367653e+04 2.827804987818132940e+04 2.826875085770084843e+04 2.825866015331944436e+04 2.830759844840722508e+04 2.824073697950121277e+04 2.828508751660637427e+04 2.830010743488079243e+04 2.831113032441275936e+04 2.825141025300769979e+04 2.823514137440376726e+04 2.820380765345357941e+04 2.821433197766953162e+04 2.816292109796114164e+04 2.817905468887605821e+04 2.818194794115667537e+04 2.816272321725123402e+04 2.818069580298672736e+04 2.820850358945643529e+04 2.819459015770387487e+04 2.818442362286234493e+04 2.821798269511812032e+04 2.825039072937567471e+04 2.820643813342527574e+04 2.818723329718863897e+04 2.820320873510619640e+04 2.826643530617115175e+04 2.822904809938049584e+04 2.820427226965006048e+04 2.822603513946724706e+04 2.825666946540729259e+04 2.825626645947093130e+04 2.827134542069362942e+04 2.822991740211757133e+04 2.823597550078993663e+04 2.826846509290838003e+04 2.827100160164644331e+04 2.828843527193716727e+04 2.827563058879975142e+04 2.822089351621101014e+04 2.822853986509306196e+04 2.821751221859439465e+04 2.815614267404971906e+04 2.818339545232625096e+04 2.823255001803183768e+04 2.820016467598456074e+04 2.820045686360011678e+04 2.819983278166837408e+04 2.819405141574901063e+04 2.820613008928480122e+04 2.816412457290085877e+04 2.819098073345889861e+04 2.823446285002266086e+04 2.820618213992194069e+04 2.813844108644912194e+04 2.815033902166740154e+04 2.821470076288463679e+04 2.818082296718677026e+04 2.817826230506654247e+04 2.818486197605478446e+04 2.817165251224909298e+04 2.808096590052436659e+04 2.812112750417988354e+04 2.815070591229099227e+04 2.812395182538817244e+04 2.817366616112296833e+04 2.812763531683170731e+04 2.815265723824728411e+04 2.815683645692722348e+04 2.814559552980441003e+04 2.819751433577964781e+04 2.823910237964335101e+04 2.818993769493318905e+04 2.816380128281426369e+04 2.815501530067761996e+04 2.819650033369798621e+04 2.816100589326148838e+04 2.813184559300723413e+04 2.814579469151023295e+04 2.818317186782281715e+04 2.816888795556954210e+04 2.819600628872754896e+04 2.816076175187296030e+04 2.814200833723393589e+04 2.817184286159759722e+04 2.811828079706374410e+04 2.811377696886687409e+04 2.807639786662299593e+04 2.807881534733775334e+04 2.804601385026303615e+04 2.808577020039326453e+04 2.808914174257604827e+04 2.808151945596620862e+04 2.806467527375520513e+04 2.806873711908788027e+04 2.806780403791780554e+04 2.805221949647069414e+04 2.803877923270072642e+04 2.801001542925743706e+04 2.798122926127670507e+04 2.803591350579033315e+04 2.800797734884616148e+04 2.801050483143943347e+04 2.798553238387462261e+04 2.796817165796526024e+04 2.805602730670904202e+04 2.803878310298073120e+04 2.810191568013704455e+04 2.804750752176901733e+04 2.807009262977483377e+04 2.803711205603418421e+04 2.798619232825024665e+04 2.803186441779794040e+04 2.802950490727259239e+04 2.802509327306264458e+04 2.805494342172109100e+04 2.808152335157109337e+04 2.806530562893331808e+04 2.813307606218081128e+04 2.812627689229684256e+04 2.818604068309590366e+04 2.817194272616335002e+04 2.817475965862946032e+04 2.817865131478864350e+04 2.814678312391521467e+04 2.818512473591387607e+04 2.820176274724303948e+04 2.819873462212013692e+04 2.818370529034636274e+04 2.822053881098120473e+04 2.817657471831216390e+04 2.815948480881620708e+04 2.818555656706307491e+04 2.820534224166342756e+04 2.823994857255731040e+04 2.819120581310125999e+04 2.826500194265156097e+04 2.822216239101418614e+04 2.817871986769606519e+04 2.819702486432451406e+04 2.817622026697158071e+04 2.816331100853973476e+04 2.815780841747141312e+04 2.813310891756488127e+04 2.816164584160882077e+04 2.816216987403562598e+04 2.811836612389493530e+04 2.811341369178386594e+04 2.812153913362077583e+04 2.811103464302302018e+04 2.805998661122665362e+04 2.805749479437508853e+04 2.807581433165039925e+04 2.805545422066534957e+04 2.806512086993277262e+04 2.808927489371997217e+04 2.807284292267352066e+04 2.808874411476961541e+04 2.804087144792715844e+04 2.809034183857631433e+04 2.801347663236339577e+04 2.800356543954558947e+04 2.805355639891672399e+04 2.806221955361059008e+04 2.807612612430592344e+04 2.806022768976946463e+04 2.802833095828054138e+04 2.800283540902720051e+04 2.803082080058497377e+04 2.803539907973552545e+04 2.806878114575306972e+04 2.804887663216813235e+04 2.806988969657457710e+04 2.807347261874588003e+04 2.807084195377750802e+04 2.804234261533589233e+04 2.804238063287327168e+04 2.807353957803626326e+04 2.804365338827309097e+04 2.808576646439433898e+04 2.813188497714087498e+04 2.811401521827443867e+04 2.808476008898661894e+04 2.811793997024845521e+04 2.810134694754922384e+04 2.808533636541739907e+04 2.808659226320423477e+04 2.812386360455658723e+04 2.811947030567636102e+04 2.814441260526792394e+04 2.815646629071770076e+04 2.818738314932603316e+04 2.818594826872806880e+04 2.821069821813046656e+04 2.824200809576931351e+04 2.822792646391444941e+04 2.823095658128242940e+04 2.826986777800626078e+04 2.828105505290138171e+04 2.821297382854905663e+04 2.821694192808935259e+04 2.821885092390333011e+04 2.819608843118814912e+04 2.818590573981469061e+04 2.818782987005586983e+04 2.820653333562044281e+04 2.819115433735981787e+04 2.819684565796802781e+04 2.816568336815041403e+04 2.817143294509776024e+04 2.824115867210888609e+04 2.825756843620763539e+04 2.827429049978247713e+04 2.829612569260579403e+04 2.820407817434117169e+04 2.822751350062554411e+04 2.822849532945165265e+04 2.824894334303048163e+04 2.821913732641035313e+04 2.823323044112143543e+04 2.827080345583165035e+04 2.827410460957919713e+04 2.829008931174938698e+04 2.822879430719766242e+04 2.825555070428947511e+04 2.832734585725952638e+04 2.829398727122397031e+04 2.824496066920180965e+04 2.826387250558353480e+04 2.826196508268238176e+04 2.828951736276029987e+04 2.829921404372467077e+04 2.830643754915663158e+04 2.831822966240555979e+04 2.832206648684473475e+04 2.835268178721402364e+04 2.837097038994218019e+04 2.833155150295405474e+04 2.829440677210143258e+04 2.833826383254273969e+04 2.829395036531990627e+04 2.825825659611463561e+04 2.832134919151996291e+04 2.829564374886327278e+04 2.828592502969704947e+04 2.832200583884414664e+04 2.833768710747394653e+04 2.831616256403804800e+04 2.832463083912463480e+04 2.831094540685446555e+04 2.830217558496169659e+04 2.834072230609965118e+04 2.837240970029296295e+04 2.834720860231943516e+04 2.841305865294291289e+04 2.836358054061904841e+04 2.834102120434894096e+04 2.829367880414162209e+04 2.823497831180542198e+04 2.824500434992662122e+04 2.823967281646814081e+04 2.827485312700028953e+04 2.822097908476251177e+04 2.822171779493067879e+04 2.824958182943635620e+04 2.824567523694260308e+04 2.825669724401703206e+04 2.827435608766875885e+04 2.830504115802195884e+04 2.832981162967604541e+04 2.833446584913967308e+04 2.830134729198332934e+04 2.830522861023593941e+04 2.832884170358857227e+04 2.830935723182121365e+04 2.831486961905059434e+04 2.829721911549878496e+04 2.833963000082415238e+04 2.836397918528732771e+04 2.841066271056301775e+04 2.833282332787193081e+04 2.833726147693741950e+04 2.831229298579474562e+04 2.836415640138724120e+04 2.835990428085624808e+04 2.834407675757471588e+04 2.836072048215991890e+04 2.839071745785968596e+04 2.838833329250410316e+04 2.842883770768934119e+04 2.840784609205433298e+04 2.843465972462714126e+04 2.843859560181210327e+04 2.840831148565121111e+04 2.835358947634730430e+04 2.833867003857361851e+04 2.832540457353866805e+04 2.834139867469780074e+04 2.834289575568004511e+04 2.834605667707775865e+04 2.836383450617298149e+04 2.835578316611202899e+04 2.832407597355974940e+04 2.825892278993344007e+04 2.831221986598629155e+04 2.829454576872183316e+04 2.827335584794116221e+04 2.829521867096435381e+04 2.830352745189070993e+04 2.829344809459870157e+04 2.835294934801417912e+04 2.837607730576981703e+04 2.835726847636789171e+04 2.834505549559868450e+04 2.839275362388496796e+04 2.835865837183961412e+04 2.837297422598808407e+04 2.837727990448904166e+04 2.842993065631162972e+04 2.838334893734575962e+04 2.841973111353504646e+04 2.838919542777040260e+04 2.835031520105618620e+04 2.832215161862143577e+04 2.833789733810327380e+04 2.834643901402355186e+04 2.831536608331207026e+04 2.833433245268928658e+04 2.830618744861666710e+04 2.829674797247235256e+04 2.835251350826568887e+04 2.828534131237180191e+04 2.829148081071099296e+04 2.828409871794065111e+04 2.827831362625550173e+04 2.828846224759985489e+04 2.827374742913505543e+04 2.825593846529102302e+04 2.828897301917514051e+04 2.830036829094007771e+04 2.832241228392095945e+04 2.835344108448921179e+04 2.838697242986239144e+04 2.837727097320938992e+04 2.836635868707628833e+04 2.838203903156180240e+04 2.838194530209812729e+04 2.837339793705119882e+04 2.836835045865695793e+04 2.836120352480766087e+04 2.833876811044746501e+04 2.836432152891746955e+04 2.842075172595808908e+04 2.835648221571381873e+04 2.835579367038868077e+04 2.840942182592245808e+04 2.835151601122253487e+04 2.839200305733748610e+04 2.834019782927451161e+04 2.838234977146645542e+04 2.841117890209195684e+04 2.845614249837452371e+04 2.844953709563289522e+04 2.850372898971712857e+04 2.852526790549663929e+04 2.852491559506889462e+04 2.854343492413981949e+04 2.852020148029426491e+04 2.853415746347318782e+04 2.852683843025042006e+04 2.852097181398178509e+04 2.853753213401802350e+04 2.853727422617440243e+04 2.851434542359104671e+04 2.851370371645406340e+04 2.851234688823118631e+04 2.851495727828107556e+04 2.850251004634585843e+04 2.849509051401210309e+04 2.848698953771991728e+04 2.845773225513063153e+04 2.849161875542497728e+04 2.854239944370910598e+04 2.846748611316228926e+04 2.846687284084468411e+04 2.845861472328295349e+04 2.842885448656091830e+04 2.846790516257405397e+04 2.849496720554993590e+04 2.847237809521833333e+04 2.850324036185576551e+04 2.847971895715660503e+04 2.848493999454389632e+04 2.847336236500980885e+04 2.842992258200586366e+04 2.839259158683973510e+04 2.834679821279855605e+04 2.838206778348349690e+04 2.833283884938331175e+04 2.829426906985326059e+04 2.831345390334878539e+04 2.820975612328113857e+04 2.826614856572200006e+04 2.824071722213692192e+04 2.827254187614806506e+04 2.827451396947912144e+04 2.827623915167908854e+04 2.823857439981185962e+04 2.826454199059679377e+04 2.825604315578412206e+04 2.826460180391560789e+04 2.826812494355492163e+04 2.829437502674707866e+04 2.829277396037782091e+04 2.832150659158307462e+04 2.834940029663052337e+04 2.836824699457768656e+04 2.841431613452947568e+04 2.837198462700154414e+04 2.833400660121196415e+04 2.830185647694051659e+04 2.831344435060169053e+04 2.830827440835052039e+04 2.831769793198529442e+04 2.828178431907287813e+04 2.824138219806654160e+04 2.822328350188943659e+04 2.822672404749324778e+04 2.822149610493497312e+04 2.823906205661970307e+04 2.825940293555066819e+04 2.827119561965328830e+04 2.824754511168324825e+04 2.819481217905780068e+04 2.826345313409496521e+04 2.822505717798869955e+04 2.821791344346334881e+04 2.820449110350177580e+04 2.820293332355381062e+04 2.825527199603506233e+04 2.825798052192695832e+04 2.821993821852711699e+04 2.819124286386111999e+04 2.822103181256338939e+04 2.825356256247181955e+04 2.819912996888376438e+04 2.819990569034943837e+04 2.817774581528879207e+04 2.815889387378674292e+04 2.819861244234552214e+04 2.816267634148056095e+04 2.817654096590989502e+04 2.817448971263768181e+04 2.816897004300916888e+04 2.818049788007129609e+04 2.818916425579745191e+04 2.820190618433132113e+04 2.818154519131708003e+04 2.820694202961150222e+04 2.819749601248842009e+04 2.820524189434521395e+04 2.819306759214807244e+04 2.823702578242786331e+04 2.819611925434895966e+04 2.817608137053959217e+04 2.816534689907106076e+04 2.814492777113272678e+04 2.809107348866262691e+04 2.809358131755362410e+04 2.811633089321068474e+04 2.815700031786901309e+04 2.815165646772721084e+04 2.815746167307905489e+04 2.811845719761198779e+04 2.811844996341874867e+04 2.814101448610621446e+04 2.809115200957758861e+04 2.812548172441239512e+04 2.809152049004366199e+04 2.807007232511171242e+04 2.811977165180676820e+04 2.814639037579716023e+04 2.812445947545135277e+04 2.811880460261092230e+04 2.808662112335829079e+04 2.811702139499026453e+04 2.817870877958557685e+04 2.815754200957485955e+04 2.816391425822757083e+04 2.824633061916211955e+04 2.823543993878845504e+04 2.822014279955479651e+04 2.821227573126442803e+04 2.825147439545837551e+04 2.827122368010594437e+04 2.828535933572867725e+04 2.830674431206112786e+04 2.824822717948182617e+04 2.826064790004264432e+04 2.830181363355351277e+04 2.831475607383934039e+04 2.832944987219663017e+04 2.825304589469262282e+04 2.826031358955777250e+04 2.824755409365873129e+04 2.831692692290426930e+04 2.824344109005594146e+04 2.820981895018160139e+04 2.820284687794862111e+04 2.820902890207694873e+04 2.821983912121420872e+04 2.816791443036058990e+04 2.815533556163164394e+04 2.818765929500666971e+04 2.813398619455052176e+04 2.809617571289456100e+04 2.811267823349568062e+04 2.807396274964619442e+04 2.812366586491361159e+04 2.812713815488710679e+04 2.821558861862290360e+04 2.817959980231863301e+04 2.818350617493625759e+04 2.815304682747553306e+04 2.817492433684011849e+04 2.815650624389645600e+04 2.814572415176694631e+04 2.811329068681274293e+04 2.810590272337018541e+04 2.814082287994428407e+04 2.810480198362715601e+04 2.812062345431670474e+04 2.812794486194129422e+04 2.815170955261061317e+04 2.811042320268772892e+04 2.816774212156484646e+04 2.810366757724167837e+04 2.810290902359030588e+04 2.812852574611865930e+04 2.807521666555944830e+04 2.804771394292170589e+04 2.812606044190783359e+04 2.807362488433015824e+04 2.814219397906818267e+04 2.811117565654010832e+04 2.812434656276036912e+04 2.813187475702250595e+04 2.812402863474942569e+04 2.813709973854203417e+04 2.808771107328040307e+04 2.807141074771451895e+04 2.803920218654082419e+04 2.806040740692982945e+04 2.807480784413846777e+04 2.811491331892000380e+04 2.806812978413724340e+04 2.810063473479903769e+04 2.810929474140903403e+04 2.810826210030214861e+04 2.812517986465473950e+04 2.815029045886206950e+04 2.813201081839114340e+04 2.809601282426851685e+04 2.811245096825617293e+04 2.810383950275917960e+04 2.814537079606284897e+04 2.817490528770625679e+04 2.820274198553491806e+04 2.813084449651063551e+04 2.817628188842544114e+04 2.810661558762154891e+04 2.815358370846803518e+04 2.815866582457514960e+04 2.808891391382712754e+04 2.810739729418573552e+04 2.815713776737291846e+04 2.810725513690999287e+04 2.814493659102067977e+04 2.807299746788478660e+04 2.803498944988900985e+04 2.799783699777661968e+04 2.803511157029437163e+04 2.804663577751391131e+04 2.806866559037883781e+04 2.810246344584959661e+04 2.807400480571612934e+04 2.810834732417444320e+04 2.816850058312407054e+04 2.816484916508798779e+04 2.818725744711757943e+04 2.813591746651710491e+04 2.819006222669316048e+04 2.817028324085433633e+04 2.814167813177127391e+04 2.810507294390060633e+04 2.810069491828869650e+04 2.816262335224333219e+04 2.819673225195658961e+04 2.823092292212322354e+04 2.822376799145738914e+04 2.820620365469782337e+04 2.822668326885781789e+04 2.820215404635452796e+04 2.822892216040769199e+04 2.824355412764978610e+04 2.821445837958002448e+04 2.825781687925027654e+04 2.819911779267479506e+04 2.816266907131787593e+04 2.820698849219314798e+04 2.824647099293230349e+04 2.823852044805448531e+04 2.816600373792788741e+04 2.816935394473186170e+04 2.820533173385016926e+04 2.823755964931512062e+04 2.825347050617265268e+04 2.824538326345229507e+04 2.820516115015545438e+04 2.821354802713861864e+04 2.819360346593225768e+04 2.813813547469691184e+04 2.816534907178949652e+04 2.814341299813095247e+04 2.819907188308177501e+04 2.816916317373762286e+04 2.813206513019610429e+04 2.813883545122251235e+04 2.812717366980627048e+04 2.816001801381659971e+04 2.816543983893616678e+04 2.814025213279546369e+04 2.815938052696720843e+04 2.814359264139421794e+04 2.811831672419299139e+04 2.811463262371439487e+04 2.814151758761383462e+04 2.809586946377345521e+04 2.816298756431743095e+04 2.819282309564772004e+04 2.811542351717558631e+04 2.811476040383987856e+04 2.811923241923754176e+04 2.816245671108780516e+04 2.817839795013822368e+04 2.817869804810369533e+04 2.818918775490046391e+04 2.818428972699489896e+04 2.817997703630619435e+04 2.823449799213141159e+04 2.817147835138701703e+04 2.818912929956885273e+04 2.816446287662557370e+04 2.822929905693649198e+04 2.821327482927119490e+04 2.822150531253511144e+04 2.819899964220731272e+04 2.819250121823625159e+04 2.819848991928145915e+04 2.818774995700992804e+04 2.818108105618358604e+04 2.820537398437240699e+04 2.822628284650452042e+04 2.820832845840079244e+04 2.825829964584523623e+04 2.826490197537839776e+04 2.826963325238924153e+04 2.831535956715827342e+04 2.833451693349003108e+04 2.831597551718604518e+04 2.825783555520300797e+04 2.827807056776146419e+04 2.830887284529572571e+04 2.828915684140808662e+04 2.830170021896228354e+04 2.827891773269844998e+04 2.830230974154856085e+04 2.822365064486980918e+04 2.828614558457609746e+04 2.828334043042524718e+04 2.830243128652890300e+04 2.827435999081429691e+04 2.824443435156101259e+04 2.831609811307338168e+04 2.824498007742258051e+04 2.827993441324260857e+04 2.828353151400873321e+04 2.822181842983218303e+04 2.830026145040073607e+04 2.832928130420919842e+04 2.833630303774236381e+04 2.838506092619252013e+04 2.831736570888537972e+04 2.836767064130511062e+04 2.837669786474099237e+04 2.830817060496736303e+04 2.829524760617339780e+04 2.832766340952393148e+04 2.832933777812908011e+04 2.836783470368533017e+04 2.834504006138355180e+04 2.835289875583891262e+04 2.831514365319754506e+04 2.830768831474837862e+04 2.833425888809927710e+04 2.833337530746488483e+04 2.834603406658417225e+04 2.835623286028471557e+04 2.833926981990200511e+04 2.832336089743359116e+04 2.839349445513251703e+04 2.834855233747615057e+04 2.833781899507929484e+04 2.833707108185405377e+04 2.834176188786476996e+04 2.834764376744681795e+04 2.832881468662964835e+04 2.834707232993928119e+04 2.835460050878762559e+04 2.832302035003875426e+04 2.833723780848216848e+04 2.834583049049734836e+04 2.830480809764446894e+04 2.829293120727721544e+04 2.829729001811179842e+04 2.829423298136702942e+04 2.830723078638200968e+04 2.832262023846868760e+04 2.828390456162373448e+04 2.829796851358809727e+04 2.832720868498994969e+04 2.831010550583057193e+04 2.832044407920651065e+04 2.838399381100054234e+04 2.839784779926073315e+04 2.838738599297678593e+04 2.834974747814481452e+04 2.839090378759883606e+04 2.840559380653740300e+04 2.841888022256434851e+04 2.842303023343189125e+04 2.847260732767714580e+04 2.847476629076776589e+04 2.841977049362629623e+04 2.845280144454968104e+04 2.845237209455677657e+04 2.846850786225162301e+04 2.847873571203172833e+04 2.846472992358960619e+04 2.848936597808578517e+04 2.845518520563590573e+04 2.841685657476420965e+04 2.839832313730131864e+04 2.846288270506951449e+04 2.843578121175909473e+04 2.843522269887451694e+04 2.840262107214125717e+04 2.847906914929628692e+04 2.848896066981681361e+04 2.848396153140665047e+04 2.852508316832034689e+04 2.856993381387077898e+04 2.851899361027249324e+04 2.854849916755189042e+04 2.857970134930492713e+04 2.849247984353843276e+04 2.851632893579197480e+04 2.850743228443173939e+04 2.849888747385753595e+04 2.848140874786334462e+04 2.849909673247110186e+04 2.846595387244213634e+04 2.845360465014162401e+04 2.847856164602042918e+04 2.846397552234408795e+04 2.847944467167752737e+04 2.844121406948375079e+04 2.845722139616505228e+04 2.846559777176275747e+04 2.841376566286421803e+04 2.841319741590894046e+04 2.843334996776657135e+04 2.840881036446545477e+04 2.841930520722592701e+04 2.841219624346103228e+04 2.838507903651535162e+04 2.836915607006510982e+04 2.835370381890155841e+04 2.837696768905294448e+04 2.836448357944110103e+04 2.839922079623285390e+04 2.837543167215522772e+04 2.841429268665538257e+04 2.840517624379425615e+04 2.842680093414942530e+04 2.840684679546476400e+04 2.834080593990585839e+04 2.838131631059846040e+04 2.832218660269324391e+04 2.836342470032815618e+04 2.833791261269956522e+04 2.833277210851215204e+04 2.829516776918996766e+04 2.829356687886283180e+04 2.832486053807606004e+04 2.829478708532283054e+04 2.833965528523363901e+04 2.838241972364550020e+04 2.835717162408358490e+04 2.837949619787132906e+04 2.842619483902819775e+04 2.835860534363858096e+04 2.837159143227655295e+04 2.836864783209892994e+04 2.835853564616861695e+04 2.837455092971937847e+04 2.835922228372627433e+04 2.840528084568516351e+04 2.840656958805006434e+04 2.831063172440927519e+04 2.833180766924464479e+04 2.833049138423604381e+04 2.835986307698075689e+04 2.835391822775226683e+04 2.836830088998767314e+04 2.836690353511804642e+04 2.841799352487587021e+04 2.838244860373248594e+04 2.841652015318883423e+04 2.842005583373659829e+04 2.845242565696528618e+04 2.843529724579092363e+04 2.840381809882269954e+04 2.841169021712475296e+04 2.837998314104573365e+04 2.834016643197694430e+04 2.830629322516083630e+04 2.830842446606678641e+04 2.831136314634122755e+04 2.834144219594338938e+04 2.833683400090016221e+04 2.828075924024359119e+04 2.833159500412545094e+04 2.831335256638222563e+04 2.829555017043752378e+04 2.832325248633233423e+04 2.829113468596821986e+04 2.831694209482394217e+04 2.835025472815872490e+04 2.835565316153686217e+04 2.832840198965819218e+04 2.831696590318553717e+04 2.833837887103988760e+04 2.832394805391692717e+04 2.833645548410694391e+04 2.829313313856242894e+04 2.829105602658921634e+04 2.830956078225186502e+04 2.833730347191011606e+04 2.833971796218514646e+04 2.835845380603231024e+04 2.832116881880981236e+04 2.832390222231415828e+04 2.835109725988383798e+04 2.828711343272254817e+04 2.829779740761942230e+04 2.827486346069597130e+04 2.829653634490249533e+04 2.827219477362589532e+04 2.831902482577406408e+04 2.832470771851516838e+04 2.832352444934057348e+04 2.834897302369086174e+04 2.836156157664975763e+04 2.840883154313906562e+04 2.845293870762191727e+04 2.840659379203163553e+04 2.840374901989628052e+04 2.842053315435383047e+04 2.841413314327044282e+04 2.838441965070650622e+04 2.841791441232965008e+04 2.838774561888109383e+04 2.845277452659449409e+04 2.843057322088119690e+04 2.841540436841761766e+04 2.842058991440170576e+04 2.843264072423010657e+04 2.836358156188804060e+04 2.841497801452460772e+04 2.839572460392088033e+04 2.836801120938051099e+04 2.838834332712377363e+04 2.840247919678069593e+04 2.841815281101209985e+04 2.844089790270552112e+04 2.847108737767568164e+04 2.846096910765090433e+04 2.845024274464740301e+04 2.843053778440218230e+04 2.848385661421561235e+04 2.849766530847139802e+04 2.847350723966966689e+04 2.848488141750838258e+04 2.847078720652521952e+04 2.844052095220426054e+04 2.846984088223233630e+04 2.849657510336720952e+04 2.851498971359661664e+04 2.850987523649523064e+04 2.853938026458293461e+04 2.852254962665097628e+04 2.851331595239841772e+04 2.850463939650317843e+04 2.848123240110066399e+04 2.847690264077629763e+04 2.848961065663777845e+04 2.849408884132570165e+04 2.846790604413034089e+04 2.848006181329665196e+04 2.848567793610260560e+04 2.846860247834815527e+04 2.841615556490126983e+04 2.837738523203017758e+04 2.837831939625841551e+04 2.839305757309800538e+04 2.839008498780431182e+04 2.839019889699226769e+04 2.834560174895805540e+04 2.831744637822255027e+04 2.827823717439920438e+04 2.831835858226073469e+04 2.825105535374941610e+04 2.828636100063211052e+04 2.830917812421073904e+04 2.830578281042825984e+04 2.832520943241821442e+04 2.833513628863189297e+04 2.826857216978983706e+04 2.822747329870026078e+04 2.827513225687873637e+04 2.825665947136957766e+04 2.825876069328852464e+04 2.824894067543525671e+04 2.824372722655384132e+04 2.822582464829356832e+04 2.820300368483487182e+04 2.822941132192462101e+04 2.823367398271987622e+04 2.816460886387223945e+04 2.816659367019078491e+04 2.815763167776646878e+04 2.813547816139004135e+04 2.810532542750367429e+04 2.808890182439388082e+04 2.810693503999125096e+04 2.815608978793024653e+04 2.810058374872517379e+04 2.814895279835526162e+04 2.812422493849456805e+04 2.816586862161931640e+04 2.818604819444307213e+04 2.814821853022538198e+04 2.814129263178251495e+04 2.805314438571822393e+04 2.810090036636519289e+04 2.814992038360276274e+04 2.813812210947797212e+04 2.815368785206384200e+04 2.818510775152118731e+04 2.817495001612046690e+04 2.818857980756984762e+04 2.818193520644462478e+04 2.819330037336565147e+04 2.819962616593819257e+04 2.815667398401702303e+04 2.811155447584193098e+04 2.812272705540537208e+04 2.810824650197148731e+04 2.809008858885288282e+04 2.807289813612317448e+04 2.804650083051013644e+04 2.807164641975865379e+04 2.809774507292587441e+04 2.809967569558466494e+04 2.809119721117070003e+04 2.810238547345976986e+04 2.814046752487624326e+04 2.812423522254201453e+04 2.817796491958507613e+04 2.815460475045048588e+04 2.807806923340978756e+04 2.808175750767990394e+04 2.808891624723469431e+04 2.809340632277501209e+04 2.812197843664537868e+04 2.811071310811148942e+04 2.815174607099345667e+04 2.809661019443993428e+04 2.811861085411809836e+04 2.816094856993744543e+04 2.815356136586977664e+04 2.815493100154467902e+04 2.815649972190803601e+04 2.818026656120461848e+04 2.815626679820351274e+04 2.820780998710942731e+04 2.818605658240012053e+04 2.814886032229352713e+04 2.813605902517427239e+04 2.809145326738300719e+04 2.810912352412609835e+04 2.812739356394445349e+04 2.818217957364548420e+04 2.819785391301728669e+04 2.825152617818486033e+04 2.826346167561880065e+04 2.822556375465477322e+04 2.820071302050164013e+04 2.821498992099639872e+04 2.827204242297105156e+04 2.827057501357289948e+04 2.825222364521582858e+04 2.819493897300910612e+04 2.816904196409395809e+04 2.823621113813176635e+04 2.825269630072556902e+04 2.818704154326124626e+04 2.823340007788695948e+04 2.824301090001332705e+04 2.820978616891600541e+04 2.819826216222150833e+04 2.819610199719993034e+04 2.821071845842456605e+04 2.826204155390285814e+04 2.823382740952216409e+04 2.824175407780229943e+04 2.822992300255299415e+04 2.825745148535441695e+04 2.823237736410879006e+04 2.821274547492218335e+04 2.820030451761773293e+04 2.819614571808140681e+04 2.821939743660545355e+04 2.818024082396706217e+04 2.820195795244362307e+04 2.817918277021062750e+04 2.818399580025493924e+04 2.819655667600204470e+04 2.820012934203190889e+04 2.822637375932621580e+04 2.820581797368671323e+04 2.821404255680186907e+04 2.827672072983395992e+04 2.826571951453694419e+04 2.823445244530116906e+04 2.822969709749598769e+04 2.826186450973597675e+04 2.821758985087871042e+04 2.825899665899953106e+04 2.821705117043136124e+04 2.826569168776748847e+04 2.822901714149576583e+04 2.826376429233817908e+04 2.820883720240312323e+04 2.820791061074968093e+04 2.825568047963901336e+04 2.825840736471550190e+04 2.827158036550007819e+04 2.827454085185323856e+04 2.825055976898797235e+04 2.828352593185438673e+04 2.827013953285321622e+04 2.826427965551881789e+04 2.826255190707142174e+04 2.831365882915421025e+04 2.831945920631908666e+04 2.833200830730259622e+04 2.834039872642937189e+04 2.833053098807896095e+04 2.836453159876384962e+04 2.837230004688783447e+04 2.837580114956998659e+04 2.836404866476161624e+04 2.834466782496773158e+04 2.836304117014409712e+04 2.837980969807573274e+04 2.840644929946995398e+04 2.834703835987349521e+04 2.838322571649863312e+04 2.842475119204523799e+04 2.838513734003139325e+04 2.837490203457322787e+04 2.830198361903840851e+04 2.831318856912916817e+04 2.835891065739693295e+04 2.831568709153231612e+04 2.832372528026061627e+04 2.831829068389829263e+04 2.834414095534179069e+04 2.833461358805317650e+04 2.831456033750857023e+04 2.831443029627621581e+04 2.841026078562648763e+04 2.840616212704689315e+04 2.834328903797680323e+04 2.833798291721337955e+04 2.833844295000537386e+04 2.824936503500514664e+04 2.828808720919596090e+04 2.830672001422676112e+04 2.824882262871075000e+04 2.827949199313478675e+04 2.836876833679094489e+04 2.834376833890563285e+04 2.829279023128886547e+04 2.828534387293012333e+04 2.827600703592499485e+04 2.822447218907546630e+04 2.820877478106787021e+04 2.825632928774890388e+04 2.825407859338492199e+04 2.828996070081139624e+04 2.833738248017346268e+04 2.831975091721333229e+04 2.831572716479124574e+04 2.830861968223547956e+04 2.830471253221048391e+04 2.827923700326527978e+04 2.828811891721097709e+04 2.827269453777682065e+04 2.831580071245435465e+04 2.829582693054752963e+04 2.831636578411171286e+04 2.835761412193498109e+04 2.832783201891318458e+04 2.827111038137907235e+04 2.830925325946800876e+04 2.832064426665232168e+04 2.834024207015899447e+04 2.835496062036488001e+04 2.834918618950706514e+04 2.833465085757373527e+04 2.831570346435589818e+04 2.830723384792651268e+04 2.825923361522357663e+04 2.823174802966021161e+04 2.826252512851044230e+04 2.822697940345023017e+04 2.827893501797204226e+04 2.828595548660631539e+04 2.828601518495519122e+04 2.827695448415410647e+04 2.825500394716103619e+04 2.821689894945347987e+04 2.823935341377798613e+04 2.819608871584067310e+04 2.827489986081294410e+04 2.827684231759285467e+04 2.823129183586896761e+04 2.830749737411404567e+04 2.826594505549445967e+04 2.831550472755124429e+04 2.833579937967430305e+04 2.832877288792741456e+04 2.833632420433064181e+04 2.837428208141507639e+04 2.837362962480003262e+04 2.841089482098661392e+04 2.837964087304295026e+04 2.841817562861335318e+04 2.843748273967914065e+04 2.841103113355774258e+04 2.839927165356434125e+04 2.842845528944188118e+04 2.849082424213254126e+04 2.845342398306657560e+04 2.849987131548865727e+04 2.843250684415361684e+04 2.839327513017226011e+04 2.837993182309642361e+04 2.837352511692931148e+04 2.836616660923705422e+04 2.835029756225892561e+04 2.832997503421712827e+04 2.831424828650725613e+04 2.828820584059133762e+04 2.822124928938642915e+04 2.824128487993781164e+04 2.823643021067650261e+04 2.821948178019941770e+04 2.825912249692540718e+04 2.825680532827408751e+04 2.826311415126316933e+04 2.828079905946306462e+04 2.824322749931283397e+04 2.822655954186294548e+04 2.820124622506946253e+04 2.825623522299141405e+04 2.825032143873769746e+04 2.826689336927909608e+04 2.826350514850947366e+04 2.831521739604393224e+04 2.827996160869463347e+04 2.828743011548266077e+04 2.824196805874426718e+04 2.823870137796581548e+04 2.819954166922329387e+04 2.815818022513071264e+04 2.808701386030754293e+04 2.813381370010058890e+04 2.816466607971048143e+04 2.817757256753157344e+04 2.813346306379554153e+04 2.811585584222163016e+04 2.813114198749718344e+04 2.811206380158588945e+04 2.810135405842005275e+04 2.811309482834197843e+04 2.809954989855996246e+04 2.813558797055643663e+04 2.806672252825534451e+04 2.813014805940711813e+04 2.813201975907989254e+04 2.815424315122153712e+04 2.811932233147620718e+04 2.809501789918624127e+04 2.807837824490956700e+04 2.809827743467619803e+04 2.814037308969500373e+04 2.812709945919174788e+04 2.815823036614225930e+04 2.814489197997463998e+04 2.824591206944522492e+04 2.820513578273890380e+04 2.819682476703204156e+04 2.820709279977723054e+04 2.821551472762372941e+04 2.820970362850430683e+04 2.820113553550947836e+04 2.824879746474804415e+04 2.829853713446256370e+04 2.828751056546254040e+04 2.821321242975529094e+04 2.820860340712187099e+04 2.821466101747876382e+04 2.816116593969157839e+04 2.816532279108859075e+04 2.822334685752123914e+04 2.819763781638510045e+04 2.823851966960075151e+04 2.825295206133449392e+04 2.828797440236265902e+04 2.830683034666923049e+04 2.830093383634325437e+04 2.827591426742414842e+04 2.829160656439208469e+04 2.826018472582777758e+04 2.826830737147466061e+04 2.828101109741538676e+04 2.828627119263774875e+04 2.827173065832369684e+04 2.830128010264026670e+04 2.832013783908765254e+04 2.838920912028924067e+04 2.839848722667114635e+04 2.834389010787657753e+04 2.836305473581616752e+04 2.839364088187617381e+04 2.836969435055935901e+04 2.840256143461860484e+04 2.840805653423123658e+04 2.841922722826985773e+04 2.839560141225874759e+04 2.837130781978967207e+04 2.833903770172433360e+04 2.832026974834984503e+04 2.836689947252603451e+04 2.835661962088779546e+04 2.833995984502656938e+04 2.833381800371290592e+04 2.838324855806657797e+04 2.834334937217194238e+04 2.835591780380571799e+04 2.836818038825675103e+04 2.836362286096296521e+04 2.833827421439107275e+04 2.841975534886234527e+04 2.838668749120886787e+04 2.838154891467047855e+04 2.836674623504702686e+04 2.837282651768207506e+04 2.842455621602388055e+04 2.846646441995109490e+04 2.847073802022354721e+04 2.849908752653663032e+04 2.846004604727778133e+04 2.841817346175856801e+04 2.839727058632772241e+04 2.839321122583812030e+04 2.837541719212552198e+04 2.836227660390446908e+04 2.837313758003049224e+04 2.835510375558139276e+04 2.836860757441880924e+04 2.838534272951256935e+04 2.837826097478592783e+04 2.835573617077819654e+04 2.842036450529349167e+04 2.839501205563199983e+04 2.841933924828116869e+04 2.837615666181358756e+04 2.838443327760036846e+04 2.839396597710114293e+04 2.839616593477913557e+04 2.839088194920820752e+04 2.841899065020905982e+04 2.841207288736555347e+04 2.839953689410644802e+04 2.842769589495560649e+04 2.841199926309621878e+04 2.840527041838016521e+04 2.835054996665853469e+04 2.833485538955721131e+04 2.833479025487761828e+04 2.836558638899295693e+04 2.841102146766203805e+04 2.833455720026926065e+04 2.835295051517380125e+04 2.836831158969609169e+04 2.836347840560209079e+04 2.834015495660674787e+04 2.835744848517045102e+04 2.836994147243207772e+04 2.835420821183318913e+04 2.839504181313813024e+04 2.841110559099861712e+04 2.842552992966347665e+04 2.841833404010552476e+04 2.842506066992005071e+04 2.845014805104576226e+04 2.843069523890549317e+04 2.844708592846941974e+04 2.843444973917114839e+04 2.839578188508324820e+04 2.841708663065367364e+04 2.841674896537808672e+04 2.845718225089429325e+04 2.850257801655816365e+04 2.849541208303942403e+04 2.849572931057412279e+04 2.847191553783851123e+04 2.848721588784423511e+04 2.847069308782966618e+04 2.849166629562162780e+04 2.846551493669500996e+04 2.850614431811860413e+04 2.847046711253202011e+04 2.845087684682268082e+04 2.852682549996125454e+04 2.859556980017848400e+04 2.852973300024768105e+04 2.852714144446185674e+04 2.856131491226966318e+04 2.854401705010495061e+04 2.853741862932913136e+04 2.854365470390394330e+04 2.858928193362548700e+04 2.858475605656642438e+04 2.851266177271192646e+04 2.852867811429158246e+04 2.855145103221024328e+04 2.853908991984830936e+04 2.851118257086340236e+04 2.854641382056222574e+04 2.854147673766208027e+04 2.849422024091659841e+04 2.852260171706312394e+04 2.850853097580335088e+04 2.852030804090647507e+04 2.849815847164830120e+04 2.854792244308312002e+04 2.854895402181285681e+04 2.851173985386038839e+04 2.849173487926990128e+04 2.851698403213644633e+04 2.850638119798602929e+04 2.851419771071499054e+04 2.852526341230582329e+04 2.852594951837861663e+04 2.854214076876322724e+04 2.857786303326342750e+04 2.854118167856331274e+04 2.857148808200164422e+04 2.861830806054505956e+04 2.857364474719371719e+04 2.855656464536088606e+04 2.855882254484403893e+04 2.858842025330811521e+04 2.850787850565363624e+04 2.855575337703393598e+04 2.856303922355213581e+04 2.855818386307033506e+04 2.849600420659589872e+04 2.851219568620295831e+04 2.853012307559227702e+04 2.853205239084178174e+04 2.856098155591260002e+04 2.855996203170020090e+04 2.858005174584929046e+04 2.864832658476871802e+04 2.860882284000923391e+04 2.863249054831057219e+04 2.863140987805103214e+04 2.856782844916760951e+04 2.857017164794102428e+04 2.853105652910623758e+04 2.850866384064346857e+04 2.847752328480973301e+04 2.847817001108419572e+04 2.846404796199952034e+04 2.847947525198254880e+04 2.846665152080123153e+04 2.847585863207160583e+04 2.844538580456397540e+04 2.847309942237471114e+04 2.843394005463928988e+04 2.845883504421091857e+04 2.847434410331835170e+04 2.850521794454613337e+04 2.844446807822232586e+04 2.851773518684332521e+04 2.849358061464285493e+04 2.850425133539485250e+04 2.848546263647998057e+04 2.851871687042322446e+04 2.853616431227866633e+04 2.854161531644747447e+04 2.853050409329166359e+04 2.855192438243656579e+04 2.853101464326475980e+04 2.851122822979964258e+04 2.850509388852430129e+04 2.850386881015060499e+04 2.853647560327390238e+04 2.851826039350703650e+04 2.852495408280292031e+04 2.853714461136557657e+04 2.851209117994713233e+04 2.851287659982086916e+04 2.852242119091286440e+04 2.855595487528079320e+04 2.855925699340506617e+04 2.852538151981573901e+04 2.856900778927864667e+04 2.858570315926612602e+04 2.858075509322807557e+04 2.856510679438612715e+04 2.857447826768301093e+04 2.852041619074198752e+04 2.850460181045036006e+04 2.850857355157168786e+04 2.853934674279168030e+04 2.852583477222364672e+04 2.857806480669620214e+04 2.858710340805673695e+04 2.859452459588057900e+04 2.858574298798980089e+04 2.863041334158239624e+04 2.859113730962253612e+04 2.858269580088069051e+04 2.859352699332508564e+04 2.863130842330853193e+04 2.864994623848378615e+04 2.862461048028275763e+04 2.864401188310070938e+04 2.870571858467616403e+04 2.868599554360672482e+04 2.872803577843476523e+04 2.870888087399434517e+04 2.867869071224173604e+04 2.867661727872389383e+04 2.868958403036349409e+04 2.872918368947931594e+04 2.874994222281301336e+04 2.875249565196655021e+04 2.872406272244155844e+04 2.869764069091964120e+04 2.870258457702631131e+04 2.875837462478489397e+04 2.874098586952022015e+04 2.872811130620129552e+04 2.872924572633297430e+04 2.873194553815884501e+04 2.869027984650821600e+04 2.875386561854000320e+04 2.872373971532246287e+04 2.870145009743907212e+04 2.876310112509017199e+04 2.875203441573120654e+04 2.867929332951119432e+04 2.874044104242377944e+04 2.876570238492745193e+04 2.876356436818752991e+04 2.872660981639018428e+04 2.874503093397175326e+04 2.869683311905509254e+04 2.871790611241603983e+04 2.871778105191556460e+04 2.871730717027791252e+04 2.872933376011352448e+04 2.875317767863973859e+04 2.882590103709015239e+04 2.878366770170662130e+04 2.875381614908111806e+04 2.870693770298315212e+04 2.866965875373866220e+04 2.870477657112717134e+04 2.864052118063753733e+04 2.860328349221702592e+04 2.859701222908999989e+04 2.861598585261512926e+04 2.862323611782019725e+04 2.861601002397991033e+04 2.857686359901603282e+04 2.860440437317962278e+04 2.854331427415330108e+04 2.856269899734021601e+04 2.858259807593487130e+04 2.858546778442008508e+04 2.857331140273942583e+04 2.858991340404007860e+04 2.857865608109652749e+04 2.859955736912492648e+04 2.858875030829561001e+04 2.860675970587422125e+04 2.862657172657718183e+04 2.862759758234482797e+04 2.863827244526612412e+04 2.864063182964179941e+04 2.865195601507151878e+04 2.865939248290069008e+04 2.866634800886429366e+04 2.868161272628870938e+04 2.865581043696993947e+04 2.868626914170967575e+04 2.866352713712332479e+04 2.865775799439379261e+04 2.859490449754041401e+04 2.861267643003071134e+04 2.856293039590148692e+04 2.857724358541289985e+04 2.861477507912690999e+04 2.863328525406907647e+04 2.863035514225489169e+04 2.859734905448618883e+04 2.860463943440552248e+04 2.862806643741580410e+04 2.866847796273216227e+04 2.863380395091736500e+04 2.862115346225423855e+04 2.860934527996660836e+04 2.859276111221962492e+04 2.861505288080499668e+04 2.860683796027177596e+04 2.859856235605856273e+04 2.854410274068120998e+04 2.850256843259571906e+04 2.853120911219557456e+04 2.856211035781446844e+04 2.860301415243098018e+04 2.856283482509107853e+04 2.857247159510868369e+04 2.859789205185001993e+04 2.860719629016589533e+04 2.860422883835509128e+04 2.853723849397998492e+04 2.852517200324088117e+04 2.850575602354317380e+04 2.852463351500358476e+04 2.850713108035779442e+04 2.847557760246750331e+04 2.848582742445710392e+04 2.852918714907707908e+04 2.854133032416583228e+04 2.857305152871676546e+04 2.859280226580505405e+04 2.860750161582090368e+04 2.859898160322933109e+04 2.856278731846947267e+04 2.857308331281191931e+04 2.857331267144000230e+04 2.857321060146501986e+04 2.856253536439616437e+04 2.860857794036902487e+04 2.861136602520432280e+04 2.855362363397049921e+04 2.858367762551096894e+04 2.861123924840676409e+04 2.858240773997355791e+04 2.855099575580993042e+04 2.858535491041304340e+04 2.855340542399616970e+04 2.854300621193129336e+04 2.852876666503886736e+04 2.853484439916946940e+04 2.852616480212653551e+04 2.852906017073436669e+04 2.852606857465219946e+04 2.856863722707190755e+04 2.857454518935677697e+04 2.859795413039837513e+04 2.859397785035156994e+04 2.861560236608736886e+04 2.861318417970581868e+04 2.866959039574927010e+04 2.857688890471251216e+04 2.858168890895599543e+04 2.858781807545922857e+04 2.858212344660345479e+04 2.855682032255693412e+04 2.852493212295232661e+04 2.850450095974054420e+04 2.852583022699474532e+04 2.855703101237912415e+04 2.859364599991977593e+04 2.857456646862225170e+04 2.858486192829524589e+04 2.860060780638608048e+04 2.862136941716034926e+04 2.860927131853976607e+04 2.859382522557576885e+04 2.867157830683002248e+04 2.863342981682014579e+04 2.864777586150044226e+04 2.867158823181059415e+04 2.862416037444285394e+04 2.868960718806431032e+04 2.866228350968227460e+04 2.868315970420756275e+04 2.869635564429494116e+04 2.865091191402376353e+04 2.864911831057181917e+04 2.857345517538168497e+04 2.867193785489788934e+04 2.866023852609326059e+04 2.870047143506137218e+04 2.868168592037623603e+04 2.868506565003416472e+04 2.864554009771273559e+04 2.866920986932989035e+04 2.868334955557832654e+04 2.861880777654547273e+04 2.858455760576800822e+04 2.862823781646322095e+04 2.860732362853880477e+04 2.853684694494263022e+04 2.857616100372250730e+04 2.857815110409903355e+04 2.854069258925841859e+04 2.859740140762431110e+04 2.858291366578541056e+04 2.859030731033669144e+04 2.858055367910028872e+04 2.859972423545233323e+04 2.865164022602325713e+04 2.863264557310562668e+04 2.859205747233654984e+04 2.863319764699446387e+04 2.867325261667053564e+04 2.866924357114126178e+04 2.860315397547983230e+04 2.862710515072331327e+04 2.861192761561353473e+04 2.861704044508678635e+04 2.863358767872661701e+04 2.866216517933160139e+04 2.865531464988111111e+04 2.863579091968906869e+04 2.860584779065884504e+04 2.864608593515594475e+04 2.855720905860169660e+04 2.859421956746614887e+04 2.858127428035907360e+04 2.860010000523669805e+04 2.857209514270791624e+04 2.855893024038729345e+04 2.853174573738092295e+04 2.857946400062266548e+04 2.857888617578488629e+04 2.859162116236317161e+04 2.854259960311838586e+04 2.847871490592636837e+04 2.849677464212349150e+04 2.849821729432874417e+04 2.849408575630151608e+04 2.848666536854699007e+04 2.847834484196191261e+04 2.847842763579345774e+04 2.845817645002526842e+04 2.843240193463433388e+04 2.844455705387012131e+04 2.836390909852954792e+04 2.838459376418790271e+04 2.835280006848174889e+04 2.835544396119399244e+04 2.834024142545175346e+04 2.836840101493537077e+04 2.832104627255869127e+04 2.833644327639545008e+04 2.835650416160349414e+04 2.836756042790261563e+04 2.835916344469941032e+04 2.837379149718472036e+04 2.836008134215132668e+04 2.834075977037733901e+04 2.832668938176269512e+04 2.831412676788165845e+04 2.830390352529421943e+04 2.829666658948211625e+04 2.835386088606521662e+04 2.834245604378833013e+04 2.839537328045202594e+04 2.836540950368747144e+04 2.835634551791611739e+04 2.837124498182416573e+04 2.836176072627491158e+04 2.838688367374289010e+04 2.836726508154728799e+04 2.841313476295983855e+04 2.839341204145858865e+04 2.836875621397448049e+04 2.841497816379427604e+04 2.838522344904141573e+04 2.838463934095024160e+04 2.841940715185597219e+04 2.837590688212728492e+04 2.841000405724579105e+04 2.838523142126354287e+04 2.840756776381913733e+04 2.840503018897563015e+04 2.837104332223589518e+04 2.840120874766194174e+04 2.838109952357289876e+04 2.840348110797631671e+04 2.834813740966495243e+04 2.836909800120021464e+04 2.841195405038573153e+04 2.836190447150883483e+04 2.833522780469721329e+04 2.839613590920343995e+04 2.840127036864210095e+04 2.837823834370350596e+04 2.838632404862811745e+04 2.838754995852639331e+04 2.837841513892264993e+04 2.835986839517964836e+04 2.837870335085572515e+04 2.837496502540627989e+04 2.836689714001328684e+04 2.837932179206476212e+04 2.836265838197132689e+04 2.838385942838861592e+04 2.837928556355672117e+04 2.843597517047471047e+04 2.842804954304814237e+04 2.844875751212349132e+04 2.846756847267971170e+04 2.845907663429901731e+04 2.848472206456817730e+04 2.847560902837579124e+04 2.853199056437794570e+04 2.852015500368248831e+04 2.852446336461009560e+04 2.846085725242344051e+04 2.849987516230887559e+04 2.850465430028122864e+04 2.845139172089464773e+04 2.844297007182802190e+04 2.849107511863780383e+04 2.852681414950387625e+04 2.853800928636896060e+04 2.849188609730510871e+04 2.850407699880909422e+04 2.848029849814677073e+04 2.847467895040738949e+04 2.848527507642393903e+04 2.848573656356409992e+04 2.844203270857944517e+04 2.848260015601892883e+04 2.842180196034226537e+04 2.845276709748487701e+04 2.843838595969335074e+04 2.845789986215927274e+04 2.851535647293607326e+04 2.856252384176901614e+04 2.852350114614561244e+04 2.850488541267742039e+04 2.849854113197511833e+04 2.848825478489875604e+04 2.848055388325378954e+04 2.841571391747981033e+04 2.841143301923276522e+04 2.848566829342940036e+04 2.841303653550927993e+04 2.844664572353432231e+04 2.843186286968617787e+04 2.845676101890858263e+04 2.849363867854831187e+04 2.849000263454063679e+04 2.844162537515800796e+04 2.845467967981006223e+04 2.845628651442534101e+04 2.850879923692856391e+04 2.850309918272418872e+04 2.845638814744623232e+04 2.846197076833159372e+04 2.841240274024210521e+04 2.841921338064715383e+04 2.841948708869804614e+04 2.845546244685164493e+04 2.844937085316468801e+04 2.838133893283455109e+04 2.842565826198318973e+04 2.846680154046541793e+04 2.841470220204846919e+04 2.835986823403713424e+04 2.835421841416827374e+04 2.838548394579430169e+04 2.839129818914584030e+04 2.836927250302659013e+04 2.838868266959847824e+04 2.837949936310328121e+04 2.837922913672483628e+04 2.836630406900061280e+04 2.840760965114372084e+04 2.844835611706678901e+04 2.844178239390306044e+04 2.843618068887608388e+04 2.847809229066624903e+04 2.849056066423703669e+04 2.848615823640126837e+04 2.849552868779936034e+04 2.847134979246573130e+04 2.845809762701714499e+04 2.845947506785506266e+04 2.837533647108427613e+04 2.840351963224404972e+04 2.836490761720601222e+04 2.837652386975061745e+04 2.836573354048354668e+04 2.836193082632550068e+04 2.838798841056811580e+04 2.839102259664562735e+04 2.835922767130630018e+04 2.841114281844670404e+04 2.837610803416709314e+04 2.834857567556312279e+04 2.838859065196198208e+04 2.832489624568124054e+04 2.834531980584304983e+04 2.838525647216260404e+04 2.834720902275865592e+04 2.834314958748713980e+04 2.836544602550072523e+04 2.834906180622428292e+04 2.831749619946905659e+04 2.830450574629394760e+04 2.831044193642200844e+04 2.826004415057606093e+04 2.828850040680414168e+04 2.831030231539005035e+04 2.830889001284316328e+04 2.834180658101435984e+04 2.834432518505242115e+04 2.829739867713828789e+04 2.833359122688017305e+04 2.836848859831917434e+04 2.832418261685322068e+04 2.826707185485703667e+04 2.829504338971531251e+04 2.834095373861331973e+04 2.830026923692082346e+04 2.834726983241012567e+04 2.829689469102590738e+04 2.830745826306836898e+04 2.837874221145886258e+04 2.836965885507552230e+04 2.842063824318564730e+04 2.846891464433375222e+04 2.846873060251933202e+04 2.848515814564438551e+04 2.848101158376245439e+04 2.846712202049161351e+04 2.847884028752183440e+04 2.843605932170400047e+04 2.847138031775265335e+04 2.848147447599491352e+04 2.852005776726172189e+04 2.851367326947339097e+04 2.854370361849386245e+04 2.851287192591023268e+04 2.858421460980080883e+04 2.855369135893844941e+04 2.854742695629342779e+04 2.855263419815680390e+04 2.856825790471182700e+04 2.853291983598829393e+04 2.855632622120320593e+04 2.850341489169650231e+04 2.854367184502360033e+04 2.853334774982541421e+04 2.854760086691488323e+04 2.852961590302536933e+04 2.855605251832441718e+04 2.855468248439514355e+04 2.862974412510473121e+04 2.856677436812099768e+04 2.855025653870813039e+04 2.852717949016492275e+04 2.853898812924091908e+04 2.853454265906398359e+04 2.853200344522424348e+04 2.853543323090900594e+04 2.852213873963154037e+04 2.853649379515553301e+04 2.852150656375211838e+04 2.853527968590844830e+04 2.846228531804923477e+04 2.849512632774365193e+04 2.846466848662270786e+04 2.851464873975304363e+04 2.846714575780865562e+04 2.850091317637462271e+04 2.846564909219801120e+04 2.845117071559384931e+04 2.842094375372775903e+04 2.846471551885467488e+04 2.840088306967856988e+04 2.838952674345854030e+04 2.843155540829190431e+04 2.832677103451713992e+04 2.837750392056474084e+04 2.839178854899599901e+04 2.839700925197906327e+04 2.842329134965709090e+04 2.841044685381741147e+04 2.844619936473271446e+04 2.849074462916471748e+04 2.848159758387578768e+04 2.848821398931389558e+04 2.846292160994696314e+04 2.842945621875977304e+04 2.842595308993178696e+04 2.845718550500506171e+04 2.843359030828513642e+04 2.839741840544903971e+04 2.838136666592763868e+04 2.837917678374087700e+04 2.834866417724142957e+04 2.833777229580744824e+04 2.836639488990518657e+04 2.835793244239168052e+04 2.841290612820136812e+04 2.840040560339915100e+04 2.838385829696054134e+04 2.839650004368240843e+04 2.839218651323586892e+04 2.837365053501910734e+04 2.836183271391108065e+04 2.831675882027175612e+04 2.835007558971794060e+04 2.834336995999870123e+04 2.836604446570336586e+04 2.840120581272898926e+04 2.843790945718725925e+04 2.845191400680537845e+04 2.838277832130815659e+04 2.833571856977654170e+04 2.837191537724969385e+04 2.835857325061313168e+04 2.838622167846412776e+04 2.836355385712688440e+04 2.834854910176814519e+04 2.832956554612326727e+04 2.830694678309988012e+04 2.831110153076788993e+04 2.830200904939866814e+04 2.831193780091356530e+04 2.826516079213295234e+04 2.825553498214805222e+04 2.822240149987173936e+04 2.819649475736205568e+04 2.820623177463934189e+04 2.817653974630493030e+04 2.812860462779565205e+04 2.812862240943619327e+04 2.817306159391440087e+04 2.813829452244747154e+04 2.815634293960798459e+04 2.815964371919730183e+04 2.817468757076772818e+04 2.820843859389052886e+04 2.819889444833907692e+04 2.817149041751059849e+04 2.818602271232054773e+04 2.817375079430550977e+04 2.816081889601637522e+04 2.816608184692470604e+04 2.818498005151106554e+04 2.826179387507928914e+04 2.818039765576907303e+04 2.824381012216479212e+04 2.822610679411531237e+04 2.818779217018562485e+04 2.820687373775790184e+04 2.822542308653141299e+04 2.829235932700536432e+04 2.829125641469125912e+04 2.831091754747930463e+04 2.831816555115828305e+04 2.828868546314767082e+04 2.827080019486286983e+04 2.828789848694591274e+04 2.828143294034327846e+04 2.830649948096731532e+04 2.825273399789788164e+04 2.826950185931705346e+04 2.831122592991868441e+04 2.831845156199072517e+04 2.832875571200487320e+04 2.831337251669500256e+04 2.832807579061955403e+04 2.831692060990445680e+04 2.828040918511482960e+04 2.829135822756770722e+04 2.830443670548255250e+04 2.834231233088246154e+04 2.834390995108046627e+04 2.835985404023281808e+04 2.833264278320057201e+04 2.832093275387206086e+04 2.835729552272745059e+04 2.835791387361671150e+04 2.830374626918843205e+04 2.833396478179139012e+04 2.831503070166032921e+04 2.838154500927155823e+04 2.834918303231448590e+04 2.837839864751125424e+04 2.837045304701602072e+04 2.835400686029742064e+04 2.831427471612500449e+04 2.833847097258889335e+04 2.829943703078058752e+04 2.828297701986018001e+04 2.826208195732951935e+04 2.824482055079213023e+04 2.825759635769971283e+04 2.834145605939277448e+04 2.828680198518073666e+04 2.825513772246048757e+04 2.828473143279998840e+04 2.828401589071825947e+04 2.819275289858221367e+04 2.822251617584315682e+04 2.821369066279285107e+04 2.823578094880909703e+04 2.823506764183722771e+04 2.824924670380239331e+04 2.825421840043582415e+04 2.826469922957769450e+04 2.824672534491963233e+04 2.824747280936118841e+04 2.821138642001214612e+04 2.826787989302881033e+04 2.830773922199206208e+04 2.826750259347428437e+04 2.825574644518637433e+04 2.822334698901389856e+04 2.828124845631391872e+04 2.825073819408519194e+04 2.828985243688747141e+04 2.827039940146060326e+04 2.825480920149407757e+04 2.829285290721517595e+04 2.834496893329611703e+04 2.834182991093816963e+04 2.840254172473205836e+04 2.839209521925566514e+04 2.840405883501948483e+04 2.838278645842058540e+04 2.844407214056967132e+04 2.839365183147036441e+04 2.843338693666969994e+04 2.843999825388218596e+04 2.842898012411059244e+04 2.845473647972577965e+04 2.844392428069657399e+04 2.844063017031921481e+04 2.842659983729606029e+04 2.842427579395876819e+04 2.841163158334069158e+04 2.842863515204710347e+04 2.843140057625211921e+04 2.843498769419742530e+04 2.844406986502894142e+04 2.839647526722738621e+04 2.842349481272438425e+04 2.847719403575931938e+04 2.841210868993126496e+04 2.841009686781210985e+04 2.844618318975739385e+04 2.847966331183154762e+04 2.844153453619870197e+04 2.845036506275440115e+04 2.849557173177991717e+04 2.848494875963730374e+04 2.839339311432967224e+04 2.837388885537940223e+04 2.835827378871619294e+04 2.834244729313543939e+04 2.834567171236990544e+04 2.832925652913190788e+04 2.833947258934143611e+04 2.835575844427091579e+04 2.831257323419229215e+04 2.830328512963035610e+04 2.828509968904792186e+04 2.824195213096481893e+04 2.824010950721959307e+04 2.830776739210031155e+04 2.827471769584972571e+04 2.826277875756845970e+04 2.825812659242437076e+04 2.819351703372707198e+04 2.820911631676827164e+04 2.819091912976695312e+04 2.819625694166465473e+04 2.820216125342659871e+04 2.817476223359116193e+04 2.819131152029956502e+04 2.819402691669523119e+04 2.815716661054758515e+04 2.818190036097219854e+04 2.817270117773464153e+04 2.818616868215661452e+04 2.818568228605398690e+04 2.814468172000138293e+04 2.815597148416520213e+04 2.817254662163903777e+04 2.819449853481165337e+04 2.824660466441584504e+04 2.825152350620668949e+04 2.825837657367127758e+04 2.819207952459595617e+04 2.819207493828976658e+04 2.823464729759956390e+04 2.820457447465102450e+04 2.823882866930400269e+04 2.824295711813361049e+04 2.820769019849837059e+04 2.820160051806224146e+04 2.817749647327787898e+04 2.817937816642529287e+04 2.820777120967909286e+04 2.822527671967657079e+04 2.822138216488035323e+04 2.826248930461535201e+04 2.826386943422185868e+04 2.828976274982142786e+04 2.831203251066045050e+04 2.830762599279589267e+04 2.828410483326813846e+04 2.827531140392279849e+04 2.825442732253112263e+04 2.830971319571604545e+04 2.830335457001856048e+04 2.833469469439742170e+04 2.827563840444702873e+04 2.829882625482985895e+04 2.828229537783446722e+04 2.828986645407176547e+04 2.829288255681651572e+04 2.827749624691516146e+04 2.831806338344867618e+04 2.832743077862522841e+04 2.833708030288641748e+04 2.832361677106153365e+04 2.836163772151796366e+04 2.833449659730794519e+04 2.838052300460735205e+04 2.839433419334659266e+04 2.842295780519227628e+04 2.837201905429271574e+04 2.835833791993008344e+04 2.836595197822452610e+04 2.831608468974933567e+04 2.831246900678136808e+04 2.835259438572156068e+04 2.834994669658760540e+04 2.837993489651030541e+04 2.833362650714035044e+04 2.834318883951412499e+04 2.831997969786197427e+04 2.832507023345258131e+04 2.835160049123304998e+04 2.832364853590648272e+04 2.836888119900519087e+04 2.835866025319746041e+04 2.837222603629612422e+04 2.834881437773707148e+04 2.834592524574981144e+04 2.832899608775485103e+04 2.830291429582202909e+04 2.833987790377968122e+04 2.832996249729918782e+04 2.834045626401624395e+04 2.836197972635060796e+04 2.832829101099263062e+04 2.837053197920217281e+04 2.835339438324285948e+04 2.834052811052260950e+04 2.833570229652395938e+04 2.834973656468753325e+04 2.833554244905106680e+04 2.832124541996299376e+04 2.834560712238195993e+04 2.835885522385719378e+04 2.831716874013211782e+04 2.833888398456513096e+04 2.829257768838286574e+04 2.829591394514740023e+04 2.828596745437700156e+04 2.829722253901149088e+04 2.826779833889237125e+04 2.826239239837091372e+04 2.822585016219816680e+04 2.823657219934163732e+04 2.827082988485517853e+04 2.829230511609510359e+04 2.828232304176037724e+04 2.825520545855318051e+04 2.831455664048388280e+04 2.828218755967891411e+04 2.826174286597069658e+04 2.822539892172333202e+04 2.826354732975894149e+04 2.828793319756375786e+04 2.830258520265965126e+04 2.834398380053219080e+04 2.831426369109416191e+04 2.834098103296830959e+04 2.829879283763813146e+04 2.831620957321253445e+04 2.831988016837003670e+04 2.830916008185280589e+04 2.833461629153387548e+04 2.829622416631413944e+04 2.826289281780650708e+04 2.827024087969944594e+04 2.822634163132800313e+04 2.832893779121004263e+04 2.829424353519124998e+04 2.833494471943241660e+04 2.835028544069855343e+04 2.834402288615566067e+04 2.833493721837220073e+04 2.838252685047735577e+04 2.840840279376137551e+04 2.843132681888027582e+04 2.842192799570799616e+04 2.839644403357359261e+04 2.840136221124006624e+04 2.841932468877037536e+04 2.844010491987441492e+04 2.846267855502206658e+04 2.844149386374392270e+04 2.836064298849928309e+04 2.836434258081763255e+04 2.841830558195269259e+04 2.835836221671149906e+04 2.833763430798826084e+04 2.833661357836220850e+04 2.840181455450910289e+04 2.839051819746374167e+04 2.835999528845915120e+04 2.837022133925537855e+04 2.832753882118723777e+04 2.835592288335705962e+04 2.832440419889528130e+04 2.829531863321488709e+04 2.827821242721458475e+04 2.833329426044254797e+04 2.834437276032275258e+04 2.831948089276265091e+04 2.834521527470580622e+04 2.838753592631636639e+04 2.837111495628252669e+04 2.835762958453889951e+04 2.835428714114911782e+04 2.835656567449071372e+04 2.837084441656967101e+04 2.837892120000935029e+04 2.834585376857198571e+04 2.833132941224156457e+04 2.836760360762745040e+04 2.841842402843504897e+04 2.839289506111062656e+04 2.838227456795046965e+04 2.835241362710820977e+04 2.837697746818634914e+04 2.835680750501402872e+04 2.834372512486031701e+04 2.841529032595792887e+04 2.848461754934418423e+04 2.845457986621029340e+04 2.846926062776755498e+04 2.847909333904528467e+04 2.846679136526860384e+04 2.848858154940726308e+04 2.850805601535701499e+04 2.843218788326990398e+04 2.842839428611365292e+04 2.844725844193940429e+04 2.845864184302358262e+04 2.853135074702520069e+04 2.848303479687008439e+04 2.846367947817473760e+04 2.846163121387108185e+04 2.847665039827473811e+04 2.848508992594409210e+04 2.854634795001114617e+04 2.854873033294279594e+04 2.858440629771367458e+04 2.859320513830030541e+04 2.861114678603146604e+04 2.858969980026931444e+04 2.863383898597648658e+04 2.861757635536025555e+04 2.861539061375017627e+04 2.862456422978460978e+04 2.866538457615046354e+04 2.863916236267574641e+04 2.862379622930115511e+04 2.862601602041207661e+04 2.863879282119513664e+04 2.862178874592450302e+04 2.862344857597504961e+04 2.864297230513396062e+04 2.863936635338814449e+04 2.864560017918642916e+04 2.865838004282163820e+04 2.864513263844626636e+04 2.865100078437661432e+04 2.865867148508937316e+04 2.865965651723277188e+04 2.869485707574998014e+04 2.871685702597046838e+04 2.863648736171608834e+04 2.866606555814453895e+04 2.867563953440262048e+04 2.871068353436088364e+04 2.869720901675457571e+04 2.869153432664083084e+04 2.868722068442195814e+04 2.871016650832646701e+04 2.871275701654129443e+04 2.873434518859529635e+04 2.868133485185658719e+04 2.871666877228239173e+04 2.876618216935831151e+04 2.874811193490387814e+04 2.876075598463555798e+04 2.876032586409534997e+04 2.874314204717639223e+04 2.872071727240370456e+04 2.870263494915051342e+04 2.868240626579322634e+04 2.870106144274774124e+04 2.871484798027278521e+04 2.871031037290348468e+04 2.874585680749765743e+04 2.873056880206538699e+04 2.875465466374449170e+04 2.873481091007904615e+04 2.876570507087138321e+04 2.871615054097969187e+04 2.871194842015882386e+04 2.871373243692413962e+04 2.876185336722027205e+04 2.867312669356913830e+04 2.872415796414490251e+04 2.870410258582735332e+04 2.869655464716962524e+04 2.868909724857456968e+04 2.870419456773198544e+04 2.873907841842606649e+04 2.872756040604885493e+04 2.868998668369911320e+04 2.868526532323668653e+04 2.867455663997183001e+04 2.861143285210978502e+04 2.859871741236170055e+04 2.863919386656972347e+04 2.858359631585380703e+04 2.855175816968370418e+04 2.849514246850287964e+04 2.852880144224867399e+04 2.862398475454123400e+04 2.862769569882266296e+04 2.855910019913519864e+04 2.856307391133466081e+04 2.857108376078003494e+04 2.856290945729772284e+04 2.852747974779481956e+04 2.848720010295762040e+04 2.851824867231029202e+04 2.846893095583182730e+04 2.841526344683667776e+04 2.837245717444571346e+04 2.842256131389024813e+04 2.843349717295793380e+04 2.845595119505591356e+04 2.849193457320890593e+04 2.845993731185437719e+04 2.845954459823565412e+04 2.841502638420044241e+04 2.837082698453161356e+04 2.837617230981334433e+04 2.837891505098634661e+04 2.839762830227649101e+04 2.845484002642954874e+04 2.844761430922176442e+04 2.842891135430748909e+04 2.842193795146295815e+04 2.844920136975668720e+04 2.842133074355317149e+04 2.842210472582612420e+04 2.840949971033429756e+04 2.839901532745232907e+04 2.841858915984055784e+04 2.840549463603014738e+04 2.840081100998816692e+04 2.838596802488257163e+04 2.839250891522203528e+04 2.844598142968054526e+04 2.843141810074824389e+04 2.840155113993345731e+04 2.839668231158599519e+04 2.835715806955277367e+04 2.837009153612655064e+04 2.840181406534702546e+04 2.835803978153295975e+04 2.838801976378315521e+04 2.840404731411165994e+04 2.836921562713404273e+04 2.841447701307892203e+04 2.837496045835242694e+04 2.840594881038162202e+04 2.841524784490328602e+04 2.841135385152063100e+04 2.839547750173463646e+04 2.838816354662058075e+04 2.833405683798169412e+04 2.830583147304257727e+04 2.832103348102043310e+04 2.829767763357420336e+04 2.831134686475310809e+04 2.832292210875463206e+04 2.836476840937329689e+04 2.835233845734748684e+04 2.834255453824678261e+04 2.833292418130900478e+04 2.832001733198010697e+04 2.829873997804830651e+04 2.830513699640681443e+04 2.827753873041858969e+04 2.832071727834112608e+04 2.834619545544956054e+04 2.836747809677726036e+04 2.833250666892038134e+04 2.831675319778939956e+04 2.832289608339994811e+04 2.833337917376457699e+04 2.829294070296232167e+04 2.834853587083838647e+04 2.832772384047348169e+04 2.831143320562789086e+04 2.834138346642463148e+04 2.831289902654487378e+04 2.838024470068109440e+04 2.838286025113314099e+04 2.835130057153799498e+04 2.835087078299247878e+04 2.837962769875779122e+04 2.842126005741557310e+04 2.841249164848160217e+04 2.837425172041102269e+04 2.836674010930532677e+04 2.836420243945239781e+04 2.835603282726012185e+04 2.834741939588199602e+04 2.836128833838369974e+04 2.832579733713546739e+04 2.834929305078650941e+04 2.837576122521686557e+04 2.840105677217166885e+04 2.844004639919460169e+04 2.847157247725302295e+04 2.845350586937673506e+04 2.845808723319043565e+04 2.843009385693110016e+04 2.847109996193773623e+04 2.839935343413640294e+04 2.840432758842513067e+04 2.847181968930652874e+04 2.845617450582185120e+04 2.845786669191126930e+04 2.840150419112271629e+04 2.840654459032578598e+04 2.838575686506544298e+04 2.841664428299021529e+04 2.842358725734903783e+04 2.841392787632464751e+04 2.843234136640427096e+04 2.844984730565863720e+04 2.845032776976592140e+04 2.846353623118570977e+04 2.848177351397264283e+04 2.848149259091258136e+04 2.850995234801529659e+04 2.854223778158101413e+04 2.855609861336334143e+04 2.855137112576336585e+04 2.856984812541756401e+04 2.855469464293615238e+04 2.850129067564069919e+04 2.853296930534491548e+04 2.852909703543244177e+04 2.844892155617843673e+04 2.848278238582937047e+04 2.847790539653174346e+04 2.837494192576145724e+04 2.841105967864183549e+04 2.840759736862182035e+04 2.838138095809785591e+04 2.839126179467859038e+04 2.836208074074671094e+04 2.834490716946531029e+04 2.830655093272758677e+04 2.832598768966814168e+04 2.833372627791681589e+04 2.837993581997240835e+04 2.832422886385678066e+04 2.834812052865603619e+04 2.838532460739926682e+04 2.836891636456198466e+04 2.831952908585637124e+04 2.834643669582612347e+04 2.834058275962409243e+04 2.832057870084928072e+04 2.827724941214811406e+04 2.832578164577965435e+04 2.830980205420631319e+04 2.827141240677642054e+04 2.825642501112737591e+04 2.826127434187976178e+04 2.830427217371218285e+04 2.833793027916925712e+04 2.838608171593186125e+04 2.834967564816507729e+04 2.831816454482616609e+04 2.837002524701002039e+04 2.832702178246913536e+04 2.836041509879852674e+04 2.834940170656569535e+04 2.836322791947353835e+04 2.832751378920467323e+04 2.830900426102685014e+04 2.830227195733969711e+04 2.831481768276454022e+04 2.827518984918089336e+04 2.832285142591506155e+04 2.838506687212597535e+04 2.831908158693632504e+04 2.833435768883240235e+04 2.833131215707250522e+04 2.832993192056797488e+04 2.835869217037825729e+04 2.835101854937788448e+04 2.832737354553023761e+04 2.833173528187556076e+04 2.836654895284977101e+04 2.837239836585615558e+04 2.838285240970064842e+04 2.842156070336087578e+04 2.841599667054303427e+04 2.844379098022339531e+04 2.844449785312222957e+04 2.842159607034737928e+04 2.843703263375063034e+04 2.840415980695581675e+04 2.845385295805026544e+04 2.844985613417216155e+04 2.849786342137021347e+04 2.842848730876832633e+04 2.849269528215571700e+04 2.849517188327341137e+04 2.844932118539050134e+04 2.846886158353249630e+04 2.842718827776024045e+04 2.842298903457151391e+04 2.842860369400153286e+04 2.837285364968633075e+04 2.837507706612658512e+04 2.831693923540262767e+04 2.834588946539229073e+04 2.830423840768148875e+04 2.827092659126803846e+04 2.830899286088643566e+04 2.830805850271945383e+04 2.830708120048415003e+04 2.827558684816903406e+04 2.829207925967517440e+04 2.828127093780681025e+04 2.825403331956056718e+04 2.822317733895106358e+04 2.821874160799437595e+04 2.823656945029237249e+04 2.825869869404329802e+04 2.823672303547429328e+04 2.827383145764434084e+04 2.823946136073645175e+04 2.826593451086001369e+04 2.825443320945990126e+04 2.825621377466199920e+04 2.831829951309568423e+04 2.823524236781687432e+04 2.820561698426759540e+04 2.824190106353275041e+04 2.821913325949324644e+04 2.822874057310179705e+04 2.822516755700073190e+04 2.817250035750775351e+04 2.813191408039828093e+04 2.813106609950643178e+04 2.810751985056233389e+04 2.814635475957769449e+04 2.813494368845707504e+04 2.809243399152175334e+04 2.812277733890658419e+04 2.806362101155860000e+04 2.811489345864564893e+04 2.815079445706712067e+04 2.809540848813947741e+04 2.812425266950696823e+04 2.814881989346113915e+04 2.812876436385712805e+04 2.814294973875502546e+04 2.815485027431023991e+04 2.811795778963296834e+04 2.814697142556371182e+04 2.813453058284262079e+04 2.811877952613469461e+04 2.812767335936677773e+04 2.810694353973090983e+04 2.811541701210828251e+04 2.808843681326770093e+04 2.809350209913092840e+04 2.812691931866689629e+04 2.813844980195628887e+04 2.814039060757791231e+04 2.808813467294671864e+04 2.811945228013777887e+04 2.810963295990963161e+04 2.812700282842600427e+04 2.809638168700177630e+04 2.810161236656332403e+04 2.812090840882655903e+04 2.809875376724624221e+04 2.806792766258550546e+04 2.811601867868841509e+04 2.811249762942140660e+04 2.816256886406746344e+04 2.810509219563929946e+04 2.809906594983753166e+04 2.811655539974167550e+04 2.810841354774868523e+04 2.805730016141852320e+04 2.804293813259192029e+04 2.801578230957657797e+04 2.803577283317001275e+04 2.806456075409712503e+04 2.805135392026209229e+04 2.801401095742161488e+04 2.800206001069131526e+04 2.802203511815188904e+04 2.804651804037026523e+04 2.803590581724138246e+04 2.804895626578748488e+04 2.798991257809773015e+04 2.800858921569515951e+04 2.803779656062901995e+04 2.802910984781121442e+04 2.803660276487633746e+04 2.803493252839659181e+04 2.797792303642085972e+04 2.795909629211760694e+04 2.789569756410049013e+04 2.791257087288179537e+04 2.790361248115196940e+04 2.791684677536223899e+04 2.790626492185402094e+04 2.793073327577089367e+04 2.791146631347429138e+04 2.789714434649094255e+04 2.791959947008717791e+04 2.790218997545409366e+04 2.795746588525008337e+04 2.800062753741438792e+04 2.797392263871968680e+04 2.798193120791142792e+04 2.797030458868724236e+04 2.801424587687907479e+04 2.798271721103669915e+04 2.799754896571979407e+04 2.801395888821740300e+04 2.802318643820749639e+04 2.808153568739104230e+04 2.807246053617368307e+04 2.811501203251710467e+04 2.804298863472312587e+04 2.804295902573579951e+04 2.807161087408871390e+04 2.805399927156322155e+04 2.806530678451499625e+04 2.806598084077553358e+04 2.802920454362577584e+04 2.806777307716510040e+04 2.805741076338871426e+04 2.802677375006130023e+04 2.800775398413143921e+04 2.806315506031869882e+04 2.804829406945185838e+04 2.807879687170415491e+04 2.801612029706183239e+04 2.809162352832115357e+04 2.807953307875951577e+04 2.810566860184337565e+04 2.805538945787095145e+04 2.808291428638169964e+04 2.811514992586250446e+04 2.817724292728365253e+04 2.813481820563554356e+04 2.815346524645085810e+04 2.816662961389203701e+04 2.816763066389195956e+04 2.814912643312625005e+04 2.818293852673642687e+04 2.809149004949436494e+04 2.816936084849674080e+04 2.814359757469375836e+04 2.816309732347417957e+04 2.817610666699663852e+04 2.815685099871079365e+04 2.818429929705603354e+04 2.816658684232572705e+04 2.818038051287386770e+04 2.818697499315131063e+04 2.821710336450405521e+04 2.818667443835924860e+04 2.818086304636167188e+04 2.820124928921028550e+04 2.820905414437464424e+04 2.821961542767345600e+04 2.816677760738466532e+04 2.820921466571721248e+04 2.819222583114130975e+04 2.818032064380180964e+04 2.813124004977966615e+04 2.820868577142281356e+04 2.819165461370635603e+04 2.824882952945565194e+04 2.825377826348500457e+04 2.830316888894354997e+04 2.822337514954058861e+04 2.820167714414164220e+04 2.821016927039430811e+04 2.817781690918019012e+04 2.817513975483256945e+04 2.817032393222061728e+04 2.815686336056735308e+04 2.811969351316493703e+04 2.812440106630839000e+04 2.811266888067698164e+04 2.814102427994033496e+04 2.808760934249404818e+04 2.811697616716611083e+04 2.810835794584646646e+04 2.810544687479150889e+04 2.810179439921491576e+04 2.805539496062420585e+04 2.804611248986318969e+04 2.808066063218620911e+04 2.806360919517698130e+04 2.810389835281489286e+04 2.808202164606212682e+04 2.808978530056811724e+04 2.803325946580942036e+04 2.802034465128332886e+04 2.805244974502296827e+04 2.805103802753968557e+04 2.802595224148012494e+04 2.806387727328668916e+04 2.807312865715477892e+04 2.808049598081557269e+04 2.808277900970800329e+04 2.806390707174276031e+04 2.808167168689729806e+04 2.813314405549801450e+04 2.811290030844078137e+04 2.809459396245031530e+04 2.808507537736872109e+04 2.803389649436846958e+04 2.803114383775270835e+04 2.805507944530605891e+04 2.808417522244364955e+04 2.808708590056255707e+04 2.805938936996436678e+04 2.807279763895917858e+04 2.806866336018999573e+04 2.809935765320697101e+04 2.808784497999147425e+04 2.805723463989623633e+04 2.813014009842835731e+04 2.811894193468661251e+04 2.809975848227571623e+04 2.809319154334208724e+04 2.811427010312020502e+04 2.809314580844369630e+04 2.813052680150331798e+04 2.816697562053369256e+04 2.818016110554506304e+04 2.815141708380356431e+04 2.815338467908922757e+04 2.813573054300026342e+04 2.816247987687830027e+04 2.816106910842318030e+04 2.817836506601843575e+04 2.821718147078808033e+04 2.820749921090677890e+04 2.829324417247939709e+04 2.832222019173761146e+04 2.827947078021170819e+04 2.830540072458153372e+04 2.829706680473063170e+04 2.831073065651199795e+04 2.827979307978313955e+04 2.828524971758078755e+04 2.825132276306322456e+04 2.824468776011166847e+04 2.823322897561870923e+04 2.822213696373478524e+04 2.822385900837177905e+04 2.828646989723766819e+04 2.823210287276651070e+04 2.821253551935440191e+04 2.823889744565647925e+04 2.824959547416121859e+04 2.818313325782018728e+04 2.823100616857672503e+04 2.823495568710980660e+04 2.822797640105589744e+04 2.829021653719339884e+04 2.820144387737532816e+04 2.823701518706272327e+04 2.828341741935280879e+04 2.827072967730144592e+04 2.824414477575525962e+04 2.827335274753246995e+04 2.826757566369226333e+04 2.828217908031315528e+04 2.824443867031115224e+04 2.824097073906384685e+04 2.822067298548179679e+04 2.826393898108746725e+04 2.825488281536408249e+04 2.826390722168453067e+04 2.822192747414277983e+04 2.820420916202069566e+04 2.817778316472658844e+04 2.818300252061116771e+04 2.816697148739061231e+04 2.817081238530418705e+04 2.814757490792149110e+04 2.810256930978302989e+04 2.809097817902318275e+04 2.809712707018315996e+04 2.808147860482272517e+04 2.810057205744578823e+04 2.811291350277599486e+04 2.812488217851806621e+04 2.818708373710950036e+04 2.816968681264062616e+04 2.819011364064200461e+04 2.820869137823600977e+04 2.816779866710653732e+04 2.825457335934183357e+04 2.824860171772364265e+04 2.821794429521097845e+04 2.825688153206594143e+04 2.824343456338938995e+04 2.821807617025365835e+04 2.827368699699881108e+04 2.828212446796436052e+04 2.824599259272632844e+04 2.828021719548906913e+04 2.832715908501751619e+04 2.832228759435109532e+04 2.837901307354673190e+04 2.833107275415150070e+04 2.839190164688375080e+04 2.838189753666025717e+04 2.843141602839928237e+04 2.845422492410416089e+04 2.845814937498737709e+04 2.848373944930687867e+04 2.850334880471506403e+04 2.849044075468323354e+04 2.847225660384865114e+04 2.848414439150342514e+04 2.842181898383301814e+04 2.841953487217187285e+04 2.844596741024343282e+04 2.851552430326374451e+04 2.853254709605217431e+04 2.848956375124235637e+04 2.847642347779752163e+04 2.851742129464879326e+04 2.850390447521610258e+04 2.850581947588772891e+04 2.849626608604635840e+04 2.847317557468141240e+04 2.848024938103775276e+04 2.848936343228137412e+04 2.846313135650160621e+04 2.843173530007961745e+04 2.844751162978015782e+04 2.848826380585843799e+04 2.843991638101336866e+04 2.845544004191482236e+04 2.848547475108909930e+04 2.849242019341139530e+04 2.851836939073654867e+04 2.852555108160630334e+04 2.851167585724537639e+04 2.857640510436164186e+04 2.857771938805443642e+04 2.854741066615156524e+04 2.853715739740965364e+04 2.852841790345514892e+04 2.850295707898592809e+04 2.851322261116129812e+04 2.850299639286617094e+04 2.852732088595969981e+04 2.846063848723366027e+04 2.843705521759783005e+04 2.839426595961393468e+04 2.840496586920873597e+04 2.842881155230353397e+04 2.840440263011675779e+04 2.833060022562688391e+04 2.833687040527369754e+04 2.834768403888178727e+04 2.834171677031206855e+04 2.830859497737071433e+04 2.827632197436304341e+04 2.837942230315378765e+04 2.835055003862561716e+04 2.838978082328961682e+04 2.840651971435937958e+04 2.835962935055011985e+04 2.841142601096360522e+04 2.835932412440054031e+04 2.832233594200498192e+04 2.840395112569302364e+04 2.835417920356699688e+04 2.837135710401943288e+04 2.838872750157575501e+04 2.844069411295423197e+04 2.834894340126383759e+04 2.838208865978658650e+04 2.834831545819318490e+04 2.836148391536132840e+04 2.838257413161162185e+04 2.839707227143357522e+04 2.839150663265867479e+04 2.839005631642266599e+04 2.839684831833065255e+04 2.838534839746550642e+04 2.837187842468386589e+04 2.839549444064291674e+04 2.840454996854983619e+04 2.840365817489382607e+04 2.844542060467832562e+04 2.839966611102935349e+04 2.839554915346224152e+04 2.844632352021947008e+04 2.839199975678560077e+04 2.837074234799164697e+04 2.839625109048315062e+04 2.838533191323724168e+04 2.837927228847770675e+04 2.838898777851527120e+04 2.841937740034451417e+04 2.842313415547414479e+04 2.846177170033361108e+04 2.845440738775637146e+04 2.849700032961891702e+04 2.847373960529793476e+04 2.855760907341955317e+04 2.852600406167123219e+04 2.852207404198101358e+04 2.847236773252522107e+04 2.851205889848880179e+04 2.848680359713346479e+04 2.843149844716041480e+04 2.849249140188178353e+04 2.848564526193959318e+04 2.847315460265742513e+04 2.840940161984807855e+04 2.839312211776938057e+04 2.840820202605425220e+04 2.837576522389784441e+04 2.840639295964027406e+04 2.840437570002811481e+04 2.838119268218172874e+04 2.838512581881275037e+04 2.838404044876098123e+04 2.837389249472800657e+04 2.836997803014109741e+04 2.842113402735688214e+04 2.847333660657348810e+04 2.846612107027039747e+04 2.843986466571472556e+04 2.846430363915032649e+04 2.847056964670033631e+04 2.846181422757332621e+04 2.846748267286849295e+04 2.846804700560944912e+04 2.843439893622153613e+04 2.838732870509353597e+04 2.844735828216602749e+04 2.842153901906226383e+04 2.841850978074967497e+04 2.844131137031504841e+04 2.844780786929549868e+04 2.847068107213517214e+04 2.842050670432917104e+04 2.840538467187041169e+04 2.838198892529639488e+04 2.838532606363994637e+04 2.837873552875175665e+04 2.837865115349468397e+04 2.836921480207584318e+04 2.842586631339076121e+04 2.841498313533363398e+04 2.841849308287853637e+04 2.840670661136110721e+04 2.843593315540757976e+04 2.836281866182690283e+04 2.833228508975425939e+04 2.838140162357309237e+04 2.837686466424734681e+04 2.838445172167194687e+04 2.835833222031009063e+04 2.831518552929036014e+04 2.836435442895684173e+04 2.840052273474708636e+04 2.846522753034580819e+04 2.845124703322769710e+04 2.841130940319678120e+04 2.842198412411417667e+04 2.845024087729736857e+04 2.846004351147909256e+04 2.837221368137345780e+04 2.836892410361366638e+04 2.837927220550458151e+04 2.838245430319181469e+04 2.837961246420893076e+04 2.837075698261052094e+04 2.833414113017859563e+04 2.830697920553926087e+04 2.835598526302208847e+04 2.831714229306285051e+04 2.830569871025390239e+04 2.830719172502695073e+04 2.831399104187258126e+04 2.828621263099047428e+04 2.832093692623434617e+04 2.830436783051827661e+04 2.830427024148031705e+04 2.833416188148935544e+04 2.834390075886198611e+04 2.836351690994928140e+04 2.836879359918191039e+04 2.836712518224139421e+04 2.837463346579507561e+04 2.837774629912922319e+04 2.833165770762556349e+04 2.836139232705413815e+04 2.839513368645778610e+04 2.844344163735485563e+04 2.845366912962842980e+04 2.846116190181413549e+04 2.846554063798889547e+04 2.850290761817405655e+04 2.854706768940926486e+04 2.851718808594015718e+04 2.854155518654806656e+04 2.851879888953297268e+04 2.850209281356257998e+04 2.853376537210996685e+04 2.852553499994125013e+04 2.857149771851976766e+04 2.857204649148339377e+04 2.856402093623334440e+04 2.852350445734819004e+04 2.855723001863987156e+04 2.855482033383044109e+04 2.857868933525059401e+04 2.858085183637883529e+04 2.860980136428480546e+04 2.862436043346773295e+04 2.863116742390478612e+04 2.861726250220342627e+04 2.864727559643600762e+04 2.867640635098324128e+04 2.867920045464204668e+04 2.866068441883922060e+04 2.868628779681503875e+04 2.866946616525481659e+04 2.868373509237716644e+04 2.867749334365632239e+04 2.870996516972856625e+04 2.870495391073968858e+04 2.868927187480013890e+04 2.863192384423905605e+04 2.864671127463820812e+04 2.863483362756077258e+04 2.864866885391028700e+04 2.870523483531691090e+04 2.871610318076417752e+04 2.874048323765899841e+04 2.870175004836676453e+04 2.865571952898951349e+04 2.864523790836803528e+04 2.863479394204647178e+04 2.860967736773574143e+04 2.857925637483585524e+04 2.853541209498428361e+04 2.855036816688074759e+04 2.854735728405092232e+04 2.855666865427112862e+04 2.855668027842510128e+04 2.860246153679674535e+04 2.857335610104915395e+04 2.853249638069015054e+04 2.857618785427131297e+04 2.858679171373318968e+04 2.854710587706196748e+04 2.854230400459196971e+04 2.855581700294994880e+04 2.850729176584631205e+04 2.848763118857594236e+04 2.855349752438348150e+04 2.852588005216332749e+04 2.849359669534478962e+04 2.848801098417164030e+04 2.848709031158085781e+04 2.847361996448261198e+04 2.848700279362381843e+04 2.849161779865020071e+04 2.847726041448816613e+04 2.847923017999997319e+04 2.849253157059755176e+04 2.848498192845612721e+04 2.845974591556823725e+04 2.852014299786412812e+04 2.855003395924655706e+04 2.845422236361736577e+04 2.843025202575311414e+04 2.847199680761283162e+04 2.848152467399932357e+04 2.841001252743449004e+04 2.843730073578740121e+04 2.840769744908510620e+04 2.846221723838270918e+04 2.842595156620582202e+04 2.844782729576414931e+04 2.845899441259168816e+04 2.844810022894143549e+04 2.844609015486107091e+04 2.846348401552794166e+04 2.846963795677335293e+04 2.841494874678950873e+04 2.843360525887406402e+04 2.840865249474379743e+04 2.849977709100405627e+04 2.851072207150180111e+04 2.859642758855668581e+04 2.855104043281769191e+04 2.856555228753871779e+04 2.859248762695903497e+04 2.855346900678362726e+04 2.859300056360365124e+04 2.857627529345932635e+04 2.856239645145503891e+04 2.857495579477334468e+04 2.857171419211828470e+04 2.855881878057709400e+04 2.855804959270746622e+04 2.853805132999071793e+04 2.857682993703939428e+04 2.854394841701939367e+04 2.845728370288432779e+04 2.848183633151407048e+04 2.849008254305805895e+04 2.851574271448059881e+04 2.851110305185313337e+04 2.844095468328199058e+04 2.850201309470312481e+04 2.849286008477664291e+04 2.849746493326334530e+04 2.843887144451458516e+04 2.846725960142704207e+04 2.841429134823156346e+04 2.838077815398547682e+04 2.836779193927418237e+04 2.839982815117742211e+04 2.837027648827461235e+04 2.835163765529385273e+04 2.836262304940267495e+04 2.845885193651136797e+04 2.841780703954314595e+04 2.842170221160136134e+04 2.843695377201144947e+04 2.843833519700524630e+04 2.837154086225975698e+04 2.836443782968653250e+04 2.842819060234574863e+04 2.841843882325380764e+04 2.840760526228170420e+04 2.838224689513962221e+04 2.838833312233370089e+04 2.839518204341034289e+04 2.834775670560915751e+04 2.845361781297479683e+04 2.843963772966081524e+04 2.841111961532335044e+04 2.837475012851562133e+04 2.838304183948460923e+04 2.839128086577109207e+04 2.843063813776177631e+04 2.838413025236275280e+04 2.836849335502402391e+04 2.831941860297543099e+04 2.835621745043348710e+04 2.832149985446636128e+04 2.834980039673802457e+04 2.833912448245463747e+04 2.834797260956401078e+04 2.836275055209438869e+04 2.840353245184974730e+04 2.836613454903927050e+04 2.839167865664678902e+04 2.837653885393929158e+04 2.837406444947926866e+04 2.840504191537835140e+04 2.839794054903693541e+04 2.837135159148151797e+04 2.837001008203764650e+04 2.841402486208156552e+04 2.841792030718135356e+04 2.839845025611461460e+04 2.845432359554014329e+04 2.848866598093343782e+04 2.853172121347703433e+04 2.850163774775135971e+04 2.856460309436458920e+04 2.856003505577390388e+04 2.854004639352242157e+04 2.854918787482684638e+04 2.854872605863835633e+04 2.852503405436150570e+04 2.856360868485896572e+04 2.852691878074704800e+04 2.844663157892147501e+04 2.843080861110380647e+04 2.837816284005016132e+04 2.837154299847023140e+04 2.834801500740365736e+04 2.834654273711701171e+04 2.834124857161895125e+04 2.830703938419334372e+04 2.833410068927255270e+04 2.834208295993446882e+04 2.837645350740577851e+04 2.834290809844492105e+04 2.832406292535906687e+04 2.836394348272161733e+04 2.833083823505674809e+04 2.837463714341814557e+04 2.832951662985308940e+04 2.833183413752313209e+04 2.833733149323967882e+04 2.834483932666149121e+04 2.838134566854235163e+04 2.840218609920618474e+04 2.838322730966409654e+04 2.835657468482349577e+04 2.835343709869187296e+04 2.842791572944888321e+04 2.838340585099401869e+04 2.842848752030699325e+04 2.842646759153502717e+04 2.843206929999906788e+04 2.835203074135206407e+04 2.841668525473239788e+04 2.837140377607875052e+04 2.842084397292919675e+04 2.837041220344569956e+04 2.838476827914169917e+04 2.835855040290024044e+04 2.834309014568330895e+04 2.835504968878908039e+04 2.834521318964667080e+04 2.834033485676298369e+04 2.837073189488212302e+04 2.832746318658681048e+04 2.833819861722039059e+04 2.832433731318098216e+04 2.831832233244700910e+04 2.830475699325113601e+04 2.835381914772054370e+04 2.829856773101088402e+04 2.832379825001794597e+04 2.832959849716532335e+04 2.831183405217543987e+04 2.830239482824043807e+04 2.831683783435025180e+04 2.833137030916604635e+04 2.833243965700285116e+04 2.832923209429503549e+04 2.831344786785261022e+04 2.836788701092334668e+04 2.833568312334557049e+04 2.835248318414425739e+04 2.836022551035668221e+04 2.838585441770244870e+04 2.840688242856721627e+04 2.843763946175986712e+04 2.839996633993485739e+04 2.841396528127272177e+04 2.844745028048861423e+04 2.849578515796064312e+04 2.847658074035408936e+04 2.851350457776836265e+04 2.845949070180775016e+04 2.849792275411735318e+04 2.852607169014698957e+04 2.852301192804442326e+04 2.851515250295392252e+04 2.852322901433237712e+04 2.855614681562461919e+04 2.851985799603246414e+04 2.850613216020232358e+04 2.848931594059403869e+04 2.844851846492794357e+04 2.849125983844649454e+04 2.844512325023438461e+04 2.841996854936290401e+04 2.841665757080176991e+04 2.844262881603919959e+04 2.843954176105932493e+04 2.843297089057121048e+04 2.843288511768859826e+04 2.844399049271939657e+04 2.844169379877320171e+04 2.841640058633928857e+04 2.848031955059173924e+04 2.850781010011422040e+04 2.852188642267106843e+04 2.849341437652530294e+04 2.847084636898600729e+04 2.849043631912607816e+04 2.842699329843809392e+04 2.844978773698518853e+04 2.843190107767033987e+04 2.841669997406171024e+04 2.843265073759534062e+04 2.843074110560592089e+04 2.840080197809318634e+04 2.838546257055877504e+04 2.840555818284528505e+04 2.835799289908719948e+04 2.835327131169938366e+04 2.841075567642590249e+04 2.844299046790163993e+04 2.842240839230323400e+04 2.843516499544954786e+04 2.842514299851073883e+04 2.846022017267532647e+04 2.840078935950589221e+04 2.836223731269437121e+04 2.832616942964250484e+04 2.837778480139579915e+04 2.839331062556507095e+04 2.833629447269302909e+04 2.835848282065304011e+04 2.830028447967958346e+04 2.834269991802381992e+04 2.830943952263886968e+04 2.828263622876621230e+04 2.825058500048519272e+04 2.828311053727765830e+04 2.828241761157976362e+04 2.828401311960160092e+04 2.829121153659544143e+04 2.828727386661622586e+04 2.826207235504843266e+04 2.834922187127996585e+04 2.831300341723220117e+04 2.833228194145999078e+04 2.837094324201514610e+04 2.845176416217533915e+04 2.846386278984032106e+04 2.841743987570332320e+04 2.840076372100724984e+04 2.842661946885027282e+04 2.845158938470174326e+04 2.846008303614429315e+04 2.846420978534877941e+04 2.850948237333846191e+04 2.851559025844457574e+04 2.849197844211459960e+04 2.846754641616560548e+04 2.849209156093936326e+04 2.849471676087228116e+04 2.846402929980502086e+04 2.843718743292851286e+04 2.842663460070726796e+04 2.837248036104521816e+04 2.840767973013836672e+04 2.840560087710545486e+04 2.836790913799207920e+04 2.843832220081286141e+04 2.837175823285158185e+04 2.836268000905850931e+04 2.834423036855195460e+04 2.834125827812925854e+04 2.834573586682081441e+04 2.833627955913544429e+04 2.830610284079430494e+04 2.835809501011262910e+04 2.838852631369608935e+04 2.839230417401256273e+04 2.840370077382129239e+04 2.836315595782573291e+04 2.835416312119994109e+04 2.833923026502498760e+04 2.832881774186134135e+04 2.832441158492024988e+04 2.831956225572621042e+04 2.831463415459099997e+04 2.830324310255410455e+04 2.836080030743675889e+04 2.827649027352171470e+04 2.832534492757405314e+04 2.833350958685725709e+04 2.834778679503243984e+04 2.830651548562952303e+04 2.826579627059660925e+04 2.828782290438715063e+04 2.829724280682348035e+04 2.829606634566302091e+04 2.835937973008619156e+04 2.830920304626785219e+04 2.832685819906269171e+04 2.834675918726994132e+04 2.837323939510930722e+04 2.836802369018521858e+04 2.834478905955245136e+04 2.838433457677666956e+04 2.832975567164578752e+04 2.838095204864538391e+04 2.839913138507646363e+04 2.839011305826084208e+04 2.840128621364606443e+04 2.837940725118673072e+04 2.838478286163060693e+04 2.837028581013498842e+04 2.836961240380725212e+04 2.832702220408371795e+04 2.833123223508982483e+04 2.831672336428502604e+04 2.832176634825089786e+04 2.832969743691924668e+04 2.833191238378896378e+04 2.836254022564293336e+04 2.836472951744336387e+04 2.835591185440639674e+04 2.837178565359951972e+04 2.835248858276601095e+04 2.833558142476037392e+04 2.834657426092360038e+04 2.837007877978305987e+04 2.836283441779285931e+04 2.830648561400638573e+04 2.833043521515087923e+04 2.832789688547182232e+04 2.833950564109512925e+04 2.835775709738402293e+04 2.827968425711334203e+04 2.830878363916356830e+04 2.830903031265922255e+04 2.833378162456759310e+04 2.830942203185390827e+04 2.833390452142740469e+04 2.828884315779973986e+04 2.828859330908105039e+04 2.827014680792570289e+04 2.826563644244358875e+04 2.830994019649080292e+04 2.830456481736521528e+04 2.831342060499412037e+04 2.834050796616337175e+04 2.828592546925342685e+04 2.831251181085878852e+04 2.832892810255792938e+04 2.827390103308623657e+04 2.829522935423793388e+04 2.830381566959595148e+04 2.832350281776901829e+04 2.835690461311129184e+04 2.835925315962232344e+04 2.833016468981549406e+04 2.830588199775601242e+04 2.832082967057300993e+04 2.833036834237593212e+04 2.839464141170836228e+04 2.840499757980033246e+04 2.841204821599698698e+04 2.840674649250642324e+04 2.839557176783786417e+04 2.839210220840257534e+04 2.842979485465586913e+04 2.843479903328120054e+04 2.838699048016734014e+04 2.842918690885268006e+04 2.841770449062862826e+04 2.844877282756583372e+04 2.846756466726600047e+04 2.841006014350187252e+04 2.843054058439130677e+04 2.840424628826230401e+04 2.836424015155553570e+04 2.833766467532646493e+04 2.836276013736833193e+04 2.825910101220247816e+04 2.823938945973293812e+04 2.829780094153854225e+04 2.832135172505335504e+04 2.828352684708045490e+04 2.827322664024582627e+04 2.829584269092492468e+04 2.826333748807935626e+04 2.828754020418064101e+04 2.829440886694485380e+04 2.829210549267510578e+04 2.830223285046713863e+04 2.832767713912880572e+04 2.831378032266498849e+04 2.833495453984243431e+04 2.833142477074592171e+04 2.838598892630826231e+04 2.840246334007974292e+04 2.840273137906207194e+04 2.839209416894850074e+04 2.846153266751223055e+04 2.846081248614592550e+04 2.842839741300620153e+04 2.849090554691138095e+04 2.846675787951145321e+04 2.845368389091129575e+04 2.839695016032037893e+04 2.838835344265893946e+04 2.837612880893592228e+04 2.841935607161057487e+04 2.842703311830241728e+04 2.843634451261528739e+04 2.845614318330187598e+04 2.844992116774651731e+04 2.847989788187343584e+04 2.848904230947547330e+04 2.851044173707315713e+04 2.846942109660840651e+04 2.849909511505392584e+04 2.849606910320431780e+04 2.847468907115537149e+04 2.845968176787946868e+04 2.846373332753848445e+04 2.854636982006178368e+04 2.848474751539735371e+04 2.852620547837616323e+04 2.850698444995922182e+04 2.847144259363897072e+04 2.843523663522713832e+04 2.839544966885853137e+04 2.834761979099750533e+04 2.832723501744076566e+04 2.818026167444665043e+04 2.811251018942323935e+04 2.795992379046371934e+04 2.787888005333389810e+04 2.778839427766795416e+04 2.763579763860804815e+04 2.748407297375206690e+04 2.735001873281455846e+04 2.721125684770036605e+04 2.706648027062451729e+04 2.693326562118456059e+04 2.678598600814779275e+04 2.663391209659556625e+04 2.648368950520551516e+04 2.636018686434492338e+04 2.623226790206831720e+04 2.603506902620293477e+04 2.585086590722226174e+04 2.570603731983850957e+04 2.552043857733032200e+04 2.540774857406384399e+04 2.522280863047781895e+04 2.501680527585358868e+04 2.486059625987130130e+04 2.468878358813687009e+04 2.455296973656609043e+04 2.436010854930797359e+04 2.416289254392453950e+04 2.398187691448524492e+04 2.387026902665289526e+04 2.367373775561253569e+04 2.355547133232209671e+04 2.337916197723178630e+04 2.315278076545316435e+04 2.301585322042757616e+04 2.284116199836030501e+04 2.265189165173740912e+04 2.247646864130789254e+04 2.231672813308296099e+04 2.211420898209479856e+04 2.194104437819279337e+04 2.178589654434389013e+04 2.156522493665845468e+04 2.138703129714120587e+04 2.126141626584817277e+04 2.104218353986561851e+04 2.089836151798025821e+04 2.073269758954287681e+04 2.057825072152235225e+04 2.041116470279901114e+04 2.022562323319440475e+04 2.003885286948814246e+04 1.993878871291273754e+04 1.976059180066512272e+04 1.962490377315965088e+04 1.944774604765460390e+04 1.929891449906590060e+04 1.914328751817866578e+04 1.896457048796296658e+04 1.882127061233478526e+04 1.868002547595250508e+04 1.850844984235017546e+04 1.834745427799785102e+04 1.822238108939467929e+04 1.805664265181486917e+04 1.790647047370426662e+04 1.778104004404954321e+04 1.763623010355047882e+04 1.748894143706320028e+04 1.735475649870433699e+04 1.720830846116323664e+04 1.704476856401163968e+04 1.692892493542995726e+04 1.678780033885312878e+04 1.666137673690724114e+04 1.655290348951914348e+04 1.639715612255068481e+04 1.627099616371818411e+04 1.616080138567115318e+04 1.604881741394764686e+04 1.591660962820329769e+04 1.579919415487676088e+04 1.568942444424588030e+04 1.554918162407851196e+04 1.541374164558134362e+04 1.530665067532947432e+04 1.513876729016883291e+04 1.503150287611991189e+04 1.489565278841528561e+04 1.480551071686575597e+04 1.467072799725452205e+04 1.456217151080223448e+04 1.442560903518794839e+04 1.431940590734788384e+04 1.418460413202193013e+04 1.406126214190399332e+04 1.397930311262515715e+04 1.383637588435921316e+04 1.372720816241601096e+04 1.363758756838585032e+04 1.351873276977581918e+04 1.339350064141730036e+04 1.326033195546690149e+04 1.314982308192329583e+04 1.306049382760627668e+04 1.294541157122746336e+04 1.282629585285456960e+04 1.269777323038033683e+04 1.259647485532761129e+04 1.250941774287571025e+04 1.239636232722016939e+04 1.225960830596230880e+04 1.221912992390112049e+04 1.210892421287453362e+04 1.199083266050509155e+04 1.188969471706347395e+04 1.181629162219664249e+04 1.172712679343721538e+04 1.163132426678017691e+04 1.151226938180803700e+04 1.141711914517619516e+04 1.134561721115499131e+04 1.126902952354687659e+04 1.120860305729890933e+04 1.109056897330729771e+04 1.099081172000439074e+04 1.092371608443797049e+04 1.082147485977376527e+04 1.072363363851009490e+04 1.060250251732499419e+04 1.050939548651542464e+04 1.042364084071497200e+04 1.032727240291131602e+04 1.026163248698887583e+04 1.016275159914214237e+04 1.007919096184928821e+04 9.971054776397850219e+03 9.903499792577409607e+03 9.813067625545991177e+03 9.743403948949926416e+03 9.665723366445461579e+03 9.573127794885229378e+03 9.468712606702318226e+03 9.369568928843653339e+03 9.309866343518006033e+03 9.230036005161140565e+03 9.147578855904857846e+03 9.090129964607871443e+03 9.016726100409456194e+03 8.945236905657331590e+03 8.850814668099466871e+03 8.811861242143373602e+03 8.724019522786800735e+03 8.649059501699905013e+03 8.562356712720247742e+03 8.500812212148648541e+03 8.407510946609556413e+03 8.355177633781775512e+03 8.295625429433725003e+03 8.251469748822722977e+03 8.162119288715770381e+03 8.088644231433055211e+03 8.045160891348201403e+03 7.965049949661541177e+03 7.894263072486439341e+03 7.830529910520240264e+03 7.756923542637976425e+03 7.707181951921664222e+03 7.638690034193137762e+03 7.581510871888010115e+03 7.496227194771771792e+03 7.432273308378154979e+03 7.374592269096875498e+03 7.285809131145939318e+03 7.235289641120230954e+03 7.207802231821869100e+03 7.146960102291304793e+03 7.076322532167517238e+03 7.022653962478181711e+03 6.954265354979962467e+03 6.886317830941245120e+03 6.840750456729603684e+03 6.755259445914132812e+03 6.712262139192830546e+03 6.675754018471972813e+03 6.589253691985187288e+03 6.528609273483717516e+03 6.470273948042321535e+03 6.424823012872581785e+03 6.385087599245928686e+03 6.309957288569205048e+03 6.285131605309434235e+03 6.221681344611774875e+03 6.135349057372968673e+03 6.061263972667039525e+03 6.004175801304236302e+03 5.936886290831778751e+03 5.910347817577062415e+03 5.853017094859957069e+03 5.807420072998070282e+03 5.762859245349964112e+03 5.703092192198181692e+03 5.668099662348981838e+03 5.630059966278496177e+03 5.598589063788981548e+03 5.561592685451729267e+03 5.500372571695352235e+03 5.450612755350348380e+03 5.405108694405916140e+03 5.364901319300754039e+03 5.327067810333034686e+03 5.260097162675112486e+03 5.241065677865076395e+03 5.175164326965599685e+03 5.162562507309191460e+03 5.107672731765015669e+03 5.093667772097519446e+03 5.019724132935016314e+03 4.985736087330476039e+03 4.939518393327113699e+03 4.882771718272560975e+03 4.836299561848531994e+03 4.795074196058588313e+03 4.773891949698211647e+03 4.709043775709702459e+03 4.655570789242405226e+03 4.630575098852968949e+03 4.581815493097881699e+03 4.540216992146597477e+03 4.514223627337847574e+03 4.452586680925269320e+03 4.404668874575043446e+03 4.382333757134118059e+03 4.359374880054121604e+03 4.311142895149281685e+03 4.264024111359480230e+03 4.237187213443441578e+03 4.193989573740630476e+03 4.156444529776838863e+03 4.115036078239941162e+03 4.095998470223869390e+03 4.050705487375393659e+03 4.020878354161471179e+03 3.985963455201223042e+03 3.965559032941367605e+03 3.927742452016588231e+03 3.877780780557250637e+03 3.849494817236569816e+03 3.809858689275386041e+03 3.775395322855955783e+03 3.766181472914975529e+03 3.711245688998366859e+03 3.678428718527582078e+03 3.636182272739750260e+03 3.618650392258082320e+03 3.585672360801653213e+03 3.551686019958453926e+03 3.527016909999527343e+03 3.507279592440569104e+03 3.476006384336898464e+03 3.432733771679602796e+03 3.398741217204177701e+03 3.372012597607015778e+03 3.346016999205867251e+03 3.331900403372205801e+03 3.295493377746933220e+03 3.266335640432265791e+03 3.254636873821797508e+03 3.223419525820223953e+03 3.200268910931300979e+03 3.169636294875970634e+03 3.145647306809519250e+03 3.111309258361315642e+03 3.100615796711460007e+03 3.089217082865950033e+03 3.050644526751016201e+03 3.019612786991028315e+03 2.997505532727705486e+03 2.970637911887790779e+03 2.958973351588104379e+03 2.933228991925180708e+03 2.916345733688481687e+03 2.884357320129216532e+03 2.856431784808017710e+03 2.834450503766744077e+03 2.801597066515585539e+03 2.790424781861744577e+03 2.789913122326961911e+03 2.751647340704649650e+03 2.716883724806843475e+03 2.719567982310549269e+03 2.689561211485849071e+03 2.658932611540267771e+03 2.659226985340785632e+03 2.639338589567020335e+03 2.615935686283102314e+03 2.587882125313011329e+03 2.575448002888939754e+03 2.543387547513088975e+03 2.528149957563017779e+03 2.497167336093772974e+03 2.473623373632110543e+03 2.452265366843638276e+03 2.440667388064718125e+03 2.429638509393278127e+03 2.396417831436333927e+03 2.375294143709000309e+03 2.371227577558418034e+03 2.342256956683878343e+03 2.319182257801161541e+03 2.304650590833696242e+03 2.291264042020168745e+03 2.280708487103906464e+03 2.263548719787862865e+03 2.241651026878054381e+03 2.234755423961010820e+03 2.200464456418683312e+03 2.188954440375688137e+03 2.163094089828346114e+03 2.147756501467636099e+03 2.128531526214239875e+03 2.112489833657003601e+03 2.092138072751695745e+03 2.074450355139183557e+03 2.067888943640995421e+03 2.052138438003808915e+03 2.034505914555113122e+03 2.007173782673433834e+03 1.988696244258365823e+03 1.961744833263403962e+03 1.959548124196542176e+03 1.948104268342171963e+03 1.917253066245491709e+03 1.910751902116532165e+03 1.897756048427103678e+03 1.879632005099042999e+03 1.870708856558571370e+03 1.852598460968130667e+03 1.834698693051891496e+03 1.811088548682777173e+03 1.784948258936468392e+03 1.783003636022244336e+03 1.762342045120309649e+03 1.763581039446681416e+03 1.736807326283243128e+03 1.730227560776727614e+03 1.713245965189057188e+03 1.705731548076059880e+03 1.682784059345694232e+03 1.696721698574581069e+03 1.670652905230648003e+03 1.656951179025890497e+03 1.639854116377944138e+03 1.633252533602181074e+03 1.631519845790733825e+03 1.616039031221822825e+03 1.605456368114748784e+03 1.592273958313766116e+03 1.569623515268263418e+03 1.560044602352775200e+03 1.548653224545595322e+03 1.524481366707282632e+03 1.517973375173176237e+03 1.507476588667171427e+03 1.481548839250302080e+03 1.466081714087918726e+03 1.462249898306398563e+03 1.445879888026049684e+03 1.429464410190054650e+03 1.413760012240423521e+03 1.399062556092307204e+03 1.388353149144592180e+03 1.377250764756100807e+03 1.374065204507161070e+03 1.353298622546511297e+03 1.346189191530663038e+03 1.330472085833830079e+03 1.328225277646220775e+03 1.308010141763747470e+03 1.298413175376969775e+03 1.286366610999691829e+03 1.272570204010744874e+03 1.270141778049174036e+03 1.260704555394050203e+03 1.246321773376437704e+03 1.231174944464657301e+03 1.220580338784973492e+03 1.210527171196106792e+03 1.199560563504742049e+03 1.191757684055251048e+03 1.176297971587419397e+03 1.179348617902148817e+03 1.180441764307233370e+03 1.161671895190347641e+03 1.141546846709929923e+03 1.142105012831441172e+03 1.132827231565299599e+03 1.124685108897275313e+03 1.127101493751991484e+03 1.116328656668522171e+03 1.109205104581264095e+03 1.103508793685579349e+03 1.085858713714332453e+03 1.082023636320649530e+03 1.068435294156321334e+03 1.060036131161528829e+03 1.048667112643924611e+03 1.030255453840922883e+03 1.026812661295368343e+03 1.024237921447125018e+03 1.006588784060792023e+03 1.003140644278454715e+03 9.988139554217258365e+02 9.930507884886186503e+02 9.901507858739829544e+02 9.835356762625725651e+02 9.726190542839350428e+02 9.651911308449133458e+02 9.535471286853403399e+02 9.504576817064742045e+02 9.403819064703374124e+02 9.387211291766917611e+02 9.350618981017635178e+02 9.184211872243166681e+02 9.228086672900921030e+02 9.072229904584510223e+02 9.019682457937034314e+02 8.934659426697394338e+02 8.845278604659304165e+02 8.786902277598173896e+02 8.694088548902549292e+02 8.607991308490040865e+02 8.560421783951367161e+02 8.452330520163029632e+02 8.389492712986613014e+02 8.322541981958356700e+02 8.197324221950442507e+02 8.085146199558975013e+02 7.995692922464320418e+02 7.932214776388012751e+02 7.831410507794984142e+02 7.733578415363446084e+02 7.748058574596827839e+02 7.663669292183484458e+02 7.622224054385451382e+02 7.519391541988384233e+02 7.507642082871293496e+02 7.464499950534868731e+02 7.425236965460578631e+02 7.362245831404887895e+02 7.250403417871661986e+02 7.138471213469088070e+02 7.105805822280746042e+02 7.112224378960175954e+02 7.003252124162347627e+02 6.949849539630788513e+02 6.834658341408172646e+02 6.830468205840139717e+02 6.871877883141527263e+02 6.736642627549283588e+02 6.700532756829067011e+02 6.656556193648415274e+02 6.548006977581176216e+02 6.462676649629908070e+02 6.478024014365880703e+02 6.421098900396507361e+02 6.366331902082291663e+02 6.309611257126681494e+02 6.258832603112567767e+02 6.195188483356627103e+02 6.125376118484455219e+02 6.053942034242755881e+02 6.025937982613068016e+02 5.987994938184530156e+02 5.956949771137840344e+02 5.855691126718619444e+02 5.821337236053965398e+02 5.794991909760050248e+02 5.719254893435594340e+02 5.630759543927650839e+02 5.602667618952880275e+02 5.590775159038207676e+02 5.521164876803293282e+02 5.457440201900094507e+02 5.345610449830270454e+02 5.337024223749104976e+02 5.278179202812377753e+02 5.193790280800238861e+02 5.196463079210816431e+02 5.152509343950381435e+02 5.135486522331816559e+02 5.100933964592308030e+02 5.054252314813302860e+02 5.006771936052332990e+02 4.992652793673107681e+02 4.967770280548232904e+02 4.901711398984151629e+02 4.870382549096034381e+02 4.841542446014117900e+02 4.779990861571083656e+02 4.725283898153503515e+02 4.666821871627046789e+02 4.646239139580834490e+02 4.641503693645402109e+02 4.586243942747638016e+02 4.617749776918337261e+02 4.507680776672791580e+02 4.539666246553608175e+02 4.581124336714607921e+02 4.432705906307950841e+02 4.423811292537769759e+02 4.469503088873453294e+02 4.370122171370585988e+02 4.354387457274708026e+02 4.310834307810495147e+02 4.221259923432745609e+02 4.252000111411668968e+02 4.179892429213899163e+02 4.170539472279961615e+02 4.036538743640825828e+02 4.022811917258105154e+02 4.007631939282580333e+02 3.891360846407087593e+02 3.865620568264831718e+02 3.815787595014803628e+02 3.820677806042343718e+02 3.741103608549974524e+02 3.756119085556723007e+02 3.648432375166425459e+02 3.613607780497645194e+02 3.626550672358973770e+02 3.595557907074536388e+02 3.594024932236939094e+02 3.538870050485926413e+02 3.480832131769292346e+02 3.428641129878126890e+02 3.383671320726141403e+02 3.362268921261245396e+02 3.371715607522521054e+02 3.310098453272309484e+02 3.313255226727719105e+02 3.308236897484459291e+02 3.253444456552673500e+02 3.249381659523357939e+02 3.176256244021890893e+02 3.082031810610800449e+02 3.092617616353236372e+02 3.008421814314429525e+02 2.992890918411828238e+02 2.996060918067443026e+02 2.976474961820092631e+02 2.961194867792784180e+02 2.963352409777276648e+02 2.960253589764953404e+02 2.897293022541437040e+02 2.811348191382301138e+02 2.784764732452233602e+02 2.779508673938806851e+02 2.750271282315132453e+02 2.745525888724881156e+02 2.750949118064246477e+02 2.725224104624529105e+02 2.665571970112900431e+02 2.633536577043038278e+02 2.617696838781998281e+02 2.604191130742735254e+02 2.582584455999145803e+02 2.536455405551444358e+02 2.480450234333037542e+02 2.470728548997462894e+02 2.452327855714109148e+02 2.457665459154511041e+02 2.429009114368386122e+02 2.441766843377924943e+02 2.450257898198331361e+02 2.469562454285088506e+02 2.418878550027142751e+02 2.406742226670511400e+02 2.391355247665193815e+02 2.383051504532712386e+02 2.371770102862680005e+02 2.298746199509655526e+02 2.318898504605685957e+02 2.319772596068785901e+02 2.318746337109112972e+02 2.335994530795470325e+02 2.324977425510679154e+02 2.302449242670664944e+02 2.284549568411090377e+02 2.241444322602937120e+02 2.264970712136653219e+02 2.219433305482988317e+02 2.190864253336665968e+02 2.158578231521726707e+02 2.166142460160804148e+02 2.125914278646685887e+02 2.158672366394733331e+02 2.137014215446789080e+02 2.097748853552532466e+02 2.134603506207450039e+02 2.118924181295833193e+02 2.102799755337086651e+02 2.107639634347842446e+02 2.070284043150408877e+02 2.074595648462186830e+02 2.087478087239601905e+02 2.062044017464209560e+02 2.050724600394813137e+02 2.021104405201639906e+02 2.033969295100123986e+02 2.005513871888582855e+02 1.978520238985674951e+02 1.969313714048760176e+02 1.985043933467816260e+02 1.978742711506450007e+02 1.982364987939683658e+02 1.988193302004259237e+02 1.959130320404388783e+02 1.932786100788405292e+02 1.902018177375100834e+02 1.961175216763197113e+02 1.916544169321560389e+02 1.879330707983814364e+02 1.891389612418814465e+02 1.873657705496089818e+02 1.840005814835925833e+02 1.839684670603587051e+02 1.795873040519782649e+02 1.772458741624234619e+02 1.799497703348214088e+02 1.778018984148625634e+02 1.726818863078957804e+02 1.773693202421253829e+02 1.760262470768206526e+02 1.782211231143553221e+02 1.708938077928919768e+02 1.728145780124098962e+02 1.675674770439385668e+02 1.673330781541361887e+02 1.680352322230100128e+02 1.618756962795989409e+02 1.603055828772275788e+02 1.643405898928231466e+02 1.610072041486498904e+02 1.591621510933471768e+02 1.564435488348457852e+02 1.573479404501588306e+02 1.557264011919820064e+02 1.555814681254370555e+02 1.517381578419052630e+02 1.503319695897800159e+02 1.540781516970153291e+02 1.507993362805841286e+02 1.461092682643428589e+02 1.458154799724871395e+02 1.438526616753253506e+02 1.421354134356968189e+02 1.458222513030966923e+02 1.403891554758064899e+02 1.429653492549946350e+02 1.398504536749451574e+02 1.369862985751114195e+02 1.359417203452812259e+02 1.291229456403646338e+02 1.310960331259558416e+02 1.287483199212988438e+02 1.268230658806491107e+02 1.250126506811314755e+02 1.236630223425657249e+02 1.211674112174620888e+02 1.201251439415564164e+02 1.152921753871514312e+02 1.124316275726556000e+02 1.150545796923225481e+02 1.153004612372646562e+02 1.122165775839766724e+02 1.123022811957546594e+02 1.113799423026856630e+02 1.093138050970591735e+02 1.075409634015004627e+02 1.108460109240044034e+02 1.054264592007316423e+02 1.000858066036032454e+02 1.012247857110471898e+02 1.001213328411388801e+02 1.011848369858730052e+02 1.006950571735552700e+02 9.820137031500424030e+01 9.928002594778381251e+01 9.227969478638796375e+01 9.314121549934485245e+01 9.230672063233267011e+01 9.233753914689492603e+01 8.778279557270477085e+01 8.793881503233694730e+01 8.744060185387711215e+01 8.808142016666711527e+01 8.815263791013154560e+01 8.819433059202147263e+01 8.759374227680116576e+01 8.592954503754994278e+01 8.639131461240930321e+01 8.218325823886938508e+01 8.191837525516301355e+01 8.236149632856239577e+01 7.970184033205005392e+01 7.860693934054660303e+01 8.050439548353051578e+01 8.282363360717262424e+01 7.980506821705742482e+01 7.686729639262445346e+01 7.917306682195379608e+01 7.892531339185140382e+01 7.758727535309240864e+01 7.786867476911501740e+01 7.763345156172610473e+01 7.756158634184818368e+01 7.544843570520011156e+01 7.881695884201509728e+01 7.698793990617087957e+01 7.675711980937019518e+01 7.547615910003388251e+01 7.794930801908380147e+01 7.698823683026834885e+01 7.530486172651228571e+01 7.328186595443810347e+01 7.157253739436649198e+01 7.347484030916086795e+01 7.138038865513446751e+01 7.127177533264325859e+01 6.885558442074716368e+01 6.666972361094042299e+01 6.795289046326182358e+01 6.276827423823397112e+01 6.312604246246920070e+01 6.376158801642132801e+01 6.516721093413758581e+01 6.361569934693839912e+01 6.514876687189564564e+01 6.268092433714922151e+01 6.196574711817756054e+01 5.860536550863846372e+01 6.014004203545713523e+01 5.863517160928813610e+01 5.327567383278042712e+01 5.403643358475710556e+01 5.616016057725292399e+01 5.474217931687309857e+01 5.655562700502833451e+01 5.427192952174273444e+01 5.458972755751300099e+01 5.722417965629896486e+01 5.797615202712297133e+01 5.482609244656106995e+01 5.235614741049744225e+01 5.393479671996786351e+01 5.290493190798228085e+01 5.387847006471636035e+01 5.238959132671960361e+01 5.248718171218624917e+01 5.271688884809326225e+01 5.062453459332466821e+01 5.096314816022711369e+01 5.105366373424739379e+01 4.717523260891789505e+01 5.009281361377219355e+01 4.864732213948078510e+01 4.747236775984250556e+01 4.969022205153777350e+01 4.698310657924521649e+01 4.570339428158935391e+01 4.504323377649720328e+01 4.309587733040829960e+01 4.304984077741128345e+01 3.935000788446753006e+01 4.149951551376484815e+01 4.261191624491349472e+01 4.160198650397654063e+01 4.186702905213267201e+01 4.266646038364426374e+01 4.324493550556084642e+01 4.133409433646764342e+01 4.199023473347890700e+01 4.122439109282900205e+01 3.862872033040532926e+01 3.825690330155218533e+01 3.847445247077077823e+01 3.996386520031622780e+01 4.197788922581344906e+01 4.001606430076979137e+01 3.871748083772169480e+01 3.833305180153997327e+01 3.695542287586538066e+01 3.875055432808991185e+01 3.816759260967628364e+01 3.735805045131210278e+01 3.800742010421598849e+01 3.877359721155593775e+01 3.870420859130421576e+01 3.794054553983026068e+01 3.817706137671539324e+01 3.659958787789544488e+01 3.549766874656521054e+01 3.192983537690529161e+01 3.528836370337757700e+01 3.299872910719805930e+01 3.493883998579111960e+01 3.529661122741168811e+01 3.342709910275245733e+01 3.318592354330041871e+01 3.175561859128885089e+01 3.183777850511130225e+01 3.090414630864891876e+01 3.402347358388950482e+01 3.281728703781361389e+01 3.077263049770545678e+01 3.198108187742855435e+01 3.067143960511373635e+01 3.397209581393755684e+01 2.990775554271474590e+01 2.835949592126547358e+01 2.863369594904460058e+01 2.772412522468511042e+01 2.857549641789326955e+01 2.787066198611514167e+01 2.752537400636918719e+01 2.765650821331697529e+01 2.622705798901209562e+01 2.453111227831604779e+01 2.568056773302581774e+01 2.693843292128555333e+01 2.470525373972953531e+01 2.408002135948776612e+01 2.381833515456801820e+01 2.424609640588133885e+01 2.527744818762824508e+01 2.379298281135081794e+01 2.507135515189947483e+01 2.381605211000493938e+01 2.338832462789727984e+01 2.356838041441157472e+01 2.426961066344178519e+01 2.279430318379807474e+01 2.287806411571936849e+01 2.393615158565558332e+01 2.340719298348865252e+01 2.228842868288323942e+01 2.281471328073351401e+01 2.290698799615510239e+01 2.196941986139566438e+01 2.231784639550094695e+01 2.346932715158142102e+01 2.140005500077879930e+01 2.331478265545718287e+01 2.081310356025892006e+01 2.163014873027015028e+01 2.201794780699045617e+01 2.157638498567537155e+01 2.192543699504453869e+01 2.105358546016426402e+01 2.339065674864819400e+01 2.199157849160465261e+01 2.280036914113154722e+01 2.068663884734075609e+01 2.208291238836577008e+01 2.091259819089755467e+01 2.220442835492139011e+01 2.098090111911849220e+01 2.060374696520396398e+01 1.971021446048632342e+01 1.967956171579209723e+01 2.103092457059877773e+01 2.101322169450223143e+01 2.049293355177076137e+01 1.883631669874820247e+01 2.005019580560235326e+01 1.865777513661773312e+01 1.859804075561159564e+01 1.951259828629432747e+01 1.553195282669104671e+01 1.644808332983604870e+01 1.727882030495580068e+01 1.796450025161200159e+01 1.651423411164253352e+01 1.531755213124600168e+01 1.613684302115304092e+01 1.430859500370508464e+01 1.594444346337377105e+01 1.555853735836540963e+01 1.372680683757130815e+01 1.530994922812207548e+01 1.254484242100559399e+01 1.533134511285070367e+01 1.361483734590565220e+01 1.515549246355693036e+01 1.447827396002331568e+01 1.398454780333869962e+01 1.341588165496177965e+01 1.487249857278794885e+01 1.308233855110996835e+01 1.419932032887594353e+01 1.273393646849160987e+01 1.198483687145964360e+01 1.351179721948577139e+01 1.217070234417616703e+01 1.067568040324355749e+01 1.048102803075843248e+01 1.170398438293219101e+01 1.193152931360926239e+01 1.151127992472125250e+01 1.025685241334625708e+01 1.197409436256587689e+01 1.249219000980744276e+01 1.236485918079903357e+01 1.139323322592337284e+01 1.117101942054626562e+01 1.294017853035060384e+01 1.166261069842281906e+01 1.184126982172684173e+01 1.229771420725845843e+01 1.047875137372813192e+01 1.288803178595158450e+01 9.589258977705988229e+00 9.918529017537883519e+00 1.189044101773044737e+01 9.057245440547102788e+00 9.701363574392978251e+00 8.622266415119678840e+00 8.920655655683267682e+00 1.143258397309657504e+01 1.216137246619597079e+01 9.474463584352037060e+00 9.099159161282738495e+00 9.606722943805220183e+00 1.146374633483079286e+01 1.039434906734627084e+01 1.109044939898666193e+01 1.023888873914862430e+01 9.734337528886362279e+00 9.118250464246386855e+00 8.905360492707321995e+00 9.572807801315168064e+00 8.432531399758822488e+00 1.192199932117842387e+01 9.117693160292887455e+00 1.157714128630060557e+01 1.057597011919233410e+01 9.234163408169482778e+00 9.132613038503096803e+00 1.024727262465612476e+01 9.932820807000284802e+00 8.815629930737381770e+00 1.110539886568363599e+01 1.028790207704396842e+01 8.212259027968542568e+00 9.351917973447910981e+00 8.339222582114899751e+00 9.607806882937584447e+00 7.198385130189620895e+00 8.932797576331772405e+00 8.407264116028404288e+00 8.148586739784294153e+00 7.558354536603608231e+00 7.780478015744672682e+00 6.313714490203027552e+00 7.958044816598848215e+00 6.545968261770898522e+00 7.128430845911958080e+00 6.135070990859539108e+00 7.099330235097577102e+00 1.064040836992723449e+01 7.107015469669010876e+00 8.574139449744107466e+00 7.414117279984519193e+00 5.457528356192699270e+00 6.331582048475784319e+00 3.852191945022753750e+00 7.350802865303864841e+00 6.445104471019563519e+00 6.811213652985472322e+00 5.545766622602037899e+00 7.629821678893746295e+00 5.125607403558117170e+00 6.904530573180540642e+00 6.776938099684254091e+00 6.334564432038387594e+00 6.863163789732666942e+00 4.931170902645129139e+00 6.297608925530799873e+00 6.423134316346623685e+00 7.214368696903531664e+00 5.826753007907319315e+00 6.859149237945654676e+00 5.587464624198566376e+00 7.067123466052976255e+00 5.717695840322917888e+00 5.827895889172165056e+00 6.707620338679289418e+00 4.881584677858255006e+00 6.364218981502887118e+00 4.496731246163149898e+00 6.225141445329440693e+00 6.337741705302672557e+00 5.919094727526267086e+00 6.245058281933620670e+00 6.093764756450721798e+00 6.419104249443488897e+00 6.446686007695321408e+00 6.822866260964139506e+00 6.423443567182659741e+00 5.723236686729704203e+00 6.029474299840086537e+00 5.964985665828653971e+00 6.974911489078784221e+00 7.294641463876748055e+00 6.394898869503013117e+00 6.435572128112338142e+00 5.991757665294010771e+00 6.801860559708143406e+00 5.000496623430231935e+00 6.732138718407383315e+00 6.832378946277551712e+00 6.303086887718393427e+00 4.848463007221043952e+00 5.991749249880301775e+00 5.087184796496159400e+00 5.508875860389739643e+00 7.111865203031829452e+00 3.749768878266474648e+00 5.624443672361509883e+00 5.748382023787146800e+00 6.618137485745859472e+00 4.731112974985644648e+00 5.112963773293334846e+00 7.285358793489167262e+00 6.722415807077021910e+00 5.744935794377921567e+00 3.239255143277716353e+00 4.721341364193789580e+00 6.827849097124506272e+00 5.794524350458317485e+00 6.801106757979543893e+00 7.276922908726699113e+00 5.990656428446954784e+00 5.624815106636356532e+00 5.590892161147603900e+00 7.413686586518841715e+00 6.385014643612755059e+00 5.838308727846579949e+00 6.830032372023274512e+00 3.837055868119948698e+00 3.770193464940606365e+00 3.598602414588196297e+00 3.687636946378210379e+00 3.893465995970799565e+00 3.528644419670960541e+00 5.264667135534129905e+00 3.773513486559670227e+00 3.494180191409363534e+00 5.132833774805819260e+00 2.512695074004060558e+00 1.969018710303629849e+00 2.059680373373474982e+00 5.883560806704587698e+00 2.133779148453124552e+00 3.044177249443344113e+00 1.899865616861944773e+00 2.398590268872597076e+00 1.556656340012221751e+00 1.095573294782835605e+00 1.903070343437838208e+00 4.151582843340316797e-01 3.653083675338986147e-01 1.859437595296471235e+00 3.267341718278037987e+00 1.701376391225098983e+00 2.873829456399390025e+00 3.633695448988496501e-01 1.366934878002606712e+00 7.081244692159915921e-01 1.730328483427294728e+00 7.516090846612207832e-01 2.777497823964642176e+00 6.005367370740294364e-01 1.787444090947440500e+00 1.053433897388729723e-01 2.408728513722511622e+00 3.674706955849263434e-01 -6.169884679338492051e-01 2.152493527737024070e+00 5.112415756799609801e-01 1.289009969445107151e+00 1.587608015731176714e+00 1.482323151628733404e+00 1.210772509547302311e+00 5.791578079008744551e-01 2.420271281324998025e+00 1.636720038510839359e+00 1.486453417166204050e+00 -1.759565023627724101e-01 6.754576281908505342e-01 2.225481005667466317e+00 1.010837391034685506e+00 1.885069803220538631e+00 9.699154332605068873e-01 -9.631964297987738455e-01 2.062116474014679124e+00 2.204997037062205845e+00 2.062323800049187028e+00 4.624522810778753934e-01 1.810813077040421160e+00 8.361046375281264709e-01 6.618903617252827054e-01 1.169621648891461030e+00 1.223405294060142534e+00 7.478859415437129066e-01 -6.364503351979252654e-01 2.086801627938866144e+00 1.009918418837619347e+00 9.551097073275490734e-01 2.782866679425085366e+00 2.334009873981417904e+00 1.757214092309377973e+00 4.171745113329592969e-01 3.434285268336885188e-01 2.574022829030850001e+00 2.979766975948773489e+00 1.659159231380494148e+00 -2.391970966484136263e-01 8.110446948778288201e-01 1.971377602094906312e+00 9.407287137786430886e-01 6.061383064237958473e-01 8.310585632770048914e-01 7.366773550511677149e-01 1.660409639985635177e+00 2.392229063299469161e-01 2.552378317589114154e+00 -4.632608695714311997e-01 1.656857911546670392e+00 -2.033717714713388636e-01 2.866809041120107482e-01 -3.698664174013955863e-01 2.231207324389117286e+00 5.406384561603053696e-01 1.057064026396529466e-01 1.299018223547911743e+00 1.480260416482369390e+00 6.514271897157228874e-01 -1.239964752432852313e+00 1.171522816979293502e+00 1.322144638294582286e+00 -1.356855943269261067e+00 7.534475877482309514e-01 1.023580706414813246e+00 -9.691551494053872728e-01 1.647998988794564079e+00 9.641041904352914971e-01 -7.061861408835302667e-01 2.459481466669970029e+00 1.548895261925077316e-01 2.365631116345247253e+00 2.505100117663989323e+00 8.233052133809862783e-01 9.350762604510396425e-01 -9.302359653059984190e-02 1.146630645315181107e+00 1.726530092294446650e+00 6.437949327540577471e-01 1.541750646091679444e+00 1.124726757246762299e+00 -3.688587862108839710e-01 4.109311365792293613e-01 2.317530520725487320e-01 2.801997258905424282e-01 2.443434915264427687e+00 1.334403933465446057e+00 1.927895488056641460e+00 -1.387553913120703752e-01 1.715275291794753132e+00 -1.028989197094530572e-01 1.831117950508719394e-01 9.139145800010819443e-01 -9.079759459195391180e-01 1.705926429287257129e+00 -2.557020100087555869e-01 -7.001485196086066898e-01 -4.877330094766382240e-01 7.539208111469420937e-01 -2.918637333190907679e-01 -2.499771818892887743e-01 1.215022946891003652e+00 -6.271580637401360514e-01 -6.190524819760931940e-01 -1.706189924959256699e+00 9.438722323998385288e-01 -1.319033927849197152e+00 2.345519754082523001e+00 -3.477213027201959128e-01 1.506836534760780943e-01 -2.045234850951982430e+00 -3.224493801704327312e-01 2.882167073117603007e-01 -1.763821583363486822e-01 1.888572334961572396e-01 -1.125885065911281124e+00 1.399340446041212604e-01 -2.231708461790677112e-01 -4.584053433696383961e-01 -4.203163143966467952e-01 -6.353903891815397831e-01 2.268639333573517491e-01 -1.348993944204640139e+00 2.689860408081060084e-01 1.092677726422541795e+00 4.409145644985082435e-02 -1.377426133464653979e-01 9.336962622948261625e-01 1.201386267970750321e+00 8.119280181168090360e-01 -8.072312862328667737e-01 -6.043964688649041683e-01 -3.812265281701486541e-02 1.722584482408875961e-01 -3.395613991224540329e-01 2.512554992040162971e-01 8.164183778791009316e-02 -5.811614031676091141e-01 -1.522062236207459007e-01 -1.629413124231846310e-01 -1.134669840563960579e-02 -2.826016113562941356e-01 2.672086570274611717e+00 -2.597269027970251276e+00 -4.810300169627823030e-01 2.008620432552781221e+00 -2.737453903655711063e-01 -6.644432895928253924e-01 -9.416895798108366744e-01 -5.528188257870486622e-01 -3.523082634068052665e-01 3.016827832115023811e-01 1.386884234758060552e+00 -9.608939760975737654e-01 -2.247871879495942249e+00 -1.356662752635553026e+00 1.318422089355894888e+00 5.259119913189880258e-01 5.044218337122724494e-01 -1.391969406231540196e-01 -4.577045906496759464e-01 -1.095853151293567640e+00 -2.703087302306840911e+00 -8.238693106416574707e-01 6.554294172685268816e-01 -1.546025784760671540e+00 -9.547880442469546258e-01 8.962999975806466013e-01 -1.042265987116402837e+00 -1.754025443373495641e+00 7.642928646701413475e-01 -6.299709883012432066e-01 9.695652158600829296e-01 -1.025564637535760770e+00 -1.862169356222746153e+00 3.315543584063418425e-01 1.689172348548103830e+00 -3.568535404601486660e-01 -7.484587277427416918e-01 7.252408596557721188e-01 -1.067590765718454904e+00 -2.264699310554857403e-01 6.610576811880110037e-01 1.896764217480224335e-01 6.945761906294908306e-01 -1.225239605408829258e+00 9.978118488935556751e-01 4.169799044677238720e-01 -3.596894731276182450e-02 1.110577328760411764e-01 -2.682572233022856967e+00 -2.892736344679466831e-01 -1.695947088024346572e-01 2.329553107964621728e-01 7.238544114508371763e-01 -1.687469262786752688e+00 1.345039704234994193e+00 1.361940512669566894e-01 -6.424218767809658504e-01 -8.214734568506645296e-01 1.094812039722890873e+00 -6.966943407525416632e-01 5.942775241234351524e-01 -1.222393700918918275e-01 7.832512055474152302e-01 1.052249446875737737e+00 1.077797832498438302e+00 -3.059305033822479758e-01 -1.933202266240870548e+00 1.119847024200185004e+00 -1.217537554567454494e+00 5.264758620273467526e-01 4.059192961570296521e-01 -3.249369195032691948e+00 2.575080160129112339e-01 2.498755385011809660e-01 -5.446066673517805379e-01 6.004294466308789380e-01 -8.944964125870290272e-02 -1.501634755137749022e-01 5.547915957073877857e-01 1.712354384068665469e+00 2.272031172315670311e+00 -1.847361751800665308e+00 9.993756281663794816e-01 1.345451099726379329e+00 9.846706758930517944e-01 -3.339667156184570884e-01 6.479584896282176709e-01 1.071118597395026129e+00 -3.795203710620543847e-01 -1.188537733021642895e+00 1.341012457479739073e+00 -7.485234402476566018e-01 -1.269901868300655989e+00 4.943842716221650280e-01 -1.735727723529343347e+00 -1.670421603398193067e-01 -7.564758134167264281e-01 -1.959151882473880057e+00 -7.864561189001887387e-01 5.394062545906834760e-01 6.761064018031265332e-01 -1.571127443209775487e+00 4.124262984610451155e-01 5.505564288337616574e-01 1.891948923285155404e+00 -9.945379907843904244e-01 1.604729250832905185e+00 2.709343998863399383e-01 -9.249648227114276589e-02 -2.273188458013498114e-01 7.151160431565708464e-01 -8.264182582521192311e-01 4.433152942649092321e-01 -3.499185811639753951e-01 1.718105032428568935e+00 -1.502913411078037997e+00 -2.288304615006509779e-01 -1.244185644760280818e+00 -2.400564789436903518e-02 4.600765178211467243e-01 2.568102039412873960e-01 -7.972933090569362530e-03 -4.536386268586811155e-01 -8.546876859946325733e-02 8.575819095488025345e-01 -1.658447327679193062e-01 -7.248383963248511419e-01 3.308549452768091981e-01 -6.779912345342143931e-01 -2.993384789979893212e-01 1.305906465872641864e-01 -7.201818234268886343e-01 -5.369979046962009700e-02 7.840989331272972818e-01 8.280263407121969399e-01 -1.892850424149675082e+00 7.634939996058699441e-01 -4.158741030734335875e-01 -4.681832412792652498e-01 -1.294532279236615957e-01 -1.414517122991955755e+00 2.619262459002480004e+00 1.753034218627082419e+00 -4.509810021868138064e-01 1.685380127096459679e-01 1.366571085040450217e+00 1.169365762426985089e+00 2.397410003432780101e+00 -1.867600617989534639e-01 7.921152719220657668e-01 2.121581989903891519e-01 -2.244952853841724050e-01 -1.000205298701066364e-01 -6.182456208272354425e-01 -1.453509564618284067e+00 4.223531164230172330e-02 -9.331438301928904888e-01 -2.311008029105627859e+00 -1.543813248630307333e+00 -1.199384453191955746e+00 -9.311686985852840603e-01 5.795173715910024725e-01 8.953867342604397983e-01 2.555585850803280823e-01 4.685007463344861844e-01 -2.106903894712315317e-01 3.758837421015823188e-01 9.506817009622763048e-02 7.503885867713101510e-01 1.195939123985410912e+00 1.602922886201239461e+00 3.568576249485457819e-01 1.097625079537559056e+00 8.001881077857045943e-01 -1.006913789798058678e+00 -1.615499725284349208e-01 2.109209932184584524e+00 -6.760498343788114983e-01 5.075812949648366157e-01 2.625656957695839400e-01 1.379724870697840444e+00 -2.485430644140116385e-01 2.616669318313732950e-01 7.190668351121231039e-01 -2.272246299115732171e+00 -3.398843372392913453e-01 1.167587440316259384e+00 2.126694444147728680e-01 1.567409670180361925e+00 3.124796065431039715e-01 1.509540166090288293e+00 -7.793705825840921975e-01 -1.180292050945509263e+00 1.614145039318282682e-01 -8.752952145522431282e-01 4.979568000807151895e-01 -9.651074672100298235e-01 2.155464456622087632e-01 2.083936583414454535e+00 1.139130738784910113e+00 8.136323045685291133e-02 -5.817999355016912899e-01 -1.158813841721340193e-01 4.909541659560519300e-02 -2.124924959445458669e-03 -2.052727627821803402e+00 1.426397574643473998e-01 6.919519485142163751e-01 -9.189918322595446165e-01 -5.305856782412081592e-03 -2.165595207981660053e+00 -2.310630357715557359e-01 1.214201837874362200e+00 1.060387393239352827e+00 -2.489743877150023543e-01 2.207641389631516682e-01 -1.732382268072099329e-01 -1.291204629756002920e+00 -7.280001436974368190e-01 2.568925450311563830e-01 6.307260892753626669e-01 -2.106719118486657660e-01 1.689605379969007226e-02 -3.592875616478389267e-01 -1.233159162939408082e+00 5.043734858666804044e-01 -1.011473328549232331e+00 -1.016819233931707922e+00 1.422894910536245394e-01 -7.263040593217063856e-01 1.106990571660342315e+00 -6.764501255298532856e-02 -1.578831305251132466e+00 -6.106519143438935426e-01 -1.453806433527576880e-02 -6.472092342211058780e-01 4.666541102955321652e-01 1.120107337142693504e+00 -1.615755165738291588e+00 -1.965324376245799337e-03 1.128313386269952590e+00 6.061864587442361563e-01 -3.195580681863841588e-01 2.841075317591530980e-01 -5.500732049828198633e-01 2.183983648298362112e+00 -4.559793364744637589e-01 9.217340682757398096e-02 4.910576779598050390e-01 -6.586608858026709035e-01 1.780464664140277486e+00 -1.351481737649449677e+00 -3.776793312229496102e-01 -2.420998464411810769e+00 5.313904773792255121e-01 6.840030434133497206e-01 1.123203604968815716e-01 1.917689257670239789e-01 -9.250099518360460626e-01 8.224199229565072322e-01 -1.253873039050686922e+00 -7.315428861354694723e-01 -2.924014922331599764e-02 -5.203153054482185791e-01 6.751638489249097708e-01 1.036278844669331844e+00 -9.567452689064234739e-02 7.577105461418059962e-01 -6.833334014092565800e-01 1.029098552659079013e+00 1.920730965035703230e-01 1.632283801926056599e+00 -8.967936576192827580e-01 -3.435283120250672284e-01 7.042728735475228818e-01 1.106918522936515936e+00 5.961472346800804623e-01 9.216767396816044622e-02 -1.716449727065635367e-01 -8.204822179177181374e-01 1.381851161086324609e-01 -6.461560783352001680e-01 -1.391583547517119213e+00 2.961885627919124686e-01 9.880604503712444447e-03 -9.630684643397304789e-01 1.378430028669778151e+00 -2.141855896221664057e+00 2.630466561571536688e-01 1.062868834827547238e+00 -1.406494659885419718e-01 -2.178205509287853558e-01 1.242064418576788620e+00 1.227679401859494840e-01 -7.632683473304990862e-01 -6.272486034796624921e-01 5.838381167934721949e-01 2.334821440586287711e-01 1.218435567321680457e+00 -7.993220892670175326e-01 -1.565479263548311684e-01 -7.325963294807537052e-01 1.200376449039652904e+00 -1.675472555545997499e+00 4.555881248725253685e-01 -7.121956129643782774e-01 1.341688488905820709e+00 -5.896019434101743562e-01 -1.006657036301444180e-01 2.066414679152948908e-01 -5.900882210919666804e-01 -1.452018829110715004e+00 -1.179486556175388223e+00 1.446422919229994664e+00 3.271312908376511341e-01 -8.429929494825699754e-01 -8.472239333185112020e-01 3.086989244400676902e-01 -6.303375254055761934e-01 -5.185942833813803610e-01 8.548751010513897519e-01 6.144398598670506306e-01 -1.632287014173871009e-01 4.341646123479133701e-01 2.097890162720226770e-01 -1.140459268064756282e-01 1.213415017830149489e-02 1.382495771959283193e+00 1.987829897667730827e-01 1.433455119964681390e-01 1.156010814236709150e+00 4.158898866045643294e-01 8.676784203365147663e-01 -5.708859389917257943e-01 4.898258052191572509e-01 1.456333437624357963e+00 7.769913131156055419e-01 9.984159623681855278e-01 -5.321597668143784876e-01 4.299698592415138187e-01 1.807945084153732118e+00 1.353981365292758365e+00 3.833359244491528206e-01 -5.905031985587306381e-02 -3.738679250214584915e-01 4.991490887106225793e-01 8.408376539971484931e-01 6.683218246434396992e-01 3.479721816592483141e-01 -5.396872082397747850e-01 -9.544569382408246705e-01 -4.152101292191002213e-01 7.144039268862973913e-01 -6.149372740266861870e-02 2.132969942851238088e+00 -3.699849320831965493e-01 1.274032447180660998e+00 -4.812594394900479022e-01 1.099243244836829891e+00 6.005777917333919858e-01 -6.785729007199409191e-01 -4.495527748323962514e-01 5.516132006616578654e-01 1.219903088336571795e+00 -1.400360064443956887e+00 -9.120692830874378709e-02 -5.552425421572076969e-01 8.839686829397656043e-01 1.476537538660760207e+00 -3.015879762852089474e-01 -4.687294454457729409e-01 -7.001519453204203651e-03 9.395106464031159899e-01 1.196662924348264739e-01 -1.023443688191522538e+00 -7.206310049744559798e-01 -1.858201325581464447e-01 2.213958984252758722e+00 1.157300183834126736e-02 3.735178069963228098e-01 -3.124979085187750139e-01 -3.204053906129152723e-02 1.034715648025270163e+00 1.504972264465918474e+00 1.205748634529818730e+00 -1.696069990358952118e-01 1.352068187786854281e-01 2.741969522704058582e-01 -2.758233283759141674e-01 -5.057377404385716702e-01 -6.846643328741831569e-01 -1.743073225399006596e-02 1.723925958049797424e+00 -1.011899182550900278e+00 -2.164273050460870707e+00 5.961911604904179818e-01 -1.158585884880724448e+00 1.027696822511413366e+00 -2.102290441273024779e+00 -1.149822731337835427e-02 1.108542621122908578e+00 -7.249800293741274215e-01 -1.395379135445806162e-01 1.567674066279041378e+00 2.539703017749270209e-01 -4.888335008348457245e-01 -1.653875175561563549e-01 -4.452084814515735456e-01 -1.226033101899016431e-01 5.589822458520341542e-01 2.441728879284547737e+00 1.482065329969633805e+00 6.370465451721967209e-01 3.429799245318105871e-01 2.460638271965486457e+00 7.730989796136406023e-01 1.096929088935614471e+00 -1.635913285299390729e-01 1.237892123174274134e-01 1.038564606337399665e+00 -1.434452377733646866e+00 -4.352532593389629167e-01 -4.129179609514914140e-01 3.579770492443148933e-01 -8.155443460738065475e-01 -9.767656036097547290e-01 1.632582352326227559e-01 -9.290434238064044781e-01 2.612919212757461862e-01 1.088533060333685576e+00 3.849157165771702194e-01 9.814779316303166024e-01 -2.353055028314398611e-01 -1.849778077307762114e+00 -6.267483684159097512e-01 -1.559374052564073798e+00 -1.233216086874386053e-01 2.893363098860848165e-02 -9.498335754183013790e-01 -6.466183174550044210e-02 2.217014513366268036e-01 2.386217015909682715e+00 4.261465532770183362e-01 5.118531250763559415e-01 -2.379306066015810656e-02 6.274291483979722583e-01 -1.263054908643197249e+00 -1.702205796837703344e+00 1.036583781105360202e-02 1.226272006221720945e+00 -1.406112580394520695e-01 2.414918578261987747e+00 9.504496885756554825e-01 4.207994658897896284e-02 9.414911211530792023e-01 5.034913062174912746e-01 -9.201191167878116639e-01 -1.157697071803929667e+00 -1.528528838686121327e+00 3.341080931451120839e-01 7.213034238716748980e-01 6.808568490942445983e-01 -6.410672548311597829e-01 -4.609341424890517902e-01 -7.378726314876633552e-01 4.393623653351134695e-01 -7.888664865671411730e-02 2.022045791447129870e-01 5.102104295856416810e-02 -4.812486354819069390e-01 1.724266023888597843e+00 8.441697316740817345e-03 1.698206997026189269e+00 -2.390406538775799727e-01 -9.446092475894954932e-01 -4.075811696431512199e-01 -1.405867709075409699e+00 -1.208565506080887308e+00 -1.233557874981256353e+00 3.937570803769654404e-01 1.013193679127188274e+00 -3.532519914894499680e-02 -1.604529603685467709e+00 -1.046727680322000253e+00 -4.517092950069911406e-01 7.336697795622469931e-01 9.143587809920936671e-01 6.789455682025632433e-01 9.474117531810738457e-01 2.455161694302268605e-01 -4.528785507730616056e-01 -1.354777494225189782e+00 1.283498890031706807e+00 -7.789337635496692558e-01 -1.242281489969774277e+00 5.271757604849218737e-01 -3.084421570573824822e-01 -7.390045924857302495e-01 2.057134222777487587e+00 -4.391552605894453176e-01 -1.165205273345287562e+00 -8.071805381517547229e-01 -1.262398554897991021e+00 8.012253015134956913e-01 1.035856440841798731e+00 9.534250533857245857e-01 -8.712125678063479262e-01 2.127048461050103700e+00 -1.120208968308461062e+00 -7.142377810742129851e-01 1.686082102397237881e+00 -7.275766633673753647e-01 -1.986847383286943325e+00 -3.173163341628889023e-01 -6.850526970878618727e-01 4.144760721663596215e-01 1.847882818840195007e+00 -1.831816041877176449e-01 6.283161336521514428e-02 4.612379055141151429e-01 -7.602948810686442904e-01 -8.049761692226647947e-01 1.574767523156536675e-01 -1.467475445873165363e+00 1.681525381488224280e+00 1.367239118883957882e+00 -1.301604580623622054e+00 8.852821863299657756e-02 1.150923483293425642e+00 1.971362662664128296e+00 -8.056163366969593120e-01 -8.918669055843467808e-01 6.690863755324047979e-01 -1.486618321583668578e+00 -1.542822607295695647e+00 -7.775699877363992929e-01 -1.294847682079784512e+00 8.936844513173543003e-01 -1.344121495682628398e+00 7.946747231315498539e-01 5.318463684251092394e-01 7.917887315960932260e-02 1.611828458025697242e-01 6.433697795519854878e-01 -5.791752993547347739e-01 -1.509039566779705854e+00 1.177034760958979964e+00 3.438859744851979205e-01 -5.043434738397680611e-02 1.178693061999037450e+00 -1.003027472973598400e+00 1.507096993498197035e+00 -3.404593153802112360e-01 4.397008310395696395e-01 -1.848441137015141844e-01 -7.058548444518064624e-02 -1.326854834408545347e+00 -3.790649981635518251e-01 -1.253377669414565299e+00 -3.677287434812805400e-01 -6.850616115331039646e-01 -1.748060799034409030e+00 6.735730181470115374e-01 -1.610955429457947008e-01 -1.663421617242706319e+00 6.155549346382063192e-01 -8.656248503454028187e-01 1.871729974373883554e+00 -1.039148478305992551e+00 5.440455673026683980e-01 4.062206087085765138e-02 -1.138837434178693986e+00 -1.086927697778608648e+00 -4.688242583730449775e-01 -1.129731761232075860e+00 -5.081952277838851506e-01 8.942756046997448749e-01 1.139684803120907031e+00 -1.289982154070399512e+00 4.739665028468743602e-01 -1.463889777840145623e+00 1.498236649904028273e+00 -3.976796339770114486e-01 -6.981454861352036634e-01 1.039589323712662994e+00 -1.466913591141191464e+00 -1.387489103802139745e-01 -9.229763020938718254e-01 -1.470035203279340896e+00 2.522599889854946764e-01 -1.023367765624180858e+00 -1.481742667780780176e-01 1.205025046285757684e+00 1.219789535191030838e+00 -1.781145267754650208e+00 -3.222316795742125595e-01 -2.429689368217363477e+00 -1.064282382596206000e+00 2.544747613637021288e+00 -6.797570239858487240e-02 1.655647017896734408e+00 6.642456873925181027e-01 5.421403281155948717e-01 -5.293042237068931039e-02 -1.701485286474933162e-02 -8.796424432740607147e-01 -4.009025516554963475e-02 6.430033674185769987e-01 -1.075667597268058218e-01 1.328493379906626526e+00 4.195941337768988033e-01 -2.258309531798839698e-01 -9.256168488785611048e-01 3.094356536788071474e-02 -5.003666548900090882e-01 -4.884231284498150027e-01 -5.210098139160247444e-01 1.082391804924236700e+00 -4.913081548537655552e-01 1.547162095215545596e+00 -2.237919994015513392e-01 1.067014541806366568e+00 -5.493208735069650128e-01 8.374089280082915865e-01 5.032698169690156265e-01 -1.531705645678210992e+00 -5.146299716407529701e-01 9.097768935124044276e-01 -1.176858500918012584e+00 2.135593207174105446e-01 8.227555922256379883e-01 -9.159382571366927461e-01 -1.249826481279718848e+00 1.820291785050509928e-05 1.087000655690574247e+00 -2.659676435146636486e-02 -5.003343796795097775e-01 2.486110985166543497e+00 5.193575923644764281e-01 5.156027673384778742e-01 -1.168159114168477730e+00 -1.188167347893442083e-01 -3.961977252965678264e-01 1.348123105994575299e+00 5.654466151354010407e-03 1.369951156343401477e+00 -9.793565229922939208e-01 5.870579755852316506e-01 -2.441621545281991434e-01 8.567570591374383815e-01 -5.932862600578486106e-02 3.404727805708080424e-01 -2.534875541057622361e-01 3.117657207339247574e-02 6.757311896608697577e-01 -4.154133384847632504e-01 -5.576617885356740523e-01 1.010430483804329205e+00 -8.093519283660498276e-02 -2.175341241378619395e-01 -6.268500720584827546e-01 -3.436112660199254210e-01 7.043170838051693305e-01 2.043803518214309944e-01 -1.956852905896721839e-01 -1.881682708191981579e+00 -1.526150250232290118e+00 9.841946309969722417e-01 8.735275253205083690e-01 2.479794322471136903e-01 3.786675570251429868e-01 8.294281931291168641e-01 4.559327479930807003e-01 -1.055790314889758774e-01 4.810218523336081131e-01 1.860750108120411139e-01 3.285978829440133753e-01 -5.551455651158494486e-01 1.185226879675332690e+00 -5.831286122658548843e-01 7.323544251297208207e-01 9.281705306010680223e-01 -1.279988843649980945e-01 -1.441875611677446711e-01 -1.425462961767252290e+00 -5.867780641896942484e-01 1.451326807651519626e-02 -7.497054579698131382e-02 2.966752872298769605e-01 -2.971703212852696563e-01 -4.534493448079652267e-01 3.815570614048600651e-01 -1.763054655972801976e+00 1.248350208016471390e-02 -7.604455364067513878e-01 1.406692219545280231e+00 2.842469679162902274e-01 2.323449564397249700e-01 2.712991802544407194e-01 -6.294505382748356581e-01 -1.018414565993800425e-01 1.501979244443334138e-01 3.704082761650239752e-01 -3.959396376774871468e-02 -1.375071530758311678e+00 1.002104315654229853e-02 -2.193032373867671581e+00 -3.151229740728099804e-01 7.284784478162121824e-01 -1.003471633167622556e+00 -4.784279225730314056e-01 -9.861861907308591135e-01 1.042161891148202096e-01 -4.620188238314591467e-01 -1.893416351153100807e+00 -5.228256909112196649e-01 2.449003301252888898e-01 -1.849390308276987360e+00 1.296803790487933927e+00 -3.394623078306549524e-01 -1.470266604646736974e+00 -3.344025493041070940e-02 6.220226539316084935e-01 -1.651898634349179051e+00 1.235504738992007745e+00 -1.233490223989892165e+00 4.348608347419440356e-01 -9.837479009462577473e-01 1.294963017431226771e+00 5.476029506282122927e-01 1.737255750357764805e+00 -4.313551208962829175e-02 6.805989771556522627e-02 -1.407413588741265098e+00 -1.122007232531712917e-01 -1.976334632791661994e+00 3.920856771943135449e-02 -9.613566787886510534e-01 -1.494079170969802584e-01 1.755107375302171535e+00 1.959770129643570113e+00 1.504157143562187826e-01 -6.602982852103601585e-01 -4.194543468979426010e-02 4.192146254009129214e-01 -1.407633722708236057e+00 -1.951411564660225695e+00 1.663690270530251286e-02 -6.607335968867651677e-02 1.480084749457681648e+00 3.285080913412645742e-01 1.325760354478177305e+00 4.086554552467654144e-02 -1.185145518448011970e+00 4.209072703938004367e-01 1.396737139390709093e+00 9.468795257381428243e-01 1.340129040110595415e+00 -5.971156872786614889e-01 1.074035276234456493e+00 8.749902482937078618e-01 8.116438258319114141e-02 6.557934435793127959e-01 1.114721344923164104e+00 5.872726140419657348e-01 2.128428551342925079e+00 1.100929459228588536e+00 -9.039495339159298037e-02 -1.275328768042472749e+00 -1.216711232896432460e-01 1.142996049741818343e+00 -1.614015348415367646e+00 -9.369755317023895427e-03 -1.217477839865374500e+00 1.409450660248721565e+00 -6.058689025208133794e-01 -1.025257372892604213e+00 -3.765190636262594759e-01 -1.833289364273283373e-01 -8.113607018387923586e-02 -9.778867755870113143e-01 -4.992581206965996526e-02 -9.379846588994136813e-02 -8.054494742666523655e-02 -3.300826135589317589e-01 1.032896247979774307e+00 -1.296571992553242625e+00 -6.680187806854551713e-01 2.162537617161523207e-01 -6.382388788891366627e-01 2.858020340473300447e+00 -8.775118184249147690e-01 4.566377666247519729e-01 8.138341466464007468e-01 5.818008407814850153e-02 -1.974152602969616366e+00 -1.589717147248081719e-01 1.695658476995046016e+00 3.349783027628693288e-01 -1.654845184780242007e-01 -9.797027654134632391e-01 4.317961104567933361e-01 -1.063517758633572452e+00 1.394554211995545856e+00 -1.383558397216888336e+00 5.514477163036655138e-01 2.854344352282400799e-01 -5.977505239677455284e-01 -1.461009014959330665e+00 -4.275834397314098312e-01 3.099318827287279587e-01 -1.680063676075217449e-01 -1.289971797880513416e+00 4.613547915241227870e-01 -1.169842925674563668e-02 -3.160849074904752143e-02 -8.153219338582290421e-01 6.068289629515717376e-01 -1.182302722168912190e+00 1.175847200881532828e+00 -1.825038135645490556e+00 -6.446282006877933624e-01 3.441711702853887389e-01 -1.295841540685952920e+00 3.373091933954328048e-01 -6.867500829225566816e-01 2.795996591479594229e-01 -1.105784991560998520e+00 -1.049771723452996186e+00 -6.775941614272330549e-01 1.096770704691485410e+00 4.805986511230156411e-01 1.015412661635970215e+00 1.461652918588335348e+00 7.175313220539486503e-01 -1.079190011291140339e+00 -1.354715058434401875e+00 -4.323573698218242112e-01 1.184700263599459236e+00 7.335154285226765936e-01 -3.715822772323592038e-01 -1.332543873387100231e+00 1.690579259665587308e+00 -1.142684794187708991e-01 -4.899928946686659542e-02 -1.769073079492668787e+00 -5.525126622183533787e-01 2.034842290004554854e+00 -5.913575617094988246e-01 7.502825024094433859e-01 1.194205269462102148e+00 -5.880073020988142440e-01 -5.464484141533844375e-02 -1.930462607956109911e-01 3.750087579732939713e-01 1.887119111320933129e+00 -2.391128762557208631e+00 -9.654119549993915861e-01 1.417825411169867378e-01 -1.027076337898209069e+00 5.126357081807692007e-01 -7.246128303245921165e-01 1.914914552908861534e-01 -1.366637739254005002e+00 3.331030179642312516e-01 -1.233702370774978352e+00 -1.399983756074331953e-01 2.354142892227810258e+00 -7.365583040377851054e-01 -1.070139225130265770e-01 -1.283122403529501077e-01 3.666144069722864218e-01 -5.125567121924108627e-02 -9.339887305160516906e-01 1.078204581239164961e+00 -1.301607598508983665e+00 4.831005333163059245e-01 -1.409498323316353829e+00 -8.889951715891589723e-01 2.204877424483962234e-01 -3.350837119785430862e-01 -4.154022828987615212e-01 -4.900000436591003816e-02 -1.585903281188263181e+00 1.167930512845766655e+00 -3.785604266003506774e-02 3.205995242458107852e-01 3.042913951662634120e-01 4.627928571432364246e-01 -9.230214650064879622e-01 -4.072979188665248884e-01 9.578259044939350930e-02 1.057412114097700639e+00 8.109633977371798474e-01 -1.721237282841960869e-01 1.863022346882425018e-01 1.077009172469341747e-01 -4.037733232394296046e-01 -1.570437247067929754e+00 -2.998843769291774652e-01 -6.308493940333108618e-01 -3.460336778865918950e-01 -1.214992683428756326e+00 -1.285369033527634097e-01 1.544901788573463275e+00 1.184160490483802564e+00 -4.347153857359384310e-01 -6.909909005760571654e-01 -8.297507820299657721e-01 1.373503077250591398e+00 -3.731258810763157102e-02 3.309337040847043498e-01 1.339398388136073814e+00 -9.295911171092580139e-01 -1.063319808298683000e+00 -2.564731870703516603e-01 -1.707647267352682130e+00 -5.789913545740748430e-02 2.112298394368557375e+00 1.907744283837312649e+00 4.702141896025876511e-01 -9.954515967169207391e-01 -2.146270972852524217e+00 9.525317991410358065e-01 -4.011836941142915558e-02 1.137118865044618454e+00 -4.792268350179524905e-01 -1.101475241017533385e-01 -2.050110119748941528e+00 3.793362424043459358e-01 -1.738395966490306588e+00 1.749831788936533350e+00 1.368667217251834933e-01 -7.316822131697476861e-01 6.266547684355446013e-02 5.165893204312453635e-02 -2.381361361577144162e-02 3.256544799866374906e-01 -1.352841390472176775e+00 -1.562262886758831737e+00 1.615854024782302778e-01 2.500278043824860630e-01 -1.225478679809569316e-01 -6.369883553221981076e-01 -1.299852138485627862e+00 6.584199493916658152e-01 -9.417549116484411620e-01 2.934550048944283285e-01 -1.237675114704549939e+00 -9.728745187467905398e-01 4.035356211251293068e-01 2.836660752829088181e-02 -1.762341408342808780e-01 -4.648044436626238424e-02 8.272833226536746576e-02 -4.118277236072367398e-01 1.042558063188325113e+00 -8.624259906373245299e-02 9.613086046346033253e-01 -1.465257354090889974e+00 8.426255614082545087e-02 1.140742943988616531e+00 -4.604886893772754952e-01 9.560379694632607783e-02 -1.401332525429859754e-01 1.065191296939145493e+00 -8.358820904899377791e-01 1.944171706806749667e+00 7.460292408196717018e-02 1.776065645194800258e+00 -1.251659474552878869e-02 -5.104579927607880707e-01 -8.565791093373750220e-01 -7.057613013809133085e-01 9.822181531240987695e-01 9.350637687156493350e-01 1.090887799567253902e+00 -1.254022134514959141e+00 -9.432205535618831682e-01 -8.983030028635909936e-01 6.495540993939837859e-01 -1.063299934415187886e+00 -1.390339556343677119e+00 7.012089289832176275e-01 1.528534867255473273e+00 -1.238757205460357280e+00 -1.280629023772323460e+00 -3.028273889314466172e-01 -1.114656748340542847e-01 7.757674977656919824e-01 3.186432560632997957e-01 -7.502084510980294718e-02 1.295121031408588141e-01 -1.023564390044206851e+00 -1.624074047160791512e+00 8.850251323186455465e-01 1.817109823482171427e+00 8.726987453296958241e-02 -3.940811718011925230e-02 -3.245149983901783330e-01 -7.165529680990055938e-01 -1.644973389456240165e+00 -6.678328929924313151e-01 3.371000434047149996e-01 8.536748355695457091e-01 2.395298461386592345e-02 -6.892154043747990011e-01 -1.438564248961982095e+00 -6.515221582414547630e-01 4.405332904667114691e-01 2.440034807210286760e-01 -2.053898251089433913e+00 1.978813328647895942e-01 1.077497702929078427e+00 8.014470653239867959e-01 1.914359012011189520e+00 4.018073793250555581e-01 -4.355366001375983731e-01 3.594863855264698316e-01 2.610643914389872977e-01 5.018897617915224485e-01 1.672695223642795881e+00 5.282550110823122091e-01 -4.310673348461033227e-01 -3.344803945272875612e-01 6.195786295133498545e-01 -1.430498979696776640e+00 1.039134311320490278e+00 3.063894181038416598e+00 5.790320027096439448e-01 -7.079005431325559039e-01 6.787120120032246184e-01 -2.247693015641935577e-01 -1.508961238585412756e+00 -2.258195659995168580e-01 -4.718214071173881252e-01 8.526275881257602274e-01 8.329819672790212959e-01 -1.216490978482419605e+00 -6.739919183452290907e-01 5.371308985024605409e-01 1.593967669725522729e+00 -6.745205403698261160e-01 -6.945353876212252420e-01 5.289679528267411390e-01 5.714419357087013873e-02 -8.917397772853815630e-01 1.141536283359144921e+00 -7.321496069670518914e-01 1.426387365229898174e+00 -2.114723995345653140e+00 -1.248373479376904349e+00 -2.709350720966593462e-01 9.239665260689027271e-01 9.572927010424636673e-01 3.983372678444050408e-01 5.347571021420266524e-01 -9.162745878762820206e-01 1.192856065245058383e+00 2.625590986621308964e-01 -9.453865293643679557e-01 1.570221898820617135e+00 1.196860332124565114e-02 1.647284242452038971e-01 -2.286937343212621876e+00 -4.406850159395755417e-01 -1.068179211656708899e-01 6.006767939020256630e-01 1.069010760875363175e+00 1.250314157171561913e+00 -6.559241654806445831e-01 -9.277879908259376585e-01 9.727936433341413114e-01 1.456667421020519937e-01 1.302757120018240178e+00 -1.026621711359945621e+00 -8.969821536374096294e-01 6.600136092889670181e-01 9.116692459110022906e-01 6.287837721188656026e-01 1.107283128665383032e+00 4.203432320046012749e-01 -1.261025112898531919e+00 6.633243257297912754e-01 2.554040358996961801e-01 -9.073427287454552959e-01 2.749071608156589686e-01 -8.638861462238156541e-01 1.472406109778319871e+00 -8.223632747005169552e-01 5.544414425621009279e-01 -6.960624290745644205e-02 2.268260726389560444e-01 -1.188378869323996945e+00 -1.823274215897664474e+00 6.864924301493031678e-01 -5.260740437984161577e-01 -8.758789676622218134e-02 -8.765114114848266968e-01 -2.630455975110519012e-02 -1.267928317033013563e-01 -1.320848309561625689e+00 -1.181583039072902741e+00 -3.884019114524591906e-03 1.031698908582660668e+00 3.840947381290287788e-01 -1.638176188374292908e+00 -2.142375383792777477e+00 1.705058303419308530e+00 2.035386247796080461e+00 3.665131683356609993e-01 -1.519457474862118684e-01 -9.851584506902620608e-03 2.275133732280500698e-01 -2.072292649940870313e-01 1.613642546633708097e+00 -3.813927522140413834e-02 5.183071586821693666e-01 1.004089961937345149e-01 -3.838917998462236247e-01 7.125606386570970674e-01 9.582061504789398665e-01 3.107850532421817524e-01 6.665652234494773287e-01 -2.355392846120406558e-01 5.721462586209895562e-01 1.123074362725995590e+00 -1.250480516248068108e+00 1.368920417101169962e+00 2.213741274968000217e-01 1.451511025054188359e-02 -2.566995924249078700e-02 1.978192019599849028e+00 1.446999302573926727e+00 -1.122165399668672014e+00 -7.814313037805129536e-01 6.851026886123962045e-01 7.814945199991080171e-01 -1.857171625001024229e-01 -3.477342485030752717e-01 1.806797178685363992e-01 1.159091568699306629e+00 -1.591479467307579831e+00 -1.047901940486575700e+00 -2.306752685710259099e-01 -5.697055446144350110e-01 3.799015887579647588e-01 -1.403774742167560874e-01 -6.477668737235406926e-01 -1.862653619710767483e+00 -2.358480015062398849e-01 -2.663933042731978645e-02 2.771120444696686946e-01 -1.310498918327258178e+00 -8.314914499582892748e-01 -4.267818461507499883e-02 3.970747490634026766e-01 9.705965822434207135e-01 8.664079457521779437e-01 -1.317665977549070888e+00 -1.468940487975317621e+00 -5.076991724560490082e-01 7.009272560077625114e-01 1.461842952246417582e+00 -1.133837488818663086e+00 -8.895442287116297475e-01 3.119331998428511166e-01 -1.839659201901936658e+00 1.689155763125305798e+00 -7.172052933864196955e-01 2.136364204586044035e+00 1.301735692897923569e+00 -1.837113315920911247e-02 9.950488158785070203e-01 -4.944336688093808330e-01 1.543312877738925115e+00 9.053182285889736780e-02 -4.589685141295227755e-01 -1.359501639774445048e+00 -8.992624679662412912e-02 -1.001328110371841440e+00 -4.940553317689145435e-02 2.298839923386259976e+00 6.483037473948654039e-01 2.235711851910414105e-01 -6.327998278807983601e-01 5.808229399474940102e-01 5.011122170880298599e-02 9.589947342597547608e-02 -1.345865687998726301e+00 2.024833371208525801e+00 4.653277640714249541e-01 -2.277141449775322180e+00 8.982914859152957288e-01 -6.338756729150740732e-01 4.348230270974423051e-01 -5.100735887843074190e-01 -1.305600522690231635e+00 1.069767100067809062e+00 -1.813359223070653226e+00 -1.021532187276654957e+00 -4.079153571973571646e-01 -2.486244465090938771e-01 4.652153641524180983e-01 1.476319333419629842e+00 -6.068800174083059940e-01 1.397784123173543058e+00 1.233299833414719160e+00 1.207699769964432068e+00 -8.294484753737598748e-01 2.768792705235375018e-01 1.951714103863023464e+00 1.422609579640300437e+00 1.208487697645026282e+00 1.298706702284633252e+00 6.221470980360146452e-01 -6.877723973718626871e-01 2.060137889550931189e-01 -1.278710128184577632e+00 -1.330405965006969726e+00 3.831216247415993315e-01 7.382879403773386917e-01 -1.427022763125099514e-01 -4.343108818745103905e-01 -2.172230343096806404e+00 -3.299132754475599061e+00 -3.706429822593666490e-01 -1.347380920771995283e-01 -1.691256978095493357e+00 -3.481026929987562912e-01 -8.660364846914204717e-01 -5.244066974802754633e-01 6.179430908421645885e-01 9.242442640271716914e-02 -5.891969593230876878e-01 8.995099874891457903e-01 -1.842573097208756616e+00 9.562018958379996381e-01 -1.737770542949714780e-01 4.928727034622530367e-01 1.520974620184607051e+00 5.667452221612251373e-02 -1.332398570428402484e+00 -3.099511816236977246e-01 1.833320851704880905e+00 1.892693140218852266e+00 -9.908836603383026631e-01 9.372906327527190384e-02 5.339960303436523947e-01 -3.015875408849735262e-01 -4.252955951135320434e-01 -1.769718985209602469e+00 1.108114311743215952e+00 -7.522729939216629136e-01 3.794327878128412879e-01 -1.066874097351000916e+00 -1.025141885701988498e+00 -1.938576399776034132e-01 3.029733793215096394e-01 6.249675174522718590e-01 8.222285151750586829e-01 1.444963256795377821e-02 -4.597611539791701118e-01 -9.652257916161205084e-03 -1.365478915223669265e+00 -1.182497188156778734e+00 4.549209232907950456e-02 3.715288678740025774e-01 -6.412045198910205634e-01 -6.918047540039339305e-01 -8.980987880950177527e-01 -1.097095680256597650e+00 -1.061455809342953360e+00 -9.705406214069619564e-01 9.628143876230653708e-01 7.569294879666792486e-01 1.060704918860513546e+00 -1.193576687186529650e+00 -1.557522425296854029e+00 -3.472082636827640845e-01 1.244298730667414921e+00 1.003521202564309434e+00 1.100159345750254536e+00 1.245065803037266189e-01 -1.806675962083676978e-01 -4.939698652850367244e-01 -2.485738066868405372e-01 1.829444164623834412e+00 1.442940830488472770e+00 6.748571041165044582e-01 5.163273563263321986e-01 1.693872927871422629e+00 -4.237837896146777195e-01 9.058511694028865691e-01 -1.057112200258723878e+00 -1.399454038268061806e+00 1.444558642289941242e+00 1.684442646492149975e-01 -9.574788621554116697e-01 8.061411744978328464e-01 1.010135070683629177e+00 -4.723871604119596057e-01 3.244942762240964895e-01 1.201757420251354125e+00 2.343865014856925666e-01 1.907409119212492010e+00 1.458639748962779370e+00 2.143072764922847595e-01 5.012360488445580797e-01 8.687418797739336895e-01 1.185137519920160115e-01 -2.727246598617634188e+00 3.378671243561645610e-01 2.294083419972543225e-01 -2.908160652594317663e-01 2.181636301746277262e-01 7.304741118621319029e-02 4.341110580500053273e-01 -1.154306465636278478e+00 -5.151862488260506856e-01 1.000480840348026007e-01 1.965709822542906604e+00 -1.636752565083791522e+00 -1.342810261032195696e+00 -3.804970725677451204e-01 2.690708322055071489e-02 7.276395523704961565e-01 -3.506089065422598461e-01 1.005361754864014974e-02 1.137288454116806430e-01 -2.496591703320083164e-02 1.324951531342258015e-01 -1.291585742670376291e+00 -4.859179476899387340e-01 1.383480906596857407e+00 2.288041733878257433e-01 -1.062508623977437949e+00 -1.217276843197120595e+00 8.222375832090877967e-01 -6.917802068409373284e-01 6.010060188431248784e-01 3.014257165332488997e-01 -1.034202487902510903e+00 5.862961168739413420e-01 6.287309842726097608e-01 2.525871963735926706e-01 7.203719369909915571e-01 -2.053539190121874025e+00 4.863295657737988220e-01 -1.092759256325230410e+00 -5.985024807536348107e-02 8.155336313763958955e-01 -3.517669719567235731e-01 3.643203065198036827e-01 -5.861188055070705172e-01 -9.274788679935558333e-01 -3.581480385096071917e+00 -1.399784034720003900e+00 -1.341610694044797158e+00 6.925348718651876123e-02 -4.138243196575869254e-01 2.577161804736791129e-01 -7.723903527553118709e-01 9.219826665178399994e-01 -2.305361116674551347e+00 7.506082379388272496e-01 -1.128762676894812661e-01 1.233343176050406997e+00 -7.557635785357244007e-01 -9.600807247896029351e-01 -2.725344888601199944e+00 -9.177190637551854158e-01 5.784389556190224629e-02 3.319547149480386317e-01 -3.030452801841776456e-01 1.632863809544127465e+00 4.350987289379011358e-01 2.697203968563494092e-01 -5.935067396638445958e-01 6.627473937126745485e-01 -5.599239436793986835e-01 -4.095846390777030943e-01 -8.883513544639209947e-01 8.338919429863984600e-01 7.840154514518106188e-01 3.883829081817519180e-02 5.470654843468644168e-01 1.569697736486269646e+00 1.078269832646497894e+00 2.048532068250320248e-01 4.153069479752603543e-01 -8.103780914759088905e-01 1.252682695153105874e-01 9.204952878593495313e-01 2.565941926244237892e-01 -1.222107797685266506e-01 -9.949803970749157012e-01 -5.433071100195913106e-01 -4.313299194273058634e-01 6.142327513227791025e-01 -1.737064688403006096e-01 1.675803160564464767e+00 9.173016649939051970e-01 1.524448046571736493e+00 -1.686504012789353801e-01 1.260299909895390424e-01 2.902901318582555290e-01 -8.078167706300165563e-01 -5.136180405935595328e-01 -2.163237239342012952e+00 9.808503765499130278e-01 -5.799900620743105861e-01 -4.971428106487018050e-01 1.516292483383045786e+00 -3.301123158394268509e-01 -1.270563520798770885e+00 1.959951564435044313e-01 2.238733601370793483e-02 -1.497275067547419347e+00 -6.866462016828798198e-01 -2.767814910034058773e-01 -1.226996206332839068e-01 -6.814854079450969326e-01 1.925276403085661503e+00 -1.156866135261180872e+00 -4.104985266134157373e-01 7.414022915031929228e-01 1.003640102773502296e-01 6.488514610380335945e-01 6.526949707201362694e-02 -6.392312475777331970e-01 3.324978504715100369e-01 6.022049269782369096e-01 5.042154144335290189e-01 4.818212274693017272e-01 -1.105149152095630249e+00 2.706135118748403401e-01 -4.104853784563517460e-01 -3.825128525370085630e-01 7.544610550420230433e-02 4.314700069543698779e-01 1.118365611897589540e+00 -4.979500187485023655e-01 3.364101116294494764e-02 -5.033990255459537544e-02 7.523495397983367416e-01 -5.565940847294331695e-01 1.125670894726520155e+00 1.823790335141921348e+00 5.829482327799568875e-01 -1.044021732054029039e+00 -4.296579540289395260e-01 1.822649322544223738e+00 1.057216112508849504e+00 3.751739622299732901e-01 -3.589412144061654986e-01 -9.608234495122341956e-01 -1.577893311924672415e-01 2.349333790346318285e+00 -4.888292221452473219e-01 3.565036531879866022e-01 8.736071699735410423e-01 1.121727573024623226e+00 2.045185818825706825e+00 -1.606932423715386193e-01 -4.958689383766613501e-01 -3.330794968773582720e-01 3.663882401491577734e-02 2.148890915705371274e+00 -1.006451958795453239e+00 4.587366520722148122e-01 5.520648367565508252e-01 -2.717214348319466066e-01 6.213720630102950171e-01 -1.344399125922061788e+00 7.083812435452621070e-01 -2.355412142384546437e-01 4.551111072024902060e-01 6.594043833098384155e-01 3.329741006115598534e-01 -1.908749922408191635e+00 -1.259107691841513388e+00 -1.960355986876569645e+00 2.484403220540280510e-01 2.411269947098041211e+00 -2.180257670485932081e-02 -2.017799719243460022e+00 -9.599955899641441359e-01 1.662643578473203820e-01 1.830255016794851475e+00 -1.466083592132495950e+00 1.625986674682863148e-02 -3.691876742883801188e-01 8.171472028823860700e-01 -1.239450960580013472e+00 3.088278383244155365e-02 -7.972133412553000786e-01 3.976687535461112533e-01 -8.959070437036115164e-01 -7.960612819310579624e-01 1.582383874258262435e-01 1.342184536600729672e+00 3.797105799717771513e-01 -5.510311975985478228e-02 -1.691697260319327545e-01 1.227090649070094602e-01 -1.015553238481081921e+00 -9.749132201869506464e-02 -6.635509361918420224e-01 -8.883598767849416600e-01 -1.643483962440281942e-01 -1.513044972846381064e+00 -3.186475273581966805e-01 5.377562321079509822e-01 -1.303488756181210739e+00 1.693638801134753069e-01 7.621575651071785251e-02 -1.072710309071007728e+00 -1.590853736614241676e+00 6.755229093141513763e-01 2.202263670426576336e-01 5.054348554398853111e-01 9.574129609334267044e-02 -9.857305402231665292e-01 5.862660432751047868e-01 -9.416293408662876896e-01 1.144585724041305153e-01 1.699588062479242545e+00 2.823726279292443908e-01 3.930289954466689717e-01 5.088950722651852665e-01 -7.940083943956141033e-01 6.320384767245182389e-02 -9.284457924817580698e-01 2.075800767431661142e-01 1.083057840118806014e+00 9.643836344234796298e-01 -1.593845034145680906e+00 -5.362584871036240042e-01 4.514421855651622462e-01 -7.033026431742899209e-01 -4.690218782605408143e-01 -2.759440373965065807e-01 1.867294547440218055e+00 6.647641226658327351e-01 1.517464006472979632e+00 1.434064248289491861e+00 -5.750869295370933387e-02 -7.134388496938607327e-01 -3.800879971312935979e-01 1.743411469537923031e+00 8.756012302473258346e-01 1.072368817649791833e-01 1.834906942419028519e+00 -4.241776095403384517e-01 -2.672740546836627207e-01 -9.825300041962754527e-01 -5.736070540333956247e-01 -9.190130174316216705e-01 6.501021078230180550e-02 2.618564937078633401e-02 1.595966928337134272e+00 -7.768683230388534477e-01 7.617219544038805745e-01 6.760033708438237809e-01 -6.492989663628789820e-02 -3.386209313017533584e-01 7.941797618529470304e-01 3.265023451370848706e-01 9.343413093236085931e-01 1.571069887809301235e+00 -5.976033736388094431e-01 3.052224319901443161e-01 1.138355051116350714e+00 6.203944606599728351e-01 -1.506182060985025606e+00 2.140266935904109047e-01 -1.193069251455956659e+00 -4.176602951318108548e-01 -1.371564158011290724e+00 1.710393966325396642e+00 2.231190145641688202e-02 5.115733803671904667e-01 1.055526340547987330e+00 1.945623721269130080e+00 1.289661293145963894e+00 1.275090772304668718e+00 -8.905730962056739308e-01 3.435740572163538675e-01 9.657275398490787477e-02 3.768430279958731033e-01 -2.994399701966524163e-01 7.968582486614289584e-01 3.562901498109471987e-02 1.580647929499171767e+00 7.129442931247532700e-01 1.453996783531483983e+00 -1.919764188196180887e+00 3.868744163059287811e-01 3.930912984021955325e-01 1.301027275452796728e+00 -1.164698587296415067e+00 -7.157075181565668576e-01 -8.013830097388237039e-01 1.282212590687844544e+00 6.203223484497787377e-01 -9.586025112106258961e-01 -7.563898059211247027e-01 7.661016010670899101e-01 8.375839004345614347e-01 -8.851823916225812772e-01 1.290294277983408122e-01 -1.151529346971532197e+00 -6.937284854575075377e-01 -1.858033779947233788e-01 2.193731676199076885e-01 6.813626576529986378e-01 1.863975208181803955e-01 -3.814473549084717585e-01 -5.026401989042047491e-01 -2.035354747169274781e+00 -1.092977106727940351e+00 -3.339528987771477886e-01 -2.165864421304178222e+00 -8.955316415165679444e-01 2.242558763161140722e-01 -1.146783455059023626e-01 4.529140819796433071e-02 2.091943569908481793e-01 -2.051600585517226349e+00 5.918432274245959135e-02 1.204673404166408002e+00 -9.157645630876848353e-02 1.718837455829178795e+00 -1.787590864744774688e+00 -1.132190538670116986e+00 2.070553413519688579e+00 -4.074739884399759537e-01 1.262414752473063784e+00 6.218110249753138197e-01 -8.210088502714315561e-01 -2.656878461523290436e-01 1.861758415727085003e-01 7.463932410646582083e-01 -1.172022960858189744e-01 7.614868512266521616e-01 8.302592379835127545e-01 1.267740738447617588e+00 -1.612880084709625850e+00 -2.044438548350556051e+00 4.029052067601632814e-01 -1.292728514349207103e+00 1.341309496375316657e-01 -1.101578659865620313e+00 6.308536564361253429e-01 8.009438511795304860e-01 -1.287635290873448968e+00 -9.557492685537642974e-01 1.330207930999894650e+00 -1.692053181758570654e-02 -1.439383208746224607e+00 -7.025802084818022486e-01 -3.889280291700067949e-01 -1.367855695534060112e-01 7.678063951789434460e-01 1.596487099595475634e+00 -5.066169535252831313e-01 -1.315540636020154253e+00 8.108026069910467815e-01 1.779184732630336274e+00 -9.234129773507893102e-01 -9.570110740468190658e-01 1.007025310228661263e+00 -7.665067756517495168e-01 -5.876308510875881685e-01 -1.149007873034144867e+00 1.851735355078688805e+00 1.031452964572083575e+00 2.752068647636980003e+00 1.259832251941762384e-02 -1.582629526525598240e-01 4.627181904062587225e-01 -9.609327595718025750e-01 1.042482887542892644e-01 9.455992272656826847e-01 7.637358958387796548e-01 8.567438063062223774e-01 -3.601236157854006414e-01 1.917664820582289098e-01 9.620630530105329647e-01 2.087848035296410998e-01 -1.111660962181931112e+00 1.725420056819899073e-01 1.818901412693571418e+00 1.534363752562801997e+00 -7.698008692372634298e-01 1.432718527708733536e+00 -5.492582983270282160e-01 -2.866757879431633405e-01 -2.905514364400472171e-01 5.008807366637245684e-01 -1.092913027684816324e-01 -3.282139707205894985e-01 1.430812435338670863e+00 -2.536201734257143681e+00 1.002921047776741847e+00 1.339086604344243148e-01 -4.101365421379929987e-01 -9.342633070419620323e-02 -1.529939872645166288e+00 4.588967312844255408e-01 5.028550039003770733e-01 -1.159021434795226568e+00 4.000142051251148190e-01 -1.004145290115811218e+00 -1.146954234967243247e+00 -3.233836759482754120e-02 -5.006352477301292403e-01 1.500215889278165404e+00 1.556423311547896482e+00 -1.660927007899692942e+00 -2.565392864711177334e-01 -8.999526648337197177e-01 -9.301725958402744521e-01 -3.598727937473422678e-01 -2.264136406458303885e-01 4.659689806627577147e-01 8.624418258862640574e-01 1.682931057266353392e+00 -1.271789267686888880e-01 -5.883226400281115209e-01 9.851095150754105578e-01 5.312609856620761350e-01 8.678812309523618040e-01 4.572948897153190639e-01 -4.401980103128981803e-01 1.814487805243607088e+00 8.378772330519043132e-01 1.513851000236198008e+00 -8.205022888281234827e-01 8.154832366699463764e-01 -7.995547316638958180e-02 9.679532134939526911e-01 -8.183179456296671983e-01 8.677364166258046962e-01 -1.196504828557714228e+00 9.699608003176394266e-01 -3.803700325547402228e-01 9.554426537424679511e-01 -4.911492702689221335e-01 -9.479974589477242752e-02 -8.398347173713260894e-01 3.368339518054533355e-01 4.807840495692503047e-01 -1.834236603116721487e-01 -1.857678866826429687e+00 -9.323531700739052797e-01 -9.541997517601297218e-02 1.424214317295934062e+00 -2.621987843813795016e-01 3.389875001241294261e-01 3.781974901232320052e-01 1.900664954331124645e-01 -4.874074434773831843e-01 6.986371058374789556e-01 -6.962268434291821184e-02 1.688101669511035685e-01 3.417499053381415908e-01 1.861618290152700972e+00 1.628822496379769003e-01 1.250362414787248522e+00 -2.050055912696859342e-02 3.802545464840908496e-01 1.839360436928963449e-01 2.124331760823404136e-01 1.789669118751157750e+00 5.043302678020854940e-02 8.306502887646692868e-01 1.351310325712732130e+00 8.864426308741476523e-01 -1.785787518634794679e+00 5.362100148881973061e-01 -3.850835799670833670e-01 1.688138233624425499e+00 5.978232340163981418e-01 -9.965304341563323565e-01 1.079366231070712834e+00 1.991161343588223609e+00 -2.509927189336164766e+00 2.946478790297895611e-01 -2.681174485221055059e-01 -1.944397989783601399e-01 -8.614741943855664941e-01 -9.962170152358617026e-01 -1.323031031116943979e+00 7.930153939200114133e-01 -2.922736922394684189e-01 9.692864184226832602e-01 -1.137770683588728460e+00 5.369829476285112868e-01 -1.087507597771852463e+00 7.916284074605925980e-01 2.205003460973046003e+00 1.428000529399768570e-01 4.981789828278216370e-01 1.372640907161917001e+00 1.907103062768884749e+00 -2.294492339120490776e+00 -1.349561474965828456e+00 9.843435811831046101e-01 -6.265013832662978677e-02 4.536272340767240618e-01 -3.223416855085919352e-01 -6.720570239986616290e-01 -9.075972745014505849e-02 -1.941801724465306744e+00 -8.761728704260921541e-01 -7.036753246630091940e-01 -1.369193102362589842e+00 7.641087155825483368e-01 -6.069210082844914700e-01 3.159033175356318335e-01 1.894560566032939430e+00 5.731641180071724850e-01 -1.782016323191049634e-01 1.016385351395181269e+00 1.066739921237040090e+00 5.957857484651792879e-01 -1.253518039613143120e+00 5.919515648678951303e-01 -5.513544506432066505e-01 1.729781887035025001e+00 1.226272526519289086e+00 1.195336076994308883e+00 1.081507151454014659e+00 -1.428844638663852917e+00 1.516269251358286496e+00 9.577600159979449135e-02 1.532398754213555536e+00 9.375883641979001482e-01 -4.078156789367625712e-01 -3.185276870287152839e-02 4.172879314127415640e-01 4.468618678191726423e-01 1.969112649991763941e+00 -1.190422680804096522e+00 -1.309330010677666190e+00 2.536087562296446968e-02 -3.821055696592096651e-01 8.415556599896255596e-01 -1.284934745930809141e+00 1.732499637942400916e+00 -4.504698807564652685e-01 -3.381094184069587394e-01 -2.662874326440538564e+00 4.434115856764356822e-01 1.079642386962653466e+00 -8.658654110608199339e-01 2.291556322858204209e-01 -8.193961520019666933e-01 1.316077488973535839e-02 1.626245301470907734e+00 -7.067386050469737224e-01 3.461087448702640751e-05 -9.606619099789743821e-01 1.738602651244270492e+00 -9.978626178456000417e-01 -1.082321133375721139e-01 4.345388642022166570e-01 5.483007828548442930e-01 2.698426878614711422e-01 -1.412087813554130100e-01 2.064278869057387666e+00 -1.496057571416650411e+00 -3.228379726535188232e-01 -9.241663028370585009e-02 2.346718218718815585e+00 -3.006878990488707437e+00 1.522626267229696129e-01 -9.419797750101938094e-01 -7.961737691589321209e-01 -5.378840910732358704e-01 -8.725432376850821292e-01 -2.992004009578737023e-01 -1.939813295380253266e-01 -8.928347688673897720e-01 1.276830057997180579e-01 -4.163329431368605338e-01 8.488634993542211182e-01 -1.280900546197073941e+00 -9.794093055586534646e-01 -4.339478888750705199e-01 1.326154895859295024e+00 4.828488104760806920e-01 1.294075139983038802e+00 3.548096183452223995e-01 -1.582178638135367299e+00 1.344404889039904516e+00 -9.241656436206114877e-01 9.015628753681963481e-01 -5.956530479435547809e-01 6.959479140969366817e-01 1.934539285731159131e-01 -2.986094279979342736e-01 9.592955582693085681e-01 -4.563874883342576849e-01 1.204180217302206035e+00 3.729061419960786328e-01 -1.220672562231278208e-01 -8.632295929244054866e-01 -7.176524761947665754e-01 -1.443324216626862944e+00 -7.003584091593754168e-01 9.523410803369095623e-01 3.834012344085939161e-01 8.612909688032115429e-01 1.678927098003028806e-01 -5.805582609312279763e-01 2.496925682070131047e-01 -7.785278647907061256e-01 -5.044957349523594425e-01 7.103954440058543041e-01 -3.905292646416479441e-01 -1.272529540368346757e+00 -6.799486110161173658e-01 1.985863893760902721e-01 1.493474137151399594e-01 -4.971460186969783313e-01 -1.359936259498516042e+00 -6.114259201525805709e-01 7.190367239634336549e-01 4.679937180344516667e-01 1.039412332139608264e+00 6.450093707198728543e-01 -9.680305360072631593e-02 1.010776435551519636e+00 -5.830569747991868335e-01 1.358041734627547292e+00 -3.267803673767330497e-01 -6.653041801809711497e-01 5.617344930806960485e-02 -5.000096169242294053e-01 4.269596390595872260e-01 1.440233185191821308e+00 -4.744969015133285728e-01 1.483037669744439180e-01 -5.126907394628955200e-02 -2.043699793878057946e-01 -1.623721391430345662e+00 1.831342478963819520e+00 7.452848764973248885e-01 -9.032117204363594720e-03 -1.602685828866766915e+00 -9.374893667718217083e-01 1.690196616325503998e+00 -1.767924554234076018e+00 1.602763760167809304e+00 2.108256529309856797e-01 -8.138907297227188087e-01 -1.046918262311042236e+00 -1.438313818982954739e+00 -2.772120350704940783e-01 -7.688781188480441064e-02 2.858768632378838603e-01 -3.076821113546971409e-01 9.415057094986094555e-01 5.230910092372983433e-01 1.077767814640455457e+00 5.569167969411594754e-01 -1.940110401326347322e-01 -2.598735675187270555e+00 1.150288146231465580e+00 -1.302735490608000424e+00 2.117598486219957055e-01 9.122580276238912989e-01 -2.827229710823482289e-01 -2.991846758165186415e-01 -1.503527137857963325e+00 9.770959768822214953e-01 9.761486116749673592e-02 -5.034987149735136169e-01 -1.367099704525849002e-01 1.228547940850088782e+00 -9.087479475280880736e-01 1.375666104198459139e-01 2.721219173309115558e+00 -1.086973073994552008e+00 3.831157108353545199e-02 -2.285178654865047232e+00 1.436161156436551734e+00 -1.345492303158500436e+00 -1.057709831420616364e+00 -7.162122732058733288e-01 -1.010632948059809300e+00 -3.497908105908527077e-01 -3.928351780223942047e-01 -3.651305011757867147e-01 6.415867669845194687e-02 1.893578203047326047e+00 -4.630425677230056714e-01 6.307426645730607184e-01 7.221391574922574330e-01 -6.742573615922158314e-01 6.251839113363812928e-01 -1.994325285719097618e+00 1.264278850028780044e+00 7.255997414249977240e-01 -6.086997280498979146e-01 -2.613848639326043166e+00 1.140967935376339532e-01 6.949124272681160841e-01 2.471927709379268326e-02 -4.977095089188391386e-01 1.076658142471251356e+00 1.153599133759307227e+00 -1.061311229062051886e+00 -2.182009974991861778e+00 -1.607866834318502636e-01 -2.148426152392695521e+00 5.589368309140640978e-01 -1.274949285705087476e+00 1.124591416275226630e+00 -1.005476867624039539e+00 -1.804959140140980356e+00 -5.315941997270835495e-01 3.941806361562832373e-01 2.228004075655220628e+00 2.107889673806509212e-01 1.331047112763753260e-01 7.794090747196137370e-01 1.743035759982064503e+00 -1.151863420647441516e-01 1.024621317912089991e-01 2.031134520091740781e-01 1.074208298939723250e+00 1.449791681860976289e-01 1.155207210414063823e+00 1.330235231987973998e-01 -4.419559339664590469e-01 6.160106703543756224e-01 3.565888704253217800e-01 -4.752110161433657498e-01 7.990199248656009168e-01 1.555569837498220975e+00 -1.254382916344161547e+00 -5.273039690778617006e-01 1.040512675711768642e+00 -1.181599348426051410e+00 -4.265635749682276240e-02 1.726236230045053999e+00 6.423307273867399914e-02 -8.230368504500217286e-01 -8.585787383765804970e-01 5.196554806758492129e-01 -8.542699883927931115e-01 -3.043993414535823838e+00 7.887189972987495024e-01 -1.550878426933113952e+00 7.353140137264443377e-01 -7.841892834846783122e-01 -5.656588521757663912e-01 -4.896370443291170327e-01 -2.921745299029967491e-01 -1.700400002733949423e+00 1.345773202876455188e-01 7.542589617454120710e-01 -1.618227087879773041e-01 2.268950356968399695e-01 -2.132777640977075728e-01 -4.017859187111205710e-01 -6.395828139888422026e-01 -1.079228439339914303e+00 1.350672820334516411e+00 -5.148811879611203679e-01 -1.644755665606784101e+00 1.604587602185017392e+00 -2.939966881114952191e+00 5.751603470822048703e-01 -2.224223392337116412e+00 2.781967315795416673e-01 -6.114309749610893352e-01 1.920577321980199592e+00 -1.799043470517939447e+00 -9.124750059471070651e-01 1.262104053084088351e+00 -5.980127360542402126e-01 7.422988422743297399e-01 -1.395683038038744161e+00 9.149698642036923069e-01 -1.660385991321432775e-01 -3.974697731907210208e-01 4.219051281271465337e-01 -9.227281490565951705e-01 8.833120070192083118e-01 6.844744425790301179e-01 -3.391756635105434570e-01 3.863716999341690328e-01 8.446808029797420181e-01 7.985434770656572034e-01 6.449228444835732876e-01 1.868897144122674714e+00 -5.461023312702001364e-01 5.264439829956888417e-01 1.111924338217322950e+00 5.042241923321161279e-01 -1.697274413688458772e+00 6.417341627855541741e-01 4.977124383165716370e-01 -6.234759605902367996e-01 4.449842561008736097e-01 -9.744727865201886774e-02 2.721076865314680848e+00 -2.111524967060998403e-01 8.597615851810225251e-01 -3.373476914406922100e-01 1.118594672395964551e+00 2.528349366439345824e-01 -2.389148971168123525e-01 1.489822116166395594e+00 -4.747608029678208053e-01 -1.591009074288631586e+00 2.576882203611905009e+00 7.560553142414879746e-01 -1.832018897640245170e+00 -2.166475781360364117e+00 -2.767755016392147716e-01 1.935109792205014667e+00 9.721302237575172311e-01 -2.000210657363439837e-01 1.943457065792301375e+00 -7.728176193841012065e-01 9.779792482910683038e-01 -8.576832945651300388e-01 6.678969382897234075e-01 -1.432589691988740865e+00 -3.218417029502129148e-04 -1.089245304524474989e+00 -5.411901117695326890e-01 -1.070813253838185375e+00 -5.059602900302306860e-01 8.854957639100367872e-02 3.369694886968921388e-01 1.807704965297639355e+00 -5.721145431391557734e-01 -2.163876127098334212e-01 -7.668491518152645847e-01 1.057544310824908296e+00 -1.148928272042531118e+00 4.781209946683910861e-01 -5.192794916508441938e-01 1.055652532732256565e+00 -1.003703591366861492e+00 -4.245141294056908876e-01 -6.743442429041366371e-01 2.468887368290532264e-02 -4.899783060336661555e-01 -2.546998395709428875e-01 5.693356791880969103e-01 -1.466126553452913248e-02 8.925622045186896170e-01 9.195042347521893422e-01 -1.904444070997914906e-01 1.136796115967561027e-01 -1.145427798912035167e+00 1.619534550803717998e+00 1.830817534141831737e-01 2.758965598804986180e-02 -1.287060971798132503e+00 -2.732375504207482653e-01 -8.779532389050842545e-02 -7.331595555257578445e-01 -9.458041219933224220e-01 -5.589196202962449789e-01 1.832900771038335486e-01 2.082244196568585615e-01 1.727133591774916987e-01 -3.857355004996331216e-01 -5.235005523134497185e-01 2.210180613728054855e+00 -4.314578426923023069e-01 -1.812164869436205139e+00 -4.498362940141024668e-01 -6.370770995333464581e-01 1.296972025035066478e+00 3.407778443968640381e-01 -3.474157347974202170e-01 -2.761156873162849412e-01 1.747792140982274756e+00 -1.775664839247960980e-01 -1.881727037361434984e+00 -1.229396048161831123e+00 1.337527186322925443e-01 -1.788720295082113720e+00 1.336148762824385106e+00 7.907935190560047012e-01 -7.140880840274468344e-01 -1.120609663202789319e+00 3.576782376604114022e-01 9.793848641314666370e-01 3.097818361920631758e-01 -1.339444912999248727e+00 -1.445281756670083073e+00 2.164534037416513623e+00 -1.085645614372328538e+00 9.697285707244815978e-01 5.449014936966168898e-01 -4.774948242311603530e-01 -2.550151569586043276e-01 -9.403613005754246634e-01 3.673183121071344481e-01 3.577758605693553973e-01 -1.294618384675193745e+00 1.467293612234606970e+00 6.702994080996605986e-01 1.018375345268045074e+00 1.687737584953678871e+00 4.509530134423874737e-01 -5.969652194383787136e-02 -2.583767893342071020e-01 -4.271614395090047589e-01 -1.150363943636364850e+00 1.077474216804030105e+00 1.135133278291843517e+00 1.091638553212058271e+00 1.065924147723748661e+00 -5.483586609130317591e-01 1.370202531534681301e+00 1.419339621261455298e+00 1.187805704155588060e+00 -1.326443326396444244e-01 -5.309031033145564793e-01 -3.019451442195941193e-01 3.709635071364274506e-01 3.632142998151952629e-01 1.386378464984472814e+00 -1.266388063306797429e+00 5.149210737521879855e-01 1.268584645777048880e+00 -8.356323317323375299e-01 -1.713820191481142396e-01 -4.178593887016725517e-01 2.326825211247970093e-01 -2.409489610566958873e-01 1.831986995421730269e+00 4.181240567338513348e-01 4.126225949395939674e-01 1.457937507020825585e+00 -3.329354697470768287e-01 -2.085804032487908188e-01 1.055668863923276524e+00 -1.646768515856992243e-01 -1.260680414919447268e+00 6.044910876956862689e-01 -8.379709662975475259e-01 1.920581795945430326e+00 -1.118474628008954141e+00 -9.728596852411952600e-01 -1.738533156558704218e-01 4.781077130497469740e-01 -3.211933767466644829e-01 6.817439825180070523e-01 -1.272313850541247460e+00 1.168191132122889053e+00 1.022470900803261529e+00 -1.114769587039013743e+00 9.437543016830436393e-01 1.119117850692815441e+00 -1.261018433789843352e+00 3.032481591845747615e-01 -5.501021514364566878e-01 -1.492767844565949131e+00 1.302268519458604501e-01 6.046561967026728990e-01 -1.401110891775679823e+00 -5.250842223424731503e-02 9.680174254900387742e-01 1.939627266982667075e+00 3.480611393833566436e-01 -4.837061909448286956e-01 1.872932460273616595e+00 -2.530979619209275389e-01 1.373420725394133957e+00 2.821647983111041924e+00 -6.369360999573413507e-01 1.386708425443538284e-01 -2.342040900502293244e-01 1.059990441362250957e+00 6.479325717197957912e-01 -3.923937767274604527e-01 -2.209041624956434025e-01 1.048891666144646129e+00 -7.574139233669676674e-01 1.229632712599582067e+00 -1.719826550733010440e-01 -4.206372797344415382e-01 5.245987534764346982e-01 3.754710518483760917e-01 -5.012628631388077460e-01 7.771858611063071631e-01 1.632130606202789325e-01 -1.547316508258878009e+00 1.060488667236736848e+00 3.160409794056671107e+00 1.147730989439692123e-01 8.069423264020992859e-01 5.139776358088571362e-01 6.511890341477816202e-01 -2.129503365195532627e+00 -1.013191876467579577e+00 1.966258033619448620e+00 1.400280039337559092e-03 -6.306204084208458793e-01 1.239192591327386905e+00 8.675893161349775007e-02 -1.405378841659497224e+00 4.149141183204265587e-02 -2.099520125273406090e-01 -5.622213551611618398e-02 -4.182194097505034791e-01 2.904412087738627579e-01 7.843972253181757948e-01 5.897527146568506407e-01 -3.620162757633255124e-01 1.545905195622246028e-02 1.727017993661460471e+00 1.465487453534085827e+00 9.979307878157499534e-01 1.436563023702057018e+00 -1.753984483870906663e+00 -2.732776869200642667e-01 7.427885846725075236e-01 -2.869989397415006471e-01 -3.588934992331628826e-01 -9.199371731580547884e-01 -9.661484160208858585e-01 -1.548817984486818566e-01 1.182462453741950803e+00 -2.658148580948374237e-02 2.487885293789800223e-01 9.075440223424466879e-01 1.536868452530517348e-01 -5.036268281595656093e-01 1.611626081725984205e+00 3.654487642024578098e-01 1.083786459135415159e+00 -1.048965350456588563e+00 6.475544172107567942e-01 4.560244628320960780e-01 -3.238210423639622970e+00 6.291351201587441766e-01 -8.024361542259930147e-01 5.299734879458507519e-01 1.577536784492931998e+00 -6.502995191052178547e-02 1.780369582339464546e-02 -3.817700645210618249e-01 -4.958498809809059465e-02 3.789555778371807571e-01 1.486139923018623854e+00 -1.389436383335739489e+00 -2.186691063437864735e-01 -7.074643671695980407e-01 -8.967548901321075183e-01 -1.520458679100326949e+00 -7.338664711979006050e-01 4.060043076353468394e-01 1.016570325891557269e+00 -5.760962274220700063e-01 2.707542849345001001e-01 3.431087952349791692e-01 -5.788902538977002132e-01 -1.547959687269548912e+00 -8.164672031188056067e-01 1.541215173690054119e+00 2.046770942906662949e+00 3.987278142765253719e-01 4.013206912744924915e-01 1.111345245352535427e+00 -8.678491845982345965e-02 -1.377602236212685849e+00 1.331341952629445657e+00 -2.310280490425760114e+00 2.174717216311103041e+00 3.561859171139628577e-01 1.564528753342436129e+00 -4.431615684887800222e-01 -3.907786143541971957e-01 2.607510958152827185e-01 -5.953240265377967022e-01 -1.089018803077164366e+00 -2.309054959305361643e-01 1.085593976647156289e+00 7.358230958739534477e-01 7.157016395949313825e-01 5.449453523431490032e-01 1.548615497927807061e+00 4.304927309839032962e-02 -7.021127126793705875e-01 3.869282821789562510e-01 7.586608287209888057e-02 -1.661648841851252889e-01 -2.330851510672472315e+00 8.316840183931085984e-02 2.080631511202158279e+00 1.177092141907134071e+00 1.212745930478845935e+00 1.702111681205133564e+00 -6.462893891397625268e-01 -1.942484127656906701e+00 1.135125062234795923e+00 1.397712108495021255e+00 -1.743297221081175463e+00 -3.300408262941668946e-02 2.642977140364323185e-01 -6.753363059282241343e-01 -9.621379263777420920e-01 -8.080936651495408407e-01 -3.968615662069248096e-01 7.050833289263032377e-02 7.969714988622024487e-02 1.202500594032404058e+00 -1.332705186864814317e+00 -8.838795530725145344e-01 9.551138059693390359e-01 -1.130614093468439441e+00 1.532800840312722013e+00 -9.949744053357137963e-01 -6.762904810510137477e-01 8.784731699197123600e-01 1.533286673409117284e+00 2.811310820034240709e-01 -1.329541629531958868e+00 8.024411910103010914e-01 9.861021701955284824e-01 2.227100001287588282e-01 -2.345527128187122834e+00 -9.305581220597000103e-01 5.032598056287750365e-01 4.889865666164235347e-01 -2.770033140436291563e-01 3.513932285463175487e-01 -4.141098237866843723e-01 5.137791509939420437e-02 -2.124387716762869416e-01 -2.689816061335944530e-01 3.132432779870291117e-01 -1.414787636807425919e+00 -5.490265621366985371e-01 -1.526962600123150438e+00 1.151894823864440864e+00 5.855607941162818131e-01 1.274866480135398161e+00 -8.630403643653672408e-01 -3.318746711560901508e-01 -1.015647502703447058e+00 8.464787772265377486e-01 -4.574206780562739549e-01 -2.681644171642580954e-01 1.991315019599524949e-01 1.291187049750268656e-01 -8.672352943399117553e-01 9.965405514118722552e-01 -5.514111068487409506e-01 1.200051656154422636e-01 5.932498109373141038e-01 1.693897998892822221e+00 -9.122830933908255835e-01 2.190931729714292953e+00 -1.010066611797407976e+00 -2.783368469354938202e-01 -6.782690964337544370e-01 1.030205935522035210e+00 9.722669897432896224e-01 -7.539013201238604633e-01 -1.194908929897858352e+00 3.346700406614597778e-01 1.358868391959676125e-01 8.594095894895364962e-01 1.996347262914949239e-01 -4.594246787511129249e-01 -1.420900552507016634e+00 -2.061492356430658646e+00 -2.329576540203040391e+00 -5.319690603016894448e-01 -6.483308077660223656e-01 5.642618748325823885e-01 -1.167898354540572031e-01 9.100970313543214063e-01 -6.174681372081216105e-03 -9.456592999460901316e-02 -1.111668748899680370e+00 7.457123775977253510e-01 -7.151192657240949824e-02 -3.961772712848010691e-01 3.297766420661320530e-01 -3.817343377082090816e-01 4.265602318551372507e-01 -7.818054129996649948e-01 7.465080799079063523e-01 1.173408345340850367e+00 -9.085133178968179957e-02 1.290042791181203574e+00 -7.670814475685627798e-01 -5.310586202507602271e-01 -4.606090883223989407e-01 5.851273003965410391e-01 -6.534716832710509848e-01 1.872237607765948608e-01 6.944978469400079346e-01 2.856631113327023352e-01 -1.084615982599344663e+00 7.772467834236697071e-01 -7.930809800603088044e-01 8.230552930065173634e-01 -5.262173666527840687e-01 -2.068896046694582491e+00 -9.831100421710476933e-01 7.842894593069219544e-01 -1.236199922272527285e+00 1.021939928829034727e+00 1.614766982469507672e+00 1.364723729440425304e+00 -7.590149478591401433e-01 1.506027756717615018e-01 1.907937877321223885e+00 9.411635603550557727e-01 1.489793686650356108e-01 6.674072145205328654e-01 -6.545885581314156987e-01 9.092201912025758004e-01 1.100494045914912178e+00 -1.252401080847405535e+00 5.579749025050005917e-01 2.589940139272094988e-01 2.489203705020015978e+00 -3.710988497192573010e-02 6.655287706042356533e-01 6.317036612111801563e-01 1.149635288552033785e+00 1.922805895255433439e+00 4.387940740242641802e-01 5.937581562360602083e-01 -8.004832200629636851e-01 1.331287276231017724e+00 1.167816395973810373e+00 1.697605818101770581e-01 1.653741705296129627e+00 1.524863669300089208e+00 6.814576210558850877e-02 -6.709382019651490836e-01 -4.105113882609845999e-01 6.967687687498429483e-01 -3.061553843594958663e-02 -2.600900743909004831e+00 3.329161944088196989e-01 1.408047626757612747e+00 5.358580996078932124e-01 2.734239004807051399e-01 -4.743093050898089524e-01 -1.355305534509967658e-01 1.033183145905968159e+00 1.459737012453372063e-01 2.008077825279008355e+00 -1.540785460385731387e+00 -3.019581144681807161e-02 1.426713293331879129e+00 4.130673207748691289e-01 1.662327599179779458e+00 1.109774074167155122e+00 8.515106037356723334e-01 -5.853447654566613645e-01 -8.182771644798955690e-02 -9.346136747505192632e-01 8.089490012794907370e-02 4.582385660981960068e-02 6.346463853633350638e-01 1.271656836804671897e+00 5.241416808810002159e-01 6.854606033975919610e-01 -1.624184405514360607e-01 -1.425285901251830134e-01 2.866932200169365896e-01 7.845549763293004908e-01 1.836356621682976586e-01 1.112904559821021738e-01 -1.143665497965208111e+00 -4.520254951874662086e-01 -1.205654675296517153e+00 7.305293243618888877e-01 -2.040454585010125665e+00 -6.675834967710235768e-01 -5.584975184682556826e-01 9.537017285309976611e-01 2.201990868610701202e-01 -3.254245756058389838e-01 -8.582580945308180276e-01 -3.956590096734861062e-01 -8.122640109473189263e-02 -2.488000839633276229e+00 -7.221001818731737076e-01 5.134456268757657815e-01 4.721995995757102826e-01 -8.992847230062328556e-02 8.438543644670818411e-01 -4.042365422781576956e-01 6.654240455136859467e-01 -2.081452742989965188e+00 3.510515874660045110e-01 -9.018900166516088945e-02 -1.083169201997333658e-01 -1.930634739208732631e+00 -1.545606541331881134e+00 1.554061944922316751e+00 -4.103688955647767922e-01 -2.880070688862309547e-01 -4.695468763118250122e-01 -2.458534837757033187e-01 -5.620053881577222743e-01 -4.780492056137454204e-01 8.893413640855510893e-01 8.360313121174022255e-01 -1.703073619292988283e+00 -2.704087898185332794e-01 -3.496884567331630667e-01 1.387517422912391218e+00 -5.202297545967434628e-02 8.865675001601437399e-01 1.108915786396900582e+00 6.631118495016935510e-02 -1.274168590386471012e+00 -6.570727416098129936e-01 6.205092108273271290e-01 -2.299041682689861865e+00 -3.420202149662478486e-01 -7.753779048219495706e-01 -1.191153815179946951e-01 1.274591647587679510e+00 5.088456366941160880e-01 -1.137509924090527091e+00 1.707030292000154992e+00 -8.403320935298788097e-01 -1.925541759731539182e+00 -9.138167291378165302e-01 5.515817057939890189e-01 -2.709767397534016548e-02 6.259881003702910673e-02 3.770583957610074144e-01 -3.618198005560262498e-01 -9.577036236606533137e-01 8.982092631492820667e-01 1.773450099095734700e+00 -5.437546409951998783e-01 4.712120842780205265e-01 1.504060985287563934e+00 1.448999711392965628e-01 1.929870026128156280e+00 4.361090676329595212e-02 1.194663022238027672e+00 1.080515198440919200e-01 4.291184275552657468e-01 3.866183392191255841e-01 8.803139699435493792e-01 -5.149665101817130219e-01 1.510603140377226872e+00 -2.414804454588951321e-01 -2.248032922196679939e-01 6.104878360228256362e-01 6.669419421012909854e-01 -1.488289250419705612e+00 -1.520007570988814782e+00 -9.856403160306523858e-01 -1.011023868015080485e+00 -3.969106230762480259e-01 6.838666735456924717e-02 -1.460524782050010684e+00 1.128813539805505889e-01 1.092235878048666953e+00 -1.467795216009533998e+00 6.095580863314737918e-01 5.489075316876836919e-01 9.573149299532964784e-01 -7.440913708809073768e-01 9.330423235359907030e-01 6.284333252611036258e-01 -9.655342459069361505e-01 1.047317685157671541e+00 -4.508862273432966833e-02 -1.830081856315631361e+00 8.359371406558044892e-01 -4.323013616165490292e-01 -8.642474399508510985e-02 1.429235542689687666e+00 1.700062998413259141e+00 -9.446253876080950018e-01 -4.981050978688161823e-01 -6.859191444473367039e-01 -2.095222783039561332e+00 -5.555888713242436161e-01 1.131354981637549439e+00 -7.280511543877246083e-01 -3.570425346194091021e-01 5.382607210305671019e-01 2.098325074300256554e-01 -5.625011053404610495e-01 -3.212498594642681504e-01 -1.513971376089292553e+00 -4.352260855657206773e-01 -5.743579263087088549e-01 -6.198668923370058703e-01 4.102927525468189618e-01 -3.557181047165636212e-02 -6.158725838120118201e-01 9.954978155773545057e-01 -7.351435079426767993e-01 -3.216665078345957718e-01 -6.824137101769319758e-01 -1.250797826290861448e-01 -1.704472089413176628e+00 3.614466460840592421e-01 5.873801334138535335e-01 7.595487448338380521e-01 1.731471122798432516e-01 -6.764192921841767348e-01 -4.870214218654062566e-01 -8.934431556187271140e-01 -5.338164463694161643e-01 9.141263297156662082e-01 -6.099673260789539864e-02 6.193860486124357356e-01 1.712990876796054218e+00 1.545651871735733041e+00 -9.412364874881720134e-01 7.562298222193783448e-02 -1.147637530425068775e+00 -2.022238568674688430e+00 -1.959798584452861758e-01 -6.301510130307396151e-01 1.006702819459505682e-01 -8.275217229501100613e-01 2.912761647716831104e-01 -1.945339930999670786e-01 -1.627395609242747454e-01 -1.051236591286727640e+00 -3.121872081569250779e-01 8.625677519486723011e-01 1.904944163777257948e-01 3.934874210159672869e-01 1.182521191391694426e+00 -3.687440341967382906e-01 -1.012086524949183053e+00 2.194148052331326149e-01 -6.179785232950594231e-01 -1.815633572583585653e-01 1.492042828407717181e+00 4.923193536130050091e-02 1.087229199199580831e+00 5.104445163387728579e-01 -7.346271913770791029e-01 3.341440289748511261e-01 -1.813515502046197492e+00 7.143984306320361188e-01 -3.362629759171913979e-01 1.124188503543864792e+00 2.913173977068662657e-01 -7.739147073100506313e-01 3.782400429650815687e-01 1.458176928566258523e-02 -9.597755670983747489e-01 -7.527559976647774098e-01 -4.780847601199120223e-01 8.229166190110309698e-02 -4.034521677807637041e-01 1.391742698507268283e+00 -3.181075291873634858e-02 -1.048879387600456653e-01 1.292549806253312950e+00 7.247297522014246596e-01 1.771997335762026893e+00 -3.560834025436625527e-01 -7.001483751237945752e-01 9.214120114092412273e-01 2.535618351309646967e-01 1.415759878521333670e+00 -2.413220056558091076e-01 1.040546782681714078e+00 5.020906427392501925e-01 -2.787124262699707256e-01 3.625280373749384388e-01 7.956705247975699447e-01 7.571570890782240992e-01 -1.262346524868759756e+00 -3.076921274194465372e+00 3.918499581032923729e-01 8.014712674733324160e-01 -3.901659257912784562e-01 -2.759955565988993498e-01 8.804617049602968537e-01 -2.065012257388378014e+00 9.274826566350763413e-01 -4.777578736217246713e-01 1.797537887514627231e-01 2.037066572578520418e+00 1.449835561751254553e-01 9.523189544334240697e-01 1.571246722189558742e-01 7.836661964209059583e-01 4.176199696925595450e-01 4.107551223415310537e-01 5.098818537485481084e-01 -6.987779408570764517e-01 -3.200428556512733280e-01 3.002365355442845329e-01 5.313145721490996065e-01 1.252999181029887943e+00 3.195385700814032913e-03 1.228722644968507395e-02 -9.341777329934029817e-02 3.396239367690097044e-01 5.705058926594410718e-01 -1.087689321562121503e+00 3.759176520536319233e-01 1.357424014710343130e+00 6.143389498286170314e-01 -8.619361381739111261e-01 1.128594230647373742e+00 -1.004255985993264488e+00 4.984931966858042740e-01 1.464159151100326850e-01 4.974661711132231101e-01 9.004068415757503496e-01 2.504867872953986038e-02 -1.540138285080109304e+00 -1.406949145226112696e+00 3.221742278651540947e-01 -8.198606498891399808e-01 -2.098685261724950457e-01 2.004787689500170389e-01 -6.454065507679611624e-01 -1.370453882464938156e+00 -1.600534176174669199e+00 2.395269727409643501e+00 -8.143717760783094617e-01 6.906933979287737113e-01 -3.913414320507789812e-01 -2.597520787532425213e-01 6.807868506840133449e-01 -3.833621278591330395e-01 -3.130309063121843871e-01 -9.507742388812367995e-02 -1.408311777401622944e+00 -1.185329625860961578e+00 -2.017706911168483330e+00 1.564402455795858904e+00 8.066298880796599624e-01 3.228121976547307370e-01 4.109701619849008836e-01 -1.027899964801653500e-02 -1.205929650162958389e+00 6.727548414660388110e-01 -4.910675341031225938e-01 8.708145939377454070e-02 5.926946834851586354e-01 -2.150991013041376299e+00 9.191900738697236228e-01 2.792841808080126498e-01 -1.057440799045508140e+00 3.805514495991668134e-01 -2.704507295900132613e-01 8.782707545450030295e-01 -6.042274804000803412e-01 1.214097667652323659e-01 -9.075300673567184007e-02 -1.057620530475595233e+00 6.007665461414563035e-01 6.312530832885049348e-01 -6.771259922527664843e-01 -3.552561485465531854e-01 1.379891433960399039e-01 -6.394031109090474452e-01 1.366782441019108285e+00 8.119741767779906083e-02 7.733536303505398335e-01 1.542405704557906265e+00 3.387261358500148201e-01 -7.009460162323974952e-01 1.128266986960951845e+00 1.383138240899735694e+00 -8.939316213181879023e-02 5.009224420438980196e-01 -2.661110787453263571e-01 -8.190922803632799676e-01 -2.942731569608979525e-01 1.866524685004102846e+00 2.095335025415312469e+00 -2.403513961866282356e-01 -3.268183678288304472e-01 7.751450986751200478e-01 5.978380297399523702e-01 6.326070814510705853e-01 -2.205817716704658871e+00 -6.353843875700069255e-01 1.528222941163819959e+00 -5.684547572646145852e-01 4.290658318166355734e-02 -3.137019719948697105e-01 -8.891900897075893928e-01 1.291390196072713881e+00 1.388772048403089654e+00 1.283184676751237541e-01 -3.097764529879604711e-01 -5.219927324473278007e-01 -4.360773506365178687e-01 4.582048122922621203e-01 1.108695940117870204e+00 -1.901542789021871460e+00 -1.752586775971685329e+00 8.289572891929980480e-01 -6.533200069466658100e-01 -5.580112096017906254e-01 8.478750355055227894e-01 1.468547784599971928e+00 1.072483658614881291e-01 -2.211225242661196688e-01 1.035478869135064706e+00 7.680982992081626659e-02 6.718346571842382930e-01 -3.570085291328097682e-02 -6.614054628942113156e-01 1.209080101799710594e+00 1.117647170162363368e+00 1.605030160332977962e+00 5.876404668339456627e-01 -6.148345643148412920e-01 -5.554965758694450084e-01 -9.828221796861211779e-01 -2.059109523505227579e-01 6.735809355886881455e-01 -1.119440508304059945e+00 -6.738696745176372405e-01 -2.324448887490769611e+00 -6.981892836445877659e-01 -4.013703159847242796e-01 4.188137133131981105e-01 1.015229184893041037e+00 -2.222947516795724665e-01 -1.748559067034840098e+00 5.120530360445042506e-01 8.051828172643740178e-01 1.584466565367170121e+00 -3.178639396301769504e-01 -9.155665939318080593e-01 -2.784542286888865292e-01 -1.370709475377316910e-01 -4.994063228536302912e-01 3.518759333825263735e-01 -8.481261527738047645e-01 1.066955813662372687e+00 8.082905946225422966e-02 1.633036900748285447e+00 1.403551757572836456e+00 4.993420756716586140e-01 8.320186076766259431e-01 2.595193536588890293e+00 -8.144919766107360237e-01 -7.884659340717496967e-01 1.563004267934843483e+00 4.094878135334454328e-01 5.398412493736030049e-01 -6.455119817832439821e-01 -7.217618223918285114e-01 1.820398202866294168e+00 -1.141031463421798980e-01 1.054518930542748256e+00 -4.183388180244207444e-01 5.237268469850403507e-01 -4.242723781719442977e-01 -2.127931721075962124e-01 1.561014829948820237e+00 1.657002137504883121e+00 -1.817984390943481188e-01 6.684692076875832223e-01 7.675405884651002042e-01 -4.927476371666709709e-01 -3.746125881303931093e-01 -1.028046090216794051e+00 5.110053809552419363e-02 6.049701623231309444e-01 -7.623947342083373657e-01 -4.788807040034358531e-01 -1.096095430555937833e-01 -7.361265702141198686e-01 5.164640854698264727e-01 9.394344100968478051e-01 -8.607971166213651548e-01 6.042911467649768609e-01 6.674920677617595111e-01 -7.432061597869475955e-01 2.289894697732557383e+00 2.607994785991677444e-01 -3.985926331382768639e-01 -8.527374296847680668e-01 -4.725241916777473405e-01 -7.689912402048277862e-01 3.324171681204987072e-01 9.774028231368770969e-01 -7.330035242114721905e-01 -1.913449557222927755e+00 8.621468689096023486e-01 -6.672000814799781132e-01 4.828991352496432854e-01 -5.294758263241128998e-02 5.476344359590393784e-01 -1.287027890128143115e+00 3.160386962491109619e-01 -5.407249120504190598e-01 -9.238809424535362469e-01 1.476055339468814176e-01 -7.844205851762551251e-01 -1.352434908833804739e-01 -1.512363712815271599e+00 -3.317376305039047013e-01 -1.317943856006462910e+00 5.758851403342748337e-02 1.596963252040264791e+00 -2.003235821056723320e-01 2.492295391842292152e-01 1.248497864910894206e+00 -2.121486476351913397e-01 -5.095937020843982479e-01 -3.114633501708931052e-01 7.085028082333951760e-01 -1.170149366027833482e+00 -2.509184334397209781e-01 6.290469493884215391e-01 -1.591532449384301495e+00 -8.713558638084817343e-01 1.275939245840514991e-01 -2.558152130372159494e+00 -4.345281850688340053e-01 -1.313834350788423144e+00 -1.989408170857698277e-02 -4.715670273307060595e-02 5.600520770625072586e-01 8.679930565308070500e-01 1.923761941012921972e-01 -1.290216272827552135e+00 7.808146584752616581e-01 -7.487288900442350403e-01 1.392295672822571273e+00 -1.073091576347066090e+00 -9.851004187022778524e-02 4.045708882140346963e-01 1.560893743830186475e-01 3.297117791963154465e-01 -3.754635641064715812e-01 -2.284601271886688434e-01 -1.353619114643575205e+00 -1.641727232916722956e+00 1.624294871545537422e+00 8.993735443211668956e-01 -2.225710485889146550e+00 -1.130168301647780371e+00 1.404315715610314763e+00 1.299011828046475303e+00 -1.048729076643487440e-01 -1.239792246750122784e+00 -7.524369293458460506e-01 4.150213750240850930e-01 -9.859554379075585739e-02 1.598147158800759804e-02 9.849140179471913559e-01 3.754102489551790489e-01 9.093993009937285654e-01 5.808756495017614041e-01 1.014272437522811959e-01 -1.105755876059185905e+00 -9.821966101740022340e-03 1.544828484612045028e+00 -6.800810866079668449e-01 8.809593278030809493e-01 1.080973497524896132e+00 1.440429842514612924e+00 4.538897551685677767e-01 -1.704625448446824398e+00 -5.005617906344478341e-01 2.044894726223657866e+00 2.244055711703410450e-01 5.822840080781579442e-01 -1.408151266910978805e+00 5.856792332098649245e-01 -1.405134921665280423e+00 1.757712283552042010e+00 -2.000565478763422611e+00 5.942148227898570445e-01 9.919238849463273278e-01 -6.504323330793406743e-01 1.828606158183770647e-01 2.085921383141695895e-01 5.060677733701041126e-01 2.794612479970857155e-01 6.577123193684377700e-01 5.292271733730925520e-01 -9.852265927935429657e-01 3.582399039459764345e-01 8.345327320213635769e-01 -7.689959132783861229e-01 -3.552612876825465664e-03 -6.930933336896966113e-01 5.540012116139577530e-02 8.507649407674622299e-01 -4.599272795257381419e-01 1.503998446858841653e+00 -4.765710056574568032e-01 8.493670312322394444e-01 -4.227240177850424274e-01 2.858168799961011142e-02 1.163392685733228848e+00 7.491511231270803206e-01 -9.627445301405541467e-04 9.940127730888287383e-01 -1.655005498018456533e+00 7.847247256063871745e-01 2.508874981284228700e-01 8.826146980705797951e-01 7.489290605172272963e-01 -8.989913289595269363e-02 -5.330299300510998872e-01 2.463926971772894881e+00 -2.896600069953041978e-01 1.710144889845392480e-01 -3.108788249617708832e-01 5.369934075183732114e-01 -7.925176375749262148e-01 4.918613760640750954e-01 4.916700680864605766e-01 3.923507533437229911e-01 6.279739616312899342e-01 8.527011649313798181e-01 1.665138152096883095e+00 5.668321466459491642e-02 -3.586331112839065416e-02 3.571618095723061992e-01 -2.772228338026557770e-01 -1.523960604099713123e+00 -8.128468784831617278e-01 7.751151993426603770e-01 7.737145436693870781e-01 3.814519707263456239e-01 -1.410862797301848659e-01 1.439329674658689495e-01 1.887716295545535938e-01 3.790717607999334327e-01 1.039494284082909559e+00 1.816841907900396569e+00 -1.179556560213247673e-01 -3.287323791377574356e-01 -4.453761299837015741e-01 -3.758427102400705988e-01 6.127707358895458922e-01 2.566014179146884344e-01 2.795347519877426468e+00 -5.005887368083015154e-01 -1.489218934081651957e+00 -1.800631679865653256e-01 1.442982719871559461e+00 -3.604342563362474272e-01 1.052350013776739202e+00 -1.647621316941826064e-01 -1.786276981867748748e-01 -1.955766939078232625e+00 3.368477457231384697e-01 -1.087662830893165289e+00 -5.817030376995346863e-01 5.683204633839203934e-01 -1.755985805452979498e-01 -1.443029148876888712e+00 -1.240200736977412843e+00 -1.515516928167522481e+00 4.931620531835895910e-02 -3.829341558728913686e-01 -3.657756340753958169e-01 1.111656720673183774e+00 -4.076953682597615480e-01 -1.533017418099615892e+00 -1.504264373860717985e+00 2.309323731182367501e-01 1.133457334807033562e-01 2.566283767159476814e-01 -1.614398126733526340e+00 -1.868756178576862048e+00 -6.798095771008551003e-01 -8.493963285885346437e-01 -1.582860733843132861e+00 1.059113480581179267e+00 -7.557982620246024297e-01 -1.461010509318386497e+00 -3.106509326089412423e-02 -1.075792657529939467e+00 5.315946489552568766e-01 -5.847472765082788460e-01 -1.393481128471098396e+00 5.168491488959648938e-01 3.258463464965606349e-01 7.420032237778924067e-01 -3.232527825990403475e-02 1.867393850107988973e+00 -4.768765959772157115e-01 1.398309781456843259e+00 -1.681505159521995418e-02 6.843317105932474886e-01 1.931924791924297391e-01 2.486202826833737722e-01 -4.687308796113881515e-01 -7.039187842942546958e-01 -4.669755419222745285e-01 -1.738262576478723842e+00 -7.904829430860756956e-01 1.915271426314613390e-01 -2.399788496156373963e-01 3.965943842164295075e-01 5.111156184979690487e-01 -6.271188220366343824e-01 -5.551666788985066825e-01 1.822149715526264480e+00 -1.268593188421662132e+00 -2.248592215254080262e+00 -1.861234711373964956e-01 8.179565071305553436e-01 1.203730872176483446e+00 1.729997279215765293e-01 -1.596353764004198927e+00 4.123871369372229534e-01 5.268628715531915585e-01 -7.223203818707912838e-01 5.253204123803402181e-01 -5.745515738340831735e-01 -5.276450803270820583e-02 -3.010794821272962940e-01 -1.681758216556559216e+00 5.301153802840737894e-01 4.570913664388939202e-01 -1.833921250029984851e+00 6.971106758298696304e-01 6.563663808463439386e-02 -1.073904116945823217e+00 2.227048049167438815e-01 2.802409161897719825e-01 8.095803501249368983e-01 -6.433850346804768083e-01 -1.117719602536202617e+00 -1.138427618825531340e+00 -4.767503625176374715e-01 1.025241081805495336e+00 -6.467530875982141492e-01 -4.679200218723901239e-01 6.143097544644913199e-01 9.320169738504832657e-02 3.126553534242161869e-01 -5.849152335355862764e-01 7.767332637131628692e-01 -2.330529180996360750e-01 -2.361482255735428692e-01 6.786715283520599051e-01 -1.918031531701573478e+00 -1.250896082801653320e+00 -4.709125259757763193e-01 -4.102470593813965505e-01 -6.364720669611959591e-01 -1.194237307252489444e+00 -1.098508078565845203e+00 -6.188967393205382361e-01 9.873850396707650745e-01 -4.726414842596993737e-01 1.209556986546411306e+00 -1.311267212849070329e+00 3.650578943898946105e-01 2.121278462716565283e+00 5.266964000466021201e-01 -3.096875605657218103e-02 -1.038005335568813248e+00 6.606005698931487480e-01 -3.112710453172049530e-01 -3.069896223671653712e-01 -2.161747329624581215e-01 9.479338212756695248e-02 2.905262300479576898e-01 -7.721743174889579286e-01 5.104749484889485878e-01 1.029291057760928080e-01 1.102036473388054577e-01 -1.593893050284455881e-01 1.317346166116879047e+00 7.855272214970198119e-01 3.325554052486809353e-02 -7.003854969149851950e-01 7.538006890784398895e-01 -3.982276571037270396e-01 1.322878104923886688e+00 -4.331038511353821896e-01 -5.486933709091239564e-01 -1.767141819846503425e+00 9.002950356793514297e-01 -4.710252447797843578e-01 4.599164187836001227e-01 -2.902245296228232463e-01 -6.219401052366350102e-01 2.926678415311280146e-01 -1.787698060554123169e-01 1.973769916019548487e-01 3.682939031940334340e-01 5.341532090816836220e-01 1.573813753959207196e+00 3.247187383653313275e-01 -7.571166194264342675e-01 -9.573142789406308140e-01 1.359035922848070843e+00 -1.791828879624986215e-01 -1.261643890970593762e-01 1.785925138509781851e-01 9.312417415029368151e-01 6.518957480137635985e-01 8.472678908726678504e-01 -3.070539552728977425e-02 -9.037224080478609145e-02 -3.673407504822209790e-01 -1.184040344342538242e+00 -9.016031215235899010e-01 2.907322845211763318e-01 -1.089029961470545094e-01 2.489344942402836047e-01 -1.283772027725827103e+00 2.001104146628398084e+00 -4.291546844326703525e-01 6.364811796346419026e-01 1.133466968740308278e+00 1.074042906704482991e+00 1.126342772708968543e+00 -1.529903595462742016e+00 -8.515229261919825543e-01 1.463710413074135408e+00 1.490293678539254540e-01 1.752334639834010055e+00 1.169691984033919413e-02 -4.781101991583113775e-01 -2.430049880302360618e-02 1.199132863525065540e+00 -8.681707647361947000e-01 9.914071450792228957e-01 2.289992421621675212e-01 8.149232682381223059e-02 -1.496054624980535097e+00 -5.532973552872320067e-01 -1.186630047996736881e+00 -1.983832355384690938e-01 1.441764846347119711e-01 1.333614090204911395e+00 -1.426295786765564344e+00 5.920582891911187889e-02 5.332950934810645194e-01 -4.644190947740064329e-02 -7.596506232623493338e-01 -5.339850901573282016e-01 -1.466954176117396536e+00 -3.055098948215210219e-01 2.768834515498941884e-01 -2.229688995704079968e+00 6.701137685161434598e-01 -9.083311043546822283e-01 -1.262270041749255833e+00 -3.836664719580918925e-01 -8.168519440527336473e-01 1.586020302724079123e+00 -6.566897500497150819e-01 1.484922886108434037e+00 4.719532320407787696e-01 3.002770931120614106e-01 -9.502275985037058614e-01 6.022023445743395209e-01 -3.350553974926110401e-01 4.872453672231311650e-01 -1.193447142093181590e+00 1.653243213814356016e+00 1.082736420470152838e+00 1.713595237613054989e+00 6.109837016147646738e-01 9.033901148385671265e-01 1.006484019363589333e+00 -1.000829507543771646e+00 5.858960964022927875e-01 -4.830013613298244080e-01 -1.383686863085563101e-01 1.382065897256218534e+00 8.133986784700923955e-01 -4.302611886144318970e-02 5.582423322526924858e-01 1.964379630939653842e-01 1.480398208809788674e+00 1.381075904804771382e+00 -2.461382364500500852e+00 -7.755929133482964977e-01 1.709104909009661888e-01 -3.634686218611171693e-01 -7.401108132040991328e-02 5.843125478139770124e-01 3.128533682248881842e-01 1.107607520084905151e+00 -9.471183259195904425e-01 6.334025278593327091e-01 3.155149780023993600e-01 -7.131581022054528374e-01 -1.962223342416337113e+00 -8.490310391872035733e-01 8.229872039585650612e-01 -4.831312537217672398e-01 4.159505209055074926e-01 6.173843178991542668e-01 -3.795100898247826260e-01 9.177315327881239160e-01 -5.580027236253912726e-01 2.122550350188080193e-01 4.294710800349502700e-01 -1.317590016921601936e+00 1.583478909152412184e+00 7.208388036806878674e-01 -2.577602169658088083e-01 9.326315709618830663e-03 -3.014661312962461093e-01 8.223838765945261642e-01 -1.493475064439994782e+00 1.217972215321510232e+00 -9.428710044226352727e-01 -3.739195704135441223e-01 -1.302643013908727776e-01 5.123470519348000130e-01 -1.295686236046817985e+00 1.120992018316087635e-01 9.220905331127157156e-01 1.036739390439175984e-01 4.822450599698707152e-01 -2.858780519582001522e-01 -6.194132241067461520e-01 -3.562638985854111873e-01 7.571709610807787760e-02 9.053994253700438088e-01 -1.025042855186101720e+00 3.933631701860565433e-01 1.505696684954931364e+00 5.579901897242339759e-01 -1.203172581526363860e+00 8.387139894208504032e-01 6.040176091527319491e-01 -1.109768868130927233e+00 6.996625339837759805e-01 7.388858380551762695e-01 -3.156066227892176945e-01 8.283296093927721149e-01 3.150258074279016496e-01 -6.008156159737388924e-01 -1.437688799466510181e+00 -1.375974494068624487e+00 2.306164658415919555e-01 1.002035311780643118e-01 1.522396000458712817e-01 1.552815844525718303e+00 6.341031431022023934e-01 -1.212992730977020539e+00 -1.846110883655821988e+00 -7.643681366437926616e-01 2.359314466018246348e-01 1.038677622851931437e+00 2.751199967149972059e-01 -2.141329532654561607e+00 -1.020489378175148509e+00 -1.888950859396664253e-02 5.681680320516313554e-01 1.306795041739618191e-01 4.904497421905563148e-01 -9.216254619395332082e-01 1.087365445074218506e+00 -4.968521666067950981e-01 5.939291985969462617e-01 -6.859441451507036769e-01 5.021192219275740776e-01 1.989894453136943131e+00 -6.667789409621134311e-01 4.874237489323703931e-01 -9.591715983289550440e-01 -3.959135040407322226e-01 -4.907823910337747453e-01 2.118766267769620182e+00 1.003680397158405846e+00 1.987878963428506007e-01 -5.061042103989208396e-01 -5.171552758601669630e-01 -5.689963900215516679e-01 1.090651378265896643e-01 2.009981019416734460e-01 -8.477922084155876947e-02 -2.616761343429683043e-02 4.659997998277800590e-01 -4.056843055235945794e-01 -4.009427060204448501e-01 2.866325505116339989e-01 6.316126163898484469e-01 5.625631452664892063e-01 1.416363944264938501e+00 -6.570783046518446913e-01 -1.193671085231293311e-01 1.161631797038111813e+00 -1.379568874288156666e+00 1.509424356100088627e+00 -8.150576835602177939e-01 1.851941816619457892e-01 -2.077934737389416586e+00 -9.521144099600081789e-01 1.780932294774602243e+00 -6.378095430225936280e-01 -7.857167852527677798e-01 -5.127708595621032206e-01 -1.235816786679391432e+00 1.832380737650479707e-01 1.315968382750400512e+00 -2.126242622923392389e+00 1.326823059793002413e+00 1.932109558443216635e+00 1.003528644047429474e-01 4.231641612676714792e-02 -3.350904157601473643e-01 -1.348930003894632523e-01 -1.235091108046201924e+00 -1.319433201614029105e+00 1.627856832179383595e+00 9.460512464228543195e-01 -1.168334547116324673e+00 3.670571503711450023e-01 1.783078470708070240e+00 -3.935075707562769171e-02 9.227733505593368468e-01 -2.502293519611328287e-01 -5.431289087604193044e-01 1.164871422533276801e+00 3.108961608476925043e-01 -7.713258293638716734e-02 9.192201311717257406e-01 -1.421839467219548070e-01 1.369010535470151391e+00 -1.407275109936020341e+00 1.039046039694335954e+00 1.129314971584216787e+00 -1.312774411331563584e+00 -1.158326055985340775e+00 -6.636214943897456031e-01 -2.532941289637472559e-01 -3.281934461381735835e-02 1.110585302299281985e+00 9.033293392848451564e-01 2.007118809751604172e+00 -1.274292946449977038e+00 -4.249070038395794113e-02 -7.652190352838595944e-01 1.544083649381259749e+00 4.985356811036157493e-02 -1.111864301590586912e+00 2.447085093570581515e-01 1.074888961223087636e+00 -1.848024782129502330e-01 -5.839324816272746244e-01 -8.156935224317342081e-01 -1.756623377727875857e-01 -1.927946641947478612e-01 9.987981272237999031e-01 2.522565074839802635e-01 3.696768643244191521e-01 1.068551280220611188e+00 1.427444817734574434e+00 3.076390383261177752e-01 9.538631823176182412e-01 -9.261080328150114171e-01 3.931269220273643228e-01 3.886675664170912703e-01 4.911107171949008476e-01 7.720836736786015342e-01 -3.530738115985407322e-01 -2.370376328226103946e-01 -1.235131823745909824e-01 8.583606740622099496e-01 -2.796545580557904254e-01 -6.231713112730514759e-01 -6.848459292723125813e-01 1.485569842730104062e+00 -7.760241597928809083e-03 -7.973071006728834620e-01 -1.181220361642585370e+00 4.040384284540013415e-01 3.200261404750841088e+00 -8.235708693000800551e-01 -4.635180977830059001e-01 -8.084323529401729047e-01 -6.858866220695315485e-01 3.484580877906557055e-03 7.405722787212970504e-01 5.169914753874479268e-02 1.047175828295623834e+00 -1.671339325090470951e-01 -4.073720631825378247e-01 2.314292055806753123e-01 -2.989633150719554072e-02 8.898586924757929673e-01 -1.580100388164583924e-01 7.835891452973557936e-01 -2.210309502875475562e+00 -5.843256372001252030e-01 2.578465393212298284e+00 1.870963890476358582e+00 -2.050033346541471069e+00 -7.557374835101825505e-01 -5.824102817433242096e-01 -8.369348645825459565e-01 -7.028797249085740884e-01 2.800508396726266169e-01 -1.441740784097730183e-02 5.942580338852661015e-01 1.812797962294176113e+00 -2.595750188877554154e-01 1.096886717287527624e+00 8.000876487220893729e-01 1.343488046823675841e+00 1.714535156136459459e+00 6.253960411289989363e-01 -1.782445038233767765e+00 -3.133739507806873603e-01 -7.984749538788430412e-01 -1.810761508075260651e-01 3.489931971526450544e-02 2.324447469124299726e-01 -1.025093853056781246e+00 2.951635441996488529e-01 -3.263907492394745868e-01 -4.304244324054427029e-01 -9.994370849887176944e-02 1.870423411317217732e-01 2.356666439085135789e-01 3.443457177322878926e-01 -1.704062174756283410e+00 -1.238927802378447574e+00 1.146931340231680085e+00 3.578298968972239424e-01 8.459188418383670749e-01 1.149427302807985107e+00 6.933026760192907423e-01 -1.137986011063283787e+00 5.237125947374494661e-01 4.625590978193476754e-01 -9.561257642411775948e-02 -3.854348019845479922e-01 5.553530909717333680e-02 1.782111311869093218e+00 1.440929179572070229e+00 1.734430307779701308e-01 -6.713923058667650712e-02 -1.543079639185940266e-01 -9.272886301958913613e-01 1.096713242625243279e+00 -1.079704772251962819e+00 -6.153589928003118104e-01 1.972197842145988256e+00 -5.670549747551744124e-01 -8.966720758790028278e-02 1.169173095621710845e-01 -5.625233039927819423e-01 -8.243296012928333916e-01 1.653166533366255075e+00 4.297157135846071951e-01 7.633159121615152864e-01 6.166524488202375087e-01 -9.787346886950223923e-02 -1.764934180130385055e+00 -3.419846359397440971e-01 -3.823858781247196914e-02 7.686967470643784051e-01 -2.659877972855915207e+00 -1.704317858796831953e+00 -4.252716343907138041e-01 8.293769748626715899e-01 -1.658202580331421983e+00 -7.242907621331012846e-01 -6.272511286688375876e-01 2.064070751751148958e+00 -9.963526770523452036e-01 6.120011730027244967e-01 1.710113344759283116e-01 -6.858477093495956023e-01 -1.325592426487859576e+00 -2.786126895718581964e-01 4.848733049285599006e-01 1.957828194274098044e+00 -8.127484949010376214e-01 5.573333269164254533e-02 2.679006919402197595e-01 2.300774139562456744e-01 8.528447174712974199e-01 5.865869404100591822e-02 -5.718936753592038791e-01 2.163596367842872681e+00 1.405363785979929225e-01 -1.131327357812089485e+00 1.936442827472937278e-01 6.550885011137955738e-01 3.220771611458818073e-01 -1.357130728061678004e+00 2.418967403054684606e+00 1.487116520823099641e+00 -3.018525306515429940e-01 2.425012749022419367e-01 -2.127067174716510967e-01 -2.750699570902280122e+00 -1.336509700110153076e-01 1.915127578425864230e-01 -5.585994318024218863e-01 -2.934661929107317491e+00 4.200361003042265007e-01 1.686593063678441251e-01 1.261284780653126880e+00 1.743049053926297720e+00 2.398893531722555705e-01 1.398268133985875794e+00 9.485890241770131848e-01 -3.663404307378693714e-01 -9.987147867948855187e-03 1.189206612444984185e-01 -7.972349433200414115e-01 8.098316332152503960e-02 -1.297529236441157030e+00 -8.083681565431771743e-01 -4.342173534478361852e-01 -1.523668656603423266e-01 8.934277207356342565e-01 -7.769298477389983137e-01 -6.858532373770248602e-01 1.205134516544617895e+00 7.906897567651014480e-01 -1.125445179480164676e-01 1.719981541580144047e+00 -7.466442254125955635e-01 -1.746076633580738058e+00 9.927730930719856905e-01 -9.431172575151970383e-01 1.059619015444781986e+00 5.242813415551635936e-01 1.269558449150087309e+00 1.303616942548222690e+00 -5.621405963695138563e-01 8.409440312792532124e-01 -7.382056387879849454e-03 7.032024753315263554e-01 7.683212557963328693e-02 -1.215370620722446698e-01 -3.504425312308994678e-01 2.135883038547705670e-01 3.316663605862313902e-01 -4.215265060859240687e-01 -1.832862360622622699e-01 -1.342097922748492156e+00 -1.712703831840224789e+00 7.363867972193977041e-01 -7.681238779684956830e-02 2.955989012837738072e-01 6.575655792515927578e-01 1.113662636511190351e+00 -1.110370774459952248e-01 -1.016598996036190306e+00 -4.059777074531476515e-01 2.291335357377142501e-01 -3.112478362045440275e-02 -4.268210551690918009e-01 1.178270226997979453e+00 -1.908772257201653277e-01 7.147905675126918768e-01 -1.471933835830230519e+00 2.316803519253658017e+00 -3.802730224429193839e-01 -2.503337937008638381e-01 -8.317259246351826896e-01 3.930702959031506794e-02 -2.421203251808817791e-01 -1.938455208941018970e+00 1.520115147733598349e-01 -1.027561119706715598e+00 7.451652152764056680e-01 1.527524749662908521e+00 -5.793072531753989951e-01 6.348663526134666890e-01 -1.802866074947203495e-02 4.910273133008352664e-01 -1.609506221690982786e+00 1.566763307855781329e-01 -6.022272331704349169e-01 -2.011799532012599478e-01 -6.256735281278041905e-01 4.744024031686977505e-01 1.158516663328559154e-01 -1.242928446956185429e+00 1.823170449085985134e-01 -3.468514193190072703e+00 2.603555693827872344e-02 -1.345534773049062327e+00 -7.425452919141457553e-01 -1.477344393992173210e-01 -1.750988267890186911e+00 4.972903940840974757e-01 4.635244724999240118e-01 3.423855202999989689e-01 8.341892325432194166e-01 6.221841272278840762e-01 -1.066838196389952920e+00 -1.636937580034377948e+00 -1.977445567148981148e-02 -1.120108619039782427e+00 1.055327106692192762e+00 1.584589169977507206e+00 3.787505559137341327e-01 -1.023387920356088471e-01 -1.810517941250429086e+00 -4.610734053553544043e-01 3.280613695127541085e-01 8.870768860139002232e-01 8.521091100869381263e-01 5.135693310223465868e-01 3.368981637862519252e-01 -1.201662744772650449e+00 -7.765622679390385974e-01 -2.871021541088025208e-01 1.170729357507630963e+00 5.809709949582854138e-01 7.342781644663425311e-01 -5.999227911978041172e-01 -2.109552910239312351e-01 1.006118238226973105e+00 -5.522581404013346962e-01 9.204498233113327377e-01 3.654994266867770958e-01 -5.022711617873936163e-01 -5.913798386279263131e-01 -6.144871874124910871e-01 7.772564366201484276e-01 9.354060680288162066e-01 2.336352870624288369e-01 1.975265608418445895e+00 2.689706529043434546e+00 7.002560507369191001e-01 -2.506515726869916194e-01 4.604914222590328343e-01 1.280048574013983587e-01 -7.336125523287041483e-01 1.383450948151407678e+00 -4.021390238503635972e-01 -1.458237312279969888e+00 -1.663140122576961089e+00 -1.158191009289694540e+00 -2.008201454883266290e+00 1.745246818147362378e+00 -7.205496382699726476e-01 2.761896369436740439e-01 1.322921772016890873e+00 5.643772540407731020e-01 -1.368114147579672979e+00 -1.341142383336502597e+00 -2.894279961126746126e-01 -6.942957602803596640e-01 -8.291079014010324100e-01 5.665509033890752111e-01 -1.217031073821988718e+00 7.031413955930904125e-01 1.673808562303771730e+00 -4.824366402920745034e-01 -6.607405372890156059e-01 1.173111614817219817e+00 1.510850120408532060e+00 8.177445396558108426e-01 1.735308987189780661e+00 1.086139100943883662e-01 8.450779118846487581e-01 -1.088653545854522342e+00 5.367630246949566253e-01 1.181278333254683455e+00 -1.082997517037083357e+00 -1.099375129783280780e+00 2.495016455948229350e-01 2.957026707606475457e-01 -7.912903629110640269e-02 -1.105020964955975848e-02 -1.240671805463194222e+00 3.842665754112204457e-01 6.153654862235726775e-01 4.018765779323598131e-01 1.819803335490818963e+00 -1.097271298571773857e+00 1.108485130885857206e+00 -1.073537384810067108e+00 8.391295450442325388e-01 -7.133512660552855378e-01 -9.319358985477307344e-01 4.310072025829841391e-01 -1.176521367471537571e+00 -8.952563643610143007e-01 -2.539411284519042522e-01 5.693608834363266258e-01 9.220707191470145503e-02 6.858170122938761493e-01 -1.035416445682434405e+00 8.562611676674084515e-01 -4.855943112544412466e-01 1.409740717109887687e+00 -1.794094626538351653e-02 1.418455366764048931e+00 6.188803570756044037e-01 -7.901817834920911165e-01 8.314684150167414023e-01 1.422191762101129853e-01 5.123946436531235937e-01 3.528561545828905466e-01 3.798666096446773888e-01 5.754147007162617733e-01 8.128005117123974221e-01 1.243688497147767524e+00 -8.051349912907839190e-01 1.194559995126155405e+00 -7.939399808977313233e-01 2.916458630602555280e-01 -1.549593076827920912e+00 5.698380065040785647e-01 -1.661186286275708301e+00 -1.276204446237289014e+00 6.861526411932228342e-01 -4.825110456308380757e-01 5.876663583750540987e-01 -3.600220518339229403e-01 2.076212122525776138e+00 1.440653247369086731e+00 6.285479449447693989e-01 6.902153848732612840e-01 6.478828394841680272e-01 -6.675667905902439303e-01 1.296368525362104673e+00 1.733185926307891478e+00 1.376014159496644851e+00 -1.274101658483951294e+00 5.086995540569926311e-01 4.483134940257104684e-01 -6.224403746758557787e-01 3.547781431891097736e-02 4.373284038339865232e-01 4.703926147929425317e-01 3.905544805051924806e-02 1.312586258853548848e+00 -5.644324604902702103e-02 -5.675022963147582367e-01 1.635420190346791869e-01 -1.084138051169769162e-01 -4.632161954174273677e-01 2.225734212265631229e-01 -7.405487500531094947e-01 1.044188898456328340e+00 -1.062123640768769084e+00 -7.217075506712254951e-01 -6.173106251872725325e-01 2.055462901457098535e-01 1.883392506251786169e-01 -1.258142202472910309e+00 -1.389844544499115653e+00 1.886021760084121909e-02 -2.195204226309975137e+00 2.151340819050459707e+00 6.238906167659927782e-01 9.223174947517933653e-01 -4.323654832859504249e-01 4.608035929219840843e-01 7.912743901571464011e-01 6.476020167125990934e-01 -1.172839351485648773e+00 1.960030511348764604e+00 1.679384935009354263e-01 9.055955912010003883e-02 -3.692953156973188378e+00 2.164108563323854928e-01 -1.292683392495440842e+00 -9.255766254842044960e-01 -1.298528547185827220e+00 1.536450305479846457e-01 -3.031579865088154246e-01 -7.709971598078420030e-01 1.380920150272316738e+00 7.221774828218964215e-01 4.294047067518905747e-01 -8.154411470750644320e-01 1.100544758860899364e-01 -7.689316112904321168e-03 6.264064566856613059e-01 7.861860494008715561e-01 1.946603886553643914e-01 -2.521910526654187468e-01 -9.983975769973260084e-01 6.690310518120479166e-01 1.384645131829593812e+00 -4.222918553323869451e-01 8.167199595944634183e-01 -3.963476158308686381e-01 1.338385591920315587e+00 1.073776544747584216e+00 -9.382040994839628556e-03 5.878102345562339348e-01 -8.942824916273645758e-03 -5.829082602632954663e-02 -1.869284985378094344e-01 1.341166082122475567e+00 -2.321253209457010414e-01 -3.465459197321200113e-01 4.793971428627840647e-01 -8.520872465637754356e-01 -1.830397124511683460e-01 1.945865485410281703e+00 2.786304442524640823e-01 7.775752781894786914e-01 1.334218579250831427e+00 6.687425188642053464e-04 -8.441666439564466939e-01 7.328505689862342409e-01 -7.016997638858121222e-01 1.856123237417262317e-01 -5.566784767884568330e-01 4.010643483787297292e-01 6.421486629331498719e-01 -1.902246729156769622e-01 -2.673569461080269605e-01 -7.639932204492192458e-01 3.775252398980713520e-01 7.732864606696965293e-01 -4.728751944269397878e-02 3.427460975225975481e-01 -4.427527710411603978e-01 -7.378869412646391623e-01 8.186396881714217422e-01 -4.468866605648288970e-02 -3.929604385712078263e-01 -2.644252939361986243e-01 -8.582662312656913484e-01 -1.928791434149204953e+00 1.790390118647064543e+00 -1.009929931088327182e+00 1.031056835855374665e+00 5.542840799656924000e-01 4.263349112647191186e-01 -5.241953424735629197e-01 -8.758571594052938503e-01 -4.316356871091340808e-01 5.531282955047800431e-01 -1.079204752069447659e+00 -4.833809975624659416e-01 -4.133682164655295282e-02 6.899493541817348641e-01 -1.570433214042113557e+00 -1.038406270333979003e-01 -1.529832532202826778e+00 -4.459867751337446840e-01 -6.318543827920963807e-01 3.267238429897569851e-01 2.576845257738193812e-02 -2.422913639960164733e+00 -1.371979030903425767e-01 2.009511677521515494e-01 -1.001413212480616099e+00 -9.028775210177791832e-01 -1.037798046855059830e+00 -1.262549355414517072e+00 -8.194033035702262824e-01 3.740230640991656363e-01 -7.982569800490744993e-02 9.214337060587526329e-01 -1.265691651393342942e+00 1.130909502151339563e+00 1.585571579524976737e+00 -9.808002000586599212e-02 2.332442109854572454e+00 -3.646917546104740948e-01 1.086917581224932372e-01 3.792859984913444782e-01 -1.471765047182219233e+00 1.203563257889396443e+00 -7.828496212903258700e-01 -1.593723249739712022e+00 -8.556884023539598760e-02 2.840459082750028119e-01 -1.276446106958938786e+00 -1.354417604180617463e-01 -7.789641575426156095e-01 -2.311627645317295976e-01 6.722481287639522352e-01 1.429977621025277090e-01 1.345491594956771841e+00 -6.051118777654025671e-03 6.217096134738310242e-01 1.331134157453008227e+00 1.994461100091594608e-01 -9.486448928600971220e-02 7.975278189125371009e-01 -1.437021747840025121e+00 1.074019973550329521e+00 1.756391697896355186e+00 -3.029412025880742210e-01 -9.649425402127786988e-01 1.888621567327265938e+00 7.494645171134949324e-01 1.192081028192310876e+00 -9.723413556405811065e-01 1.174357191482533758e-01 -1.985512619653623245e-01 -1.764057116698984462e+00 -1.190610443339802593e+00 -2.015893307147220703e-01 -3.911834069732526009e-01 -4.787714434782838202e-01 -5.201162127143095226e-01 -2.153955408813953643e+00 -3.170471871801875952e-01 1.871774656665471159e+00 -1.369840289787771725e+00 -1.168108877942795276e+00 1.692155120194665727e-03 -6.395326033452487513e-01 6.353774858627238009e-01 7.368930765598541432e-01 3.254011037628028458e-01 -4.107963516886750099e-01 2.275130803915705324e-01 -1.276577103974710026e+00 8.243220309194161655e-02 -6.990454460700223915e-01 4.728839808232105368e-01 1.159388830149856442e-01 -6.626169039586228271e-01 -6.440692668936641718e-01 -4.396013413115669732e-01 2.331496563025293456e-01 -5.971952175432641494e-03 -6.703418108467733560e-01 -4.913389818394186537e-01 -9.257484707299392657e-01 4.805806694482992469e-01 -8.761943446055110440e-01 -8.388343157203974609e-01 -8.170924653294944218e-01 4.855797770705130856e-01 -2.303094713174441033e+00 -7.911664667117481731e-01 -4.631232312558176689e-01 1.003141534065659979e+00 -3.783623952264623114e-01 1.160168438643331301e+00 -4.430432708198022707e-01 1.044099935190517359e+00 -1.430758478725123739e-01 4.642064497505530851e-01 -6.872548808973739654e-01 1.024225781128704771e+00 -1.288755144798405361e+00 -5.360786799285779392e-01 8.961807092434327382e-01 7.809426099919903885e-01 8.722040389653260006e-02 -1.056871250569640042e+00 -1.492160776841373188e-02 -4.937718710039524783e-01 -1.070542725095328523e-01 5.433388758128876450e-01 5.513978708232541992e-01 1.684549509544737367e+00 4.733692690310807305e-01 1.328425840939089664e+00 -9.539343312277582809e-01 -2.101981457936320241e-01 -1.116227463834257166e-01 -3.888800415113637943e-01 8.510830706750137642e-01 3.753961044557723170e-01 1.417876887360633331e+00 3.686527807213312857e-01 -4.995450584645484415e-01 3.604489341599488861e-01 -3.116679982034832597e-02 8.956800699982426783e-01 -2.854306414439511039e-02 -3.083965933011768579e-01 7.877042036245986978e-01 1.091221572130425255e+00 -2.941087100964439593e-01 -7.150633471897572813e-01 -8.191743516228571220e-01 -3.329681511143697259e-01 6.784596678471668252e-01 7.129308819333181058e-01 -1.666496417990384893e-01 2.627541901976085725e+00 1.203803838584470043e+00 -2.027786544187024365e-01 -3.540814804308579644e-01 6.930307521793735992e-01 -1.926403919989840396e+00 7.451657653247265589e-01 2.706518031632648147e-01 -7.650184113578469836e-01 -9.493301662054992596e-01 -5.011445460710561850e-01 2.942445071176431060e-01 -2.732641214725074486e-01 1.325150709291861517e+00 7.525494849038495415e-01 6.752017006942089283e-01 3.637541334976529539e-01 1.615082273649045996e+00 -2.443945986651233082e-01 -1.123757895665244977e+00 3.644528156662050766e-01 9.352300400379771617e-01 4.534770398058256546e-01 1.514894616633755409e-01 6.705316639821770064e-01 -1.976613985710199140e-01 7.126937643802455646e-01 5.976497457646166023e-01 1.495076705204273715e+00 1.406268198467153896e+00 -1.660553632025088655e+00 -9.907873083354508115e-01 6.502169723797802947e-02 1.233177595609089794e+00 -1.630940513754263188e+00 3.022367995769346671e-01 -4.040117602090453341e-01 1.163265707440353403e+00 -3.712424701492302304e-01 8.244111025166579454e-01 3.458242135639120335e-02 2.937006747155006536e-01 1.100572997859939228e+00 9.962504561845867412e-01 1.758328798890070876e+00 -6.781399724169354659e-01 1.853894381663226731e+00 -4.688226538993666148e-01 -8.724218896901466680e-01 -8.310912082961217917e-02 1.126984500629241381e+00 1.171589180875308944e+00 -9.339191857434727684e-01 2.434732304870084740e-01 2.236735909097680441e-01 -1.518366462652640081e+00 -1.135272228207647727e+00 -1.291260391291623177e+00 -1.856297800105338736e-01 -1.609849213691755043e+00 -1.453995490554135239e+00 2.972983757372538172e-01 6.686305821943856476e-01 -6.271023051319453145e-01 7.947520980937083923e-01 1.079977007176617043e+00 4.819340663258668833e-01 -1.320432498400617272e+00 -9.875583019922935524e-01 1.271255774042283626e+00 5.069988903418607418e-01 1.509358532979377943e-01 -1.785093529868513607e-01 1.257334197231540163e+00 8.733075359665876114e-01 -7.027723229475131284e-01 9.707569042593107433e-02 7.465750627310940857e-01 9.318783372289118905e-01 -5.961454428948952389e-01 -1.642703391111049793e+00 3.006162143782724061e-01 -7.619567118693416630e-01 7.687642382733187452e-01 -7.074929694289148197e-01 3.081799655959063799e-01 -2.423892352340001888e-01 -1.700814466468741681e+00 2.447976945530123960e-01 -1.250972704234785127e+00 -1.376522005136539883e+00 5.839656269980532111e-01 1.399322569163529610e-03 -1.861148053743841846e-01 -9.483065191939990535e-02 -4.581689067779993185e-01 -2.523618493724127720e+00 -2.824306155971726962e-01 9.642199140298830518e-01 -7.271848943797837306e-01 4.304921312854422810e-01 -7.731966324011482206e-01 9.379647619545704584e-01 -1.824516089471747149e+00 -1.036799143600179024e-01 5.336585111147972293e-01 1.509818415686233761e-01 1.115471306538896146e+00 1.277079262200475629e+00 -5.580003420764060307e-01 2.811804931595967005e-01 -1.012556672751657061e+00 -1.697413784446963003e+00 1.893697553716901516e-01 -9.576547720844543754e-01 1.567377261062829152e+00 1.537379980474596064e-01 1.126866423206783985e+00 2.747267538247678553e-01 -1.069962851275743976e+00 -6.499339955731500140e-01 1.038801703240704200e+00 1.105022618131090484e+00 1.564377090702432360e+00 -1.733449662031348648e+00 -1.552669630662296019e+00 -8.185234092944373430e-01 -1.015511746264591952e+00 -9.829247012847328602e-01 -1.691559210183117612e+00 5.429285075539532768e-01 -8.812575961031059446e-01 -1.119183502792474805e+00 9.143053073406289810e-01 5.796487225920055053e-01 -3.047251907133660787e+00 -7.373762017651837031e-01 -9.239273452162922728e-01 1.493764775917967969e+00 1.317347958369451844e+00 1.098347940945109125e+00 1.318997062748450855e+00 8.740293027986996144e-01 1.328312220144164613e+00 6.740964350604787825e-01 1.683181710625845540e+00 -1.654670549290953474e+00 -4.687566065814686711e-01 -3.990421492519361513e-01 -1.238239925994162771e+00 2.668004781147293447e-01 1.239944132315983216e+00 4.095540615224734227e-01 -5.039425540665970482e-01 1.086135106046401955e+00 1.252966061723199909e+00 2.578443307313215693e-01 8.844912858102071951e-01 -2.750501315514833900e-01 3.475662166812994447e-01 -1.944879640239836505e+00 -5.903610081494293782e-01 -2.545525039034187142e-01 2.212122381544735505e-01 -1.852246425250257733e+00 -4.277083630292680128e-01 1.378648261427888100e+00 -1.255204309844876853e+00 1.915225675189583976e+00 -1.326976032383640369e+00 -8.283933115290096350e-01 -6.592286803164788545e-01 1.377850796517758880e-01 1.649589183466668940e+00 5.871396693403863054e-01 1.272908192958098483e-01 1.046731210803547141e+00 -1.006761532733609465e+00 -1.184428753305843962e-01 -5.930800349291197593e-01 8.464756742709279580e-01 -1.444998534627911280e+00 -9.815595435728736717e-01 -2.017176065662791840e-01 2.254096015244060780e+00 -1.856584292107334555e+00 -3.080347723646735814e-01 1.337394074629330687e+00 -3.860838030760704864e-01 -5.641861219374922909e-01 8.448807542914115176e-01 -1.503750297355481158e-01 -3.934410782702904008e-01 -2.524443011372782264e-01 -1.104179271724489819e+00 -9.544749306255355670e-01 1.273543267210619279e+00 -2.357197423427446759e-01 1.490573070651458609e+00 2.909631723362221534e-01 7.202640554504307069e-01 -5.192460260724227616e-01 1.288835955851312276e+00 -1.573895524391748513e+00 -1.100502855009640957e+00 -8.984814735740623837e-01 1.364283712049730868e+00 2.948360798451951648e-01 -2.104903575914185698e-01 -3.118672353994984547e-01 1.607902428094360792e+00 1.144774475890236065e+00 -2.641278288501178184e-01 1.210857403808474064e-02 -1.884886136824129421e+00 5.163215150625332511e-02 -5.010556136205143174e-01 -3.950676126114099351e-01 -1.125689239752207582e+00 4.098603205718819864e-01 4.736084973531948933e-02 4.998557874405280543e-01 -1.704215601927850932e+00 8.570150456551810514e-01 2.423857016278650744e-01 -3.147855847853038846e-01 9.778035089960162018e-01 8.062001365095625705e-01 4.361692118482208835e-01 -3.810271079912872505e-01 7.629790758163773959e-03 -1.257046624251315636e+00 1.546047019177369530e-01 -3.986676680817918816e-01 -5.806593286371602991e-01 7.461600720693237765e-01 1.202169762218930016e+00 -7.233445249561381019e-01 1.404661851154612284e+00 8.835930640537463798e-01 -1.328375378283140451e+00 3.598035190209896150e-01 -1.704450457339766745e+00 6.651830088823623699e-01 5.711527424676460241e-01 -4.481072872308533017e-01 1.974290278975535218e+00 -8.340085028743773887e-02 2.931976935392718087e+00 -2.938286244437895434e-01 2.393305508633901957e-01 -1.397884773195321895e+00 -6.144240439904703477e-01 1.024384882975813538e+00 -8.862317085338047296e-01 -8.732543116265214511e-01 -1.442904311358527814e+00 -1.279937595124362115e+00 1.896757010871410742e-01 -4.140308588757139474e-01 -1.543385547327755125e+00 -3.547165130396849331e-01 -1.441006052765632317e+00 -3.140703999725780356e-03 -9.486392646578591936e-01 1.125414806964742498e+00 1.542928833695785373e+00 -3.302240735635137425e-01 -1.273908495420441156e+00 1.192992099508261017e+00 -4.029479398202234219e-01 -1.200724040253916103e+00 1.000357265124772743e+00 -7.699560518800148134e-01 3.440667811698881473e-01 -1.292043493099473417e-01 5.986823839478101483e-01 -9.848196819286819670e-01 1.797908513161108779e+00 5.235421111081012269e-01 2.697274008263054190e-01 -1.585902211769062431e+00 4.149744448892482285e-01 -1.237216816273082817e-02 -6.987884819008903792e-01 -1.165371081653789442e+00 8.369875326567204343e-01 1.689958663663873262e+00 -1.380804169903918854e+00 -4.636422855493825823e-01 4.418975218575412200e-01 -5.975536040386902892e-01 4.356578925894629140e-01 1.019528045209297795e-01 -1.659398528024655928e+00 -9.284166387540561394e-02 -3.954609563188749011e-01 -1.759633115094869638e-01 -1.017359263442358941e+00 8.490079636925044193e-01 -1.013273626394380678e+00 -1.565101413760428439e+00 -1.791603538368844450e-01 4.659277424360507291e-01 -1.168226547380681879e+00 1.110106503886576279e+00 1.520327670770263095e+00 6.524160674733957554e-01 -1.578073962046729894e-01 -1.630562272668638846e+00 -4.683161456065152994e-01 -3.897591857450465880e-01 2.962676998174099685e-01 5.912416946230069541e-04 1.001508663308867231e+00 -5.531707637181413175e-04 1.012151117330371886e+00 -1.747619009446156779e+00 -5.333159590999624333e-01 2.123714696466677321e+00 1.137750211862137428e+00 8.068713601843727767e-01 1.869610333881686293e+00 -6.863310535036291071e-01 6.506983665623645718e-01 -9.263132969780569770e-01 -2.663163796007212980e-01 1.926122623024363045e-01 1.726734640708607493e+00 -1.289774987774066517e+00 1.577442498969040763e+00 3.979300756929940452e-01 1.008362561914323496e+00 -3.657433309445463077e-01 -2.461932570456159264e-01 6.714202294235570578e-01 1.690499358504638616e+00 -2.749712716791041789e-01 1.091281206800583103e-01 3.218884550491851737e-01 1.847172240055608983e+00 7.362395788535124330e-01 2.514329376590969667e-01 -5.938675900313716838e-01 2.498389494294049606e-02 8.832973913492375706e-01 -1.308571455120052240e+00 2.711308058249920272e+00 -8.228185937974814568e-01 -1.400578712453806052e+00 -1.102606133774030051e+00 5.214299042526234773e-01 -4.562990125142719067e-01 3.078962528205612115e-01 -5.586506595898292904e-01 -3.742745471976592908e-01 -1.203579486101813423e+00 5.305113067302089647e-01 -6.438278504905891042e-01 1.241936456058902793e+00 -1.545185790066952336e+00 7.163496093008796251e-02 1.872324539640078278e+00 1.701365794212045257e-01 -2.395215713856624629e-01 -5.780452559449772432e-01 5.409059391437850417e-01 1.306225109206540225e-01 -4.354722064712170937e-01 -1.467189045503070055e+00 2.203321745296731027e-01 1.551997569573590363e+00 1.350935182073086605e+00 -1.747505808705300590e+00 1.731003559656163926e+00 -6.120365411096387875e-01 6.848333578085115114e-01 5.914137745941239199e-01 3.793334001465589189e-01 1.763802914049298565e+00 4.148280230940107338e-01 -1.241238022953289999e+00 -1.063537746432946962e+00 -1.543097150540810314e-01 -1.540976928524939948e+00 2.650712515139016734e+00 6.513144455601854732e-01 -6.926563858162373410e-01 8.180489130032359002e-02 1.454849910562037718e-01 1.172462735971045111e+00 -1.372560392605866042e+00 -2.090568864871138743e-01 -1.244377860181944628e+00 9.520621953861683195e-01 -5.949487092164795765e-01 8.152450859653706527e-02 2.396390054893257904e-01 2.237729038971075557e+00 1.961439866046968516e+00 -1.014200086535877565e+00 1.215302939735306564e+00 -7.801427885092971914e-01 -5.483596469254647943e-01 -4.685306654337961230e-01 2.850520312065425443e-01 -4.873138513100807034e-01 -5.280397814916314436e-01 -4.023066724860357990e-01 2.932404896616007672e-01 4.726153857956543192e-01 -2.335558111253901448e+00 -1.451757848688268071e+00 1.460279050917505372e-01 -1.024109527690225674e+00 1.219400246218695083e-01 -1.733093812968490077e+00 1.345163504044297298e+00 -3.276851875481773257e-01 1.234334075423291432e+00 1.105164794929627492e+00 -4.371585195332324258e-01 -2.061218636147641448e+00 -8.002968471108591331e-01 1.250482191471673277e+00 -1.169759045782961859e+00 1.054516456651361400e+00 7.575436481764159513e-01 6.151082435008526916e-01 -1.687829473042308237e+00 1.468465288188402218e-01 -4.186527983907892964e-02 -1.325106990305626731e+00 -6.388958161635451827e-01 2.530712600049107031e-01 2.017144327651812841e+00 4.311776674281986299e-01 -1.860816245844240768e+00 -2.261359654744201086e-01 3.252905906675828129e-01 2.298983949150162687e+00 -9.302800013760894604e-01 -5.761344295578008090e-01 6.373868350848698183e-01 -4.127272221688874088e-01 -2.522846898128587423e+00 3.941169626171172058e-01 1.279079971864872434e+00 4.204199692569035030e-01 1.294773917543187602e+00 4.491980016147090193e-01 -1.119563909433456406e+00 -3.943564394970383025e-01 -1.704948248278524980e-01 -1.943284107869000632e+00 -1.569212783495511632e+00 -3.818045982140531036e-01 1.824229468477262861e+00 -7.448748748633596817e-01 3.337513914438600127e-01 2.454567395026087950e-01 1.103648251086612353e+00 5.761463361004939276e-01 -1.457691900762311477e+00 -4.338469378441066060e-01 3.697044166554685485e-01 1.036020383743523066e-01 1.079172980261690729e+00 -1.294960922555864924e+00 1.805524991581227701e+00 -2.771046384763197756e-01 -1.171658403219609096e-01 -9.146219813819884692e-01 1.717178666715299951e+00 4.894406423960745989e-01 -6.879781768061882241e-01 -9.463936183695950133e-01 6.242062966574494220e-01 -7.842533628032308801e-01 3.133468761092798593e-01 -7.374745626871874737e-01 -2.041717559164344387e+00 -1.115474261427574498e-01 -4.325484133283886701e-01 4.706720369354880917e-01 1.057488889155538292e+00 7.851090941463766404e-01 -1.169955959532918699e-02 -1.972344174018336449e-01 5.652174873832938040e-01 9.444031777800437899e-01 4.161790711244616192e-01 -1.367677892620382085e+00 -1.651182432015881218e+00 -1.116158766594375074e+00 -4.768475634132195440e-01 2.863192459674755774e+00 1.305636730612587115e+00 2.343742527730173553e+00 -1.747896425922682573e+00 7.799010370193080188e-01 -1.469423290766810775e+00 -5.283980779685004681e-01 1.318460478596172880e+00 -5.353039190570219041e-01 -5.949602916040293010e-01 -8.081504638599017187e-02 -2.111069239367753536e-01 -1.630293281783641079e+00 -2.499720327536324171e-01 1.045299313010067122e-01 5.180118827730234576e-01 6.324970763017397912e-01 3.416605162384582228e-01 1.230537839762163438e-01 3.993876312387513727e-01 6.544862099152906065e-01 2.265387498377411102e-01 -5.918060131462692455e-03 4.052823051773577490e-01 1.935479058529022911e+00 -2.890634012790161411e-01 1.801005909948688866e-01 -9.729145300518488026e-01 -2.219131000014666011e+00 -1.033089136753779336e+00 -1.251899378127112161e+00 3.703744975561775177e-01 3.098386373858189047e-01 -6.659750001114099760e-01 7.892211183019479659e-01 6.632630308295819344e-01 6.859411087373336047e-01 -1.391374835771177210e-01 9.025467054919639187e-02 5.902362379382991575e-01 -7.068686144845024444e-01 -2.064651336655488389e+00 -3.781228074402488426e-01 1.432916509881504430e+00 -6.339054469797139602e-01 3.599348380511837031e-01 5.291513253125890159e-01 7.442266130784078726e-01 1.008533334519615021e+00 8.629044615438727917e-01 7.528703884327722640e-02 1.388552208458613713e+00 2.056265520045295059e+00 -2.355853475535078623e+00 3.411895272304459742e-02 1.719578099197103249e+00 1.026842650592386524e-01 2.917452443447871024e-01 9.184846624949107030e-02 2.837255980274600575e-01 1.558380589614957845e+00 -1.155019982827211855e+00 2.203101365742539119e+00 -1.152156786614652262e+00 -1.378276164371545098e+00 7.421197318332737325e-01 4.978078216504143727e-01 -5.861254614004331870e-02 3.967978656324592790e-01 -6.510552776349981530e-01 3.399306107499532326e-01 -1.162357247904563184e+00 3.030307110806146897e-01 -8.217598509055327183e-01 1.066520598897177097e+00 -4.091149006579759828e-03 -1.118228405029460415e+00 1.813494197979853340e+00 6.646235926489220125e-01 -4.156176486057789332e-01 -4.661235489237542384e-01 -2.467622643983904407e+00 -9.479964316994058393e-01 -1.049931187134382160e+00 -2.212450841269925361e-01 -1.261066157951356015e-01 1.315078799011369926e+00 -4.052549203662526578e-01 2.054204657457213035e+00 -7.513339293482501624e-01 -2.305094734239038490e-01 -7.426045489851033077e-01 6.107308736464309717e-01 -7.782167524147857174e-01 5.344561109686053746e-02 9.213502003101850524e-02 -6.360180834789572746e-01 -3.060023536659324250e-01 2.054932416656624294e+00 4.565345876386626700e-01 -6.495145937189307217e-01 1.292574335842953115e+00 8.442393532459893102e-01 3.614217561126142342e-01 1.948179666930064946e-01 -5.540675951326209381e-01 1.557361367905017557e+00 -2.870664682034796300e+00 -8.195373500832883740e-02 -4.945128986442446362e-01 -9.188851898046526134e-01 -7.196156920577706506e-01 -8.482669486121007241e-01 -9.356642263650453151e-01 1.966425309875571570e-01 6.148457155504822857e-01 -7.847966542266485712e-01 4.667797112923649516e-01 6.893752956750349714e-01 4.793291175601855358e-01 2.028077950468742507e+00 -3.927303717421180562e-01 -3.546347573712429341e-02 2.530170129115713595e-01 -1.188081341299053628e+00 5.032964803669685017e-01 -6.069120218826992152e-01 2.140861230277526627e-03 -1.055885296263814999e+00 9.203876673356201632e-01 6.971274588132885253e-01 -1.319815444094137646e+00 -5.429123328196284737e-01 -2.734936656755252438e-01 8.996431790861829370e-02 5.963693398849735372e-01 1.174577014183521284e-01 -1.390060585088818357e+00 -2.523816213096062300e-01 5.099544772366935153e-01 -8.442231545532509207e-01 2.457432480434212085e-01 -5.482127944430977839e-01 -2.719367972801451372e-01 -4.922874595138846954e-01 -4.110987938269381470e-01 -1.318226920638796651e+00 7.407978247021630436e-01 -3.142563801597233336e-02 -1.927879374924971190e+00 -1.187486472598090037e+00 1.636943184763613779e+00 7.105448677929876444e-01 -1.113683793557272317e+00 -6.686980165357644390e-01 -1.250093437129609741e+00 -8.784966739370424493e-01 -5.888775654851285957e-01 1.067598128387913903e+00 -9.576613524259799948e-02 -3.489830035319165802e-01 1.861047696102996696e+00 -4.746060738641224019e-01 -1.040627014644243675e-01 -1.930330027457708153e-01 -8.716418093113394994e-01 8.999767320948730553e-01 -2.372885011131365296e+00 1.493481510488545994e-01 7.209228109761131043e-01 -7.551823294073484183e-01 4.605227820758154844e-01 1.695960680331090598e-01 -2.683102154515099591e-01 -5.888391121180748256e-01 1.702559264195022459e+00 -9.156629999546267440e-01 1.473059387272974918e+00 -1.524887492020751356e+00 -7.960394604626159776e-01 -1.082863172997952927e-01 1.074527041805444449e+00 8.334373351529817953e-01 1.069280992814287679e+00 1.653233015164700337e+00 -3.361149727823482813e-03 -2.346253692915941935e-01 -1.192236718010996732e+00 -4.253443894367447964e-01 1.156540318802996792e+00 -1.675790290244860037e+00 -8.814107155887684897e-01 -1.682653548418329148e-01 1.512976243004788834e-01 -1.675311121718219942e+00 2.041675197989081120e-02 2.115428578324677567e+00 -5.832994726598244029e-01 1.470603755506040056e+00 3.866274800837768977e-01 2.387132945625256297e-01 -8.230854208641263936e-01 -5.330506219706024895e-01 -2.461419069943388549e-01 -1.079040699271645171e-01 1.971043411774878074e+00 8.762531468424419323e-01 9.243142066277018065e-01 1.396006856193702017e+00 -3.823865804650798950e-01 9.702226238410116554e-01 -4.738461249112783102e-01 1.869491275294321131e+00 6.848324122797347924e-01 -3.626121994843248819e-01 -1.472308536058661126e-02 1.547898490717678488e+00 1.118684624457102261e+00 -6.279367643022626400e-01 -1.839514602023087364e-01 -2.658541791573375335e+00 -1.326685045445318289e-01 -5.876674250271870514e-01 -7.584072640935213272e-01 -8.028048949459398731e-02 5.581268731058810495e-01 -8.052568947641762787e-01 7.157567823188572265e-02 -6.038987991823667745e-01 -7.904657307137746836e-02 1.697042973314973890e+00 9.902119586687658792e-01 -2.788009408095810659e-01 2.175112108623045715e-01 5.875597437687991587e-01 3.044577086827399803e+00 1.573368835092842755e+00 1.294503812045224800e+00 -5.393278498612789074e-01 -1.546532892290238603e+00 7.249305416673873514e-01 -8.887728488656465586e-02 -5.679746318973578623e-01 -2.079957838587914720e-01 -1.324155456485160087e+00 1.914582322286191740e+00 6.176817093589859198e-01 -1.407640061110617236e+00 3.491386587054479684e-01 9.703812056874840941e-01 6.799056139439620949e-01 1.359173634328217251e+00 2.295331518545257882e-02 3.229183683354885370e-01 -1.217750169135559807e-01 -4.869009409361024221e-01 6.039243410766439446e-01 -1.873339677017208604e+00 3.192374453788786592e+00 4.534216474671998731e-01 -9.630775026941992278e-01 -3.976981525643162874e-01 8.812487967944651057e-01 6.940382601249917016e-01 -7.133720886512322501e-01 -1.478939762233865363e+00 -1.606724770254037926e+00 -1.204911729562320621e+00 -1.786857267603620736e+00 6.911103245485360480e-01 -7.095934655882635278e-01 -7.426063814415504449e-01 -1.423586636033399855e-02 2.205953475968046029e-01 6.685742159804045626e-01 9.495545272783272317e-01 -1.180002199443227484e+00 6.664861503101795481e-01 1.476478578266652519e+00 -1.354952262318007916e+00 -3.780147627767128649e-01 -1.419106162928537085e+00 -2.611373700330630876e-01 2.279326558977937123e-01 -1.302815957332967400e+00 1.520932944994947578e+00 2.738189945424054916e-01 2.886699332892117553e-01 -7.210827556470622568e-01 -6.619743881600920199e-01 -2.546363833155470324e+00 7.775257803917940969e-01 3.018824729206166513e-01 -3.482550124220964438e-01 4.179089442166438739e-01 1.488575712479129676e+00 1.319081298562341242e+00 -1.381492927101048318e+00 -7.211193874938415238e-01 -3.015045854343163523e-01 2.455615459388529043e-01 -1.635303864585227140e+00 -9.885043944745688371e-01 4.716344944251328331e-01 1.196766386385142322e+00 1.536863520453493059e+00 -1.793829939987895139e-01 -6.636749697337896992e-01 8.794711812028230269e-02 -7.873882446256940115e-01 -1.521073016678336220e-01 -7.516268538059154292e-01 -9.384565843360529458e-01 3.087915191595835829e-01 -8.804590830345935260e-01 -6.588887873833607634e-01 5.104463558824000602e-01 -7.461752934095313705e-01 1.529521602310021100e+00 3.820421435429099399e-01 3.828719547573263271e-01 9.914253306043021574e-01 8.545769806753358289e-01 5.707305586382926954e-01 1.306958192188256485e+00 8.823016465267959907e-01 -4.721514469199298847e-01 -5.754688149672114728e-01 -7.067402568919849415e-01 -5.403293631697807520e-01 1.480818629803070774e+00 1.877106380228275029e-01 1.088438797777332656e+00 -1.132930534457813110e+00 6.286349965319292243e-01 2.828686344384201412e-01 2.542235170298077218e-01 1.115715165316308211e+00 1.181674901220823859e+00 6.909431100663437908e-01 3.406339263083291158e-01 -1.621909293834704890e-01 -4.965736803826302781e-01 -6.423618882521406337e-02 -7.337380467968154241e-01 1.829810326169886980e-01 1.310795896887893219e+00 -8.435378972848052437e-02 1.040051188362587586e+00 1.051279841233949242e+00 -9.063842482372984621e-01 3.715390398735574085e-02 -8.415912870140860313e-01 -1.794944763767613916e+00 4.092570459460784238e-01 2.849033757162260927e-01 -9.304350593795511493e-02 -1.373917133755462316e+00 -1.568838396886222508e+00 -1.184817873677343592e+00 -1.053935215259579117e+00 -1.434899950114608413e-01 2.227430757877518097e+00 -3.037078191504029023e-01 -1.912971978664706585e+00 -4.678720152513442532e-01 -1.208946838290973824e+00 -1.970927903832199179e-01 -7.007600413275756335e-01 2.890398340943438060e-01 -3.061014909193712219e-01 3.954185157848973953e-01 -1.400082730523989794e+00 8.400574107318830031e-01 -8.664500293955104682e-02 1.349246963897970941e+00 3.096644133477287619e-01 5.019514045444390948e-01 8.068338995207410269e-01 1.677392577750187908e+00 -1.713604305493065805e-01 8.341853446925772131e-01 -4.188481395680875852e-01 -2.412874746721112018e-01 -7.672564305131531759e-01 -3.906258814696062509e-01 2.320579833086575228e+00 4.988789496154966696e-01 9.413731517771815882e-02 -1.479039851216096713e+00 -4.692146353258119240e-01 1.588059971974633000e-01 -2.372122222664378999e-01 -1.489932097555612511e+00 1.750948908588885855e+00 1.382627035037896857e+00 -8.580076739832982746e-02 4.588011984095700657e-01 -9.555263442098629323e-01 -9.405984733017292987e-01 6.261934646500886270e-01 1.231595235874305194e+00 -7.588529884865702346e-01 -1.252282080112417040e+00 -6.202555017955845296e-01 8.575124673234774120e-01 8.099850789068191448e-01 -6.325215485339568122e-01 2.221368178385733305e+00 -1.038295281390479108e+00 1.104508935546683612e-01 1.710559646308746143e-02 -2.016170972152106611e+00 1.696317796118918864e+00 5.746227069983766977e-01 -7.896876839475863719e-01 -1.077898091999661467e+00 3.476036044455199092e-01 -9.326362446508880133e-01 -6.994327641628333980e-01 -1.061661828636350169e+00 -3.778645713405166112e-02 1.258837830616604814e+00 8.692166338771407930e-02 -3.412937271983289556e-01 -3.565139901219759322e-01 1.460475225915749443e-02 -1.643986272339590160e+00 2.528972545243364858e-02 -7.956266843920758447e-01 -6.620295297285672120e-01 1.141999173891579053e-02 1.544042024697211080e+00 -2.089983122468958843e-01 5.037281434276162928e-01 -1.106229956447004392e+00 1.394451256614559265e+00 -2.553689049486044804e-01 -1.760662870383711276e+00 -1.035398770886933467e-01 4.608297020590801374e-01 -6.363719450499025765e-01 -1.822689400161205397e-01 1.933755270642939728e+00 -1.634082726044680189e+00 -6.290160934164691353e-01 1.269411238083821392e+00 3.911876961331934854e-01 -5.919577710609796872e-01 3.152568832565496026e-01 -1.366850732222852915e+00 8.503211593825530379e-01 -4.832959500731012770e-01 1.909888682260053039e-01 -6.302242736328137473e-01 1.371313829939672546e+00 8.110546673844337695e-01 -1.520256882580909741e+00 3.697429751184443808e-02 -5.199135061012966075e-02 7.391795810628752905e-01 -4.116295748616454198e-01 -3.199536736318084329e-01 7.237190680496170536e-01 -4.958684851115593983e-01 -1.482993653201479800e-01 -1.328580808541661717e+00 1.192171378921677433e-01 -1.311600272849331672e+00 -1.841587024293922736e+00 -1.342377169910269341e-01 8.319921469857448626e-01 1.604257624090676959e+00 -1.197885224277590144e+00 -1.297777629159914570e+00 -4.126605023554854035e-01 -1.482943839684764120e-01 -8.016435664509029557e-01 9.199862261127015328e-01 8.720908794060929781e-01 7.414138835318144771e-01 -5.222934034035214834e-01 7.716535309329046743e-01 -1.098514161122557065e+00 1.046238550255764038e-01 -1.568031595369160813e+00 4.097943226525877503e-01 1.638665345043897492e+00 -2.570756271656166048e-01 -2.042738407181455829e-01 -1.121044070093064393e+00 -6.601273159621651176e-01 1.112370961422588095e-01 -6.530563386380455748e-01 -3.023991854619030861e-01 8.555416642078076395e-01 6.076308676219469573e-01 3.650183307316665626e-01 1.858135186234647573e+00 5.240464907072999584e-02 1.223334506290141510e+00 -4.347855224648907169e-01 2.067274566360918442e+00 1.045127218160571525e+00 -2.116904293644204793e-01 7.524058225257496124e-01 -1.899990006488753158e+00 6.331147649779708120e-01 1.443218805922462655e+00 7.964881809119790379e-01 -1.179227194427853176e+00 -5.201553905335903893e-01 -4.721577726573584211e-01 1.094615399189696886e-01 -7.914048094499875896e-01 8.024180551997264210e-01 6.542197566586996915e-01 -5.232013368058541225e-01 -3.240758428239178257e-01 3.362953141313796412e-01 4.398364885590654860e-01 1.093259728485725502e+00 -1.646650563414861157e+00 4.917079674498031627e-01 1.534113061859365024e+00 1.117653922827171797e+00 -1.967242471207542254e+00 -2.041542955073484489e+00 -1.031417669549731686e+00 6.438601800429963884e-01 -8.271600081031410534e-01 -1.240386371076665606e+00 3.624266448818213582e-01 -1.023778510740727787e+00 2.594120786747151075e-01 9.973142660706360019e-01 -9.934654710764839747e-01 -3.090826929376307500e-02 -1.681144071136811968e+00 6.160346313657831807e-01 3.421717125420022376e-01 7.654430985780873442e-01 5.920339123824368555e-01 -3.965954006923116393e-01 -9.063821188941698637e-01 -3.755098900516495308e-01 -5.811473715300883303e-01 4.202551150456308726e-02 -7.578385668853627744e-01 5.331197967142202732e-01 1.697226877253211197e-01 -4.436006530385720459e-01 -8.045788212442348541e-01 -6.405433228468984663e-02 1.000084528425604136e+00 5.324493225232853622e-01 -2.624343300153409442e-01 6.808568189369563761e-01 1.154545831160820879e-01 -2.572498918904845278e-01 -6.444402515571288070e-01 -1.639688970696230985e+00 2.765034048027710245e-01 -7.596731953666311377e-01 -1.220397856875184539e+00 2.617694538050635567e-01 3.611922182336272380e-01 -7.414680670298933185e-01 -2.416548634893201264e+00 -5.491883687750371834e-01 -1.052166703232296552e+00 2.005152445396122030e+00 -1.539762955273880740e+00 -8.615944142869819133e-01 5.074026196369239017e-01 8.738844996531515141e-01 1.839713840839840020e-01 -2.207403701857845846e+00 -9.072631709270346789e-01 -6.296941994259926123e-02 -3.390538185144506556e-01 -8.259844705999522807e-01 -1.313069188318860270e-01 4.437854030668336169e-01 -2.715457073421358447e-01 4.420087939315739400e-01 -1.412286344827421214e+00 1.265300177289560235e+00 -1.396961725425076017e-01 -5.690957276254289265e-01 3.318901188648240574e-01 -2.512173829044447082e+00 3.319684463120857187e-01 2.896687436388561965e-01 3.055475820144543664e-01 -4.024228305554261587e-02 4.425530665330273949e-01 -1.064066758956123238e+00 -9.237715974492290982e-01 -1.702165122207817127e+00 1.043829566329679492e+00 -1.534413128643049851e-01 -1.048638815057820972e+00 -1.296899699635754244e+00 -7.871563596146642361e-01 -5.768780782747829905e-01 -5.991801961586319392e-01 1.615027398391604585e+00 2.112289859275958692e-01 1.671547352861233238e+00 -5.346768913994022210e-01 -2.888155503645055688e-01 -8.650356543521960928e-01 -4.880697351980617937e-01 -3.442358587035789230e-01 -4.409141379145397610e-01 6.175147148836018784e-01 -4.093681193963165099e-01 -1.090253355717290540e-01 -3.707738573715790853e-01 6.160898415899777047e-01 -1.393628292138548996e+00 6.404631713822178662e-01 -1.149508371280236085e+00 -1.476008277478076280e+00 4.345408366326884986e-01 -5.847995809312042104e-01 5.579409296693119691e-01 5.586175411991266548e-01 1.591103125175212352e+00 3.035829604232829354e-02 1.926018385653060772e-01 3.258128152435115221e-01 4.446012735858100202e-03 -2.342024327366318825e-01 -3.084081522003022380e-02 1.161528045802558307e+00 -1.151997358151315654e+00 -3.092696071321618390e-01 9.141472939193565628e-01 9.978331153483732674e-01 6.896818179804045101e-01 -1.218023519837228896e+00 -5.806435325804991665e-01 -1.299671703461165784e+00 -1.372943762256929601e+00 -8.441943510094651604e-02 2.365946950625299749e-01 -7.782755185853932334e-01 1.913503889032200922e+00 2.243097390390176582e-01 5.979782117733524194e-01 1.130074047557731776e+00 -8.587472760674222938e-01 -2.282809600526289617e-01 7.734035484136273508e-01 4.032400767576154177e-01 1.795295774508251507e-01 1.026134597077828392e+00 -2.826269464344421389e-01 1.739032858424408579e+00 1.294275550155003396e+00 -8.333604083601656720e-01 2.204791684308500879e-02 -7.114065075295977758e-01 -2.836215122561807633e-01 -1.570003259150881680e-01 1.750157988220917504e+00 -1.388740577991636638e+00 1.783113450056466487e+00 1.278833416211624607e+00 3.838210214879543281e-01 -1.489630017135953777e+00 5.813267262690204884e-01 -4.180531932485714863e-01 -8.473476298728673806e-01 -1.113348289788898882e+00 1.855056679537228304e+00 -1.159628069429577524e+00 5.058326538509402281e-01 -3.272214684966407994e-01 4.192320982205101632e-01 -1.683617114273684434e+00 -1.367595712412880138e-01 3.780808826959203839e-01 -4.783672873236882728e-01 8.068811482804814084e-01 -9.991179468104025574e-01 -1.060336368420841335e+00 7.381808316421009097e-01 4.684099057997743176e-01 4.149688603990804303e-01 1.511962608257252927e-01 6.651400768453764600e-01 7.807941972101124506e-01 -7.022217139084595550e-01 4.826142594815546749e-01 2.167783980045059067e-01 -2.643631346418531702e+00 -1.263288098897486389e+00 1.553231656091894342e-01 5.518610550741134269e-01 2.083611019450956725e+00 -4.057872616357208750e-01 -2.636143393068137719e-01 1.181702118725971085e+00 1.014555190682486119e+00 2.594685429943067168e-01 7.584546817744831915e-02 -3.296230048157709480e-01 -1.260191837724246922e+00 7.510053982874914658e-01 -3.485933978069882810e-02 1.395696891189800004e+00 -7.023718015614788257e-01 3.364085996851292837e+00 7.474810571531124159e-01 -8.728021421987239847e-01 2.315807921161799232e+00 1.610827193717512484e+00 -1.666454031842793615e+00 -1.584330860229030691e+00 -8.332145119114633403e-01 -1.637804509888122206e-01 7.378533761145086300e-01 -8.202795029577672481e-02 -1.324128860345135106e+00 1.278093545869672942e+00 -2.669784414018561702e-01 -8.307038180390149407e-01 -1.354465792979185901e+00 6.042426525977472318e-01 -3.438313773369364168e-01 3.251902831610589684e-01 7.048658097424076452e-01 -2.969850455405013134e-01 -1.077972676200869895e+00 9.272695210201564731e-01 8.924033608311003896e-01 -3.210329912483479431e-01 -9.194711820470873043e-03 -3.879820959910231237e-01 -2.855309388576850876e-02 -1.283949231871750030e+00 -3.347179142912100613e-01 8.462227285152009726e-01 1.326451807128651517e+00 2.001669403557051918e+00 7.212397327842874351e-01 1.828904038155769296e+00 1.870666857632037550e+00 5.090452467403661085e-01 -7.475663548850166595e-01 -1.347352902157950671e+00 -2.054738654733677949e-01 -4.094582058572378558e-01 1.457634155328381420e-01 -2.674805374840024119e-01 8.423533038170444298e-01 -5.392305962660508545e-01 -3.016768108716221253e-01 -1.303320390509993043e+00 9.184075804165493517e-01 -5.495282554984816104e-01 -4.475367801588098216e-01 -6.767564037411026856e-01 1.368319573337204886e+00 4.259335730158611000e-01 -4.946940956476253426e-01 -3.483980221004241984e-01 1.405773905363642662e+00 -2.794468728889736298e-01 -1.950421382841791840e-01 -1.248793186667953581e+00 -1.292366148860535802e+00 -9.510161806439308974e-01 -1.035955488228179178e+00 4.907492574294255450e-01 2.666701366646161836e-02 6.997217318574289191e-01 1.987347586405425470e-01 -1.107894389595959206e+00 -1.245844244262039657e+00 -4.158232178834307402e-01 1.901886379604986299e+00 1.301032346828937758e+00 1.105193551572012378e+00 -8.866256597656277383e-02 -9.532463359537006742e-01 5.217110407448746073e-02 -1.996993981962237943e-02 1.382854207985134920e+00 -1.658556508131245610e-01 3.516522641337299082e-01 -2.530244636584374485e-01 1.190152892805354634e+00 2.145443148384748255e+00 -7.224076253925214575e-01 7.954671361869510848e-01 4.536731960658173524e-01 2.573326432751213422e-01 -1.856576939622028022e-01 1.485026404700437785e+00 4.970750779233479300e-01 -2.833119554025959053e-01 1.972097699187845554e-01 3.265573773815205194e-01 -2.118466982927624365e+00 8.232325356847073339e-01 1.792312046351479393e-01 -1.401258118828199728e-01 1.028603697280411344e+00 -7.057159485382108466e-01 -7.785206708945919818e-01 -4.905074582523550331e-01 -6.765756026592916195e-01 1.662164835815932884e+00 1.038121885344131190e+00 -2.121377352726661059e+00 9.561803554987652332e-02 1.341594477537682684e+00 -1.426531789830255192e+00 1.427217910251830313e+00 6.690535008131408556e-01 1.105657156326105062e+00 1.921570896358934410e+00 -3.049970395282268765e-01 6.600831037335868068e-01 -6.766759492957579170e-01 9.595480910601168478e-01 -4.545055357512455263e-01 8.257362261440434614e-02 -1.238948775702878091e+00 2.458713854535044818e-01 3.329421008225733059e-01 -1.558990000201274650e-01 -3.335558560894096858e-01 -1.217292202897385600e+00 -1.802258377915254339e+00 1.058406309284630309e+00 5.459090267481547798e-01 -1.356148706250065894e+00 -3.185668508930543097e-01 2.502153643961426699e-01 -6.877263282232369546e-02 -6.141170358760272840e-01 3.906448729318436897e-01 -1.941711107791693203e-01 -3.819337007636380843e-01 1.228409181030790887e+00 1.037180054727196765e+00 -1.471802364316333822e+00 -2.331326312506119547e-01 -1.103553618623157373e+00 -2.055923309969858448e-01 1.355848512987546661e-01 4.272141082304088955e-01 -1.893266324237074638e+00 -2.463902568365813339e-01 -1.422801573442720846e+00 -1.100721832885527940e+00 7.685881688570209702e-01 1.244340012134477202e+00 9.857544348775433563e-02 7.739246067713125010e-02 -1.013253187465907201e+00 3.325090255497333835e-01 1.152264639764588816e+00 9.319544183373197344e-01 1.233369316779920233e+00 -2.653605365035468511e-01 -1.335925734103622586e+00 -4.913749865197051814e-01 1.743260339161825767e+00 -1.214555436067745076e+00 5.436831926614269506e-01 1.067216845773404588e+00 1.513700600544889641e+00 -3.583997709562416478e-01 -3.758239441456567853e-01 -2.487649505886037338e-01 -1.552117333953452194e+00 -4.627123772650963973e-01 3.134461546162588874e+00 -8.325599292588136136e-01 -6.451974539879659076e-01 1.227874267450096646e+00 4.829825016969273577e-01 -1.588787296944932648e-01 -7.165256730388073203e-01 8.737324260057172109e-01 -7.970781472830331671e-01 -7.438787785090131832e-01 -9.631286856104481764e-01 -4.374491276618888147e-01 1.053362099309586464e+00 -5.310236377885207970e-01 -2.199049452236158664e-01 4.931205958909660736e-01 7.624912941646823095e-01 2.350230797097827007e-02 -1.507076981387535763e+00 -8.608059252825285557e-02 -1.875359155566677927e-01 2.243097566751132144e-01 7.726990881043516168e-01 8.047590506034408842e-01 3.717387701827671309e-01 -2.841212102990445243e-01 -3.815800459350249807e-01 -1.785027264647708112e+00 1.881435341507141423e+00 1.500938812565248970e+00 -4.762792242591788461e-01 6.392996929025522856e-01 5.874880300448388493e-01 -1.034159588771353666e-02 -1.587841318052813033e+00 -3.806862619870823861e-01 -2.424732284013937367e-01 -5.978849766982531795e-03 4.756540642298338201e-02 -1.284140587555446522e-01 6.939604039382929468e-01 2.508141877382289664e+00 2.172460355940640131e+00 -3.293066599244863224e-01 -3.091904727225309180e-01 3.518633126303571945e-01 8.548043151509684412e-01 1.560483225513794314e-01 8.399162492123253276e-01 -1.349069592884426738e+00 -1.668895942342575323e+00 -1.126315635992315295e-01 1.606917380662971906e-01 1.530679017906403594e+00 -1.767693307680204551e-01 -1.150525758444323587e+00 6.943147876261915874e-01 -9.736036072355239712e-01 -1.038548175869552503e+00 2.205399369166330392e-01 2.798262125614182083e-01 1.151871106949526435e+00 -1.595545181428552617e+00 -8.512327733615191461e-01 9.796807642416945072e-02 -1.384439834344938669e+00 6.489899809893717730e-01 -6.091556913700901799e-01 2.251641475155846450e+00 -1.626508629186124377e+00 -1.420263040397001353e+00 -2.565595215241253113e-01 -2.668576111057704647e+00 -1.889693765210465726e+00 1.402218558154117334e+00 -1.647287548880585817e+00 1.544710926660759709e+00 2.470263621833065359e-01 3.145614105823007489e-01 9.628772038695074809e-01 1.118042915057063214e+00 1.111171356755407347e+00 -2.371696470079957542e-01 6.135895801320234710e-01 -1.195953916328165390e+00 1.262297216414841827e+00 -7.079136842020329612e-02 1.786440496005134160e-01 2.052971843777484207e+00 -6.382092071292233548e-02 -9.077353603658719905e-01 -1.444301150260254296e-01 -5.237005483945472717e-01 -6.757643089014099269e-01 -6.663650476644298326e-01 -2.662854471178751070e-01 4.956769222602885328e-01 5.246954854381736394e-02 4.993526248429130399e-01 -5.535747192148404716e-01 1.333774005733083134e+00 -1.425960083297537206e+00 1.224066584343307951e-01 -2.462569753784714932e-01 8.044169213264268370e-02 2.421430566871555778e-01 8.338635027891493356e-01 -5.284597623523629162e-01 -4.829526822652310813e-01 1.682168869348132034e+00 4.189884607457172172e-01 -1.597785371927875175e+00 1.004606923054912171e+00 -2.279253677968792857e+00 3.011105476116474833e+00 -1.163465680836614391e+00 -1.692273846458970832e+00 1.831223945801285113e+00 -9.384881864451092293e-01 -7.295418907772183159e-01 -4.308951468405888829e-01 1.138033838800213138e+00 -9.157642131248779904e-01 1.379834468494560928e+00 -1.746281973895259243e-01 -1.140805601341159381e+00 5.580258512249575142e-01 -9.740158469452552259e-01 2.505556666118810005e-01 4.010636469823542494e-01 -8.673828326616083162e-01 2.246260759611968361e+00 -1.251127050235353089e+00 1.019425247883051444e+00 5.320273002299367310e-02 -5.306270982740256548e-01 -2.007986092923700117e+00 -7.813534835124140709e-01 2.903890223559157047e+00 -6.685788655863340590e-01 -5.870423536304077983e-01 9.238225660420080754e-01 1.208224359741015830e+00 1.894241800806323095e+00 2.089563716366091839e+00 -1.533395179384949625e+00 -1.003739367808020644e+00 -3.710505840894768870e-01 -2.114390001367045802e+00 3.028095935421776241e-01 7.807313158801116870e-01 -1.388472704502187460e-01 8.469796379303089484e-01 -2.916488725505999788e-02 -1.115247166637524323e+00 1.438751329190650630e+00 -4.545999225335576460e-02 9.865751481767653930e-01 -1.403833272094942464e+00 1.855518047953948368e+00 -6.260339654861049041e-01 1.022558202927237730e-01 1.251985865856116154e-01 6.178767005517650235e-01 1.563482268708399348e-01 5.783432479598658860e-02 -8.371566377772624579e-01 -1.979946007995832813e-01 9.088973044407747670e-01 2.431706137287430528e-02 1.939477095885885349e+00 1.128474857134967424e+00 7.634258700596454617e-01 -1.315526879099373048e+00 -9.006063542127321631e-01 -7.704671420349874511e-01 -4.759260477631462316e-01 -1.254628097329250291e+00 -1.951286190031443102e+00 5.953165603542074358e-01 4.648412170820450107e-01 -3.017513702723107483e-01 -8.117802808017252625e-01 -7.205428134522234851e-01 -1.869965490238026273e+00 -2.970072485987674149e+00 -1.446921921534024991e+00 7.741277927116985147e-01 -3.620757218480043504e-01 -4.142268283486173486e-01 5.147745187574478409e-01 1.674742071737011173e+00 5.813104388672548639e-01 6.362895857575580072e-01 -7.201178801267987817e-01 9.690914222021467239e-01 -1.076414114769445485e+00 -1.117766569923957176e+00 7.087344819175654953e-01 5.853321930889294755e-01 -1.063398416274394243e-01 1.131373512591496766e+00 1.271839367115554120e+00 6.166391849572593065e-02 3.011116960417384303e-01 -2.039517737400815989e+00 1.228335024530739228e-01 -8.651405327629310693e-02 -1.218161414460362080e+00 7.772733542889026515e-01 1.680896092118934648e+00 -1.601495421004718034e-01 -4.084522519543137276e-01 -1.710266143262673955e-01 1.848535336522723893e-01 -1.409160925746629767e-01 -6.690502630455209543e-01 6.447432536320573115e-01 2.880305856680996701e+00 -1.809716764538651823e+00 -5.619489662709705735e-01 -7.480564550844044369e-01 1.132593321436766498e+00 -2.147325920503602992e-01 -1.412332962278499027e+00 -1.795817254745041280e-01 -1.733558953302043903e+00 -2.654642770200311142e-01 1.843525106545820025e+00 -1.019624636735890988e+00 1.618042419326534587e+00 2.459141234978418911e-01 1.030671562311765266e+00 4.607418090490782991e-01 1.623478431243362829e-01 -1.067343476668129121e+00 -1.336835342830563933e+00 -2.983201875190180985e+00 -1.299571357385065795e+00 1.429683006115025079e-01 5.051723720172427434e-01 2.639951823953746168e-01 5.952536479504274419e-03 1.631819009495504735e+00 1.210252008367085769e-01 -6.802490456765348803e-01 6.207318729590528550e-01 -1.003083648575976872e+00 -1.211164785861704507e+00 -3.944299024479470672e-01 4.579226587920047220e-01 7.011102552478684080e-01 3.494950950413188706e-01 -7.208197191376937152e-01 1.080067091450716665e+00 1.226938521543601057e+00 1.648846713054935020e-01 8.170458135549112377e-01 5.192507142421474153e-01 -8.081481673913124553e-01 -4.569525976851729343e-01 -1.639608863327834731e+00 -1.113283866156457025e+00 2.229004733265577479e-02 -7.854292754479386129e-02 2.885994584760562809e-01 3.964081016011972158e-01 -2.407979299153124586e-01 -8.636769263772997238e-03 -3.853484239121920951e-02 1.192413967028337352e+00 -9.920424487643210443e-02 -2.611929168680546809e-01 -6.875050943622119659e-01 -6.380048990695992399e-03 6.558586275797393395e-01 6.393005424029944983e-01 1.351823714675251420e+00 2.267010372287331030e-02 -7.186578733972995847e-01 -4.727365655216621554e-01 -1.500897444386660062e+00 -8.053463134381680932e-01 3.064101292167501489e-01 5.885357505564261377e-02 8.728125463826026387e-01 1.036261956700694903e-01 -2.059984982359735484e-01 -1.299778398437982707e+00 1.964663451581003528e+00 7.463353013050229023e-01 -6.423128350333605630e-01 -4.656846045224662389e-01 -1.566244994904668175e+00 8.784023126268973580e-02 -2.070820708474901961e-01 4.900700361017527873e-02 -8.913053046245998923e-01 -3.553507377976662385e-01 7.459121523132229425e-01 1.494376344381459221e-01 1.282986811455570475e+00 -3.573356689661120189e-01 -2.210195845557915817e+00 2.403180195598864088e+00 -5.728110850241909802e-01 1.092325510900283847e+00 9.242772188294652580e-02 1.802655979486125493e-01 -7.462746570917171141e-02 2.806271634134915316e-01 -1.025978023687011742e+00 -2.537297420103121204e-01 1.192892535632583018e+00 1.805724701338922156e+00 1.576002204646435922e+00 1.643872190058955629e-01 4.555184458671741599e-01 -8.235155814998328383e-01 -3.772379473085801238e-01 5.595206367124131441e-01 -1.416659944204454069e+00 6.806756342516813163e-01 1.956751548480754888e-01 1.281230176167872159e+00 8.041460405501213993e-01 8.987102426780221864e-02 -4.177051709917531941e-01 1.072873292378881516e+00 4.139848254397174854e-01 3.535278194501976223e-01 -1.214462289448768662e+00 8.166302041219134500e-01 -2.203875865828388569e+00 1.342803819841058566e+00 3.780277335859930088e-01 -2.143797900100548326e-01 -5.989438530747458467e-01 7.055943863633815649e-01 3.223632086439867130e-03 -3.970745393231569498e-01 -4.982741278213096391e-03 -4.406842671272553358e-01 6.154434798847557841e-01 -1.252206807188929627e+00 4.281862680582618763e-01 1.278112365694486163e+00 3.880561191689130829e-01 2.891822899804909475e-01 2.164101357282066929e-01 4.046895518448597601e-02 -7.844986760363269473e-01 5.385914177410514592e-01 -5.148280856175121434e-01 1.857611268564114182e+00 -4.160396645024670437e-01 1.032286705442691632e+00 -2.968518026341365745e-01 -6.676248752870611591e-02 3.574788689057498692e-01 -7.198990974863353487e-02 4.652877820261506758e-01 8.043706853204014573e-01 6.969756479047132247e-01 -2.589811830707992590e-01 -1.172266118391066758e+00 1.520129229424317829e+00 1.467854045358447101e-01 5.402266626675101824e-01 1.640247755617873393e+00 8.230983417620302278e-01 7.030261841137015466e-01 7.868920197891623447e-01 -9.557384163256004150e-01 2.152605849416721340e-01 1.659750015323225858e+00 2.086109830149935451e+00 1.086798012270131286e+00 -1.463391592714342826e+00 6.135909898628391090e-01 1.054830818154095518e+00 2.894087163676725694e-01 -1.006479139817432061e-01 9.725505361217312572e-02 -1.513846767957416128e+00 -8.441543584273253353e-01 1.055615048972216918e+00 -1.478301757488821089e+00 3.420728568651379420e-01 -2.076307600906223350e+00 2.914984568378152785e-01 -1.186685520501656432e+00 1.647571525585470598e+00 -1.603626353756338885e+00 -2.595942153432932442e-01 -3.426316927761518527e-01 1.276469549544929916e-01 1.919080543883252332e+00 -2.480142511820907281e+00 -3.340119584692421983e-01 1.040686977708920269e+00 4.754073535062368627e-01 -5.906203973741361857e-01 1.392883751602463027e+00 -1.331953730498389055e+00 4.808289326125915197e-01 -3.894284681089601463e-01 -3.617457840620635912e-01 -4.793484589111731142e-01 -2.340458158862613880e-01 1.426623571401036461e+00 3.849826481997631888e-01 -1.670351623238261585e+00 1.131912423221081154e-01 -1.427728230381906549e+00 1.565873493091159530e+00 -1.120315730130600151e+00 3.095698169877715844e-01 -1.145761573785939902e+00 2.867893198802283217e-01 4.793868309096265268e-01 -3.980587259746746764e-01 -7.877328197979238666e-01 1.331898527375572128e+00 -2.602711056813861168e-02 -2.121023893515473768e-01 5.641508590543302670e-01 2.173312241697425151e-01 -7.473736100945062022e-01 -1.722067701451005739e+00 1.820284947648695972e-01 1.882868803894963028e+00 -2.001414229343932150e-01 1.653594176282861261e-01 -2.069910684761838038e+00 -1.866278656729274399e+00 -1.347693618646594649e+00 -4.526122506082529973e-01 -1.636956943001286469e-01 -1.091350509520124384e-01 5.996226184370632151e-01 9.646550105286856303e-01 -2.050553458060285217e-01 -5.786931360957661141e-01 -6.404664271542490628e-01 -4.229944289350723863e-01 6.086670958391977582e-01 -6.315718528920329922e-01 -1.115087193131007459e-01 9.725455887506564978e-02 3.529350533256063738e-01 -1.555532585351324104e-01 -5.044562499299171110e-01 7.921870020073631391e-01 1.807125942876090241e-01 5.934812299029920135e-01 -1.028964442324490136e+00 1.031204767734952732e+00 -1.143378717283077162e+00 3.026271848588159563e-01 2.181560565568227139e-01 1.208719149093486545e+00 6.828917287790033930e-01 9.466312493541977346e-01 2.181241072558857130e-01 6.350598658329470458e-01 6.153487959401500174e-01 1.313930851004355138e-01 -2.371596271179224669e+00 -1.261522966154393854e+00 2.083454545651481915e-01 5.555655199930478183e-01 -6.718679732811134730e-01 -9.543341511110400299e-01 2.272622845499607525e-01 -7.685770954531188082e-01 1.168396412712274568e+00 3.146638249362032624e-02 1.653005113648588154e+00 2.062590951463369737e-01 1.016080232938337269e-01 -9.406206997372913436e-01 -1.243305767198099598e+00 5.138695196326742431e-01 6.126536769856246734e-01 6.559711555800248894e-02 -2.158470847362665257e+00 3.366852899240789232e-01 -8.015265957190342849e-01 -9.195077238215206838e-01 1.224307385732571252e+00 -1.229394202752975618e+00 -8.448320601642224092e-01 2.100045543710025164e+00 -1.296938137501963295e+00 8.052633506402523400e-01 -1.768905838118285945e-01 -1.629659241963821836e+00 -2.383335372215322767e+00 -2.094134395895912881e+00 2.087681914007223583e+00 2.659620167501613314e-02 4.540344649656717912e-01 1.409651969041795239e+00 4.762626665241651569e-01 4.294510496555201118e-01 -1.031283004468662723e+00 7.787984388559566762e-01 1.833897595560032290e-01 6.142447604096286373e-02 -1.380944315727371752e+00 -1.795060163928049235e+00 -6.584274622752875894e-01 2.122445638156910119e-01 1.364609708748848016e+00 1.112800995230325690e-01 1.248763656230081232e+00 4.263576425667491843e-01 -2.744122194543043403e+00 8.228012172410306135e-01 9.723506409724977928e-01 -3.195892573917814006e-01 1.105340632968637493e+00 -8.999969391298542343e-01 -3.718993769505322122e-01 7.588134395334543703e-01 -1.337311568831351272e+00 -1.077816774113043330e+00 4.584327150992750233e-01 -3.879633217622354691e-01 -7.175663780512612222e-01 -1.495203767485599800e+00 8.585180412509800796e-01 -8.581526942486118470e-01 1.813576730822865857e+00 -4.568482113651107235e-01 6.744031853327910886e-01 -1.125144167498141057e+00 1.224761626524851210e-01 1.081097526737364145e+00 -1.506600938752109764e+00 -1.215399109321582571e+00 2.092186406781967323e-01 -3.437880609071687354e-01 4.424148079277019363e-01 2.058593502946210574e+00 1.105894811014450196e+00 2.412192373032580495e+00 -2.212212986459757946e+00 8.924971996084339887e-01 1.266137510970390956e+00 -8.182131445174568585e-01 -4.583616641465387831e-01 6.506744987962749249e-01 5.356515621501787283e-01 -2.040065610317006950e+00 -1.105205982025705858e+00 6.943123106385402643e-01 2.237535173509144215e+00 -1.043250767132274159e+00 1.060664292191793034e+00 -1.607788716594303668e+00 6.260365937572075490e-01 2.782640114064357739e+00 2.472821048367767061e-01 -1.387190608575722128e-01 -1.844268259304992386e+00 -7.226554775324587343e-01 -4.396615338688816821e-01 3.210779667893393086e-01 -1.280205503444578896e-01 -4.200407538157156506e-01 2.076423445838866400e+00 -2.044256050922319101e+00 2.320812987983901010e+00 2.844160444995423309e-01 -1.633365196747798231e+00 3.754610118717728318e-01 2.303273040539598193e-01 -1.018625712288173224e+00 7.429422470690485447e-01 1.024084604496186435e+00 -5.340388479071632721e-01 4.427700539895360610e-01 7.570964015405463876e-02 -1.279635275519009019e+00 1.111608124801471531e+00 1.372852522332161485e+00 -2.336147317914128579e-02 1.509701888223615729e+00 7.293459194164019221e-01 -4.159669607345277131e-01 -1.653952082611757357e-01 -4.116509900044540426e-01 -1.201721220420784303e-01 -1.460669855048232435e+00 4.059397113954936187e-01 1.758107484920340635e+00 2.556865891250561518e+00 -1.085940213709213342e+00 -2.631099882353492792e+00 -8.885367143412575830e-01 3.334960394018260943e-01 -2.704406402533228726e-01 -1.639738085969288939e-01 -1.391610949487810389e-01 -4.060327168700320621e-01 -8.362046378874923858e-02 1.341607110644319478e+00 -7.797889429366418046e-01 1.099635581632391723e+00 -2.203680233975453984e+00 1.286156955549960790e+00 -8.860661557739986094e-01 -1.590976450992337643e+00 -8.723785622770414694e-01 7.441109565995258635e-01 2.254730727504592025e+00 -1.321343868164868374e+00 6.280149845972031741e-01 7.164238844240574666e-01 3.417618238865365865e-01 -9.579049586063880239e-01 -1.090976713592703255e-02 -2.207799329969981628e+00 -1.216484049486824315e+00 4.055097850426372386e-01 9.130333776718735361e-01 -1.750418848710639519e-01 -7.793113816333876454e-01 -1.278901045693319860e+00 -6.970221528777736930e-02 3.010793076560654979e-01 1.573023128905596923e+00 -1.939952449480391583e-01 9.806464880084990732e-01 -1.421548433451923055e+00 -1.262749103965852493e+00 -5.249468957939799063e-01 -8.785577835200262253e-01 1.879271657416685670e-01 7.912195692077316211e-01 1.524266412966758022e+00 1.658105456482208862e+00 5.814524754180147026e-01 -1.030694216289601117e+00 -6.958512553719455040e-02 -3.957663819748623302e-02 1.338689075311651155e+00 -1.017763517792654726e+00 3.205712257960635636e-01 1.239922508264670098e+00 2.491429454919945385e+00 4.925279894152663762e-01 -2.904869493849369100e-01 1.680869430953927102e-01 4.380885369569201965e-02 -3.470843935130258351e-01 -7.807485250339714078e-01 6.408955795313145409e-02 4.540669367334930762e-01 8.044191148357844323e-01 7.819396201003576685e-01 -4.514701942515823019e-01 -4.912309870044437310e-01 -1.099945052761638120e+00 1.161301347591847666e+00 -7.694104441184823617e-02 3.008881010382596366e-01 1.152916495330209345e+00 8.443757363260920856e-01 -2.453994180171858996e+00 -2.147353633014288943e-01 2.319470964963608051e-01 -7.932701035835915127e-01 3.187891804882177493e-01 1.691429700690471605e-01 -2.381593546417573481e+00 4.713227539360920204e-02 -5.523253641342210640e-01 2.015898975808976257e+00 -1.985512881770135629e-01 -4.821034422162396305e-01 -1.614255527361365239e+00 -7.649291590466668067e-01 1.336822279055471574e+00 -3.469936713204943013e-01 1.208302316019395750e+00 4.256522656508143765e-02 -1.505276604898048154e-01 -1.313282303078756819e+00 -1.343606334218391707e+00 -2.224400709357560180e-01 1.412781575086285324e+00 1.439601275576443129e+00 -9.742519807404187437e-01 9.869455578050653211e-01 -1.913721312521287299e+00 9.389052310007953706e-01 4.876050604865130311e-01 1.225632289669636776e+00 -1.945766488099294200e+00 -8.689703492713493072e-01 -1.506525868434560156e+00 -1.848858986206968480e-01 -9.050178005965566763e-01 3.419884540161479136e-01 -1.228033022653723383e-01 3.408624297136114700e-01 3.499322583834288958e-01 -3.000859076930201264e-02 -7.347243466704851400e-01 -2.549119566267253612e-02 1.790460176849103302e+00 1.162260959013743156e+00 1.472728881217100882e+00 6.777596026116397337e-04 1.404775086154508648e-02 -1.050532301536544338e-01 1.996622790413451753e-01 6.972361630454161352e-01 5.925993409737966289e-01 -5.642479764670735864e-01 1.367712865381963461e+00 -1.827717991908673678e+00 8.321772892905040520e-01 7.034224381924344405e-01 1.057650277767532287e+00 5.698433609838644553e-01 6.331128450139859032e-01 9.801413141973336351e-01 1.323227366971876817e+00 1.130660336017839995e+00 -2.288790892740381278e+00 -2.757715328757057160e-01 -1.176926518840847757e+00 -7.289052066323246926e-02 -4.112836912912101184e-01 -1.148812763481930288e+00 9.607865652169336190e-01 -2.368007806124203512e-03 -3.041339791235264101e-01 1.889735252631618082e-02 9.705994505406267958e-01 -5.236979320474136612e-01 -5.449516813982727692e-01 6.171430180440509172e-01 4.139411039127263714e-01 2.661421795668596491e-01 -1.147323998470177076e+00 3.917088563048689576e-01 8.558332009967193829e-03 6.093012149479563044e-01 7.095040895598930808e-01 -1.709624954584753054e-01 2.388962294796413699e-01 -8.838299567087229969e-01 -1.131038898582624075e+00 1.148753146735311675e-01 -2.661950259935320917e-02 2.049573650602279085e-01 6.904095330396395336e-02 -2.357109235900621547e-03 -1.430221824634217542e+00 -9.513657200696425953e-01 -9.593820768383125586e-01 7.672359900388957266e-02 5.167401330012831862e-01 -5.436592031899190047e-01 1.606441045714362970e+00 8.104420274931032342e-01 -7.517727295881172778e-02 1.950925908722895175e+00 -2.032775489154784232e+00 -7.505620621529466296e-01 -2.145389183885774820e+00 -1.053940314608071249e+00 -1.633804322229705175e+00 1.247298659669161536e+00 -7.605657478622285250e-01 -2.364747213125887593e-01 1.075107116542160846e+00 -6.994155269627275739e-01 1.434887611678226649e-01 -7.797877190968521832e-01 -1.202329418901516345e+00 -8.718555162905913258e-01 2.039623181134464502e-01 -1.302686416075310660e+00 6.112237971739145070e-01 -2.102841510547171500e-01 -9.269484512018003608e-01 -1.088559822966938873e+00 -1.046747226853218971e+00 1.292265817087165369e-01 1.090227718663657752e+00 -7.891088702995613380e-01 4.758354438719374913e-01 7.829607164818167542e-01 1.422447335388449252e+00 2.802823525367681423e-01 -6.419803597089287495e-01 -5.924157680485907518e-01 -8.325890397946718036e-01 3.349732760219513439e-02 2.891891223028230762e+00 -6.459224845468635179e-01 -1.953239722934206446e+00 -1.682319231203630805e+00 -4.292289222915930402e-01 3.527461974824143698e-01 5.472261855963933552e-01 -2.084934900992513107e+00 -1.464631110503910261e+00 6.168324357336745639e-02 1.649787479796934075e+00 6.602853755178492712e-01 -5.794185015928411397e-01 4.963270210998775300e-01 -4.421774664673411848e-01 -1.966232839621542272e+00 3.477838347767233662e-01 -6.791647954384006924e-01 8.318459213381008688e-01 -4.921358859320710266e-01 -6.020780838237373839e-02 -1.265363573653170981e+00 2.080391380942168134e+00 6.302659312031205774e-01 -3.231213618668685172e-01 -5.001197522549130081e-01 3.274457863386197598e-01 -1.247873076263101844e+00 -6.214417340357285546e-01 -1.121625996716974383e+00 2.904523288125977487e-01 -3.957825203757852628e-01 -3.622932629106900837e-01 1.325446744437451585e+00 6.412650231114488397e-01 -7.060108097291365459e-01 -9.585127244032504157e-01 4.951835754661213645e-02 -4.550281040204899319e-01 -9.152630321657480028e-01 -7.450077274130413318e-01 1.704735240693239895e+00 9.651362167323972452e-01 4.860923184138450648e-02 -3.292499121869290057e-01 6.962225329587549139e-01 6.421017357256503244e-01 -9.419529967889737065e-01 6.483887589049185385e-01 3.805580732316439785e-01 6.016439633172998569e-01 8.400898413664004138e-01 4.673702462182768302e-01 -5.094437012552800459e-01 -2.546008958347333873e-01 2.700551692726907774e-02 1.575367696840805243e+00 8.687390074922272942e-02 -7.007839836888546392e-01 9.298752314561441468e-01 9.992420821785634732e-01 1.155329911763182255e-01 -2.453955968170154489e-01 -9.403935355715086278e-03 -1.039519573148849574e+00 1.555732097436442807e+00 5.892989290329713192e-01 -2.987697440227379819e-01 -1.732500224050282922e+00 -5.839863830854227222e-01 -3.073602553417749683e-01 5.374869314981549628e-01 -1.151502883562027568e+00 -2.901066863685294872e-01 1.657695676757336756e+00 -9.089126561444601515e-01 -1.034372012312400058e+00 1.189766668399821592e+00 -1.219658454650276225e+00 -1.204454339593898693e+00 6.917734298317991248e-01 1.569158740981783318e+00 -2.801908113356465502e-01 6.507071546952190033e-01 -2.859059651568651161e-01 -1.117929518082195539e+00 -5.805951877473439771e-01 -1.910761950866292636e-01 -8.172777409346587696e-01 -4.735912149158632428e-02 1.874529669075674976e+00 1.592236207329000619e+00 -1.985538360023006155e-01 -1.696587963754737860e+00 -1.213155668779152485e+00 8.118907508143786700e-01 8.634222112974883345e-02 2.176013534446436193e+00 1.246136775308003264e+00 -1.365094271904145007e+00 5.345386378428913510e-01 7.356211838699677937e-03 7.687014884053480768e-02 -1.480177339159280958e+00 1.381617369560875330e+00 -1.053058791342133205e+00 -7.236091533123161224e-01 -1.147209265643686971e+00 -8.662328308796993781e-01 5.388023500511412989e-01 1.476739745640784363e-01 -3.698539664601884769e-01 -2.721689982931347340e-01 -1.029921830913614444e+00 1.630672182400486170e+00 1.170389155203206411e+00 -5.865148986947590348e-01 4.432876736622752556e-02 1.086022520976888117e+00 -5.625783429523615320e-01 -7.347514109220126821e-02 -2.070803416947383013e+00 -4.323051002666672415e-01 2.227789614910885341e+00 -1.032930292236107439e+00 2.701876322125684293e+00 -6.791370880415262823e-01 7.694075045989970940e-01 -7.494280063221860078e-02 8.677495667555071845e-01 5.442490066190162207e-02 1.480674565029578282e+00 5.242086410972071064e-01 -6.347658678132912513e-01 -9.720102140442150596e-01 8.231829258495045043e-02 -1.451815224543099525e+00 -1.539802639026381648e-01 -1.084104923302820156e+00 2.463141385786247195e+00 -7.524601711405127791e-01 -1.138605604229581125e+00 -2.106441585367461178e-01 1.682651492186653108e-01 1.300852580559268334e+00 1.298810926697821166e+00 8.932314242415327621e-02 -1.315348721939187282e+00 -1.671505801760388321e+00 -8.140316042967478127e-01 -6.959966944067531580e-01 -1.390738604900008668e-01 -1.471417304975809248e+00 -8.008990223799903330e-01 4.844901240178752233e-01 -3.056849008292625985e-02 1.074385163550158451e+00 3.041520359452324906e-01 -7.097998073117355033e-02 -2.087119896479641690e-01 4.705694913258526291e-01 9.006504248766881160e-01 -1.084335500175473754e+00 -3.615540076846375239e-01 6.985128707580432472e-01 6.370852431818493367e-01 -2.965368050253553434e-01 9.036419903062226089e-01 1.083145115962045768e+00 1.462526111337568713e+00 -4.734107691589947153e-01 -1.195913677337030245e+00 -4.986058305085434572e-01 -1.098659595640856690e+00 8.904097135006096009e-01 5.362352082412135124e-01 -1.346003534062199858e+00 -8.770096183798347100e-01 7.572153047781289281e-01 1.099816243673926941e+00 1.090674276927645625e+00 -9.328056499835849502e-01 3.633773192485747344e-02 -5.865940400687063017e-01 -3.068700822948884632e-02 1.304605962735066793e+00 5.910688283739793381e-01 -1.815409148613765122e+00 -1.262918741716456239e+00 3.669227861577880612e-01 -1.660203610077881295e-02 6.276803270950306324e-01 1.525750254102361536e+00 2.611991944837706026e-01 -8.509788898903993815e-01 -5.404866284325604564e-01 -3.048775329554357927e-01 9.393363590781430572e-01 1.400628436007658184e+00 7.741955088823002651e-01 5.481857797618459038e-01 7.857759552508970791e-02 -5.247033663484214072e-01 -2.177681581394453669e+00 -9.927410345305472811e-03 -1.067967669216417725e+00 4.450129068297772883e-01 -2.428114675197730055e-01 3.571094689534127231e-01 5.855049456779631845e-01 -2.443630789039799911e+00 3.191162641782815390e-01 -8.164947919716661895e-01 -3.358235357646575658e-01 -1.124676158912643054e+00 4.440278966791833537e-01 1.732567978023548561e+00 -1.873882037584673754e-01 1.821314254223579621e+00 -6.136986713463733478e-01 -1.314724800157346163e+00 2.375011043493056861e-01 -5.513866079062145209e-01 -7.533236260124033523e-02 -1.470669128200896569e+00 -5.714554674147422075e-02 -6.196288306951875935e-01 1.066026699089016150e+00 1.550995725832242433e+00 7.929639716262857352e-01 -1.486362962511175390e+00 -6.992051993176039426e-01 1.539986798718324112e-01 1.187736130659075684e+00 7.026048361953596277e-01 -3.604813998655723717e-01 -1.586364510417192508e-01 -1.532589273645085792e-01 4.197347534623773191e-01 1.521858561872537763e+00 -2.886225195666581311e-01 -2.455130625968523717e+00 -6.090609112261808900e-01 1.623450449524548533e+00 3.139863147250042674e-01 -8.675268962342911339e-01 -1.242773449959074128e+00 -1.216354198322036284e+00 1.571275707194650373e+00 4.091388846536974100e-01 2.248648809938161630e+00 1.050281651685967210e+00 -1.500462528621656855e+00 9.056861822399243644e-01 6.854054003865971412e-01 8.947689848019898529e-01 6.871109326096658254e-01 1.496986278145658322e-01 -2.412462325410205388e-01 1.503743244680966207e+00 1.210271121844796571e+00 -9.011693282316286524e-01 -8.357094565256559804e-01 -2.813557528942808972e+00 5.903834774505600791e-01 -5.518824576445584273e-02 -7.533974617683576736e-02 1.244418195339603850e+00 6.809513677350874650e-01 3.167911904464830730e-01 3.382810642210604679e-01 4.232673421913264733e-02 5.186558963924754045e-02 -9.672981236100507418e-01 -8.711861349270522137e-01 6.657807647379219984e-02 2.666704188718394541e-01 1.060895509660481517e+00 1.537116514181357196e+00 -5.319304644978779528e-01 -1.865399604639514042e+00 -6.897926946454758790e-01 6.386542079563675145e-01 8.846618870407965129e-01 2.541023294057002779e+00 -1.963437376161110970e-01 1.250881865191613818e+00 3.674673504559037851e-01 4.853653253706118331e-01 1.420987074454625576e+00 6.249367306096257346e-01 1.780266098732073421e-01 1.200252168428037391e+00 1.097237036773520913e+00 9.412566311285059939e-01 7.021079001083911919e-01 -1.882599330507629398e-01 -2.632139907164739445e-01 2.781024131975548541e-01 7.551066168606546114e-01 -3.912913266319736350e-01 -2.869042036605222723e-01 6.288926628054404278e-01 8.341188208035306140e-01 1.509203214757760758e+00 -1.573650144470875478e+00 1.368341767448596702e+00 -4.641166405448319821e-01 -1.782410751005004235e+00 6.516076874403730068e-01 4.718795108145427686e-01 2.139936586361790849e-01 -4.599743055333760933e-01 3.737419974158279756e-01 1.017041094629769077e-01 3.750685390511661055e-01 8.052285834310182189e-01 -1.469250982760663016e+00 1.590878750976696399e-01 -7.759304648726592646e-01 -1.101705635556805341e+00 -2.061065105384692231e+00 -8.461890729660406230e-01 4.289749068494694839e-01 2.005333434365489664e-01 3.935411557130291671e-01 -1.213701479909496395e-01 -9.040035691116672378e-01 6.618443384620442682e-01 -7.781259253662525799e-01 4.603710637862236665e-01 1.637812480438872953e+00 -1.298785278756797501e+00 -3.806812381547378110e-01 1.742715218285245393e-01 -4.822098341905807772e-01 3.904107566064759505e-01 -3.843520747875145971e-01 3.281497473445304514e-01 1.451770501517436918e+00 1.415022743366299185e+00 -1.165258118281511601e+00 6.551819768683667666e-01 2.933103065519417352e-01 1.461284672403093010e+00 -5.974380433951117508e-01 -2.295582912551434873e-01 2.224383571476936661e-01 1.080960851903576714e+00 1.209349504829828198e-01 -7.533531342906134576e-01 -1.317084899880043736e+00 -1.070602829696634339e+00 5.578347437415446253e-01 -1.099496425590967275e-01 3.509332829686170885e-01 1.872950318634615530e-01 4.418957494316188561e-01 2.020420717400463140e+00 1.072441641919091165e-01 3.305460960766424261e-01 -1.066854908312135253e+00 -6.768985010023186311e-01 2.043320571242899231e+00 -5.731915976047374101e-02 1.695506605562473457e-01 -9.091287593230891195e-01 -5.247235587645152632e-01 -3.912417568315286753e-01 7.938467208224745386e-01 4.340490129102328454e-02 -9.236598180683384118e-01 -5.483384447596616890e-03 7.136260124439408603e-01 -7.109978891201766960e-01 -1.672414050912687022e+00 8.005465728067265863e-01 -1.819360846967410072e+00 4.323741161661550647e-01 -4.386276599181311298e-01 6.747840457991072238e-01 -1.889925694522761379e+00 -4.454131849894570339e-01 1.280460728320060859e+00 -2.263991702139900031e-01 6.706336688072653818e-01 -4.910070876763435455e-01 -8.707439741849193338e-01 -2.884848838362116807e-01 -1.023703132844348218e+00 1.897398104676701669e+00 9.762606409776647398e-01 3.769833244173441122e-01 -1.234479697914255159e+00 4.962616089855798607e-01 1.169214427222610819e+00 5.094885886435156497e-01 1.148346015990673541e+00 -1.124054563940982909e+00 -8.874467018270768559e-01 7.395019701874279150e-01 -5.168224262453909867e-01 5.726084674676353847e-01 -1.059992120326758380e+00 1.248654699664480061e+00 -4.735100219558610601e-01 1.222327293681228166e+00 -9.356812520765785957e-01 -1.351154429232624743e+00 2.907272919862679550e-01 -9.504178148129672765e-01 -1.416423365180790039e+00 -2.079378209103365308e-02 3.046083916664787394e-01 6.680417590781648207e-02 -3.052517828496322805e-01 4.825843108212533594e-01 -5.042725794252446159e-01 -1.061308934981431529e+00 1.195827677493768615e+00 -5.027168283001814952e-01 1.241614059982854429e-01 -1.383736106789771103e+00 1.035519968173954863e+00 1.554297556131627456e+00 -5.607203650593326483e-01 -7.189680140639997941e-02 1.214180306216626093e+00 2.029166522919987781e+00 -1.623448286599284973e+00 1.363759207925461681e+00 -1.030324567089256016e+00 -7.529023385984473515e-02 1.960143395452643156e-01 -3.909430537709559367e-02 3.320666363163568557e-02 -1.048410985494984127e+00 -3.343681108327966611e-01 9.586622024834142719e-01 1.113982696235101155e+00 4.185911546252056858e-01 1.402796783455685148e+00 1.640530038680418634e-01 -2.737009926543541583e-01 -1.239466311310123969e-01 5.281191015760173385e-02 -1.333297700905401229e+00 -1.107535282012549249e+00 7.994013326405438047e-01 -8.327085940183823753e-01 -1.473262092525594369e+00 -1.454651995717860302e+00 -1.205765360392799357e+00 -1.091762532800723218e+00 1.206713373080095630e+00 3.451441677666112207e-01 3.093887002716880774e-01 -2.442482077240061944e+00 -1.648515760175852440e+00 -7.160251241683478485e-01 -1.156114477681225577e-02 -6.626979579584751923e-01 -1.199122143822718645e+00 -5.520697769264536481e-01 8.290245860402901679e-01 -4.908272527172920507e-01 -1.610201295469515514e-01 -1.167213592552976548e-01 -4.855758009184673596e-01 -1.358673002735338309e-01 1.874056130664359054e+00 -7.824239817312779177e-01 -1.479523578801107686e-01 5.094938700991176184e-01 4.328638109889739183e-01 1.735606416390810036e+00 2.267840168504418885e-01 1.265475319317517444e+00 -1.143581971661123298e+00 -9.687853583668491753e-02 2.278660755984677877e+00 2.045409485745617761e+00 -2.231445890810383748e-01 -1.779044615709847621e+00 -1.307352786830752178e-01 2.421839665681293219e-01 -1.314692095522390192e+00 2.014983868863059746e-01 6.998981718779848649e-01 -6.758596837195199325e-02 3.381089899980594948e-01 -2.341991933156009509e+00 8.839430789049347315e-01 -6.208662356386737136e-01 1.011181216102305935e+00 -1.742921529502214462e+00 -2.762480719643504723e-01 -2.120725084327327536e+00 1.354032186966316609e-01 9.024520586433334435e-01 -2.416914641953072165e-02 4.626697041654547760e-01 8.111994425281791044e-01 5.058944220983253165e-02 2.270940297374812733e+00 4.098086128401604578e-01 -1.613239500424377582e+00 5.481205256905559153e-01 -7.772796628774830685e-01 3.233699588405302139e-01 9.477558657904276984e-01 -1.435584717092571072e+00 1.969532367726533506e+00 7.228575503121730250e-01 7.843529981072450141e-01 8.014174958992571485e-01 8.363581722134073582e-01 -8.656541821719432317e-01 1.854637526050697094e+00 -1.027178354381730774e+00 -1.911179649696174432e-01 6.747188632343120718e-01 -5.649030619404404874e-01 1.150396033147277342e-01 2.142683307253264058e+00 -1.038923665232085014e+00 -9.530903775098903408e-01 6.308553308694385686e-01 1.486579711462597375e+00 -1.585078565904524117e+00 -5.538199889076852456e-01 -1.154881693416825117e+00 -7.256084008203088354e-02 -1.296751299186223783e+00 2.069982064815424974e-02 1.082269313689727674e+00 -8.152218728656537294e-01 9.164705077479722017e-02 4.184628885471117221e-02 2.523913745444066881e-01 1.035795093884342433e-01 2.560393595620894525e-01 -2.990508214911541396e-01 8.738457826771385273e-01 -2.233671126678163713e-02 -1.145857541218202158e+00 1.179901604950388982e+00 5.326689264883521790e-01 1.692170091997562409e+00 6.435274842516073290e-01 -7.428972864697226675e-02 -6.326466115045725758e-01 5.315075013703663975e-01 8.168851157771902516e-01 -1.168457960384139183e+00 7.110612265369387064e-01 4.035883877924745233e-01 -2.483786972384732228e-01 -2.619387961310732926e-01 -2.016442064599158979e+00 -1.467933830187847288e+00 -7.745776761076615946e-01 6.446479250024377272e-01 -2.978944927768549800e-01 2.034160209374401285e-01 -4.100225988812122302e-01 -2.025197548158525485e-01 2.010785677070774102e-01 -9.044916763361880996e-01 9.896487429554812199e-01 1.095014464037505492e-01 -1.306886317529890318e-01 6.711792290547156092e-01 -3.122385436088388033e+00 2.719861832725799580e-02 -6.767310287674611624e-01 5.301414194418879733e-01 5.404216985805817552e-01 2.698497895689646597e-01 4.125551884328207963e-01 7.358239572127531769e-01 4.297173124207203099e-01 4.418247086722611461e-01 -7.669097146563563783e-01 5.679710684500037798e-01 6.044318172113385401e-01 -1.674081822351456139e-01 8.543159875144986648e-01 -1.742263772465679206e-01 3.039256453788765494e-02 3.860095417879291779e-01 1.408945586570643949e+00 -2.719968915144549970e-01 -4.245383096049381577e-01 -9.783631508383622277e-01 -1.634428190182935836e+00 4.379040909076181154e-01 -1.225704014996566310e-01 9.989045402333280865e-01 8.899673433239291276e-02 -1.793845713564420796e+00 -1.051217311857308268e+00 -3.762642076948791159e-01 -1.256211259778272193e+00 4.378253495196607892e-01 -2.081528447502675738e-01 6.623284978936636591e-01 7.265756636527074264e-01 -1.723914343356932388e+00 -6.854332652361608824e-01 -3.796537965201486342e-01 1.360300441330384302e+00 9.471881025537759458e-01 -1.277601196840753461e+00 -9.297040924198927137e-01 9.707877087992565490e-02 9.316896419833521348e-01 -2.280088308509812034e+00 -1.021804337579358846e+00 1.119860084548186752e+00 5.856796096964690390e-01 -5.963192240832164703e-01 -3.222301576900043485e-01 1.126434306026408150e+00 5.771406970720316387e-01 -1.914343906947453933e+00 -5.036691512536126680e-01 -5.542194932090501736e-01 6.399767296502316682e-01 5.413679694035505863e-01 1.072637147114976042e+00 3.963743700916570051e-02 -8.115410827206448463e-01 6.004561231527831833e-01 2.416378633914796625e-01 3.535814825833328290e-01 -5.992482560139031911e-01 1.429353715198947161e-01 -1.432524706457885211e+00 -5.779200563325641304e-02 -1.526180009432104856e-01 -5.118511209681519958e-01 -4.411167798108487359e-01 7.689239047584417452e-02 -4.367712506637585479e-01 3.704423395951129128e-01 6.724097514410385390e-01 7.446073051508693696e-01 -4.716328055347601134e-01 6.817896375064000924e-01 2.176805725697437133e+00 1.186917369333721606e+00 -1.909566137904265437e+00 -8.778060727026218424e-02 -8.229173502568604137e-01 1.262976847793837898e+00 -1.037020341412542068e+00 -1.126784500680796830e+00 -1.829746717472069628e+00 -2.117141607748517007e+00 5.036315797794045368e-01 -3.682157620564452949e-01 -1.273916054362357331e+00 1.400429063129081220e+00 -7.252345726307172225e-01 1.267801376130793523e-01 1.163969446462644219e+00 8.503177526951937182e-01 -1.613115800412161960e+00 -1.027583664560745236e+00 9.985786060350022864e-02 4.191494649248946741e-02 -1.402378271506262486e+00 -1.061326034251647954e+00 6.128563027801496588e-02 -4.911010390348689580e-01 -9.139143004748453425e-01 1.667582307129857611e-01 -1.109607466263113212e-01 -3.411628584472873316e-01 -8.822623326015788248e-01 1.045809480271965075e+00 3.467725747115783519e-01 -8.641855066067246627e-01 1.652823763944703206e+00 4.341671265483532660e-01 1.231407042426367671e+00 5.165526804357580826e-01 -3.809557118850598889e-01 1.991275121035706586e-01 -1.093145563002077436e+00 2.373485521466290660e+00 6.063236649577862236e-01 -3.525776281512754684e-02 1.321244957824116550e+00 -1.205335783307937891e+00 -1.001212917560273703e-02 -1.090755396470727501e+00 -2.170193200337686978e-01 5.871486751339516363e-01 7.042293062152212846e-01 6.562314522816496964e-01 -4.601098863115359316e-01 9.814817236065190853e-01 -5.945322322972707019e-01 -7.698759944423813062e-01 -9.403109514449960182e-02 6.170210080883925530e-01 -5.540397146215325641e-01 -9.550696884216185456e-01 -4.629370459503885926e-01 -6.152292953794796793e-01 -2.558655029927916047e+00 8.303530604276737614e-02 -1.293621166160330849e-01 1.706900144459427393e+00 1.917954227063605854e+00 4.963461881702430634e-01 -1.003685521978471940e+00 1.076205566245732603e+00 2.085209426015048051e-01 8.780018474759093694e-01 -1.012713955696688428e+00 3.558554668689249967e-01 -1.014383816635707092e+00 3.075722530342986372e-01 -1.267107215779662122e+00 -6.692734866470840815e-01 1.509390442715972114e+00 1.128475439728369389e+00 -1.113312710084030321e+00 4.420847329154038441e-01 2.397948958188708790e+00 -7.360573225486971571e-01 -1.012892591854875013e+00 1.336783158980678232e+00 -3.223355692840189635e-01 -6.221608184952404086e-01 1.208298483758817765e+00 5.395590802544311115e-01 1.126361447202287147e+00 5.600025626664375394e-02 -1.601394877658485205e+00 1.361090074246159853e-01 2.485220681073726789e-01 -1.973497381289596730e-01 1.109099818400971271e+00 -5.961156904939938217e-01 -1.643225763307561538e+00 7.951162455984044364e-01 -3.665106158641706080e-01 -5.091050321486569885e-01 -7.868799419995456956e-01 1.309602812132402372e+00 4.380911218184441180e-01 -8.810394680380242427e-01 -4.440492634731825761e-01 6.512505087017477212e-01 -4.876871594177834175e-03 8.656642764731786732e-01 -2.005383255444822543e-01 1.504964688889771640e+00 -7.435242862876425551e-01 -1.240299995347595496e+00 2.930308019314927792e-01 9.696471885965469717e-01 -1.019786679633930992e+00 -2.006757614601555773e+00 -1.831577882295213122e+00 4.461248114448343460e-02 -1.167297574763428880e+00 2.197961281231822550e+00 -8.266100525377031438e-01 -6.757114860174964766e-02 1.798796112601993291e-01 4.885345361637675743e-01 -1.173561614883228854e+00 3.499930916111020363e-01 -1.624132112247012483e+00 8.243905588066217094e-01 -5.502869658829975252e-01 2.782942519838608741e-01 -1.037062901484896577e-01 -2.304389067105406141e+00 7.215122440052950115e-01 -7.136170963003543033e-01 3.746882224747155599e-01 -1.481516048071400693e-01 -6.237086016494782781e-01 -8.844752941259068635e-01 -7.210876548105311645e-01 -7.578974380973407809e-01 -6.235467421438778413e-01 -6.108861434833925408e-01 9.446597868019932509e-01 1.682101766874251725e+00 1.802476933605414236e-02 -6.009685234926143149e-01 2.251658903731514449e+00 -4.502631479252485192e-01 1.456469029073569565e+00 1.067247962707920328e+00 -1.538403918575761864e+00 -3.685073725524798949e-01 -1.419842348518208119e+00 4.295346163148501817e-01 -2.169346788422579497e-01 1.776418842240888196e+00 2.436272739843150237e-01 -3.935293798241715213e-01 -1.833102560769588052e-01 -3.068467301398025149e-01 1.068476138872108905e+00 1.821239198611394272e+00 -8.290925666696042917e-01 -1.095544966480088700e+00 -1.833920882059333346e+00 -2.822183730161399381e-02 4.266154678456895999e-01 3.249701354447723789e-01 -5.468793536375493591e-01 2.725525528201694581e+00 6.229087919040697807e-01 -3.271187931441538188e-01 -8.999337511513191279e-01 -3.841103056860447618e-01 1.043156993805432142e+00 -1.857242493033080422e+00 2.698508651418723980e-01 5.559807155110324528e-01 1.062443353994679596e+00 -4.860410606013323420e-01 4.454928273040316133e-01 2.637920648351624875e-01 6.833966502131207932e-01 -2.457848214042145929e-01 5.464442058170354555e-01 5.033204549070465772e-01 -1.975806370896216357e+00 -3.609186758811417373e-01 -6.131795936597315144e-01 1.117276998314198799e+00 1.004806415359913441e+00 -5.407322827087236439e-01 -9.043773897080784607e-01 2.664729624127414320e-01 -1.630575350104841670e+00 -6.957091595925022354e-01 8.509479624355765770e-01 -8.816301351112884044e-01 -3.653776989229714500e-01 2.480053701882669603e-01 -6.065534178473271920e-01 1.421726488015899958e+00 -1.276357542022387714e-01 4.293928058425439120e-01 2.382925431114308462e-02 1.332138002896486428e+00 -7.968815742775122724e-01 3.101431671802273304e-01 9.504796180709388365e-01 -1.058605135273693376e+00 2.562285194114670261e+00 -4.061634126169629266e-01 -4.259139170098754090e-01 4.202692268348859339e-01 5.385428855913707569e-01 -5.895901523105346875e-01 4.329616274125856479e-01 -1.137750890692334371e+00 -7.283025562060763645e-03 -3.831100933896905980e-01 -1.773118929121078935e+00 3.520512632207134507e-01 1.709996216673721703e+00 1.000530694972994850e+00 8.967023648666744284e-01 1.134152053595701259e+00 -8.193227337567917656e-01 -6.399359407388509613e-01 -5.347444861079878597e-01 -4.369618819752748018e-01 5.613512585210034267e-01 1.690048162687968425e+00 -8.410243108480672802e-01 1.757771533033233524e+00 7.110151614298666489e-01 3.796526456466415844e-01 7.921452057093121280e-01 -2.030304059577923703e-01 -9.404402432227503272e-01 -1.336178952166686473e+00 -4.172682608984632502e-01 -2.160570720960898417e+00 4.388355644919252341e-01 1.607296836171268728e+00 6.863202591605052638e-02 1.323294262508898589e+00 -9.178688839251496479e-01 1.185088192657095529e+00 -3.554024538504446107e-01 -8.149702966823839656e-01 6.256042493748271704e-01 -7.141374599317096283e-02 9.383895145272972416e-01 5.194870630885449758e-01 -1.029959882276045180e+00 -1.460095897780402607e+00 1.261821269191175932e-01 -8.232033288132755144e-01 1.343180687554735631e+00 -8.212730096745218811e-01 -4.754608547961092224e-01 6.644019543201180600e-01 -1.939871694141184766e-01 3.622435377390076927e-01 8.765592098134266097e-01 3.273099830507589236e-01 3.496824936377050941e-01 1.573844174775492488e-01 -1.438001769187499335e+00 -2.011727319099351430e+00 -2.060559121996055620e-01 -1.656584900363701651e+00 -1.787904135030376818e+00 1.085697928207621232e-01 1.681671152066084932e-02 1.206428105067570922e+00 3.789557677544941883e-01 -7.930174838946142390e-01 -5.397644661537945865e-01 8.994842120221414605e-01 -6.794895776205474025e-01 3.498565495982575713e-01 2.912019049836457318e-01 4.299060210951846650e-01 -4.098551051321301375e-01 -1.287315078839607274e+00 -9.200507421654644524e-01 -2.111679938010903257e+00 5.999126371672224289e-01 3.469176101468913198e-01 -3.716009488404201644e-01 1.081888508477408140e+00 -1.432372865063428646e+00 -7.322459138864518824e-01 6.027633945911845537e-01 1.136764314740595028e+00 4.364228735843481144e-01 -3.249639348889347135e-01 1.208972985293374158e+00 -6.207228112329291614e-01 -1.429342197546876525e+00 3.248466052889407152e-01 3.796788775569162055e-01 7.226460026619345722e-01 -1.114341096120350594e+00 1.066973421000740607e-01 7.366018379089968038e-01 1.188421240398885859e+00 -1.075982829366931570e+00 -1.137671413596679226e+00 3.945460068454053615e-01 6.129487159995396922e-02 1.904164795976140079e+00 -1.799294425495589766e-01 -9.431472024513303243e-01 -1.233213364616430274e+00 -9.442314300102386815e-01 -6.441614927965133575e-01 1.552027769926710876e+00 -6.084699824634137028e-02 -4.084295384451910177e-02 -6.420021839944166642e-01 -2.653790988239365656e-01 -2.437331710161741327e+00 1.701689570871222079e+00 2.158161424036595388e+00 1.490293251667492713e-01 -8.197539627950108931e-01 1.277214973208406601e+00 -1.888923816532398270e+00 6.376726924787536888e-01 2.391653989104939093e+00 2.602479695210373922e+00 -1.033243283730249429e+00 -5.675852490087605062e-01 -5.415433562692661962e-01 -9.379232038928689841e-01 3.354604321566089786e-01 -1.265352977505124876e+00 -5.575648388225418195e-01 -9.698934755122253781e-01 -9.116220961133341127e-01 4.214423063504347811e-01 8.904425015958392642e-01 -9.679435840194774432e-01 1.118763459962138773e+00 2.943106148377069076e+00 6.783977805238042280e-02 1.539536176033205195e-01 -6.806817247194786313e-01 1.358971821711798311e+00 6.778760796960128232e-01 -1.199603922881591123e+00 6.595209015571015243e-01 -1.131682513716995575e-01 -8.507128981672011925e-01 1.197166238896804957e+00 -7.718146320232542879e-01 -1.174371459336167156e+00 -9.922880296951011037e-01 -2.425526370396282813e-02 3.719194074121534022e-01 -2.636415769300511913e-01 -5.752977757117039292e-01 1.364572851680204424e-01 4.185103659096233719e-01 4.500386250457792392e-01 -1.337377951162464385e+00 6.318681007988083964e-01 2.619376057228133270e+00 -1.942995620113340927e+00 6.211392668200956674e-02 1.454109146173603317e+00 -1.632947099988365736e+00 3.442330429170671890e-01 -8.166881841852363655e-01 -3.346258946393330103e-01 1.363389656069226241e+00 9.678294732904627606e-01 -9.749040484347675228e-01 8.416903264319832711e-01 2.826231687538611759e-01 -5.763847250732916372e-01 -4.587464278882220081e-01 -8.103129225727681018e-01 -6.052338940532514533e-01 -5.377970267901303197e-02 5.137882997316152167e-01 1.275774462289761102e+00 2.974436845686054820e-01 1.154210209859513475e-01 1.041567208157015978e+00 1.455076700471955205e-02 8.686160138271675768e-01 7.429409806195087507e-01 -3.582367599838350292e-01 1.241787107452665628e+00 -1.311741498817607265e+00 3.614508521265934471e-01 3.751279103912626423e-01 1.278160037594262777e+00 1.091396920715525187e+00 -5.809433060880273558e-01 1.162211140202023874e+00 2.285655055659064072e-01 -3.043131991462552755e+00 3.445218103810807064e-01 -5.009102099843256717e-01 -1.418542252843986440e-01 2.638921119666816709e-02 6.796288856392359579e-01 -5.119313655944438546e-01 -1.882194676530441757e-01 3.220192831516167642e-01 -6.484024260876299905e-01 -8.969240482660051361e-01 -3.397094909694643450e-01 1.172534435966261945e+00 2.138348354022252262e-01 9.875391409079002925e-01 3.041658362929702819e-01 9.171358136832172270e-02 3.861449868981030598e-01 -6.683796259002825479e-01 7.470433010452741662e-01 -5.726692868043247175e-01 -2.278025946650462430e+00 5.307531612867381066e-01 3.035750600630057749e-01 -3.879107771768367519e-01 -1.698978736486783103e-01 -5.909057501465001527e-01 4.546217460079344241e-01 -2.467130089243631197e+00 -9.534523275164501488e-01 -2.425252927765443545e+00 1.732112411450020373e+00 -3.875790157258066082e-01 -5.696960637801772309e-01 5.101419049174054088e-01 7.901827558219940428e-01 5.157428032109623306e-01 2.940118774859115658e-01 1.337904297678031984e+00 1.132970554281640174e+00 1.252688991091007953e+00 8.286735686533479583e-01 -6.973069317038148585e-01 -6.381242541439261506e-01 -3.499602880083209078e-01 -9.110612626560606053e-02 -8.882394916230544890e-01 1.909242217058763957e+00 -7.704728254586195035e-01 -1.803906050090301250e+00 3.264356992290796122e-01 9.145525669454840356e-02 -5.855377495247424680e-01 -4.789239441506495387e-01 -2.589152304230111779e-01 -4.547993622553745396e-01 1.163929510102403420e+00 -7.661248035462602246e-01 -2.885256209824483276e-01 -1.196715019787542911e+00 1.310760054506768579e+00 -3.397245722854257410e-01 -4.584871680905993063e-01 -1.496684486486691501e+00 7.825836806570960480e-01 -1.487003803032860505e+00 1.601404072273619139e+00 1.299485934675634002e+00 1.687761321128924408e-01 -1.312779021471461574e-03 1.330867465372858049e+00 1.265933836251440237e-01 3.350368752574796050e-01 -1.340138930200399203e+00 2.768693739026042988e-01 -2.849093677307145203e-02 1.282587154227776471e+00 1.268554116868821025e+00 -4.024722151848493246e-01 5.583267206717294762e-02 9.327387295478661855e-01 4.537157706582130023e-01 -9.922672696196677133e-01 5.647173621388493769e-01 1.221511984641452608e+00 -1.251287504366287884e+00 -1.428674681451965953e-02 -6.847291668710931978e-01 5.343559677959596188e-01 1.000421495711449671e+00 -6.974162001029488023e-01 8.375777902221108739e-01 1.665743637608297023e+00 -1.422880158824170849e+00 -1.944328027109012869e+00 -8.713458415388741773e-01 1.373931035112616383e+00 -3.316883647149220793e-01 -4.591676714335090614e-01 -3.019322756985598488e+00 6.257798663497884384e-01 -2.570494176634801065e-01 9.428406559854634050e-01 -4.296166223395734840e-01 1.970840965447713811e-01 3.524147532591370147e-01 5.436882731225327614e-01 1.814834836630624615e+00 1.022242987521955637e+00 -3.473304355775495011e-01 -3.434234712826380043e-01 1.079640190274612888e+00 -4.631458853861351033e-01 2.066130221584324411e-01 -7.907659354627292192e-01 7.500069152547433893e-01 1.798387694810796633e+00 -1.004067044972192013e+00 1.687742222633576983e-01 -1.432361921743098288e+00 7.710429169062679722e-02 -9.837793020599894245e-01 -5.754030042288655888e-01 4.709595660138543027e-01 2.271479891387286010e+00 -1.071500055682077734e+00 2.464453906838161679e+00 -1.294422715371381871e+00 2.740756250904375357e-01 2.992080696861902367e-01 1.909154924236296180e+00 -3.194338987993539658e-01 -7.209071072785907530e-01 1.556921572368205053e+00 -4.895485874560875361e-01 -8.124275596609212835e-01 1.392163682473506414e+00 6.514045366887245558e-01 -1.304128184170419535e+00 7.161739079266647989e-01 9.094336966609545270e-01 6.203242427009018067e-01 1.351431903984919636e+00 1.005828387620811282e-01 -3.629991796873438537e-01 1.189655857018604435e+00 -3.704129188789230254e-01 -1.514049906035758175e+00 -1.680676858527806738e-01 -1.710283948046833480e-01 2.863410296270569866e+00 -9.188185703739336629e-01 5.331390150824638630e-01 -1.432614051045828285e+00 -4.562662798998332048e-01 -8.544213233794825113e-01 6.981728700713806246e-01 5.553436603054709986e-01 -8.300188889859165808e-01 -1.017034640711239390e+00 6.894182708526199743e-01 -5.546112206801188105e-01 -1.474901605599290955e+00 -1.175663472674398857e+00 -2.064730418774180176e+00 -3.456156653810604773e-01 -1.355838232997639725e+00 4.335858072395240015e-01 4.919355067985407559e-01 1.443404500322896800e+00 1.014639540219039571e+00 5.978747353477134041e-01 4.880327929834222811e-01 1.158037741910993290e+00 -1.374260395365142218e+00 1.426271373187780300e+00 3.209246884214900231e-01 -1.279949073317014019e+00 -2.191134059017612934e+00 1.814101252193841329e+00 5.283761844625827209e-01 2.449803734804788802e-01 1.736984888705203067e-01 -7.931093449349612134e-01 -7.017209998892858236e-01 6.228713745821351511e-01 7.057919360839860490e-01 -1.860613024457179909e+00 -7.343203910581744820e-01 -3.782074576806497834e-01 5.769900198639231759e-01 3.565245626961518477e-01 4.393795402452683740e-01 -8.983402868855009382e-01 -9.728271845018934827e-02 -4.083943517794249023e-01 2.978585878228048878e-01 1.008772225913540987e+00 -1.574898448900750869e-01 1.240422015241793297e+00 -1.928813161805232435e+00 -1.434459027318002677e+00 -3.017178101552751013e-01 -1.945135747072445354e-01 3.195721310821466599e-01 -2.908439496541173619e-01 -8.049230234292574782e-01 -2.889650598857081976e-01 4.691510246643919302e-02 -1.233173741006220681e+00 -2.232007502848485925e-01 1.392765878164627380e-01 -2.965089045726463368e-01 7.547265325390940804e-02 -1.019069011207927700e+00 -1.699379087981867011e-03 5.753071864687648862e-01 -1.515823998397870742e+00 -1.562579331940227023e+00 -9.096775355675795760e-02 3.045898994978162855e-01 1.989029812869895220e-01 3.792588842708856656e-01 1.285340036299949418e+00 -1.242096763395627468e+00 4.043251647198757848e-01 -1.708093633975356518e+00 -1.499315742877033175e-01 -1.472265043113234695e+00 1.865068599985794315e-02 2.848692639344597044e+00 -1.048561666279812954e+00 -2.770159084068954947e-01 1.270169853530407789e+00 -8.191487645312812704e-01 5.811617504073688517e-02 7.452834837215637220e-01 -8.719049837839789596e-01 1.478270666615225881e+00 6.288500057650762143e-01 2.213375008470693572e+00 -6.367337542778003234e-01 8.047416198836248036e-01 2.058396112058424529e-02 -1.592096683817757263e+00 3.212410473318103032e-01 1.086387267617838631e-01 -1.336650162524331664e+00 -9.551025983220052806e-01 -1.338820873359293895e+00 1.149567930444725494e+00 1.196676484805593743e+00 1.160887888025049053e+00 -1.877752770692174611e+00 1.039492013440292295e+00 6.459517216530906714e-01 8.780225489574312869e-02 5.723437632697763178e-01 1.716398152862569360e+00 -2.472685789494597053e+00 1.992674391216131990e+00 -6.106944698603059551e-01 -1.023538864207368171e+00 -1.210490829431051907e+00 2.812883956838537203e-01 -1.064514014409194909e+00 3.378909118334855188e-01 2.668563062457069979e-01 -8.582897576053232225e-01 -5.885728658055574547e-01 1.693668210622285286e-01 -1.418320243421586024e+00 -2.114929927753265826e+00 -1.057489337269449603e+00 -8.358740528949890614e-01 -6.735873168487171991e-01 2.213757015236629266e-01 -5.913658797002105949e-01 4.802280471194385614e-01 2.729301467890108968e-01 3.755756370959964507e-01 5.249001307690396301e-01 -9.640994549902558441e-01 -1.210279553824846088e+00 -1.162217476100904534e+00 2.385535400320173277e-02 -6.039972129182600291e-01 -1.015727942705170861e+00 -1.412300565532682795e+00 3.646540260830198887e-01 1.631741517144318088e-01 -3.627612628054969757e-01 -4.499443497767328104e-01 8.680864346187414649e-01 4.249488796705429561e-01 1.942476031246141766e+00 -1.763033108494255208e+00 -6.569742293497702335e-01 1.292155110171184118e+00 -6.949660659884655811e-02 -1.741631870496757606e-01 -1.931120273196955672e-01 3.835562798596340861e-01 -2.727568518015937582e-01 1.442728377503640358e+00 6.474131518957957354e-01 -1.850793389626357976e+00 -5.653014394972947221e-01 4.097675219880582143e-01 -7.485376485048415018e-01 -2.868460405225959353e-01 1.695907439507901571e-01 -1.272453799902987015e+00 9.313071188098926978e-01 -1.462709227399635825e+00 1.137168651169168543e+00 1.460564554828151840e+00 -8.712241309566135516e-01 4.624619920465668499e-01 -7.316175348774279774e-01 -1.613684720668252748e+00 -9.328944811786113456e-02 2.771299697200848011e-01 1.406198475175839846e+00 -2.845026848403451464e-02 4.413878680458152015e-01 -3.075538333052673864e-02 -1.541168997818241904e+00 -7.359355792002431063e-01 -5.352434098096228166e-01 2.946038970626320364e+00 -2.393916828097657212e-01 -1.261590541353539319e+00 -4.266550698274786946e-01 -8.462113115146205899e-01 1.025224590138538172e+00 -3.454902504422427412e-01 7.002418143297907231e-03 2.838611905687250525e-01 -1.370318386330392268e+00 -6.186979610913925232e-01 -1.012986542063656625e-01 -2.021900990470070880e+00 1.989546310573214738e-01 -5.262081099925277616e-01 1.540598545168414546e-01 1.922668842782211951e-01 1.976253984138292896e+00 -6.836217935715359628e-01 -1.966547323277624937e+00 -1.180028707174657354e+00 3.441665280620104794e-01 -3.623451180470123600e-01 -2.112524158816445841e+00 -1.075687809267343642e+00 -7.606654350352680671e-01 -6.347722186994991800e-01 -7.764098285355370832e-01 -3.645764178635124697e-01 -8.065839810583046443e-01 -3.745541198313422915e-01 3.369874035892462261e-01 -3.899163581690044955e-01 5.336469169808475410e-01 -9.076655484144445785e-01 -1.906844904642156502e+00 1.280984089876561649e+00 9.111604050633347329e-01 -1.148887736341271282e+00 7.955566944555417797e-01 -1.200884793105968740e+00 6.594234557700620059e-01 5.524210738820317657e-01 -1.071418887878350823e+00 -6.424718869353276407e-01 -2.182563254535475838e+00 1.290316627567131835e+00 -1.330226996240528203e+00 1.241646632267447287e-01 1.802680549828731549e-01 -1.126488273799576723e+00 9.017768568327260148e-01 -1.681369899634411524e+00 1.730950646309180607e+00 -1.047040882691961106e-01 1.940134453659333236e+00 -4.618710848171497796e-01 4.458255002575624015e-01 -3.852386106992765624e-01 2.568644801748306783e+00 -7.070952947827963131e-01 -7.580533091685800473e-01 1.147722344698008046e+00 6.202016722077881017e-01 -1.110087849383884828e+00 -9.863779260848926089e-02 -6.964841010000190347e-02 1.007348678149070587e+00 2.559481990880726476e-01 -8.464311643957216358e-01 4.182899481048712453e-01 -8.853633422063440783e-02 -1.422141097144215216e+00 5.626954696749627560e-01 9.385318151832739986e-01 1.175702282661385684e-01 2.269598366898972763e-01 1.020459840930307172e+00 9.893811161884880079e-01 -1.297959588099097394e-01 1.713750209163584781e-01 8.971155977021801897e-01 -3.977277588647495921e-01 -1.203124509110156948e-01 3.800995931642732750e-01 -2.622313647231745704e-02 -4.508242501412169090e-01 1.454640463011138030e+00 -1.346423739202337710e+00 -4.882723828366365704e-02 8.733658395191712387e-01 9.853614801251568689e-03 -7.888318616566823982e-01 9.031686499430361392e-01 2.233942000587703980e+00 -9.307226614106038631e-02 -2.220240006901486318e-01 -5.768344750775543650e-01 -6.745624678941617436e-01 -5.829420850111626251e-01 1.112630378699330347e+00 1.582379607049133607e+00 1.591467670448622196e-01 -2.867748315534074735e-02 2.780225642639300165e-01 -1.047886196567507922e+00 -3.202389571616088837e-01 -2.144843927868423095e-01 -2.024521858958080234e+00 1.446094026955137668e+00 2.379056280581171468e+00 -3.241951771017599626e-02 -3.436512131970085315e-01 -8.845814940887014588e-02 7.402537933950951166e-01 -1.388594915280762399e+00 2.622655735587880454e-01 -1.601264775813125762e+00 8.396118454386138907e-01 -8.714273053087450149e-01 2.283608546203649836e-01 -7.371620521273469784e-01 3.470171761891026607e-01 -1.272942247149401629e+00 -1.653854049204636301e+00 2.388742902637389642e-01 1.874952654001168284e+00 -1.640610781326828360e-01 2.416293357570473699e-01 -3.549712360804720968e-01 2.470755960066371437e-01 -4.706120156203392746e-01 8.737862072598401308e-02 5.084760842455040425e-02 -5.893982053204364080e-01 -9.762152376987804914e-01 8.518770170275050679e-01 -3.356462493459649171e-02 -5.750690100549301631e-01 -5.653315379272576546e-01 1.263665934669364388e+00 -1.022789775439055138e+00 1.325089245575263863e-01 1.626095532486943496e+00 -1.064835341225006893e+00 2.160976910469897039e+00 -1.194950609022400245e+00 6.762002590675773028e-01 2.640287741691856316e-01 2.191957105070374112e+00 -3.011719085938807106e-01 5.407060907580851783e-01 -1.207010674772976300e+00 2.326471949776037773e-01 2.304440573821846083e+00 -1.267861275812410593e+00 6.962210354754005959e-01 1.080788673595083071e-01 -1.257932421297317527e+00 2.597091809127925810e+00 2.761717513396339529e-01 2.550061694797466583e+00 -4.539075803838232837e-01 1.596629006820273311e+00 -1.489620975191334462e-01 -7.370906544222833867e-01 -4.583666406146534866e-01 2.731805226705092404e-01 -1.609354570619325742e+00 2.274364446754826019e-01 -1.005278581593828553e-02 1.132832106643456127e+00 -5.618727208088887259e-01 -1.489023153035422320e+00 -4.653106621587023706e-01 9.229141138989526150e-01 3.429898460642202829e-01 2.386172359784608510e-01 -4.548142712293238299e-01 6.385491859259969649e-01 2.916348773133577432e-01 -6.557305776208994796e-01 -3.004155364247020343e-01 3.368271739785637653e-01 4.282305001579279624e-01 9.909137840468725811e-01 -2.027217864878632536e+00 9.248117236941943986e-01 -6.999687205946284463e-01 6.049194189000138833e-01 1.969694238833535671e+00 2.332045803955026031e+00 -1.953070004078512056e+00 -1.362911083634218701e-01 -6.849855181821378203e-01 1.213511990618592051e+00 -7.411109535288934631e-03 1.974849009296918978e-01 -5.341951998246292632e-01 -3.320124600289986461e-01 -1.070667977060353770e+00 1.687618483315619644e-01 1.018632952041343076e+00 -8.431145800318691208e-01 -1.124674614031975439e+00 3.359751557235620134e-01 9.114585782693011007e-01 5.542944922141661568e-01 -2.034300105568334516e+00 -1.466080991055996430e+00 -1.990160068248647995e+00 3.655486713018461509e-01 -9.704117949498779483e-01 8.321612114424034035e-01 -1.574242113904265716e+00 5.753130487166733392e-02 -6.341925723244883351e-01 3.422477558604927750e-01 -3.268654674524152925e-01 -1.119656184596418552e-01 1.081077297285805816e+00 -9.719516427213451548e-01 1.508532105680137736e+00 1.094636933085935349e+00 6.438023461518324608e-02 -1.356485770997447327e-01 -4.544938884271469415e-01 -4.256783507675855338e-01 -1.948928291011797070e-02 1.889227697741230061e-01 6.407647589183338432e-01 1.603903430555547960e+00 -1.685354663366486871e+00 5.317336854621546038e-01 2.201472936940473524e+00 1.376591378309569569e+00 -6.657217329653022375e-01 -5.261962291750503784e-01 -1.181936343574099491e+00 -4.596995492834762831e-01 -2.776828487079651686e-01 -2.419518050254814701e-01 1.204971306675151066e+00 -4.967895651717739725e-01 7.278034243990912922e-01 2.090527808815689503e-01 -6.268123776918084200e-01 4.877987099983368546e-01 4.820082667706434565e-01 -2.289003593588996299e-01 7.227075729545038296e-01 -7.017947729288371850e-01 -7.686227783011690962e-01 2.210904722020347712e+00 1.020650853270867575e+00 1.044240978517563700e+00 -1.071744412941334490e+00 4.414585951152011911e-01 1.213403436999696883e+00 2.257671787691425125e-01 9.404250728567218331e-01 1.119326833503636376e+00 -1.043000463843414716e+00 1.237354548034633961e+00 7.939429925939921473e-01 4.462754027627420794e-01 5.036287889942675511e-01 1.054556721572768918e+00 -1.153435338756388512e-01 -1.483990351576896627e+00 -1.759071427915314401e-01 8.349994935202610380e-01 -3.432294727538456325e-01 -2.599933211625981566e-01 1.280503488812630986e+00 7.588167870477688925e-01 5.313428900724173620e-02 3.393078100238441919e-01 -1.298446007211113917e+00 1.128801168210357142e+00 -1.330865980475465227e+00 -8.458190159370819750e-01 3.775332404218252891e-01 -3.675915525683507989e-01 -8.228223937616839208e-04 -1.909832800185390644e-01 -3.864612112953377809e-02 -1.329764696247354383e+00 4.188023036399839832e-02 -7.700995227531385323e-01 -5.598522169399210435e-01 -8.150594707898843883e-01 1.253833655398534530e+00 -1.438327629790252526e-01 3.395578991868851704e-01 -1.477047270698496506e+00 7.316720620731153625e-03 1.159670533097406864e+00 1.131565795729686963e+00 7.738343176424415937e-01 -5.860569953451726377e-01 -3.377653917291500441e-01 1.729572440339387951e+00 3.042996164175814644e-01 1.747111842750344313e-01 -1.132325061900284036e+00 1.330983800809287132e+00 5.427268410135877019e-01 -2.625064050109728875e-01 -1.901165019005673640e-01 -1.258021837014481059e-01 -6.437836205143696588e-01 -3.274121445358066373e-01 -3.920542280933252410e-01 7.860841791084913766e-01 1.305518422731592576e+00 1.158315828429798522e+00 9.505762219669788848e-01 -7.531593894916565057e-01 1.454618698647926589e+00 1.398002545951078313e+00 2.343843191231379242e-01 7.241818084858904492e-02 2.295042997368796911e+00 -2.131909788509066261e-01 2.370778173862269078e-01 -4.572017195221369512e+00 -1.983952184103279504e-01 -7.507313169524190144e-01 -4.339096252654856684e-02 6.267441649349031474e-01 -8.735397865830891728e-01 -1.346636901592289437e+00 8.413560807482541870e-01 -4.955379635478937561e-01 7.052004036836863055e-01 2.649524972830691882e-01 -1.354239149615877325e-01 -5.382906031848462280e-01 1.517746839140562409e-01 -4.979016286801731805e-01 5.311418617949755783e-01 2.664068843964849109e-01 8.620216371250024601e-01 2.219319933383029908e-01 -2.083068031613395099e-01 -1.248015217501986379e-01 7.322761941556823473e-01 -5.868122103522472877e-01 -6.453550737987221453e-01 -1.085955478765752436e-01 4.120672653409538921e-01 4.385379657290764399e-01 1.556370782935356523e-01 1.576112882957156236e+00 5.226921377766394761e-01 3.456096842745184361e-01 1.107518438408411354e+00 5.020589465122746731e-01 2.189107303671471993e-01 1.549500306707306541e+00 -1.582344553755529626e+00 2.371264601782831216e-01 1.446830119927385638e+00 9.240578551292673026e-01 -5.679956724488184339e-01 1.136146245075235761e+00 -3.780608481302847879e-01 -3.547937840218982619e-01 -7.772660331229455655e-02 -1.765382872210886633e+00 4.249076481777641079e-01 -1.509281048943509562e+00 1.341434231773968255e+00 -5.776380459215340046e-01 -1.098696504800796614e+00 -1.213495139537959400e+00 -2.729651503139841062e-01 -9.079907374183793234e-01 2.199937712478922391e-01 -7.024487854932159880e-01 -3.395989760705849236e-01 2.234448798257874014e+00 1.461989705707641141e-01 -1.204425366538831366e+00 1.090114802161167296e+00 -8.081057870720291803e-01 3.117413483726250711e-01 2.126835382157013787e-01 -9.103680400655209670e-01 -1.313269625074462432e+00 1.512079171455404762e-02 2.831484211505293391e+00 1.184263141271928887e+00 -5.535930968209462621e-01 -9.945772944772505175e-01 -8.396556322845760700e-01 -2.308920874357108577e+00 -3.216537680319197373e-02 2.164546344865707073e-01 -5.115862295657696013e-01 -1.644024263851763701e+00 5.271064462474505108e-01 -9.767600132628140308e-01 1.000704654440249142e+00 1.218866599931640177e-01 9.035136223543746015e-01 1.095815826635833767e+00 -1.220333730363156066e+00 -2.323471131022863290e+00 -1.045233539601400752e+00 -6.534152426660312651e-02 -1.229348514937820491e+00 8.470559414170291124e-01 -7.059731506540040114e-01 4.077930834455915088e-01 2.323859625231063653e-01 1.911061960286299488e+00 1.334868286592616693e+00 -1.058454948229472059e+00 -2.931053226401664769e-01 -2.117025409310628256e-02 -8.173210604132268298e-01 1.531159975711288812e+00 -7.468586353851047743e-01 7.149425419327642972e-01 1.562805127549179995e-01 -2.166462560928889697e-02 7.078764390051793809e-01 5.604428346953420625e-01 1.518866399703538539e+00 3.396825693828674497e-01 -4.348631776274866079e-01 -5.169986234540689951e-01 1.399249026180368727e+00 -6.358480636529368181e-04 -2.225126275646758384e-02 3.574952741565106118e-01 -7.123160694136638771e-01 9.925053591971517708e-01 -4.829413007271992075e-01 -6.210619252342637342e-01 -1.552807337000362331e+00 1.247267090778903798e-01 -1.518570101565999808e+00 3.392200028095923581e-01 -1.899614884094553702e+00 1.529773927983590041e-02 2.448993316463200787e-01 2.455644147929622267e+00 1.231650295805218898e+00 -7.401561567402160924e-02 -1.543847706232829964e+00 -1.197143045357458080e+00 1.597602112825259546e+00 -4.730983326428842561e-01 -6.657932806795919811e-01 -1.873353174217270434e-01 4.297978277716560380e-01 4.752851807028701248e-01 -1.909740298856511254e-01 -6.534009156218886227e-01 9.158707509171146524e-03 3.564901416912905630e-01 -1.012801267776153313e+00 1.175679513730698122e+00 6.435916346311394420e-01 -1.034655370825105836e+00 -2.515151760103864764e-01 -1.906190689575289754e-01 4.536900630356351383e-01 -1.405359706249369234e+00 2.902550480917436726e+00 -1.541605398901432444e+00 -2.737295423088463853e-01 3.113420946710485082e-01 -1.125481134239414871e+00 -8.799248215677422102e-01 -6.716633610047082481e-01 1.124363255718034305e+00 1.498996720259024196e+00 -4.764254229616331493e-01 -9.042149537329891018e-01 3.509830570735829047e-01 -6.366132670777457925e-01 -6.069234285891454972e-01 -1.851848600719657956e+00 -2.146260604988694087e+00 5.244326967493001534e-01 -4.713131134032761405e-01 1.197415091183596791e+00 1.115164848592745672e+00 9.435178468992196088e-02 1.090655529308531602e+00 -7.837963701265351357e-01 5.227135897887860150e-01 -1.278489569025982098e+00 -6.267351275447538006e-01 1.356211303182548233e+00 -5.746167889725790623e-01 -6.943939811529803441e-01 1.456749793233033385e-01 9.659866436292227077e-01 7.573809109987045263e-01 1.098024490360311800e+00 -4.842522067923529239e-01 -2.533445744032802871e-01 -9.898252038726951252e-01 1.822272335501589291e+00 -3.049747876413814729e-01 6.768038673172028785e-01 8.362762061187538620e-01 -1.182014225967672472e+00 -4.538399159750809431e-01 3.091593899743469542e+00 7.118512077463821086e-01 5.317664713104419683e-01 1.056380355375907909e+00 -1.838168381399214457e-01 1.649005744271511975e-01 2.382260472949022378e-01 -1.433786101556014048e+00 1.419632664294696811e+00 -4.942548256899008119e-01 1.709296927578499714e+00 -9.544832126784894566e-01 -6.572143361255232685e-01 7.260133596249896959e-01 8.605641862544269882e-01 -1.179193287781091337e+00 3.528250373202514167e-02 -1.082201032446323402e-01 2.682307022290592591e-01 -1.417884637291405348e+00 -4.947927631328075671e-01 1.363313013362308590e+00 -1.175526033651894009e+00 -9.356807767082144789e-01 -1.818007699491952733e+00 -4.667729405202766801e-01 1.945079334794627801e+00 1.578221266924330068e-01 -6.742256123756175112e-01 -4.448527034916066603e-01 1.231539289565079409e+00 -7.885011703099380487e-01 3.588502909028359333e-01 -8.354429211913946274e-01 -1.257180613396705171e+00 2.407207056721724359e-01 -3.794539331127013554e-02 2.075835930222848180e+00 -6.609482062050709983e-01 9.807505045076749806e-01 1.711074171033485136e+00 1.210769978846214234e-01 9.427280529165991962e-02 -1.377704518063940897e+00 -2.963553622142856003e-01 -5.426817794321125987e-01 -1.288481552659607177e+00 -1.183493469481054383e+00 1.303881785015575279e+00 -1.119641391093338489e+00 -6.801746402149202453e-01 -1.277785602337752957e+00 8.029292079996427356e-01 3.322272363921421889e-01 2.477396983383853279e-01 6.561157686033056713e-01 -1.840228735237412483e+00 -7.617571728698767641e-01 6.817437246571329545e-01 1.146058514816830076e+00 2.881682189429890517e-01 -1.070954640396993618e+00 1.089539629171029533e+00 2.235425897442069598e-01 8.831908556094122398e-01 4.987493766825360497e-01 2.606520179116817923e-02 -1.074607863051397327e+00 5.810206005471335589e-01 1.325000398791136735e+00 4.227541563205741704e-02 8.675516035643624502e-01 -3.807697974129604646e-01 -2.352637478278928052e-01 4.416780923577733053e-02 -1.311218582863473481e+00 5.067025969793518270e-01 2.055712408542257896e-01 5.223475301702200646e-01 -1.407400129051585291e-01 4.350005677186905562e-01 1.389354043461514143e+00 3.667260312624404661e-01 2.362363948938149605e+00 -1.029691670452238972e+00 8.822881883128794733e-01 -4.112551780657254796e-01 3.320629398361977375e-02 -2.768310486446763294e-02 7.553637053028656734e-01 -2.426959488671580178e+00 -1.705373316941453998e+00 1.045003920303944511e+00 -1.320021666875045296e-01 -1.942000577385492477e+00 -3.128618605100226824e-01 4.846794867849935073e-02 -1.647734877885915994e+00 6.639885315565722257e-01 -1.117376256547151225e+00 -4.061456277720607716e-02 9.508996917366296930e-01 -5.095964665780541303e-01 -2.311926609988289028e-01 -1.106042339077702108e+00 -3.792991162464206534e-01 -8.848368050376388683e-02 -8.106244143792630252e-01 -1.473556901296703581e+00 -1.080391333240503071e+00 -1.468817592582196241e+00 -1.377975473588484601e+00 -4.285755188755612788e-01 4.647959540176451743e-01 9.690680057237421874e-01 1.105014021139808289e+00 -1.446339583293290376e+00 -6.619291234595445772e-01 -1.569359843586923597e+00 5.335468755610545122e-01 -5.066397079581298479e-01 -1.011596241143242647e+00 4.720138983177013525e-01 1.177243160900289659e-01 4.584119975249880685e-01 3.042056697455906011e-01 1.741941368675395285e+00 -1.274019450511772733e-01 2.154541660659984537e+00 6.464184367923822006e-01 9.351556009952360915e-01 1.219337701799880325e+00 -1.033087183365194228e+00 -3.509790620163625863e-01 -1.981761456123059206e+00 -1.155579513223742305e+00 9.973527332447353899e-01 -8.982889749231344201e-01 -3.172201668561330234e-01 1.392006789295313907e-01 1.321969040200342338e+00 -1.001719685582553199e+00 -2.795826951396888305e+00 4.620885990975442947e-01 -7.283615626138832955e-01 -5.079715063374548034e-01 -1.502390469642918891e+00 1.233176369999656075e+00 9.040184553846166704e-01 -2.549122005657338264e-01 -7.587658025972814080e-02 1.138253756574020281e+00 -1.520472549739957102e-01 -3.699384405669349229e-01 -3.721833295156846133e-01 -9.899320774539128731e-01 7.739441854134809784e-01 5.730156305208121692e-01 1.482860959167217940e+00 3.591858535305644806e-01 -6.255393358296020001e-02 -4.000175455149516668e-01 -8.667803822191492147e-01 -1.424906408844799632e-01 -4.217456228924366252e-02 -8.637407950952636915e-01 -1.488317741345335676e+00 1.966123297509320134e+00 -6.898467915539169271e-01 -1.082359922522731166e+00 -1.088400874247039463e+00 -1.487865861494769071e+00 6.703795938043756453e-02 2.160213076912594343e-01 1.015856356798207960e+00 -7.031337763800848961e-01 -2.675818324950527405e+00 -7.703767341396181578e-01 -1.334338792037903954e+00 8.174898940744000919e-01 1.181087600152638695e+00 1.341193744673222499e-01 1.059738315711043599e+00 1.282335271230640728e-01 -1.573890634800800270e-01 5.363502507975113076e-01 -1.891028305419296673e+00 -2.098928303094741210e+00 -7.706959246465771608e-03 -1.096672145307140189e+00 -1.231267237460337560e-01 -1.247565473092660637e+00 3.945764090363735876e-01 -7.042893807362017311e-01 2.344882681745791952e+00 5.932030541041451999e-01 -2.696302919644523177e-01 2.144561443135022671e-01 9.576237454223632262e-02 1.029724674178238208e+00 4.057215106145915517e-01 -1.541336262247455124e+00 -1.413072193746204297e+00 5.783281074318455950e-01 -1.434433523278376421e-01 1.605949603076710197e+00 -1.687556786302372824e+00 -5.336917352024404815e-02 7.237811972050142151e-01 -3.800568865454723722e-01 1.851476992418834566e-01 4.700636174445409488e-01 1.123582128155086846e+00 -8.472546381748011779e-01 -7.582139822520185257e-01 -7.412671441201134082e-01 -1.094665610015164381e+00 1.057484703868490250e+00 -1.158565778793712253e+00 -5.911596026854029073e-01 -5.565906441738659449e-01 1.121052352658368223e+00 5.945699023873722844e-01 -9.500722776161925065e-01 4.878450455066796199e-02 9.308818581923227198e-01 -1.553641525123071521e+00 -4.747570433817810409e-02 -7.711076183787569926e-02 4.991102293070798224e-01 4.625501652051041135e-01 1.128338392239568000e+00 -3.718752369180166051e-01 -1.251686695889582701e+00 -6.113376109995882768e-01 -2.110955574493047493e-01 -2.347897345023355786e+00 -1.351358728907733120e+00 1.856383579761276659e+00 -1.042160990664144027e+00 1.001930316112090158e-01 -8.647154141423416540e-01 5.747932477497429415e-01 -5.439154360326260429e-01 -1.301438242526010702e+00 -3.309792893355862908e-01 -8.032789888348172980e-01 -6.039934478707937870e-01 6.658712322747180057e-01 -1.992040979088288977e-01 3.652269878006835224e-01 1.022851300707726896e+00 6.868694806293943467e-01 1.592627909466855785e-01 9.786369392097669928e-02 2.666939632125799736e-02 8.746764877162759300e-01 9.075096180337598462e-01 3.637101349493070956e-01 1.018939150451503073e+00 -1.940250592520623707e+00 1.013733539949347451e+00 -8.982436975768299803e-01 -2.452375718889762801e+00 -1.385477825566777010e+00 2.397838752126621731e-01 -5.102218455136869890e-01 6.528766946855879549e-01 -1.223568835441877223e+00 1.032608860964966624e+00 -1.740645633594637420e+00 -9.381184350185776122e-01 -1.666034212626191571e-02 6.318269232658201007e-02 4.881512444348254376e-01 4.920867697957788667e-01 -3.277513375769423171e-02 1.418500118875252181e-01 5.226007037740006966e-01 9.959244391111088737e-03 1.994684711697306767e+00 2.574608091356848649e-01 8.247
[truncated: 3,647,817 more chars]
