# Supplementary material for: Bayesian inference of kinetic schemes for ion channels by Kalman filtering
Source: eLife. 2022 May 4;11:e62714. doi: 10.7554/eLife.62714 (PMC9342998; doi:10.7554/eLife.62714)
Supplement: Figure 7—source data 1. — Each of them has 10 ligand concentrations. The number in the file name reports the amount of ion channels in the patch. [file elife-62714-fig7-data1.zip › 40000current.txt]

-6.021624095864036574e-01 1.182143840269952229e+00 2.699789505364274533e-01 -8.937863501532371246e-02 -1.736127570294777156e+00 5.415819183032061224e-01 1.379620613118053840e-01 -5.429026269844252628e-01 1.230722253396336896e+00 1.361348940915443340e+00 1.022426907217143688e+00 5.850888686090177648e-01 6.808994888056061345e-01 1.337734873875086883e-01 -1.033870484842471654e-01 -5.984848064540619905e-01 1.793240186260752211e-01 -1.024441407933335491e+00 1.927044339369373138e-01 -6.687119928994232909e-01 -2.896564379728038680e-02 -4.578562740199341730e-01 -1.502499353952947869e+00 4.770218252686223709e-02 1.370438423565755848e+00 -1.783076042362135016e+00 -2.222434456724750040e-01 1.226703099491654347e+00 -6.083839246142954682e-01 8.841654272170716977e-01 -6.030414297397763690e-01 -1.207234366511092741e-02 7.867252259852445251e-01 -1.478707275050642922e+00 -7.354043123805260596e-01 5.108761294775611139e-01 -1.123632329339895541e+00 1.093137149492675153e+00 1.305220112614289496e+00 -1.494495784673440353e+00 -8.854543130115833938e-01 2.312567180334920702e-02 -4.028650780939668774e-01 -1.342040580390629068e-01 -3.416774019827242270e-01 9.684508814761018103e-01 -6.925137012608301168e-01 1.151774818386199634e-01 -7.291994939211277060e-01 2.085226258989238080e+00 2.145626052174598175e-01 -2.038419696645788481e-01 -4.948944466836496803e-01 -3.326709678325701636e-01 2.072433210313827434e+00 -3.543628084853557292e-01 1.506586495278962046e+00 -3.208383678875127432e-01 -1.978649812869547331e-01 1.083987557262424684e+00 1.565852429395258039e-01 2.262739106617574769e-01 1.285553943858024351e-01 4.442122725690041130e-02 2.759497067766365774e-02 -2.044610670020988730e-01 8.081214006941660477e-01 1.192490914038433214e+00 1.446074306088361627e+00 1.346804478075028344e+00 -2.218327151617496482e-02 2.899825694522711328e-01 1.416780910959803741e+00 -8.446685158898060708e-01 -5.013672734701378753e-01 -8.412216721732341806e-01 -1.011517824279861699e+00 1.572621271523430453e+00 1.772717335295866503e+00 4.526171713098143812e-01 -1.593923455481415230e+00 3.093961576861361529e-01 6.171675700079379823e-01 -8.692663156656053047e-01 -3.644929984834165831e-02 4.000065615403283203e-01 -1.209501461843285330e+00 9.722958890990097691e-01 4.456436442705177803e-01 -2.559987976769713680e-01 -9.847536923539755849e-01 2.174296772375280129e-01 -1.504559260632381545e-01 -1.339384871985726200e+00 2.114882907271794288e+00 -9.864951522056020217e-01 1.068889432127694272e-01 2.592991560004920260e+00 -1.664901704450823805e-01 -1.739281513832346526e+00 1.593200915853038691e+00 -7.773948687188939610e-01 -9.104708012171957021e-01 -8.990599491283125522e-01 -1.128922653928096986e+00 1.025114424384511169e+00 3.284978698991060653e-01 -9.339410280614161841e-02 -1.866711008207118327e+00 3.956654144235696169e-01 3.043492171559744719e+00 -5.846560305868899743e-01 1.694829262785036095e+00 4.832431040399688404e-01 2.993772309748223281e-01 -6.283483522458850612e-02 -4.712566967144802277e-01 1.382745291516200181e+00 6.671067341067301593e-01 -6.719776831931971728e-01 -5.316292660946978499e-01 3.390326781873692075e-01 -6.785081644459934891e-01 1.268386771407760127e+00 -7.407040497651119493e-01 6.799313196951824179e-02 1.380588099772699640e-01 -3.378153121354558475e-01 -9.736811071195535794e-01 5.516237398173708811e-02 8.140921017688335093e-01 -2.564827527726180056e-01 -9.808298572689239103e-01 8.814904412261129890e-03 8.391877678240932115e-01 -6.205864459534187194e-01 6.700188766377431770e-01 1.229852822520127287e+00 2.438055829566690980e-01 2.442190352565584366e+00 9.660730486777140413e-01 6.180920019229192708e-02 -8.396971243463668966e-01 1.193725546230004264e+00 -5.209857965312381101e-01 -1.656960582423953277e+00 -8.406688385514347051e-01 1.620066877216274348e-01 -1.257935365225702151e+00 7.371638940826921171e-01 1.840321556508971890e+00 1.273994985455003892e+00 3.906361942544288035e-01 -2.615220265789620080e-01 1.621063764638000615e+00 -2.797549111482595108e-01 -1.384573650167704451e-01 -1.102338704947773973e+00 -4.095946374445280647e-01 -1.024602754746745115e-01 4.712195095133185907e-01 2.269320098438954714e-01 1.745251536012254912e+00 -6.211519909607856604e-01 -5.979273903434362269e-01 -6.647323706736418814e-01 1.187492581795314694e-01 -1.144548723213905994e+00 -4.991471496164477384e-01 -2.162907847027358554e-01 2.770349361705179425e-01 2.397217200797927106e+00 1.038787305343479295e+00 -5.322358635305739494e-01 -3.369181260966228053e-01 4.975382731296245087e-01 -6.399419135139655657e-01 -4.314663585180454342e-01 1.536061955187855987e-01 8.736563852946088726e-01 -1.020542228669548246e+00 1.402732498296296981e+00 -3.157281851180105403e-01 -9.421645662054397574e-01 1.222334484217949963e-01 1.443385507449337357e+00 -3.060933544041861132e-01 -1.440296422292131950e+00 8.916594613880108877e-01 4.448059502979487267e-01 1.346879204837314381e+00 3.524573193263481063e-01 1.181934099228533208e+00 -5.248592932011807433e-01 -2.381140656403955447e+00 2.258927553534843202e+00 -2.025070688868270796e+00 9.059585495127212562e-01 -1.223148015220900664e+00 -5.397812169914552038e-01 -1.755215140631576798e+00 -9.306555028906114968e-01 7.274552845642040522e-02 1.143690332482624639e+00 -1.117688803988672042e-01 5.972597514055876244e-01 -1.548285837873381254e+00 7.146835665113173697e-01 1.551626114537545842e+00 -2.565878688799617113e-01 9.690439471661205229e-01 -1.079813202887528911e+00 4.090784075401449615e-01 2.768916765939382491e-02 -1.031132120780881900e+00 7.958632539340497747e-01 4.639758892475701751e-02 -1.298698588128019971e+00 -1.070004256097053075e+00 1.133768501004282170e+00 2.257391353408316981e+00 7.827158194318007967e-01 1.382135891588374355e+00 6.678971799222485073e-01 -3.943033017625958980e-02 6.250338400557819973e-01 5.282382974062259651e-01 1.473376775614658518e+00 -7.885475773863526161e-01 4.154707300697816352e-01 8.440119514461554007e-02 2.056424423792237513e-02 1.533109203501657802e+00 7.426430980942606563e-01 6.125442945534205208e-01 9.296484932964999004e-01 2.041116505832775374e+00 -4.419773223708004517e-01 -4.795574170918571744e-01 -1.709062706369233742e-01 -1.554569726701304333e+00 -4.410819428485739935e-01 9.116159400006752511e-01 1.690264907613643341e+00 -3.707914189169719266e-01 1.307733176769004801e+00 1.527406626336883066e+00 3.228776459892793715e-01 2.747626368399839758e-01 -7.728025599430221604e-01 1.304567013314694046e+00 6.358895782044193812e-01 3.639585130628290033e-01 9.378512717702286450e-02 -1.631043770244476054e-01 -1.299543030804281574e-01 -2.464700989222253641e-02 8.450106921777168489e-01 -5.251196949893003479e-02 1.473527653027868256e+00 1.840760689425807728e+00 -1.166170832230584375e+00 -3.613699116820643931e-01 -9.832042322691944003e-01 1.742578762058291320e+00 -2.209791034697446976e-01 1.190732630428855965e-01 -1.242718910981245095e+00 -2.076941431354791534e-01 1.462570434538489561e+00 8.178673995333550772e-01 2.707001204774243108e-01 6.459175089629926036e-01 -1.444881358402293925e+00 3.725146715150376431e-02 -3.583339147568607164e-01 -5.442685695432970538e-01 1.025951932787276366e+00 -1.592091324730956492e+00 1.008116662014667986e+00 3.573695191904226465e-01 3.944436564584810068e-01 -1.755344716487105883e+00 1.046010746833112348e+00 -3.298820469157087709e-01 1.367618872784125861e+00 1.410952036638019269e+00 1.731892075197201397e-01 1.573444566991255344e+00 2.745079432286554155e+00 6.977862406488506419e-01 4.640354247799799436e-01 6.794531820056541604e-02 -4.962613789828977939e-01 -1.951436395410596880e+00 -1.378389026781280835e+00 -7.051499811268227003e-01 -6.299318363898717132e-01 -1.440964276654866039e+00 -5.960349612457582769e-01 -1.262485999002981529e+00 -1.109249559875525648e+00 -4.375779896645496936e-01 3.706175855713195969e-03 -6.927487376995001833e-01 3.541895214680355064e-01 2.155488707327588571e-01 9.608680091197394635e-01 -1.251891108001214337e-01 -4.510275764654866348e-01 5.369182079604434277e-01 3.054063220673094436e-01 -2.200321768062769134e+00 7.599923782985941456e-02 3.879983149248117380e-01 -3.369591251055881198e-01 1.339345307166954324e+00 1.285652430804501145e-01 3.911504630483064182e-01 1.498566618777627535e-01 -1.141426504324028895e-01 7.611637429852347037e-02 -6.662527332190771867e-01 -1.055471037147134528e+00 -1.309915801900252363e+00 -4.458662661250872850e-01 -1.295397587029608610e+00 -8.773504758773658097e-01 6.082170521411972564e-01 -8.148520063562981752e-01 -1.657386306772612450e+00 7.803980470722149398e-01 1.180097503351391408e+00 -2.107586054714533752e+00 1.842992952745191038e-01 -9.672038781630686310e-01 2.166820252252474432e+00 1.853110047495621845e-02 1.213570535799807448e+00 1.173470629342603377e+00 -1.293911066331920878e-01 7.262462673564766824e-01 7.137891272911178753e-01 -2.154808118874951273e-01 9.724564038448858458e-03 -4.956681291327607597e-01 1.374260451148148210e-01 7.526649790072266200e-01 -6.599249696232866169e-01 5.805856991410913714e-01 -4.211936554519611353e-01 1.421172161693353919e+00 3.587676267194080948e-01 9.232549183818555827e-01 3.848639689765060434e-01 1.167600655050308675e-02 1.302691856795179737e+00 1.550481437522694739e+00 -5.832305548257334937e-01 2.035007071086916974e-01 -3.119581409487517942e-01 8.499885814636357617e-01 1.545262278349468943e+00 1.380391657565444241e+00 4.487166132138643571e-01 8.022921501797973809e-01 -1.178417984395393470e-01 -1.175762269389552639e+00 -1.600372137759402957e-01 1.154713394011405825e+00 -2.395023232352844200e+00 -9.568396262745922920e-01 -7.998557973716169389e-01 4.719307018402160159e-01 -9.834566355474848587e-01 -1.323258143227105110e-01 9.535149203164704490e-01 -1.209954036343422024e+00 5.455882980647865921e-01 9.648246457108402563e-01 8.448441944703611872e-01 3.133821079798510545e-01 -5.004195017428476611e-01 1.313527423892181023e+00 -1.511994855001699278e+00 -4.772447640357232457e-01 1.123570139597957762e-01 7.626057842206568349e-01 -9.343890054250160171e-01 9.121534989995310205e-01 5.246856138844352424e-01 -8.353425116026842456e-01 1.720028789655303036e+00 2.296644733488227841e-01 7.098643072455593783e-01 -6.526764145267925643e-02 -2.847691893075587344e-01 8.950419833875222775e-01 -5.536301323690023812e-01 -5.095420925470385276e-01 1.249616328023898326e+00 -7.785123897853957198e-01 -1.263755156880517205e-01 2.731276615169213051e-01 -1.025377719541704230e-01 3.719916781823291996e-01 8.976998355077686620e-02 7.896000476606245266e-01 -1.319626715399691674e+00 -1.212942504377362285e+00 3.805294553643092104e-01 9.918119624801839951e-01 1.510502910966628143e+00 -4.442925270333906718e-01 -1.224665227991041494e+00 -3.357213601243079770e-01 -3.882815904744369995e-01 4.660077795387976285e-01 1.244795425356205909e+00 2.038358742270808821e-01 4.657117661189852931e-01 6.591109662077202502e-01 -1.139035328517247203e+00 1.057572269411496402e+00 -3.449574404082026979e-01 1.351656640793247544e+00 5.168310386529066935e-01 1.951099111283409293e+00 -2.200073104892205367e-01 7.010587820488467514e-01 3.365375182651004771e-01 -7.788365000805753668e-01 -1.996788536068293263e-01 7.487623493333331881e-01 -1.641222822634210932e+00 6.177474009566440438e-01 -5.883509378658059452e-01 1.126478915710934059e+00 -7.034284207587060411e-01 1.531484740598501038e+00 -1.400701316958419040e+00 -9.944420816125593143e-01 -6.145064164718412325e-01 2.130246124940607388e-01 1.060861310272071201e+00 -1.125567645622644747e-01 -2.298521642726132796e+00 -6.268358436096844732e-01 1.451174490480893864e+00 8.264405977917670398e-01 -8.110756617642700395e-01 1.044635631582027657e-01 -8.459844362083725200e-02 -1.941658100225617245e+00 -1.011826102647995107e+00 2.668597880918586185e-01 1.395529037034899833e+00 -1.579802233213365159e-01 -2.913300543105058482e-01 -1.436504383818529185e+00 -1.921377273513823702e+00 1.752110233214581481e+00 3.241097383213608074e-01 -2.355371880971225684e-01 1.109053562024472361e+00 -6.326562962653833333e-01 -1.608239800406242148e+00 -1.817447711074510891e-02 -1.163332770893607870e+00 -9.645826443347252921e-01 -9.322745682853839089e-01 2.347413801358568808e+00 -1.164100334876651210e+00 2.465082711966888773e+00 1.285231086287813129e+00 7.365193961990463833e-01 5.054541182826958329e-02 -1.749186486257997775e+00 1.110789638128831802e+00 -6.022913884053457956e-01 6.862995971469953993e-01 -1.216360283929982744e+00 6.313446043445286593e-02 -9.365260590241288874e-01 -5.976020933287675696e-01 1.451826133179527467e+00 -1.066902433488427171e+00 3.537690199941237457e-01 7.060318354035258759e-01 -1.753712071462990851e-01 -5.995611425254386839e-01 4.653771947389527819e-01 1.365336066877776311e+00 -7.753573482346790557e-01 1.304662204940200798e+00 -1.372270708061231304e+00 -8.670206661644102031e-01 2.302993421046497513e+00 -4.057847452654158027e-01 -5.891636389823706743e-02 1.632964478589474799e-01 5.308378833365058336e-01 -8.878274349402608401e-01 5.327264773405980813e-01 4.850519901366104336e-01 -2.514408699911593104e+00 -6.638573880435347796e-01 -4.839389427153183987e-01 -8.390299063490878062e-01 6.019321973427723682e-01 -3.858464107208727234e-01 1.684013099227323618e-01 1.156981483125022248e+00 3.122027164041603520e+00 -1.543038190848305735e+00 -8.948309884378060630e-01 -8.028532933409667782e-01 -4.623244253991364849e-01 -1.689865166826142406e+00 1.577508343385146394e-01 -4.978112079697106784e-01 -8.122823006552409852e-01 2.432848170718899250e-01 -4.136813719866087591e-01 1.699336710552095953e-01 -2.178908838779952672e-01 8.763871039551802689e-01 -6.718037369041953699e-01 4.553658204262281961e-01 6.102139665269137314e-01 -8.065484745279360990e-01 1.242261747072892913e-01 -3.518054278582126160e-01 -3.907332471987162159e-01 1.327676426409061250e-01 -1.479276839946237765e-01 -8.269182033977459101e-01 -1.198709702141291134e+00 3.638384336638214034e-01 -1.570385860030052982e-01 5.130171702014069135e-01 -1.501095840854222707e-01 -2.238136649749186691e-01 1.154090511366478777e+00 -6.313236224472650038e-02 -2.378152453108488995e+00 1.065324667362163913e+00 -2.246738058621279510e+00 5.266271499350733132e-01 -3.106210829983066524e-01 -3.879828930578201329e-01 -1.097812843578426456e+00 6.736561180258641146e-01 1.492605995000266139e+00 1.143890218839388018e+00 -5.062535168282581433e-01 4.962531333609283002e-01 4.725327807467487595e-01 8.012810579658642407e-01 7.296780486179050840e-01 6.523625222310708294e-01 8.361207661098096766e-01 2.569933291439737699e-01 1.418945600990318523e+00 1.608632397347813381e+00 -2.159749214976800946e+00 -2.232221860976709937e+00 3.313574460595585247e+00 -6.769003159993473018e-01 -6.184979764389276768e-01 -6.037128998635225008e-01 2.966653589433806970e-01 2.049385757901652116e+00 9.577704308224023189e-01 -3.381531554808812068e-01 1.807446695488679478e-01 -1.842104872625227818e+00 1.884726241862651808e+00 -7.957446482399382903e-02 -1.011439226562310667e-01 1.364877218538773640e+00 4.275435184472817229e-01 1.188860729571495245e+00 -7.318236898408818636e-01 7.239970899498042733e-01 3.160185353072381131e-02 5.564166844153562996e-01 -6.384319706661929494e-01 -1.247874976184876861e+00 -2.481628059369036521e-01 -1.325689914032230465e+00 -3.213655912863593311e-01 -8.032468371016833197e-01 5.964862251414798644e-01 -1.807877958080520431e-01 -5.494231866755883154e-01 1.120889239138307819e-01 -1.224929840142576359e-01 4.458553320723783742e-01 8.572628321501872817e-01 -8.649575247289970070e-01 -5.411376095085526083e-01 -5.161415303192021797e-01 -6.877950160905066390e-01 4.085820696887021986e-01 -3.101386625565710764e-01 6.085941324787025319e-01 -5.426384745733133785e-01 7.793106113119774303e-01 7.265616200733193697e-01 2.292430497583363425e-01 1.141528972236766304e+00 -2.021563082466039774e+00 -1.407347191736616487e-01 -2.588256686379098781e+00 -6.316398325569032579e-01 -1.072439066440469047e+00 6.707997458644107125e-01 9.121751353158671360e-01 -3.117248606858794013e-01 -1.783524863514407977e-01 -4.598877726270523270e-01 8.541469547481422842e-01 1.474486563404945105e+00 -2.148366846397237184e-01 1.908737104897396453e+00 -4.589681667985165969e-01 -4.130523328681243861e-02 8.827694131394877575e-01 6.660810805360066755e-01 -7.372124633994801002e-01 -2.271206447058065514e+00 1.189243122393643048e+00 -1.638070545337796946e-01 -1.656191162210416401e-01 -9.360772202176872447e-01 -2.492556925753965369e-01 -1.310904004573155257e+00 1.150515549555253925e+00 1.794779226903455038e+00 -7.557281807345275215e-01 -1.913999278043646834e-01 -1.035757082854104727e+00 -9.105451564754755145e-01 4.874864245373165539e-01 -1.463129760145763791e-01 -2.787437066280891607e+00 4.466705133418223395e-01 6.674733976912793354e-01 -8.809107635680495374e-01 1.669883535911742822e-01 -1.797048293784414639e-03 -5.479755683989266934e-01 1.709121656103190334e+00 -3.331702023678451835e-02 -9.701273415633109298e-01 1.266732962486783798e+00 6.643337679024909903e-01 -7.986969504807258646e-01 1.615144800217821031e+00 3.201941884472632172e-01 5.671201464206604426e-01 -4.884123417280677448e-01 1.290669798531502099e+00 -1.029332629140856215e+00 1.382768104570072376e+00 1.818705342788701218e+00 -9.777264296218374229e-02 8.232487933732622887e-01 -1.195512334610314031e+00 -7.272677202174744338e-01 1.214486831470208694e-01 -1.510802006320642654e+00 1.354901177850082461e-01 -3.865904316971954802e-01 -8.081430027975863295e-01 9.129407342606208342e-01 -3.719808377418392653e-01 -4.315417459794754565e-03 6.518627236332825980e-02 2.519422274166656095e+00 -1.530758698284711450e+00 1.789589913803208532e+00 -2.052222293225390293e-01 2.442730836504340697e-02 -5.757922109557903623e-01 -1.114717766351620787e+00 -8.524033904471530754e-01 -2.435805708508969603e-01 -8.234972695840762913e-02 -1.822378429156521040e+00 -1.188426338786350511e+00 2.128998159340111940e+00 2.409759793765877539e-02 -7.936049964750904184e-01 3.038664412365328915e-01 1.439633358222582871e-01 1.061243161640893939e+00 -2.333999393722209492e-01 2.468953411285459976e-01 3.445616244389436422e-02 -3.214052788992229348e-01 1.271993001507684795e+00 -5.117314546617982574e-01 1.063185253580920531e+00 -1.369902737572573193e+00 -5.970444820526275009e-01 5.321339553598559702e-01 9.047040758855051656e-01 -1.027817510463419737e+00 -5.982034494232846278e-01 -2.533030546160203733e-01 1.343538368073409206e+00 5.470869906386223169e-01 -1.042813216037426632e-01 -4.773473442265509514e-01 1.910581096997088446e+00 1.403849061785668928e+00 3.885141003432342477e-01 -1.187948198525164312e+00 3.946006167261284503e-01 4.141550342635754167e-01 -1.550099276845123830e-01 2.097717604486626364e-02 1.313535118206306862e+00 -2.534520219017518672e-01 -1.311199111434497300e-01 7.921648255623743307e-01 -3.525482023187007652e-01 8.275604155773462756e-01 1.127634191772003636e+00 -1.144908787697519914e+00 -6.251904291923805479e-01 1.035322482276049172e+00 2.739664304155135510e-01 5.035115806847852149e-02 -1.733505731784097670e-02 5.194284427251404379e-01 8.614753624813822341e-01 -9.152615709175870862e-01 2.350050872827411208e+00 -1.200570995152415943e+00 -3.378537273712867717e-01 1.074092911712755338e+00 -6.552752807054811335e-01 -2.455913099350439388e-01 7.095820425540398935e-01 1.132190452102014300e+00 1.101032763455421115e+00 -6.663765629898649179e-01 3.144365925343632906e-01 -1.955224898937021116e+00 -4.453022987411494604e-01 -6.510446507036429242e-01 3.028787694810975983e-01 9.822538716976954021e-01 6.474163901634234497e-01 -9.060268935364627074e-01 1.448658660267839599e-02 -2.779416666131124813e-01 -2.671152429580061494e-01 4.891773235746750825e-01 6.020722406867415888e-01 1.470751866214293324e+00 -1.428600237058772482e+00 -6.877973732200757251e-01 -1.517884474036229836e+00 -1.114641269723417816e+00 -1.574839570223044660e+00 4.078476047836533946e-01 1.796422325234330764e+00 -2.840429040262573701e-01 5.608310578508172994e-02 5.420919543287764375e-01 3.555605794357897254e-01 1.101801012779000333e+00 2.422983850159360131e+00 -9.730268277765944385e-01 3.888520265285412281e-01 -1.200924141081193941e+00 -1.497546541108534024e+00 4.005304321157727165e-01 5.733429264994576169e-01 1.325707575107977432e+00 7.027972536010292925e-01 1.123337587632931012e+00 9.496975394104595347e-01 1.574837874490539136e+00 -5.114850110391556681e-01 -2.635579761033041812e+00 1.029354197547629912e+00 -6.038885636176530847e-01 8.154891801860882916e-01 1.320958575045595884e+00 -3.474560441262946608e-01 -2.131053857870481572e-01 1.600395724626347382e+00 -6.781806240443786216e-01 -7.167900296831662965e-01 7.499759001855362817e-01 7.066163502601529034e-01 -1.125136754018942531e+00 -8.824988587296487275e-01 1.113306093432040678e+00 5.321694044471800833e-01 -2.791174738996091698e-01 -7.481231612214428450e-01 4.558492620065506262e-01 1.236134695730784161e+00 1.807365277598643960e+00 -7.527151009842957263e-01 6.006225586616394940e-01 -7.236036909534773187e-01 -2.939358402794526315e-01 2.502247209292962626e-01 1.262283430494291592e+00 -1.334019286915133939e+00 1.059847976247538126e+00 4.346919240284901481e-02 6.013960885538494061e-02 -3.654780872148513104e-01 -1.066843093807246845e+00 -5.478532483434725986e-01 6.016917187277642798e-01 -2.143656808027941452e+00 -2.207765988777498745e+00 -1.717049386623268559e+00 -3.336339054089684231e-01 -4.446193897513021631e-01 -5.004188767601766008e-01 -7.308469986754062564e-01 -2.485357125074813267e-01 -1.271326430471365398e+00 7.378686390518572891e-01 3.554587779724496799e-01 8.249202835355100294e-02 -1.053510188933625802e+00 -8.969328292460347907e-01 -6.314317291263442378e-02 2.860690602438257235e-01 -1.192955830564716324e+00 -1.812802524935498982e-01 4.915599229953375171e-01 8.123782574824696123e-01 1.615161011092141052e-01 1.092041665653964211e+00 -1.135511584528426932e+00 2.086271422387901697e-01 9.183179506765046241e-02 -1.228683432566380018e+00 5.123289671075393487e-02 7.926195567395215302e-02 3.955791702352869921e-01 1.344046533879381444e+00 6.201876125582154176e-01 1.562518960443720184e+00 -1.214575624165534329e+00 4.512378840609980735e-01 1.951211193171276947e-01 -2.473615375375235015e+00 7.284715637755398987e-01 -9.239495031446388618e-01 -1.830990901591891817e-01 -1.532958534441020593e+00 -2.007492602091789091e-01 -6.043639088378955915e-01 6.552521456225128549e-02 -6.780172897377407804e-01 -4.040224669083222753e-01 -1.153081154904318284e+00 -5.837337110402597284e-01 1.428027407426848860e+00 5.744437415263006219e-01 -1.015512080733874667e+00 -4.881419894112724034e-01 -5.346798636558245388e-01 -6.438165546774828885e-01 -2.244442225118158107e-01 -9.231092227547940121e-01 6.098184338345480349e-01 -6.856965591634886503e-02 -6.109980570733480887e-01 1.352241413722601315e+00 3.771546494040010633e-01 -2.301957006975703379e-01 -1.551451772035985777e-01 3.274508174515863290e-01 2.222294006908394348e-01 8.980467552087817440e-01 -9.905651502240330197e-01 -8.228769252533613132e-01 -2.738254545422196817e-01 1.956376081802345901e+00 -3.787708586398376154e-01 -9.026654527376993808e-01 1.737273112135656328e-01 2.440721829085566785e+00 -2.964206242096061317e-01 -6.239561937288227167e-01 7.647557500460673285e-01 -9.919719025970720194e-01 -1.514058900063426361e+00 -9.380532275716906287e-01 -3.097105182823970182e+00 -8.484005647926962101e-01 2.104270367667012920e+00 3.437043697296274791e-01 -1.374960823377932462e+00 9.273588993223167432e-01 -1.725747046266661311e-01 -2.488013843625823895e+00 1.184755049770138902e+00 2.053267620268975246e+00 -6.149112524911302252e-02 -1.770929229614583711e-01 -4.130685787218543181e-01 -8.143586640172905122e-01 -1.289294611295335624e+00 -2.470038158575054155e-01 -1.593802551739018858e+00 1.433958688511520647e-02 8.885550890421577419e-01 3.825769394012146218e-01 9.664168232914905898e-01 1.316014538381793164e+00 -4.509705225197451761e-01 -1.281646265791560824e+00 -3.529968810072437457e-01 -1.546134171481282182e+00 5.383030210454795572e-01 -1.186631884460751934e-01 -6.306404377772708569e-01 -1.165047556126735717e+00 2.011277987684645829e+00 8.966389326194784681e-01 -1.794072354006406578e-01 -4.582310607184776445e-03 3.476449625947517635e-02 -7.821890003836108329e-01 7.602822290040177622e-01 1.871289340108550636e+00 1.490879922590311102e+00 -9.931396988439064599e-02 -2.449728074177879578e-01 8.120861480894269180e-01 -1.270598229327281614e-01 4.808991218223612751e-01 -2.670941967031656081e-02 -1.879097325490667048e-01 -6.822899699090604342e-01 -6.608624274731215165e-01 -1.479526236327234789e+00 -4.112212121664684528e-01 1.293861724265890634e-01 2.671429190773627615e-01 1.148718143753660437e+00 7.489130533918091082e-02 -1.251093311532203600e+00 -8.124580595468967603e-01 6.649492236570209158e-01 -4.765839723654226590e-01 1.933968796157370662e-01 1.003747044129010169e+00 -2.337763510530121713e-01 2.344223497696197034e-01 5.620709781276106431e-01 1.686443063708800982e-01 2.969325554786846899e-01 -7.323992628484042866e-01 3.975957679502945541e-01 1.204121869622767349e+00 -1.086208299985597509e-01 -2.596803112163643679e-01 -1.602096024972327282e+00 3.404764557907997702e-01 -1.125226282217601792e+00 5.534859473338197278e-01 1.979606472678493878e+00 -3.846573729736758596e-01 2.349705642949774798e-01 6.196861138051246165e-01 -1.387141546423476535e-01 5.972069062936145034e-01 1.747831402470940154e-01 2.026000825739957267e-01 -5.425962155748964566e-01 -9.379640615805762138e-02 -4.987496681290255474e-01 -2.665836849486930560e-01 -4.272737062408986652e-01 -7.851088992434598901e-02 1.727986408133412422e+00 6.637785286691266773e-01 4.823197580248227423e-01 -1.659370986404826942e+00 2.765192964733854120e-01 -4.705892174101153347e-01 6.241372805784567435e-01 8.778617460688140639e-01 -2.994496134014252853e-01 3.616946688240203489e+00 1.222285116355382684e+01 1.720429150525168183e+01 2.809639651891076539e+01 4.124022202967384487e+01 5.133650305129171443e+01 7.481510621331588595e+01 9.419474394644311133e+01 1.093875460760534253e+02 1.282470147770763447e+02 1.487599903836922692e+02 1.709678361129077757e+02 1.924992331383835733e+02 2.079174226723474135e+02 2.283153065555197827e+02 2.531265049147667412e+02 2.818046454501762810e+02 3.168575242599134754e+02 3.418812378169948829e+02 3.749267547147046002e+02 4.002274956821008232e+02 4.324545276277063408e+02 4.604579662503122108e+02 4.779862756908316896e+02 5.083544853359958324e+02 5.386884503487201528e+02 5.671216006963687732e+02 5.879906630147179385e+02 6.109027064251321235e+02 6.459824547180627405e+02 6.789718220393283445e+02 7.010920576517836480e+02 7.222693418161190948e+02 7.552571413837558794e+02 7.928626676576906220e+02 8.114077670153285453e+02 8.257994843995111296e+02 8.592134961375211333e+02 8.845880223220285643e+02 9.206498167772189163e+02 9.532078460723419084e+02 9.813606257874243965e+02 1.009842852168138165e+03 1.042417742855434653e+03 1.050439211749728656e+03 1.084122223000142867e+03 1.112598856792960760e+03 1.131297400536786199e+03 1.151288839979142722e+03 1.180324116068219382e+03 1.208599779602019680e+03 1.244868928427417131e+03 1.282231134157090992e+03 1.305996717685596195e+03 1.346688386353075884e+03 1.381679636021156512e+03 1.417667139829480675e+03 1.429176390809733221e+03 1.457477276657162520e+03 1.478221570617240559e+03 1.506559230733401137e+03 1.523225033188710995e+03 1.567453117805546071e+03 1.593865248361007161e+03 1.612020458164900674e+03 1.647701424817801808e+03 1.687607378744209882e+03 1.712199637544575580e+03 1.718527590468980407e+03 1.743641496102716474e+03 1.748894197533095848e+03 1.776193151060595255e+03 1.803233899560032341e+03 1.829206901909367616e+03 1.832668156157591056e+03 1.854341694192772820e+03 1.864868124086215403e+03 1.883260619408074263e+03 1.894269708314254331e+03 1.907052840975973368e+03 1.929803630374380191e+03 1.944503218072038408e+03 1.980996512313357925e+03 1.996054804505688935e+03 2.005673403054225446e+03 2.027291195400365950e+03 2.056279852853996545e+03 2.077370401836295514e+03 2.122313934831488041e+03 2.139411200501510393e+03 2.181585412060190720e+03 2.204670393735234029e+03 2.241211114436324351e+03 2.230729795695153825e+03 2.248299347055336966e+03 2.253912721614832208e+03 2.282648852048151184e+03 2.310686403558488564e+03 2.332735064336762207e+03 2.353494330653370980e+03 2.367258542054241843e+03 2.412492499863141802e+03 2.418895634287111079e+03 2.450069664311563429e+03 2.461720362087156900e+03 2.481960994163023315e+03 2.492346031235875671e+03 2.517962523484516169e+03 2.538794501166137707e+03 2.550428283013511646e+03 2.583815467174610149e+03 2.590834141904512762e+03 2.615534593586303799e+03 2.635595049254088735e+03 2.644162188391288964e+03 2.654707339690075969e+03 2.662145643357390782e+03 2.687292871482545252e+03 2.709943786468515555e+03 2.733216631571855032e+03 2.734504059816928020e+03 2.747176183351526106e+03 2.778666256890298882e+03 2.793120375887011960e+03 2.824401564440738639e+03 2.828942134011679627e+03 2.845586709317265559e+03 2.863577161946679553e+03 2.874131501907317670e+03 2.887155512205596096e+03 2.884706610855715098e+03 2.916230021413549821e+03 2.940434682741858978e+03 2.956345409955353716e+03 2.971553025287313631e+03 2.980232518392023849e+03 3.004351488214144865e+03 3.006717300522828737e+03 3.002771830918817159e+03 3.020170131649528685e+03 3.037104929256648575e+03 3.044451330307842454e+03 3.054961705404495206e+03 3.056601007664325152e+03 3.070764255718594541e+03 3.101657656751954164e+03 3.107898874669384895e+03 3.121464441125317080e+03 3.132373137074324859e+03 3.150996118972561817e+03 3.157784595797439579e+03 3.176846540994244151e+03 3.189283994337287368e+03 3.209682178537824257e+03 3.209299190415835710e+03 3.220041309986276246e+03 3.235543622663484712e+03 3.243638644113388636e+03 3.243884962705763428e+03 3.247168557017293097e+03 3.260869439892516766e+03 3.280113370470573045e+03 3.291492772834960306e+03 3.301388650506650265e+03 3.324728433948851034e+03 3.327882344542078954e+03 3.327385598362572182e+03 3.356501161447797585e+03 3.353576570446648475e+03 3.374399677714476638e+03 3.407219621086595453e+03 3.405992322823599807e+03 3.431389314012435989e+03 3.439918975851340747e+03 3.456081119733197738e+03 3.460846113259506183e+03 3.474669404107678019e+03 3.474953462170482453e+03 3.480694401068964908e+03 3.483600039517634286e+03 3.507470291017672480e+03 3.528837705483120317e+03 3.538480568608213161e+03 3.532007607750036186e+03 3.552131923386093149e+03 3.541791707207535183e+03 3.548477486161339584e+03 3.556521245730017654e+03 3.559381715817829445e+03 3.589735485397899538e+03 3.588666164420191308e+03 3.611146350576383611e+03 3.621360191496759853e+03 3.615391517684513019e+03 3.632339131116823864e+03 3.637336490830101866e+03 3.657851566412543889e+03 3.643499488482405468e+03 3.659640940493632570e+03 3.663609713054939675e+03 3.678431115140216207e+03 3.656032529306774904e+03 3.673601104907598256e+03 3.680865232138360170e+03 3.707619704617038678e+03 3.714023044520622079e+03 3.723835149628937870e+03 3.733345864995938427e+03 3.728375417405864482e+03 3.725828072822092963e+03 3.732559158799308989e+03 3.746225890630355025e+03 3.751014862133265069e+03 3.758772177373548402e+03 3.764121981769470040e+03 3.768811597950553278e+03 3.795966893979235920e+03 3.801794980154644691e+03 3.797919795717406032e+03 3.804525736687261087e+03 3.795549939806950533e+03 3.822277905300671591e+03 3.824059816516873525e+03 3.843352140670911922e+03 3.863606935395147502e+03 3.853699288832724505e+03 3.849404243067197513e+03 3.870601388255863185e+03 3.884425957969336650e+03 3.884126421323593604e+03 3.892061185870343706e+03 3.896691523905830309e+03 3.892225895736705297e+03 3.891834971899049833e+03 3.905068557458694613e+03 3.898198812204510887e+03 3.877988149350965614e+03 3.869812346656827685e+03 3.892759514267851046e+03 3.900693718290834113e+03 3.906011299882474304e+03 3.918267033438211911e+03 3.925301327797335489e+03 3.914972337323461943e+03 3.916060500574755679e+03 3.924157638009845869e+03 3.950691302587333666e+03 3.937125794736478838e+03 3.930567581581701234e+03 3.963595405515632592e+03 3.961959401418564994e+03 3.967497414766411111e+03 3.957553535283633664e+03 3.951049452182402547e+03 3.942148764129023220e+03 3.962211548204308201e+03 3.949646860765015845e+03 3.956271155969337542e+03 3.941902289072606891e+03 3.933879300017639252e+03 3.953623913573744630e+03 3.948249006893873229e+03 3.946299041167244923e+03 3.972965653710718925e+03 3.988630617593853003e+03 3.965797511421117633e+03 3.964554837992674038e+03 3.977002937714006293e+03 4.001011033705532554e+03 3.985121109339239410e+03 3.967172060026858162e+03 4.001431538463405559e+03 3.982600318526339379e+03 4.012925267674896077e+03 4.010092866407504516e+03 4.011589256336012568e+03 4.021192140331695100e+03 4.021522405108257772e+03 4.050539306791014496e+03 4.051738372708484803e+03 4.053395491744946412e+03 4.054991631510366915e+03 4.048501364887933505e+03 4.082139053284640795e+03 4.090034598264492615e+03 4.094910872810214187e+03 4.090723842963649531e+03 4.093591955897511525e+03 4.105588275504826925e+03 4.112073014224052713e+03 4.120167157896926255e+03 4.119352849917620006e+03 4.120198950587679974e+03 4.121905886778612512e+03 4.124623173990301439e+03 4.123690468785441226e+03 4.109974289241731640e+03 4.138883035654229388e+03 4.153585126104590927e+03 4.147677597665768189e+03 4.141405131911930766e+03 4.142899595472123110e+03 4.146013533579531213e+03 4.148506639479771366e+03 4.156392145716257801e+03 4.180179696638161658e+03 4.161416608312529206e+03 4.158077983001840039e+03 4.163938586485339329e+03 4.145587690135089360e+03 4.175241250736810798e+03 4.197704010337911313e+03 4.173637743056775435e+03 4.186039756174401191e+03 4.197308507289438239e+03 4.213502559697990364e+03 4.198183013558166749e+03 4.200585969484211091e+03 4.191300566576304846e+03 4.182058707910548037e+03 4.173011851675403705e+03 4.185007132415807973e+03 4.185576428203661635e+03 4.188729147767567156e+03 4.190462501247900946e+03 4.191848551776664863e+03 4.202729356462183205e+03 4.198822870368559052e+03 4.187730769418189993e+03 4.190715489240114948e+03 4.202234949380299440e+03 4.190631505287376058e+03 4.202008011257881662e+03 4.189927789083227253e+03 4.217316402078042302e+03 4.210196210982954653e+03 4.209726628077023634e+03 4.188406459708398870e+03 4.195254085017951184e+03 4.191921579556141296e+03 4.210870408487793611e+03 4.195281795458502529e+03 4.220481334277284077e+03 4.219369891943021685e+03 4.225594432819436406e+03 4.232993183115400825e+03 4.234954943901983825e+03 4.225884173470595670e+03 4.234215032908819012e+03 4.243772525320435307e+03 4.245486788119020275e+03 4.249195059158082586e+03 4.250104893893263579e+03 4.232416636582862338e+03 4.251184992135144967e+03 4.264091121036354707e+03 4.278043401378712588e+03 4.262575304917046196e+03 4.266376073179106243e+03 4.282048455223796736e+03 4.269773573276103889e+03 4.269787496225649193e+03 4.284529931085994576e+03 4.293010270993767335e+03 4.292160621909234578e+03 4.276473038929894756e+03 4.285992508984049891e+03 4.267840503639295093e+03 4.249081166567735636e+03 4.239341430053013937e+03 4.254529825758578227e+03 4.259206081050698231e+03 4.272189948618427479e+03 4.262418145323710633e+03 4.263620825109306679e+03 4.276646674308225556e+03 4.265652212748772399e+03 4.278680142629870716e+03 4.262459483312170050e+03 4.287169881188620820e+03 4.268525577686916222e+03 4.245704924968636988e+03 4.257296885425637811e+03 4.246232811436918382e+03 4.262253221182535526e+03 4.293104939972081411e+03 4.290094533767784014e+03 4.293642729752934429e+03 4.287235559125289910e+03 4.300971292983397689e+03 4.296337324177940900e+03 4.302490855905238277e+03 4.292097439748032230e+03 4.299709802455322460e+03 4.317301151986416698e+03 4.326810782641538935e+03 4.334647052100310248e+03 4.341613530372389505e+03 4.334489556853988688e+03 4.341819405629405082e+03 4.346065352899105164e+03 4.338740196526689942e+03 4.340818716848541044e+03 4.334457365251137162e+03 4.327657283778445162e+03 4.320444041053562614e+03 4.326415940068717646e+03 4.327711745472196526e+03 4.340999689288519221e+03 4.325123311255314547e+03 4.330633267057082776e+03 4.331718705377577862e+03 4.352661215071884726e+03 4.337772166444895447e+03 4.367323385120604144e+03 4.356997496747407240e+03 4.361354542773089634e+03 4.377156430730594366e+03 4.366493779419153725e+03 4.392544577113120795e+03 4.377221584211521986e+03 4.371581589241350230e+03 4.391665937788934571e+03 4.367425765958207194e+03 4.378689802507179593e+03 4.393234628050483479e+03 4.409164658051539845e+03 4.416426917506742939e+03 4.400286192076462612e+03 4.364290690574927794e+03 4.383020760777892065e+03 4.367960031173725838e+03 4.380146044470655397e+03 4.369607459690945689e+03 4.364968884106558107e+03 4.383584091962517050e+03 4.375988361689990597e+03 4.376253220852076083e+03 4.387259714661146063e+03 4.372202479740047238e+03 4.348100786237921056e+03 4.354828998927092471e+03 4.396524450979926769e+03 4.359403348601047583e+03 4.396774674121898897e+03 4.386858748052017290e+03 4.394240400701376529e+03 4.384254389023497424e+03 4.390135717988977376e+03 4.363256715627407175e+03 4.360311797632270100e+03 4.359111568836191509e+03 4.367204435784196903e+03 4.359312861158073247e+03 4.357323331734451131e+03 4.354665556815883065e+03 4.366476916757795152e+03 4.363616502478203984e+03 4.381530200591214452e+03 4.387607356936415272e+03 4.389643725216449639e+03 4.388248954004064217e+03 4.392211592544175801e+03 4.392308206688020618e+03 4.396572400625798764e+03 4.410583411959642035e+03 4.425164977728623853e+03 4.406668802699595290e+03 4.413393655704976482e+03 4.403113606827023432e+03 4.408471794238388611e+03 4.405653942554255082e+03 4.408354220627896211e+03 4.403938097324200498e+03 4.391250542507767932e+03 4.400491504466289371e+03 4.410836579144029201e+03 4.408726964643688916e+03 4.417872087368085886e+03 4.425316146809060228e+03 4.414122920154173698e+03 4.418759075525024855e+03 4.433239977999931398e+03 4.431888184857836677e+03 4.435934445000826599e+03 4.426613873866347603e+03 4.455286192159310303e+03 4.460788358750980478e+03 4.453954107908723017e+03 4.422412372365070951e+03 4.385107562217332088e+03 4.407312885826972888e+03 4.414988950795363053e+03 4.402491244782715512e+03 4.414696994542401626e+03 4.410257570473786473e+03 4.420813171206091283e+03 4.422727874353716288e+03 4.425633971942186690e+03 4.437224014708614050e+03 4.433811980376744032e+03 4.421593794311670536e+03 4.412853553620194361e+03 4.440298668648696548e+03 4.427086450602564582e+03 4.429375934405205044e+03 4.441463147222908447e+03 4.430801036512119026e+03 4.422362971334943722e+03 4.400311680719007200e+03 4.403492167134536430e+03 4.395536507471084406e+03 4.412609670283086416e+03 4.379742710939707649e+03 4.381950135597920962e+03 4.378184656235361217e+03 4.366702061347801646e+03 4.371553740838971862e+03 4.344249794543989083e+03 4.343380267498314424e+03 4.346620108111498666e+03 4.348360543715673884e+03 4.357516262612865830e+03 4.365152696744340574e+03 4.349601751215428521e+03 4.345708860168525462e+03 4.352200489538025067e+03 4.353151615127259902e+03 4.358566198766536218e+03 4.351740738536844219e+03 4.349176085328643239e+03 4.364624828373602213e+03 4.379844924181221359e+03 4.375129023872899779e+03 4.368252886151750317e+03 4.365031704427632576e+03 4.378041954759585678e+03 4.365163509411127052e+03 4.373355637854262568e+03 4.361018166901320910e+03 4.373619177638631299e+03 4.371084556323016841e+03 4.374749708680411459e+03 4.376318421869796111e+03 4.353562265729329738e+03 4.367529055943743515e+03 4.362637319552036388e+03 4.355494438466957945e+03 4.362919265181503761e+03 4.373657789486702313e+03 4.368908517125091748e+03 4.368324529704236738e+03 4.376824844105428383e+03 4.371480112707900844e+03 4.364501109720043132e+03 4.356126027812266329e+03 4.342624402965560876e+03 4.361672379608130541e+03 4.352222386619860117e+03 4.361077230875114765e+03 4.358343446609285820e+03 4.350270828199130847e+03 4.351154399267915323e+03 4.365841244510507750e+03 4.369695230376734798e+03 4.354068444000406998e+03 4.358433762467417182e+03 4.350816068335485397e+03 4.358553978803530299e+03 4.365431241455853524e+03 4.370529560543058324e+03 4.377687535847851905e+03 4.382406884835547316e+03 4.377711770240331134e+03 4.391143594804112581e+03 4.408578394633041171e+03 4.390798205188606516e+03 4.370194996168824218e+03 4.399153506008487057e+03 4.395694545509296404e+03 4.374295349603588875e+03 4.377827642825889598e+03 4.397078877528715566e+03 4.396332479730554951e+03 4.385285073726933661e+03 4.358880524110835722e+03 4.373403667643387053e+03 4.358318538052523763e+03 4.357866203453822891e+03 4.374346940285709024e+03 4.346049668130200189e+03 4.347874039207519672e+03 4.382994473857233970e+03 4.386440723760247238e+03 4.390755142900552528e+03 4.398592776578617304e+03 4.393626071073888852e+03 4.393837609316663475e+03 4.397135135544803234e+03 4.425249715716170613e+03 4.417749534796716034e+03 4.428548345147442888e+03 4.430292806348991689e+03 4.435619931955659922e+03 4.415040189368363826e+03 4.430417128331173444e+03 4.433983739177056123e+03 4.419196911976463525e+03 4.418695787172078781e+03 4.418658893284318765e+03 4.415737873440693875e+03 4.437142165402103274e+03 4.419346428319102415e+03 4.425408782735072236e+03 4.425368424449808117e+03 4.424790024421580711e+03 4.448910223240634878e+03 4.418929092993185805e+03 4.415948314958478477e+03 4.403203966222357849e+03 4.395369096738222652e+03 4.405784681414297665e+03 4.430338105811831156e+03 4.432870152380502077e+03 4.418648843562172260e+03 4.400910947476544607e+03 4.402203876924628275e+03 4.418525278426804107e+03 4.421176550409712945e+03 4.433743350568364804e+03 4.435452651526939917e+03 4.446602167576994361e+03 4.459704909684974155e+03 4.444565014405197871e+03 4.456761064009650909e+03 4.453007216498203888e+03 4.451646323564595150e+03 4.463012257251916708e+03 4.463634619404731893e+03 4.467926896128368753e+03 4.453213686873044026e+03 4.490467257728720142e+03 4.479756715991537931e+03 4.479969000727213825e+03 4.478902933551229580e+03 4.501588101775246287e+03 4.514966897472153505e+03 4.518253787573078625e+03 4.531147442732384661e+03 4.513937841080130966e+03 4.509174542151127753e+03 4.497725724472141337e+03 4.488552565251537999e+03 4.471468331826665235e+03 4.477648944952210513e+03 4.481774334611677659e+03 4.487588136230639975e+03 4.497470531228924301e+03 4.491455098980113689e+03 4.528630174982966309e+03 4.525685989586010692e+03 4.545856784553731814e+03 4.516606011307439076e+03 4.513994925941161455e+03 4.506464604204279567e+03 4.504757164276610638e+03 4.525344179074234489e+03 4.519644736180502150e+03 4.504929285124543640e+03 4.506125472265202916e+03 4.504163060913087975e+03 4.506911021900422384e+03 4.520342079154494968e+03 4.520576690980063177e+03 4.510832434815138186e+03 4.512053674998370298e+03 4.493930861122400529e+03 4.489324199724704158e+03 4.498115381608766256e+03 4.476082505162875350e+03 4.466026790870872901e+03 4.468443334740513819e+03 4.463533301452170235e+03 4.472303217906131977e+03 4.479281114946143134e+03 4.500185748568069357e+03 4.486656724003075396e+03 4.513095654768694658e+03 4.502377968754336507e+03 4.481438253750821787e+03 4.496979062742356291e+03 4.481825925868050945e+03 4.487923369522404755e+03 4.482748054760761988e+03 4.475735028362229968e+03 4.465688518060274873e+03 4.480137040401690683e+03 4.487696548662805071e+03 4.488493863246382716e+03 4.486456486274329109e+03 4.507172760541348907e+03 4.505997116194665068e+03 4.517525042859254427e+03 4.520945111594275659e+03 4.525935794998800702e+03 4.522518895321592936e+03 4.494035962594110060e+03 4.479073654802021338e+03 4.479039095627424103e+03 4.441381645690192272e+03 4.448408776798976760e+03 4.437427600670001084e+03 4.421020357311182124e+03 4.443959102975275528e+03 4.416863438202592988e+03 4.437773093150394743e+03 4.445418188524600737e+03 4.438695524806463254e+03 4.445870561030992576e+03 4.449295220072177472e+03 4.436966265246555849e+03 4.433802227410641535e+03 4.452036348616506075e+03 4.438201267939628451e+03 4.426821142775110275e+03 4.438168894012036617e+03 4.426710191119083902e+03 4.423727857029565712e+03 4.454208539314012341e+03 4.437798482342122043e+03 4.415721768372619408e+03 4.424700468852416634e+03 4.439242177307456586e+03 4.468575901496918959e+03 4.451161139198514320e+03 4.483981023940753403e+03 4.482206142883041139e+03 4.470270522450137832e+03 4.478926167241954317e+03 4.465580397677947076e+03 4.466794972469696404e+03 4.459390588087211654e+03 4.464293327075817615e+03 4.466475729699818658e+03 4.474020503220956016e+03 4.493651156914038438e+03 4.488273349325292656e+03 4.507545880183494774e+03 4.485282329051278793e+03 4.494362658211771304e+03 4.498314448730477125e+03 4.510160880872657799e+03 4.501261312492638353e+03 4.513872962828837444e+03 4.527613123395134608e+03 4.518105079153491715e+03 4.517931234385941934e+03 4.512018088972014993e+03 4.521836809874855135e+03 4.514937895582816964e+03 4.522072390537896354e+03 4.513487803763293414e+03 4.526480730742915512e+03 4.538882789462777509e+03 4.538908541267419423e+03 4.531772504427503918e+03 4.548519360857285392e+03 4.544121647002549253e+03 4.543717384373072491e+03 4.558967218213892920e+03 4.534388187312800255e+03 4.542378414886080463e+03 4.524613214085915388e+03 4.509833815120467989e+03 4.537290549601700150e+03 4.519249506311432924e+03 4.514538595128301495e+03 4.502793128215926117e+03 4.521413594615906732e+03 4.498804071514220595e+03 4.499658106592116383e+03 4.504056640235332452e+03 4.486569160599150564e+03 4.490104971123550058e+03 4.494061563869749079e+03 4.496765300229107197e+03 4.481366357934058215e+03 4.509856193843696019e+03 4.485083979165589881e+03 4.482259166518553684e+03 4.496449111516517405e+03 4.508946015678005097e+03 4.494063955664616515e+03 4.483260043386421785e+03 4.492728072370807240e+03 4.486304280761070004e+03 4.513679516397894986e+03 4.479559612194697365e+03 4.478607957696847734e+03 4.478280389047162316e+03 4.460321562550000635e+03 4.480978477627756547e+03 4.468731947632274569e+03 4.467409582921122819e+03 4.475123388805499417e+03 4.492864562386423131e+03 4.484502500158839212e+03 4.479407374439811974e+03 4.461592770722775640e+03 4.476452229070569047e+03 4.481788196400342713e+03 4.506955545436279863e+03 4.509707322497221867e+03 4.514615672854610239e+03 4.511251222913805577e+03 4.509157922769127254e+03 4.522604220654885467e+03 4.525064328189107982e+03 4.512100313520383679e+03 4.496780235807264944e+03 4.506574335937877549e+03 4.490452628243762774e+03 4.509830251450252945e+03 4.492271190847076468e+03 4.491803533966944997e+03 4.509869819750690112e+03 4.509192358254235842e+03 4.509375581663261073e+03 4.522537960474345709e+03 4.533641140063577041e+03 4.531574587397182768e+03 4.528410619312657218e+03 4.550527434444733444e+03 4.538402250030592768e+03 4.546333904991695817e+03 4.553484887333916959e+03 4.549987445873325669e+03 4.564982139385485425e+03 4.540267438378716179e+03 4.541801771183364508e+03 4.531505488865784173e+03 4.522332160241428028e+03 4.512357686576950073e+03 4.519000819441692329e+03 4.531815313942208377e+03 4.517989973676341833e+03 4.495165157925597669e+03 4.533522623402763202e+03 4.545753471564511528e+03 4.528999187999147580e+03 4.526637743159587444e+03 4.536877799139745548e+03 4.541420724244489975e+03 4.540623366822013850e+03 4.554777319957390318e+03 4.560736613552559902e+03 4.567277150761525263e+03 4.554256908861894772e+03 4.568741957017055938e+03 4.552005256418446152e+03 4.555780969241061030e+03 4.555487003225318404e+03 4.561504749854783768e+03 4.576178524342304627e+03 4.573185190340773261e+03 4.570194670427524215e+03 4.568338035657555338e+03 4.557494883464934901e+03 4.572686568589179842e+03 4.560558704767247946e+03 4.560190405630864007e+03 4.550642713288561936e+03 4.557654293046869498e+03 4.559974896960339720e+03 4.554501763285513334e+03 4.567933596555506483e+03 4.564843744567380782e+03 4.575859498711034576e+03 4.550788522470432326e+03 4.551075494027956665e+03 4.567163518001330885e+03 4.577585884603772683e+03 4.569412726461809143e+03 4.566413300699091451e+03 4.553105701874702390e+03 4.558088165733329333e+03 4.565095566346819396e+03 4.540053943635528412e+03 4.558972991700063176e+03 4.571423568751092716e+03 4.578779444203708408e+03 4.596901634437893335e+03 4.577914340968752185e+03 4.589489469413080769e+03 4.590773934325166010e+03 4.600978989805146739e+03 4.604464054306798971e+03 4.580946690968388793e+03 4.602468975170981139e+03 4.571463969485675079e+03 4.561481627993051006e+03 4.543354005244658765e+03 4.545581946642788353e+03 4.546497135939822329e+03 4.547396325290515051e+03 4.550731308007205371e+03 4.549716113933881388e+03 4.568771070063735351e+03 4.551730334687043978e+03 4.555929116884542054e+03 4.557312976561463984e+03 4.554098803896796198e+03 4.574204947836384235e+03 4.576736484365634169e+03 4.565568871946740728e+03 4.560120901588092238e+03 4.566324402787142390e+03 4.561255988163752590e+03 4.576810566477314751e+03 4.577853572487689235e+03 4.591541775569873607e+03 4.587678668668200771e+03 4.597471681803757747e+03 4.595401181670747064e+03 4.607965168455641106e+03 4.605964933260628641e+03 4.612562063736580058e+03 4.626418859046577381e+03 4.628383457001485112e+03 4.607136840035834211e+03 4.617752733995554081e+03 4.589773216342559863e+03 4.575463665643372224e+03 4.578367543759810360e+03 4.561313245947636460e+03 4.561768666087445126e+03 4.562597046680633866e+03 4.570163780087012128e+03 4.564505383550681472e+03 4.536885847934860067e+03 4.543700476616683773e+03 4.561469410847988911e+03 4.534823931464153247e+03 4.542481607225979133e+03 4.565862857149867523e+03 4.551631180618263897e+03 4.570539747203329171e+03 4.576570694999477382e+03 4.562459621351105852e+03 4.567003595361952648e+03 4.561576429678112618e+03 4.556149077131191916e+03 4.560728716142582016e+03 4.543797163681764687e+03 4.533493039726917232e+03 4.538666716180259755e+03 4.555105859220764614e+03 4.519588482466499045e+03 4.543129584308034282e+03 4.548272018923576070e+03 4.560071353924924551e+03 4.563273200146297313e+03 4.556895532332975563e+03 4.578851682070311654e+03 4.587524597484457445e+03 4.576477090112285623e+03 4.601810721787354851e+03 4.599227913856845589e+03 4.587892082278438465e+03 4.591355980468508278e+03 4.589583186230486717e+03 4.599913665602587571e+03 4.599918593157880423e+03 4.599064629394885742e+03 4.611024250014334029e+03 4.618802023054414349e+03 4.621713910234254399e+03 4.631812079528865979e+03 4.610916201456589988e+03 4.606947631183337762e+03 4.592295719683166681e+03 4.585456310428873621e+03 4.607685509773496051e+03 4.602220185382896489e+03 4.596460963425203772e+03 4.589159088314641849e+03 4.573119751047355749e+03 4.556545555298347608e+03 4.552562627479624098e+03 4.561788115247716632e+03 4.542259692073394945e+03 4.562784488610820517e+03 4.568454465316327514e+03 4.549298781216585667e+03 4.564210853616120403e+03 4.546439289884055142e+03 4.565763887532680201e+03 4.551278538586784634e+03 4.563956635203928272e+03 4.564141759348622145e+03 4.556232752685470587e+03 4.557251931458429681e+03 4.574144465415606646e+03 4.556432972889020675e+03 4.585098378235069504e+03 4.568770124033820139e+03 4.558680161763050819e+03 4.547617192061530659e+03 4.546503836483349914e+03 4.541598632055199232e+03 4.566520806208572139e+03 4.560843905938802891e+03 4.549179866275238965e+03 4.552723152442582432e+03 4.554881957214322938e+03 4.525503519366153341e+03 4.525080605431662661e+03 4.535149005091803701e+03 4.535005539874795431e+03 4.545549955286982367e+03 4.540867264432617958e+03 4.536173765657631520e+03 4.534811032395042275e+03 4.536271302205879692e+03 4.530560627344756540e+03 4.523337954699516558e+03 4.521588526191574601e+03 4.523325443557621838e+03 4.544782287970309881e+03 4.542681793210756041e+03 4.551989511688921084e+03 4.550988180716793067e+03 4.556121012106754279e+03 4.561466496175857174e+03 4.558164868526948339e+03 4.562003779723631851e+03 4.578890929061430143e+03 4.595236112972353112e+03 4.584843720778093484e+03 4.570549775343743931e+03 4.581640925315737150e+03 4.567181000233762461e+03 4.576621521912607932e+03 4.574975536366420783e+03 4.578840617759845372e+03 4.584117315996508296e+03 4.568996300564150260e+03 4.593411850760900052e+03 4.570521485691691851e+03 4.582120208047318556e+03 4.577886634900454737e+03 4.565074929840133336e+03 4.583010567921743132e+03 4.591065452539330181e+03 4.578354927920097907e+03 4.585847148357740480e+03 4.588329816292569376e+03 4.588935544585452590e+03 4.592383955962361142e+03 4.595064499107489610e+03 4.589405038418569347e+03 4.571949283497106080e+03 4.573379098761823116e+03 4.574475369162806601e+03 4.567910646383970743e+03 4.555826180699445104e+03 4.553249544554925706e+03 4.560071873633298310e+03 4.568681823495948265e+03 4.567377418326886072e+03 4.558137784238154381e+03 4.569179385651485973e+03 4.554490421566026271e+03 4.552214717910620493e+03 4.531425068806457602e+03 4.532127065405524263e+03 4.534391739560097449e+03 4.540389953279283873e+03 4.561803265550276592e+03 4.536515796380489519e+03 4.563113092807275279e+03 4.564937420904343526e+03 4.569330482987798860e+03 4.541727868830013904e+03 4.556996717797622296e+03 4.548153412575280527e+03 4.578383474017270601e+03 4.571958289968536519e+03 4.555843565087742718e+03 4.547198211061543589e+03 4.556449642678983764e+03 4.561199810527514273e+03 4.568061266963623893e+03 4.548035838873353896e+03 4.548738253195630932e+03 4.556429154132443728e+03 4.539223424076874835e+03 4.555730329426020944e+03 4.559006336580935567e+03 4.563472079326136736e+03 4.570231986090645478e+03 4.554499108178508322e+03 4.542853003301052013e+03 4.553708578760248201e+03 4.559619978113410070e+03 4.553740608268861251e+03 4.578244818616828525e+03 4.585118440737766832e+03 4.559418580062407273e+03 4.569751766174141267e+03 4.569383631831660750e+03 4.553375972890458797e+03 4.552895883122504529e+03 4.562234300060174064e+03 4.567121994937452655e+03 4.569735230521696394e+03 4.588446412220539059e+03 4.570577641538440730e+03 4.563909869140106821e+03 4.565994854324028893e+03 4.579719555323525128e+03 4.555441108896696278e+03 4.567943473802299195e+03 4.568912500122093661e+03 4.553439115220638996e+03 4.571639270303305238e+03 4.557566046919666405e+03 4.556739631083677523e+03 4.564894175747597728e+03 4.575472449769747072e+03 4.587447151945965743e+03 4.608714369327385612e+03 4.598827259132286599e+03 4.605269974909895609e+03 4.614261026689840037e+03 4.621704780886593653e+03 4.650547742992866006e+03 4.653948471955034620e+03 4.644525274806869675e+03 4.636239413062603489e+03 4.627731061101259002e+03 4.635145145513917669e+03 4.623514234868131098e+03 4.642134445825269722e+03 4.640195410227928733e+03 4.630660421537064394e+03 4.643149300094139107e+03 4.634656106582721804e+03 4.661968312631597655e+03 4.654877503031192646e+03 4.648751226015456268e+03 4.657828799216183143e+03 4.651810958385832237e+03 4.648545972341162269e+03 4.673635112953083990e+03 4.661903026606934873e+03 4.673252203410810580e+03 4.671159046963279252e+03 4.660780957020843744e+03 4.664816378672470819e+03 4.660012523652785603e+03 4.670083063689128721e+03 4.662715524165694660e+03 4.669519915266354474e+03 4.678840420629609980e+03 4.672664685772543635e+03 4.679352442257919392e+03 4.678519047546652473e+03 4.679579814606089712e+03 4.665980611784210851e+03 4.667048195244745330e+03 4.657268199909352916e+03 4.664068087086730884e+03 4.652957366809610903e+03 4.637022510264449011e+03 4.646087734304955120e+03 4.640155024430443518e+03 4.634176644995961396e+03 4.646891658871129948e+03 4.637981201920506464e+03 4.628742869026934386e+03 4.643612269978124459e+03 4.617267689420231363e+03 4.620165631679102262e+03 4.651061000271993180e+03 4.659954630479066509e+03 4.671804446303712211e+03 4.683900260951881137e+03 4.674473481159431685e+03 4.675678646921372092e+03 4.670674861846816384e+03 4.664995226994507902e+03 4.669827289372103223e+03 4.684271800329289363e+03 4.694720310109144521e+03 4.697260051872757685e+03 4.692034405216624691e+03 4.674379282519270419e+03 4.680859101875023043e+03 4.669984269778965427e+03 4.661199654410776930e+03 4.665176920751267062e+03 4.665900834132046839e+03 4.645478879470781067e+03 4.655029637832888511e+03 4.666375940529613217e+03 4.676287793334288835e+03 4.670534064470680278e+03 4.680756870343208902e+03 4.669822222392394906e+03 4.672041101816907030e+03 4.669906442661351321e+03 4.666864802742919892e+03 4.666955488338933719e+03 4.646247504146575011e+03 4.637060891001679011e+03 4.634960962292128897e+03 4.647556574775377157e+03 4.624740394057116646e+03 4.632832172542574881e+03 4.643329305342366752e+03 4.661701509614526913e+03 4.663994275381995976e+03 4.665840166099505950e+03 4.654955989884088012e+03 4.654261620963878158e+03 4.653368772958497175e+03 4.653159075709761055e+03 4.646875937965738558e+03 4.636978710483720533e+03 4.623848374126656381e+03 4.624310996452011750e+03 4.638717004743941288e+03 4.641664746779895722e+03 4.660721546864097945e+03 4.661857408707432114e+03 4.647134318979393356e+03 4.646259796069990443e+03 4.620876481773877458e+03 4.616865046797336618e+03 4.632184082361851324e+03 4.618742043778749576e+03 4.598661868597846478e+03 4.613699668717467830e+03 4.613269361896539522e+03 4.612067549610434071e+03 4.629829663905371490e+03 4.634257764764774038e+03 4.649583526494278885e+03 4.638918257867478133e+03 4.640788730257333555e+03 4.652954247049280639e+03 4.624539506023762442e+03 4.626043447971997921e+03 4.615693764936874686e+03 4.627149175801246201e+03 4.628871027463743303e+03 4.621731470676751087e+03 4.637803513032385126e+03 4.629398477151455154e+03 4.618033207352034879e+03 4.619048237590396639e+03 4.627431044976966405e+03 4.608977568354390314e+03 4.617014427429238822e+03 4.612595179041856682e+03 4.617151982780676917e+03 4.618937260228806736e+03 4.608211382883634542e+03 4.622973953094940043e+03 4.610204379324513866e+03 4.619686643733653000e+03 4.630641186261967960e+03 4.607157788918710139e+03 4.622416850865124616e+03 4.598881226391205018e+03 4.602828000635607168e+03 4.585545024468957308e+03 4.598261125961887956e+03 4.578429460371668938e+03 4.579563928036936886e+03 4.583320270674249514e+03 4.570440824555741528e+03 4.552359895228422829e+03 4.556824104435286245e+03 4.538192804391971549e+03 4.538390464463012904e+03 4.539558803126767089e+03 4.538332029608044650e+03 4.540011714808378201e+03 4.539544754487400496e+03 4.524092667722850820e+03 4.513683598953006367e+03 4.510199493835097201e+03 4.512826868105285030e+03 4.515484489888232019e+03 4.503845953912659752e+03 4.494094127369692615e+03 4.494557612454937953e+03 4.485399011664299906e+03 4.514062086849326079e+03 4.510411879841491100e+03 4.509970205744198211e+03 4.500307750339080485e+03 4.514682127916524223e+03 4.506622296617425491e+03 4.494892910962259521e+03 4.487383242853626143e+03 4.480575973106380843e+03 4.481063596768965908e+03 4.479333504063239161e+03 4.464603052293830842e+03 4.469108177713653276e+03 4.473896793464281473e+03 4.485085803077120545e+03 4.486815582329581048e+03 4.485389624736325459e+03 4.487538544510610336e+03 4.488153187438955683e+03 4.467464284593918819e+03 4.463123023116289005e+03 4.450649169253918444e+03 4.460970497518732373e+03 4.451461086908554535e+03 4.453033542931882948e+03 4.425448945818352513e+03 4.438184869561483538e+03 4.442153481636021752e+03 4.433089100130513543e+03 4.448331220258632129e+03 4.442584441321931081e+03 4.461529036089247711e+03 4.469175993740433114e+03 4.469473966165871389e+03 4.459653972794689253e+03 4.457617011573760465e+03 4.471021749704865215e+03 4.463844615325891937e+03 4.447228176644118321e+03 4.458802978502135375e+03 4.418828587009713374e+03 4.416219388765199255e+03 4.408252034132040535e+03 4.430641601480235295e+03 4.411498137670380856e+03 4.429520869898246929e+03 4.419789694679770037e+03 4.409716359291863228e+03 4.419081141071330421e+03 4.428093957806775506e+03 4.430202526313766612e+03 4.423263629099399623e+03 4.424200871551029195e+03 4.422078296649302501e+03 4.421774091930145914e+03 4.410543199280472436e+03 4.423625703386180248e+03 4.412146060815651254e+03 4.427347181091492530e+03 4.437129358332444099e+03 4.434788700053875800e+03 4.442861636625138999e+03 4.451288928279663196e+03 4.451989939017278630e+03 4.430496446535405994e+03 4.428424994897064607e+03 4.431425098202937079e+03 4.413401355724400673e+03 4.411934076824534714e+03 4.425965813117933067e+03 4.435181732696628387e+03 4.421306627060857863e+03 4.398503583589184927e+03 4.403978901189016142e+03 4.397398099609106794e+03 4.393852010722481282e+03 4.385717394777650952e+03 4.374107549720225506e+03 4.373351128655845969e+03 4.383119211378969339e+03 4.361894146927431393e+03 4.374571317949684271e+03 4.369659524758332736e+03 4.380428507031196204e+03 4.372604091068034904e+03 4.379640879609861258e+03 4.379899299325092215e+03 4.392953662684216397e+03 4.423419591559396395e+03 4.408436203547796140e+03 4.420165536302340115e+03 4.413864229820062064e+03 4.400875103671814031e+03 4.396979951892416466e+03 4.407852333229095166e+03 4.402103526074114598e+03 4.415669818674975431e+03 4.415052248317524572e+03 4.429788864255116096e+03 4.432568649088058919e+03 4.408181648341882465e+03 4.425728415964341366e+03 4.439872556010523112e+03 4.450423983711525580e+03 4.449945711801906327e+03 4.443302755239345061e+03 4.449251383707848618e+03 4.452878997380543296e+03 4.444152523510719220e+03 4.452199508566148324e+03 4.447886467158324194e+03 4.461034093663397471e+03 4.443688039918299182e+03 4.461852558934047011e+03 4.450561542229303086e+03 4.448120265655564253e+03 4.436784103350619262e+03 4.457039202085118632e+03 4.477360362054694633e+03 4.468871089898968421e+03 4.458631272906992308e+03 4.468477217524271509e+03 4.460093600588441404e+03 4.463914502733687186e+03 4.466616656330057594e+03 4.449037714888924711e+03 4.440589386287137131e+03 4.429522878544834384e+03 4.438230384800192041e+03 4.441075872826204431e+03 4.437295879432339461e+03 4.461195852998289411e+03 4.465728963104623290e+03 4.439768928128988591e+03 4.427932959650734119e+03 4.440860922802325149e+03 4.454299675410725285e+03 4.441048753594261143e+03 4.433553376695947009e+03 4.432666579446749893e+03 4.441641264066518488e+03 4.443820759079096206e+03 4.423217266162053420e+03 4.425221866985492852e+03 4.430782349172064642e+03 4.440438638742164585e+03 4.443182919269133890e+03 4.445209587378071774e+03 4.442377885575880100e+03 4.457102877160573371e+03 4.424743565949409458e+03 4.435252729422456468e+03 4.435916472786441773e+03 4.406741342537471610e+03 4.454011938648892283e+03 4.454809799759901580e+03 4.467562476413147124e+03 4.478526847895576793e+03 4.452485378052929264e+03 4.448834914032742745e+03 4.464243302393368140e+03 4.458815240614765571e+03 4.446831467343600707e+03 4.459400925865382305e+03 4.463021512079131753e+03 4.459181828845568816e+03 4.456636209491366571e+03 4.444189027827027530e+03 4.444341157069436122e+03 4.433679421919322522e+03 4.440425350650374639e+03 4.450044706379721902e+03 4.427084365465062547e+03 4.441698442458703539e+03 4.459963469720433750e+03 4.434560125269843411e+03 4.423705563806868668e+03 4.414779641302729942e+03 4.425576258277003035e+03 4.425441818175962908e+03 4.433186287880675081e+03 4.425807643605840894e+03 4.421612110234144893e+03 4.445886779689207287e+03 4.441219619573902492e+03 4.463062568799547989e+03 4.432842497272159562e+03 4.427594934898282190e+03 4.440887728302057440e+03 4.444217325526797140e+03 4.431584444692898614e+03 4.441806903553895609e+03 4.438003573045085432e+03 4.458840968274654188e+03 4.439101641204111729e+03 4.430676792310602650e+03 4.436593763543186469e+03 4.436424318873812808e+03 4.418104672921368547e+03 4.426032561773336056e+03 4.413924064266980167e+03 4.439064271114047187e+03 4.438484165990608744e+03 4.454004982311007552e+03 4.434004433830281414e+03 4.486339908396214923e+03 4.493355435575723277e+03 4.473628096940738033e+03 4.481649659722743309e+03 4.471027744859966333e+03 4.464405952983379393e+03 4.475612638808552219e+03 4.463248030541000844e+03 4.452899911002987210e+03 4.468151668124034586e+03 4.474299830575750093e+03 4.471026245175629811e+03 4.493790483437323019e+03 4.484471608601584194e+03 4.469248725361746438e+03 4.468137627322461412e+03 4.476868103320198315e+03 4.480261109007095001e+03 4.474396105331051331e+03 4.485682946706449002e+03 4.477453735424483057e+03 4.503984749807042135e+03 4.484575901242673353e+03 4.493146973538423481e+03 4.481472520008645915e+03 4.478058806124493458e+03 4.470849797265164852e+03 4.476094662354146749e+03 4.472997652955330523e+03 4.513200239081559630e+03 4.489682582024919611e+03 4.484659092323835466e+03 4.488605796144406668e+03 4.484241051888321635e+03 4.477953347672110795e+03 4.498356861760886204e+03 4.484906190897328997e+03 4.500456477628712491e+03 4.511885620105830640e+03 4.521753175429583280e+03 4.520796346136070497e+03 4.514238977495467225e+03 4.479857396023699039e+03 4.478735159447866863e+03 4.491785120647633448e+03 4.534266908368371332e+03 4.526610951987478984e+03 4.525504613942064680e+03 4.529236949031878794e+03 4.506499140910029382e+03 4.527015536924343905e+03 4.511266541480525120e+03 4.500089604878015052e+03 4.499819278633968679e+03 4.516448695952449270e+03 4.509653689369657513e+03 4.504359804819993769e+03 4.489405680477948408e+03 4.495529706871851886e+03 4.488446092872397458e+03 4.493485466063563763e+03 4.478962595200623582e+03 4.478909777543283781e+03 4.466262196031179883e+03 4.458789323618283561e+03 4.480875410084663599e+03 4.473646864565864234e+03 4.486621856604710956e+03 4.470856367400478121e+03 4.484875109620449621e+03 4.504528011382432851e+03 4.489949499709918200e+03 4.474828820936227203e+03 4.475338719376430163e+03 4.485594012424001448e+03 4.493138376845268795e+03 4.479243994345973988e+03 4.468206813285994940e+03 4.499956576680596299e+03 4.483208223075299429e+03 4.482655316949393637e+03 4.477016311707969180e+03 4.477794848591993286e+03 4.475136875003250680e+03 4.479155424664870225e+03 4.474976307550986348e+03 4.473235613864529114e+03 4.484292114291904909e+03 4.495678932957568577e+03 4.504670344793972617e+03 4.494471318311200775e+03 4.499749204781424851e+03 4.498339711732362957e+03 4.479309977865120345e+03 4.469241082339824970e+03 4.469947856489679907e+03 4.442441565666678798e+03 4.464628416495599595e+03 4.463840302074190731e+03 4.457256219551087270e+03 4.452643272829555826e+03 4.473446726467537701e+03 4.480543090697073239e+03 4.471132414965625685e+03 4.457618668730550780e+03 4.478398464849832635e+03 4.462207987485906415e+03 4.487422370924911775e+03 4.485340464213016276e+03 4.464015495404771173e+03 4.472201126445252157e+03 4.478585757835169716e+03 4.461774719529045797e+03 4.482700742497825559e+03 4.482258366430394744e+03 4.491852095616196493e+03 4.496592188124715904e+03 4.499660941815850492e+03 4.490109589015941310e+03 4.493027935592778704e+03 4.494197196614745735e+03 4.476389840553815702e+03 4.480395950179446118e+03 4.473546604780947746e+03 4.479931598461703288e+03 4.483606507133041305e+03 4.474331089373223222e+03 4.457477808113252649e+03 4.457770229417314113e+03 4.496392421671480406e+03 4.492331883078689316e+03 4.486938131924365734e+03 4.494748863929336039e+03 4.493997342285886589e+03 4.509642694338014735e+03 4.509821655224352980e+03 4.512821064218819629e+03 4.507478110611212287e+03 4.526063189658590090e+03 4.516979283801817473e+03 4.513056575697918561e+03 4.508442587014547826e+03 4.517926458284629007e+03 4.527789622876614885e+03 4.538408927039749869e+03 4.538086208748290119e+03 4.543677616868469158e+03 4.534038716514247426e+03 4.528511607775320954e+03 4.524880591226794422e+03 4.519224308744538575e+03 4.530422719825769491e+03 4.537052818584546003e+03 4.514877415880545414e+03 4.534516905660999328e+03 4.539504368042711576e+03 4.553444551111345390e+03 4.561132788296630679e+03 4.545490932936121681e+03 4.545078870534795897e+03 4.548713697597786449e+03 4.545626847662944783e+03 4.555831727662005505e+03 4.545546669784586811e+03 4.554904121435500201e+03 4.551356148631320139e+03 4.565407595671422314e+03 4.570853019770481296e+03 4.540962212682978134e+03 4.552743674213288614e+03 4.546440834388169606e+03 4.526059219907790066e+03 4.530476295169492005e+03 4.525961180717253228e+03 4.509105261011460243e+03 4.518599085069368812e+03 4.536014848199359221e+03 4.509729264088514356e+03 4.519581969365461191e+03 4.517384584026666744e+03 4.523934160498011806e+03 4.516542752433651913e+03 4.510168783788758446e+03 4.508869336470970666e+03 4.496785672833941135e+03 4.506296827729653160e+03 4.521860588427822222e+03 4.501069495144091889e+03 4.503921735720640754e+03 4.508224327728715252e+03 4.524896554053852924e+03 4.518200062199374770e+03 4.523799484346910504e+03 4.540252905175101660e+03 4.532648435054671609e+03 4.528801704691653867e+03 4.527365160665431176e+03 4.514349886026908280e+03 4.507329342946501129e+03 4.525149177638067158e+03 4.509806006308750511e+03 4.515710020721507135e+03 4.526223701776764756e+03 4.521101739917098712e+03 4.515769079627237261e+03 4.553680219982154995e+03 4.520646629712718095e+03 4.519610959227593412e+03 4.512978053714856287e+03 4.495756974374562560e+03 4.494744031257869210e+03 4.488451882384989403e+03 4.492196424155844397e+03 4.479519513430164807e+03 4.483677900905347997e+03 4.479535353224460778e+03 4.486163528072310328e+03 4.491027090648932244e+03 4.477253487353244964e+03 4.486925700451414741e+03 4.476476974348996009e+03 4.472004096953412954e+03 4.465628547604167579e+03 4.463769193029400412e+03 4.454005475567281792e+03 4.439076759839686019e+03 4.445522328217102768e+03 4.401537236591282635e+03 4.429749129692596398e+03 4.435870648585229901e+03 4.435467186839918213e+03 4.439802057988263186e+03 4.429022860361553285e+03 4.413080501777720201e+03 4.415610053411566696e+03 4.425779885645406466e+03 4.437342778754555184e+03 4.446227885597795648e+03 4.447469167024460148e+03 4.433637636371605367e+03 4.423230315725983928e+03 4.435608141460618754e+03 4.428016956442402261e+03 4.426062163739476091e+03 4.424057895639821254e+03 4.417380189441774746e+03 4.433770257286545529e+03 4.437688281528749030e+03 4.450762553816059153e+03 4.453085539153089485e+03 4.469643916806241577e+03 4.459374001861820943e+03 4.460522721455334249e+03 4.474082518437604449e+03 4.460368913299258566e+03 4.487494275818891765e+03 4.458333839008457289e+03 4.473018975852794028e+03 4.508764675797045129e+03 4.519246581490651806e+03 4.536537447276363309e+03 4.545895760619206158e+03 4.523204184027959855e+03 4.537551256471545457e+03 4.535484213309950974e+03 4.543867308904164929e+03 4.556391660215777847e+03 4.528421762685549766e+03 4.533261470608956188e+03 4.558239025324724025e+03 4.559095742187345422e+03 4.586094726385936156e+03 4.576735704224886831e+03 4.571667039969605867e+03 4.559737950831146009e+03 4.522198441217723484e+03 4.540835297632668698e+03 4.542189157282424276e+03 4.566130637596088491e+03 4.523821688956259095e+03 4.532159793578799508e+03 4.536735504246806158e+03 4.537660554141906687e+03 4.576372908356048356e+03 4.565514061014116123e+03 4.541970137872683154e+03 4.535710661289739619e+03 4.514637993836234273e+03 4.512092113511718708e+03 4.511098937560652303e+03 4.524641584974177022e+03 4.498434811834305947e+03 4.512756485634128694e+03 4.521042162758855739e+03 4.537129851081690504e+03 4.550648534409007880e+03 4.541985771610756274e+03 4.541260611979834721e+03 4.518935334347655953e+03 4.524298521580481975e+03 4.506921445672631307e+03 4.529046563684375542e+03 4.524705889132098491e+03 4.534762312478721469e+03 4.537050042051659148e+03 4.535370888624074723e+03 4.557247854593276315e+03 4.547500292617102787e+03 4.522908963691147619e+03 4.532165412662258859e+03 4.534156762252947374e+03 4.526562517024193767e+03 4.533652954693456195e+03 4.541275631854008680e+03 4.532391605872346190e+03 4.513303547639672615e+03 4.490585171856610032e+03 4.518631004591708916e+03 4.502465100501814049e+03 4.533116218233547443e+03 4.526886125736850772e+03 4.524056685724639465e+03 4.520278803777635403e+03 4.504398421289420185e+03 4.505982261527747141e+03 4.499388856265405593e+03 4.504727258381414686e+03 4.496228064270474533e+03 4.479395928942552018e+03 4.484273387925677525e+03 4.477546176468865269e+03 4.461461961331858220e+03 4.470275154205062790e+03 4.478568862580307723e+03 4.503378953174813432e+03 4.505706363859081648e+03 4.487213167218769740e+03 4.503988890151087617e+03 4.516382101544719262e+03 4.513535602835055215e+03 4.525226449932994910e+03 4.511770062200424036e+03 4.510970251557773736e+03 4.526509779111806893e+03 4.532340808208078670e+03 4.529781288815913285e+03 4.535445433027536637e+03 4.529005496306192981e+03 4.526100453188790198e+03 4.522061099855501197e+03 4.505635931587693449e+03 4.506324415298930035e+03 4.517403857074808911e+03 4.521948027565324082e+03 4.513380522385245968e+03 4.520913760958595958e+03 4.538981422265796937e+03 4.540839388437955677e+03 4.533676130197779457e+03 4.559827516229023786e+03 4.548294969794576900e+03 4.568199008328368109e+03 4.552599443758470443e+03 4.581748578031596480e+03 4.580081307989059496e+03 4.569385542599147811e+03 4.579787414112617626e+03 4.556873051979467164e+03 4.554498170315828247e+03 4.581147418730755817e+03 4.575706978806379993e+03 4.553672024296023665e+03 4.577558824753726185e+03 4.579822197673642222e+03 4.560964839507786564e+03 4.563732017759896735e+03 4.558321178884724759e+03 4.564357655931966292e+03 4.579682193456702407e+03 4.574329792985490712e+03 4.574494442600721413e+03 4.568282105072975355e+03 4.555025453410473347e+03 4.581587794460053374e+03 4.588423889687172959e+03 4.588165637377424900e+03 4.588147356817851687e+03 4.561199169273310872e+03 4.568900900331354933e+03 4.578133449597809886e+03 4.556191353700189211e+03 4.579819071004404577e+03 4.567349554969907331e+03 4.560727084582511452e+03 4.555623758915950020e+03 4.560469290586313946e+03 4.552679730366154217e+03 4.546067047071338493e+03 4.552097807853236191e+03 4.531238260985590387e+03 4.552715052391862628e+03 4.562341356878680926e+03 4.556307012624900381e+03 4.546845850733843690e+03 4.545548334813098336e+03 4.555725765139488431e+03 4.559293628834496303e+03 4.540820178531406782e+03 4.553117813713513897e+03 4.532086793840980135e+03 4.571306275045333678e+03 4.556235595254782311e+03 4.552153450853067625e+03 4.534735045813710713e+03 4.529808833886857428e+03 4.527646616480012199e+03 4.523021827097501955e+03 4.530104820120785917e+03 4.528763018754582845e+03 4.499411699426851555e+03 4.497892535335885441e+03 4.526717691813482816e+03 4.512816182277232656e+03 4.517451594010160079e+03 4.512855496835244594e+03 4.513075479311723029e+03 4.514645613464996131e+03 4.501011735291388504e+03 4.507892146952225630e+03 4.510013859153926205e+03 4.502427139436317702e+03 4.507369267022982967e+03 4.502767454343033933e+03 4.484831894369191104e+03 4.464520582291853316e+03 4.476919577433614904e+03 4.472013134202727997e+03 4.480254228538713505e+03 4.476828859624302822e+03 4.480708882905109931e+03 4.474189044956210637e+03 4.472976536060000399e+03 4.466428291176981475e+03 4.482042741082699649e+03 4.486281608800770300e+03 4.472001912462314976e+03 4.487218273038164625e+03 4.497767270382272727e+03 4.474982020807443405e+03 4.470522842869939268e+03 4.478925956715016582e+03 4.462364257095513494e+03 4.462414986566182051e+03 4.459371330383215536e+03 4.469244834566288773e+03 4.475193645794627628e+03 4.466279686651728298e+03 4.489353142672250215e+03 4.491431358892492426e+03 4.494865179136928418e+03 4.497308475079989876e+03 4.481062989456449941e+03 4.487204661994497656e+03 4.501681637290335857e+03 4.497219693569652918e+03 4.508888555778978116e+03 4.507045399932893815e+03 4.501998692986780043e+03 4.489060764852462853e+03 4.470372408589522820e+03 4.476390215130995784e+03 4.471299238121634517e+03 4.481244472473726091e+03 4.485332804505126660e+03 4.472703278122542542e+03 4.487929844486397087e+03 4.506738615555359502e+03 4.496476532466431308e+03 4.481818804629140686e+03 4.495176701184475860e+03 4.503803642983099053e+03 4.487136787043462391e+03 4.506823697636180441e+03 4.506464207990611612e+03 4.505277339506146745e+03 4.518043538587590774e+03 4.519040038589636424e+03 4.542421424511434452e+03 4.516883432312115474e+03 4.532309359735452745e+03 4.529846373722809403e+03 4.545769737430571695e+03 4.552958601938083120e+03 4.550652516113505044e+03 4.563872422827283117e+03 4.562781940506946739e+03 4.554821775492113375e+03 4.573734609330424064e+03 4.593391807730629807e+03 4.588736808957160974e+03 4.581725805127878630e+03 4.584517272209823204e+03 4.576494116824371304e+03 4.558684985287392919e+03 4.552348297955763883e+03 4.538525888201706039e+03 4.555802811767645835e+03 4.573249743546633908e+03 4.582424280222114248e+03 4.579581349102657441e+03 4.565361386564622080e+03 4.563808218962486535e+03 4.575951002198483366e+03 4.562258798700657280e+03 4.576383853260750584e+03 4.572583880228863563e+03 4.584049712218216882e+03 4.583583872143400185e+03 4.571449968426547457e+03 4.558460989562631767e+03 4.583395076801052710e+03 4.573212075964996984e+03 4.584692590699446555e+03 4.587627951210081847e+03 4.588216306863834689e+03 4.565626760568723512e+03 4.566016434219593975e+03 4.570824946541882127e+03 4.577653158006143713e+03 4.570012982549486878e+03 4.577927998177138761e+03 4.570090637838469775e+03 4.581244946219117082e+03 4.588237568884784196e+03 4.579392446535109229e+03 4.567354617034763578e+03 4.569881936361944099e+03 4.567380753741255830e+03 4.559409122763227060e+03 4.576529157880720049e+03 4.594449651747901953e+03 4.607611351011134502e+03 4.605940290695965814e+03 4.584697158346054493e+03 4.577427877102706589e+03 4.585493149759564403e+03 4.599757960099553202e+03 4.588083730473832475e+03 4.611143421801452860e+03 4.586815247110313976e+03 4.580604907709740473e+03 4.588757297694008230e+03 4.585429731564572648e+03 4.589421761397489718e+03 4.579269407615762248e+03 4.574945213573796536e+03 4.580738894636392615e+03 4.560267349175981508e+03 4.567514420476572013e+03 4.575233478207356711e+03 4.564501722432602946e+03 4.550409239160891048e+03 4.550124652572315426e+03 4.558541216209949198e+03 4.573244273158867145e+03 4.572264968540917835e+03 4.548807334209401233e+03 4.554063398775270798e+03 4.564932640052147690e+03 4.561138166955027373e+03 4.557350587509024990e+03 4.558847818984943842e+03 4.562137747091209349e+03 4.564322658678825974e+03 4.571528405664237653e+03 4.562136679609685416e+03 4.575026973914900736e+03 4.577009106488877478e+03 4.575347968508560371e+03 4.584105333512918151e+03 4.591313638750760219e+03 4.591600859100526577e+03 4.587700163641777181e+03 4.577573960797008112e+03 4.575167911652602925e+03 4.571829524819687322e+03 4.567416925115210688e+03 4.588605987900241416e+03 4.570250957192200076e+03 4.581257709012640589e+03 4.583548140813506507e+03 4.582437413480432951e+03 4.590216616608775439e+03 4.587152329481717061e+03 4.576502426551252029e+03 4.550153830920455221e+03 4.554121122882712370e+03 4.556668381895809034e+03 4.547693300482195809e+03 4.549831068625936496e+03 4.552538304705000883e+03 4.568823682363874468e+03 4.562643074163295751e+03 4.575183663082497333e+03 4.576992784848538577e+03 4.567061103888970138e+03 4.556355321588325751e+03 4.565551420054440314e+03 4.575486566330494497e+03 4.572568774685233620e+03 4.571058620194653486e+03 4.562699304971471975e+03 4.546712496240038490e+03 4.550146894437368246e+03 4.547886808206974820e+03 4.556521822630134011e+03 4.548960718094801450e+03 4.562856896054443496e+03 4.568405930090877519e+03 4.557227599426499182e+03 4.561990837444264798e+03 4.563129941668840729e+03 4.565287811794592017e+03 4.574327448708841075e+03 4.574419594858611163e+03 4.587111994210590638e+03 4.574710036556977684e+03 4.595594388409217572e+03 4.591900919037772837e+03 4.589914814534607103e+03 4.596196361522795996e+03 4.599405029936552637e+03 4.614031751983827235e+03 4.634438125363057225e+03 4.632756613844488129e+03 4.631299294140402708e+03 4.626945895999419918e+03 4.627192025272267529e+03 4.621217494149901540e+03 4.611966517344062595e+03 4.619311368206756015e+03 4.626436037027830935e+03 4.616834967857794254e+03 4.628465982668167271e+03 4.629150718588532072e+03 4.641764184569261488e+03 4.644169947176339520e+03 4.643500725388587853e+03 4.653491380587958702e+03 4.654933441878712074e+03 4.665903857633007647e+03 4.663340710916028002e+03 4.647607505418261098e+03 4.652318373426031940e+03 4.631700386132144558e+03 4.638079187868064764e+03 4.639155380427512682e+03 4.624960152847349491e+03 4.620804231834388702e+03 4.631624024371231826e+03 4.635183915434004120e+03 4.633604025902407557e+03 4.632955004804090095e+03 4.640171302347961500e+03 4.640490645502728512e+03 4.622686818705727092e+03 4.633703020580865996e+03 4.606166996417544397e+03 4.618382064367496241e+03 4.628197948025517690e+03 4.623256590981953195e+03 4.635666606724617850e+03 4.653690087722028693e+03 4.656440396142352256e+03 4.643569711934350380e+03 4.644495833882598163e+03 4.641649468549057019e+03 4.659695036053293734e+03 4.653402357591837244e+03 4.644623317830863016e+03 4.630546828420768179e+03 4.617482392580764099e+03 4.646291237183680096e+03 4.653240189277719765e+03 4.668492633220475000e+03 4.660160676801391674e+03 4.669132700430976911e+03 4.655588831754409512e+03 4.662917101074109269e+03 4.687718653312535025e+03 4.697686470322031710e+03 4.705752167410767470e+03 4.738343353656809995e+03 4.704701358831745893e+03 4.704791303867171337e+03 4.682384049052479895e+03 4.683361430054560515e+03 4.663950278683520992e+03 4.667953542441853642e+03 4.681146260596801767e+03 4.685600592929794402e+03 4.688302643321925643e+03 4.685980576076821308e+03 4.700147641879799266e+03 4.678508318840659740e+03 4.693758330982587722e+03 4.681606992747766526e+03 4.688660556021620323e+03 4.675101712080880134e+03 4.660545170454732215e+03 4.671050768715656886e+03 4.668381770116940970e+03 4.652530886948576153e+03 4.672837413168897001e+03 4.674602329895468756e+03 4.674764403304992811e+03 4.678153202100913404e+03 4.650599433477776074e+03 4.651330982088420569e+03 4.655741349311911108e+03 4.668850392500782618e+03 4.658368124791687478e+03 4.649413982807944194e+03 4.645182990636764771e+03 4.608821799373124122e+03 4.620634469327357692e+03 4.609268834483606952e+03 4.612360859402786446e+03 4.619199250730434869e+03 4.593919488590105175e+03 4.602995045788386960e+03 4.605670825838891687e+03 4.598103249587136816e+03 4.606260285210052643e+03 4.596905632460505331e+03 4.596967688560001079e+03 4.595758226302877119e+03 4.599072529270330961e+03 4.579381404831116924e+03 4.573478572164678553e+03 4.582557553803840165e+03 4.589179439423971417e+03 4.577055061276281776e+03 4.566069943956751558e+03 4.574148964566164977e+03 4.575066495678579486e+03 4.552747488855235133e+03 4.575620815524263890e+03 4.555748988170157645e+03 4.540500967073892753e+03 4.542655696459172759e+03 4.545002064299544145e+03 4.559444721178255350e+03 4.575214996462155796e+03 4.580666455266728008e+03 4.580477572716250506e+03 4.584628211115031263e+03 4.561444339682430837e+03 4.530986990540363877e+03 4.552180913839423738e+03 4.546004480141225031e+03 4.553731514527107720e+03 4.573243167032209385e+03 4.565138509304110812e+03 4.547476148282374197e+03 4.548182569232001697e+03 4.524408635210324064e+03 4.533941279473209761e+03 4.533291555893290933e+03 4.530880253597399133e+03 4.529519083283805230e+03 4.525444841113518123e+03 4.524840718047283190e+03 4.507330594682539413e+03 4.513134350753409308e+03 4.531963788216487046e+03 4.524034601049110279e+03 4.525544486623941339e+03 4.523768153496645937e+03 4.529055931231664545e+03 4.519525718111164679e+03 4.525956536826382035e+03 4.503611628203729197e+03 4.509345718412617316e+03 4.500447667105161599e+03 4.505778734354193148e+03 4.529378947485639401e+03 4.530421042998527810e+03 4.550763587585460300e+03 4.540278879085512926e+03 4.526006526185794428e+03 4.535583633271923645e+03 4.530817683017266063e+03 4.528368764132977049e+03 4.529878478666581032e+03 4.534457235590213713e+03 4.541017220964759872e+03 4.527775001193661410e+03 4.534913412656330365e+03 4.538697899588905784e+03 4.518455721362938675e+03 4.521562413288566859e+03 4.508608289718607011e+03 4.490139730676853105e+03 4.492012206233846882e+03 4.482679980354833788e+03 4.497806226900396723e+03 4.490428087247495569e+03 4.477027239020701927e+03 4.480613562669593193e+03 4.484178743682631648e+03 4.481777656276605740e+03 4.499016989754280075e+03 4.479104710745778902e+03 4.491713469106644880e+03 4.503982440101854081e+03 4.501089638898642988e+03 4.495413144318269588e+03 4.508308433421941118e+03 4.488141636908552755e+03 4.491424664983916045e+03 4.481689990332570233e+03 4.480529269580178152e+03 4.503396573061902018e+03 4.482723563039181499e+03 4.474425697888354080e+03 4.479819619776943910e+03 4.462019342320074429e+03 4.463886534131628650e+03 4.432324747007416590e+03 4.444343045888981578e+03 4.445741298854955858e+03 4.446510265306097608e+03 4.441302985614051977e+03 4.439933301301934989e+03 4.435596447540161535e+03 4.445127132681703188e+03 4.448551858611129319e+03 4.461824981062127335e+03 4.450993488300645367e+03 4.452977111916129616e+03 4.453686868006951954e+03 4.465898849396518017e+03 4.447006498699169242e+03 4.460062878096852728e+03 4.458159382131480925e+03 4.441550952512612639e+03 4.449867537870964952e+03 4.450904084615697684e+03 4.440289913294023791e+03 4.463564023018340777e+03 4.483799395641241972e+03 4.458995173196895848e+03 4.454981423355895458e+03 4.454811635687808121e+03 4.456378601704140237e+03 4.469121895873076937e+03 4.477246179943390416e+03 4.468169157546665701e+03 4.469757204389642538e+03 4.470909074839508321e+03 4.473272507417906127e+03 4.466891976935320599e+03 4.468650599187234548e+03 4.471237079500993786e+03 4.465605886297258621e+03 4.478142001275462462e+03 4.491822410208707879e+03 4.460830744693871566e+03 4.489171949106495958e+03 4.475583462770786355e+03 4.485255947942292551e+03 4.491242925283490877e+03 4.502337508342839101e+03 4.501905277583890893e+03 4.520906655147796300e+03 4.524246309089943679e+03 4.532444926854144796e+03 4.541869970895456390e+03 4.519177879515508721e+03 4.531270147210526375e+03 4.529967236269510977e+03 4.518509734114905768e+03 4.526760797489610923e+03 4.528467503638787093e+03 4.532384563847329446e+03 4.553957869151721752e+03 4.532964622917547786e+03 4.536602902231999906e+03 4.566674869639361532e+03 4.546215234813684219e+03 4.551279001808022258e+03 4.556443184918698535e+03 4.572667861403175266e+03 4.577341821400791559e+03 4.571554005243268875e+03 4.586722491228698345e+03 4.583235707318372079e+03 4.580825601669211210e+03 4.589176356439972551e+03 4.582239882340204531e+03 4.589819672339826866e+03 4.607866789283292746e+03 4.607411831922172496e+03 4.599387408379785484e+03 4.579093550193617375e+03 4.566651597058807056e+03 4.559774722767502681e+03 4.573544265260471548e+03 4.558696983041300882e+03 4.550250236284149651e+03 4.552082559087589289e+03 4.541625304466003399e+03 4.534170492205036680e+03 4.540744377205869569e+03 4.537162246587012305e+03 4.505732115004841035e+03 4.501260806605154357e+03 4.483226201294869497e+03 4.498875684478787662e+03 4.475999091899288942e+03 4.491911412937182831e+03 4.496482787389603800e+03 4.503767029939810527e+03 4.473442267456191985e+03 4.488082337211963932e+03 4.496998376993537931e+03 4.486587392322553569e+03 4.491701095480866570e+03 4.495230996760434209e+03 4.485565434679320788e+03 4.504246198243558865e+03 4.506506736591630215e+03 4.512625474711814604e+03 4.498340719438871020e+03 4.507554987601115499e+03 4.503397495097345200e+03 4.513665990906655679e+03 4.511016475791387165e+03 4.505305222022278031e+03 4.527333963393499289e+03 4.514097990677854796e+03 4.494997696215154974e+03 4.516477822635287339e+03 4.528271855800073354e+03 4.531497437620023447e+03 4.534156713771084469e+03 4.546337654161001410e+03 4.520447375866298898e+03 4.515901721689624537e+03 4.518260392194940323e+03 4.524045409532892336e+03 4.528536215627835190e+03 4.519394496830147546e+03 4.556906036607171700e+03 4.533558150429518719e+03 4.509404614996195050e+03 4.504613262105130161e+03 4.512275234382552298e+03 4.508864676376014359e+03 4.501000834196178403e+03 4.492426186497275921e+03 4.487249199550249614e+03 4.504803249108090313e+03 4.491295151300170801e+03 4.511795657430167921e+03 4.513267830508137195e+03 4.518880415976524091e+03 4.510676469478372383e+03 4.514961755111703496e+03 4.482448888750614969e+03 4.488201800549465588e+03 4.520627603143590022e+03 4.541281013067868116e+03 4.532075966842376147e+03 4.540268808954347151e+03 4.528402331738115208e+03 4.531514432424694860e+03 4.540708857473274293e+03 4.510641581883895924e+03 4.520221823947692428e+03 4.515177024765606802e+03 4.501914663454771471e+03 4.504249686616350118e+03 4.489245802818537413e+03 4.496960958845406822e+03 4.490075496035137803e+03 4.485414707220660603e+03 4.471302058041870623e+03 4.476299515805564624e+03 4.479818023481442651e+03 4.477353129591769175e+03 4.495904572666335298e+03 4.488892435231555282e+03 4.501138443097013806e+03 4.495377377434258960e+03 4.487825727815225036e+03 4.495966225074508657e+03 4.474361514576981790e+03 4.469597697072606024e+03 4.476099845335290411e+03 4.490953213864790996e+03 4.507656708044686638e+03 4.475801385101464803e+03 4.475176026313291914e+03 4.445883016577322451e+03 4.453045644919115148e+03 4.459712392629394344e+03 4.458084093398678306e+03 4.447534292372055461e+03 4.462084812918140415e+03 4.429458490206821807e+03 4.436259708764266179e+03 4.444586586875330795e+03 4.433213869132080617e+03 4.424674848922143610e+03 4.420712075369630838e+03 4.428289121391439949e+03 4.426363605582521814e+03 4.421488054953872052e+03 4.447304452979263260e+03 4.435960500401550235e+03 4.418617369063516890e+03 4.435157306261606209e+03 4.415983923979621977e+03 4.410453422508380754e+03 4.419857198302781399e+03 4.401536762316944987e+03 4.422016905163705815e+03 4.413733813562166688e+03 4.410958934983496874e+03 4.393262751720170854e+03 4.401337222706639295e+03 4.425906361976806693e+03 4.423384794459335353e+03 4.441996517292347562e+03 4.434107054066367709e+03 4.446033071619222937e+03 4.464110177833693342e+03 4.459386020203523003e+03 4.466316222589734025e+03 4.465845888871541320e+03 4.469522355384699040e+03 4.475830562856763208e+03 4.509503759829211049e+03 4.489921605901189650e+03 4.475890292915224563e+03 4.480774236616584858e+03 4.483979699070365314e+03 4.475964043149021563e+03 4.461720186178638869e+03 4.465574516216074699e+03 4.483065442026227174e+03 4.481385202847756773e+03 4.465357755413109771e+03 4.465474649204630623e+03 4.467790730268828156e+03 4.448183449590994314e+03 4.471414190427944050e+03 4.492158039295512935e+03 4.471225969286550935e+03 4.479398547939497803e+03 4.470281900983703053e+03 4.478055701101843624e+03 4.477618215872396831e+03 4.461524256980217615e+03 4.472693611673108535e+03 4.459218718659975821e+03 4.453458843354915189e+03 4.452275095131677517e+03 4.436343042715765478e+03 4.463820345558987356e+03 4.485344478756645913e+03 4.476085474959561907e+03 4.473062056865341219e+03 4.447933377812400977e+03 4.458708562569438072e+03 4.443911060527682821e+03 4.439975023118839090e+03 4.453664955217512215e+03 4.470842618459384539e+03 4.459802393269973436e+03 4.454653411919895007e+03 4.468916308143002425e+03 4.477507290655022189e+03 4.468370727878732396e+03 4.465188859308645078e+03 4.450782021788651946e+03 4.449744842701062225e+03 4.469798246901970742e+03 4.482314023155827272e+03 4.495387025333205202e+03 4.475374099297536304e+03 4.467527326832731887e+03 4.461555867419302558e+03 4.446785369254224861e+03 4.443161350940815282e+03 4.440270786150199456e+03 4.436511368027011486e+03 4.421185713960913745e+03 4.426539284799418056e+03 4.420538943337831370e+03 4.429689324023488552e+03 4.423807018790739676e+03 4.421058132184752139e+03 4.426695299678460287e+03 4.414080217575269671e+03 4.439024088325462799e+03 4.434667234082978212e+03 4.436192193832685007e+03 4.444368747381047797e+03 4.451295536790262304e+03 4.447422600568132111e+03 4.440091459412379663e+03 4.422312223994720625e+03 4.420148832044837036e+03 4.394843403597054021e+03 4.404023626430782315e+03 4.406975024680327806e+03 4.414528873076561467e+03 4.398150591985036954e+03 4.404550312029330598e+03 4.402145959739154932e+03 4.401963630583141821e+03 4.405041770583389734e+03 4.411205540978964564e+03 4.418249937120734103e+03 4.406143857896711779e+03 4.423599408107906129e+03 4.424719114174943570e+03 4.416930183722865877e+03 4.445907455523487442e+03 4.454680267092840040e+03 4.443392807837110922e+03 4.450263127781541698e+03 4.449989150309519573e+03 4.446483338182955777e+03 4.458165673367881027e+03 4.468527474718091980e+03 4.461582703835828397e+03 4.455019208722775147e+03 4.455491410860705400e+03 4.443772220781994292e+03 4.452936035018714392e+03 4.436719886344518272e+03 4.439048865115883928e+03 4.447067990323684171e+03 4.415735582449431604e+03 4.431666624966099334e+03 4.424440827697481836e+03 4.428863964921880324e+03 4.448770594239206730e+03 4.444186830068730160e+03 4.445946887041278387e+03 4.456474265384478713e+03 4.448716411996437273e+03 4.461379761856660480e+03 4.479604344346509606e+03 4.480044548885368386e+03 4.474724180076789708e+03 4.466168579315752140e+03 4.464916547582343810e+03 4.505581323210051778e+03 4.478877812314965013e+03 4.485152476874269269e+03 4.485027942088568125e+03 4.492887898870354547e+03 4.504814478498745302e+03 4.496039279137479753e+03 4.484332367962379067e+03 4.496825935788812785e+03 4.502433561353457662e+03 4.509098569851046705e+03 4.475533749729415831e+03 4.471962376726502043e+03 4.474978827102649120e+03 4.481553626373680345e+03 4.482894104191957922e+03 4.489456981723674289e+03 4.483155116256803922e+03 4.469841317084004004e+03 4.484469093782348864e+03 4.466135147912977118e+03 4.479081598296481388e+03 4.477978664701715388e+03 4.479459109533080664e+03 4.475548486517431229e+03 4.481473369578973688e+03 4.470458459149119335e+03 4.481126036872788063e+03 4.470911610416972508e+03 4.488165183977508605e+03 4.506027044072418903e+03 4.501806588626917801e+03 4.503267852029247479e+03 4.470170348560630373e+03 4.481094338493007854e+03 4.473473395853319744e+03 4.467338523588633507e+03 4.473365439302926461e+03 4.476332680826328215e+03 4.479771561364443187e+03 4.484934892888673858e+03 4.475577468599204622e+03 4.490677754203521545e+03 4.493202167331115561e+03 4.491427647278374934e+03 4.492001220829823978e+03 4.483203049768884739e+03 4.493557931851965805e+03 4.489000549944930754e+03 4.495053422648803462e+03 4.502085098028540415e+03 4.496343205241661053e+03 4.491103231616231824e+03 4.498151140046923501e+03 4.499794457780913035e+03 4.521588544069946693e+03 4.540511511480161062e+03 4.514468487265347903e+03 4.520459661652546856e+03 4.522378425854125453e+03 4.533908515271751639e+03 4.527057779226728599e+03 4.529822737763969599e+03 4.533391491310525453e+03 4.513894007571728253e+03 4.532869718173255023e+03 4.519894170181058143e+03 4.531537446240015925e+03 4.531244028401157266e+03 4.513455934694075950e+03 4.524842488794626661e+03 4.517519421117984166e+03 4.503259579352149558e+03 4.499146892472463151e+03 4.519877081306082800e+03 4.504059537034688219e+03 4.498337668419992951e+03 4.495587987731412795e+03 4.509783412287662031e+03 4.499514924086384781e+03 4.488707130613988738e+03 4.512934481513836545e+03 4.513028978029615246e+03 4.531367133078661027e+03 4.534416449946623288e+03 4.515277265456862551e+03 4.517733036335234829e+03 4.506324513091983135e+03 4.483819127156754803e+03 4.479798610875409395e+03 4.484093774237577236e+03 4.485096935730102814e+03 4.494201220946660214e+03 4.521802329389119222e+03 4.508508128111930091e+03 4.503270625560107874e+03 4.517780873629243615e+03 4.516782171997921978e+03 4.515492608230913902e+03 4.518480458454668224e+03 4.530983161611267860e+03 4.531622979560918793e+03 4.514674278903263257e+03 4.526890736059101982e+03 4.514455660977933803e+03 4.536511308135895888e+03 4.535113483664973501e+03 4.527898907304637760e+03 4.531855657623821571e+03 4.513163636853062599e+03 4.546014327439298540e+03 4.537292838701088840e+03 4.540298806566403073e+03 4.536072279596008229e+03 4.544306228399303109e+03 4.554713786468924809e+03 4.552946931610264073e+03 4.577960913188388076e+03 4.558628990935867478e+03 4.543644081815583377e+03 4.540467917602529269e+03 4.532494785452149699e+03 4.526804845768233463e+03 4.525393361208656643e+03 4.525634624384197195e+03 4.505856524961168361e+03 4.512677235604680391e+03 4.502345891586014659e+03 4.502849577681386108e+03 4.505520329423778094e+03 4.510540652748939465e+03 4.533658510340548673e+03 4.521455569712210490e+03 4.508909993631348698e+03 4.520761879853937899e+03 4.520484145831230308e+03 4.510101182877489919e+03 4.503662027824462712e+03 4.521101974960269217e+03 4.490533982863369602e+03 4.479633128302203659e+03 4.490669673803829937e+03 4.482943077400389484e+03 4.457551224108126007e+03 4.486036219340259777e+03 4.467178514221478508e+03 4.487980723818772276e+03 4.484510338013495129e+03 4.471614242664766607e+03 4.493371312034299990e+03 4.510022626495769146e+03 4.505415609294293063e+03 4.506117708853172189e+03 4.505276811058123712e+03 4.500118178852238998e+03 4.493451843875988743e+03 4.471387558283146973e+03 4.480920423687592120e+03 4.473167034884820168e+03 4.465029132637678231e+03 4.471013385088704126e+03 4.469046551197718145e+03 4.463478082917242318e+03 4.465814945025726047e+03 4.455603687019646713e+03 4.474811611920807991e+03 4.482055814219881540e+03 4.454930835678270341e+03 4.456835617692142478e+03 4.466526343586981056e+03 4.451071372612558662e+03 4.455855314057153009e+03 4.458701088980996246e+03 4.456134601163224943e+03 4.459230164496461839e+03 4.421290497363445866e+03 4.418035946038922702e+03 4.420778973059786040e+03 4.427090198002403667e+03 4.417305075749975913e+03 4.425064570087376524e+03 4.437090804287206993e+03 4.415204734124624338e+03 4.422748138923142506e+03 4.420633073062284893e+03 4.389734513056608193e+03 4.392547887461776554e+03 4.396072306768917770e+03 4.410766830724168358e+03 4.428063225320909623e+03 4.412130272133401377e+03 4.428854724516667375e+03 4.413874043523943328e+03 4.437529195924244050e+03 4.450609375513831765e+03 4.459067244176476379e+03 4.452757639887820915e+03 4.476358056870708424e+03 4.469360836680631110e+03 4.470195206368766776e+03 4.475378668821595056e+03 4.452948194353318286e+03 4.456844502533868763e+03 4.422649880877946998e+03 4.438085351563077893e+03 4.445846328184723461e+03 4.420103763721111136e+03 4.426017511197893327e+03 4.423920026366358798e+03 4.432582603637370994e+03 4.460023090643714568e+03 4.427972284834141647e+03 4.436519390734798435e+03 4.445012156260087067e+03 4.450330375978468510e+03 4.466368245263138306e+03 4.465909761593669828e+03 4.456093226967477676e+03 4.454477374658393273e+03 4.451096873028632217e+03 4.459704178591193340e+03 4.458902792930087344e+03 4.471336151576970224e+03 4.449599924829733027e+03 4.461316970735485484e+03 4.459172157522356429e+03 4.452869284355114360e+03 4.442628072463536228e+03 4.438932647511956930e+03 4.449333824846316929e+03 4.448605347399427046e+03 4.436518661770742256e+03 4.425563238271313821e+03 4.435065444115169157e+03 4.414950554236357675e+03 4.404118223200752254e+03 4.419485893855546237e+03 4.405211055487175145e+03 4.396252005979436035e+03 4.421863787627115016e+03 4.420521550537559051e+03 4.426533567347468306e+03 4.409095698023698787e+03 4.427791191659423930e+03 4.403354164081928502e+03 4.409672499527502623e+03 4.409345533557970157e+03 4.414344216126743049e+03 4.415811625404750885e+03 4.408706069418880361e+03 4.418881976075951570e+03 4.422808726537883558e+03 4.404286178204570206e+03 4.406677302758188489e+03 4.388460042053160578e+03 4.400629592426980707e+03 4.403089026313737122e+03 4.411333720180831733e+03 4.417104198192340846e+03 4.409560407441096686e+03 4.423495152263451018e+03 4.423513668136098204e+03 4.434768999094884748e+03 4.455207220539163245e+03 4.441988528430005317e+03 4.434020237907056980e+03 4.440240025848996083e+03 4.435633491692500684e+03 4.430571476440031802e+03 4.417733971038974232e+03 4.411721347029095341e+03 4.404002382391994615e+03 4.410252468751777997e+03 4.386270410151932992e+03 4.407019174965312232e+03 4.379353117820299303e+03 4.395064449158363459e+03 4.400981889522623533e+03 4.402967982107440548e+03 4.388142601207892767e+03 4.386277815169660244e+03 4.424287371245427494e+03 4.422371769466816659e+03 4.434642998708942287e+03 4.414044110177046605e+03 4.430716968171260305e+03 4.424794695534279526e+03 4.411927842266183688e+03 4.431101453254057560e+03 4.404439719444829279e+03 4.408277362166739294e+03 4.408480472982881111e+03 4.405944795488305317e+03 4.394645173074594823e+03 4.395768798864707605e+03 4.407276752487636259e+03 4.417619235841799309e+03 4.411021576265350632e+03 4.397975835105163242e+03 4.404484184838333022e+03 4.405565142699122589e+03 4.417337186226603080e+03 4.393515328557907196e+03 4.395973302867461825e+03 4.404895525740111225e+03 4.392828352120091949e+03 4.399551333474748390e+03 4.406376498221950897e+03 4.402378244983025070e+03 4.407146737746277722e+03 4.377966901876441625e+03 4.398785910100978981e+03 4.394972882952532018e+03 4.413275588551178771e+03 4.415333009255147772e+03 4.410606548117791135e+03 4.409220871425274709e+03 4.416531916397205350e+03 4.450241343012939979e+03 4.447908916775330908e+03 4.442543876245991669e+03 4.431262106339501770e+03 4.425106522018376381e+03 4.431269486347613565e+03 4.433356433026408013e+03 4.424310222573749343e+03 4.429613762005177705e+03 4.439544840028752333e+03 4.435580703095551144e+03 4.451619806448965392e+03 4.450245470379375547e+03 4.449432923050024328e+03 4.445073972406261419e+03 4.436699892951191032e+03 4.450029427867068080e+03 4.450763158225808183e+03 4.441669330287269077e+03 4.445475809502289849e+03 4.444333014244984042e+03 4.439359990632906374e+03 4.452571230911390558e+03 4.461894588781534367e+03 4.447695970223019685e+03 4.445355551499158537e+03 4.438709774044293226e+03 4.441011511824654008e+03 4.468697033797388031e+03 4.474625990441672911e+03 4.490541945237496293e+03 4.484926393322287367e+03 4.480388471420344104e+03 4.491255685112648280e+03 4.503003966786948695e+03 4.508606108721128294e+03 4.530609010316528838e+03 4.520036055906405636e+03 4.531186908827266052e+03 4.558594269140499819e+03 4.550538347123904714e+03 4.544366355818508964e+03 4.539779658816795745e+03 4.525117907884384294e+03 4.524746985675812539e+03 4.519903581897179720e+03 4.524389124621284282e+03 4.535040090931127452e+03 4.522538251838154792e+03 4.505734261262509790e+03 4.491710394962577084e+03 4.490026802583957760e+03 4.502918930396219366e+03 4.493789104893615331e+03 4.516831831906506523e+03 4.521608990863893268e+03 4.498559869145519770e+03 4.510629694220657257e+03 4.509871391289557323e+03 4.509061812368841856e+03 4.502154669943975023e+03 4.500531932942702042e+03 4.500029197655951975e+03 4.510714287922286530e+03 4.525164482959843554e+03 4.525653138911979113e+03 4.526444345644703390e+03 4.532994496353918294e+03 4.510059130094794455e+03 4.516376955900210305e+03 4.508100513741851501e+03 4.496574386097810930e+03 4.504185034595360776e+03 4.523945284636173710e+03 4.509382732691085039e+03 4.519334023144341700e+03 4.523613050981073684e+03 4.515683798109098461e+03 4.519479671013380539e+03 4.537374058591076391e+03 4.549859627186209764e+03 4.527761133457757751e+03 4.534311374294607049e+03 4.546038714510109457e+03 4.538641295897183227e+03 4.541495121472882602e+03 4.550509918171167556e+03 4.548273054385861542e+03 4.547276546359706117e+03 4.557067710856044869e+03 4.542556127022553483e+03 4.523698178247038413e+03 4.537861276960806208e+03 4.521764604736865294e+03 4.517412220877516120e+03 4.526078456444983203e+03 4.525533489825782453e+03 4.520986716449182495e+03 4.520640337640098551e+03 4.535234544957744220e+03 4.534460205737771503e+03 4.531081790257018838e+03 4.540041811884794697e+03 4.538750374480399842e+03 4.549481368540658877e+03 4.538732339903403044e+03 4.561610959446235029e+03 4.542512044231873006e+03 4.547672184950065457e+03 4.551583301398681215e+03 4.545319774477744431e+03 4.536865216328507813e+03 4.521167450501883650e+03 4.529972128979745321e+03 4.544322326058479121e+03 4.553527145112004291e+03 4.537727010483497907e+03 4.555369955837889393e+03 4.543622206219696636e+03 4.523153199835503983e+03 4.545706997389766912e+03 4.552716166336723290e+03 4.537667857116460254e+03 4.551277262126358437e+03 4.541946382194315447e+03 4.572189319050348786e+03 4.579018674989265492e+03 4.559940404084111833e+03 4.562392015968872329e+03 4.541312940726769739e+03 4.558079964597185608e+03 4.561037287219411155e+03 4.552534270693058716e+03 4.550201447133626061e+03 4.549269444772650786e+03 4.565349205964837893e+03 4.559851517288455398e+03 4.560599069477793819e+03 4.575581944775687589e+03 4.564538457666322756e+03 4.548189967951512699e+03 4.556648144842751208e+03 4.550597165003904593e+03 4.558930642112813985e+03 4.561550100692599699e+03 4.546707929354972293e+03 4.550757892026241279e+03 4.529252239705187094e+03 4.542237029381622051e+03 4.537021676268493138e+03 4.544859567099733795e+03 4.529188843344341876e+03 4.533935356840761415e+03 4.550734811961053310e+03 4.537940520109436875e+03 4.537857949102336534e+03 4.550598721318144271e+03 4.545499040434059680e+03 4.529886087759960901e+03 4.543449306252051429e+03 4.542363721729464487e+03 4.561258783221928752e+03 4.557393477246190741e+03 4.544093733947846886e+03 4.544051231766527053e+03 4.562904414736784929e+03 4.550510171661276217e+03 4.540338194177365040e+03 4.541607545076793940e+03 4.540487104233638092e+03 4.521365517689211629e+03 4.516879706947423074e+03 4.521797473221515247e+03 4.533844383506136182e+03 4.538636784290255491e+03 4.546664225926811923e+03 4.532580167436564807e+03 4.538992991779284239e+03 4.543474771945610883e+03 4.531894159116183801e+03 4.520590932412241273e+03 4.524050810916627597e+03 4.510299233483377975e+03 4.529246948811534821e+03 4.520465091958803896e+03 4.532239438273544692e+03 4.540875538314890036e+03 4.533794314655712697e+03 4.526656576329060954e+03 4.532380550756851335e+03 4.531353036342523410e+03 4.512026355963462265e+03 4.521370188172560120e+03 4.528505431837833385e+03 4.500934125379616489e+03 4.525135556649218415e+03 4.532210717871652378e+03 4.523361322215245309e+03 4.531274282649418637e+03 4.536107169934057310e+03 4.522998304495575212e+03 4.515353325827007211e+03 4.520128586570152038e+03 4.524277300486449349e+03 4.512681588793680930e+03 4.522827973016105716e+03 4.542168623474997730e+03 4.535763745462817496e+03 4.539788219599052354e+03 4.533330393106533847e+03 4.531021211514966126e+03 4.518639479823061265e+03 4.511719770791927658e+03 4.508404281497753800e+03 4.505368816683434488e+03 4.497592999378834065e+03 4.511722210543055553e+03 4.506812052953567218e+03 4.484835198416532876e+03 4.489020076583555237e+03 4.471446020048703758e+03 4.499256674192807623e+03 4.499798173527946346e+03 4.475074047447428711e+03 4.475624516062167459e+03 4.475384961484544874e+03 4.466605868151424147e+03 4.452362827929226114e+03 4.462035352600488295e+03 4.472170261192030921e+03 4.479729863991396087e+03 4.488497348593039533e+03 4.500296168343148565e+03 4.504203312523924069e+03 4.495317193300329563e+03 4.504547198313689478e+03 4.511318451900056971e+03 4.500990734392021295e+03 4.497642534894539494e+03 4.505830885015855529e+03 4.498084312234449499e+03 4.508290673389267795e+03 4.491031286204151911e+03 4.512052708173626343e+03 4.514755513412159416e+03 4.510293154601131391e+03 4.518048701927429647e+03 4.524535035590212829e+03 4.506855476661557077e+03 4.502627474373685800e+03 4.478178634912399502e+03 4.487890504228031205e+03 4.484935842498074635e+03 4.480186913324346278e+03 4.468956111758826410e+03 4.486411663665100605e+03 4.485249388607400761e+03 4.494040970068332172e+03 4.490593727553547069e+03 4.487428188796336144e+03 4.493927560877237738e+03 4.489012560743434733e+03 4.502637837907438552e+03 4.495849836283409786e+03 4.491555720869146171e+03 4.493939734676483567e+03 4.497631789132491576e+03 4.488250062524656641e+03 4.481012557972319883e+03 4.483444209669925840e+03 4.484063313252389889e+03 4.489994415958676655e+03 4.486145905396025228e+03 4.481123140886066722e+03 4.507195934540585768e+03 4.509252922213710008e+03 4.502738719260440121e+03 4.514373275666190239e+03 4.518508849770573761e+03 4.512268203555923719e+03 4.518894221919451411e+03 4.527481989594100014e+03 4.511338634798106796e+03 4.503336983408746164e+03 4.522381749104375558e+03 4.521070820132081280e+03 4.542978863187881871e+03 4.551284628285872714e+03 4.547127055154784102e+03 4.566580421548052072e+03 4.567831896589320422e+03 4.570283383366981070e+03 4.561361026512789977e+03 4.545698288362356834e+03 4.554945511195842300e+03 4.552786740557263329e+03 4.544484705969102833e+03 4.574266718033542929e+03 4.569105353526329964e+03 4.569758243905279414e+03 4.576309064819904052e+03 4.572716581861500345e+03 4.576906960725517820e+03 4.570978575276501942e+03 4.551804461654565785e+03 4.564286423588044272e+03 4.560179453404075502e+03 4.543928434443359947e+03 4.561468663593817837e+03 4.555735926320334329e+03 4.558173068540801978e+03 4.584267755391804712e+03 4.568785098893094073e+03 4.549033188514532412e+03 4.563886506553621075e+03 4.588171366216597562e+03 4.582129928485685923e+03 4.565738364094817371e+03 4.574919413688403438e+03 4.586459035249101362e+03 4.572896740296260759e+03 4.569477423233685840e+03 4.581892035920833223e+03 4.570580668512330703e+03 4.564384522590430606e+03 4.568285805083939522e+03 4.560841457990156414e+03 4.572132869173427935e+03 4.596185247701338085e+03 4.590404163134255214e+03 4.580221263689441912e+03 4.563423697430889661e+03 4.553005477772674567e+03 4.558099288393257666e+03 4.566727046488576889e+03 4.557916682678963298e+03 4.559836366472565715e+03 4.571232835168938436e+03 4.549813301524968665e+03 4.545615662195330515e+03 4.560626763257630955e+03 4.582438192576366419e+03 4.568638141877380804e+03 4.595128519457376569e+03 4.560610821625322387e+03 4.563802472000566013e+03 4.559510007342606514e+03 4.547221616532077860e+03 4.562135368364976785e+03 4.557523629672467905e+03 4.570752949220325718e+03 4.567052928477613023e+03 4.570752544492613197e+03 4.574563082537340961e+03 4.589138686535419765e+03 4.592117727015138371e+03 4.604340070735651352e+03 4.608804287800947350e+03 4.604262788201288458e+03 4.613568838820679957e+03 4.611705990801618100e+03 4.609270655212182646e+03 4.618230145830688343e+03 4.624402838499136124e+03 4.617309150717456760e+03 4.632138931070564468e+03 4.622766792340814391e+03 4.629464231264659247e+03 4.626293011252739234e+03 4.626114076636567006e+03 4.614434410008006125e+03 4.602305065658746571e+03 4.604662083613943651e+03 4.608220751432698307e+03 4.591076852264664922e+03 4.574852210592875963e+03 4.560578099804393787e+03 4.581182157557912433e+03 4.582849479162272473e+03 4.580550291761117478e+03 4.608226790847233133e+03 4.582564616424510859e+03 4.579544607132856072e+03 4.570210958212393962e+03 4.552850368505808547e+03 4.556562433876280011e+03 4.548198656225670675e+03 4.558291141357128254e+03 4.547735698905675235e+03 4.565439724751580798e+03 4.559887583682281729e+03 4.564993213070378260e+03 4.559981308668759084e+03 4.581750971051689703e+03 4.576298560540244580e+03 4.580105300359206012e+03 4.576129844078838687e+03 4.573474227432879161e+03 4.576279044618518128e+03 4.572492697670791131e+03 4.566516210583403335e+03 4.578023280007447283e+03 4.581654107014224792e+03 4.612341503064919380e+03 4.614674549914192539e+03 4.607619486165604940e+03 4.618313163009725940e+03 4.625275579385148376e+03 4.607661048434781151e+03 4.624951898084035747e+03 4.632417338564741840e+03 4.622729572035252204e+03 4.612945279287000631e+03 4.638528737246868332e+03 4.638353543552064366e+03 4.638155679995563332e+03 4.639904790288284858e+03 4.653341276323425518e+03 4.672411355330315018e+03 4.689220035929914047e+03 4.669323238071762717e+03 4.653143677712644603e+03 4.653389008008776727e+03 4.654824070833280530e+03 4.664655773122631217e+03 4.657120820377934251e+03 4.662354019609479110e+03 4.666979679733814010e+03 4.680784650801720090e+03 4.674953072433346279e+03 4.668727818504309653e+03 4.665600553671623857e+03 4.696454805794762251e+03 4.701187175727191971e+03 4.703644876906343598e+03 4.699794103980006184e+03 4.694017573322838871e+03 4.678444147820638136e+03 4.672123373186956087e+03 4.674463416779257386e+03 4.686000329466363837e+03 4.691548263177214722e+03 4.679539217726663992e+03 4.681330907020232189e+03 4.709767220742133759e+03 4.701380903680077608e+03 4.684602844616009861e+03 4.704959941410264037e+03 4.690370322621713058e+03 4.709426797017094032e+03 4.706589556463818553e+03 4.682322823262011298e+03 4.720934161941492675e+03 4.704406854904975262e+03 4.691789905696600727e+03 4.701230203844765128e+03 4.704485402358569445e+03 4.728698965364953438e+03 4.731740573721161127e+03 4.712526509849536524e+03 4.715377540756338021e+03 4.722143686069254727e+03 4.715173236882870697e+03 4.733198561766920648e+03 4.762081255345887257e+03 4.723665371800067987e+03 4.723427932138293727e+03 4.740955788570922778e+03 4.738857081728890989e+03 4.748066393266478372e+03 4.754539459565728066e+03 4.737750177789423105e+03 4.717858235736821371e+03 4.706588889747301437e+03 4.697755886861519684e+03 4.684608863399275833e+03 4.672601877075670927e+03 4.689482216647801579e+03 4.709813380609388332e+03 4.704591687145696596e+03 4.707160956440575319e+03 4.703782961396129394e+03 4.699883295109571009e+03 4.703908065703468310e+03 4.722490895342069962e+03 4.710698221325433224e+03 4.715991567025197583e+03 4.747897147310731270e+03 4.725786428515297303e+03 4.721359825333311164e+03 4.739525870829600535e+03 4.708100723951526561e+03 4.729569800357601707e+03 4.716238303887726033e+03 4.731414420158013854e+03 4.733793621260790133e+03 4.730416073762400629e+03 4.708904210312005489e+03 4.713760957979471641e+03 4.713365619362929465e+03 4.702338535564153972e+03 4.704018678088783417e+03 4.706710583831462827e+03 4.709080315554127083e+03 4.717718475120005678e+03 4.712567418606507090e+03 4.688891209482371778e+03 4.685224248152499968e+03 4.659295841859445318e+03 4.654090371539400621e+03 4.665007183223426182e+03 4.645007664108851714e+03 4.643013695640312108e+03 4.649887636664127058e+03 4.645205197833452985e+03 4.652008660277439049e+03 4.656356205162374863e+03 4.653707122996742328e+03 4.634070099686172398e+03 4.640595852174978063e+03 4.620366831154330612e+03 4.627435031320869712e+03 4.644726109652036939e+03 4.639486496168251506e+03 4.644291045024934647e+03 4.643244707805766666e+03 4.664397769680326746e+03 4.658781585189331054e+03 4.653843074979660742e+03 4.647861161861030268e+03 4.662578230458256257e+03 4.673151079781636327e+03 4.646257721489590040e+03 4.636825614288974066e+03 4.649219458371854671e+03 4.632208214988844702e+03 4.647504495287398640e+03 4.658202921063843860e+03 4.654862789607631385e+03 4.655126738932232001e+03 4.671933208285099681e+03 4.667652938615526182e+03 4.687984337368546221e+03 4.687262644329231080e+03 4.692370001883497935e+03 4.704845579839131460e+03 4.694746105268916835e+03 4.699312979286946756e+03 4.693271690152519113e+03 4.691659809097865946e+03 4.701325648938428458e+03 4.698009638551588978e+03 4.698271232617779788e+03 4.691296018601928154e+03 4.691530575557190787e+03 4.682871842214290155e+03 4.699006807338590988e+03 4.686271303666295353e+03 4.697210064682801203e+03 4.718902450659400529e+03 4.723903155339037767e+03 4.706215691659317599e+03 4.678039042179128955e+03 4.650531265625624656e+03 4.669233851672552191e+03 4.676476316033783405e+03 4.666150614664626119e+03 4.661177856361600789e+03 4.674047910382601003e+03 4.659356987653580290e+03 4.671276714380045632e+03 4.664284356875908088e+03 4.643322571672988488e+03 4.639631039245598913e+03 4.640990750460900927e+03 4.625262787675538675e+03 4.653146353195515076e+03 4.620358604678048323e+03 4.633239904324700547e+03 4.627474792982764484e+03 4.630873575457240804e+03 4.627798676628191970e+03 4.667579383750574380e+03 4.677880643033772685e+03 4.668735184669686532e+03 4.668763907287595430e+03 4.687143005379899478e+03 4.671654479779143912e+03 4.687347105643589202e+03 4.678254554723765978e+03 4.699753524234681208e+03 4.677648741225471895e+03 4.685994881180247830e+03 4.696517064254265279e+03 4.686781688292323452e+03 4.667290858422101337e+03 4.677499888605849264e+03 4.674256686253047519e+03 4.637387434720230885e+03 4.651194671772867878e+03 4.624671338828975422e+03 4.626474433914892870e+03 4.637147141431587443e+03 4.622151440314538377e+03 4.620168123122950419e+03 4.613676659803943949e+03 4.625099800640635294e+03 4.638080146974260060e+03 4.636710730833264279e+03 4.635926670330768502e+03 4.623409016128711301e+03 4.639441590752498087e+03 4.621101589997374504e+03 4.626495262438007558e+03 4.639645697838678643e+03 4.628909423547211190e+03 4.655077880300555989e+03 4.656683848877963101e+03 4.645164507558924925e+03 4.608770219262102728e+03 4.621288795268422291e+03 4.621631089825020354e+03 4.631530044987618567e+03 4.614807284046158202e+03 4.606147803063990978e+03 4.575380221002949838e+03 4.591699723352007823e+03 4.558193195361553080e+03 4.559262497639290814e+03 4.570226732938306668e+03 4.565526482316437068e+03 4.551610339925612607e+03 4.544527635421955893e+03 4.533684775980659651e+03 4.538909676484577176e+03 4.539820618777680465e+03 4.542863356209522863e+03 4.554072984710191122e+03 4.552723711520764482e+03 4.556591361951941508e+03 4.558495141544672151e+03 4.535815908726131966e+03 4.539263574178772615e+03 4.558423476769950867e+03 4.570836995017450135e+03 4.559005022391455896e+03 4.545631001366548844e+03 4.578468425016806577e+03 4.586087259413518950e+03 4.586975908028083722e+03 4.582019639499345431e+03 4.588464314753351573e+03 4.563419088146898503e+03 4.569967792429474684e+03 4.559286591780011804e+03 4.582578390194773419e+03 4.557462807188228908e+03 4.573323682962594830e+03 4.586478923403652516e+03 4.618816798795714021e+03 4.610405957036555264e+03 4.592810206136353372e+03 4.614321723150606886e+03 4.616727502825487136e+03 4.595927529980058353e+03 4.582228954489144598e+03 4.584672847675776211e+03 4.562566133285224169e+03 4.554613219204397865e+03 4.588165700392190956e+03 4.567261971471349170e+03 4.583387677459922088e+03 4.590734432917472077e+03 4.584964210967790677e+03 4.587812371368644563e+03 4.602631934963195818e+03 4.587342877747192688e+03 4.599242981367965513e+03 4.609400169570569233e+03 4.575534316282761210e+03 4.577175141851208537e+03 4.605860237595471517e+03 4.581198753578240030e+03 4.596147608267076976e+03 4.604239371258538085e+03 4.606189375480286799e+03 4.610382434382714564e+03 4.598577553989203807e+03 4.612551763827270406e+03 4.591665421905305266e+03 4.581943493180662699e+03 4.597123781329170924e+03 4.605747175904210053e+03 4.574483669042799193e+03 4.587876417196305738e+03 4.582621749314289445e+03 4.598439884075730333e+03 4.588303742304028674e+03 4.591889106469421677e+03 4.590406525790923297e+03 4.576318216496374589e+03 4.604349495795690927e+03 4.598114808442196590e+03 4.582488187638207819e+03 4.591178341573706348e+03 4.596493027970635922e+03 4.596348340485094013e+03 4.597843730291857355e+03 4.608934069964919217e+03 4.605420023887516436e+03 4.625663034012235585e+03 4.611103085000812825e+03 4.606516365408168895e+03 4.639134390610172886e+03 4.628749558131742560e+03 4.632528365218883664e+03 4.660505287151703669e+03 4.672630300432934746e+03 4.666421432204509074e+03 4.663362667575362138e+03 4.643432323545582221e+03 4.652756468478104580e+03 4.633876520657027868e+03 4.661316426962579499e+03 4.665835866518543298e+03 4.646208073740763211e+03 4.648046484671199323e+03 4.663720250705195213e+03 4.645899020475651923e+03 4.667638549875099670e+03 4.686365079430313017e+03 4.686846232232409420e+03 4.689462544437757970e+03 4.689100057069759714e+03 4.691755147932772161e+03 4.688489917876823711e+03 4.683117414977028602e+03 4.666880109474330311e+03 4.665027513516102772e+03 4.666996645674510546e+03 4.640593189823902321e+03 4.667394840705040224e+03 4.661844634201001099e+03 4.647470638963955935e+03 4.653142238113242456e+03 4.659990323903643912e+03 4.654433428686164007e+03 4.658618889814777503e+03 4.648122331490752913e+03 4.670196479556521808e+03 4.640167680126907726e+03 4.636088501005690887e+03 4.623616652268321559e+03 4.634356785482549640e+03 4.619657805461402859e+03 4.616839256966350149e+03 4.645680803948063840e+03 4.631939876961301707e+03 4.631548190123039603e+03 4.618386455994589596e+03 4.626635571335505119e+03 4.623685411161248339e+03 4.615917932972439303e+03 4.589072562750511679e+03 4.603778261383396057e+03 4.609264687349224005e+03 4.608452023922958688e+03 4.617495651090846877e+03 4.629731277829933788e+03 4.632498440360003769e+03 4.623826185910155800e+03 4.626482423558178198e+03 4.615106703075462065e+03 4.622205082278989721e+03 4.598137916278809826e+03 4.594408628685891017e+03 4.576194183920220894e+03 4.589405092358102593e+03 4.600523589420602548e+03 4.575994017319401792e+03 4.594639038435256225e+03 4.588697176457931164e+03 4.561565604327173787e+03 4.570929185834599593e+03 4.566197417592058628e+03 4.554812142597092134e+03 4.540173374041939496e+03 4.544250208156666304e+03 4.527190996894486489e+03 4.531941437076022339e+03 4.516355214196599263e+03 4.508713211356086504e+03 4.515786520286786981e+03 4.492582695435420646e+03 4.497374275409992151e+03 4.517488983209209437e+03 4.500139715946075739e+03 4.498530960461695031e+03 4.510448534475326596e+03 4.517237257967655751e+03 4.504110343757250121e+03 4.499906390036183438e+03 4.508985401498727697e+03 4.502307581477751228e+03 4.524539887763323350e+03 4.541495833925951047e+03 4.546102987057063729e+03 4.559427869677115268e+03 4.537932611961423390e+03 4.537451731259807275e+03 4.554677917294314284e+03 4.558092940389699834e+03 4.562850229275758466e+03 4.561280128567518659e+03 4.554265765220412504e+03 4.550461910286925558e+03 4.555234257099691604e+03 4.551057830293504594e+03 4.558041033071323000e+03 4.521974641897352740e+03 4.525978576136018091e+03 4.524111468436287396e+03 4.533147305878755105e+03 4.547406552528307657e+03 4.545161474028300290e+03 4.536803945362544255e+03 4.552587544705958862e+03 4.548507882950320891e+03 4.545890081543689121e+03 4.543337759945135986e+03 4.536907015767840676e+03 4.533399057495425950e+03 4.529146322052803953e+03 4.528996191054411611e+03 4.549066243710746676e+03 4.548962750953895011e+03 4.564253648192565379e+03 4.560948928323283326e+03 4.544320390273352132e+03 4.553284348707245044e+03 4.551132529034824984e+03 4.541918787044616693e+03 4.529299525984745742e+03 4.543307982396270745e+03 4.541656665864994466e+03 4.544967411158540926e+03 4.562656179605499347e+03 4.556505990553664560e+03 4.558389197874979800e+03 4.569130517814151972e+03 4.565563922472217200e+03 4.571342507637504241e+03 4.570514254135020565e+03 4.578571480464360320e+03 4.539968140305270026e+03 4.553634000559035485e+03 4.536651252426334395e+03 4.528233252962596453e+03 4.517030717874556103e+03 4.519673201228702965e+03 4.526104127242055256e+03 4.522649518542821170e+03 4.514724028215142425e+03 4.529558597420576916e+03 4.529591123347850044e+03 4.514740253741225388e+03 4.533575256481858560e+03 4.541096492536176811e+03 4.525463793428159988e+03 4.516545085311477123e+03 4.548215445534866376e+03 4.537313946242546990e+03 4.543982524861758975e+03 4.549810616275901339e+03 4.560822696049749538e+03 4.558483894614301789e+03 4.547959726135502024e+03 4.564501634619253309e+03 4.571864540578510059e+03 4.568860762685152622e+03 4.576046193755615604e+03 4.563499133715075004e+03 4.564328859963109608e+03 4.559027298435905323e+03 4.573502876814891351e+03 4.574712786409455475e+03 4.581968941808157069e+03 4.580187876341579795e+03 4.575401449051422787e+03 4.582874629430549248e+03 4.570115313786859588e+03 4.574166484840511657e+03 4.562065455369061965e+03 4.561248331868880996e+03 4.569110776463219736e+03 4.584135099642019668e+03 4.585403754913502780e+03 4.593691529648150208e+03 4.571155040180874494e+03 4.576212806450909738e+03 4.594461641846428392e+03 4.590604826575897278e+03 4.569866227666948362e+03 4.577903640727950005e+03 4.551842138347291439e+03 4.553420053162813929e+03 4.543210095950723371e+03 4.549814793911503330e+03 4.543115220330275406e+03 4.566689468448118532e+03 4.577639843639266473e+03 4.580932072418489042e+03 4.572184536685796047e+03 4.578714427523643280e+03 4.569267594295843992e+03 4.589516911107300075e+03 4.575099416899513017e+03 4.571974105432722354e+03 4.569776856929526730e+03 4.584902400548309743e+03 4.589469939241421343e+03 4.583609524853988660e+03 4.565749737858824119e+03 4.577714405458333204e+03 4.586062592150184173e+03 4.598020223965965670e+03 4.611778817796623116e+03 4.613916770111189180e+03 4.597688004728077431e+03 4.613344700933405875e+03 4.611860435019832039e+03 4.598899102846271489e+03 4.588436542784344056e+03 4.597496925635028674e+03 4.579704119694175461e+03 4.556254149598176809e+03 4.572560200499679922e+03 4.568259845150252659e+03 4.566637022038677060e+03 4.571245703788102219e+03 4.581156811373035453e+03 4.586308341960689177e+03 4.594539069463862688e+03 4.587088299005081353e+03 4.601664520866050225e+03 4.597956013550009629e+03 4.583240429931503968e+03 4.580919679520880891e+03 4.568184591026776616e+03 4.579986193479621761e+03 4.580768901845040091e+03 4.567107564850496601e+03 4.563517934701203558e+03 4.540905098221123808e+03 4.533529823833343471e+03 4.552610602345065672e+03 4.526548882715700529e+03 4.518143355521125159e+03 4.553070242247642454e+03 4.551670178132746514e+03 4.540418047241302702e+03 4.557396869669581065e+03 4.549592266471997391e+03 4.531064728619142443e+03 4.541426097207538078e+03 4.576379684449524575e+03 4.546785165974235497e+03 4.538866874114779421e+03 4.541925490734768573e+03 4.542696598385037760e+03 4.538649273311114484e+03 4.555455525513946668e+03 4.549659337486416916e+03 4.531899347818525712e+03 4.519732293885263971e+03 4.504936985719044060e+03 4.519509650384731685e+03 4.540835073854904294e+03 4.522326248461456089e+03 4.523039905211278892e+03 4.518498236874522263e+03 4.517446738326608283e+03 4.497184746178950263e+03 4.486586888138636823e+03 4.501162797805896844e+03 4.492413843001293571e+03 4.483291209351128600e+03 4.494244130746995324e+03 4.475974830363395085e+03 4.479229606086410968e+03 4.490682034184194890e+03 4.501252910330014856e+03 4.500638605230165012e+03 4.514441798843668948e+03 4.497329628942879935e+03 4.495943781250133725e+03 4.491860056208037349e+03 4.499911783259062759e+03 4.500294544645554197e+03 4.499702741061816596e+03 4.505693684881149238e+03 4.525497800923464638e+03 4.493178108763893761e+03 4.501708956349087202e+03 4.499768045187282951e+03 4.496443108890562144e+03 4.487595234909642386e+03 4.477866854790648176e+03 4.487438228051645638e+03 4.496117190312203093e+03 4.517368592389432706e+03 4.502062245941715446e+03 4.497331786536014988e+03 4.511496549953679278e+03 4.520838962212362276e+03 4.526683523394654003e+03 4.517204871102736433e+03 4.505127453311106365e+03 4.508801447699539494e+03 4.512120309371172880e+03 4.514507827862341401e+03 4.540144240022325903e+03 4.521747641442791974e+03 4.511099027428243971e+03 4.525910556391989303e+03 4.531069129989921748e+03 4.524794032607894223e+03 4.539733784278104395e+03 4.533663380787133065e+03 4.531414915639987157e+03 4.554618406374801452e+03 4.567342090083321636e+03 4.572216790747688719e+03 4.556363115999622096e+03 4.554130879234409804e+03 4.552649831386453116e+03 4.593115924827816343e+03 4.577713511854307399e+03 4.570373716106029860e+03 4.568137577113053339e+03 4.554620546121675943e+03 4.540705045160651025e+03 4.534474429346585566e+03 4.539265142879620726e+03 4.531472610142433950e+03 4.541483787956780361e+03 4.551652418232188211e+03 4.553253073832644077e+03 4.552947352669409156e+03 4.536572133479018703e+03 4.542701285566001388e+03 4.545415096767102114e+03 4.547430047484590432e+03 4.541654299982475095e+03 4.537685594144782954e+03 4.545100486614497640e+03 4.549010763575650344e+03 4.538625105740051367e+03 4.547298576966178189e+03 4.536771270989916957e+03 4.535926689374608031e+03 4.532245488329067484e+03 4.532231294653034638e+03 4.548650167814790620e+03 4.555287846671652915e+03 4.563432494989128827e+03 4.547529148972816074e+03 4.558685737083204003e+03 4.544317905260737462e+03 4.531906134127843870e+03 4.540744872166896130e+03 4.540272726881862582e+03 4.535321164419532579e+03 4.530278741972133503e+03 4.532890984560734978e+03 4.510633359790684153e+03 4.510824279870702412e+03 4.511844457951628101e+03 4.510884242268723028e+03 4.511331836232510796e+03 4.506374483940533537e+03 4.520919023304439179e+03 4.525363871785117226e+03 4.531453876652650251e+03 4.543674647402905975e+03 4.535631428779384805e+03 4.522403529276557492e+03 4.545693184602869223e+03 4.528960058597711395e+03 4.529045269309835930e+03 4.509528192966956340e+03 4.527681351063625698e+03 4.510328219474573416e+03 4.524389677446267342e+03 4.522720887651897101e+03 4.524602380768473267e+03 4.530594805812452250e+03 4.524462193174598724e+03 4.539172916101543706e+03 4.557910531909069505e+03 4.549566944674068509e+03 4.557241972987778354e+03 4.552108992789518197e+03 4.560268148492248656e+03 4.546220030540671360e+03 4.537277322037527483e+03 4.532373717422168738e+03 4.544489904331029720e+03 4.536900642009210969e+03 4.526413792913325778e+03 4.514714155116923394e+03 4.523826645303914120e+03 4.529178525940907093e+03 4.529014849660439722e+03 4.537520180997149509e+03 4.513621227517572152e+03 4.494948582400011219e+03 4.498237076274510400e+03 4.502158649395702014e+03 4.515981207034088584e+03 4.527697630140432011e+03 4.522277742994780056e+03 4.514590212049463844e+03 4.526444114346338210e+03 4.511250309421476231e+03 4.498660244021514700e+03 4.514134723120528179e+03 4.530854985934627621e+03 4.513825948476800477e+03 4.508393960881422572e+03 4.514426607023144243e+03 4.510260381898260675e+03 4.496860866223999437e+03 4.488415928562503723e+03 4.486388683932185813e+03 4.493262747549668347e+03 4.498194640961195546e+03 4.486571346721299051e+03 4.478481732817762349e+03 4.485920829972256797e+03 4.477900560638950992e+03 4.476720124710062009e+03 4.495418067146148132e+03 4.481576907270818083e+03 4.492451355997120118e+03 4.479765798523346348e+03 4.462041413698854740e+03 4.472466293811500691e+03 4.467280259522832239e+03 4.452184400972289950e+03 4.444154851401174710e+03 4.456010664460231965e+03 4.465540429496800243e+03 4.461410478653018799e+03 4.455950315922374102e+03 4.476890585959930831e+03 4.470633394517190027e+03 4.474176290334451551e+03 4.480265769352819007e+03 4.482994979124737256e+03 4.481860047101605232e+03 4.474852491235105845e+03 4.484776014244635007e+03 4.503300318820140092e+03 4.501480104650639987e+03 4.493438928855989616e+03 4.469052297528078270e+03 4.473857057820217051e+03 4.493540292692218827e+03 4.491086357561205659e+03 4.488341269141322300e+03 4.491540298833529050e+03 4.487474981264417693e+03 4.487002072779600894e+03 4.496855135456765311e+03 4.494890069970649165e+03 4.482316515876063932e+03 4.465477969332275279e+03 4.477371020450673313e+03 4.479615360145066006e+03 4.472879542425628642e+03 4.482827190889332087e+03 4.486228372320982089e+03 4.484122875459597708e+03 4.483085974917004933e+03 4.473140593403867570e+03 4.470265535769373855e+03 4.471972956766356219e+03 4.469977401762982481e+03 4.462862275664082517e+03 4.462454444815231000e+03 4.471800232217042321e+03 4.454289391405231072e+03 4.478673278617509823e+03 4.474553611715035004e+03 4.469825039734220809e+03 4.449365394403975188e+03 4.463224633750113753e+03 4.443173478197805707e+03 4.456659905723668089e+03 4.443778239079188097e+03 4.443235284828613658e+03 4.448874887239820055e+03 4.439416626802217252e+03 4.446726245270066102e+03 4.425598408453065531e+03 4.418522051687793464e+03 4.426741808577819029e+03 4.428712085888743786e+03 4.445696404993602300e+03 4.425480966479269227e+03 4.435930930040182830e+03 4.440225505242367944e+03 4.433341840929152568e+03 4.436991795362067023e+03 4.425322366971740848e+03 4.430691973403627344e+03 4.421393569187422145e+03 4.417497166223815839e+03 4.428897608249591030e+03 4.444733815246330778e+03 4.447199604578348044e+03 4.449414641535619921e+03 4.466905451016406914e+03 4.468148520556434960e+03 4.468236985454029309e+03 4.476633194932117476e+03 4.468415458571253112e+03 4.488360558241920444e+03 4.494988839881331842e+03 4.483917678542376962e+03 4.489008459752396448e+03 4.487715528029841153e+03 4.494006769268001335e+03 4.503351284146586295e+03 4.515627234555896393e+03 4.502931778288222631e+03 4.526977198620445961e+03 4.533223067594716667e+03 4.535984388816501450e+03 4.559017194017699694e+03 4.543058571589520398e+03 4.552922378976843902e+03 4.547545103180203114e+03 4.561301824053211931e+03 4.552004543834978904e+03 4.548830986760831365e+03 4.565976218085620530e+03 4.551170596047498293e+03 4.540948581070819273e+03 4.549373017010815602e+03 4.556088972250140614e+03 4.541758502876718921e+03 4.547199417953293050e+03 4.532760143963010705e+03 4.536431963991157318e+03 4.518058724484309096e+03 4.527957016123126778e+03 4.527238280661490535e+03 4.547421555016901038e+03 4.538088445861646505e+03 4.566484322918729958e+03 4.584065699761028554e+03 4.602298422420331008e+03 4.600033823805116299e+03 4.602238234320615447e+03 4.596488043978675705e+03 4.594485419284804266e+03 4.588179609282180536e+03 4.597550961439063030e+03 4.586555251221734579e+03 4.586619584659495558e+03 4.577548338634035645e+03 4.580319507342582256e+03 4.575187048903479990e+03 4.572781997956258238e+03 4.593212914553880182e+03 4.588133341549568286e+03 4.623235657073300899e+03 4.622844885605362833e+03 4.615864127801100949e+03 4.607326946352288360e+03 4.627269479458540445e+03 4.625013167153324503e+03 4.631750172826767084e+03 4.647500400460801757e+03 4.667872261075483038e+03 4.664167925300394018e+03 4.666459281721773550e+03 4.628441202077343405e+03 4.623086883225662859e+03 4.653950461315424945e+03 4.653703031433676188e+03 4.672623078338830965e+03 4.649982147278587036e+03 4.650280949334198340e+03 4.646660422199106506e+03 4.645974353447828435e+03 4.669535584515732808e+03 4.652541147011403154e+03 4.636728362502553864e+03 4.669532841954137439e+03 4.655123100559989325e+03 4.658143782219008244e+03 4.654625473677555419e+03 4.646136093588297626e+03 4.644880942161921666e+03 4.636256934232002095e+03 4.621753190827928847e+03 4.614733337803701943e+03 4.605735576906222377e+03 4.613066639531645706e+03 4.614584906730769944e+03 4.617142431385202144e+03 4.627905598626315623e+03 4.640595137765017171e+03 4.636472127293835911e+03 4.623089040233367996e+03 4.636274459440614919e+03 4.653464155021635634e+03 4.647809984703601003e+03 4.649295611421233843e+03 4.623275453636259044e+03 4.644958016679072898e+03 4.646976254301004701e+03 4.635851294761146164e+03 4.629153966452638997e+03 4.630585579319823410e+03 4.615617448151614553e+03 4.605676621781829454e+03 4.613042243913207130e+03 4.607115490147813944e+03 4.628824055753784705e+03 4.587720260930845143e+03 4.606459720481396289e+03 4.602282966858037980e+03 4.577612289972616963e+03 4.601054060878563178e+03 4.603232725283607579e+03 4.610046789187968898e+03 4.616735730679251901e+03 4.621019584676671002e+03 4.604178345536075540e+03 4.624780406946669245e+03 4.628933575304995429e+03 4.626849610719125849e+03 4.640208881022990681e+03 4.628546007224375899e+03 4.622532140552511009e+03 4.644912342943985095e+03 4.647867556227623936e+03 4.645728806456631901e+03 4.638958665235699300e+03 4.632853049246647970e+03 4.649913633801165815e+03 4.656441012899224006e+03 4.654960794523803088e+03 4.640820319821004887e+03 4.640494543599018471e+03 4.637035386314219977e+03 4.658498997546827013e+03 4.653581617349326734e+03 4.651352603610383994e+03 4.651640504393784795e+03 4.665169393587033483e+03 4.635921758485085775e+03 4.611820319593723980e+03 4.624640901120800663e+03 4.634691001984195282e+03 4.637016251349344202e+03 4.634168421896853033e+03 4.639915180077280638e+03 4.633724336376043539e+03 4.637164166133910840e+03 4.629803025215194793e+03 4.654075532190571721e+03 4.657006471686421719e+03 4.639629069166283443e+03 4.683467098974759210e+03 4.673055025283675604e+03 4.673930757835266377e+03 4.671642283095088715e+03 4.684983087924023494e+03 4.672085759277125362e+03 4.690799816825845483e+03 4.691690948409491284e+03 4.681937507756236300e+03 4.672274696563994439e+03 4.639830578690913171e+03 4.620119764288971055e+03 4.658107005534594464e+03 4.636879538199696981e+03 4.619944666410297941e+03 4.619718076013188693e+03 4.613239094720419416e+03 4.634186291695096770e+03 4.618619233897189588e+03 4.630588508487194304e+03 4.618921521530823156e+03 4.619052563797939911e+03 4.618569859927325524e+03 4.620238686625780247e+03 4.620214348839011109e+03 4.622523455467036001e+03 4.601655766824370403e+03 4.629082306060330666e+03 4.635958326899137319e+03 4.652181928442880235e+03 4.620394533506667358e+03 4.631030060609842621e+03 4.603150148114652438e+03 4.625694384814096338e+03 4.634589104416655573e+03 4.613015060157633343e+03 4.626364321470713548e+03 4.623843110935187724e+03 4.624742488110341583e+03 4.607376886283634121e+03 4.619971608931362425e+03 4.630916615082697717e+03 4.638685471478958789e+03 4.644455867482716712e+03 4.643746321268577049e+03 4.640794901866448527e+03 4.633655040363789340e+03 4.623608824115416610e+03 4.623844862986110456e+03 4.624050884088425846e+03 4.633049029525181140e+03 4.637427459520360571e+03 4.633694337932547569e+03 4.621576734285528801e+03 4.627902401193644437e+03 4.612523618219158379e+03 4.628492567995321224e+03 4.583294894660081809e+03 4.590303000962033366e+03 4.577166828654309029e+03 4.609264433586572522e+03 4.592846666845367508e+03 4.602218956599591365e+03 4.606673520409006414e+03 4.598588528788051917e+03 4.586875833207963296e+03 4.603990350700215458e+03 4.597745870424583700e+03 4.606608011088564126e+03 4.611999814615393007e+03 4.637742406482630940e+03 4.642438157385199702e+03 4.646625119857055324e+03 4.655864057433501330e+03 4.646781575000532030e+03 4.649140233179610732e+03 4.653436087671113455e+03 4.656708911640526821e+03 4.655176462689554683e+03 4.647731406331275139e+03 4.664159716171144282e+03 4.649087704614675204e+03 4.650534706384869423e+03 4.647504179035327979e+03 4.638929131227576363e+03 4.627678052302567266e+03 4.636590957838052418e+03 4.614154634858832651e+03 4.608683858993971626e+03 4.610299142084316372e+03 4.594016737839951929e+03 4.581683118721782193e+03 4.600846219760635904e+03 4.600868833705177167e+03 4.605902557278593122e+03 4.598093311343586720e+03 4.614903059505143574e+03 4.609952063601595000e+03 4.601920524051632128e+03 4.605875622281263531e+03 4.603501238818602360e+03 4.604801471482821398e+03 4.599932773214714871e+03 4.587799455188181128e+03 4.593937940192899077e+03 4.580743756110854520e+03 4.598038400862364142e+03 4.596698086562482786e+03 4.587082284213179264e+03 4.588388478292683430e+03 4.596226574550230907e+03 4.594246911649007416e+03 4.590722358830573285e+03 4.602330086201650374e+03 4.591719992834689947e+03 4.580813346004631057e+03 4.566904215841123914e+03 4.575038665748186759e+03 4.563655178395790244e+03 4.571084508061828274e+03 4.578826719503133972e+03 4.586309578106482149e+03 4.591873582532001819e+03 4.584096286033590331e+03 4.570269426378973549e+03 4.569843189018398334e+03 4.568141032641742640e+03 4.550194471790791795e+03 4.559864448334299595e+03 4.578425283217325159e+03 4.583298131522144104e+03 4.580940070356212345e+03 4.551673540063941800e+03 4.558506493701142972e+03 4.538927407060037694e+03 4.547160635952012854e+03 4.546952492944934420e+03 4.542057677262176185e+03 4.552208294595088773e+03 4.557107254330966498e+03 4.568630994050802656e+03 4.564341043603060825e+03 4.567831481643645020e+03 4.544409844097002861e+03 4.555530261316693213e+03 4.532511348165939125e+03 4.546383010575788830e+03 4.545014871623216095e+03 4.541073636947028717e+03 4.550191539642251882e+03 4.527219629067731148e+03 4.504086146425113839e+03 4.520547136241474618e+03 4.507288710381741112e+03 4.509424765269380259e+03 4.517990552010822285e+03 4.518628626168700976e+03 4.518865926471043167e+03 4.511077366630903271e+03 4.526662600634081173e+03 4.545694343189528809e+03 4.532757603148067574e+03 4.560437456816313897e+03 4.535224860086817898e+03 4.555772114974343822e+03 4.542621598964986333e+03 4.532064448882457327e+03 4.529503991447722001e+03 4.522165564663565419e+03 4.547440660494085932e+03 4.531749219988039840e+03 4.507526416661862640e+03 4.522202522187744762e+03 4.528762881824368378e+03 4.519364855173997967e+03 4.507284149246579545e+03 4.499293988133360472e+03 4.494033611645497331e+03 4.505849102259012398e+03 4.502373343798415590e+03 4.499360892048119240e+03 4.506133059897219937e+03 4.498964081081680888e+03 4.524268952502935463e+03 4.530462528850604940e+03 4.520278256499018426e+03 4.528290252740694996e+03 4.510062303423440426e+03 4.534688830307803073e+03 4.524294447544824834e+03 4.494989887372529665e+03 4.517046001094813619e+03 4.516399341282899513e+03 4.530042560878568111e+03 4.520001899469241835e+03 4.509828089433441164e+03 4.518119380589043431e+03 4.534062300367922035e+03 4.524308279816639697e+03 4.537241846568549590e+03 4.532136851037382257e+03 4.528818274146033218e+03 4.532977968041153872e+03 4.542530816871927527e+03 4.555186359089871075e+03 4.557069887625744741e+03 4.563575592756419610e+03 4.549996446808383553e+03 4.536848274768455667e+03 4.537396650928232702e+03 4.542285854752652085e+03 4.558800994504085793e+03 4.546844018202395091e+03 4.549895920401719195e+03 4.557185551090801710e+03 4.562025246527667150e+03 4.550449648008513577e+03 4.545798818631855283e+03 4.546601204763267560e+03 4.549414999284501391e+03 4.539998466986574385e+03 4.519956928391397014e+03 4.526231714751545951e+03 4.538751916396402521e+03 4.523136902807587830e+03 4.547707426045162720e+03 4.541701145669356265e+03 4.538792486726021707e+03 4.543153507566980807e+03 4.540313949562845664e+03 4.548137669705878579e+03 4.532264684028016745e+03 4.532444136479147346e+03 4.527446448654901360e+03 4.527725276840482366e+03 4.544475436987308967e+03 4.543584754142803831e+03 4.544558797314841286e+03 4.537120759120320145e+03 4.544212139022276460e+03 4.549261746557584047e+03 4.544524762781112258e+03 4.570865688475143543e+03 4.567834357839514269e+03 4.589161660319476141e+03 4.595433334812527391e+03 4.581003167695675984e+03 4.565115911949643305e+03 4.587420032109636850e+03 4.572607626446077120e+03 4.579281126647951169e+03 4.564795278856568075e+03 4.556268964530222547e+03 4.570942821711911165e+03 4.560243073485718014e+03 4.574318170529314557e+03 4.562456108158524330e+03 4.561981444296635345e+03 4.550173630095423505e+03 4.533164502302144683e+03 4.552441211280282914e+03 4.556429135504814440e+03 4.558780327075956848e+03 4.532075958405060192e+03 4.549924202381143914e+03 4.521475195445921599e+03 4.527320466637225763e+03 4.527697975775118721e+03 4.521402019877034945e+03 4.516183325964533651e+03 4.499967418438474851e+03 4.516475785788312351e+03 4.502273914287668049e+03 4.523733922762347902e+03 4.519765145412006859e+03 4.532623234721819244e+03 4.539904647924845449e+03 4.527100070850173324e+03 4.512380806572470647e+03 4.501435644819684057e+03 4.503278882854072435e+03 4.501843959351982448e+03 4.503128813188738604e+03 4.509978557185458158e+03 4.518493685063965131e+03 4.504287385135577097e+03 4.503898560478330182e+03 4.519175712976534669e+03 4.533946379232093022e+03 4.538676075660412607e+03 4.528860369616847493e+03 4.540034232317771057e+03 4.546909125064514228e+03 4.524469885747975241e+03 4.562270181031067295e+03 4.552421484530876114e+03 4.569306604943297316e+03 4.541747000776562345e+03 4.582873842923864686e+03 4.582844002059659942e+03 4.575998530947283143e+03 4.570051416162090391e+03 4.596103741146062021e+03 4.572110825779542211e+03 4.600946444576884460e+03 4.603612219229756192e+03 4.599230539065039011e+03 4.594237577176962986e+03 4.591494203709465182e+03 4.589208390174863780e+03 4.566170877020153966e+03 4.584000484376620079e+03 4.562525600633392969e+03 4.559580054421647219e+03 4.581729599080357730e+03 4.564668464353845593e+03 4.574710454067463616e+03 4.558746360338576778e+03 4.568379360091521448e+03 4.550224637020612136e+03 4.566018169780543758e+03 4.577471369505449729e+03 4.603350458900114972e+03 4.611841793451378180e+03 4.607114263150362603e+03 4.617990313699976468e+03 4.620456952619498225e+03 4.607463999218485696e+03 4.610938168253093863e+03 4.620233215207211288e+03 4.612814081540082952e+03 4.610997160519723366e+03 4.609482293246757763e+03 4.614424312142948111e+03 4.602280412297409384e+03 4.605796777878479588e+03 4.602461329578420191e+03 4.571891420962600023e+03 4.580836633705916029e+03 4.580023102816709979e+03 4.583450631172483554e+03 4.577746516401627559e+03 4.580113122840908545e+03 4.581654289189843439e+03 4.570379474223230318e+03 4.553513219511517491e+03 4.569644626454111858e+03 4.587630038419426455e+03 4.577293462592569085e+03 4.602802687111890009e+03 4.598522626535863310e+03 4.585917388801461129e+03 4.568982366655162878e+03 4.546203284895094839e+03 4.556346552245616294e+03 4.553486363755662751e+03 4.544792935830124406e+03 4.544314025367207250e+03 4.530602069050614773e+03 4.542780937023767365e+03 4.543559810666592966e+03 4.521246705460460362e+03 4.515253320407729916e+03 4.539531003356197289e+03 4.547219273027774761e+03 4.542591527559898168e+03 4.542188439043824474e+03 4.526562114658220707e+03 4.529545619218845786e+03 4.521894007970435268e+03 4.546669213111312274e+03 4.548106866903498485e+03 4.541055515879558698e+03 4.538358719122776165e+03 4.537170869261637563e+03 4.555251561167456202e+03 4.558082902480712619e+03 4.555792923612710183e+03 4.535089950625080746e+03 4.542574855560550532e+03 4.544992746194162464e+03 4.521306851697565435e+03 4.506442915443075435e+03 4.484019583338854318e+03 4.483349323303829806e+03 4.479009856937297627e+03 4.470783376893799868e+03 4.477416170705294462e+03 4.470423157197149521e+03 4.466826580868226301e+03 4.482089983573616337e+03 4.471627434636760881e+03 4.501510689145464312e+03 4.508429098162308037e+03 4.504928690774799179e+03 4.469216349049830569e+03 4.469773143418768086e+03 4.481972193755754233e+03 4.500187930377696830e+03 4.486496480265158425e+03 4.487666242545430578e+03 4.497360064817727107e+03 4.508607464934788368e+03 4.471189664125440686e+03 4.495218714983839163e+03 4.473477162235089963e+03 4.488672921448884154e+03 4.470296637374757665e+03 4.481955612878557076e+03 4.482088804537933356e+03 4.493278003781315419e+03 4.503764017379535289e+03 4.492851728886180354e+03 4.510210713314138047e+03 4.513922882134300380e+03 4.518877550421461819e+03 4.528457739203075107e+03 4.513471355715500067e+03 4.528609641625407676e+03 4.544767330356587081e+03 4.567177130736530671e+03 4.551680181472571348e+03 4.551588681806054410e+03 4.552245267881666223e+03 4.551205519907803136e+03 4.550931845694582080e+03 4.575251111721809139e+03 4.553236729917696721e+03 4.563131290564710980e+03 4.556268177539028329e+03 4.558596121932962888e+03 4.564689822273536265e+03 4.554662634297601471e+03 4.552938467001927165e+03 4.571761528108489983e+03 4.579322809064845387e+03 4.570425285805449676e+03 4.566313063171223803e+03 4.562461766965691822e+03 4.550986330866484423e+03 4.567387323422459303e+03 4.567511460949193861e+03 4.561577520530747279e+03 4.589664628072652704e+03 4.585989677285461767e+03 4.573369877567575713e+03 4.576768345715366195e+03 4.557425720363328765e+03 4.576060148453670990e+03 4.577926185034250921e+03 4.600924582206413106e+03 4.608998896264408359e+03 4.594163772123446506e+03 4.587005548146803449e+03 4.609472663617046237e+03 4.616894622561626420e+03 4.618602661823873859e+03 4.618378728594188942e+03 4.601288175311616214e+03 4.603708075660388204e+03 4.615822512084949267e+03 4.609835241743217921e+03 4.610786972670301111e+03 4.615004481460691750e+03 4.596594982525552950e+03 4.585927217836988348e+03 4.570923227532998681e+03 4.556385288581365785e+03 4.562882199181594842e+03 4.556750900101897059e+03 4.543690110339099192e+03 4.556684712689403568e+03 4.535993378085540826e+03 4.568333299946320949e+03 4.549010754849372461e+03 4.545561913600469779e+03 4.551245901202167261e+03 4.559732228844663950e+03 4.543093126626697995e+03 4.550794708820687447e+03 4.530914463444455578e+03 4.524282679437475963e+03 4.528462771674713622e+03 4.540334054504840424e+03 4.532619500651569069e+03 4.503680029158569596e+03 4.514739295160678012e+03 4.515615259546078050e+03 4.524574166734331811e+03 4.519381672745976175e+03 4.517054899574452065e+03 4.511460849781979050e+03 4.506524677504622559e+03 4.502566692969729957e+03 4.508743882543991276e+03 4.502428073571856658e+03 4.526483828602303220e+03 4.521482956896084943e+03 4.511176421078605927e+03 4.510064392640071674e+03 4.530313126329029728e+03 4.504343972370487791e+03 4.511165918007701293e+03 4.507115767316546226e+03 4.497073135328681019e+03 4.481923163931242925e+03 4.484638030080212957e+03 4.499090897465009220e+03 4.526439670381972974e+03 4.519177667795080197e+03 4.483522192096820618e+03 4.497248949467253624e+03 4.506739722933631128e+03 4.484421453638388812e+03 4.471799866690983436e+03 4.473136611620463555e+03 4.466717855857806171e+03 4.446624540144460298e+03 4.442721586234788447e+03 4.470595112692853036e+03 4.458295112232050087e+03 4.474827909658019962e+03 4.473048043905380837e+03 4.465934884481695008e+03 4.489572017738278191e+03 4.500567245965928123e+03 4.516832059989071240e+03 4.513071154033166749e+03 4.528795200196450423e+03 4.541060400894937629e+03 4.541403045563678461e+03 4.535516142251038218e+03 4.550954641688629636e+03 4.536976022233076947e+03 4.566118497206716711e+03 4.545434687879632293e+03 4.545318064697960835e+03 4.543483753404657364e+03 4.537036524376761918e+03 4.518704566512047677e+03 4.539258590424133217e+03 4.561683798863157790e+03 4.545538461501671009e+03 4.541942539026573286e+03 4.529310435878240241e+03 4.518923372359618952e+03 4.518463068010289135e+03 4.500371763590013870e+03 4.494594294383653505e+03 4.501978804488849164e+03 4.485546333755120031e+03 4.506069575034030095e+03 4.492239416855953095e+03 4.480870011596052791e+03 4.500148686052706580e+03 4.500365693630255009e+03 4.505158470842618954e+03 4.516087661356854369e+03 4.513164460408574996e+03 4.524070382717953180e+03 4.513780168719119501e+03 4.532788359733995094e+03 4.522717879717971300e+03 4.518127567466237451e+03 4.519568870247817358e+03 4.526440455396203106e+03 4.497820549135498368e+03 4.519179523373228221e+03 4.507598837140782962e+03 4.509178611856718817e+03 4.485107594750904354e+03 4.484078610853273858e+03 4.463945750697822405e+03 4.496975771464874015e+03 4.488611601468021036e+03 4.492767094151075071e+03 4.510076117346474348e+03 4.487628678362582832e+03 4.486076691010603099e+03 4.481430032565974216e+03 4.518298648093064003e+03 4.511124476852805856e+03 4.508474914256704324e+03 4.484346117991923165e+03 4.483032852740458111e+03 4.488313014693144396e+03 4.500234373954626790e+03 4.494401580578348330e+03 4.484260555105973253e+03 4.475304568477009525e+03 4.469604285253545640e+03 4.474100589171430329e+03 4.472419488594718132e+03 4.473019068069320383e+03 4.494254839257588173e+03 4.499654649400751623e+03 4.500667316996109548e+03 4.483914784237330423e+03 4.483075114221281183e+03 4.502114563328193071e+03 4.475082818236061939e+03 4.473401298497474272e+03 4.474041712597524565e+03 4.477290809579631059e+03 4.477255970400761726e+03 4.480152110134150462e+03 4.465437992158918860e+03 4.457057284098580567e+03 4.451967541085693483e+03 4.433731961392225458e+03 4.450403789482749744e+03 4.431286780771602025e+03 4.446884564270884766e+03 4.459540555163393037e+03 4.444444397800315528e+03 4.457124471660673407e+03 4.441037907020209786e+03 4.451325050201106933e+03 4.441967353193037525e+03 4.430079668502999994e+03 4.431912727508991338e+03 4.426210449066434194e+03 4.437702931221871950e+03 4.436710836313456639e+03 4.424195899735953390e+03 4.428757985879063199e+03 4.431257797130875588e+03 4.439176033171548625e+03 4.450462554425180315e+03 4.436400568692500201e+03 4.439024366576496504e+03 4.429566055315162885e+03 4.438302816201225141e+03 4.446900365216351020e+03 4.437024011716624045e+03 4.453868902505675578e+03 4.458337151657617142e+03 4.462828233843473754e+03 4.446768494873772397e+03 4.443895385052972415e+03 4.460570739704005064e+03 4.441553419479299919e+03 4.429638661385558407e+03 4.424106347243681739e+03 4.397393821374031177e+03 4.382186628565405954e+03 4.344422308915548456e+03 4.330450395837344331e+03 4.323448669836957379e+03 4.293637080328039701e+03 4.270633699668574991e+03 4.251041694845532220e+03 4.220128474311602986e+03 4.189322855361515394e+03 4.174457448654208747e+03 4.143394787983264905e+03 4.118482297167649449e+03 4.097599688186055573e+03 4.082914203640546930e+03 4.033506719374254317e+03 4.022655018000033579e+03 3.997165164320727399e+03 3.981153149336746992e+03 3.951626846093268341e+03 3.911889243530039948e+03 3.889431532219609380e+03 3.861679788431084944e+03 3.836410773947256985e+03 3.811261600984962115e+03 3.772185109360154456e+03 3.752979843295719093e+03 3.732467251743102679e+03 3.699608749664450897e+03 3.667598843065534311e+03 3.648138530242883917e+03 3.607596079407965135e+03 3.590738114652700006e+03 3.580700140453371660e+03 3.536579364436007381e+03 3.505113474229426629e+03 3.490885926925982403e+03 3.457240462913322972e+03 3.413419816576206813e+03 3.396464999206252287e+03 3.378854176271260712e+03 3.336459523943722616e+03 3.303865676048595105e+03 3.272813019103655733e+03 3.265390909359066882e+03 3.236831993165981203e+03 3.218465925065831470e+03 3.182914578062492183e+03 3.156590725093223682e+03 3.125129308446944833e+03 3.095550932015272338e+03 3.057348132133864965e+03 3.043030574501700357e+03 3.015365798684912988e+03 2.998148962041169398e+03 2.985857250386271517e+03 2.956643143988846987e+03 2.933023456447175249e+03 2.914542357027512480e+03 2.905908767523972074e+03 2.882290143785762666e+03 2.875044175984196954e+03 2.835073553939209432e+03 2.801856835259018226e+03 2.786411743089211541e+03 2.759730203363807050e+03 2.737480203868920398e+03 2.714413261443470219e+03 2.694968277118787682e+03 2.683204760517290197e+03 2.665133701087068857e+03 2.640793276018633151e+03 2.613336905055892203e+03 2.596856439760052126e+03 2.581519400909528485e+03 2.556163785393952367e+03 2.525074378878618063e+03 2.500115064236425042e+03 2.486648511163477906e+03 2.466482988673611089e+03 2.443125622630819635e+03 2.418314058813291012e+03 2.387839669900760327e+03 2.375145275289232814e+03 2.350351511519380438e+03 2.335535810704344385e+03 2.315220558472584798e+03 2.280363277618406755e+03 2.269207043050185348e+03 2.244583368061104920e+03 2.228333144306258419e+03 2.228539557292657719e+03 2.196786664856731932e+03 2.175524889044035262e+03 2.161434156418342809e+03 2.137632882751742272e+03 2.112351048527628336e+03 2.094131294391939718e+03 2.078077942820004409e+03 2.069106825773415039e+03 2.050702969289892280e+03 2.028942830229065976e+03 2.023161794131311808e+03 1.996243742437872470e+03 1.995298476470026571e+03 1.980471011536023980e+03 1.953898623262906540e+03 1.943641523905016356e+03 1.921828310870573205e+03 1.903801827064661893e+03 1.883688573209196875e+03 1.873756661572973599e+03 1.859139275084931114e+03 1.830576047178211184e+03 1.810783202459648237e+03 1.798089032964054013e+03 1.777743972190691011e+03 1.762084395818553730e+03 1.753254945331629415e+03 1.723580820902088590e+03 1.700460729329497099e+03 1.681984069276601303e+03 1.672182974614945579e+03 1.660086333764439814e+03 1.651414786498585045e+03 1.634483384260917319e+03 1.618277489775505273e+03 1.605163204372452810e+03 1.592813730721069987e+03 1.586431250186494481e+03 1.568612965091035448e+03 1.540113887726759231e+03 1.534308538546001728e+03 1.523544241056161354e+03 1.520618838461425412e+03 1.505807351363376256e+03 1.490288247242736134e+03 1.486140204885606181e+03 1.474665134206489711e+03 1.453695527113191019e+03 1.443064736247457404e+03 1.427932354802759619e+03 1.416655916066325290e+03 1.413838137553557090e+03 1.388206966018730554e+03 1.386494512364157345e+03 1.369933358541380358e+03 1.349198339056546274e+03 1.342962985812969009e+03 1.329400926830953267e+03 1.325336598797545321e+03 1.304271758061844139e+03 1.317603207910249012e+03 1.305141666009825940e+03 1.289075893778042882e+03 1.282885660619170039e+03 1.273476474831400765e+03 1.270152430018958057e+03 1.257392055980192026e+03 1.249468281415834099e+03 1.233543704103480877e+03 1.227012919748883405e+03 1.210742350515783983e+03 1.208527779085829252e+03 1.194555069613355954e+03 1.181463074515635753e+03 1.170221125671019536e+03 1.151338392804020714e+03 1.144144393582797647e+03 1.137400501573104066e+03 1.133576303445879603e+03 1.117450410364692289e+03 1.110256901009099693e+03 1.102300544543241358e+03 1.093192653001954341e+03 1.080208631832137598e+03 1.081000877855113004e+03 1.069236352600720920e+03 1.055356517143897236e+03 1.057414623837199997e+03 1.044947523354308714e+03 1.031491949373856869e+03 1.028445186446276466e+03 1.019866445734176409e+03 1.008619817668223504e+03 1.005169262951317819e+03 9.971073517962121286e+02 9.873994344044308491e+02 9.845682399036339802e+02 9.824029146574180231e+02 9.738819084183992345e+02 9.644647131723959319e+02 9.605600341014996957e+02 9.423638075088301775e+02 9.381984812286924580e+02 9.240250774959918090e+02 9.299601813914479180e+02 9.146804043649716505e+02 9.084056815127728441e+02 9.029453491883073184e+02 8.972927030718921060e+02 8.955099367368295589e+02 8.881228169562759831e+02 8.786004905818914494e+02 8.758574876461426584e+02 8.671665241360548180e+02 8.613149057492572638e+02 8.524270452511548228e+02 8.556612178696851743e+02 8.420821692136613592e+02 8.332240330313733239e+02 8.261882650765410290e+02 8.152038459964135200e+02 8.101400236270553705e+02 8.042422724125397053e+02 7.898837445482895419e+02 7.877915707448053126e+02 7.809268354252548079e+02 7.681764199771594122e+02 7.573677575772469481e+02 7.547302922527153441e+02 7.545945420178593395e+02 7.423582692635895910e+02 7.351993706824038100e+02 7.311372552903191036e+02 7.321621632643586963e+02 7.240066102215610044e+02 7.160880822005995014e+02 7.090925453597507158e+02 7.065120820423012447e+02 7.035269343261240920e+02 6.941045965452589144e+02 6.900085680623291182e+02 6.856307351570504807e+02 6.779719861279410225e+02 6.788684200572890859e+02 6.759472630943590730e+02 6.643025473092969833e+02 6.567661855527611579e+02 6.549455735844825313e+02 6.461023664756438620e+02 6.389820421918271904e+02 6.397501618444272253e+02 6.388942195420174812e+02 6.250317851258496376e+02 6.280923138964752752e+02 6.227967111568701739e+02 6.214541599784507753e+02 6.143233311293946599e+02 6.108838648697289955e+02 6.093652179221695633e+02 6.114451869469093026e+02 6.002084836091473790e+02 5.986635995666540566e+02 5.929639425337136345e+02 5.938230644755097956e+02 5.919230415168329955e+02 5.752236273341604829e+02 5.720623045639090378e+02 5.671071549902256947e+02 5.650741836606487141e+02 5.546482724932632209e+02 5.549259390556761673e+02 5.446402415207638796e+02 5.420504500454854906e+02 5.360319554369591515e+02 5.380889216819221019e+02 5.360104479442657066e+02 5.219707028644793354e+02 5.223222160861264456e+02 5.184565974947470295e+02 5.206463059177007153e+02 5.148748209984019013e+02 5.058407931229569954e+02 5.051544378007054661e+02 5.038422597882820924e+02 5.020152796319658250e+02 5.033965031461872286e+02 4.940418910431773156e+02 4.979461575013262973e+02 4.931292833768158062e+02 4.914321934023423069e+02 4.917185811415093326e+02 4.888751906626024493e+02 4.774876287509553663e+02 4.712022220793497240e+02 4.753813339950820023e+02 4.723945144863437804e+02 4.671801006143251698e+02 4.614609411398398606e+02 4.571434297803226627e+02 4.506036430124942740e+02 4.448371783793494387e+02 4.418155941995433977e+02 4.383078791348752929e+02 4.318629024846792390e+02 4.292385957981898059e+02 4.240648761889702314e+02 4.155205985185918962e+02 4.174672978952177687e+02 4.148634689928223906e+02 4.139145627911436236e+02 4.089787428338306654e+02 4.078363801945884006e+02 4.036446195754595010e+02 3.957124797876337539e+02 3.967762917949797270e+02 3.924966213093813394e+02 3.864227028558418056e+02 3.847947461823399635e+02 3.847743645435915028e+02 3.784497969764134382e+02 3.731297011652029596e+02 3.681650504536883091e+02 3.668705252097411176e+02 3.619937534282034903e+02 3.595791326052290628e+02 3.597468976069657174e+02 3.574874236825818343e+02 3.557453930459887488e+02 3.513604141838006854e+02 3.523403212755407594e+02 3.485678966391199651e+02 3.455816884837697103e+02 3.513118438735868381e+02 3.496345849306422906e+02 3.414418640932545372e+02 3.438216475741049294e+02 3.388550787076231359e+02 3.339302662796415575e+02 3.329927363728355090e+02 3.287366657172285045e+02 3.269954780169795754e+02 3.204398528264202923e+02 3.167505944604959041e+02 3.157752048485013461e+02 3.151850675052161819e+02 3.142052541209874335e+02 3.135334179597334696e+02 3.089005416791487733e+02 3.067380401602648021e+02 3.044648553765208021e+02 3.001071378448670544e+02 3.026669184113649180e+02 2.941927183900601790e+02 2.922034584064709293e+02 2.899674714201387360e+02 2.856378543994813981e+02 2.861217202919290798e+02 2.805738806006518189e+02 2.832722060429871931e+02 2.795618589305540240e+02 2.794539085788420607e+02 2.757097764204570467e+02 2.731983082673559693e+02 2.728351093936204848e+02 2.740772756097646834e+02 2.742148021730120035e+02 2.660421907656423173e+02 2.632227464262725789e+02 2.599461725255054034e+02 2.606200912302715551e+02 2.616113037649902253e+02 2.596062212761752903e+02 2.525443225620987278e+02 2.541161059592890581e+02 2.558112632291730222e+02 2.497359714370377048e+02 2.449961400925986936e+02 2.472939864925173481e+02 2.478865125996683787e+02 2.502096302383358477e+02 2.455056506892481423e+02 2.446185478436418350e+02 2.434498044824185570e+02 2.383668507877350180e+02 2.395640541625628259e+02 2.366440066120427446e+02 2.317433107229210805e+02 2.273012033254713060e+02 2.317125995792040953e+02 2.233523984791757471e+02 2.264067963761193596e+02 2.226954019103054634e+02 2.191050640387215651e+02 2.161553809044076502e+02 2.135649893185872088e+02 2.122054609144425115e+02 2.108681223383742349e+02 2.139880170414611484e+02 2.097151049071369187e+02 2.049963223565134172e+02 2.045222488827152745e+02 2.027179622951707927e+02 1.925889532847228622e+02 1.950374564152022288e+02 1.949810261441329260e+02 1.942923728448184875e+02 1.938827038244373284e+02 1.911917439097042291e+02 1.845695407190023332e+02 1.868180578795778501e+02 1.807427110101942560e+02 1.793570638246719682e+02 1.792060408390977386e+02 1.786509334832433069e+02 1.772501705943529089e+02 1.774789676551096136e+02 1.729688523526919539e+02 1.706799728341182742e+02 1.692532671503711867e+02 1.665128850713941517e+02 1.655679796197306928e+02 1.644072270391597499e+02 1.672476856378171703e+02 1.640112067122416875e+02 1.598948976359255312e+02 1.571100026735196309e+02 1.558647753676036700e+02 1.525595445176006137e+02 1.523216295557933506e+02 1.524284867336967295e+02 1.496951112059484785e+02 1.493194499383702691e+02 1.515480403147257960e+02 1.445907854284774885e+02 1.447810984349492287e+02 1.454493396469151207e+02 1.453780942821581164e+02 1.399941718903664878e+02 1.407441226131669794e+02 1.389542351829867641e+02 1.368394812205586675e+02 1.352624393260973363e+02 1.356981787162102080e+02 1.343315140709504192e+02 1.336270054704004053e+02 1.330547747873090145e+02 1.327201951300376095e+02 1.311358944383364928e+02 1.301044160814935253e+02 1.303863471552652413e+02 1.295492597753418806e+02 1.283845610586060673e+02 1.255125018382911009e+02 1.255443769635178910e+02 1.250740429603526991e+02 1.286615045945615634e+02 1.266255835169947943e+02 1.266575926689277622e+02 1.267415303956406234e+02 1.239021582005734530e+02 1.236405819957870733e+02 1.222903671598930089e+02 1.194597848912614211e+02 1.208034058876298502e+02 1.180324668375969708e+02 1.189186003516335290e+02 1.203420344989085180e+02 1.192862370354873462e+02 1.166068391949138885e+02 1.174394220187120936e+02 1.181169656464213205e+02 1.151471042718759463e+02 1.145826789638485366e+02 1.127568022848551692e+02 1.133943227982020829e+02 1.131486571471669151e+02 1.109460226615942275e+02 1.105346780715407959e+02 1.112888888994966408e+02 1.106807899252021485e+02 1.055006891665592690e+02 1.089475226829130179e+02 1.081511261328031424e+02 1.073691573649079629e+02 1.073066929421162570e+02 1.067602117625011431e+02 1.055215809553539827e+02 1.048851100896461190e+02 1.049280390016300828e+02 1.048994877251686120e+02 1.030558724708830738e+02 1.029525779096047557e+02 1.002651971955545633e+02 1.026668769629239932e+02 9.996833531564516306e+01 1.011547500725323516e+02 9.909350184290980224e+01 9.914312711628438990e+01 9.890692749349184965e+01 9.988986709665795161e+01 9.456882544727638162e+01 9.799018573191541748e+01 9.559819287056303949e+01 9.215507849363430637e+01 9.592326372338615670e+01 9.678052799952051544e+01 9.276156548942238089e+01 9.228560339631270892e+01 8.896437828266238057e+01 9.078246796480596004e+01 9.019502078150568991e+01 8.970219152593512035e+01 8.975124166615104571e+01 9.162389814308926361e+01 9.002157233851212936e+01 8.706962342329750015e+01 8.761427060101100039e+01 8.418696422122464185e+01 8.518711453935024736e+01 8.692998665839931505e+01 8.337501881189911046e+01 8.390800960738488357e+01 8.223382974616615115e+01 8.522931239792592351e+01 8.236479704277843439e+01 8.437245486229494418e+01 8.468650921092172723e+01 8.441076472384487772e+01 8.167827726214818540e+01 7.987924443525099605e+01 7.814470956964491677e+01 7.924174359114276456e+01 7.809940399129730793e+01 7.963676635574613272e+01 7.811083451548240930e+01 7.603824272644791904e+01 7.450291035370295845e+01 7.346068796083828545e+01 7.246363814807763504e+01 7.033078546257254970e+01 7.068148712078588858e+01 6.811139005268709923e+01 6.690060886821392216e+01 6.900335001471124485e+01 6.607244467377725528e+01 6.304285564626598415e+01 6.266338004415863594e+01 6.422957479968600580e+01 6.442134264571616598e+01 6.519008242624866512e+01 6.179329343825610010e+01 6.247278667221794990e+01 6.309003742966900319e+01 6.143392990075130911e+01 5.983743237272152271e+01 6.088572524386032825e+01 5.871583844880839109e+01 5.848905392471012021e+01 5.624532919471587178e+01 5.662908468613407109e+01 5.470546574592597011e+01 5.556783002490623602e+01 5.306209835677713471e+01 5.293057880892124700e+01 5.426115227197637125e+01 5.440689336706202539e+01 5.534695041655899672e+01 5.175795547884199266e+01 5.003413288081026877e+01 4.995961798255184050e+01 4.918187941672406538e+01 5.116151340933966196e+01 4.635687840823104011e+01 4.830217138351663664e+01 4.740049706305482857e+01 4.844955011240840292e+01 4.709757969178853187e+01 4.910697946025625527e+01 4.564274075668244990e+01 4.684940519404245407e+01 4.825970875939036375e+01 4.503181793951145551e+01 4.338260160207956062e+01 4.112402385540079308e+01 4.265304220718029171e+01 4.190009459992727869e+01 4.136444678632340555e+01 4.038135474851675610e+01 3.847808595098631201e+01 3.888937485574599151e+01 3.895802704229539870e+01 3.997154452113183964e+01 3.932981513288775233e+01 3.954209263465733670e+01 3.928070036219535410e+01 3.641190724008500013e+01 3.976789113966044908e+01 3.589181371634936824e+01 3.645914371714883373e+01 3.733490678358754167e+01 3.376410826469096094e+01 3.687020541604755408e+01 3.492298409072999021e+01 3.524675911069510903e+01 3.439502160393647046e+01 3.207061053548343921e+01 3.335305948461083148e+01 3.088496982493184717e+01 3.040642923910167283e+01 3.047064620980085436e+01 3.034397712183226048e+01 2.923550419665428279e+01 3.107596068350074603e+01 3.057848526518528587e+01 3.015695256052638129e+01 3.051720172708909828e+01 3.072705750812264469e+01 3.074573299418836214e+01 2.847690698095707162e+01 2.833665971754281188e+01 2.935151722241609207e+01 2.600616282502929266e+01 2.924388880786781897e+01 3.024425084622643922e+01 2.891357374741775033e+01 2.984707063169094710e+01 2.850808472732631671e+01 3.052710909905815484e+01 2.870758952492144545e+01 2.814905909194616385e+01 3.041276596248334840e+01 2.956659675806433896e+01 2.740042915552145431e+01 2.956316194713424750e+01 2.588933045959675994e+01 2.554610309530207246e+01 2.514967876715726547e+01 2.563363035753673813e+01 2.306693441602071459e+01 2.515542618626055216e+01 2.550526483552904011e+01 2.411928939207697553e+01 2.459622704979741314e+01 2.482791936338143657e+01 2.422288710575184822e+01 2.424936395901026387e+01 2.699527811745556960e+01 2.454535198907470317e+01 2.355219411490629611e+01 2.306236873776408203e+01 2.556808467568482968e+01 2.358867678652570632e+01 2.502169155612864770e+01 2.540299964601425131e+01 2.503459672913438894e+01 2.464963406464151774e+01 2.386650694265897243e+01 2.439755757747657583e+01 2.379027117300824656e+01 2.490577208177478852e+01 2.437485066652079269e+01 2.420930958974232894e+01 2.692214652810129749e+01 2.564257856363881416e+01 2.450082837932260560e+01 2.310276241310706169e+01 2.472430282353721509e+01 2.352467474775881584e+01 2.399260123660987887e+01 2.431412262209699904e+01 2.585683540393015534e+01 2.415695529810965780e+01 2.491073966827778108e+01 2.427193049575079087e+01 2.535387214906472408e+01 2.501765908946851269e+01 2.130475109191886673e+01 2.316372286473463049e+01 2.061145425693355904e+01 2.106537359636407558e+01 1.992315656787297939e+01 2.063602973271360597e+01 2.122960522657373161e+01 1.742466962736077107e+01 1.902827525185607271e+01 2.017549226802642437e+01 2.103623639199791384e+01 1.957593482182287659e+01 2.077306110705431763e+01 2.026410296805611821e+01 1.977054266295083451e+01 2.160826515319851282e+01 2.117750791812635214e+01 2.238673497386756495e+01 2.009507355008713958e+01 2.137687861751545881e+01 2.040244376686299077e+01 2.010300922110855737e+01 2.107828337228703219e+01 1.954798510959557944e+01 1.906980071099434326e+01 1.998735569731053374e+01 1.938603596336947277e+01 1.893752457361304309e+01 1.919884026741472738e+01 1.794436140875491503e+01 1.852657493699959090e+01 1.902597489086940996e+01 1.813276741589028873e+01 1.846674603736612141e+01 1.768948476333362763e+01 1.821969793831912909e+01 1.785602160241376524e+01 1.705890418417970622e+01 1.823417214580851109e+01 1.899637971347624088e+01 1.746189405649436566e+01 1.522275295070666346e+01 1.641139057809192536e+01 1.697856897527418596e+01 1.792976080114579673e+01 1.752909877772174241e+01 1.679822484536360960e+01 1.927864251979423216e+01 1.691165864539439312e+01 1.799722240343942303e+01 1.688259054496063882e+01 1.570498888411628613e+01 1.878943738722608359e+01 1.693993599460322130e+01 1.743878645060280519e+01 1.613558625834663118e+01 1.437831031801478332e+01 1.459751631014068352e+01 1.305448073582794599e+01 1.510311621308235885e+01 1.241100687715752748e+01 1.156406020607130003e+01 1.490386787105235022e+01 1.461129178975645537e+01 1.402242007455521033e+01 1.366105848547786294e+01 1.435543826523625910e+01 1.445606181659442413e+01 1.463856644764158510e+01 1.375270972625297361e+01 1.398159776867488979e+01 1.136717583433758172e+01 1.446657125947845479e+01 1.380627477037224082e+01 1.548738252922525938e+01 1.553450553280041646e+01 1.290666885300480970e+01 1.397163210650426812e+01 1.330020397906836571e+01 1.243619884940918574e+01 1.329662959891198781e+01 1.291861252241317359e+01 1.116076777489178973e+01 1.227178914953627498e+01 1.092137157289977800e+01 1.170442575841259725e+01 1.037590885208286551e+01 1.188705677307411257e+01 1.171886506207102485e+01 1.072938857047810934e+01 1.197889523983899451e+01 7.845631761273106797e+00 1.020184835673790502e+01 9.145505183893893886e+00 9.552481825164907292e+00 7.686829359125661121e+00 8.251326181510142632e+00 7.946487348808242146e+00 8.336858483683442955e+00 9.663974890151564523e+00 6.814599901798023218e+00 1.069933444088764318e+01 8.932781024294786931e+00 1.039992448658379942e+01 9.832255097322340376e+00 7.852699183384695303e+00 8.222222181713307876e+00 8.728116790487369769e+00 9.929616612465295589e+00 1.044201055197052774e+01 8.726951739672855979e+00 7.904864788834426115e+00 7.266023073586342917e+00 7.572593198256596381e+00 8.519059119302113459e+00 8.811433641308749287e+00 8.296631769088049779e+00 8.085224050121375683e+00 8.674139963030523148e+00 6.435177400656949764e+00 1.010553919820624458e+01 9.011026246032171727e+00 1.039229631801936549e+01 1.119155050245744576e+01 8.290499319709972781e+00 8.231094464275567901e+00 9.262229148215361363e+00 1.057684174973793567e+01 7.865022732707725339e+00 7.034607961930094078e+00 7.106750638149812005e+00 8.019905191920418730e+00 5.979322663688748207e+00 6.765060880474685234e+00 5.434220312623623705e+00 7.490953272984846478e+00 7.616867307275833276e+00 4.172311231406153453e+00 5.646512795508233040e+00 6.694179148446713690e+00 5.179262352421081239e+00 5.800728461097077293e+00 6.335227340471949908e+00 4.976064775541992447e+00 4.855466870132059576e+00 4.405138962572718420e+00 5.194438982773079694e+00 2.756659128468858633e+00 4.555328020526483890e+00 3.392049080280562734e+00 5.329603130140062817e+00 6.383437317272449896e+00 4.752269389541416089e+00 5.345461024072165834e+00 5.008211803677212082e+00 6.984652087907416984e+00 6.231216732467867558e+00 5.769953978595791177e+00 4.542966736239968384e+00 5.186974460138381815e+00 6.472190358976414259e+00 5.237922801120654448e+00 6.555895115301785481e+00 5.576044971185511123e+00 5.243601089650551828e+00 5.123996351401522986e+00 4.464443246313372526e+00 3.214774792690610283e+00 5.471292615271696747e+00 3.940151150734226171e+00 6.620938024022898105e+00 4.400188927717435305e+00 6.736409006038018177e+00 6.287254772798520186e+00 5.166335559374223507e+00 5.747347573012984157e+00 5.143137318381270973e+00 6.522570589643969186e+00 2.421326424003124256e+00 6.056335860360188228e+00 6.060374185648195855e+00 3.662225315154215455e+00 4.008157912967289960e+00 4.625382926924491933e+00 3.943368834832094549e+00 4.859971729434801269e+00 2.720706820969565065e+00 4.316890487888298544e+00 2.308236875517311937e+00 3.511768752737052246e+00 3.850922501976694168e+00 4.307930916395433130e+00 3.258712311431747111e+00 1.239125594145662923e+00 4.965002649006238222e+00 1.756096705546357439e+00 3.868055331036924560e+00 4.803032071372774325e+00 3.072535465853633241e+00 1.485721723437233299e+00 1.412666051833002756e+00 3.072183386893928336e+00 6.890443462245909867e-01 2.219147469756943991e+00 -4.976678685125293100e-01 4.642853530716161359e+00 1.606468828516190106e+00 4.071163099949503206e+00 1.443376443565601575e+00 2.637290419457747781e+00 1.264720494227398628e+00 2.165432247187188963e+00 1.371054400195839573e+00 2.626403490593092194e+00 3.778812068178301065e+00 1.480293470240392928e+00 1.961647703761007167e+00 3.133922304257942937e+00 2.077501824732203684e+00 1.107555935738189667e+00 1.527394108881832802e+00 1.580702217042774471e+00 1.622012067393028056e+00 2.346470192102075192e+00 2.349404090964444247e+00 1.530883573925126306e+00 1.402953702007545989e+00 8.345440857163329840e-01 -3.245218910730450212e-01 2.515300565295195412e+00 -3.898294497306600825e-01 1.566370910972033403e+00 1.670602817875515012e+00 1.217719091695435241e+00 1.232537424665137715e-01 2.284159040478584757e+00 -6.291417434350557447e-02 -1.015506805112100341e+00 9.114424653787546182e-01 1.449203006670938043e+00 2.568131732221514696e+00 3.054527709919510503e+00 1.479579747274579082e+00 7.941690325864104727e-01 2.028297261118408024e+00 1.508066231496506759e+00 8.027567162947255586e-01 9.549507059344156668e-01 1.793972882738246843e+00 1.084859888070438316e+00 6.095958604004274584e-01 1.061150208700309072e+00 2.033633958848951373e+00 -1.491851243211271161e+00 1.791305894778656649e+00 2.516651384026537208e+00 1.253721151219409080e+00 -3.354083750477673265e-01 2.238713394663400358e+00 4.544902765215076412e-01 1.065208516880270295e+00 1.828016465746551411e+00 2.737393652159291424e+00 2.253090123990103333e+00 3.295125113218541291e+00 -7.114496596585873078e-01 1.053105543615879380e+00 -8.188352069523945065e-02 -8.609810271887222144e-02 3.478297007648160633e-01 -3.171093808602301611e-01 3.650516557461248590e-01 2.485567767581253473e-01 -4.049148817593269389e-01 -3.454401432701241781e-01 1.478713616777215689e+00 -2.256832098029739608e+00 -1.022600591527298208e+00 2.383886221539710970e+00 1.572324964240657375e+00 -3.315603634376680375e-01 4.150455350890794870e-01 8.409632778762152761e-01 5.899819032591003820e-01 8.239165815987175012e-01 5.380361877971857609e-01 4.743310209878289774e-01 3.612031250244571168e-01 -6.031711038757816556e-01 -5.398646189929401373e-01 1.584138992777554433e+00 -1.207922248837695195e-01 -3.117234532914456846e-01 -3.183922277812269441e-01 -1.516348257606275451e+00 7.489634814045120770e-01 -1.605773756043690215e+00 1.053347541195870096e-01 -2.218823222893757108e-01 9.136810281671174927e-01 -6.069160463342921918e-01 4.201501834678486591e-01 -8.367507791527779570e-01 -9.884994255539087948e-01 3.969590162691890613e-03 1.788818430122404157e+00 2.729508447556470152e-01 -4.260916773406221436e-01 -1.584989468370068488e+00 -1.193814791343295489e+00 3.262851999830121419e-01 -5.048908596561690887e-01 4.192116909766754329e-01 2.137432710188453377e+00 4.015600495090202449e-01 -1.320444176487798771e+00 6.131678758002828689e-01 -1.740090780260178160e+00 8.347842441514737866e-01 2.128820827985945519e-01 1.035895696184678139e+00 -1.607317825773979525e+00 -1.820262474518603124e+00 1.306838172403993470e+00 -8.926583013381873821e-02 1.075189755405060232e+00 -1.320535495329641928e-01 1.923993850778736636e+00 9.101434296700856852e-02 -8.481000830193480278e-01 -1.239283687548977664e+00 1.692861088284359772e+00 -9.587729422133546286e-01 1.725588560895224277e-01 -4.070145696632944676e-01 1.610986730356512575e-01 9.920086356105494163e-01 -1.961368547602422518e+00 5.008000172994846455e-01 -9.036607906499597442e-01 -1.099464829628705065e+00 2.445282180536554814e-02 6.986704000439662998e-01 6.853278516283342059e-01 8.037192568960400962e-02 -4.423388477120506201e-01 8.048274739894116792e-01 -2.405797589025097383e-01 -6.781575208571053413e-03 2.452844738588449758e+00 -1.050147007992051407e+00 -4.878936151028033519e-02 1.833855074767138105e-01 6.519869248295601105e-02 -2.235012692333139817e-01 -1.185882750774129413e+00 2.197576214854517929e+00 -8.535248673980621037e-01 1.557114154264031214e+00 -6.642193820582756314e-02 1.056182701439233540e+00 -3.382416934884398541e-01 -1.317080725061147373e+00 -8.083169228281013030e-01 -4.278454006042271829e-02 6.388444519748922579e-01 7.502419576999288520e-01 1.199171237445476823e+00 -1.364509737124744548e+00 2.833499819228474936e-01 5.318668998843757434e-01 5.626711871112518581e-01 4.087426204408553532e-01 -6.459152724402453805e-01 1.409245041341859794e+00 -5.933572586404585181e-01 -2.180430383968261498e+00 -2.108659064182246912e+00 -1.276561575738448084e+00 5.317953471057910164e-01 -9.554217093144652395e-01 -4.516901990992663873e-01 -1.941610378980585638e+00 1.127107422152689775e+00 1.608577897823888714e+00 -7.828425141506317742e-01 -1.237071211435325724e+00 -6.040604832313415384e-01 -3.452439970893673715e-01 1.990364914198172963e+00 6.776346645333559682e-01 -4.352875418531749752e-01 -1.133885532465786605e+00 1.179870625954237306e+00 -8.390979140856588137e-01 -1.975685351466068385e+00 -2.777574853075926234e-02 -1.260217630892213059e-01 6.942836027932575149e-02 -1.042301918125946747e+00 4.169620693436201786e-01 -1.856906818835493578e+00 3.681691584751869972e-01 -2.932984257349561807e-01 -7.517198153379323067e-02 1.032872314508840539e+00 -1.002530338392615628e+00 1.373398802959366616e-01 -1.766723838083025522e-01 2.521843242060185508e-01 5.405567809098873466e-01 -9.259336414413799066e-01 3.087368500053844778e-01 3.268137315024469136e-02 2.043163714023352728e+00 4.731483362668204573e-01 7.635690585372474359e-01 -2.340130184120307877e-01 5.156839652195617692e-03 1.346279617261681549e+00 2.395652439099794417e+00 -1.213518098201101347e+00 8.489918344166088593e-01 -1.231552816642864645e-01 -8.127506276121412299e-01 8.026533741968314706e-01 7.840393734612383092e-01 -1.857730293706225666e-01 6.714286038839114568e-01 -9.853620655580882515e-01 1.360228904534388716e+00 4.063911459471276216e-02 -1.248851194750366655e-01 7.618288482338347878e-01 -7.117195398210036661e-01 1.679852293777548966e-01 3.649742764628842173e-01 -8.629424512959058546e-01 -7.370849639418057819e-01 -1.262880696863867724e+00 -5.595809425886021093e-03 -1.539339829400763193e+00 4.730530415453383375e-01 -8.371724849019214210e-01 -2.656796043703265053e-01 -4.203750584702981019e-01 -5.402201840832230317e-01 5.614645374130688982e-01 1.927835717813781713e+00 4.920738142575938889e-01 -1.967206285442530955e-01 -1.178436340868683319e+00 1.822915102240843188e+00 3.007886648206526403e-01 1.930313499235057018e+00 2.903991474002644013e-01 -1.486176168898435623e+00 1.225230687383586536e+00 -4.327665292236468342e-02 2.042301066696514233e+00 4.449290536235662730e-01 2.149079559049689614e+00 6.499724125498214100e-01 -1.243310427348454317e+00 -1.021262559427134065e+00 -1.028315242179893341e+00 2.534489260006258515e+00 -2.577684751537070440e+00 1.395264237506027794e+00 -9.367828378402776046e-03 -1.284743630776946088e-01 3.750810419100685245e-01 3.721102138673252485e-02 -8.681520736482455369e-01 1.262407463578466560e+00 3.093273689503085039e-02 6.054265160703684590e-01 -1.223018266267641652e+00 3.615587438608972026e-01 1.273581289278371331e+00 -1.196106225651421273e-01 -1.012322410930207139e+00 -1.015258121508811451e+00 1.086060547627250017e+00 -8.316486788966035437e-01 -1.291800170606855813e+00 1.066481830934364661e+00 8.817095331854434281e-01 1.529245703152032121e+00 -3.354718499390877545e-02 -5.260796585438349826e-01 8.688821012890647344e-01 2.919101428888693506e-01 1.694364932858933193e+00 7.525099123390910361e-01 -4.225027769082082552e-01 -8.782250525829399246e-01 -8.505226496076964127e-01 -2.145035098669860751e+00 7.538540690842705505e-01 -1.696835516931121335e+00 7.346094042351399844e-01 4.774241299702339236e-01 -9.194244007241931804e-01 3.435234324587565502e-01 -1.136837099085397096e+00 1.969929165624966227e-01 1.163063278093925623e+00 9.950628011437668841e-01 7.149092126320337991e-03 -2.420096343351963719e-01 4.882834647435264214e-02 3.542311330241087464e-01 -1.967770228480310024e-01 -1.081905255055104265e+00 -1.033348487938947846e+00 7.454201574217285131e-01 7.320889024875084639e-01 8.155275754111036557e-01 -1.801989626211328188e+00 -1.076760488449973741e+00 8.331800669815739857e-01 2.072924844033998681e+00 -2.110500475769583772e+00 1.353289915485884398e+00 5.557069817830930791e-01 -1.260923142209684045e+00 4.181816174544118470e-01 5.895140810310439509e-03 -8.373296645364850521e-01 2.611407406202340686e-01 -9.640793086367440701e-01 -1.155313542823511064e+00 6.759115859223964184e-01 -1.002705472762474237e+00 -2.014641315385998221e-01 1.901504228230412430e+00 -2.180885835594580102e-01 -2.136501580538384903e+00 -4.790471977969441020e-01 -3.306739877007950357e-01 -5.816523247184232637e-02 2.418010521039753336e+00 8.178764681125463287e-01 1.141560684525107505e-01 -1.630507430037787087e+00 -3.627527659291830964e-01 -5.767676691539431744e-01 -1.441072024439569998e-01 -3.041718062446442383e-01 4.856097479755622226e-01 -2.131982309774274609e-01 -4.750301320834295904e-01 8.867088049072301414e-01 -1.580830783909539461e+00 -2.178161578757408456e+00 1.843414303323424042e+00 -3.470704767302290605e-01 1.157577181398124905e-01 -1.741983363774245230e+00 5.722355306975800415e-01 -7.703725240672761876e-01 -8.372707045430940465e-01 3.700790230706756390e-01 7.673199434561497334e-01 7.179253396071193505e-01 1.194601567910743789e+00 6.020259920727613068e-01 -1.467723732211586363e+00 -2.461997292903567169e-01 1.246322506502113570e-01 6.151225297042500761e-01 9.479832767200569998e-01 8.224693364023220044e-01 -1.591806777707518883e+00 -4.877131901532415492e-01 -4.770985270795491395e-01 -6.619054926986067677e-01 8.242953453381095530e-01 -1.327935240681300533e+00 2.074412540793748594e+00 1.073443301554636520e+00 -2.681672139745202577e-01 6.214224883503464136e-01 8.867667967446550836e-01 -1.486706712543541142e+00 -3.813590419099632256e-01 7.781232344208233176e-01 -1.405257423356577773e+00 -7.063543288648869156e-01 -8.889477630392342844e-01 -1.780383835976313334e+00 2.466112624235577699e-01 -4.692076892357943119e-01 1.595718405292937625e+00 -7.785769063347121322e-02 5.429491744227439298e-01 4.469671214621775412e-01 4.333120099053525687e-01 -1.562021721612601555e+00 1.030258767898254657e+00 1.823737204759827035e+00 3.090715434579462961e-01 6.508780584383863088e-01 4.348024864395063638e-01 5.383166960983756244e-01 5.029233212819504695e-02 5.653148457210606104e-01 -2.760379100238594674e-01 -3.950997516239401416e-03 1.988944830170706890e+00 1.048460519837113303e+00 1.241176586417143124e+00 5.029345585579861888e-01 6.050441405981488163e-01 7.642964491900310353e-01 -2.094357832074719372e+00 6.110561662321438714e-01 3.584478421536217430e-01 -1.828171515860337770e+00 -4.434158893643376231e-01 -1.019459663666753002e+00 -2.476870214273367218e-02 -6.445017665385593952e-01 -9.166133679318919647e-01 4.845765240433958509e-01 2.254399402851726963e-01 1.275093484709938885e+00 -7.414696933178874794e-01 1.242538430178822928e+00 -5.129157862156823455e-01 1.257724519974668276e+00 4.199434245802282639e-01 -5.594734420683002973e-01 -9.814341960443170865e-02 -1.920414172106070794e+00 1.830990226228261131e+00 -4.171447762089207090e-01 -3.434619269575257539e-01 2.641487542764101026e-01 -2.272766700227961401e-03 3.580158490150156525e-01 1.677848189242065746e-01 -5.713497710933949925e-02 -1.161672295208039662e-01 1.448982176516933951e+00 -6.875707165272844090e-01 -6.886118443546553891e-01 -2.329277391318179402e-01 -5.016369755874272585e-01 -9.233827121425661755e-01 8.024774347561738352e-01 -6.719591742831880488e-02 5.032318834420385079e-01 -8.962934582821527330e-02 -1.273359835352474156e-01 1.721179327540589832e-01 5.079068980715590875e-01 -1.446862652886065526e+00 2.176685961273160108e-01 1.554252384105159646e+00 -1.848783481243716720e+00 7.907805775941515458e-01 1.614201359129360247e+00 1.321079108545538228e+00 -1.559123208131990124e+00 1.287740606815353850e+00 1.689832319538266292e+00 1.309257268646834893e+00 2.705685408107604273e-01 1.421184896244000573e+00 -2.225240412673544846e-02 -7.921654752417006673e-01 -2.240048083232411891e+00 5.007787190757011508e-01 -5.802267043628448473e-01 -2.612039078583119345e-01 -2.999253076390392611e-02 9.976700714169580708e-01 -9.588562389322274893e-01 -1.578638388886235144e-01 7.479704528361947879e-01 2.159187025406103522e-01 -1.540633116041861372e+00 3.434846980680764106e-01 -5.298137131809599332e-01 2.115577825902787534e+00 9.085968251012603858e-01 2.362015604079078734e+00 -2.030871720247260370e+00 -1.822256794431502680e-01 -1.551550923620834910e+00 1.193919697594588936e+00 4.378221816157664703e-01 -1.822576744453801245e+00 1.662943293735763550e+00 1.336248549508559202e+00 4.696317397503914082e-01 -1.234363265562604006e+00 -1.287313219741231141e+00 -8.275712286188138256e-01 5.958040613613950764e-01 -4.200352181223099279e-02 -3.044823019025384436e-01 -2.169675625150874421e+00 -9.479155603550627474e-01 1.414554533969955452e+00 1.710537925432023654e+00 -2.414566765498454171e+00 1.390579751466679004e-01 -1.286206217947068742e-01 1.255560251567703567e+00 -1.601046299455264110e+00 -1.341234501650774513e+00 1.774419057114483833e-01 4.159274505252333332e-01 -1.564572828627364964e-01 -1.805436617107518016e+00 -6.731188873148981067e-01 -2.042242805976946407e+00 3.067052485889579572e+00 -6.175319997141519579e-01 2.853025273705684928e-01 2.821292403533449678e-01 3.616894190896484673e-01 1.619758530986757261e+00 -1.027260547883620312e+00 1.049591681991804304e+00 -9.528287342649526259e-01 -1.013623673859041618e+00 -1.041302338312551784e-01 -1.771203276303423779e+00 -6.161380992702206738e-01 7.072565159628462217e-01 -1.692001493772848919e+00 7.367366098694514420e-01 -6.744468421865591479e-01 2.986025486964383191e-01 1.139570452316793991e+00 -3.746132746833913951e-01 -2.388209453231404378e-01 1.302411812790844170e+00 -9.277979450204959511e-01 -6.754481760321595640e-02 -1.757814022591203396e-01 -1.307007188334227354e+00 -9.383478935504331597e-02 5.902224051090991797e-01 3.416442048892210925e-01 9.292422706693509449e-01 8.883783307164413445e-01 5.430551163785535262e-01 5.152008912910046590e-01 6.660922446788949403e-01 -5.027435525887589129e-01 -5.757097798991698268e-01 5.502132670600087261e-01 1.074520651406018157e+00 -1.306853699050320783e+00 -1.195027576857855545e+00 -4.003002526268306105e-01 7.516883843687971467e-01 1.536801590511497617e-01 2.137672770578822878e-01 1.385595750646203328e+00 6.725764911159259896e-01 1.552241429522576155e+00 -3.866077208162626566e-01 3.432742602545258565e-02 -5.176109954733252444e-02 -3.125239007204838049e-01 -2.180766964271632358e-01 -1.190045177722983683e+00 1.301276294691120716e+00 -4.155116497404590103e-01 1.502971298347269280e-01 4.695061151896802176e-01 -2.047379889560027935e-02 -8.805975396901499774e-01 1.941584118617485921e-01 1.777931883270402524e+00 1.553306007915498110e+00 4.330644588845435905e-01 1.339268155803076121e-01 6.475650053346497792e-01 -1.774204682697804181e+00 -2.750521572723691466e-01 -1.449597365515143288e+00 1.897630479212675025e+00 4.010879542626565319e-01 -6.154911202318349428e-01 1.201196029100219276e+00 -1.497724064735373783e+00 -1.595680394328230056e+00 -6.803443594980930209e-01 6.461494398027702868e-01 -1.754245312729873163e+00 -8.291467312559386293e-01 1.236725691228306667e+00 -1.018595638785483454e-01 6.469711056671301197e-01 -1.338582249894977316e+00 4.995510668918461961e-01 3.242044520077476122e-01 8.828568677272328191e-01 -6.983557457515898736e-02 9.481112616596247544e-02 -8.429231372527559163e-01 -8.348445536813610124e-01 -3.743519619845352420e-01 4.964194553028182244e-01 6.491731170542608398e-01 7.627562460811357914e-01 -1.621604464762809394e+00 -3.069068418409524046e-01 1.305226842709886315e+00 -2.191209546036680944e+00 4.939275571890144323e-01 -4.624880570479064090e-01 5.829338436339118190e-02 -2.851295038803731141e-01 -6.924252455017313457e-01 -2.282557571529140183e+00 1.269047407919756010e+00 1.221042763160404165e+00 1.042971486256469404e+00 1.267770856258407353e+00 -1.774024291568552791e-01 -2.630193024109746952e-02 -3.063516410019597180e-01 -9.974884205043714480e-02 -1.801091904218458106e+00 4.329008222111900839e-01 2.619216310070072162e-01 1.314158002046028173e+00 -2.009988882000715904e+00 1.244894609385196027e+00 5.555765354093463726e-01 -7.138317780243074173e-01 -4.289645616041216636e-01 8.147252659069620373e-01 9.126060942894912431e-01 -9.946794914355867601e-01 5.300932400375337750e-01 7.387837434908539613e-01 -4.129467625077501425e-01 -2.227643417419148619e+00 -5.765165498569719826e-01 7.893275354317654813e-01 -1.756335843906443372e+00 -8.429850151683295767e-01 8.789220493053079286e-02 -1.215034092200546700e+00 -4.537747162660423217e-01 -6.827796431662239707e-01 -1.670617602080795905e+00 -4.505247254031678923e-03 1.892228904247672816e-01 4.325280635426551057e-02 6.640500574054459815e-01 -8.806581381511263684e-02 5.731424098246753474e-01 1.242591795333738147e-01 8.286399517851386065e-01 3.755773449427444177e-01 -1.627733743166723590e+00 1.550531000335130249e-01 -5.192161439806146639e-01 -1.191852887282113249e+00 -1.065565648252741804e+00 3.780052760703806469e-01 6.792890639579302059e-01 3.550550547116655964e-01 7.566283444838427519e-01 3.107385294190211922e-01 1.232446114577630647e+00 2.782304983307714585e-01 1.070808743114541661e+00 -8.198213150153209616e-01 -1.219011323630456944e+00 -4.695860963998693682e-01 4.235366182171082516e-01 4.617051420857211097e-01 -2.471420169764714458e+00 -6.374889761478710337e-01 2.653595341231210214e-01 -9.072182527219008197e-01 8.866450355031049169e-01 1.422310393913476245e+00 1.299372538766522922e+00 1.762293847184043527e-01 -1.299685358104214761e-01 1.164732385432210027e+00 1.236357330544860078e+00 1.394227273240484344e+00 -1.734365948325991891e+00 7.220823809364358414e-01 2.799383147587511278e+00 -2.202981901997287828e+00 -1.155086949596730195e+00 -2.248113412445753134e+00 -9.590190160650130524e-02 -1.376484745771806573e-01 5.820245136939596886e-01 5.751925163902162907e-01 4.992851676440004383e-01 -1.717141093398313334e+00 9.044819409671268629e-01 -5.708498608460127466e-01 1.277657161004044917e-01 3.305043498370817123e-01 8.524008651778868240e-01 1.756905133675897845e+00 -7.941081548290988001e-01 -1.719533753291856204e+00 -2.589548612965546573e-02 -7.466848710833009495e-01 -1.937633364412843173e+00 1.730828317314945797e-01 -1.449854673205826838e+00 -1.251218753481309953e+00 -1.046302680401246077e+00 -7.137452845038866345e-01 -1.785173512555527919e+00 -3.409145182974638866e-01 -5.196852691705603489e-01 -6.115675152134596865e-02 1.615957081950905705e+00 -3.883659488025924533e-01 -1.336665562028018506e-01 5.089394083885857151e-02 -4.509067133018776485e-01 -5.551692079337419705e-02 -5.855989927014751961e-01 7.671302356454025306e-02 1.926695727443279882e+00 1.729954862420637896e-01 -2.582534079555097506e+00 1.725606765176453394e-01 4.542540420221841124e-01 -2.218280994324919764e+00 2.793258594975020492e-01 -2.130490256471593170e-03 -3.135024807834330129e-01 -3.288249323513050548e-01 -4.346383662401424042e-01 -7.163168782885820374e-01 -2.992928172171276824e+00 -1.958532220903014265e-01 -5.463205191378178727e-01 -1.821089618090609097e+00 4.308359326424142377e-02 7.479970596154156270e-01 -5.214680712462845848e-03 3.604949385600035305e-01 9.330702885085879750e-01 -8.908807433577264900e-01 -9.269689211502790682e-01 -5.696652741520735752e-01 -1.703798346282139553e+00 1.264239067451587983e+00 1.059418730153697696e+00 -1.425001333500940381e+00 -7.178171036674635408e-01 8.472239449954261925e-01 -4.886806238279596537e-02 4.002706406535063710e-01 -2.585562136312611128e-02 -3.131189508591841530e+00 -4.056054745927993310e-01 -2.314060362760924916e-01 -2.783749373806953531e-01 -2.195501649661230903e-01 1.296655431474260656e-01 1.169245392488775126e+00 -1.373571553352487484e+00 -1.915893736219335952e-01 -1.772409729577206494e-01 3.061022092173967257e-01 -2.337994352525913033e+00 -1.402246576340970607e+00 -1.445675353915049088e-01 3.580789679195018338e-01 1.292718393120560583e+00 7.185536051109844280e-01 1.135724046646130692e+00 5.366971198937543486e-01 -3.850345862629152016e-01 -6.011128360635581425e-01 7.180461713587528438e-02 -2.569166448382098622e+00 -5.906244113021481557e-01 1.089977566134044812e-01 5.281836193871990437e-01 1.067720300921462667e-01 4.296187304306205990e-01 -1.689633145432375416e-01 1.365657419615092349e+00 -1.030663521509436631e+00 6.332195064469168244e-01 -1.864490403509520222e+00 9.499778941355071504e-01 9.100852171328525086e-01 -9.358291266532058061e-02 2.037444648745180054e+00 7.395407726918614699e-01 5.478410440398540082e-01 2.363431401883428484e-01 1.598753049443243146e+00 -1.255964641648905866e+00 1.108357246569854349e-01 -5.258044607379027680e-01 4.351868160912745753e-01 -4.142231621778256767e-01 -3.946116729158289926e-01 2.356659380832798689e+00 1.286643218958524182e+00 1.341749235819394981e+00 -1.551371507603637845e+00 -1.114356484492024402e+00 -2.831277423484898081e-01 1.266859209671510111e+00 -2.830910332291893261e-01 -9.319457280577965186e-01 7.681900738264002548e-01 -6.531935736516680802e-01 2.041715808222737571e+00 -2.128528125270426230e+00 1.944041772090045583e+00 8.609734833625863892e-01 2.526168758443436690e-01 -1.082999342317154445e+00 -6.192659356646678104e-01 -1.599435351103724479e+00 2.460176708822230385e-01 2.481675149853830031e-01 8.789941302848739424e-01 -6.061679261752532799e-01 1.013891612264302244e+00 -5.291043067214915574e-01 -5.581899250620306896e-01 -1.489705215656589754e+00 1.616456596330980711e+00 5.292633130582760637e-02 1.113005995407480242e+00 -1.496451647431393077e-02 1.031425838465071632e+00 1.938795925721136904e+00 -1.218850636994913972e-01 1.434944173959149749e+00 -2.907481019087532204e+00 3.345170892028663800e-01 1.618855654033770408e+00 1.348840023917112330e+00 4.854562195004755859e-02 1.433898661342783099e+00 5.187693737599904376e-01 4.191528319126126001e-01 1.557550903360110484e+00 1.506648509447526596e+00 1.388851476449790567e+00 7.839998272564298043e-01 6.614016375268620962e-01 -6.291279173483150799e-01 6.806815414340278148e-01 -9.063122412808731765e-01 -9.151139512888877281e-01 1.297775112880957371e+00 2.570347282875565798e-01 5.705969563070336648e-01 -7.001295009818233606e-01 9.608869132841815208e-01 4.493280418473888926e-01 -5.008318204313457755e-01 7.739238483288426451e-01 8.230099327570939982e-01 -5.071881769427359909e-01 6.663958290053824118e-01 -7.662154373324711609e-02 1.810944355554888308e+00 -9.360067922675974206e-01 1.083019803442212714e+00 -1.178202535528648287e+00 -1.064855220073207320e+00 2.291634990056055532e+00 1.896228428947072997e+00 -4.940046057444631433e-01 -1.430741048116252356e+00 -9.606163568769024996e-01 -5.247460481839869573e-01 -8.229012838876277602e-02 -6.918829121640677204e-01 -1.416599985735374378e+00 1.862531258702419645e+00 7.539367205285917029e-02 7.311460191698538891e-01 -1.620668571155250426e+00 -1.142864500861083377e+00 -1.838075165686210655e+00 -2.974934190176837245e-01 -1.350329131307589359e+00 1.412178872475454705e+00 -1.848923450641787314e+00 -9.833326421589161370e-01 -1.398030471311507039e+00 -8.195783833448178068e-01 3.128956853609592970e-01 -1.139579109162601744e-01 1.772391909721005299e-01 3.586025862046897661e-01 -2.136770617486201673e-01 1.688928360342895896e-01 -4.774685152002763333e-01 3.175172062662981465e-01 -4.404905312529336925e-01 -9.812126600171229285e-01 5.727546595402142060e-01 4.645528806077952044e-01 -5.451675740701082962e-01 -1.561993942182300810e+00 -6.034883903643275538e-01 -6.362882928827934270e-01 -8.130625953942735018e-01 5.701961523418868083e-01 -1.334644048706097985e+00 1.079239639834105091e+00 4.555910044679156029e-02 1.095554063465316474e+00 6.285578057236737015e-01 3.088211889061991955e-01 1.259309531728143527e+00 1.466350241054821923e+00 7.214322913151671735e-01 -1.334893716024720955e+00 -3.807318880169225928e-01 -1.026295029855624596e+00 8.157066129396721710e-01 -3.622882790113104295e-02 -1.138075218192024840e+00 2.467854785170960630e-01 -1.225047888188467660e+00 -1.444016566988974626e+00 1.454291672667128443e-01 -2.077309136337341489e+00 -2.907571388902611687e-01 -1.700385046566269265e-01 1.345847666509529583e+00 6.481918892941015975e-02 -1.147779578287015712e+00 -5.431097864489603522e-01 1.000101392387135801e+00 3.656998601116244751e-01 -1.130063270193180314e+00 4.404063892927250201e-01 -1.447089620798708953e+00 6.922355712626311330e-01 -1.315380340650825541e+00 -6.877582193484232942e-01 1.204901861906362059e+00 1.978004998631112121e-01 -1.320106259272892046e+00 1.099324835379081433e+00 5.469144810835872006e-01 -1.750110327266491739e+00 -4.564620174104626060e-01 -9.778296624895098654e-01 -9.774816417721081674e-01 -1.112271098028771027e-01 2.331261471861562296e+00 5.140615340148316226e-02 -7.594935489000820272e-01 -3.432223103635448358e-02 6.374977361725105984e-01 6.981533051543955537e-01 -1.180233684739335542e+00 1.257141732911835341e-01 1.358175454734140031e+00 -8.798824026124557607e-02 -2.073087432578319678e-01 -1.551635476599310559e+00 -1.134471306614354275e-01 -1.163881598686009378e+00 8.285133913791526972e-01 1.003810127264881169e+00 3.352540170913132500e-01 6.203374716534216793e-01 -3.272180104379422971e-01 1.401792988090397207e+00 -5.228376810607441305e-01 4.970887687467639982e-01 -1.071503843701249403e+00 3.535719767393142865e-01 1.967225601643669552e+00 -3.500056234524360765e-01 -1.928144638436192881e+00 7.916331809452957780e-01 -3.690862614961137878e-01 2.826643415017185745e+00 -1.252765005879342253e+00 9.754835836517801173e-01 4.237147924083171091e-01 -1.389666060120202884e+00 3.468153194048719801e-01 -6.768928464612886664e-01 6.178873782596446818e-01 -5.979203885155763842e-01 6.081689970255583361e-02 -2.394451898528315859e+00 -1.186016755968365664e-02 1.218793600857405846e+00 -1.054955736619367090e-01 1.587706960801199552e+00 4.442712081802008273e-02 -6.159321842713058048e-01 6.961357280598330366e-01 1.893663722327989740e+00 -1.580721353333482737e+00 3.515708268650841739e-01 5.992873738439580267e-01 1.783901630545074557e+00 1.176165428662759166e-01 1.878142622587891664e+00 5.914403242070105371e-01 -2.688346382731331419e-01 -1.333448546333016571e+00 5.404753980611752828e-01 8.945422415624923462e-02 -1.105487374608592477e+00 -2.833178966326059256e-01 -4.892808223314939337e-02 -1.337843669821424442e+00 -8.899555139487810296e-01 -4.560319927869928014e-01 -2.286461774172656725e-01 1.635670791270511237e-01 1.144405398624720016e+00 2.993399133587437144e-01 -3.831129821303657090e-01 6.921374168958863704e-01 6.977996616242029271e-01 3.005038837018164655e-01 -4.348865158844065215e-01 1.054461242571456958e-02 6.463748435295536554e-01 -4.564502180278904447e-02 7.577927934878897487e-01 1.012576237348499886e+00 2.672300974756786074e-01 -1.738077795782115409e+00 -9.612600041772022263e-03 6.551322402147269353e-02 -2.118701601027511483e+00 1.051547095211460281e+00 -7.765093883597002922e-01 -1.908199658513680452e+00 1.126213342570964865e-01 -7.538644330217595391e-01 -3.425642000734072656e-01 1.751273292249630131e+00 2.103426670062753800e-01 1.161234465264067373e+00 2.454387772452487404e+00 4.342637581209251585e-01 3.779044529830871690e-01 1.670964135071625556e+00 5.097012827506415267e-01 4.261632238315734011e-01 3.204962036020420624e-01 9.534011728930980034e-01 8.490433586651019437e-02 1.051961658798490129e+00 3.095899826509014297e-01 -2.538541227159548871e-02 3.498927186278494861e-01 4.091697311863914943e-01 1.918093252148823646e-01 5.290127322547032440e-01 -1.030672476345823707e+00 3.850349464700519864e-01 3.753380377216669617e-01 -3.995123404172996051e-01 5.988144498865777265e-01 -1.308250051734701991e+00 -1.470470531979052753e+00 -1.241428504884083184e+00 1.529500791582371289e+00 3.961705531299483662e-01 -6.757882484768357179e-02 5.997648054806393736e-01 -6.122936778989701567e-01 -1.733279587530965893e+00 -8.675579365768407158e-02 1.109094293995089853e-01 -5.884400531103993748e-01 4.019042835192969676e-01 1.124716706412053346e+00 -1.502102426459333673e+00 4.409935485165993874e-01 -1.416835415449484215e+00 -5.111593289424173348e-01 -1.711238510952294289e+00 -5.854716659443824911e-01 -1.611497660470247117e+00 7.741811672213574358e-01 -3.331060158134351717e-02 -4.035892204421352991e-01 -4.598045734430556419e-01 8.089096558375938884e-01 -1.295604562936128579e+00 3.854001992028531220e-01 -6.954721229738152211e-01 -2.503751065126081699e+00 -9.659071891931078624e-02 5.373059680763391244e-01 2.338625193866320784e-01 -1.124982785980331412e+00 1.744599709240634844e-01 1.422179750644600782e+00 -3.542576696256575786e-01 -8.086976991697832073e-02 2.093885631839481898e-01 -1.726963799386609377e+00 8.050191311713378317e-01 6.863035353925786008e-01 1.622606208194384170e+00 -4.678301366739110456e-01 9.874938800735432176e-01 -7.702474187197048960e-02 -2.571636150676308130e+00 9.248074747117267513e-01 2.703808053660131883e+00 -1.658424612396081355e-01 3.623940422180224608e-01 -4.416013136506490300e-01 1.618461121829858573e+00 2.569647236439996707e+00 -2.294609806568461974e-01 -6.466046738117565973e-02 -1.383060291008965381e-01 1.030198022154095394e+00 -1.507147454818082433e-01 -1.385113999442116217e+00 4.186913659506988350e-02 -1.416818443513966130e+00 2.854293123591193360e-01 1.255000091676417906e+00 -2.149210089932927836e+00 -4.324673725862048235e-01 4.938453938096067364e-01 -2.056455543360518501e+00 -1.343692472641418334e+00 1.698311299818038578e-01 4.979629618982659989e-01 8.528840413544230836e-01 7.561471959372394469e-01 2.642543261584528458e-01 -4.595898626139546111e-02 -4.115642846326810211e-01 -2.000641215673442663e-01 4.206392811935297238e-01 -1.516392390690507463e-01 -1.187024509212239121e+00 1.770918626014581776e-01 -1.296705308715633942e+00 -4.886153266780418614e-01 7.974074250526822505e-01 1.771340308530711560e+00 9.049145106069600430e-02 -2.252185028596151162e-01 -8.910955241383550218e-01 6.875677856347374162e-01 -5.171262322556278157e-01 3.886323817392696722e-01 1.278343773925371574e+00 -1.225501981519973999e-02 -1.278917567792314136e+00 -7.364970765765548322e-01 -9.736312035847813906e-01 -3.431173166201156310e-01 1.094891744782151788e+00 4.351329381455709466e+00 -3.538926686411063560e-01 -1.101669133047161325e-01 7.657508522040760157e-01 -9.110148674733875573e-02 9.076792456420826327e-02 3.085796829782113893e+00 1.972730295050474147e+00 -6.931656605131161220e-01 1.381241916596999131e+00 -1.435331890713791525e+00 -3.259099175909727086e-01 1.334198040432974075e+00 -7.749718651123570501e-01 2.318461241626841030e-01 1.379466052350494243e+00 1.799284459926359103e-01 4.587156280060413205e-01 -1.017906947987086808e+00 4.407403967492959929e-01 2.476766931559032603e+00 -3.971239330143109814e-01 -1.482518529611829505e+00 -1.040624261936709649e+00 1.005747319376493198e+00 1.523156047189743623e+00 -6.395744682431030170e-02 1.604736279673301680e-01 -4.452801928422719935e-01 -6.434645119531386959e-01 1.179842108917152466e+00 7.099428191340307892e-01 -2.317711377489983793e-01 -7.138183851196078233e-01 -1.381217793476015032e+00 -9.686585285544515589e-01 -2.317129669899573030e-01 1.778984090378745941e+00 1.986246590126808265e+00 8.423533187115475607e-02 2.073728989118246158e-01 -2.043700979567634413e+00 -4.795380840435866515e-02 6.122875048920231045e-01 1.713537938282549966e+00 -1.962836419218109626e-02 -1.366288594629954556e+00 2.113336636748186503e+00 3.455624691747848920e-01 -2.657656202715689142e-01 -8.770452006648851162e-01 2.635821503147988132e-01 8.782481864605994337e-01 -8.186156442743883765e-01 -1.695229959718499435e+00 3.943072070977896582e-01 -9.131897498255009404e-01 9.501953183397637837e-01 -1.835049611034980308e-02 3.969561718966314878e-02 4.371641917103294972e-01 -9.825807673900033290e-01 -2.348565632183320651e-01 -2.126943983323791310e-01 5.740039539285500814e-01 -6.183771944819675959e-01 -1.177637775166036072e+00 3.231754176147454416e-01 1.486292098482851598e+00 6.474038046733544549e-01 6.637051190716940496e-01 -1.606324893557038003e+00 -1.472113713317229067e+00 -1.349655609251808608e+00 8.414890939112273927e-01 1.022434787374084220e+00 -4.777397893816185404e-01 2.792492528369378668e+00 6.194269504842320195e-01 3.901797392926347197e-01 -2.018219714758819006e+00 2.002979018722029214e-01 1.723900292870286899e+00 -3.254200361333971503e-01 -8.289031900704222355e-01 7.681850380750191443e-01 -7.411462862524306749e-02 2.097539657055999651e+00 5.527799560888095876e-01 -8.777310825824287122e-01 1.233283184783798614e+00 1.620505011201496537e-01 -6.121214792791747072e-01 5.203737035697360014e-01 1.849116662830930791e-01 -6.954046182357188910e-02 9.261970208474624711e-01 -2.311476702311119832e-02 9.057120271533557476e-01 1.163091901344465828e+00 -1.992816683243812337e+00 2.225337948924586584e+00 -6.041453962728663418e-01 -5.020498141830372907e-01 -6.093224263898453508e-01 5.192326585064218625e-01 -2.370542965084912745e-01 3.550552445428677983e-01 1.450740809605925025e-02 -1.450152307845598565e-01 -1.651953066446490981e+00 8.561434922881675513e-01 -1.187583237836904004e+00 9.946058992945976396e-01 1.479265326904925848e+00 1.829130402158734903e+00 -1.916316563038460430e-01 5.933640215602663526e-01 1.677784908735177605e-01 -1.131039367539839580e+00 2.857746014018558989e-01 -6.503859256006309097e-01 -5.904635334304290106e-01 3.906050464789580512e-01 -1.489206762005219854e-04 3.578863925246910105e-01 1.584337020471047464e-01 -8.067753452789765412e-01 1.640323163158301512e+00 -2.729925398588539109e-01 2.129049306721426227e+00 -1.128463013841657148e+00 -4.567228763515863710e-01 5.403486139041546732e-01 5.758088813268921746e-02 -8.733311978637640083e-01 -2.223736261597373254e+00 2.021024038038873316e-01 8.823253372191008914e-01 9.196611192539219104e-01 -6.891598040310680240e-01 -4.940516377976469226e-02 1.542590709510129887e+00 -1.047376629841544338e+00 1.122538728085550191e-01 2.420898516203270900e-01 -2.227223441989697239e+00 3.244696843865256253e-01 4.610341694487155584e-01 -4.457202415353073710e-01 -3.981977014512177449e-01 2.854255006196630418e-01 -1.502860363201132587e+00 1.271984239744255785e+00 -1.936035595856169467e+00 1.136283156407452699e+00 1.225717567964865973e+00 3.969889939594568595e-01 -1.002026130548866023e+00 -1.201473136843733913e+00 -1.201673547197641856e+00 -7.045376223614151223e-02 5.449265351778549010e-02 7.104136776580425305e-01 -1.525946426716190851e+00 1.159471714788181007e+00 9.190256008446914260e-01 6.340136022428146667e-01 -2.569531553988194106e-01 -4.270949352009980049e-01 -7.207507218229329549e-02 -1.615239818863666521e+00 -1.215679671413944840e+00 2.515853286792491428e+00 4.220988495971467191e-01 1.056190635528381438e+00 1.007006652448543038e+00 1.030883059069197083e+00 4.102131017287363179e-01 -6.321914048929576646e-01 1.441357349677463651e+00 1.285667145202538331e+00 5.000561190776122711e-01 -2.383656640694132856e-01 -5.840046295651821762e-01 3.522514103856679291e-01 2.061736032959943454e+00 4.269252332005808032e-02 -1.517894085705123297e+00 -5.561157103701434012e-01 5.542833299915848055e-01 4.141905418027362340e-01 2.747564464730816169e-01 -5.144239467183614467e-01 4.372964489626130491e-01 1.438809409468047584e-01 -1.331221580572355956e-01 8.334899214494656539e-01 -4.673964127384860889e-02 5.265586426833674949e-01 -8.910650294445686681e-01 1.705325019862785396e+00 5.736032396344047379e-01 -4.955006006090128534e-01 -9.463112280010912425e-01 -8.147324291065067836e-01 -1.223831730578234522e-01 -1.199849447925763313e+00 -4.713251779246091511e-01 -1.154254427697448904e+00 1.470160266947387662e+00 1.561164333435117069e+00 5.299636631122920383e-01 -2.463108998928840165e-01 3.016678742421492476e-01 -2.163681110594287471e+00 5.593825518951420217e-02 -2.749749967500346726e-01 -1.328308890789941632e+00 -5.678078543769986553e-01 -1.091530633129610628e+00 -3.172371333260435855e-01 -6.931451575985035918e-01 4.023444163276621022e-01 3.449954526374142127e-01 -3.005178059110094058e-01 1.046409318131452659e+00 -1.106998414869563740e+00 -2.356664579650481262e+00 1.564928101363682211e+00 1.396633624899463522e+00 -4.017344640358889163e-01 6.269680378874623594e-01 -4.310112633873468095e-03 -7.921835031798661886e-01 2.044887503672848439e+00 5.793870205545241792e-01 5.790658203111652691e-01 1.950781749366855833e-01 1.423562097340514754e+00 -6.799335529962048374e-01 -8.582571648137745646e-01 -8.420073541302912357e-02 4.915338225393113825e-01 1.091056028819376689e+00 7.317717988996437217e-01 -1.273020987507582857e+00 -8.845904923142969833e-01 -4.240703157680572044e-01 -3.729191893589175466e-01 3.009323158682630436e-02 -1.181568959468368485e+00 3.676468599653976987e-01 -1.135397007499627131e+00 1.223373922191050456e+00 -1.332206695144186659e+00 -8.598110292693939005e-01 1.042519871567533674e+00 -1.768552677930531392e+00 -1.716800352986963318e+00 -3.011412013968540191e-01 -2.544867544909991119e-01 6.532183001788766097e-01 2.279254135022703132e+00 -6.868840199313107631e-01 1.133504874899456949e+00 -1.036869928301199728e+00 1.047843009107041423e+00 -1.996839257052785310e+00 7.900176652658340570e-01 6.410320728458767103e-01 -4.198367699242759321e-01 -2.919033805233833268e-01 -9.986276961057127810e-01 -3.772964001349566887e-01 2.301348000237390501e+00 2.491735052639168835e+00 -1.257926789578487359e+00 3.794418294377286394e-01 -6.796130489317026013e-01 -6.849724309209012096e-01 -2.903904562596744121e-01 -1.166945230182634186e+00 3.267532574565983061e-02 -1.481520862621205525e+00 -3.858375164961508896e-01 -4.297297902939821168e-01 2.258947256922850588e+00 1.183314529716511965e+00 3.720626289788194208e-01 -7.755548702501832148e-01 -6.015853775175032947e-01 6.243647473638700429e-01 9.656660362539694065e-01 -8.458775866367124197e-01 -8.889942788090288150e-01 -2.438824797405337308e-01 4.790407375556773317e-01 -1.434076881215708088e+00 -1.884682526138058645e+00 5.122759296313413868e-01 6.184142854352548957e-01 -1.355546142211752514e+00 -2.141054120548199435e+00 4.941607586772749083e-02 7.720538088447245206e-01 -2.686359423523424717e+00 1.326641331381662070e+00 -1.362568601443375327e+00 2.107323748957080856e+00 -1.246802864115714282e+00 -2.187576402258248898e+00 5.374447864533677954e-01 -4.713498458454810913e-02 -3.257474244744819614e-01 -1.133089927349596682e+00 1.857119322811043860e+00 -5.393599983726553582e-01 9.502667221771678996e-01 4.593876206190681266e-01 4.847949006124052662e-01 -8.821390087608595165e-02 -1.105310296579202545e+00 5.211571472921557868e-01 -2.131649222814617772e+00 2.323477297783287820e+00 -3.402779809126642574e-01 2.018812317178746152e-02 1.335493675192010343e+00 6.448877405760086168e-01 1.407715599972107212e-01 1.013201083321812135e+00 1.138627712297110989e-01 1.125535838318288073e+00 4.269810655847453562e-01 -3.016558334243360839e+00 9.680083399356175233e-01 -1.268514808163072050e-01 4.055587385080840490e-01 -1.460508778756943293e+00 -7.791233785025045711e-01 1.138053930822022330e+00 -2.772529632524063301e-02 -8.662938038530726415e-01 2.316857077823647248e+00 -7.187705045795567127e-01 -2.782785449490581708e+00 -1.414765925389711798e+00 7.581540369569619853e-02 -1.821132462904659632e-01 1.026155345326797530e+00 4.721811831941456483e-01 -1.346623166667743066e-01 -4.897529521740601743e-01 -1.312101895230861626e+00 -6.193211939155787160e-01 1.157239706677679232e-02 -1.222968155246042965e+00 -3.511451179495567732e-01 -3.438586223180354340e-01 2.409505803487972664e-01 1.236352621496385584e+00 7.857200569112611152e-03 -2.054568664093351149e+00 -9.193873570506233550e-01 4.728987245779535664e-01 1.422840741879869420e-01 -1.108252165852240401e+00 1.578522552223870709e-02 9.275963019121034048e-01 1.892396239403523750e-01 -1.816775884700929433e+00 -2.494784588426512406e-01 -9.503481064300925429e-02 8.896284352603327505e-01 6.952688099450975434e-01 4.030732307175161067e-01 -6.077890739585072033e-02 1.807729762963131925e+00 -1.056379371950778134e+00 8.502723593740014740e-01 1.420943388659100970e+00 8.997805649679340156e-01 -3.953783391247330803e-01 1.203439080262781680e+00 -7.469585506959929289e-01 1.048830780942203944e+00 -4.605132621505700907e-01 3.136275604735986322e-01 -5.773766591196084486e-01 -8.628395526385757019e-01 -1.048554275391024165e-01 1.201570759995489179e-01 3.897592032189717282e-01 7.759251206408216417e-01 3.921076073044890697e-01 3.754075375551195748e-01 5.200935482450921299e-01 6.340333473110776330e-01 -1.568242685948860515e+00 -2.193564708189293722e+00 9.495513228213521284e-01 1.053385157305404274e+00 -7.176409595785511186e-01 -5.983384419611880167e-01 -1.426816390786145083e+00 2.106373687401689399e+00 -4.907281714993989019e-01 2.189517221999041363e-01 -1.387809088388874956e+00 -9.836846468434221613e-01 1.284100138104576017e+00 -7.135546870007861697e-01 2.679664802627111375e-01 -1.017249845347727666e+00 -3.034784977410310836e-01 5.308732198288144133e-01 5.864338674691036424e-01 -1.304534079963699078e+00 -2.852835682796961772e-02 -3.180778286085880202e-01 1.465193507337771317e+00 -1.742480394915500996e+00 4.586930324242592949e-01 5.307266082070807300e-01 6.871772652584655638e-01 2.145022691097413947e+00 2.503261682498583163e-01 -3.349587749951224991e-01 2.408945128860322249e-01 -4.173907935210545705e-01 7.013938807989497093e-01 8.994369671576174508e-01 -1.380269079027954149e+00 1.239223920867146278e+00 -1.077616084159837451e+00 9.572001642665085575e-01 -1.919513961748158914e+00 7.359051241670437893e-01 -1.616437864653104683e-01 5.448980528720140937e-01 -8.420125054688000210e-01 6.090832973923594462e-01 -7.484280927920989868e-01 -2.309715228004926679e+00 -6.544727712670459496e-01 -5.987351607578275114e-01 1.729489094084822209e+00 -5.934306097966850491e-01 -9.383105472513729450e-02 -9.045878530108876214e-01 4.573347344455385710e-01 -7.580897480728830962e-01 5.157929220230920639e-03 -1.099574789509722983e+00 -7.183151919839878552e-01 3.634568372924451007e-01 9.945574575423670183e-01 4.712299767685496077e-01 4.108048831997139494e-02 -1.339903940013127848e+00 -1.410891990061567514e+00 -2.477859248229165257e+00 -1.189706152014087470e+00 1.794848072840125042e+00 2.619333628563061955e-01 7.783733964992707310e-01 -8.340549600995013357e-02 -1.652502606794953310e+00 -1.094616180868133837e+00 -1.665968165724030392e+00 -2.693296261495609425e-02 -4.172478254300258649e-01 1.778501249704904016e-02 -2.076040648325358784e-01 1.766990851780495086e+00 1.263293476994185038e+00 1.884805572509263172e+00 -3.920013922303760556e-01 -8.806514890666613526e-01 6.431351580237950616e-01 -2.609575701155067762e+00 2.234241643336049576e-01 -1.018175849646072439e+00 1.278704204141832168e+00 1.295072773440029801e+00 5.090433749810520381e-02 1.435591549553572710e+00 -1.303542538673227780e+00 1.441779924884869502e+00 -6.381428811075988417e-02 1.051062083548024995e-01 9.256974044307276772e-01 5.165094250523430963e-01 -2.587973415528729060e+00 -1.386823002362190360e+00 -1.508848345203137153e+00 1.130854933120366557e+00 -3.855613377876033199e-01 -4.176281074576780883e-01 -1.135117241313805814e-01 2.173476212782946337e+00 -5.592587081900318724e-01 -4.677458552099367228e-01 -4.596332824696063857e-01 1.360700813424418953e+00 6.381993685546799577e-01 -2.944579810986579727e+00 4.173963045769251146e-01 1.528237228875351406e+00 -2.057240235147713037e+00 -8.050341992415897818e-02 4.816598692588400926e-02 -1.697654354437487870e-02 -3.253200193209245250e-01 -2.860841650556673055e-01 -1.907480207920544402e-01 -1.351264398049462523e+00 -5.223252836643506036e-01 1.345635831957032069e+00 -4.374816516568281188e-01 1.785295238552006003e+00 9.620179900601112388e-01 2.206093524972259079e+00 -1.173829782387416504e-02 2.213126311616999548e-02 2.021039835836424547e+00 -1.148752280648493773e+00 1.846046235453494111e+00 -3.866425950636974678e-03 -8.081351265907346093e-01 3.442835214594583970e+00 1.254786590541997926e+00 1.009195398666079546e-01 1.012860186704691801e+00 -4.267020827418462336e-01 9.833716992450698413e-01 8.100883107554126550e-01 8.837301000703466913e-01 2.430955132831496446e+00 -8.510614307620436580e-01 -1.379675683201652792e+00 -1.989170934394064005e+00 -1.134135172615179821e+00 -1.572151952989533807e+00 2.350956366851849055e-01 -1.316313534081262615e+00 -2.388540029704170342e-01 9.273634925453069222e-01 7.466180348569073644e-02 -1.898001530913873691e-01 5.148134634202023996e-01 -5.897095857194687429e-01 8.011776556133867744e-02 9.117780971986463867e-02 -8.462767455424535790e-01 7.816679435461734160e-01 -3.205554609874187166e-01 3.857194001635417813e-01 -1.469876525516441435e-01 1.157470983103654039e+00 2.350912298758871977e+00 5.020911601092645782e-01 -3.019839168884346225e-01 1.800014697298816468e+00 -1.552143398132797003e-01 -2.206489148334016270e-01 -3.657621498747370969e-01 -7.968821761014960314e-01 1.838230449153771096e+00 8.857762705931662151e-01 9.347515648717829029e-01 1.159313872007232016e+00 4.079878446925582769e-01 6.438976729252682274e-01 -1.005587778309940394e-01 -5.922753958859895418e-01 -8.884791747308615761e-01 -2.364964709628832873e-01 1.129054262239767237e+00 5.853920391864131378e-01 -1.168824234253534211e+00 1.462719227030445934e-01 1.549317910699755385e-01 -1.031230579228808314e-01 -1.175718477893223701e+00 1.955068382857505782e-01 1.079094820662687582e+00 5.660275380501683662e-01 -9.626859450168709920e-01 -3.519905786186524610e-01 6.690213443514118064e-01 5.760153576015202281e-01 7.169425141989268502e-01 7.824726624347346782e-01 -1.208339311678939404e-01 -2.587702201487364295e+00 6.330263889800669119e-01 -2.138729345846855368e-01 -3.486803974819229768e-01 6.222559873196426006e-02 1.484001567754340334e+00 3.508372435695971681e-01 3.210631658549093631e-02 6.155716646300819078e-02 1.521842639411050968e-01 -9.472037882684953836e-01 -1.813389583629112511e+00 5.043737341310050581e-01 -4.897818093505813541e-01 -5.603733998341354772e-01 -1.392954251091562123e-01 -1.846812077137889030e-01 -1.189660505978623606e-01 -2.840171955411437479e-02 1.007985627333800038e-01 -2.967700168082803014e+00 -3.805624991654651956e-01 -9.889584020826078792e-01 1.619317604921141740e+00 5.559399814175585153e-01 -8.012485788031393774e-01 7.019402469209434781e-02 1.152230803328407882e+00 3.915358111048372614e-02 2.474209577475010580e+00 1.501754249952895748e-01 -1.322201158571264745e+00 7.494520714514937287e-01 1.106549806067991915e+00 1.253712953378680384e+00 -4.260489406116190758e-01 -6.734387586321975983e-01 -5.646705007800995046e-01 -2.573122548370717494e-02 -1.057676532291427218e-01 -7.183003404768288913e-01 9.327175070030270243e-01 5.611057715643987809e-01 1.926185671905913943e-01 3.212209091187728238e-01 -7.150822012487355606e-01 -4.752103248268895186e-01 6.218053654265054409e-01 9.771106898055959000e-01 2.842957005039201679e-01 -1.490457238662878714e+00 -4.790349437191577242e-01 1.750338655527118314e-01 3.301139983722014559e-01 -1.149953303526866311e+00 -3.621045441424015077e-01 1.335878210113745412e+00 -5.964866121741266847e-01 -3.973014609328760494e-01 1.206085891510515706e+00 3.109813824000504656e-01 -7.409744465067322761e-01 5.873935334662684360e-01 9.680804584834061810e-01 -5.761403879371694847e-01 1.959908635426738099e+00 1.392533341272326419e+00 4.240097268621030313e-01 -4.460163257735083042e-01 5.542430637285047923e-02 -8.763882001858864373e-03 7.022452009675622664e-01 1.401549549174288423e+00 7.980408230287393545e-01 -1.299748557907204782e+00 4.175835077973962667e-02 2.164079704296415774e-01 5.276188438127259461e-01 -3.223799222338167847e-01 -1.262474844926849693e+00 -4.104030469615555510e-01 -1.838459270364974030e+00 1.886952074718265537e-01 -1.136716337575198188e-01 -9.370679006165805180e-02 -1.921071764703150553e-01 -6.437583408808892349e-01 3.303191118639356438e-01 2.472260527756929172e+00 -1.582852636716730155e+00 1.323954127559948402e-01 6.274866589937063699e-01 1.121959526847546185e+00 1.758128841132771347e+00 6.267762527249050031e-01 1.779104448568012531e+00 1.338088913817550463e+00 2.746350473985361695e-01 1.204353007414816545e+00 1.835661682451505961e+00 -1.058522434293981851e+00 -9.921543687015222934e-01 -1.281382500846393185e-03 -1.287112317815823248e+00 1.261182185773683795e-01 5.003441144516194150e-01 1.254301127213044209e+00 5.326899502903379054e-03 1.902120765998629226e+00 -1.110534763114387813e+00 -2.303804256390193927e-01 6.254695980996577420e-01 -9.166893685199665187e-01 6.497535078480372317e-02 4.185571243926216045e-01 -3.229646841551351844e-01 -4.998201973643161544e-01 -2.722229092813998608e-01 -6.434724540817534644e-01 -1.675525745378152187e-02 -1.236177296222118471e+00 -6.010030151394581965e-01 -6.680881124177106001e-01 -5.200305347649815113e-01 5.301659408187222450e-02 -1.343932725945265139e+00 -3.957063036440292871e-03 -2.664947651318425037e-01 1.023757390316563542e+00 -7.781040020652563172e-02 -2.910255886492451038e-01 -6.505083316393510673e-01 1.337554497954525634e-01 3.349373497787506981e-02 -2.696632594827391149e-01 1.519424031777341533e+00 1.158912357866447751e+00 8.053937298337195128e-02 6.935330402248658377e-01 -3.431758320961154074e-01 5.757267475263124767e-01 1.452827594627290830e+00 1.292345309500199546e+00 2.002256931531134931e+00 4.065677977065154658e-01 -8.978406626859299910e-01 -3.736385318093280450e+00 -3.622876064955748987e-01 -1.424938670547674091e+00 -1.038279594932743910e+00 1.290820964800414083e+00 -1.525585273454612478e+00 1.085455963333716412e+00 2.304668906421171171e-01 2.897534051023887836e-01 -2.593387695710441254e-01 8.294945389131612445e-02 5.736430526202218605e-01 2.352753179139371598e-01 -6.014926830744421471e-01 2.114377953028408474e-01 -1.491567123064507783e-01 -5.438900857456655663e-02 -7.705491578442219547e-02 2.690425362490235006e+00 -4.543076058787332006e-01 -5.979739174876355090e-01 -2.004912010993263216e+00 -1.679869024101056763e+00 7.082564841600896832e-02 9.427660947406621972e-01 5.262591105382270068e-02 -3.060682044632553334e-01 6.064186121112637995e-01 -1.752915032943028084e+00 7.262536056566067932e-01 -1.049796272031615629e+00 -4.013568638633679270e-03 6.710496702637160915e-01 -1.974881060145551093e+00 -2.036029095432841718e+00 -3.811067866767225282e-02 -2.806758231328059239e+00 -3.371370174264461395e-01 -1.032271535431196208e+00 1.480414848552574769e+00 -1.578157717115305392e+00 1.221292445883054301e-02 1.586270004012555912e+00 7.122135078808489173e-02 -5.447179025500452632e-01 -5.769070000378841989e-01 2.691082875317712397e-01 -2.530933983165124523e-01 -8.196432079877726817e-01 4.352543540025905489e-01 -3.819662023478053725e-01 -6.648069982620067320e-01 1.759157357387420628e+00 4.162890521253288512e-01 9.786285967501162641e-01 -4.610968389829141201e-02 -2.342852457077426731e+00 -6.865137658877642490e-01 6.526422532099849239e-01 -7.723222339693627259e-01 1.104105514923524822e+00 -2.097945842379760756e-02 6.719423262282236964e-01 4.987717384584014479e-01 1.887957777369069889e+00 2.130197155933090392e-01 -1.131455844059087168e+00 9.474162409778662530e-01 -1.598019268705476170e+00 1.147719298376803421e+00 -6.948070965004224941e-01 8.629225894761094473e-01 -1.536326069393349592e+00 -6.792861264597828130e-01 -4.151681420129240130e-01 -2.148383774789878742e-01 1.156068104616805314e+00 1.880925209638071971e+00 -2.786169126834871168e+00 -7.092855368641453051e-01 -7.696675486881310313e-01 2.032678310027393465e-01 -5.194299327168951930e-01 -8.385476014958592739e-01 -2.428932634212465080e-01 3.807248127100877899e-01 -9.501993076231222135e-01 3.973307215701831208e-01 1.020216105373224602e+00 -7.026783906727331885e-01 2.973145080882465610e-02 -1.134721811553216053e+00 -1.037263502492805634e+00 1.550494597173010858e+00 -1.594135871531894733e+00 -5.435758141769380103e-01 6.871073132860986421e-01 -2.161402373610978311e-01 1.147218723621197700e+00 3.996277743811933042e-02 4.626955917173619648e-01 -2.275256083713395328e-01 1.710336046962344092e+00 1.111872378263933703e+00 4.139210765211967513e-01 -7.048946061511184302e-01 -1.274562753729625575e-01 -1.446530614069807763e+00 2.348395880051747098e-01 -5.904769570571108961e-01 8.547420555778290074e-01 2.811192184920355830e-01 2.004550620929077986e+00 -7.989677661627880845e-01 2.261866310167479188e+00 3.925632644275092176e-01 1.894506707778504051e+00 2.702087725746932234e-01 -4.497191071045110733e-01 7.215541388249286925e-01 7.948450497779454560e-01 -7.719997973876721042e-01 -2.873642328371007748e-01 -5.973055557476886213e-02 1.183455889489428925e+00 8.473151321141043635e-01 1.634834017547569796e-01 6.123998825899619192e-01 -2.186906298760643796e+00 -1.708204203279585442e+00 -1.176858717898674245e+00 5.866416430003856819e-01 -1.692735321646385849e-01 1.910121675515593642e+00 4.578260206162462209e-01 2.244956718255797790e-01 -7.640093268627763390e-01 -1.670203795250763470e-02 5.394650940478169510e-01 1.558086928089905454e+00 1.076633480042818336e+00 8.051887057898168276e-01 5.825832359272299366e-01 -1.549798522281831570e+00 4.306729688695197789e-01 -2.053591426070042303e+00 -4.414201693095043399e-01 1.253205820735506792e+00 1.029330595639831758e+00 1.367832290591662669e+00 -1.090156121217987550e+00 -5.876825347881849959e-01 7.232436959223849104e-01 -9.698942505024763516e-01 1.302203198200269918e-01 -1.793750713027791432e+00 7.930476264339385295e-02 -5.024357413269346928e-01 3.265129046172874361e-01 9.352551849894892300e-01 9.963676006795865736e-02 -1.184609672195698682e+00 -4.625648529078136284e-01 1.480995747523301098e+00 1.235347057567676293e-01 6.246510192581518350e-02 2.049548277556998865e+00 5.723745475550764406e-01 -5.748766027589778949e-01 3.719576256398010594e-01 3.478486769020820435e-01 -3.943329797592018959e-01 -1.458516746864707836e-01 6.443208177043708851e-01 -4.683021999324784024e-01 1.474833482460323530e+00 2.277055618824729566e-01 -1.896248995239495361e-01 4.160492114340505476e-01 8.644026914904644476e-01 6.089871571867534472e-01 8.805203331070637907e-01 -3.792060715112575801e-03 6.597122325249965558e-01 -1.346438413236544118e+00 -7.075884292863114933e-01 -1.863654617989996432e+00 -2.844162313213685067e-01 1.397889913401122175e-01 -1.234655375052273074e+00 -4.733917394235539478e-01 -3.117062161793059949e-01 -2.574998050582149034e-01 -1.109329679388291856e+00 -9.231079156518226525e-02 1.092905834376417751e+00 -1.312144577846957594e+00 4.694088967795667644e-01 -1.591110956394007070e-01 -2.166461359848667279e+00 1.335633109009614294e+00 -1.334850596511000465e+00 2.551642590639377595e+00 2.369812091910644125e-01 -4.916873270850654620e-01 3.298383849814177649e-01 2.864974339675189219e-01 -1.455497518702670856e+00 -1.516230868916906838e+00 -4.352126936684406200e-01 7.196015070339690789e-01 2.014831656844765784e-01 -1.099898339620224708e-01 -1.083809164800989988e+00 9.133839874864941866e-01 1.552533049850567837e+00 -5.570439955964849865e-01 -3.381311000473242179e-01 -1.014536820478899870e-01 2.060802803350897161e+00 -1.900433649351335741e-01 -3.588846307778712497e-01 1.720635213819525333e+00 -1.470945607601494398e+00 -9.054092492271264003e-01 7.812104372583699163e-01 2.320066801305903093e-01 2.679158085921109697e-02 -8.813348436364628613e-01 4.365422696447986417e-01 2.143374209619800658e-02 -1.571171112981993301e-01 3.519594754118863245e-01 -2.081252241829453009e+00 -1.836271148190295355e+00 -7.286726276549060355e-01 4.385604223433308690e-01 -1.327129249184030968e+00 1.274391114229031841e+00 3.727101638765091818e-01 -9.182277630094429766e-01 4.849504943245895872e-01 5.198375400553408854e-01 -7.521957561987119290e-01 -2.058854353050069974e-01 -1.108045187196919690e+00 -2.301020867453667726e-02 -5.337186715141406523e-01 -8.414309942372174556e-01 -1.277772994229424475e+00 -4.276308098059255491e-01 -2.697279757295793168e+00 1.851026587269193335e-01 -4.479073450694942560e-01 4.428812757330495287e-01 -1.177970256544377259e-01 -4.065475336423889918e-01 2.020497228524782418e+00 -9.012323905537078517e-02 1.937639809327292628e+00 1.133605149220703767e+00 -5.975264434724198992e-01 -5.041745754643819910e-02 5.853549441896284122e-01 2.171171574501507828e-01 8.312541126628403276e-01 -9.057655327270655032e-01 6.415243607139069215e-02 9.322346229826484754e-01 1.531630257072875922e+00 1.097186714953724884e+00 5.579408056015835449e-01 -1.000224903821543387e+00 -2.685667904568665026e-02 5.495487852202958212e-01 -9.556349559152318429e-01 1.197321567282117583e+00 -2.080011084602329863e+00 -8.502653352038788137e-01 2.110552152655267022e-01 1.258987855679041701e+00 -1.797133510140609125e-01 -9.052513047758222742e-01 1.509991907055989513e+00 -9.979482441795048953e-01 1.354918683307121952e-01 4.008400927705383504e-02 6.178888064602474639e-01 -1.215572737636554823e+00 -1.874332112834185882e+00 6.020109180107077185e-01 1.227910973167813058e+00 -4.499769545443779023e-02 -3.343210299562687782e-01 -5.867382442751163385e-01 -4.732014186673796918e-01 3.055648193699095350e-01 -7.471370873517696465e-01 1.603422115332677533e+00 2.040789719884954778e-01 2.188553631236963781e+00 4.199639453000944544e-02 8.668801260762546423e-01 6.215106164612823614e-01 -4.377608049536028112e-01 1.220875675146300576e+00 4.863013937151612898e-01 -1.438477444959684659e+00 -3.140669147159874108e-01 -6.988322066720746850e-01 2.731507692935029596e-01 8.572965343378639025e-01 1.620116420130335300e-01 1.597444099851833110e+00 1.216124046039002371e+00 1.146126157774936649e+00 1.046604719514534348e-02 -1.662896469611206740e+00 4.445121298800018272e-01 -3.250817585884224203e-01 1.017585478956073430e-01 1.856857039700005707e+00 8.337322933060398178e-02 -1.925252404815148477e+00 -1.436483105006185257e+00 -1.633850031524710644e-01 1.078995515681229644e+00 1.375048584534853680e+00 2.773522876328023221e-03 1.071599991768509730e+00 2.727394431887775750e-01 2.322250374176909604e-01 6.956045234111623010e-01 4.845396597941626360e-01 -2.948343784429649506e-01 -3.175221659196965640e-01 7.377307808928387223e-01 8.759953508479599582e-02 8.567057070125302376e-01 3.207927401557068570e-01 -2.499012464716113546e-01 7.573547668198636895e-01 -4.832023111417806382e-01 2.350966793304508362e-02 2.829967087399485881e-01 8.215303356154858294e-01 -1.016360434881139252e+00 -1.314951160781711481e+00 -2.045547493820895291e+00 -4.397907187651828864e-01 -5.745659671537711732e-01 -3.723170179140485314e-01 -2.585857566394756946e-01 -1.625551093903211397e+00 9.081425877255447920e-01 -6.954722035749427711e-01 -7.731632150768097400e-02 5.866615492686253486e-01 1.007350862944756065e+00 -1.621569621659969984e+00 -9.874394837583057027e-01 6.647586938824607827e-01 9.092306949513773162e-01 -1.434492085734951350e-01 1.046506585317088511e+00 6.129939177759473612e-01 -1.032810539795788962e+00 -1.286183675356707301e+00 3.598275784256728116e-01 -1.086103930580137877e+00 -8.284110452778778999e-01 -1.441556224197706737e-01 1.676836369207383770e+00 -2.015517768976355928e-01 1.432941084880363203e+00 3.184051452397529403e-01 -1.145477399610194791e+00 1.273451951368602675e+00 -2.606528094986267363e-01 9.842084400860193760e-01 -4.318174847036052033e-01 3.747643732219596013e-01 -1.125204547045324688e+00 7.111513820145037856e-01 -1.712966594332433062e-02 -3.599679525728975010e-02 4.669908401872878700e-01 1.049204454757352689e+00 -2.002537527347055146e+00 -6.929515659641661829e-01 -2.096747497813611361e+00 -7.470028884153807891e-02 1.583929243587505475e-01 -7.594843669033095601e-01 -3.138048935717031362e+00 3.435941097529862098e-01 -7.105564448456365145e-01 -1.948089416248031558e+00 -5.060009093359840726e-01 4.044034073964122289e-01 -3.708618785594483547e-01 4.501498851910923360e-02 -1.657511042473825746e+00 4.098450990209597244e-01 -1.660520009799433927e+00 -1.205276556048364922e+00 8.624490788751771886e-01 9.808009285165856239e-01 -7.894754725356998293e-01 -1.611067430390523691e+00 1.056417877091939239e+00 6.210890991834006059e-01 1.187996243382928307e+00 -1.087460518466960499e-02 -1.786754176404117267e-01 -1.305956034533364507e+00 1.046835202321276359e+00 -6.495184734042215302e-01 1.790127629090698891e+00 -1.763551306663754814e-01 -4.184781554711772267e-02 1.307696810338468296e+00 1.664688544250903401e+00 8.683678001706035543e-01 1.798868393958666267e+00 1.699019824674000922e+00 1.745226105919067017e+00 1.352294652651601536e+00 4.416439989787899201e-01 6.323980324765694494e-01 2.041065051973311173e-01 -4.121291232970921148e-01 -3.379775993253706923e-01 -1.247671663279416032e+00 -2.269377637894403055e-01 -2.954371782608635200e-01 -3.481851147730121721e-01 1.677337304660467543e-01 -3.828131712945830878e-01 -1.916582380972380095e+00 2.009995831300693814e-01 4.932306572203822848e-01 -8.064874575763456566e-01 4.233157575611973256e-01 1.436416131978916488e-01 -7.750348192193683428e-01 -8.221889643520503554e-01 7.738056035483217854e-02 -7.955188110664106471e-01 -8.245197948366778107e-01 -2.515034832872622972e-01 3.921327058836308610e-01 -8.901641715396216847e-01 1.349957175645866148e+00 1.203925111343910004e+00 -1.193783025443234447e+00 6.620716255667368211e-01 6.237967068678096361e-01 -3.539887662653652955e-01 2.239041453664951664e+00 -4.139901024575352584e-01 2.553338736735764544e-02 1.168103596770232455e-01 -1.513961504369500055e+00 1.390981053566056058e+00 -1.184423044830229532e+00 1.711737025937437595e+00 -5.440130773006092157e-01 -7.923726134216164951e-02 -8.784160641690510474e-01 -4.186836377361066175e-01 9.117256549968506540e-01 5.188563420755067934e-01 1.953488051758337507e-01 1.472143933754605470e-02 1.781204295173973995e-01 -3.970349840732968483e-01 1.176496206251826049e+00 -3.210599926010155314e-01 1.677264406843929079e-01 -1.832807205325491795e+00 4.043596951451742805e-01 -1.021022871563568524e+00 -1.405477790807342364e+00 -1.479335562679791494e+00 -8.495430755768038633e-01 -2.891786771603619965e-01 5.444972798271127123e-01 -5.100407689382205900e-01 -1.040400928956678239e+00 5.334576303610887305e-01 -2.391320258339400817e-01 -1.037585991143157083e+00 8.161266665932782605e-01 1.080190969185071403e-01 1.124928990043065236e+00 1.600634791885398478e+00 8.187836165621596995e-01 -7.134505376731700155e-01 -2.494801395663265031e-01 -1.558616640805388365e-01 5.825232783538463188e-01 8.789535272185238224e-01 -4.340888865790758500e-01 3.877728023003229607e-01 2.538139999257165602e+00 -1.651146239753633838e+00 -2.259060182178180387e+00 -2.162887935294019126e+00 -7.839729902095817771e-01 -7.493316931600412234e-01 -5.293919853171293877e-01 2.000870962878387727e-01 -8.521076582308981795e-01 -4.543359351763235354e-01 5.556748797320310018e-01 3.051569831365023577e-01 2.622416654460931751e-01 -1.521653305916391474e+00 -1.338733185054981067e+00 -3.570921709046328552e-01 -8.053489774209495744e-01 3.846465391943436618e-01 -9.653753116569258053e-01 8.870031354272692736e-01 3.150501847758738760e-01 1.288217982257302996e+00 -3.235043150082570623e-02 -4.968468508850091836e-01 5.810363480203172282e-01 2.470260324246016936e-01 -2.543990472098359157e-01 -3.185764752663313715e-01 1.055033034234280631e+00 2.846504885529176354e-01 1.224899100928470430e+00 4.579800024841456652e-01 1.276024906103382150e+00 -4.161351709110924779e-01 1.487065251088009743e-01 -1.181826228761420960e+00 -1.213266324799192386e+00 7.790281601588042726e-01 4.426357493040536384e-01 -7.932028022378825316e-01 -1.368013245721051874e+00 -3.133838998620082361e-02 8.811902414071073331e-01 -6.929803868643755749e-01 -8.342571296922951518e-01 -6.670379776992084730e-01 1.007689466044228432e-01 6.415872481364834901e-01 1.299154828352663271e+00 -1.832684598502105633e-01 1.403482353936615690e+00 6.176866558332312351e-01 -3.470659168073378931e-01 -1.032924492696614793e+00 5.599305299330474828e-01 -1.791154698582208216e+00 -6.027674471783812660e-01 4.166380544084503645e-01 2.159917693146704010e-01 -1.736718474150498848e+00 9.360811339065575609e-01 -6.692176545674398402e-02 8.206788435128141435e-02 2.496478576675543737e-01 7.920816313549772225e-02 -1.803102113816758834e-01 -5.805259118881552771e-01 5.795738159558163627e-01 -2.315496794454679763e-01 -6.824536521900165242e-01 -1.248695583918074004e+00 1.596672474498723737e+00 -3.478605685540550607e-01 8.321792408002613994e-01 2.497132807956218559e-01 1.222698241774142991e+00 -1.240981548363925269e+00 1.083907677709018635e+00 1.501169470905476810e-01 -3.086167849951276243e-01 -6.579336579269468022e-01 2.681641238179018338e-01 1.429611040471789218e+00 3.126812114422467676e-02 -1.844270364707177645e+00 1.094948565157263021e+00 -1.020021479489216093e-01 1.300506032103467269e-01 -1.258077163964466116e+00 1.073016702581205406e+00 1.259527838798833177e-01 -2.143835185641070618e-01 1.346189850400094645e+00 1.056338946949285373e-01 1.900183984875470466e+00 1.506769786254478216e+00 -1.368439314809423824e+00 -5.920022259476842574e-01 7.464881985551010679e-01 9.813395104179244433e-01 -3.167280870144834060e-01 3.181937533348820346e-01 -1.823342099226124002e+00 3.365905377848211200e-01 -9.570756809134920440e-01 -1.642589288990445318e-01 2.284829741045101559e-01 5.711923016250634033e-01 -4.034126979818495329e-01 -1.500971332320760743e+00 -2.734172069111329151e-01 -4.571178608365046303e-01 -1.062966486001810873e+00 3.223778261696077507e-01 -8.637962823683319191e-02 -8.509367622332606462e-01 -6.153656450974780423e-01 -4.300835708527540047e-01 1.619605550780448100e+00 3.794613260660772980e-01 1.800749715956826646e+00 -8.956248993659231550e-01 8.011387703432840679e-01 -1.596544976745293276e+00 3.644304525544083545e-02 -1.714067521200640209e+00 -1.164821837012225414e+00 1.492288538986187518e+00 1.020578554471102128e-01 1.071776787745084336e+00 3.208100983327886180e-01 -9.133155028067925230e-01 -3.369530122437461861e-01 8.103725754761270661e-01 -1.264483983088417807e+00 1.317880530988417842e+00 -1.917343657002468227e-01 5.992431883010400639e-01 -8.347562790625759899e-01 4.973400560529426251e-01 1.890917051027670270e+00 -1.949313385939534404e+00 6.340760038227380990e-01 9.005052547796048579e-01 -6.420648036967622208e-01 -5.394543255707969776e-01 -1.828125033467115079e+00 -4.794073092773548650e-02 2.239322682355497474e+00 -1.309221165227571815e+00 -1.466531667406803519e-02 -4.490403143750793524e-01 1.491726272733209235e-01 3.703947320443393837e-02 -5.528769848655160635e-01 6.806282815101333261e-01 5.893175941608187474e-01 7.074029183792213127e-01 -2.460187186086127131e-01 1.094281281255227389e+00 -2.635079642182762694e-01 -6.193979113050867014e-01 -1.804930242069923141e+00 4.461754695337872278e-01 -5.252877942193980021e-02 7.366200172429406834e-01 -1.167371500382059502e+00 8.263579636711924081e-01 2.771995483750439027e-01 4.650932261560164482e-01 -4.165677604837040304e-01 1.203165471690938793e+00 -1.812293348439212970e+00 1.282726794975207918e+00 -1.456952536806448151e-01 -1.127919694155284924e-01 4.244988087249597364e-02 1.143303809439228692e-02 -9.412216863974932901e-02 -3.843337758704989393e-01 -1.095985230081636397e+00 -1.219548064108246344e+00 -1.620127563261885451e+00 -9.234239325585101854e-01 2.919369846498972576e-01 -1.256911581181209936e+00 4.170680148995568048e-01 -3.778970315211032105e-01 -1.533734894267245519e+00 -1.352373287466890117e+00 3.638524008913504582e-01 -1.120565383891542366e+00 4.836591453552171460e-01 -2.999133728553506906e-01 8.166767303207081441e-02 3.663349768058085654e-01 -7.792736711682609618e-01 -6.356282148512594210e-01 2.158446184147521374e-01 1.480382663931615328e+00 6.888719584700327137e-02 5.611914783340167245e-01 1.079167773320335977e+00 -2.769012272149817822e-01 7.648246768730523337e-01 -1.442248329776129809e-02 -6.931712846111015569e-01 3.915859993320789934e-01 -1.801765184269954245e+00 1.675260567992075789e+00 -1.279114147124549017e-01 2.801813432591680364e+00 1.109620340159012397e-01 -5.915180731141252979e-01 1.397095137530341757e+00 7.979910155305043606e-02 9.237530382114345073e-02 1.466644628654649285e+00 1.055160966558174485e+00 -3.862383242721437876e-02 -8.792962348505585224e-01 6.111513995581261405e-01 -1.076888838753334188e+00 1.955941899003359463e-01 4.349092211314046774e-01 -8.010257985189338237e-02 -1.720741823535456572e-01 7.547709877064486816e-01 7.819456257025617085e-02 -7.856756689289450257e-01 2.258651445782961620e+00 -6.164366796041708119e-01 -3.214302378844444141e-01 1.088517147937975299e-01 6.427511242004508851e-01 9.230926123802710159e-02 -1.001535154435454267e+00 1.189824995472589020e+00 -6.726167852701465666e-01 9.513262666707208992e-02 1.200082824189360853e+00 -1.115059874189276712e-01 6.601338028129238866e-01 4.555141242733141138e-01 1.705490464198446965e+00 -1.121581626487151206e+00 -2.906131496860060448e-01 -2.477416864139504238e+00 -4.578913033364147012e-01 -5.951630459950273400e-01 -2.552000526324602614e-01 -7.714357504909363783e-02 -3.843694004284569643e-01 -4.791780987243924872e-01 3.255625276934348000e-01 -8.391848465761048148e-01 2.047844636466562562e+00 4.286366217191198147e-02 6.786868513476042031e-01 1.296143271178969769e+00 2.848358470651138341e-01 1.074895593104628011e+00 1.186341109373274305e+00 -3.363708655281844595e-01 -1.888228266879077855e-01 2.292280288465833316e-01 1.299426699940885888e+00 -1.005469769621215814e+00 1.387247787154500589e+00 8.182821302782115058e-01 1.611867211184928872e-01 -9.433395964986377447e-01 -2.959292396758713695e-01 -1.671041718603084592e+00 -1.654727960628319838e+00 -1.403161848179030891e-01 -1.201542743153925508e-01 6.231812513971825007e-01 -1.259650281288947626e+00 -1.115149541690507506e+00 -1.720831449528780199e+00 4.590721140969576675e-02 1.522486028766722344e+00 -6.971725443101868258e-01 -2.601334869870708943e-01 -3.015965212910082238e-01 5.024654811681205091e-01 3.512118822022564646e-01 2.616616822832178446e+00 2.206737651695211966e-01 5.876809901928887747e-01 3.099545111511352591e-01 -6.701443145893093423e-01 7.904797806374983526e-01 1.233720050352043185e-01 -1.134712328907078356e-02 3.399851488412299338e-01 -6.018962183239201513e-01 6.085392442006546387e-01 -3.898860840084040214e-01 2.064404337509380571e+00 -1.365163545934185541e+00 -8.309460340726583238e-01 -1.803021264146378755e+00 5.586504474569308626e-02 2.496008647893027677e-01 -1.787122246852878016e+00 -1.638864204606907071e+00 -8.593575436887111729e-02 -5.381515123314585258e-01 -7.452391565624770786e-01 1.149023020686947616e+00 -1.124473967326011931e-01 2.124395740271438626e+00 -9.855014137685870132e-03 -4.975387313680486590e-01 2.969683495669481199e-01 2.000355592645589820e+00 -1.490841004487183374e+00 -3.659659653613802077e-01 2.462762487555846258e-01 -1.301623453510832640e+00 7.504458006493498479e-01 -3.376053466908585099e-01 -1.955395433301501118e-01 -5.480432434327737745e-01 -6.443776649945196500e-01 8.704916381966961714e-01 1.522725156678036651e+00 -1.602537711003941601e+00 2.317906562968514439e-01 4.766561224422619647e-01 3.855318752073458310e-01 -3.800834151854514675e-01 9.870388933482103500e-02 -1.179109899816189522e+00 3.749923381313266524e-01 -1.518655178612956791e-01 -1.291548033660709915e+00 -1.724843019648304887e+00 -9.538033000608794332e-01 5.601273148610737967e-02 6.919333466444986813e-01 -1.309017898010698344e+00 -5.374376752263543278e-01 -2.141919270819264920e+00 -3.493097781026819892e-01 8.332564828055466499e-01 -9.479254374395351679e-01 1.379590925496017473e+00 1.176678348695268106e+00 -6.980494906750466244e-01 2.631595423581696291e-01 -7.398299205326349659e-01 2.870127890020344186e-01 -4.282439433610873980e-01 3.184074370978028368e-01 5.579125597015064386e-01 -3.099763948308518202e-01 1.756318080528561087e-01 1.239843935239285155e+00 8.789659587752264303e-01 3.285387690948526340e-01 1.439437171889354827e+00 -1.021858442357860275e-01 -1.815507624667666242e+00 1.330618508264882260e+00 -2.125526203115238655e+00 -2.841974771230758225e-03 1.154414906644601002e+00 -3.179328457116339379e-01 2.631162523498579819e+00 -1.482397138720166485e-01 -1.084161975215587992e+00 -3.345630191588007674e-01 -7.902842477592968429e-01 -1.588074353898091262e-01 1.311778186611967545e+00 1.646339057065631661e-01 7.746282840931839608e-01 1.877551151581417221e-01 -5.070015391111837300e-01 1.125062671667550696e+00 -4.867360310386015243e-01 3.308159787187536782e-01 -3.011365395524639998e-01 1.064595705851249852e+00 -1.175313929069423668e+00 5.494691328472443015e-01 4.704541398670319396e-01 1.338542783887025633e-01 -1.087656179012564506e+00 -2.518250601230993535e-01 -4.662398777841348929e-01 1.427477358432195642e-01 1.319646597301588509e+00 6.917256368013225964e-01 7.453230189345912970e-01 -6.420430986959321240e-01 -4.652949245925477317e-01 -1.913496427929766597e+00 -1.644652233116632722e-01 9.433980873885796647e-01 -7.026703524502116160e-02 1.532395468013402429e+00 -1.019681851944208573e+00 1.338108121995279287e+00 6.077790921808070568e-01 1.089260040798107454e+00 1.198224326443942944e+00 -1.765985922689536636e-01 -8.919244037695971405e-01 4.024105118738928177e-01 -1.339308164433766768e+00 8.876752796799454170e-01 1.284578216585860799e+00 1.446308729011479999e+00 1.449360211342559102e-01 5.389627499519129561e-01 -3.273440101235277622e-01 -6.927481052085751045e-01 -7.455585640164750227e-01 -1.357233019751315606e+00 -9.500146876945247953e-01 5.929331084574167576e-01 6.174828727897107017e-01 6.348134937943253897e-01 -5.361572769863359733e-01 1.202442573217480160e+00 4.438262933906744756e-01 -8.219584968106007361e-01 -1.060923760542463956e+00 5.231680249848557063e-01 -3.257199637459428088e-01 -4.626698834741285737e-01 -1.266749872583045500e+00 -1.363992631615233708e-01 9.057119435017100262e-01 7.446301656670143432e-01 -8.816723975157771953e-01 -6.211577247594210482e-02 -1.107092519882977993e-01 -9.626073063660538498e-01 4.187581419882653311e-01 -7.080772881855570411e-01 -1.974447070729960618e+00 1.500474133767922380e+00 -4.174482316054632935e-01 -3.600302567390755160e-01 -3.992428388525472993e-01 9.408110393036629437e-01 4.597307786888228387e-01 -4.367182896667343162e-01 6.723259310559921431e-01 5.820436205448481504e-01 1.583773882344761796e+00 5.754305502108268966e-01 6.547902896991663058e-01 1.729074561185217629e-01 -1.303404503590454677e+00 1.776298641381626187e+00 -9.091293630050946151e-01 -7.977492655494035079e-01 2.642010935707947983e-01 -7.134222376022446577e-01 -6.195917427980979220e-01 -8.529196049545486602e-01 -6.240487797122850067e-01 -5.908668301225175057e-01 -4.816168352420866494e-01 1.162763040529248143e-01 -3.048439143794402506e-01 -2.028566632377865886e-01 -2.825422688915757985e-01 3.664003718970680334e-01 -2.738902499877240881e+00 -9.323375575671315474e-01 -2.905683432192368576e-01 2.478204693959417115e-01 -1.857840221302492933e+00 -3.737670608194776367e-01 -1.668064685427280425e-01 -2.264771149614074885e-01 -2.693335686476187263e+00 1.105214448722840581e+00 -1.856350532874274872e+00 2.425993078276047488e+00 1.286434790163850650e+00 3.199217326315496046e-01 -1.960185353538621333e+00 -2.379324408967918303e-01 1.109759203678390760e+00 4.834935694996882471e-01 7.942799548177459368e-01 1.383471982888533125e+00 1.277478413838029958e+00 1.216439478833579058e+00 -3.697382347672716757e-02 7.225138748576027670e-01 4.454723675046549092e-01 -6.082628426866356491e-02 -1.830248256777001314e+00 -2.058970821244964888e+00 4.593122519471535825e-01 -7.744305527114763166e-01 1.156024910449672972e-03 -1.106713188681279547e+00 7.858708555564444254e-01 -1.225196861594096909e+00 1.184195136781629909e+00 1.953868401195106852e+00 -1.157862114709702794e+00 -1.174491189320138407e+00 -4.138157996401516381e-01 -1.729460419683061939e-02 -9.949254024150354647e-01 1.362863355310623970e+00 -2.459201138875386494e-01 1.661627477314048917e+00 -7.179284220189413590e-02 1.161756513952178382e+00 -9.132172928169474124e-01 -8.485253606366949253e-01 6.894493692129967100e-01 -2.400550347342313429e-01 -2.684923226022681297e-01 9.108122761673037582e-01 -5.609230715608425344e-01 -1.006761713713705264e+00 -1.624089723585599998e+00 -2.811841745676812443e-01 -7.523318943057194508e-02 1.035546161418589461e+00 7.638599167424607872e-01 -5.081620362052131218e-02 -2.013375395831515091e-01 8.069840372828301911e-01 -3.106930568336232490e-01 -4.745899173285244022e-01 7.862414396124224325e-01 7.047437467877266937e-02 4.702832632147245229e-01 1.092991731669906708e+00 -1.788033551429219631e-03 4.697096494372654529e-01 -8.572961317787247681e-01 1.224074235084912532e+00 -5.205983378077526647e-01 -1.314988959119198497e-01 7.953501949150558747e-01 4.991463643355884550e-01 -3.293801473440021166e-01 -6.874431504028284678e-02 -9.210954989411311855e-01 -9.361362102742099012e-02 9.510323803143831967e-01 -6.056130872360619977e-01 -1.310652426386011316e+00 4.793614369589417334e-01 3.291999102132824873e-01 -1.900801267289853325e-01 -6.354060647851487165e-01 3.591246472995507921e-01 -7.329957717283994700e-01 -9.825006637413015165e-01 9.563103978380750325e-01 8.431718672697610106e-01 -1.588446504187047692e+00 -1.560541816450973673e+00 2.545478272917679474e-01 -1.224080994063628941e-01 -7.577005025444729647e-01 -3.259548146418172476e-01 -1.252628516906877154e+00 -2.985142310477996701e-03 2.112685158831901500e-01 9.045917524507132157e-01 -2.820738537045164307e-01 -7.739828768804635217e-01 -8.004569523913865892e-01 -5.795858175770693954e-01 -1.501033890000831872e-01 1.408361553349349871e+00 -2.622525417033248374e+00 -1.442016763407215629e-01 -6.787370371979697392e-01 8.841500354595724920e-01 -4.499585672878955722e-01 -4.223243442471379949e-01 -4.385618065659346865e-01 -4.780354452659444919e-01 -1.013163726502272599e+00 -7.298956167076311452e-01 1.052058636262966695e+00 -5.728694540713167443e-02 -1.562523785239412488e+00 4.445966567362844013e-01 -5.598834491958977200e-01 4.040273433823940441e-01 -1.902869462162210201e+00 1.289960320443891195e+00 -2.391153078541718990e-01 -9.970232975713573531e-02 8.736566680966846299e-01 -7.748271094429759476e-01 3.522741843602478773e-01 2.800183734257917778e-01 1.512460435391351554e+00 -1.149340030576127131e-01 2.656038872903861425e-01 -9.143142493096918511e-01 4.814507542465221862e-02 -1.204945253268090433e+00 -1.461573083512683058e-01 -8.584919796937570124e-01 -2.870704905525658934e-01 6.727065201834071528e-01 -1.444138892261019436e+00 -1.242837901439490356e+00 6.592689126912043562e-01 1.894750395208648186e+00 -1.091392307699864839e+00 -4.637885999973436202e-01 2.691419014468011128e-01 -2.938746060436140395e-01 2.896214497961437373e-01 -2.245621714356250409e-01 -7.770347209312942205e-01 6.751662439688215223e-01 6.184819414587160863e-02 -6.236982023926281871e-01 -1.340239229204046034e-01 1.556644470489536358e+00 8.119124657582738047e-01 1.335242164302431034e+00 -8.276969274937917564e-01 -1.528963799238076238e+00 1.280500635658893493e+00 -1.107932269700419858e-01 3.247463635012716177e-01 9.300183120296459660e-02 4.712832363593101870e-01 -1.214902950730579329e-01 -3.395848565372611705e-01 2.470928333870050952e+00 8.064560153815042431e-01 3.310440988161618692e-01 -3.468412758406991814e-01 1.406802865026632210e+00 7.654284842183421700e-02 -7.761870602430356314e-01 6.946251632232069984e-01 5.725292260088200580e-01 -5.977194721041207970e-01 -7.770734099976801534e-01 1.944099890110459472e-01 -9.705039164892629300e-01 -6.561260115306656315e-01 -1.579961063982269875e+00 -6.345004424123010245e-02 -2.810819544828424901e-02 2.097697190574379644e-01 1.074377102428247355e+00 -4.519624284819040994e-01 -8.504934692287553499e-01 1.197327585534081251e+00 -3.870935196281765495e-02 -1.222415128873039603e+00 3.225276700984573419e-01 -1.002274716544405697e+00 -3.099443951446401169e-01 -1.690112231483343608e-01 -1.850353753258285439e+00 -6.679970085377500144e-01 -9.468342250019109452e-01 2.478790063817169209e-01 -4.668087859016828989e-01 -2.240745667640713368e+00 1.126205514020224063e+00 -5.035287464584811690e-02 -5.684430510433353678e-01 -9.467299518333169850e-01 7.365034776892301904e-01 -8.694432459681172842e-02 -6.232650756233631961e-01 -1.668692332275998891e-01 3.943582098640946443e-01 1.499750553782128959e+00 1.288030573556652625e+00 5.839621661155643961e-01 -2.043748585801426820e+00 1.223081977100214157e+00 5.655472589634630981e-02 9.593557533084353661e-01 2.167991367487053900e+00 -2.447660430950302057e+00 5.253990525467892025e-01 -1.841609939203913415e-01 -6.397137457979321651e-01 -8.183707763627896536e-01 -1.073617735290128272e-01 -1.853886595183562858e-01 6.556046805052418991e-01 -1.390394034431496229e+00 -8.392611593559651251e-01 -1.650564905713723052e+00 3.222712402312028157e+00 -7.457979697836460975e-01 -1.625338199431915903e-02 -1.946979475869612175e+00 -2.695542048589142148e+00 -1.099795955778082535e+00 -9.447415047781836384e-01 -2.638695747431433342e-02 8.883040067635353809e-01 6.830769482685651317e-01 -6.446097419407081919e-01 -1.163434432760942938e+00 -6.229553568379390116e-01 1.654083876982940723e-02 -1.995507634705349087e-01 -1.100501781295913917e+00 2.895903620616394059e-01 8.991503188637729460e-01 1.518494919045804359e+00 2.515117044183534656e-01 -2.906292884400369370e-01 -2.437672264033938774e+00 -1.286923898791551890e+00 1.214731078897622663e+00 -1.423481461090799094e+00 -1.485665505388400476e+00 -7.266786569140545327e-01 -8.655765782521698815e-02 5.560539455352075944e-01 -7.212668786596160286e-01 1.041086410652985128e+00 -8.324078988895854403e-01 -3.691550654171434354e-01 -4.834270884700060389e-01 4.370699943593155390e-01 -9.718571443130441523e-01 -1.590366909600064327e+00 -3.113818934668301175e+00 -9.962250794356043437e-01 -1.616762832014427831e+00 -1.426001943560149643e+00 -5.177335451152796919e-01 -2.956550847969828255e-01 7.878069787043296968e-01 -6.042153758674763120e-01 -2.351288678803782339e+00 4.413426881650728273e-01 7.381983865685311230e-02 -2.048802322874800352e-01 -6.732941784060385570e-01 -1.222507088617440951e+00 1.200507928244962663e+00 2.224734644618087120e+00 -4.131820296336664589e-01 -5.076085420159341943e-01 -1.863049433192436544e+00 2.416557884876534279e-01 5.861534402411375799e-01 -7.863600653771488647e-01 -9.362990570870484142e-01 1.199732806653411032e-01 -2.704249380284926119e+00 1.813004816359538252e+00 1.483006438561332629e+00 -8.064696579282731870e-01 -1.008956694249504071e+00 -6.079588390539536480e-01 -1.626009637509850503e+00 -2.423929092359848048e-01 1.344731348331603682e+00 7.479925875332605889e-01 1.066878018057827227e+00 -9.097170840385394586e-01 5.555690619100245309e-01 1.216716751672367147e+00 8.973276303780657326e-01 2.486824436425797979e-01 -4.758865014914239189e-01 -4.052753294753377311e-01 4.638426702138436220e-01 -1.464722623673857804e-01 -5.467990136606329932e-01 -1.713990020067012732e-01 -3.824973952799001209e-01 -8.044905093477743296e-01 -1.625780586294903074e+00 -8.077954486615199770e-01 1.198955897279518013e+00 -4.127288466290494062e-01 2.034233690665626648e-01 8.091231583193102539e-01 -6.871107315060160925e-01 1.712580397052148040e+00 9.058375617333898067e-01 3.614714147186680049e-01 -6.601719375811414547e-01 1.537317569729123257e+00 2.373611276375260815e+00 5.206814065692997318e-01 -3.363950795737035149e-01 1.141274271629084458e+00 -7.775148761483646753e-01 -1.250735941464039991e+00 1.547490245998297098e+00 3.913700854213451041e-01 6.169541709985355560e-01 -1.168008143626408257e+00 1.086513639200708203e+00 1.893534041180434946e-01 1.120996242907346785e+00 -1.599682112948326296e+00 -4.022826643519355483e-01 -3.538178765484153443e-01 1.250656334027541450e-01 -5.951601952821408137e-01 4.089723602616552878e-01 -1.285299941605450469e+00 -1.946398782565281205e-01 -8.921417515613586646e-01 1.254562093844637793e+00 1.174311128905251467e+00 -1.952466188285304216e-01 9.469513765393318405e-02 -3.387723247111086300e-01 -3.337903316993939135e-02 7.254955609842503872e-01 -2.013156704577906631e+00 8.502444581653521849e-02 -5.016030017672348240e-01 -5.866211684162388890e-02 -1.198617286044144858e+00 2.425768827875418865e-01 -4.217516053584526858e-01 -2.405672226348710974e-01 1.257451005088195517e+00 -1.418199860170360260e+00 3.845486055762977196e-01 -4.493640727795265022e-01 5.352267366646124014e-01 -8.528103987019464149e-01 1.409676061662757107e-01 1.134258717032357699e+00 1.086167552444817774e+00 3.395870728741760824e-02 -2.331972852925666972e-01 1.519147103936570042e+00 8.098357153173044720e-01 -1.150685376759483569e+00 -1.211842605465481615e+00 1.268797156369159351e+00 -1.752812631150295619e+00 -7.067094901351980152e-01 2.687499967848865912e-01 2.762333345407216312e-01 -2.070993064645447745e+00 -9.793044667141667103e-01 -2.675523791132578544e-01 2.712457276052309893e-02 -1.676923812383252221e-01 4.106279466686079682e-01 -6.493510560207179649e-01 -8.439072814483916662e-01 6.952567921371356485e-01 4.145128159800638007e-02 2.613648264689060752e-01 7.762171276401166331e-01 2.642659349815614789e-01 1.652277368281216408e-01 5.034427807493326856e-01 1.219188596792155410e+00 -8.880298571426645804e-01 -7.319833133458152341e-01 3.415974781235186497e-01 7.971490364466586875e-01 -4.721292734843805516e-01 -3.070546121458637145e-01 4.060319983640111596e-01 -5.895121236901335049e-01 1.780866928368548263e-01 -7.059537234878100476e-01 -9.696480467025188343e-02 -5.222332104272138231e-01 -2.603567802169921008e-01 -7.070788632443653077e-01 -3.888762164275005873e-01 1.039186105368924862e+00 -1.018401703302526773e+00 -2.940088143811227517e-01 3.637247643711586931e-01 1.897197308910321789e+00 -1.607797106676830401e+00 -7.915896307509354690e-01 -1.232245142945971761e+00 2.069875372728945617e+00 1.046766103313596874e+00 1.186443455428557892e+00 -1.513509083761308327e+00 1.040718209896072111e+00 8.042357406197495617e-01 1.038494348633866915e+00 -5.087331812370501360e-01 -1.570698858903973205e+00 -6.336875703544462279e-01 8.994025947070926064e-01 -5.560752200477594998e-02 -2.743959606006837748e-01 9.457580650154411017e-02 8.710625190727933065e-01 -7.925347582741052443e-01 -9.548708297023458247e-01 -1.418008844094129861e+00 6.463734970579379513e-02 1.054144143012818733e-03 -8.615941001172712499e-02 1.588508314475461036e+00 -1.151689971974753229e-01 -1.145365130681185395e+00 -7.533845818979011399e-01 -2.159142257663574149e+00 -6.627231111722177159e-01 -2.634693799897800948e-01 -1.941375159620471358e+00 1.792602570661723793e-01 3.042679090849225165e-01 8.512609260513420706e-01 -1.447076076608514894e+00 1.270334914223873908e-02 -8.008204250096805366e-01 -1.431839794843829061e+00 -1.721299461190102464e+00 1.155500156454211336e+00 -3.656735595551685591e-03 -4.138287815891630861e-01 2.590961383124818496e-01 1.856848511323574147e-01 -5.062219754356337420e-01 -3.020834092976589988e-02 2.966899052224812205e+00 -1.171285389585703607e+00 1.044848968394707978e+00 -1.601769610858373993e-01 -3.021826143251069019e-01 1.918513221382609268e+00 1.662538783526541497e+00 1.462724325721248331e+00 -7.831615423162545664e-01 2.059366156113246582e+00 6.477458569717094994e-01 5.855187424359140635e-01 -1.668394676285930744e+00 -1.558851405714852145e+00 -2.425259089885217489e-01 3.557015289400138336e-01 8.468365970810401988e-01 1.770777944220994105e+00 -8.862122063739459321e-01 1.038811575125840464e-01 -4.601230501999921674e-01 4.467196223612690531e-01 -4.942242371987060068e-01 5.665934406723849986e-03 1.884600289683920904e+00 1.738397353193352091e+00 -7.643925244256762896e-01 -2.342321761600083097e+00 -8.295442258483234355e-01 1.316493345209778676e+00 3.871920839161385186e-01 7.205050343551958614e-01 -2.393102736329757729e-01 -2.942345562637629919e-01 -1.895445552043551363e+00 5.258743661177709416e-01 -1.056414722455630839e+00 -1.431504544712287885e-01 -1.099253856820275460e-01 1.426497688221135762e+00 -2.229798183021703684e-01 6.711172734026784603e-01 1.501211788542243353e+00 1.810383496309111440e+00 -8.665815587063151471e-01 -1.303209624573457459e+00 6.137582668680250375e-01 -1.034705233679178660e+00 1.320621633617622859e+00 -8.040127882266605297e-02 1.103762873365933039e+00 8.288196180933913096e-03 7.744384994611073214e-01 6.063759048882907260e-02 -6.706100858534153053e-01 8.320745491099434954e-01 2.306256728356555763e-01 3.868240239387457646e-01 1.822403016241378737e-01 8.902453025146528365e-01 1.528384742183291012e+00 1.414167929776936283e+00 1.143198396493997127e+00 1.091091478280290961e+00 -5.334358374621341881e-01 -9.678518981749855143e-01 3.569098028968586411e-01 -1.046386029673237905e+00 1.238241913467786892e+00 -2.321381567810495206e+00 1.178196282586750909e+00 -4.338304044295048789e-01 -8.394078792426447055e-01 -7.811285638216691751e-01 6.294968379627433608e-01 -1.856844325398812945e+00 -1.594629655474179675e+00 -1.143387931627062537e+00 8.850219391401376035e-01 -8.553264030918469318e-01 -9.710471633217847565e-01 1.538476023736977005e+00 1.236716323459099209e+00 1.563245407444930235e+00 -1.736701687172362008e-01 -6.809422440413742672e-01 5.334832209233256739e-01 -2.515158966136075702e-01 6.760761563685675490e-01 6.629925428534381160e-01 -1.581319473108779294e-01 -1.383728034285069741e+00 1.643061174629393051e+00 -1.228408376148961256e+00 -1.297793070202002408e+00 -5.346597748328697497e-01 -1.263267602413184143e+00 -1.058987015318265668e+00 6.253626897685048425e-01 -4.525670684012683687e-01 1.406430583226122355e+00 1.547609651145034904e-01 9.019591338441174111e-01 -8.793233280538803598e-01 -4.879902353401554746e-03 -4.321591856353225736e-01 -1.609568684088062529e+00 -1.043459256475101293e+00 1.242464172652371301e+00 -9.758634882858264747e-01 -1.511430307066111145e-02 -7.625028368102229059e-01 -4.595727145039821965e-02 -9.497150318765468224e-02 -1.304433434501883315e+00 -1.488322390608061430e-01 -2.210649316932462138e+00 5.376602833798743014e-02 -1.131884510817247502e+00 7.713111678177293484e-01 1.205207332431744272e+00 -6.089251932637023135e-01 1.813320798088654318e+00 -6.571457276397786318e-01 -1.284457787490186575e+00 1.291479313827026187e+00 1.413662155963927969e+00 -1.063577200042599147e+00 9.921354989502303434e-01 6.200479781978645022e-01 -1.765590374470675572e+00 4.050228062435288767e-01 2.025622279071830789e+00 9.923080253321682198e-01 9.325367291782885593e-01 3.794448882683380125e-03 3.221224244105238554e-01 -2.309609364135396525e+00 -4.048450588881883361e-01 2.881136221344465120e+00 2.944627326245144797e-02 9.792470225304119591e-01 4.626951179431271211e-01 6.616763122108370032e-01 -1.039278093275800119e+00 -1.271809486743954887e+00 -8.839430619360291175e-01 8.251884050652895375e-02 1.104562661347618269e+00 1.420911858123833138e+00 -3.960044099474666623e-01 1.203478875953871291e-01 -4.896787799196323787e-01 4.881744651672588198e-01 -5.810484652517501347e-01 1.407687031473908945e+00 -4.309846507753088696e-02 1.295244171148517864e+00 -1.349495603647198783e+00 1.044396853272294978e-01 -8.344075222702538319e-01 1.063341748482268923e+00 -1.718651974243193357e-03 -1.819300458095806761e+00 -7.968620933769817727e-01 4.693733284370897874e-01 4.538297963592032858e-01 -8.329053684273782787e-01 5.869100850834526595e-01 1.034632110957989681e+00 8.638499759783689891e-01 -2.678007023371338224e-01 4.296838712695837947e-01 -2.527020030392128080e-01 -8.012291523923420478e-01 5.692760735111028758e-01 -2.918640475038996596e-01 5.971861341420345859e-01 8.496973168494343920e-01 -1.705073709216309741e+00 -9.286822512542529662e-01 4.261550036044823297e-01 -1.829994995358543985e-01 -1.438779281918631803e-01 -1.055882711143159236e+00 2.081089580792440941e-01 6.498286597948434995e-01 -1.259633903638258667e+00 -8.414638964610893224e-01 6.063375115302401808e-01 9.229267832119065762e-01 2.816064754327439523e+00 9.982485756145570432e-02 4.109849490822295448e-01 -4.055041031415730912e-01 -3.338526315056820071e-01 -8.348161902592490247e-01 -1.287654371126506048e+00 -1.648390642402204120e+00 -7.789420028456454093e-01 -4.081664120433771137e-01 1.027285442582606789e+00 -1.067363785018356825e+00 6.498451509069711474e-01 3.267392127569230392e-02 2.520446963602551715e+00 1.756549411617997491e-01 7.601696003669835555e-01 4.636956010684933969e-04 1.803194191488413645e-01 9.177016846022290064e-01 -1.440702126447638953e+00 -5.229984834248859737e-01 5.249703097897431281e-01 -3.339068146043709939e-01 -5.210488313828033104e-03 -9.704005273926542552e-01 1.207470856134210013e+00 1.638635063378367507e-01 -1.239995071543242400e+00 2.244940509604533396e+00 7.441007412230576934e-01 8.063062857493534796e-01 -7.956353029845418812e-01 8.396175279135758007e-01 7.607523323906184576e-01 4.650665491454210598e-01 1.511558113985373319e+00 8.278992783013169321e-01 -2.260081583829475882e+00 -1.284426100470598575e+00 -1.102209198845415017e+00 -5.234486596957618199e-01 1.252136563812114245e+00 9.431614712177390780e-01 -3.401714342815360115e-01 -7.388122609988322098e-02 3.331019520415239299e-01 2.112107899595053739e-01 8.242190409887724112e-01 -9.614796338205963133e-01 1.360555872657280285e-01 -3.532714896951938410e-01 5.745775155463896944e-01 -7.110578850507635051e-01 1.714775406766557708e-01 -1.099789091709823419e+00 -9.028322356107072455e-01 -2.430873232095966396e-01 -5.824589023283746059e-01 -1.037755740879733324e+00 -5.301131408580936899e-01 -7.967340486052375548e-01 2.822322195008698742e+00 -1.627923308792800505e-01 -5.726259767819953383e-01 7.751991399874021971e-01 -4.454638188822698797e-01 -2.091108080466145935e+00 -1.206500492931793789e-01 -5.070062479193001570e-01 -9.205583027244144123e-01 -1.080469932732094795e+00 1.078709014155927043e-01 -1.340452892710115584e+00 2.492942001159886498e-02 1.349267720138934479e+00 7.063574007005180011e-01 5.574801272837508481e-01 -4.477952384619625359e-02 5.765767141566601195e-01 -2.135488165577230202e+00 -1.097761650138345813e+00 -1.294463328671442426e+00 2.122535549963745716e+00 3.140016700401494498e-01 -1.224882732286280973e+00 -4.586920223394056473e-01 4.596448195756649979e-01 -1.204216041754812894e+00 -1.297325825061384386e+00 -6.917593763451082567e-02 8.279618690934636982e-01 9.902628041954764093e-01 1.866428498015504589e+00 1.965216626760805663e-01 1.607551499480833535e+00 1.765658369604661271e+00 -4.381865447453202611e-01 1.282377767225031384e-01 -6.451511561294216435e-01 1.298900355172408538e+00 5.496672994080276098e-01 -2.455459044248762407e-02 1.253409694809169528e+00 1.420041050667764315e+00 7.433103321713792067e-01 -9.802054344441232803e-02 -1.209023407947651174e+00 2.089214786413335356e-01 1.673067764576410932e+00 -4.593186038121398473e-01 -1.766996868513625585e-01 5.413952054639243894e-01 3.910812123750402880e-01 -1.964301424982672017e+00 -5.557586321424552445e-01 -6.708793198545862646e-01 2.259230194620718002e-01 -1.259335365382148186e+00 1.565109604952845124e-01 1.201803911555201498e+00 -1.037651734175078166e+00 7.494220830694566793e-01 -1.912979206124001408e-01 4.762882244448017888e-01 2.447887151751624024e-01 3.941158276548499817e-01 -1.165359793320475346e+00 -1.465196716325482540e-01 -1.389005595663150405e+00 2.663633050499509825e-01 -2.311398692978651748e-01 -4.236172911928696716e-01 5.712029535397697977e-01 8.677396260059331290e-01 -1.106516067234504908e+00 -7.329021604465812967e-01 -5.241094095103566719e-01 3.320008702763972974e-01 -6.901718130995329048e-01 -7.242059491083261413e-01 -1.015530886137520739e+00 7.626154244161548190e-01 4.859962513359745995e-02 -6.503386314409391744e-01 -4.803354607337057547e-01 -1.275469059318576015e+00 1.778893546919214641e-01 -5.210188465454294038e-01 6.211194341383035056e-01 1.048210834863210650e+00 2.369094382017147726e+00 1.561349150587865831e+00 -5.059793537103230987e-01 -6.218138498451434293e-01 9.430615400855248964e-01 -2.207472396064287246e+00 -8.825883272902074195e-02 8.224504685928166747e-01 -2.099237086631550842e+00 1.213592329221975380e-01 1.178070528222548097e+00 -1.105892483860530850e+00 -6.577913902095248178e-01 6.697838571000758190e-01 5.839256790220009874e-01 -1.735643450136931942e-01 -5.636800928910541408e-01 -3.166419302350205380e-03 -3.989555451207899006e-02 -8.668061833002170813e-01 -2.428754856437250961e-02 1.341273153409827112e-01 -4.448733702439313098e-01 -2.686067684599962591e-01 -3.066438758814168386e-01 -2.212465211909781515e-01 3.388336323385371038e-03 2.419602493931199749e+00 5.743702538451421757e-01 1.689593066720857406e+00 6.442565119293871545e-01 -1.478741844523366600e-01 -1.297701261316523413e-01 1.574502910038964310e-01 1.114337991706603054e-01 -3.795060744443550793e-01 -1.460376028481870092e-01 2.134641174425918608e-01 -1.176591318127684582e+00 3.887707840715051155e-01 9.366291909384866221e-02 -1.311189881340377061e+00 -1.123061204808242231e+00 6.619060001941855509e-01 -1.343990948391416307e+00 -1.311738670227913683e+00 2.086978744420256326e+00 -4.104268107716788627e-01 6.397216818071004285e-01 -1.317022368212998895e-01 2.267886149928944883e-01 -1.190216718931876860e+00 -1.110034923514954919e+00 2.072871681106831510e+00 2.889073364781805098e-01 -5.093011617946501257e-01 -9.682123040923252821e-01 -7.235656306724539411e-01 9.445739778654848040e-01 -9.100371015410083642e-01 6.200810069332839403e-01 2.047478240927506077e-01 1.704439236610665320e+00 -5.062130786216015865e-01 -2.451334786787208175e-01 -6.397685371376374830e-01 1.533335542553154462e-01 -1.383194297940596673e+00 -4.630097630824672739e-01 -8.081698128806866221e-02 7.082355997904733469e-01 7.589210036071399879e-01 -1.713588852407014196e+00 -6.868206946751222175e-02 5.646116689980611447e-01 -1.247715840343702087e+00 1.200304185836521265e-01 5.812341062868967567e-01 -1.265575635777755670e+00 -1.282089337524691786e+00 -3.007639753058389265e-01 2.358736822140147904e+00 -6.456286967869000470e-01 6.856035333721985925e-01 7.312787880418438746e-01 -1.084500828930425181e-01 -4.792148555735221138e-01 1.478884883169799380e+00 7.335759861463846121e-02 -1.803888302528770637e+00 1.623192335020047006e+00 -9.195207298181830025e-01 -1.616026621386155382e+00 1.167665577997569981e+00 -1.536141147333710322e+00 2.183874964860304801e-01 1.048876946250156594e+00 2.870057770701382793e+00 1.674589828778558109e+00 -7.397942376304545986e-01 4.608590802037946244e-01 -3.568915529827944577e-01 -4.685628079674225011e-01 -1.361075624850107912e+00 -5.098528769652678205e-01 -1.029420592521431033e+00 -3.742905706979358649e-01 7.262888119864229219e-01 -7.915623510394547147e-01 1.402974551628344946e+00 1.520178785852427827e+00 -1.629602603857071896e+00 1.666539462287434548e+00 3.726311134346620979e-01 -6.506431381552350013e-01 2.238632260889916292e+00 8.096839533393537236e-01 7.131440761820549978e-01 8.781670524252079835e-01 6.832827664219260910e-01 -1.408095214993438482e+00 -1.020497470401950935e+00 -2.347478645268525010e+00 -1.864929999611383282e-01 1.197791250152432152e+00 1.139344274211041563e+00 4.713121504210501800e-01 3.116468810876962814e-02 -6.647073864368528706e-02 1.021934656276258346e+00 5.880031922135400269e-01 3.745867915005213211e-01 -3.479238031005159604e-01 2.350946497367374100e-01 -7.044702444139153696e-01 7.844258011230519356e-01 -1.374322495906834307e+00 4.731895461830175065e-01 5.850153025911714044e-01 7.796372102742725740e-01 -2.531155617122332613e-01 8.472633871121576510e-01 -3.002591986107289723e-01 -5.917587321676472945e-01 7.019559852013731449e-01 -6.586889072423857128e-01 7.902007675436110157e-01 -1.753748222551402502e+00 9.733699756679727866e-01 4.993851804282031792e-01 -5.620813701703576415e-01 1.238034065421534269e+00 -2.804368595526234298e+00 -8.210600653451713971e-01 -2.320976613740294070e+00 9.944333117625938634e-01 1.029181052599412283e+00 5.501806442305778866e-01 1.024413858233851560e+00 -2.192170940288646452e+00 -4.408438572220749717e-03 -3.537917021244848526e-01 8.242270598503039780e-01 4.115188027524144809e-01 -1.408437329794608894e+00 3.353048392857147508e-01 -3.649294141607503650e-01 -1.245139352151372336e-01 5.026358534454756777e-01 -6.245472379315636369e-01 1.301523523973854957e+00 3.892250216968591858e-01 -5.296182760703277426e-01 -1.369518141402865874e+00 -2.959750349924556573e-02 -4.871033468398987543e-01 1.248204682785325925e+00 -2.632443595072149478e-02 -3.613975363501593235e-02 -1.895607329362917481e-01 1.887402816882858825e-01 1.845572355514849994e+00 5.286921424470096553e-02 9.124048831736126797e-01 3.732966315680312785e-01 7.364092152144012804e-01 1.337676997372696075e+00 -7.226755282699919014e-02 4.639327931485956458e-01 1.851505010729925127e+00 2.696328215436649134e-01 -5.951681269539642327e-02 1.592103899997365346e+00 -8.455236180012909442e-01 -4.207711460248116930e-01 5.714985132294309045e-02 8.590208297670731685e-01 1.507773278488524216e-01 -1.868702897464649404e-01 9.414293237624554722e-01 1.838145244047397986e+00 -2.037524363462015042e+00 -1.789798741598332965e-01 7.589381148887646145e-01 -3.586966015705883137e+00 -8.964335468630142689e-02 8.999121585549995084e-01 3.154776786326726423e+00 6.488865306008353429e-01 -8.665169150890903449e-01 3.000471077347905413e-01 1.342518393197010607e+00 2.293821053892538320e+00 -1.078952907594293853e+00 -7.199753252616335197e-02 2.175125161814011943e+00 -5.680368056488592776e-01 -4.932550930360601188e-02 2.714546189786761973e-02 8.718070775366453251e-01 -1.083624188053216447e-01 7.964188856746492462e-01 -2.473424803835797686e-02 9.697320617128454279e-01 1.165736707441430653e+00 9.375398077132705843e-02 -1.810796265716377862e+00 1.224419705944557596e-01 1.889698864819841839e+00 -1.352897041623561059e+00 -6.610127625989148381e-01 -5.227627993607761488e-03 -1.105276483621644212e+00 2.250944484872962337e-01 7.270875056768709710e-01 1.163694501372739554e-01 1.289138011123319494e+00 7.626874103328475929e-01 1.074010291446729406e-03 -8.533327583185203180e-02 1.237265318350198873e-01 1.265876387013970206e+00 1.605842803503086946e+00 -4.076522928061995787e-01 9.581913142959893603e-01 9.946109651013784747e-01 1.496883558332756214e+00 -6.730426098918315114e-01 -6.582052176942553290e-01 4.608296947611100619e-02 -2.427629151932128027e-01 -1.132550839246626362e+00 -1.419470792887791211e+00 8.866589743013307823e-01 -1.255095750394005782e-01 -5.036329668412103944e-02 2.003644586807178662e-01 1.033472155238080337e+00 3.619888143837387551e-01 8.158516441195290403e-01 -7.312245494576760096e-01 -3.362103173586755145e-01 -4.217219131041464175e-01 -1.483609314048805583e+00 8.597403493569437671e-01 6.074921776230129966e-01 1.421558436182855267e+00 -6.441195530565859695e-01 3.983381585550364035e-01 1.099623773079741795e+00 6.695048723043218741e-01 1.022725878902848440e-01 1.429299501763669211e-01 -2.710602271110139627e-01 2.250629007076106469e-01 1.134417490156712116e+00 -1.293557452351024706e+00 5.215522337381590656e-01 -7.052928605314656707e-01 -3.684584807448501587e-01 -3.516205027515524884e-01 1.643549605956440840e-01 -5.264921781862060834e-01 8.556119533158283996e-01 -2.121828301135394668e+00 -1.646697275127304572e-01 -1.407818713579447545e+00 3.528530149548485539e+00 6.374133591798246401e-02 7.509502051819718638e-01 -4.560443906526217006e-01 -6.001071212878886785e-01 -1.933647300506629474e+00 -5.480656213513512842e-01 -6.836744183181436840e-01 -1.470385498143349234e-01 3.459087065932454075e-01 -1.012717025880832677e+00 -9.941224505432784408e-02 2.746163864897193108e-01 -1.427027369454427763e+00 8.308129574026207331e-01 -1.395821563981739954e+00 4.775552226216703278e-01 4.748764533165148460e-01 4.079705892887313112e-01 1.514152952658954332e+00 5.270152681513923243e-01 4.233639699664226153e-01 3.818242951401148444e-01 -4.431582312164463605e-02 -9.655898625915527722e-01 2.170861404186078536e-01 -3.246086394320708002e-01 2.609134138525174285e-01 -8.437078307826624268e-01 6.712445207072020859e-01 6.161739940965649254e-01 1.570277104729745021e+00 -3.400646200588023360e-01 -2.261178336517007392e-01 1.312836063629403416e+00 3.959118951079914073e-01 -1.190920516806003721e-01 -2.445418316116238777e-01 -1.462036674340660758e+00 -5.500418341570706415e-01 4.110846265511127196e-01 1.495503794494756233e+00 -1.245043739047107190e+00 5.364174682018669760e-01 8.559481493881152536e-01 1.587262608260315400e+00 1.514237731340470905e-01 1.273648884837753625e+00 -5.067833947679765139e-01 -6.382867778515234347e-01 -1.535520197144334187e+00 6.933322982436255222e-01 1.023967594737565712e+00 -3.951944802492780850e-02 -1.627757921967110777e+00 1.139844922700647745e+00 -1.276438540924726528e+00 1.379285376304850486e+00 -3.479548683510544360e-01 2.871602370389030878e-01 -1.312206584504842066e+00 -2.321599401871147217e-01 8.520668463939986559e-01 -3.200599554319159545e-01 -2.132465904894344177e+00 1.131635198724090241e+00 -4.184174843736628846e-01 1.535936833048957784e+00 -5.683172676527301626e-01 5.296998058822917077e-01 -7.065530776036867966e-01 4.448216132807836232e-01 9.936660282603493322e-01 -1.232991155569224950e-01 -2.156764013021595927e-01 4.255237525842904822e-01 7.702685518724469160e-01 -1.625405687000090749e-01 -7.360849111496169384e-01 -4.122074859357979237e-01 2.081678514924714327e-02 3.814830772835746120e-01 -1.340690134386509191e+00 -3.602889933209988960e-01 3.020203169188384162e+00 -3.966610209171843038e-01 -8.433029118013024572e-02 -1.387754609665920347e+00 -3.236713213946181278e-01 -1.329764727589429096e+00 -2.184287574821560662e-01 1.509417139973528110e+00 1.475344874644792581e+00 1.287080955087294698e-01 8.915526495660247575e-01 -3.366314409288188592e-01 -1.372477574911186604e+00 2.423745286616074135e-01 -1.038272572339531186e+00 -1.348395866062977455e-01 -1.473889783973848955e+00 1.044003022267476766e+00 -2.373416526213070199e+00 3.823451990367860431e-01 8.536543076548912534e-01 -1.852306401746094844e+00 -2.992314755851984143e-01 1.125057803939649270e+00 6.932031324554448481e-01 6.334934582182843998e-01 1.987200367997687067e+00 1.055551769714015986e+00 -3.549864174486856705e-02 9.352157856433429561e-01 2.698909764942684308e+00 8.128896164650821765e-01 8.964567839501704771e-01 1.586833572203312004e+00 -1.385289096370015294e+00 1.107927001121753463e+00 1.147511102010972506e+00 -1.600986709979703271e+00 -1.162550597263451335e+00 -4.672731118572280296e-01 4.666026489417792744e-01 3.437527928415849976e-01 3.026009372795520624e-01 1.589566267708852010e+00 1.017250988177575532e+00 2.447804284205866487e+00 9.858541345612121809e-01 -2.214828858163016889e+00 -2.414671023691380147e-01 4.688927980711935506e-01 1.249684850698884686e+00 1.779339573816847375e+00 -1.546055497166336223e-01 1.469438125690320618e+00 2.970446457550748875e-01 4.631492712497161102e-01 -1.355155331033680854e-01 -1.899816935041704069e-01 -1.309079535027657393e+00 4.434645126017481842e-01 8.834995698587410073e-01 -1.060907184667259529e+00 2.301004822223567947e-01 -1.900877826792510383e+00 -1.483022780854054423e-01 -7.125558466411378022e-01 3.693575551670398305e-01 -1.077803600702000653e+00 1.030411927145419071e+00 -1.421344249697956474e+00 5.001269012067826036e-01 4.233152770023648759e-01 9.409161017250721182e-01 4.955530391656577383e-01 -1.117692088766127245e+00 -1.101118707563415011e+00 1.009243872452438184e+00 -2.039481266370648083e+00 4.020453658341525127e-01 -5.606003255734223201e-01 3.320558418639468212e-01 8.780188432069888638e-01 2.511389910317287644e+00 5.368959612545946662e-03 -8.975572095350931034e-01 2.276705893592654295e+00 2.103873273580937064e-01 1.071796606098612159e+00 1.148996756373967532e-01 3.752113930426322352e-01 9.604411056607793651e-02 -3.664371466807389566e-01 2.548678179523157783e-01 -7.098478019142890894e-01 -9.231149890437594374e-01 -3.181840065127946371e+00 -2.071990889612791154e-01 1.763570489089053561e-01 3.497258444631810570e-01 4.910040077467942576e-01 -1.936679175158468880e-01 8.099262471455196399e-01 2.185131638742174420e+00 6.695871724395088265e-01 -5.920284342935047128e-01 1.928919888999569843e-01 5.834149345101119488e-01 7.812614073614849719e-01 -1.247552299783325269e+00 6.804765056158996739e-01 5.175942115560210055e-02 -3.093841359521524725e-01 -2.320918892427268621e-01 7.056120766960243262e-01 4.843977276790178421e-01 -2.919799642584710031e-01 4.480837880860975009e-01 9.263181918197171960e-01 -1.403131880624782502e-01 1.110978233051715724e+00 8.442716583254421536e-01 -4.883992994004320853e-01 -1.404690793186369469e-01 -1.332262509173581799e+00 2.107595794717755933e+00 1.112751850880962179e+00 1.087747123573203079e-01 -4.508995390980088391e-01 1.575036997850957299e+00 -1.138021855552886263e+00 -1.316150036403376022e+00 2.652101907208514824e-04 3.873876547804700476e-01 -2.293462063313601584e-01 2.628456662163405788e+00 1.851910472945879071e-01 3.277215850659471741e-01 -5.584502392577954666e-01 -1.901689976417336725e-01 -3.113210891892684296e-01 1.204163351514496050e+00 -3.001334248198391785e-01 -1.437540929829917102e+00 -1.128848637666902910e+00 1.040353110635367617e+00 -1.489130509073579578e+00 4.796457174067974560e-01 -1.488884479970993491e+00 4.561120150468890300e-01 1.279858849860831649e+00 -3.496778897108537842e-01 -1.659079735934697819e+00 -1.091224383764563211e+00 -5.826646900646725857e-01 -1.322881026372734414e+00 -1.284280762430684453e+00 7.371703644515001930e-01 4.769458950831474975e-01 1.450164337158135475e-01 9.123921400577029717e-01 7.703339566802835936e-02 -1.228455206279604806e+00 6.282695322230918977e-01 -3.402799643746743374e-01 1.383085794695757542e+00 1.317396634315448178e+00 -3.437814430476394678e-01 2.705338840230617214e-01 -1.605482430677554806e+00 -6.909929146039928138e-01 1.875203258600201262e-01 4.811383840915983146e-01 -3.679370312241992402e-01 5.266524154699809834e-01 6.866044035499346831e-01 8.226215487157154671e-01 -1.018245685120485078e+00 7.292812345157824172e-01 1.130811662257803427e-02 8.013649380257596988e-01 -5.879701577078769725e-01 1.536777325507490410e-01 -1.404107889135614906e+00 1.461203203876155210e-01 -1.173762086325956577e+00 -8.233426535361968446e-01 -2.461523731216204713e-01 -1.651120360280392996e+00 7.587805708793298187e-01 5.094097862554246570e-01 -2.245496043647412954e+00 2.329667111052331929e+00 -1.371184661660055149e+00 1.643574405431700025e-01 2.941082478863319416e-01 -2.416156973377782680e-01 1.047161900023817926e+00 -1.023923480841116618e+00 1.567792300732722577e+00 -7.313352332600006056e-01 -1.131826721984510870e-01 5.603679422284105760e-01 2.322218707072410737e+00 -1.664405950085389829e+00 -2.594588561888185319e-01 -2.415289515842762302e-01 1.870732949790957722e+00 -2.220340677077468905e-01 -8.669374473235942347e-01 -1.107861745666459896e+00 1.272595325680563327e+00 1.141414947762259935e+00 7.908547871466975465e-01 -5.950666343312469575e-01 -3.883834772524906165e-01 -2.320988813712679733e+00 1.778532506243392319e+00 -1.215700077606299834e+00 -5.489649617613000243e-02 2.740751874569886670e-01 -9.413450741694602275e-01 -1.070738511034280194e+00 -2.011010535985985614e-01 5.030421091449845949e-01 -9.758179334871095456e-01 -2.711197338600643825e-01 2.601642124794605396e-02 -2.378572973128898205e-01 3.564591638938633955e-01 3.357061470075934362e-01 2.141856628845372423e+00 -5.459489253822592120e-02 1.842576187299584722e+00 2.243449254500216317e-01 4.674366577334311268e-01 -6.289003696165291757e-01 9.802452190514566732e-01 2.751324703509653524e+00 -1.785588507223067722e+00 1.850779112408026672e-01 -1.624639125610335855e+00 -7.572032308442517845e-01 -8.850968435619466224e-01 -1.459079105714270463e+00 1.932355417925123886e+00 -1.655876936234971009e+00 -1.512862777349965049e-01 -6.521905170957793541e-01 1.126595994148592794e+00 -2.693990897629415571e+00 -3.890816755395345439e-01 -6.991592108891513113e-02 3.491541191227819363e-01 -8.711906437229759437e-01 -9.500400466873040184e-01 8.042260965487372237e-01 -3.634018544620957747e-01 -4.651948769368231540e-01 1.518653352252053779e+00 6.174195952575203261e-01 -8.568710671746271323e-02 -1.132638937880247498e+00 -7.869299971894216927e-01 2.483814242195173883e+00 -5.949390523495599048e-01 7.628114401058573579e-02 4.092485833520135285e-01 2.429820440540400306e-01 -2.805431110866470346e-01 -1.277215478951276018e-01 3.863517654225969711e-01 -2.955284340126178300e-02 1.086743260160262681e+00 -3.956987839239616278e-01 -5.129147455603586536e-01 5.581816975810597325e-01 2.854879441248096006e-01 1.491359090724016845e+00 1.199552643164446541e+00 1.498914381639777638e+00 1.608353407837416649e+00 -4.890970622453465894e-02 -2.398990201267221956e+00 -6.550131398860578047e-01 -1.397383018561865198e+00 -1.619289720703286917e-01 7.156087997631382924e-01 1.251245451825894195e+00 3.055937135894259415e-01 1.796643443518409100e+00 -2.334043911147382425e-03 -7.477628940281172421e-01 -1.149519937678920301e-01 2.984011963134722834e-01 8.833052829736268707e-01 -1.441369003231757873e+00 1.275614877239790390e+00 -3.902147269438727140e-01 1.804100137517521130e-01 -9.545678019477046861e-02 -1.700720140936167191e+00 -7.914348545416155511e-01 4.364566036334705523e-01 -1.081972791609019158e+00 -1.505961620394168365e+00 -3.714960994281709117e-01 1.146015803635001440e+00 -1.822682800714219731e+00 -7.072659813384165606e-01 1.612750592108195047e+00 -7.253614888990499443e-01 -7.167451604076413574e-01 -7.613526022876273558e-01 -1.370987674660188560e+00 -4.546033370319194078e-01 -3.451268999343492516e-01 1.149046488013764522e+00 -8.901380842477171207e-01 8.694643824035812318e-02 5.036665069835295494e-01 -2.025821820518779182e-01 2.927832803244733828e+00 6.711517964907147693e-01 2.152056672902444290e-01 3.394937898906617568e-01 1.183340389951901050e+00 1.352302423845814561e+00 -1.728516184329952798e+00 3.797834815263732011e-01 1.423658342428978152e+00 -5.138186999660809828e-02 -1.699291817996899434e+00 -2.485545155085664704e-01 -4.204714220004639458e-01 3.058219701016184552e-02 9.921161226841076486e-01 8.058194900130665195e-01 3.027202896951036060e+00 1.813384373512507919e+00 -4.274954970301933499e-01 -1.994411392430365804e-01 7.717115566537592342e-01 1.160126075773869614e+00 3.463127272840061388e-01 4.165691471549118341e-01 7.909790585568368115e-01 7.462602188674771764e-01 2.887492220410338151e-01 -2.073957121067204479e-01 -2.121006749470758512e-01 3.763814668226023175e-02 -2.260072631589259418e-01 -1.850605890465157888e+00 -6.535467327036460494e-01 -4.977007185633002817e-01 3.064870099887976318e-01 3.062023010661093364e-02 -1.033360559654890043e+00 4.766803365235807166e-01 6.346303313459743523e-01 -9.097215625434305064e-01 -9.379887006429260543e-01 -2.788445111040719349e-01 -1.151356391722670180e-01 -5.818417199660307348e-01 1.500440194682967632e-01 1.019362324413814358e+00 7.107773541270202555e-01 1.157375175162195236e+00 2.294195855779000703e-01 -6.819056925733394392e-01 -1.872742940254721877e-01 2.115676214785527365e-01 8.524975097519226219e-01 -8.064435780856389624e-02 2.508382668979872165e-01 1.327524463104766961e-01 -2.290118325012422407e+00 1.152700085500629079e+00 9.843320938773955087e-01 1.118984494314675171e+00 -7.128922256776091260e-01 -9.743364867324106893e-01 1.881529332952093014e+00 -4.410593626261468669e-01 1.558645001528415230e+00 -5.581071152620714626e-01 -1.630447465967083787e+00 2.912656467997686072e+00 6.532878692735186732e-01 8.263376476296124817e-01 1.519951547588971608e-01 9.662995773254088316e-01 1.306127129157847788e+00 -8.476917899762789754e-02 -5.825954322675067631e-01 -1.280651355018585791e-01 8.576814820939734352e-01 -3.875553544391829308e-01 5.649990745895405730e-01 -5.733361659658637866e-01 1.249026037573757464e-01 -1.742877843018248996e+00 -1.281261584747712456e+00 -9.504920233417396558e-01 -1.749076923326757127e+00 4.624948667000700064e-01 1.693903177769430668e+00 9.675109667009321734e-01 1.671833728647311279e+00 1.234150344760499785e+00 -2.649688927197302868e-01 2.528798869039440844e-01 6.426719872185492344e-01 -1.760067122547237961e+00 6.603006766212996537e-01 -3.568567222314731890e-01 1.957209294162716717e-01 8.504565447546178492e-01 6.441125483188506196e-02 -2.261533635731117098e+00 -7.577971069231839163e-01 -3.920104864203372563e-01 1.274307015611231497e+00 -5.827075299066188929e-01 -8.387887705746903677e-01 7.850675116395027242e-01 -5.364680242976759272e-01 1.633938139261099931e-01 -5.610986860357034534e-01 -6.740209922988728009e-01 -1.182507610011201304e+00 -3.222788750775082423e-01 9.342107482234665028e-01 1.477235666419498106e+00 1.399106410345550833e+00 2.510899519197471008e+00 1.753632775016029210e+00 5.921865158418260222e-01 -1.575385979023602723e-01 -5.241739901922957134e-01 -1.582739293271764769e+00 1.640047664237046732e+00 6.128543247300604069e-01 -9.934416950466232743e-01 1.995546433584173052e+00 1.090575687919584480e+00 -6.800649343127443958e-01 -2.099176037461850108e-01 -2.899959685680593147e+00 -8.774667804308903252e-01 1.032190309547992513e+00 -8.585601644562099732e-01 -1.453504609206225373e+00 1.415787039469223796e+00 -7.548524412304384867e-01 6.318444393178129781e-01 1.434126323662285873e+00 -1.361699055182502338e+00 2.528546899596468389e+00 1.508624861574491494e+00 -1.499525224071649454e+00 9.676613048813325069e-01 -1.345329016005535117e+00 1.175348033856772334e+00 -4.341668898003567811e-01 1.127717892334847427e+00 -2.569573677263188860e-01 8.862238930477543963e-01 1.009049783808170453e+00 -4.623008450814514170e-01 1.715184287671249128e-02 -1.075389517713603027e-01 4.575407364458878856e-01 7.652020352848080131e-01 -5.874477670506531579e-01 6.554239319057312274e-01 3.137112489552008054e-01 -1.105051660443735040e+00 -3.405210526453308906e-01 -3.901958954317064077e-01 8.863629252542859494e-01 1.634646897622669570e+00 1.622840598875880946e+00 -8.389420415764667349e-02 1.167913779027579674e-01 3.139434701574314590e-01 -8.218563122516786557e-01 1.595080260313349818e+00 -1.692812918406696010e+00 -2.607637654344340250e-01 1.063522355715091239e+00 4.164764158444673181e-01 1.292712274315558796e+00 -6.379728918448323016e-01 -1.250336179351295707e-01 -2.561914764201960737e-01 -4.346317549592927376e-01 6.714920625364967366e-01 -8.583996831006275308e-01 -9.467675775506685376e-01 -1.413496270981091429e+00 -9.779727293404449906e-01 -7.270983666946679858e-01 7.702437277010906747e-02 -1.349928484677956009e+00 1.247157015668574953e+00 -9.533682118758479707e-02 -1.871875399607615398e+00 -3.865318886117000696e-01 -1.239949630426795263e-01 4.161629055897725915e-01 9.144299638955815102e-01 -1.015099665824100578e-01 -7.796186345825312225e-01 -8.222286088571274520e-01 -2.435313017973854965e-01 7.843238336359350527e-01 -4.789868249692965096e-01 7.797100922168636039e-01 -5.929127031103571532e-01 1.003263490235522110e-01 7.616588750963678711e-01 -3.725365419194976435e-01 8.145355462930282675e-01 4.028008525215466262e-01 2.958440779163038492e+00 1.704366553992057720e-01 1.485232818143111588e+00 -6.966607981174810504e-01 1.575587675854051239e+00 -5.673523023509783325e-01 -1.478160797875637034e+00 -5.077749133655238278e-01 -1.846181012513067987e+00 -6.796309253034091835e-01 -8.215550965613812595e-01 -1.649070123566660426e-02 2.733232865192075645e-01 1.537395138280033047e+00 1.270317402542118779e-01 1.262369098009346047e+00 1.711157789075712143e+00 1.410395317440234775e-01 1.069645728160449005e+00 6.548436193885372181e-02 1.022078435124159190e+00 5.364807104472200106e-01 8.648312167383365168e-01 1.208507835992064905e+00 -1.421830996750519105e-01 -3.752606996599519018e-01 9.469916165247915796e-01 1.165790008088261470e-01 -6.602428963340353230e-01 -7.307239210783877947e-01 -5.794551098954288104e-01 -5.074721835755827831e-02 3.544099418504741972e-01 9.760683393531147667e-01 -6.677164827674445524e-01 -5.824799489128292818e-01 9.612255993171409107e-01 1.912062835881384038e+00 -5.425924066096103893e-01 4.031174257575570463e-01 -5.124917823532775252e-01 -1.937382829412339358e-01 -5.614695358901938826e-01 5.380003257136990458e-01 1.537158044734387823e-02 6.814106139238096382e-01 4.085364822186331457e-01 6.497964758693791643e-01 7.442939743840006062e-02 9.709132289895132661e-01 1.410633033054716989e+00 5.538544509387790526e-01 -9.788819142188218692e-01 -3.032790754817571988e-01 1.199256758729974198e-01 7.621444286558916037e-01 -1.856023340208988737e+00 -5.179986152651070430e-01 -6.137636171949850672e-01 1.344229439482267141e+00 -6.868539515553776509e-01 -1.948728180745708249e-01 4.163858432637578821e-01 1.368622995665145892e+00 1.203033661325762615e+00 3.776400121669482024e-02 2.225817007689837035e-01 -6.985789192736407971e-01 -1.231753170771204609e+00 -8.457401562888143820e-01 -2.677196168461455916e-01 -1.870900676949383223e+00 1.377390876941630315e+00 1.702860108037473896e+00 -3.815961771472551889e-01 -3.534025000814050577e-01 3.564703850974550448e-01 -6.037917387134518199e-01 -1.810428825064434255e+00 -1.840816649058474086e+00 -7.017868996272584869e-01 -2.374913152247918324e-01 1.064053626736931463e-01 1.096586736969965781e+00 1.696437521126652248e+00 8.989056039058882508e-01 1.103855776594300675e+00 -3.339694673178529860e-01 -2.030898594611875718e-01 4.785981112702201168e-01 7.941581548194641682e-01 -1.492177683412389877e+00 -9.129383654581292307e-01 5.687466324920208427e-01 -5.560009809799011382e-01 3.624113891679409671e-01 1.094198119930151591e+00 2.776745386376396341e-01 1.350592276207977838e+00 9.357916265783940979e-01 6.706450554169477440e-01 -5.052348630813781327e-02 -1.145357277389810857e+00 1.660931752178410603e+00 -1.799329747753681374e+00 7.405120716936762770e-01 3.243329477777723846e-01 3.775072466684046835e-01 1.732545808506589902e+00 9.339845530919001215e-02 8.123046103646442972e-01 6.362849736492163233e-01 1.379863190929815797e+00 -4.640868826570704320e-01 -7.582434366416959115e-01 -1.490649135284714877e+00 -7.638800159859407968e-01 -1.004005505060254766e+00 2.317424682976625405e-01 -1.744979611813355147e+00 1.110245484955542317e+00 -8.996108281549566321e-01 -6.569676547236124042e-01 2.010819669007129828e+00 6.523086899378735537e-02 -4.925909435757740429e-01 -1.992494813049215274e+00 -1.025948668505171746e+00 -7.354691566453611662e-01 -6.198688710327043827e-01 -8.264851045633864191e-01 7.618143950797247321e-02 -7.963752207312051190e-02 -2.410873045159059314e-01 -1.261105577405446584e-03 -1.716414765969591638e+00 1.060462485401005184e+00 3.650665935395293604e-01 -6.004741877093831004e-01 2.850802828278523604e-01 -9.104922079016102288e-01 -7.914646439078731888e-02 1.428636135841521160e+00 -7.742436261193980096e-01 1.475521251203053552e-01 2.704667201877634097e-01 -4.050502034376470828e-01 8.003650981904422146e-01 8.369634159225325387e-01 -4.881349691426024595e-01 1.967832078752761449e-01 2.564118202489904519e+00 9.721092543768706795e-01 1.563960374531439657e+00 2.710747512409803495e-01 9.621566981726084045e-01 -1.276854982148765361e+00 7.470309343444431205e-02 -3.006857888307519211e-01 -3.788309620438107816e-01 -3.229611815813916986e-01 -7.775407745373150714e-01 -1.268537479954939151e+00 -1.327933933359754792e-01 8.698155273649629815e-02 -1.229505020842675878e+00 -2.770115517216717449e-01 1.009021288117483817e+00 -1.517386947428915667e+00 1.182115323183819511e+00 -3.241618627120018692e-01 -1.416150317614683019e+00 -3.899610405240797606e-01 2.662710809600394857e-01 6.410614275015430463e-01 -1.968550712787704438e-01 -1.728973639326509382e+00 1.579929943952967097e-01 8.729440736430564840e-01 8.446800800674943988e-01 -7.207811197360719513e-01 1.453069064484013628e+00 8.688425745792796584e-02 -2.343253016841540859e+00 -5.280048623257652674e-01 3.187589408737278029e-01 -9.564102258579537663e-01 4.519666513884214309e-02 1.216133751400034546e+00 1.077813980572879027e+00 -1.052974771708398594e+00 -4.679403801546472286e-02 1.405747634347385810e+00 1.143088142701669474e+00 1.583262738751350041e+00 3.657888850984646334e-01 -1.695456648879257289e+00 7.737043509142619291e-01 8.732869724906066056e-01 -9.905418238357394101e-01 1.080959029134211146e-03 -7.855241264090813136e-01 -2.994806601252308909e-01 1.366140108428021360e+00 5.905494374585053968e-02 -9.514478164659445625e-01 1.398430673940135871e-01 -1.619166419068959195e+00 -3.689634150866927254e-01 2.273310422472034631e+00 -2.322642773137758798e+00 -2.107317338408129626e+00 1.212742820173229541e+00 -1.676786746723216703e+00 1.401645578144185889e+00 9.288385737082853755e-01 -1.847686624903291053e+00 -4.374230673826159377e-01 -5.066207677113989533e-02 1.061044134606520473e+00 -1.959769268730967351e+00 -1.751960661592679935e+00 9.415741329942043381e-01 -5.254047868694607937e-01 8.005168313316042283e-01 1.177422310714658193e+00 -1.564486442578963077e+00 8.020939504693604949e-01 -5.944936017302496767e-01 -4.211183475803843002e-01 -7.246710927445757511e-01 6.881056576293941018e-02 1.502480131699520383e-01 3.627429426287238634e-01 1.386145698672794913e+00 1.521299130343535921e+00 -7.710035081087956987e-01 -7.974025998192172393e-01 -1.985013359162006497e+00 8.575832497880230276e-01 -1.963287376111335636e+00 1.182587928602499616e+00 -1.393038031878794047e+00 6.085717387935273281e-01 -7.000850761950562495e-02 7.719054326779525299e-01 -1.214616380733289924e+00 1.580423815413381228e-01 8.760723751022874151e-01 2.368174676606122908e-01 1.171868246745855879e+00 -4.651164276714953583e-01 1.692149966479143508e+00 9.887902830174224444e-01 -1.395590926066314408e+00 -5.752525628921065781e-01 1.321124259664391953e+00 -2.489620934315010803e-01 1.454748874371225797e+00 4.104247173999706622e-01 8.918460863169956898e-01 1.285877146132518023e+00 1.876275756847531062e-01 5.007500037323624476e-01 -3.763439416809327143e-01 2.085569885588239858e-01 1.591441280625518928e+00 1.191353681796224251e+00 -4.496374608764836522e-01 -6.928613937105381204e-01 7.048633361730005653e-01 1.186376967223679024e+00 7.101062889550761037e-01 -5.283568115426909850e-01 5.796036004539745212e-01 -3.111612830105518479e-01 -8.490869359331325306e-02 -7.934469701905471073e-01 -5.363742323330920048e-01 -1.766548270530539311e+00 9.110765538255912732e-01 9.007515543758383425e-02 1.517578540024994815e+00 9.134342777229198518e-01 -1.222797632159263959e+00 1.130928467139317162e+00 1.419963575222969121e+00 -2.691241864611970680e-01 -2.903925659466249920e-01 -8.986410627833386622e-01 3.811938207106821963e-01 -3.611837664971373485e-01 -6.330632765683944507e-01 -4.528337128684610247e-01 1.622341450800871776e+00 8.044627863616156116e-01 2.461579071249445860e+00 3.046189284573089795e-01 9.805184806615195869e-01 6.678181267427872603e-02 2.288808559452488456e-01 1.074181111106451737e-02 -5.557989607369386853e-01 6.296614846266346266e-01 1.787312644870022726e-01 4.528892194545713346e-01 1.523732753811852136e+00 1.028854184047651943e+00 -2.517789828912193162e+00 2.530771334574105080e-01 6.618645489974560592e-01 7.417631021567089311e-02 2.293198734663068061e-01 9.388193012202716847e-01 -6.603069836203888654e-01 3.728866780648023571e-01 -3.233784176183246983e-01 7.288752191239508127e-01 -3.753826341239496767e-01 -1.168476718457090308e-01 1.743464343907509040e+00 -5.543523149241172954e-01 4.928635803887573830e-01 9.532182134444199262e-01 1.125934983504368381e+00 -5.697438426792653665e-01 7.031993807291222476e-01 -8.761807818953023519e-01 -1.292388349919581403e+00 -2.747213761225870132e-01 6.744454348597570537e-01 -2.595202556171090080e+00 8.938756419918778007e-02 4.885785283769071841e-01 5.676489042999240953e-01 -5.242784209301026843e-01 7.850020508998286628e-01 -6.229132535477828192e-01 -5.629081452876517622e-01 -6.923243189950381016e-01 -9.172972455317806029e-01 5.117178501453609890e-02 -1.402716117097634108e+00 8.319517040520596485e-01 2.982354624626142869e-01 1.068221525767115487e+00 1.052369155081773311e+00 -7.366507578269455569e-01 -5.768727411415256467e-01 -1.518369436168594822e-01 -6.586839286295887996e-01 -5.516919497060688293e-01 7.719921689022228584e-02 -2.090883602982158695e+00 1.114698642497925274e+00 4.437259219163417479e-01 -6.569017233229210717e-01 1.304709380456757106e+00 1.857760810384841491e-02 1.577412263210660859e+00 -1.082694987212728721e+00 4.384762242976308899e-01 -5.536182378828434780e-01 2.188178187308761624e-01 5.667442244182064881e-01 -1.993233851993343908e+00 -7.522122182579874528e-01 -1.023146667453084468e+00 1.754806527704214192e+00 1.855519637041679548e+00 1.161585478926241977e-01 -9.394830840575468800e-02 -1.142327994085472254e+00 1.583974127005735699e+00 2.500784649324450659e-01 7.061564988137751797e-01 -5.568832405417950548e-02 8.584484543509014742e-02 -2.158174052141311972e+00 -1.048772275549383348e+00 -1.077118851269757593e+00 -2.912440742780031400e-01 -4.179893149939700736e-01 -1.695050747500412625e+00 2.984940704012434276e-02 -3.550405204309609597e-01 -5.619031840170382042e-01 -3.815120401692745356e-02 -1.503187454754918662e+00 -7.613651784298487712e-02 8.051640418885631645e-01 8.001683600933218177e-01 -8.934565979170295824e-01 1.072944796864439221e+00 -1.134536917749933815e+00 -1.735116486198164498e+00 -1.186973403598523769e+00 1.402994411449099754e+00 5.519244091520495443e-01 4.934584571001195963e-01 -2.896353382548651489e-01 7.653333603953350883e-02 -3.466414471053826385e-01 6.369914767599106353e-01 1.295327796046426838e-01 1.006663217732339577e+00 6.080266361732108993e-02 6.185429733903444749e-01 -6.773622128403188336e-01 -1.157395700607614236e-01 -4.248052759093283171e-01 8.886847895671389219e-01 -1.341025179370507026e+00 7.079704159493596105e-01 2.133388595924178954e+00 -8.902364042326449400e-01 8.200569651820064365e-01 -1.765903481681116105e+00 -2.932399251376763827e-01 6.244115421543837696e-01 -6.351275818093735648e-01 6.248516466507308964e-01 -1.863105685574246162e-01 -2.040292967299980331e-01 -6.588417401780495286e-01 1.773061447468349483e+00 -9.124248348712881151e-01 4.637068417442006818e-01 -3.544515257884343074e-01 2.491805392423106502e-01 7.311500485175180808e-01 1.180097922802531674e+00 -1.007097938598480402e+00 8.414009759541877242e-01 3.152067277908739418e-01 -3.889418896847708640e-02 4.273794103551462054e-01 5.161924639610646626e-01 -7.809928525783756958e-01 1.996286978294431746e-01 7.677409290086535387e-01 5.629202351675122173e-01 -5.739969851970393444e-01 -3.149128514739114593e-01 -1.309016178540208575e+00 -8.160837125907739464e-01 8.975802785372427595e-01 6.257236954293438069e-01 1.578767187890978807e+00 -1.365912744958028391e+00 -2.954090687435202423e-01 -1.075906828830063555e-01 -1.471103261240690740e-01 -4.112767678217334189e-02 -1.173556965186342671e+00 -8.463914079500006737e-01 1.586723773583156860e-01 -4.094252932662990063e-01 7.009452894408434442e-01 -8.452513401961367911e-01 -1.320044999330753921e-01 5.289369429866094263e-01 -4.770777636819050760e-01 -1.638212243309852711e+00 -1.025978788785281287e-01 -3.134084302748619266e-01 -1.084063070318180610e+00 3.656318021475750690e-01 -1.054371594315287375e+00 1.383452355633193465e+00 -7.756752326446129109e-01 9.496861460865627658e-01 -5.500148455040649864e-01 1.225230544584403891e-01 4.107407100011989942e-01 -1.548329796916599665e+00 -3.659311163967635672e-01 1.805042421658615559e-01 1.090078563962025848e+00 1.572772763259891127e+00 2.645755962463823829e-01 9.899286198412845517e-01 -6.501765805095800488e-01 -9.692057887035359087e-01 -7.722019318171780000e-01 -1.797568466470313320e+00 3.087600978682273900e-01 -1.929485150542351035e-01 -8.811362957594889300e-01 6.112968316471193431e-01 1.370939323402540877e+00 -1.100925928913280057e-03 -1.893843737899235935e-01 -5.885143166058932618e-01 -7.645325928380072300e-01 -5.308929400700037604e-01 -1.463797014187255607e+00 -3.850738685403031769e-01 -6.133273524282073508e-01 -4.211289425863153357e-01 6.182247765915239723e-01 -1.797317720550946907e-01 1.438345484658556606e+00 2.525870387779866610e-01 5.261821975084176595e-01 7.438274784665688255e-01 1.431494119557978228e+00 1.314046078565868303e+00 -1.821550752665506701e-01 2.441310746198677606e+00 -2.728876966577932217e-01 1.745396000985788731e+00 -9.778113184333886432e-01 -1.513392016570223930e+00 -1.966423708077090493e-01 -8.968141042624488968e-01 1.637000983815282973e-01 -3.926114411600573062e-01 -9.256131817175365928e-01 8.531917910146052941e-01 3.070946841669106586e-01 -3.601671013900493712e-01 -1.230221898897996269e-01 4.979034515585347223e-03 1.376659263836931268e+00 -2.797202731455064595e-01 1.208553268231129074e+00 -7.875979052854371609e-01 1.700676213961372030e+00 -1.291060251383459478e+00 4.984150481013364664e-01 -1.071921950543611057e+00 3.295623182135469786e-01 8.469389914464415803e-01 -1.235684025594077640e-01 -1.572045836928622764e+00 2.088806824476153956e+00 1.969762056658515892e+00 -8.380273998842970862e-01 4.778431138707203707e-01 -1.947434931734486896e-01 -7.294301589907319361e-01 -1.500052903769030221e-01 -4.589295881504628083e-01 -7.141521042350186532e-02 -9.864115925207802560e-01 7.464805740449200755e-01 1.537513535974611489e+00 1.395593961752377377e+00 3.567817225900208333e-01 2.055523620035944354e+00 2.520059053066785459e-01 1.532585639223728036e+00 -4.946323819554929169e-01 -2.003816941334938040e+00 7.462497530268280554e-01 -3.151100675461296352e-01 6.097503446744838573e-01 1.181343423035102314e+00 1.532158392731702012e-01 1.672646087662308378e+00 6.035203034146647827e-01 -7.459724971738661281e-02 9.359133636758845132e-01 -1.748403458118258369e-01 -1.785108450879986097e-01 -2.885798270084339645e+00 -6.209141938093363233e-01 7.494871848268728209e-01 -1.766756076567835176e+00 -7.142595178800605904e-01 8.880340721862738373e-01 -1.183079533383820214e+00 1.192266158574720514e+00 -5.884895775074985291e-01 7.490847252658245914e-01 2.342223843851638510e-01 -1.468740332532686710e-01 2.729417375172146221e-01 7.540705758519090640e-01 -1.405348259520232235e+00 8.210416983237320832e-01 8.973685519294472002e-02 2.880592659180690518e+00 -5.595184223071699714e-01 -2.914872796120689946e-01 9.834848301158703732e-02 9.477686913249038225e-01 -1.672855100687460628e-01 2.587670636564352034e-01 -1.008964801889893209e-01 -8.865633171926162737e-01 -1.301256429341830501e+00 1.130612953982473412e+00 -8.189328277319522786e-02 2.770958833902025797e-01 -1.014442505181972209e-01 -2.155640304213110592e-02 4.095017190729485224e-01 7.549527728378241376e-02 -9.989545549999425678e-01 8.361591407083334149e-01 -3.691702191753696849e-01 3.290650088689907049e-01 8.867476665920563939e-01 1.118239583156701022e-01 1.591001388114370974e+00 1.555345191035160113e+00 -4.207687795023220406e-02 6.029706658916201834e-01 1.294440464375096633e+00 -6.759119466561475109e-01 5.116740209014830620e-01 7.305409505595780173e-01 1.792788707838581796e-01 1.269927089477052462e+00 1.243483829880994929e+00 -2.058196480915620852e-01 1.493677095255993847e-01 3.208778994492791359e-01 2.757824229866419619e-01 8.424448258955576918e-01 -1.295570118524899783e+00 -6.232388910968370554e-01 1.240791344641546834e+00 1.561149778697769053e+00 -4.088790725374296109e-01 -4.859643138096496340e-02 3.390409342321581976e-01 5.422750506312021823e-01 1.994814639725078428e-02 -1.239152034802053270e+00 -8.330259378667172199e-02 -1.565751920043796375e-01 -3.333690514896505142e-01 -5.189462063915456502e-01 7.850349659528105262e-01 2.434285008482921953e+00 2.837738453029466368e-01 3.451741550221376076e-01 5.853480895517390037e-01 1.269802942797041201e+00 9.945053276997802005e-02 -9.717448883186761144e-01 -1.378564127980684173e+00 4.511917588521575651e-01 8.347635474682258971e-01 2.361260881123397881e-01 9.089282421966976555e-01 1.174135802796781647e+00 1.570224936363093571e+00 -1.286444541817858944e+00 1.131086451056985576e+00 1.779163880919605756e+00 -4.411070350961080466e-01 9.966221715093401823e-01 -5.963061248918229973e-01 9.054120705111885492e-01 7.039540691820432572e-02 2.631943601738773175e+00 6.097368019170920084e-01 -1.668035898731123901e+00 4.566233189226487355e-01 1.433847731192163799e+00 -1.378793246060267874e+00 -1.269606757317665036e-01 -1.929841451117736695e-01 -4.722264765103374451e-01 1.416067119492712578e+00 -2.081466139152804706e-01 5.079762695382044058e-01 -1.319889616197480242e+00 4.174427054507380275e-01 -1.906969837504468801e+00 9.014407964182392929e-02 -3.115303654306178505e-01 9.725368762846905435e-01 5.633425278394755820e-01 -2.587468415183397319e+00 1.739050592044254939e+00 -1.896043868254220222e+00 1.685933266850434764e+00 -5.660008967292560200e-01 -4.955090906425094893e-02 8.336818668247343300e-01 8.603732880330160482e-01 -8.257197504833991841e-01 -1.599905483786086213e+00 9.901012239747237764e-01 -3.419970626940015412e-01 -1.251360766777184663e+00 7.338747095109329766e-02 -9.027831821775167409e-01 -1.454612173784799012e+00 -2.206893575572922150e-01 -1.571421564961838768e-01 1.375505355149310160e-01 -5.395515227564249283e-01 7.530857680460830705e-01 -3.724818206429723610e-01 1.229345969802467797e+00 -3.743253541413928409e-01 -1.022581781752922137e+00 -2.002376312268030922e+00 1.056899633278945760e+00 -4.925936627257551659e-01 2.388162893591264102e-01 -2.893208271960198696e-01 7.720457270307823361e-01 3.544307385777885067e-01 1.839037693021592368e-01 1.613530078233420761e+00 -5.937563418580302788e-01 -1.846214990740472073e-01 1.439010410533170470e+00 4.708117042005944830e-01 1.567995407076128611e+00 -2.147641538543907380e+00 3.622691332123932351e-01 -1.125629474786498108e+00 -6.477682081301173733e-01 2.890603971071512013e-01 7.883636270682634617e-01 1.133445026471335160e+00 -6.954881112518034314e-01 8.068446409007019593e-01 -1.414508486027517442e+00 -1.394304396030242144e+00 -7.470574400191948294e-01 -1.002826947331930674e-01 5.019342378982192265e-01 7.152365045625445061e-01 1.589609659696497257e+00 8.067106757063821632e-02 -3.628066415539133449e-01 1.329624688796223309e+00 3.628535736061980210e-01 -3.846547053175039532e-02 -7.750808482677170597e-01 6.828474939730146964e-01 -1.498551299973911677e+00 3.221947123099392404e-03 -3.161895347479477536e-01 7.333217356720355129e-01 -6.844670915761302821e-01 6.545550183616885009e-01 5.344961255270048728e-01 -2.508191571477559889e-01 1.190409399865720141e+00 -6.634902343747094422e-01 -4.803207244919254770e-01 1.674587153384395899e+00 1.102722170528094514e+00 5.717976100485894220e-01 -5.035378220428701201e-01 1.305497494832678518e+00 -7.327831968118014849e-01 4.366148567164419014e-01 -1.425726421275554268e+00 1.216923198141629525e+00 -1.949679720680354000e+00 1.329035275666742566e-01 2.612940012173589066e-01 1.032611673439400857e+00 1.158167235057457667e+00 -5.958542391795894622e-01 5.869026402309992507e-01 1.333931682353142190e-01 -4.355047390784842487e-01 8.012837733208338920e-01 3.838210247262950348e-01 -9.953682312691722878e-01 -4.372839900731542023e-02 7.898250792973227075e-01 1.425618706764174570e+00 1.859894586317727416e+00 4.781364805992707745e-01 3.413547034106484968e-01 -2.012975930479216746e+00 -1.601564837787681661e+00 1.547456976638000414e+00 -2.777643844019834773e-01 -2.460031797734871795e-01 1.315415725829569560e-01 -1.826915503826705089e+00 5.372286772453099823e-01 1.153670242456862338e-01 -8.649674757777431333e-01 4.334439699266231516e-01 -2.037381074847418816e+00 1.116718108900423223e+00 7.291077360836041299e-01 -5.998410639366942299e-01 -5.382455951568115848e-01 7.230925331961924885e-01 1.786300394383860957e-01 7.708111567187732049e-01 -7.651944036995568243e-01 3.370666381549065616e-01 2.344983263207950086e-01 -1.550847274449379531e-01 7.172182085821230402e-01 1.528082462185695878e+00 -5.442910616078772135e-01 -4.113263639017132323e-01 1.016532928325540874e-01 -6.805316322384117322e-01 -1.499296211654058242e+00 1.412728795433419171e-01 -1.262990698338947615e+00 3.609269449296239052e-01 2.240492091079408610e+00 -1.030327523897300646e+00 1.773757352413591004e+00 -1.369212880596550608e-01 7.461713620044801987e-01 -3.657284135183143658e-01 7.437688923829142117e-03 -9.951205312152615612e-01 5.977709629618364051e-01 -9.284002886282762823e-01 -2.440005372208703949e-01 -2.940659642968350140e-01 -1.371935956998346640e-01 1.650463295257618146e+00 -1.539990404169388150e+00 -8.101159876622900935e-01 -7.310155203477036734e-01 1.351200783231072622e+00 -6.464874243231284456e-01 -7.125914197875058420e-01 8.784503807353812865e-01 -2.487304539170073880e+00 1.459705052394798974e+00 1.285097017054308011e-01 2.797049653023343518e-01 -1.126098388791855420e+00 -7.683172931529319571e-01 -4.087232345359259056e-01 -8.200508760965645738e-01 -1.687417664194495182e-01 3.053806897908148410e-01 1.583341356413329848e+00 5.583554807013606514e-01 3.060451920623575295e-01 -1.658220074436419722e+00 6.813151301448967523e-01 -3.740950605078414704e-01 -1.425178855784254850e+00 1.066001668175287742e+00 -2.811003051588041313e-01 9.513242267918924355e-01 -4.191991259666222325e-01 1.546247941768011669e-01 5.253459993453911681e-01 1.642049442795082470e+00 3.552218092711299513e-01 -1.048318441681882485e-01 -1.215127709882124041e+00 -7.382147575539300677e-01 -6.657536916642501357e-01 -4.748567524212254920e-01 1.010625899027086438e+00 -1.008460955692653149e+00 -1.839806049480135597e+00 6.379151934283291414e-01 6.064757157296942446e-03 9.487978128464255034e-01 1.611529445200328148e+00 6.193927207802523149e-01 3.548697290773524249e-01 1.168055253602542143e+00 7.317884798053769790e-01 1.792172265633479977e+00 3.880223045624888734e-01 -1.109045992487585064e+00 3.995865343512415846e-01 3.838117180030623521e-01 9.241686588880907438e-01 -1.902725897353387263e-01 4.429097533252698282e-01 -7.964104125459823269e-01 -5.726716174473058807e-01 9.402302716075688904e-01 -4.142379313238437333e-01 -1.336702026647285324e+00 -6.044104215177185102e-01 9.275497006407150691e-01 -8.677728174125242111e-01 -6.368461111859466950e-01 -1.388814961079720911e+00 1.313343832032674463e+00 1.678299510197814204e+00 2.776655398037237710e-01 1.089807882999776600e+00 -5.589375894408348255e-01 -8.929282053622428217e-01 -4.504891916037850885e-01 -1.471031282528657114e+00 5.449883445009083838e-01 -4.048107995651858415e-01 -5.232263347530058395e-01 -1.454849152789747579e+00 -5.250600207663345120e-01 1.232577325454689010e+00 1.668825878071747093e+00 -9.362712791050988859e-01 5.307472836754271173e-01 -1.272832739312148131e+00 7.369815984348618287e-02 -9.771752282733336958e-01 1.629190307350826483e+00 -4.550989939347154789e-01 -1.497628088637815817e-03 -1.028082105419356962e+00 1.305278639315964329e+00 -2.181750501454895186e-01 4.891411067624550357e-01 7.341506524671020939e-01 -1.429977566943260170e+00 -1.033300268778083675e+00 1.539286226469768870e+00 2.499514785586241794e-02 -2.951991962787478219e+00 1.963314284322209780e+00 4.178667978985974862e-01 4.217942967165159290e-02 -7.075139489524256975e-01 6.749348540734598778e-01 2.657245904156690375e-01 -7.924079686252077925e-01 -5.186046883506585381e-01 -2.128105385021688445e+00 5.508793262906400701e-01 3.941830430442405664e-01 -5.180404585041251675e-01 -1.027628753461373945e+00 8.646174977046958698e-01 4.750947993613775511e-01 -9.721352883845891801e-01 5.343598780191863296e-02 1.256301896002367247e-01 -1.967383708727881153e-01 1.083659818618437853e+00 5.014847474373615999e-01 2.616303494172805832e-01 8.369959036603111802e-01 3.874978581421363866e-01 7.761195189702913000e-01 -1.494951078202056693e-01 6.767270679715563508e-01 3.241874788329794366e-01 -2.598214249518031593e-01 3.682484355164959755e+00 -7.415775118054677151e-01 -4.932253714177506354e-01 1.756823736375204392e+00 3.933817617888797635e-02 4.265153650401603547e-01 4.199822746422402497e-01 8.174857664895227582e-01 6.100540120818828682e-02 7.105518333232986317e-01 2.133429403043650030e+00 2.053835061178410915e-01 -3.301910449322881247e-01 6.172863223671162247e-01 -1.844316690878985698e-01 1.874445825346460759e-01 3.852551995741773649e-02 -1.088912684844234979e+00 -1.233840119851029593e+00 -5.916054258751433925e-02 -4.690664587094963145e-01 -2.720028385704005292e-01 1.307956056598799932e-01 3.399199703166247977e-01 1.388953438174302502e+00 6.686270207030557966e-01 1.170041298276199432e-01 -4.245409535994431605e-01 3.029408143686730948e-01 3.501642224799128567e-01 6.442961236286021132e-01 -6.310693376794028753e-01 5.560805741128551638e-01 -1.789476710879277233e-01 1.238867508841765774e+00 -4.909771666527993905e-01 8.747549248826508306e-01 -7.481405695016760671e-01 2.383572846628571718e+00 -2.429560890831366504e-01 -8.632483884898286552e-01 1.150531967928824395e+00 -5.798909266102769688e-01 -5.703353254698879660e-01 -1.891282348775184641e+00 3.930928557196898265e-01 7.128430443471754918e-01 1.532760651636240645e+00 9.542197865095778386e-01 2.136853690855272880e+00 -2.350090158581250144e+00 -4.088208250754896134e-02 -8.228181268715075714e-01 -9.332537209000199563e-02 1.221742746300014781e+00 9.580453829329800275e-01 5.355707577973194411e-01 -1.405706340917391994e+00 1.254404001272382052e+00 4.456693550249823388e-01 -5.654998285068846275e-01 -5.763333150078955164e-02 1.849543992484709021e-01 2.254485695751741181e-01 -6.017329851030283061e-01 -1.129053535211679726e+00 1.228224955586328521e-01 6.015317595345145291e-02 -2.293498476365675387e+00 -3.671211253008561104e-01 -6.616227016329706556e-01 5.225165095293101553e-02 -6.093485855539434448e-01 -1.048413416524419661e-01 4.027377611082987863e-01 1.164842540902973234e+00 -3.074815038708822890e+00 -5.823884068999052310e-01 4.746936651184975875e-01 -8.079033027061011119e-01 -8.114836770983879788e-01 8.489992033972771912e-01 -1.027874483718896670e+00 8.087795341241652558e-01 -7.241866606848136600e-02 1.615889302440899122e+00 -1.630586956925065945e+00 9.537363574303999725e-01 8.611012264048276688e-01 -8.317945022494114271e-01 -1.333810585290677309e-01 1.514134751344440311e-01 -1.099262718340310530e+00 2.701823198799719328e-01 -4.866050882175974590e-01 -1.817313058972368223e-01 -4.328935314107295595e-01 -1.849309256465014428e+00 -1.311571077004838770e+00 -9.600308196849944853e-01 1.808322642178978104e-02 2.752473138842494449e-01 4.341571675930200325e-01 8.848787455144263570e-02 -2.718070970339871509e-02 1.250666837705066481e+00 5.909138694223685651e-01 8.474734965112898921e-01 -2.072208416466759573e+00 -3.038310150133701204e-01 1.127208093523554222e+00 -7.664118231525328395e-02 -2.117090574593928576e+00 7.230350146998012484e-01 -6.737545515939621921e-02 4.991013086106191876e-01 -5.123074276947438971e-03 -1.944673795323494936e-01 -1.192189478310084150e+00 7.693663703623619954e-01 -9.549090243356396224e-01 2.360170662885497164e-02 3.112562315753398812e-01 8.233769503715239191e-01 1.441969554846221913e+00 -7.624564050770646917e-01 -1.150062963763864410e+00 9.368147381515267158e-01 4.170198134083640262e-01 -1.491216151112035204e+00 1.258306065402320650e-01 -2.223724149719016330e-01 -1.063993112910210787e-01 2.552815458602026855e-01 5.238538140877180282e-01 5.018442619129690474e-01 5.671610117166818732e-01 -1.660040738327714482e+00 1.767427902153191788e+00 1.060875476477028505e-02 5.807544268431377027e-02 -8.709434862786230580e-01 2.732980577642420417e-01 7.936515873498024565e-01 -2.253104084303989563e-01 4.289405972274057954e-01 9.054601987165743215e-02 -9.615233667326310574e-01 -2.750532579010011247e+00 -3.967757916695080489e-01 -2.167800618589361239e+00 -1.885270481767462314e-01 -6.885671190262976360e-01 1.090010211322164357e+00 5.358911358986160334e-01 7.428423447621761433e-01 -4.454913337129620121e-01 -1.920470825932374115e-01 1.380162340308645597e+00 -4.534576234448565168e-01 5.096687232560682679e-01 -2.072905247998191758e+00 6.436835271855070317e-01 2.742142752688691565e-01 9.255675644985938977e-01 -1.274443796488387459e+00 2.009403417288444793e-01 -4.591819059645176337e-01 -4.496242342920552804e-01 1.335399861020529322e+00 1.011291631218611098e+00 1.557110904916681804e+00 -9.123014407665605563e-02 6.050725704052979381e-01 -4.383928972828092241e-01 2.406442769407943494e-01 1.033971253593606310e+00 -6.481712566922369634e-01 -1.168947603970269533e+00 1.736460610590599418e-01 -7.139287866765789969e-01 1.133833174603399163e+00 1.901558605103424726e-01 -1.150460442778576509e+00 5.893020292297570378e-02 5.073095456524426838e-01 9.961795782581728265e-01 -2.744117638581459739e-01 1.908971461174926221e+00 -3.803782839586171693e-01 6.732447097890459364e-01 -2.185272646451844603e-01 8.306622478405263355e-01 -1.326235069101342701e+00 6.541030089685986315e-01 -3.941023560605800419e-02 5.777942066878622995e-01 -1.742933659318829376e-01 -1.154391891815396143e+00 -1.374470270073703926e+00 -2.067676050831723789e-01 -3.290486795926449992e-01 1.341847014549384820e+00 -4.223614277827785757e-01 -1.955012536056223826e+00 -3.889910522629213413e-02 3.558228851122984815e-01 1.091592510160876106e+00 -4.292930593464756583e-01 3.927003931114778079e-02 -6.011504020387378189e-01 -3.147297089088571198e+00 1.448970698355122932e+00 6.585883740233633432e-01 8.314511150585073007e-02 -8.877379282522608606e-02 2.403626839830217965e-01 2.498106024757114518e+00 8.052951987003965639e-01 1.167327234976479888e-01 -1.561641775915633135e-01 -1.765864365166611161e-01 -8.140116025180760273e-01 7.521473928010314891e-01 7.289103558887214396e-01 -1.679529781544856215e-01 -1.979350832277717354e+00 -1.210056264497968437e+00 -1.621509957900812426e-01 1.123003825161040803e+00 1.776875763773367201e+00 -2.373717481006461238e-01 -6.107834115652760465e-02 7.803526059901495504e-01 5.897948775690776690e-01 -7.446564971691257417e-01 1.518124318703290454e+00 2.636068896607882128e-02 -1.262688630045838145e-01 -1.318602580614697040e+00 9.639188985440312329e-01 -7.220575573442827855e-01 1.617737423852692591e-01 -7.916290675539281452e-01 1.046277886297253268e+00 -9.068004432590173192e-01 -1.298069732249090169e+00 1.877544452053258262e+00 -4.178287655249329213e-01 3.279194502887591289e-01 1.281960582702708740e+00 1.412332699984057083e+00 -2.312577019166649206e-01 -1.105618132438285439e+00 1.661886742892591806e-01 -2.216156105493489292e+00 1.222427035254793237e+00 -2.110986822101313720e+00 2.389894286106837920e-02 3.446473506160820377e-01 -7.844137309941432434e-01 -1.152473820431470841e+00 3.264966412632139825e-01 3.973199975937674600e-02 1.478675910930767334e-01 -1.259923227685436409e+00 4.785743083201220993e-01 -7.705949192530173741e-01 9.161708203837253262e-01 6.149382845419385513e-01 5.602835893544971801e-01 -8.213029859497925633e-01 1.190225632977620629e+00 9.471747111125998764e-01 -7.298026806769492003e-01 -9.472949312425377189e-01 -9.687441944280434925e-01 -6.702231069929899254e-01 1.322492768422934839e+00 -7.072177239673467231e-01 -1.514463428177413584e-01 -7.046025639409136954e-01 1.412641900000269068e-01 -3.059701164177003885e-01 1.377495620582044999e+00 -3.174854292984621296e-01 -1.064880587200435214e+00 3.095069633568157674e-01 -2.636528311631752830e-01 1.573814126945257019e+00 -3.716838748837197892e-01 -2.373773596839835465e-01 6.445162656491124631e-01 2.084194069283526574e+00 3.446559103231514598e-01 -4.972168911178818061e-03 1.847606624227088046e-01 1.119826468567891864e-01 9.705889464327810412e-01 -1.434798843491631892e+00 -6.080781529000098828e-01 -4.645644559617718716e-01 -5.680989148780889453e-01 -1.809725674424462083e+00 -1.162451940817552931e-01 8.490133986314881698e-01 -1.205055975311026123e-01 6.958047421854612891e-02 -1.118749205361917687e+00 3.702516437248800640e-01 1.012396155800154407e+00 2.207151559031566901e+00 -6.126670504359171820e-01 -2.416236528285297669e-01 8.360972633138508137e-01 8.870196322130721178e-01 6.600047578519407931e-01 4.860221681764879120e-01 -1.443423460237349465e+00 6.687558016223581481e-01 -1.421444339234773313e+00 -1.442319681567918677e+00 -8.931435647150347545e-01 -3.284701027640488102e-01 -1.570281013745459808e-01 1.317577743181207683e+00 5.855511614644686169e-01 -2.287730878794515532e-01 4.541554988149061334e-01 -1.205013825659741189e-01 7.571454663591672407e-01 9.185750251377771125e-01 -7.338267323947459397e-01 2.206122456889213268e+00 1.119984177334369946e+00 -8.994929316650919215e-01 2.580273049572118782e-01 9.534185970730477688e-01 2.554991561244764342e-01 -3.914884600098335610e-01 -8.359916164225236201e-01 -5.452799351727198873e-01 9.451145414548798307e-01 -6.491670870181600606e-01 -1.483047896475726990e+00 -2.688839081011569210e-01 1.661168178540074758e-01 1.065884050451369358e+00 -2.213235228595338555e-01 1.293355170511585328e+00 -6.264625750157271078e-01 -9.162908195874586159e-02 -8.026442948943349753e-01 -1.406550662121028861e+00 -1.737666964764369659e+00 1.180210707758148070e+00 -6.393100849143343867e-01 9.443168845153293578e-01 -8.606017485847179682e-02 7.218388638105777133e-02 1.649507097057327121e+00 -2.590985239269039120e-01 2.057925795423381388e+00 8.931668490526226689e-01 -5.142588193474222358e-01 8.453555172973955534e-01 5.558317305768907257e-01 -2.672699537829344774e+00 -1.418167269880642900e+00 1.264010610557430470e+00 2.210857055561949586e-02 2.388337871469869977e+00 -1.339157572077724234e+00 1.230282190281429155e+00 1.095377912094387174e+00 1.573723358777877168e+00 5.662582048969589943e-01 -8.124373094723021937e-01 1.274673529464420474e+00 -2.797769571470226868e+00 -1.147560632229181143e+00 -4.268131253287787974e-01 -9.532374789389582714e-01 -1.258417769869817071e-01 -1.345935321283425967e+00 -4.871940919474018750e-01 -2.745903394322760094e-01 -6.747642451872251090e-01 -1.599908622786932799e+00 1.245165040898424280e+00 1.857529112401868840e-02 -6.092891912089168915e-01 -8.688011521316781893e-01 -7.949380821633393879e-01 1.115236565960029402e+00 8.117215148249319612e-02 5.258858591491978318e-01 -1.858895921790904460e+00 -2.426534811853478413e+00 -1.776485206647964832e+00 -2.439055788900649446e+00 -6.193770840019297008e-01 2.328458922644661033e+00 -1.547542508269858397e+00 -1.120869862461677302e+00 1.821325902163168919e-01 -8.021950627501285569e-02 1.788895460179463992e+00 2.935786583627029711e-01 -1.164873563764833975e+00 -2.866853582528176569e-01 -2.267076281504520618e-01 -1.039321714153357501e+00 1.673469610434535904e+00 5.466937867727084122e-01 -5.515519904437090615e-01 2.728253109486662997e-01 -5.736666083918846581e-01 -4.672449115760843319e-01 -4.174346980985405020e-01 4.892654164291221353e-01 1.411399321806423579e+00 -1.587972414979533564e+00 -1.367447981811328983e+00 -6.994361521724684616e-01 -3.587423166795292717e-01 2.514419036707443711e-01 5.230996108398209277e-01 2.146508314505847892e+00 5.300976890293510602e-01 -8.475390549761931958e-01 -1.917056217439959132e-01 -8.967337631682235910e-02 -1.319500951607058825e+00 3.786867213539752419e-01 8.306786526585452357e-01 7.848725373615622614e-01 -2.829837348810986253e-01 -1.366458127684346158e+00 -1.905345697886256032e-02 7.287728758693883258e-01 -8.364838262344012065e-01 2.428512567753623730e-01 -5.263765084556910612e-01 -1.617695294827371288e+00 -4.847418954218999931e-01 -4.187659405612484953e-01 -1.031270360829145138e+00 -1.807679423174225919e+00 1.486925570147682674e+00 -7.205753149930110846e-01 -1.003162939700302791e+00 -4.186255548233647900e-02 -9.638511002215461865e-01 2.166356326593448234e-01 -1.977570484884748903e-01 -1.107597538499929479e+00 -5.470645093567240158e-01 -1.136226416478107293e+00 7.588650090031577589e-02 -9.397050254942161951e-01 9.569188335338185691e-01 1.823050655393873898e+00 -2.480861827663089603e+00 -2.174068627426136158e-01 2.829033164251855137e-01 4.515420958808722962e-01 7.279778809755835245e-02 -8.073860776232730796e-01 1.265717002619073828e+00 3.085605040477087391e-01 -1.735661404055260926e+00 1.640366990386968316e-01 1.314959803807248528e-01 1.558127579005943453e+00 9.334426049913323586e-01 1.196779476195015235e+00 -2.644521548540821332e-01 -1.159634995411627179e+00 -5.276888177333628471e-01 -3.318225541708966775e-01 -2.355626191114309348e-02 -1.577502435411405335e-01 8.155525734802085980e-01 -1.949632402003074638e+00 -9.009391880607287018e-01 -8.016897599950489894e-01 1.712444265222341055e+00 4.324015232394929908e-01 1.053655439483465635e-02 -5.454049623703167704e-01 -5.319010344219757824e-01 3.341660162342592333e-01 1.127391430686667473e+00 -9.436190698052270009e-02 1.621736693195026779e+00 1.226769960518445002e+00 -1.439149389748187291e+00 -7.837177066447353901e-01 2.343573715079511066e-01 -4.581184891426544614e-01 3.328283600453870172e-01 -1.362859481623300839e+00 -7.087197858962117625e-01 -7.459828020739613930e-01 3.350708916065493481e-01 1.287055331808209413e+00 7.479960395415573282e-02 2.174025462916088447e+00 -2.477796748657790094e-01 2.184455401043345901e-01 8.612603967279564010e-01 -9.380404435948993536e-01 -3.705527052054702255e-03 -1.130670557541535004e+00 7.858300814077220364e-01 -9.471297326744860801e-01 -7.905383366134256518e-01 1.502856344661136941e-02 2.725775680052986427e-01 1.608569313500571307e-01 -1.741315879428291469e+00 2.293630776747485278e+00 -7.864164710499076116e-02 5.864176180221360862e-02 8.723527811348145145e-01 -1.341956681570052989e+00 -1.169159229892282381e+00 6.562157668050144776e-01 -5.960015647846720332e-01 6.982653274477714778e-01 -2.289804615942089283e-01 -1.531174953777922232e+00 -3.042731912161307228e-01 2.179743339104640160e-02 -9.869857958611041315e-01 8.165859273490048142e-01 2.115148404465607979e-01 8.539774483939055472e-01 -4.570477753596123849e-01 1.073763123923232365e+00 2.211051518359108403e-01 -1.598466360140115561e-01 1.072727366335115944e-02 2.417958203426962827e-01 -5.316946008528909973e-01 -1.091687633010212544e+00 5.010967309563204436e-02 1.210168645358613126e+00 -6.184332561495319291e-01 -9.981519609129458903e-01 2.446078064641604710e-01 9.926152771499183736e-01 7.723485694890690478e-01 1.269697289146750174e+00 -8.880896984138895167e-01 4.834359893398121888e-01 7.812714353968501502e-02 6.592942606433611630e-01 -2.566768371189089293e-01 8.726191996276815299e-01 -1.030276881947000511e+00 3.964938731093393676e-01 1.220223054369771631e+00 -6.619910184559509858e-01 -6.044223581547022439e-01 7.073037112011250072e-01 1.422713881226278287e+00 9.363377803170263025e-01 -1.327834771844947082e-01 6.695550045854758991e-01 5.496051065434003347e-01 -1.703767166864543992e+00 1.566396079647428996e+00 1.589348397971803162e-01 -3.299887009452764919e-01 -2.889210025506431023e+00 2.339410429013602244e-01 -2.674212133420721393e+00 1.384838824260785195e+00 2.627662422749733828e+00 1.302866806661528765e+00 -5.717438217111321386e-01 -1.555616464861302672e+00 -3.045836680149042186e-01 -8.953316363481828022e-01 -7.300020118216240528e-01 -3.654017343773655058e-01 6.297461556622437895e-01 -1.351194201565027120e+00 1.017342606071063082e+00 6.592560003594732931e-01 1.540001606821330415e-01 -1.198027801240419132e-01 1.538689420583427836e+00 1.485859162066101913e+00 6.018166449579611665e-01 4.824890718386619648e-01 8.295379973051710820e-01 -1.453687578039095651e+00 1.349187646261037266e+00 -1.537159174355641478e-01 1.873099026064138917e+00 -5.956763332918194598e-01 -9.849844698602430171e-01 -1.023317824461877690e+00 6.555357029949144820e-01 7.234020906491155367e-01 -5.568446041019070591e-01 -2.657911022566948223e+00 1.422332226710739667e+00 6.159746683772454601e-01 2.956058612924557849e+00 1.594067309764896301e+00 2.617118415340165427e+00 2.845454403590814696e-01 -1.064286817249908479e+00 1.387286972726628487e-01 -6.887153567473920379e-01 1.108989864690516969e+00 -6.751584786610186351e-01 1.706986526308687246e-01 -1.789278982715139410e+00 2.280671933457272538e-01 2.808994691525181220e-01 -5.267043475068601266e-01 4.364479223571037236e-01 -7.542481908251988942e-01 4.135051185916092109e-01 -7.089987560356305618e-01 1.786433694245121329e+00 1.119023801014190189e+00 5.746358774063008434e-01 8.012032797174674092e-01 -5.865229714839685915e-01 -7.228448734114243379e-01 1.045757931334993618e+00 5.015639489194867462e-01 -1.075636038145239559e-01 -1.866704742496719582e+00 1.593969602729718105e+00 1.007998994265311143e-01 2.721238165796521780e-01 -8.700512202540846562e-01 6.665252204156684179e-01 -1.725666466462648929e-01 -8.285293159036321020e-01 -1.351724068597485617e+00 -1.359795905871074906e+00 -4.689757489643484600e-01 -3.971576341126074883e-02 -8.367597944585538627e-01 7.617931168555707178e-01 9.426441971049267510e-01 -6.901549823712929688e-02 9.634372943827600178e-02 -2.193711612718500348e+00 -3.360763654299195324e-01 -1.875959364089841430e-01 -2.990440334610715567e-01 -6.896875286610743006e-01 -1.783994729284426595e-01 -2.115420149794079663e+00 -1.928840867982914431e-01 -1.386407288497185863e+00 3.116658721838713730e-01 2.506619150407842223e-01 -6.688310150669661835e-01 -5.620435884970785834e-01 2.708567683644541590e-01 -1.592488451974649166e+00 -2.425990254637683530e-01 -4.765687704339170994e-01 -1.213719048679612555e+00 8.540443252672370589e-01 4.833984129709918420e-01 7.206011162142178517e-02 -1.449591708508450205e+00 -9.960695083241377645e-01 -1.498488575609306483e+00 -7.098315304469707820e-01 -9.186815227435578546e-01 2.261720898838415206e+00 3.590937663184368689e-01 -1.368529103724573093e-01 -1.224418052009276670e+00 2.451680422074402621e+00 -1.999043429797870974e+00 -6.911925801425801152e-01 -1.084099735114899321e+00 -7.035077815123519374e-01 1.284804051838610572e+00 -5.675626261523025913e-03 5.701080139785025258e-01 1.643185754955926337e+00 -2.456118930645182219e-01 7.449808637136587919e-01 1.143708203832633163e+00 -4.194598144130293749e-01 -5.779928390183398657e-01 -3.830174868461144189e-01 6.120935825212059367e-01 2.839129088782576193e+00 7.557868765263362487e-01 -1.361103822530581042e-01 -2.168606226784849156e+00 -7.632385660113177872e-01 2.669345619396120695e-01 2.869843483206291346e+00 -2.281607054751980890e+00 2.163413306737436592e+00 2.366383829865034982e-01 4.838435811452886925e-01 2.108391272936433747e-01 -6.171436199067966699e-01 -9.486442709801079509e-02 -2.026181745868819384e+00 4.955277273434910978e-01 1.306558059413206463e+00 -7.612285535059650776e-01 5.017356523877515295e-01 4.657183608932399244e-01 5.094518922582392806e-01 3.699137562066335816e-01 -6.282072810366214899e-01 1.661679761629661023e+00 -1.257361057633429535e+00 2.147088063194070084e+00 -3.477686018191986084e-01 -8.303073463783026131e-01 -1.535284711189680351e+00 1.931044966963686438e-01 5.516775828151333494e-01 -2.064817668637192738e-01 -4.265818471894373271e-02 6.417520760331335561e-01 1.156420682689702106e+00 -4.749726981972210438e-01 5.113615855489711537e-01 5.829688007728510701e-01 1.064592799509402887e+00 1.165737389306412908e+00 -5.403093155870340725e-02 5.816830342939912635e-01 9.812536222160894717e-02 8.695640314696124751e-01 1.334783168626261507e-01 2.098474855113930115e-01 1.282505739578340798e+00 7.432100198268287716e-01 3.143701538962787034e-01 1.439577829838511569e+00 -1.031690747101741801e+00 -1.145860380423725955e+00 -2.104936138217756714e+00 -8.497813887866665361e-01 -1.625454104880399431e+00 2.037146570068186779e-01 -7.607064517425220496e-01 -9.078177017566638751e-01 -7.311768099826185252e-02 4.063462178625500965e-01 -9.409950388848965508e-01 1.547138130504428055e+00 1.322415398949360776e+00 -1.102357190280932375e+00 -1.002798371370185126e+00 1.053500222689461863e+00 7.212829204584924048e-01 1.641124167860087690e-01 -7.163237823801341664e-01 8.976820233684097428e-01 5.036585978483287818e-01 -2.497802361452105213e+00 1.958500865180623940e+00 -1.486864209550481597e+00 -6.802809258126284175e-02 1.413866123207605296e+00 1.265243083663212809e-01 1.568022277587793334e-01 1.663297558857155911e+00 3.073031365900600331e-01 -2.085291398191372603e-01 -2.980829900899505461e-02 -8.113373261480264498e-01 3.349810234250308882e-01 -1.102241235751087567e+00 -2.589230513377950571e-02 -3.465281872823308684e-01 2.155181521304014858e-01 7.676105909198895905e-01 -1.887066504027345326e+00 3.970345978959652355e-01 -6.175168157608212915e-02 5.588018943439185815e-01 2.329356043455188097e+00 7.319874100667415062e-01 -4.870759466699789986e-01 -2.687266117774659846e-01 9.603113903603435753e-02 5.369377752049875330e-01 -1.870528515477768716e-01 5.413455341613672145e-01 1.461813619019920740e-01 8.227757327013717203e-01 3.364049730111094011e-03 -1.299346251140335085e+00 -7.963129781288657005e-01 1.981378055377847724e+00 4.492151516238387932e-01 -5.397521725243066282e-01 -2.217915437652113186e-01 8.736418036790734032e-01 1.061278640767657100e+00 9.606726530182838619e-01 -5.957734023977749593e-02 -2.168084043330821054e+00 -4.894162123151001853e-01 -9.700407834250140970e-01 -1.052269400987657227e-01 4.481161742527294267e-01 1.583811068129256094e-01 -2.313365603622335787e+00 -2.555502461846752560e-01 -8.837187409184843467e-01 3.352101346525648840e-01 7.567271974512340682e-01 -6.887114802115869988e-03 -1.285396765659462481e+00 -2.852325705757612351e-01 -1.567190162565658573e+00 5.660906160668615072e-01 -6.092784790893647218e-01 2.332123446559372371e-01 2.336628541321723040e-01 1.490341334154736130e-01 -8.482887288612359633e-01 -4.376164517599646642e-01 1.346576689072979560e+00 -5.906088400758569001e-01 3.606286939858236451e-01 5.239048360554324768e-01 -7.146933313994476844e-01 -6.130451025314690439e-01 -1.844037907982629454e+00 -5.769460961384942355e-01 1.698963652364689825e+00 7.409422010666295577e-01 3.940081045134404270e-01 -2.571580233909431801e-01 -4.316070810349777465e-01 -1.312067529395039456e+00 -1.204326542046083359e+00 -1.362494180645750008e+00 1.240849270873493060e-01 -2.990189847633066833e-01 3.454064088104150804e-02 2.656665148819963851e-01 -1.165229504101545466e+00 2.680187652304007462e-01 -1.974797052400924624e+00 1.974835966194404824e+00 2.221362757182198333e+00 1.027639534018005563e+00 -1.087990406249888853e+00 -1.548486909909787990e+00 -3.834421726861204638e-01 9.960680826416773437e-01 1.596482110321682246e-01 -1.041655899788224149e+00 1.135831251654014107e+00 2.421497012514475689e+00 3.844083691570904793e-01 -8.686981243564730060e-02 -3.665132217006701332e-01 1.776741379150653222e+00 -9.318474356120621804e-01 -1.028876077717398418e+00 6.485839491329339346e-01 -6.334980573303277129e-01 4.946956949559204730e-01 -2.481526838626549325e-01 -6.276559461980066312e-03 -2.455325227900223284e-01 1.744109783899405741e-01 -1.092308262117794637e+00 1.100884251763168509e+00 2.004458278728455667e-01 4.703122710996986422e-01 -4.932237278874054276e-01 -1.411255015084871278e+00 -3.275364952334023361e-01 -1.517738342919510375e+00 -7.268954629116616273e-01 -8.731580666106893984e-01 -3.003650407871214512e-01 7.021948204639864854e-02 3.644568541649533255e-01 -9.660191245691309714e-01 -6.080128003952764981e-01 4.116961217183786048e-01 -8.037552376040374424e-01 3.221003159358187262e-01 -3.653246406877223018e-01 2.560663305202197204e+00 -3.016413325815794355e-01 1.058466076483723262e+00 2.586988045898067856e+00 5.746967562573210841e-01 1.260990181323347281e+00 6.034262650566541986e-01 2.267211873539782541e-01 -2.189984068615141444e-01 1.199752988181869373e+00 9.677573261095696600e-01 -5.831779654280525027e-02 1.636776067249055666e+00 4.193952795345352591e-01 -8.753699161009023122e-01 4.493183346593971339e-01 -2.158069492815847479e+00 6.131191393127093381e-01 9.453384799644733993e-01 7.344885665222650184e-01 6.056858970182485979e-01 1.780260159927382402e+00 6.946930588847761712e-01 -2.040814785493650363e-01 -3.997981969136404912e-01 1.137178057149157206e+00 -1.429125555044739038e+00 3.775259066671528552e-01 1.631044800345112122e+00 -1.377670320920479252e+00 2.247858654946371271e+00 -2.272968204612479393e-01 4.368385050469237307e-01 3.427924576130774170e-01 1.276522383434069319e+00 -1.257116239175467276e-01 -1.209447830641590116e+00 -2.015379905314403086e-01 -9.017131949363788035e-02 4.332518841738529636e-01 -3.245977407602245735e-01 5.148565563409952528e-01 -9.488475122027772990e-01 -2.730549559284605188e+00 -1.464212424873390983e+00 -2.253590141405950875e-01 3.068057311039937840e-01 1.565260505468280661e+00 -6.488474871762156537e-02 -3.035454156939607184e+00 -4.786632342800686835e-01 -1.004771455484009701e+00 1.526287677551581456e+00 -1.527528423417978454e+00 -5.916896328531148219e-01 -2.497784004911805411e+00 -1.159239514362363943e+00 1.068747780527233848e+00 1.363883103173992861e+00 1.750840400057215751e+00 1.409439935774314367e+00 8.717948181821911779e-01 4.651655894675149061e-01 -9.495508948282415096e-01 -1.571797589977399712e+00 2.123347667383236992e+00 1.310952489892421857e-01 8.428860221986356205e-01 1.452882897009790675e+00 -1.002181069678062197e+00 7.009368277474339326e-01 7.042471182492778814e-01 6.578112588499550606e-01 4.580609203102249949e-01 7.648705879700030963e-02 -2.477016642072225883e-01 1.570012163763900848e+00 -1.507908043121131136e-01 -1.128379589916586712e+00 7.928277490900154101e-02 4.205262226491975758e-02 -6.001178500061187249e-01 -1.702316301729373427e+00 -6.077372419004157394e-02 1.728162894016638029e+00 3.059184973450915113e+00 4.591977761775878908e-01 3.266230280732403402e-01 7.172234255786960055e-01 -5.160212305328237478e-03 5.485241837942165244e-01 -1.629761693235313391e+00 -6.150819652745419530e-01 -6.247768481980666699e-01 2.682481850723082706e-02 -7.606870973921781021e-02 5.979870189451731433e-01 3.444839339500469499e-01 -5.532828065888222013e-02 -6.416084789606765204e-01 -6.129661329314057411e-02 -8.662499267661045721e-01 -6.663067704681254755e-01 -1.266806008950465844e-04 -3.044370870972002430e-01 1.320980774393553381e-01 4.437041336814630532e-01 -5.020720684595831873e-01 -1.298458628245513058e+00 -2.476999127006898893e-01 5.127668912120054712e-01 7.206125822434981121e-01 1.173985037380334218e+00 1.744379963166215575e+00 -2.785512361528892922e-01 1.589439296518475819e+00 1.017535952503509700e+00 6.405640745227461630e-02 -9.454438262670153970e-01 -5.496319282034066722e-01 -1.289981993343086275e+00 3.681011006480166547e-01 -4.876853377603429518e-02 1.593801846697634472e+00 -8.092807293644287137e-02 -2.327757060931781863e-01 1.694908776806061779e+00 -3.132506573842580022e-01 1.260769275627170227e+00 -1.662503587322504417e-01 -5.660610747333174597e-01 5.762478717269905459e-01 -1.316776431121808311e-01 -1.280115586045222908e-01 7.946599045698492514e-01 -2.374908197837465040e-01 -1.038225476277074177e+00 -8.666560736420733102e-01 -1.772964090743046395e+00 7.400889010235022214e-01 1.588800788423278432e+00 -1.441650286713025864e+00 -6.657482935994940565e-02 -2.808249671699025729e-01 -1.438291151858821726e+00 1.551717511623385226e+00 9.353391867600382437e-01 9.769804123982752664e-01 -2.063300223900017105e+00 2.399025154178406338e-01 -3.687424954401778872e-03 -1.327593322275073540e-01 8.587520117352217541e-01 8.627489126581705525e-02 4.933792500756642996e-01 4.082136649701449960e-01 -7.437270746060195004e-01 -3.370416359885123336e-01 3.993888131945432240e-01 -9.765503235825457873e-01 1.235987000053523577e+00 -4.657505399765594079e-01 1.768743469549555636e+00 1.579379018170578297e-01 -8.637183676166973467e-02 -1.071715767218716087e+00 -1.387093773115524176e+00 -2.069417667810901085e-01 1.328538428856322673e+00 -5.008251852803650150e-01 1.387376858280711112e-01 1.192457609112188566e+00 1.818505167579105297e-01 4.915042121995293889e-01 2.025242904677485301e-01 -2.162770537169679541e-01 -1.177836084253932158e+00 2.249188682168559439e-01 -4.567151520898154460e-01 1.465070447278833954e-01 -1.787332398609424500e+00 1.252957494394724591e+00 1.213164562813749514e+00 -2.016822733526144329e-01 -1.067014000175024124e+00 3.468762838977006990e-01 2.121524991254029602e-01 1.652421541345171052e+00 -8.517353982981729077e-01 -1.097813956361717747e+00 5.355980692037713986e-01 1.932286877344435272e+00 -4.404891290774429757e-01 2.962603131154269431e-01 -1.853604006495226608e+00 1.024289670361625548e+00 -4.527470665294366370e-01 -6.928819804070097087e-03 1.632205138430975699e+00 -1.068639020546038543e+00 -1.861284181860310749e+00 -4.862296968473570069e-01 5.120434996753950863e-01 -1.582373035910271675e+00 1.856715981549273420e-01 -1.050772638247015056e+00 -2.224455888090027394e-02 3.043392115112361629e-01 -9.683460828549758648e-02 6.700475992950617465e-01 1.378969568579844429e+00 -4.179528317006899751e-01 1.705929469538011833e+00 8.885545281709509302e-01 8.019695181995863953e-01 2.797761487891586851e-01 -6.280872368541996487e-01 -1.469762631219093951e-01 3.425772274796914929e-01 -7.347157871349495328e-02 4.141896375310874512e-02 7.416541319243936670e-01 3.707750824623694541e-01 3.589700809193557829e-01 -6.301028912742503985e-02 7.019638349943063682e-02 5.139025776107610799e-01 1.311483078545160996e+00 9.441469460773284084e-01 -1.920115182518960406e+00 -4.332241287387581519e-01 -1.404387092374572432e-01 -2.981927324764038767e-01 7.955812811451401512e-01 -6.446031370007375694e-01 1.908033628832473960e-01 -1.799481035821817398e+00 -8.797963949043557941e-01 -2.234620689019922057e+00 1.457377124920569811e+00 1.378377679919359222e-01 -1.076174518888168397e+00 -1.327196708314510309e-01 -5.632318672049703157e-01 5.833068414855364647e-01 9.682746849702311698e-01 -1.694396006305667779e+00 1.598965394284860952e+00 1.201926940006857958e+00 3.009484694434404473e-01 3.429856034567034251e-01 5.646205835829607445e-01 8.426985536555575695e-01 -1.427747080666516011e+00 -1.441431708243705367e+00 -1.278770102941132469e-01 1.450419778518999170e+00 -1.798349085719986584e-01 6.125851967511727336e-01 6.985995027618957520e-01 -1.765371427842458152e-01 4.785337899780099380e-01 1.393895547399810197e-01 1.224761137109691367e+00 -6.988733803560864821e-01 1.216028147225450162e+00 -6.771624531236966060e-01 -1.051220760746776728e+00 1.577330602359512168e+00 1.076250455219494695e+00 -1.578011617529976318e+00 -9.744417296817468183e-03 -1.790167583795724049e+00 -6.614351507824391962e-01 -3.709047912946693004e-01 1.728930301555316795e+00 2.025191810125025693e+00 1.383746884831038360e+00 -4.107244143444162554e-01 -1.426698321541719938e+00 -1.126422982570819631e+00 -1.442950987274811636e+00 2.672915457151253116e-01 -6.318637256185465068e-02 2.630162199708767079e-01 4.400428660988661700e-01 -1.033551509587750328e+00 -1.246711677283456110e+00 9.646947335608735408e-01 -1.263561047529207226e-01 -7.187992978232052854e-01 -7.728854638198253690e-01 5.563246839495617976e-03 1.477521525803033642e+00 -8.877007403402581431e-02 -9.583755277727582511e-01 6.350944841441359401e-01 -2.709060556858946534e+00 8.288122638825106137e-01 -3.404313073155215696e-01 9.198618128339162980e-02 -7.815781627637816698e-01 1.826271714223390574e-01 -1.979707702146451531e+00 7.465140043590245966e-01 8.769138810933516659e-01 -1.926837908065161253e-01 2.183013537687708006e+00 -1.268022059379791955e+00 5.538206269139396287e-01 -1.021183433963971154e+00 -1.410453633677430707e+00 4.015767101761959501e-01 2.541322548741463683e-01 7.274583438345985087e-01 4.630945530795294030e-01 8.068661118866823911e-02 8.230088631926748555e-01 1.613887038867787060e+00 9.913600642560400633e-01 5.158237223954008632e-01 5.099904148886035271e-01 -6.131808871005914874e-01 1.035938161196439111e+00 -7.425047409225888906e-01 -3.176172307162680730e-01 -3.205751336196706325e-02 1.517358424356511026e+00 1.135815763542866952e+00 -2.596924251064828271e-01 2.387783841438980703e-01 3.215806683949177791e-01 -4.461369437331378363e-01 -1.114286037985388195e-02 -7.053442084195201689e-01 1.104290733080593556e+00 8.453484626763814180e-01 3.768771839101700549e-02 1.028563491705800637e-01 9.294844176242338385e-01 -6.701361083402330721e-01 2.044947672839265262e+00 -1.116415156691249910e+00 2.388392198423290758e+00 -1.773690842573709681e+00 -6.457520846904163392e-01 1.525553974790081480e+00 -6.861114247198504268e-01 1.184578806859874593e-02 -5.270296990477282284e-01 6.030218240183337075e-01 -6.888936350250481899e-01 1.464523450355218470e+00 -2.658971381532488909e-01 -1.019984157303551742e+00 -6.000538309006505505e-02 1.137731418228925095e+00 -8.746584144849216536e-01 9.905832046416853665e-01 1.997246475701009438e-01 7.123219713726272051e-01 -6.188061714504451416e-01 1.174426178176035673e+00 -8.219135561698619474e-01 -8.824801391246583915e-01 -7.125724173995173771e-01 4.280086384909668196e-01 -2.602795429836192165e-01 -7.725244120216112620e-01 -1.520266028383074453e+00 5.137738821777861897e-01 -1.190944347355499033e+00 9.344792038819819124e-01 6.178709937300603805e-01 7.686682265267456016e-01 2.387041017744128968e-01 1.366874092074836566e+00 -8.570682387921730871e-01 -1.964524133099765091e-01 -7.134387804616394435e-01 -9.986130011072476276e-02 1.318612083310630734e+00 1.477659881104838036e+00 9.922597678792248743e-01 -2.248032365412829137e+00 3.912326449541226880e-01 -1.163199462093648551e+00 1.569200496540402723e+00 8.623988583544934805e-01 -1.596717771588924140e-01 -1.687495030821597020e+00 4.682092108252074447e-01 1.829324918359065411e+00 -1.593101020215262342e-01 1.296146238559411579e+00 4.500334758319833872e-01 5.435332938284612725e-01 6.802153924773229887e-01 1.205363893035283462e+00 1.661765395445299554e+00 5.581111471445353578e-01 -1.820050602049591015e+00 -6.154848995989099514e-01 1.128547786316779877e+00 9.988757046218150748e-01 -1.236015348285295357e+00 2.925975076645865869e-01 1.395199096134780159e-01 -1.526791908190513469e-01 -9.794796877643441313e-02 -6.441637716512623735e-01 6.991316605375029747e-01 -5.164269497201442460e-01 5.032407113617795025e-01 -1.822140613550802257e-01 1.369079768971247280e+00 -6.053379572071024839e-01 1.945719647950847175e+00 -1.436239766381890659e+00 4.378510776670642146e-01 5.403059380734063222e-01 -1.440296748499765078e+00 -1.534080246735743280e+00 -3.341132482418945338e-01 -7.209951121541274821e-01 -1.056832935325102696e+00 9.175545607460994235e-01 -7.015922310822944041e-01 1.159705558774114964e+00 5.887105772309854101e-01 -1.338701595778372683e-03 1.827712165837611091e-01 -3.886618556891220155e+00 -3.558582747332961205e-01 1.198367890850804196e+00 -1.249101389189789968e+00 8.850880396800666627e-01 1.080785187850063389e+00 6.416434368227154073e-01 3.857428782951872748e-01 1.302368404502259325e-01 8.392056585902449295e-02 -3.574811543997742924e-01 -1.205013791273884971e+00 1.140212401419424815e+00 6.718235374689180972e-01 5.836114509913803428e-01 -5.574728806262975178e-01 1.621749762286157637e+00 -2.429497556871390573e-02 -8.903147456626006040e-01 -5.556973434815206669e-01 4.630379599601460727e-01 -7.027575795685240267e-01 -3.578713065878627031e-01 5.048475717460461087e-01 -8.176864673643898795e-01 -1.013812663882471543e-01 2.733536386575773358e-01 9.665359498680116401e-02 -2.626105062576667981e-01 1.536569898065199613e+00 1.019923432805025065e+00 -1.479379440065699658e+00 -3.562418810867698404e+00 1.655846786379026048e+00 -7.184507440214128460e-01 1.463404283450947307e+00 1.565727852556248134e+00 1.115926709634535552e+00 1.730573581498608959e+00 -1.375754727567867208e+00 1.377379686294439021e-01 1.676019202793221918e-01 1.584708047589045377e+00 -4.283489390474982117e-01 -1.378216069364778473e+00 1.078577265657540973e+00 1.736759097377190475e+00 5.535915594186355815e-01 -6.671995149985578966e-01 1.003252157266424138e+00 -2.460130378335474155e-01 -8.121422083192435248e-02 6.091006105819807281e-01 1.466658283636288196e-01 -2.710143202312139121e-01 -3.519009887881677789e-01 5.610257433358396550e-01 7.060310326837165862e-01 1.821914898990871334e+00 -9.646145736434984241e-02 -1.516439905497629415e+00 -1.632731527832119722e+00 -5.687178532799748963e-03 -8.128876942725639099e-01 7.645148527028823304e-01 1.614177245900704882e+00 1.238217056841211416e+00 1.919205413017966155e-01 6.441813587062371615e-01 2.558843661514147438e-01 -9.501338361348419248e-01 6.035199493882281718e-01 -9.362577637390609997e-01 2.805968243341481760e-01 1.397910699090713638e-01 -1.173269511596774367e-01 -3.738103561380005102e-01 -1.515507539923447666e+00 -1.637358140773599535e+00 -8.040622061833924139e-01 6.144066889405809251e-01 6.571053602371922375e-01 -3.772565352832749075e-01 -6.651895158364551364e-01 5.837678514638339200e-01 -1.422064793900689850e+00 -1.078333799516266733e+00 -6.184237785226236461e-01 -8.888535696179774570e-01 6.722675799483074366e-01 6.897255541604964124e-01 -6.070679220705864632e-01 -9.993000842839636633e-01 1.340060234279821794e+00 -8.308849295635497567e-01 3.326678704106592610e-01 9.720173978179783569e-01 7.524267510843966056e-01 1.513669708806387459e-01 6.983860411380135025e-01 -1.314025804057432190e+00 -5.835577374531352168e-01 -9.291112397601640760e-01 -3.968070513727610105e-01 7.413354305526391741e-01 -1.225851702918116931e-01 -6.712879980126178481e-01 1.058546744159528374e-01 1.538286499517716566e+00 7.528019947066619255e-02 2.438795733002315780e-01 -1.122862166895850722e+00 -2.115148239802396191e+00 -1.599492270749156120e+00 -3.968206123267717378e-01 2.596208016090825410e+00 2.621852280878306796e-01 -2.164554950389319804e-02 5.525828435921216197e-01 -2.526993861123137397e-01 -6.860012868808413877e-01 1.775735620167979978e-01 7.960218873747812451e-02 -2.708382339142890727e-01 -1.506331123155153051e+00 7.163456099677571742e-02 8.960085612503331243e-01 -8.125007742242148501e-01 -1.136977403666171504e+00 -2.345114487931319880e-01 4.945985338840640511e-01 -1.170300989520768109e+00 -1.807254296415433448e+00 9.094498676239285428e-01 3.715827178751885951e-01 1.912402846983285443e-01 4.365438681409783972e-01 -1.044048462194158144e+00 -5.382508160191774582e-01 1.530719853358728733e+00 -2.365812794375513894e-01 6.186321195239372628e-01 -4.274877149544316079e-01 -3.989977561185646393e-01 1.287668639444931928e+00 4.760224808724493606e-01 -8.871866761893523190e-01 4.889355537300884569e-01 2.222273418559719715e+00 8.182388724321569551e-02 -1.531366458778647077e+00 -1.888125909470790065e+00 -5.658343171469450983e-01 1.758725529222295636e+00 1.473167242043195435e-01 1.107353392222786004e-01 8.876967001849767058e-01 -1.913444566959519921e+00 8.227062018822262068e-01 -1.305959515441402763e+00 2.044343126910057151e+00 -1.190700554112335441e+00 5.786266586937917067e-01 1.246637715244833133e+00 -3.672617420063315485e-01 -5.232829338669329200e-01 -6.085287301459920695e-01 2.048361992677514287e-01 -5.512360717922092368e-01 1.775696307229911897e+00 -2.560844023380291379e+00 -1.865608142618295551e+00 6.707690314992353908e-01 -6.323699708976890932e-01 -1.962562430329172214e+00 -1.766674792653257109e+00 -6.129368231168934589e-01 4.643369607614520334e-01 4.652085388584218523e-02 -1.404647969320634848e-01 3.267022792866731140e-01 1.138997137137866877e+00 7.065232782487884666e-01 1.292437961741361649e-02 -2.023643667496080489e+00 -1.580724958873566677e-02 -1.349299961262508063e+00 1.550386269742801471e+00 1.641020438910608004e+00 3.877333258246795089e-01 1.531115312814058882e+00 2.945525159371436552e-01 -1.212582435505928036e+00 -5.658995501289754149e-01 -2.214686094175438491e+00 -9.324781462454537762e-01 -3.349108230300854583e-01 6.352369972455669256e-01 -6.203632406300297886e-01 -1.322277286748786418e-01 -1.389348294048574850e+00 3.167348186558061052e-02 1.804153884232806426e-01 -1.653411205349655688e+00 -3.701759404704391132e-01 -1.693353895687252919e-01 5.358575124655531180e-02 -1.210566157318914593e+00 -2.233975045658555647e+00 -1.687669380028308519e-01 1.713978839962858380e+00 -4.481584711930576559e-02 9.064474993386703039e-01 -7.670017370441148952e-01 -1.246751265462835212e+00 -2.573747642775093269e-01 -1.382299800382193800e+00 -1.457644285576999099e+00 -6.394032918121969056e-01 1.138376323965578502e-01 7.307535001528535634e-01 -7.710534355380195548e-02 -2.352395227950683232e+00 -7.725508824387825602e-01 6.876607856720070577e-01 5.612318463781362787e-01 -2.221500362820284236e-01 -9.246554843442966742e-01 3.626792204482106041e-01 -8.663534861539408105e-01 -3.853083087119791861e-01 7.574815610761811979e-02 -1.002446900101258143e+00 -1.217738137067200910e+00 -2.009068313792768734e+00 -1.999524879688221318e-02 -4.947442632282703090e-01 2.060175921786160824e+00 6.316117801347052030e-01 -1.047291510458380898e-01 2.346739831927020445e-02 5.823809767059884290e-01 2.861059053170978417e-01 -1.124056487477500532e+00 9.261445743818986776e-01 -4.568795499799885307e-01 1.533458233510059943e+00 9.196591603955193150e-01 -2.100550699674600952e-01 -1.251209814498198014e+00 1.060361340657509421e+00 9.362969918701121719e-01 -7.698608870816795458e-01 2.715472246887938867e-01 -6.855828588297460113e-01 -4.110597251198316177e-02 9.509660011304368332e-01 5.805345198855562661e-01 9.884206333978657888e-01 1.325610985534089625e+00 -1.370349464183335808e+00 -1.360628912825706527e+00 1.206151534593305596e+00 -3.164593092540901043e-01 -5.398123174006213415e-02 8.841342355777777051e-01 -4.170815337222374408e-01 -7.633629279272361456e-01 8.114627415211556061e-02 7.757431137402144294e-01 -2.766385319061723802e-01 -1.781944977854586498e-01 1.954274774739915843e-01 3.306213607030354940e-01 -1.003674716210453954e-01 -1.155233587451874655e+00 -2.116649223435582705e+00 1.194432470450254247e+00 -1.064578986726374271e-01 7.881090509135347047e-03 -6.592120441054897251e-01 -2.785666212743899139e-01 9.985320628084217720e-01 6.483647734971751397e-01 2.243448091297836622e-01 -1.642086860257087944e+00 -2.884000733912411296e-01 7.782429606642242703e-01 8.272271428569675233e-01 7.309721354646818714e-01 1.162655623010714567e+00 1.170299428217968618e+00 4.866330406776687156e-01 1.509407306437392959e+00 2.530785625333592526e-01 -9.257307667872948231e-01 -8.413767467117284626e-01 3.829199800686706179e-01 4.744597426007424179e-01 7.981052827797019411e-01 -2.185715115278161758e+00 1.242380758655878159e+00 -9.203177699831041059e-01 1.500130230353503791e+00 1.941791139429131618e+00 -1.938980283861884368e+00 1.846476199708611876e+00 8.561439460354192121e-01 2.272544369081425444e-02 -4.154961858618543280e-01 -4.020744271373031253e-01 7.306385988147432453e-01 -7.167670574020263974e-01 6.200462899510795350e-02 -6.432320953716891276e-01 2.812311255132914911e-01 9.196685501224761694e-01 -1.244370640608390005e-01 -5.059669351421721729e-03 5.423307850096937832e-01 -2.556940005971081731e-01 -1.975070037249485599e+00 -3.713265354992000278e-01 1.033832034822778301e+00 8.519844748764253684e-01 9.670794367596435848e-01 4.834960884611235188e-01 9.383991746482440721e-01 -3.443909566660121047e-01 -1.363346657352501712e+00 -1.087948362407508585e+00 9.475111210782615201e-01 2.100786670836392922e+00 1.420312756157615874e+00 1.038196548884693593e+00 1.181107099657177972e+00 -1.673870276531574941e-01 -1.088890281867291199e+00 1.040554222270837076e-01 9.363863009028401407e-01 7.569954518609721683e-01 8.572304907156266252e-01 -1.711324264652506200e+00 5.629304542918289744e-01 -6.289423757319219099e-01 -6.672094519780926714e-01 -2.399636393011162494e-01 -1.014903160363223034e+00 2.276834709977749172e-01 -4.775997543717233063e-01 5.753699929948288272e-01 -1.537445597922950880e+00 1.518824197638801998e-01 -5.459317507848409079e-01 -5.079192606309528291e-01 6.232785142827509395e-01 9.735242428780707669e-02 9.520586537395485660e-01 1.410133291854170468e+00 -2.288879187290543404e-01 1.942183614543593784e+00 -1.486940686148209734e+00 -1.050009645322361296e+00 8.545788940950794776e-01 -1.449617025279248850e+00 3.571530100080040904e-01 -5.082240828948857841e-02 9.044483577354840709e-02 -1.591604440689728395e-02 -2.607370724831029607e-01 2.875244895099761666e-01 -4.185156767802010735e-01 1.792703467382925631e+00 6.745063235863514306e-01 -1.050567082778993966e-01 2.242631144245579300e+00 9.248101928517454828e-01 2.657301582336010423e-02 -2.674719637457319554e-01 7.067474965941311638e-01 4.035272183872614105e-01 -1.694720957450336352e+00 1.057260405764287148e+00 9.156098675393770092e-01 -1.050692827287915909e+00 -3.792991471709158263e-02 -3.546733879823327773e-01 -3.420183037722010488e-01 -2.435153311784430841e+00 2.266957869179302421e+00 1.067274317418698715e+00 -8.837788089297836658e-01 8.845791142988845834e-01 -7.266019938623469177e-02 9.700081156074505384e-02 7.131546835229713999e-01 3.527648486029951180e-01 5.989561613518050720e-01 -1.530079032054444177e+00 7.526466199949976010e-01 -7.154871312953433593e-01 -8.266228909012768300e-01 -3.352688416167631247e-01 -7.049782890163498461e-01 7.950500623331987482e-01 3.063429167031962996e-01 -1.366705482634861468e+00 -2.439137969573545173e-01 -2.638321829640040139e+00 -5.122489678047180695e-01 9.450945936198039410e-02 6.568259246607776047e-01 -8.932602384284843433e-01 -5.851475265031039208e-02 8.992543755798513283e-01 -5.827249155736118347e-01 7.346841025393554547e-01 1.893748403142960224e-01 1.885972193867476276e+00 3.452925726819797148e-01 7.197691760320024112e-02 1.977518802952239751e-01 -2.079881776333804222e+00 -3.947047852412138846e-01 -1.038505790383537741e+00 -5.244659908538263915e-01 8.547287243489531949e-01 5.564300272508125866e-01 3.951454750674003313e-01 6.567158952722467191e-01 3.699401350402179434e-01 1.014736077443218587e+00 -1.102999553077740780e+00 1.433332724986507156e-01 3.853014692105500294e-01 -1.281867915311845074e+00 -1.608750310858298782e+00 2.872589661913451664e-01 4.535823583709819307e-01 -1.625026914589013383e-01 8.547366313351539846e-02 1.259567984370573435e-01 6.831554745086931835e-01 -7.187383470272747932e-01 -9.326435267912741578e-01 3.204384290009702485e-01 7.472234584494361620e-01 -4.409777961822946568e-01 -3.299032275907680112e-01 2.130349260435249747e-01 -2.020844943744358746e-01 -8.465063282426441016e-02 -3.615963669152530424e-01 1.600374530256147565e-01 -2.900732422579122560e-01 -1.020251982119013828e-01 -1.727288300577482616e+00 -3.330681467522849659e-01 -5.424046027636056921e-01 4.173960641476459621e-01 -1.014654323496131827e+00 -3.296005127004545954e-01 5.575029813033923753e-01 7.538801676502585591e-01 -6.845285848611946111e-01 1.517802436922507159e+00 1.103920692176531965e-01 3.097057423319759528e-01 -1.503092938219512398e+00 -6.588781570131451160e-01 -1.742940544301271044e-01 6.735949644022457550e-01 3.854968327199516098e-01 -1.243387010091831391e+00 4.045506822815401193e-01 1.353597935572961486e+00 2.249005674086690942e-01 1.352533292443376167e+00 2.318177903601877921e-01 8.384073538456658647e-02 1.027074171006494840e-01 -3.373227377588104980e-01 6.124591380404238450e-01 -1.629283350248200479e+00 1.373484483475417850e+00 9.402202952909638478e-01 -2.680098170363307553e+00 -1.364999362262390825e+00 -1.064902924165601616e+00 1.426660866000851513e+00 5.190796813334853654e-01 -2.855246320759107781e-01 1.850214651011589106e-01 1.071592981090926822e+00 3.143374699487708757e-01 -5.491489410313578068e-01 1.830219562973108560e-01 -8.690101121930650374e-02 5.609179797841776782e-01 -1.052157936085193146e+00 2.841124967429854015e-02 -1.275687105820976219e+00 1.571354182668082355e+00 -6.011017619870842044e-01 -2.502473121291636238e-01 -5.967334261283324670e-01 1.609109728300918696e-01 7.485923463974754055e-01 1.396252459853262629e+00 -1.203395992824565663e+00 1.813197693488273199e+00 -1.949042223993300293e-01 1.350352669038621167e+00 -1.463080668364409309e+00 4.066359813130772105e-01 4.454486533562295181e-01 1.185985117955929702e-01 -1.394843336057626226e-01 -8.023089008770670771e-01 4.361661215119025936e-01 7.743048001956026605e-01 -3.461110151131936985e-01 -2.160239373794415607e-01 -1.495791929206334192e+00 3.762718659982702274e-01 5.649595140379239933e-01 1.042127928552754323e-01 1.322436169418512941e+00 -8.432544582988659165e-01 2.637484848111099622e-01 -1.297542332833128143e-01 -1.339538734082264537e-01 -2.126340071212801108e-02 -1.764159378488221463e-01 2.483684184925494809e-01 5.156670638428700881e-01 2.996175709983188717e+00 1.767275776387592146e+00 1.957349715250844835e-01 -1.641981782109851462e+00 -1.118213839811496441e-01 -5.558205506961897413e-01 5.594863251194045484e-01 -6.273872728346461258e-01 5.082341901354407027e-02 -3.251516508685100559e-01 6.844900987645797796e-01 1.639289960861057160e+00 -1.609973563143019648e+00 6.412970689850510109e-01 6.725364432120036762e-01 -7.246807589769923563e-01 4.966903314017351301e-01 -1.422611675579032786e+00 3.745197175629566555e-01 -7.290064805003644288e-01 -5.977897403520082698e-01 -3.786783917862374116e-01 -3.969471591889003198e-02 -1.521745798172649211e+00 -4.280044770375197177e-02 8.890832311151707079e-02 -2.840534876299365963e-01 -1.287654036629857890e+00 -3.592506240425311637e-01 2.163924865933237740e-01 6.500333919400671512e-01 6.341633059381941440e-01 -7.630442047115207904e-01 -1.842838859092815751e-01 1.190622251631900719e+00 1.180657885007340813e+00 -6.438398237193208029e-01 -1.147082973152960372e+00 9.888466848757205829e-01 -8.394333140461642806e-01 -1.914541277097129846e-01 7.174010761095724886e-01 1.519999611574769371e+00 9.351217651018184362e-02 1.943328803752588652e+00 -1.263164385856268224e+00 -3.500217671463375924e-01 -4.122398463343982522e-01 -6.833812835000847574e-01 4.378624996282218240e-01 9.573322281167202519e-01 -3.623997234487006947e-01 9.193046344512304513e-01 1.022096728949379446e-01 1.061150338029828610e+00 2.878629770109111252e-01 1.213965912130314573e+00 -1.798115919750302716e-01 4.773668964180922680e-01 -5.189597879076295051e-02 2.579876842197386111e-01 4.873821602842398071e-01 2.150936306126386977e-01 -2.505440410897968873e-01 5.119092772467896957e-01 2.597341199745027418e-01 9.995349413083126633e-01 -1.798130605942998228e+00 -1.578664405572352436e+00 -1.618722292790326922e-01 1.416791059529438845e+00 -5.975504834671389043e-01 -9.900701432020021786e-02 -1.188049989904115034e+00 -8.323073952584828517e-01 -2.003373057046676564e+00 -1.584247829321312695e+00 -1.418687894831698548e+00 6.577518066258072338e-01 6.687098787271248401e-01 -7.989489091137714771e-01 2.111562887397075094e+00 -7.834346132311527378e-02 -8.938936546527781468e-01 -2.859322326086323196e-01 1.161972784260382863e+00 -4.940993301934504256e-01 8.486481290222593898e-01 9.990312283462673415e-01 2.834179201871662279e+00 -1.088249475659590182e+00 6.472840400066440791e-01 1.009816284277705201e+00 2.017102312339947190e+00 7.780822669482716503e-01 -2.098141986699412487e-01 -1.667934405913439333e+00 2.139013049718432868e-01 -7.968982768046820597e-01 -1.045813555668961170e+00 9.877037231305094145e-02 -3.234594757314239732e-01 1.230013449995708941e+00 -1.178546734591886302e+00 1.295710908373510772e+00 -2.738317466540073353e-01 -1.247479690477321324e+00 7.939399333230479083e-01 7.858694340933236600e-01 -5.713732969962326269e-01 3.135011895762440659e-02 -7.453041290695845422e-01 8.301767802748656333e-01 -6.244678977996832581e-01 5.342111589760445423e-01 -6.730963261856359736e-01 -5.734789557487569578e-01 -5.264956951952745046e-01 8.633666251455196505e-01 -1.243511741247560476e+00 -4.260807120913619184e-02 -2.405411186721659322e-01 6.087490954672334503e-02 3.200584844993278888e-01 -1.032342593435284783e+00 9.336922839039925037e-01 8.266026328596491612e-02 -1.246717031994353686e+00 -1.195682845814560080e+00 -1.341326496709775551e+00 1.991734744165532422e+00 1.116406664490626754e+00 -1.689655114485502985e+00 1.841773363162517940e+00 6.658457739810591525e-02 8.398892989705644130e-01 1.945223781233208493e-01 -1.228263285291105289e+00 3.337251216887273109e-01 1.433400036882680029e+00 7.906492547619446976e-01 -5.473304634217656117e-01 5.776899975179814462e-01 8.614870059467050201e-01 -1.422044180570329053e-01 -6.942285295271285461e-01 -1.380569377322283575e+00 6.567240246434263851e-01 2.094886229799638178e-01 -8.552789290285311985e-01 -5.480079386859973423e-02 2.649629621509079769e+00 -8.021109157781769472e-01 7.965725454184796606e-01 7.502036344073099994e-02 -1.196180419068910705e+00 -3.687369089931673560e-01 4.280189347375325526e-01 -1.341858831707138267e+00 -5.676389083310078298e-01 -1.050891163827542663e+00 2.949121426746206115e-02 7.879216651066944799e-01 -8.389455906937701712e-01 -3.737640783650506560e+00 3.134332135888298065e-01 2.557608734610762324e-01 3.938847937709054614e-01 -1.004991363599435417e+00 -8.094152205721700799e-01 -1.968976696734388854e-01 -2.187668456901478153e-01 5.035528938546858235e-01 1.754950698521445251e-01 1.253629582727413816e-01 -6.379099739203016872e-01 -6.479609406900214141e-01 -1.309192161495482676e+00 -9.091457367093618291e-01 -1.295883389830718713e+00 -6.448843293471662186e-01 6.872617900800649382e-01 -3.181614411609397508e-01 -1.499453831105636119e-02 -1.378912452299674074e+00 1.832951766743359689e+00 -4.665066501632071927e-01 1.705764288837916975e+00 -5.369816486334199057e-01 1.541569831392816670e-01 -4.711031320014512080e-01 -6.660683593280670722e-01 5.536501781332285876e-01 -7.851600922207241373e-02 -1.409369451668023077e+00 1.528385224726196423e+00 1.704296498607095423e+00 -6.428202608794460204e-02 1.575978043835119802e-01 5.612926849286775655e-01 2.179246624136152999e+00 -5.793767627192315528e-01 5.780233287005552834e-01 -7.335216752507216498e-01 -2.052610498827031726e+00 9.458097001869364417e-01 1.246139535864490000e+00 -1.927652441105182968e+00 1.150855026434499440e+00 1.801153509019571830e+00 1.466143132625313816e-01 -8.203980658329360631e-01 5.085043960113169170e-01 1.096556870346332868e+00 4.046949682095645762e-01 5.051983801959577525e-01 -7.725903015695405607e-01 -1.555775359929961965e+00 1.733131891729659202e+00 -4.361838586099622828e-01 8.206247785994270627e-01 1.686512299303914553e+00 7.106682300789698425e-01 -1.154284937990091464e+00 -7.894346036639620090e-01 -2.367724510254066994e-01 -8.044293361109782214e-01 1.339896649164165954e+00 6.011983410444463605e-01 5.164240692278578848e-01 3.369486058024538377e-01 -1.081960568760088837e+00 -1.750668206622880696e+00 1.011032873494023709e+00 8.476157353755540136e-01 -1.941490210757365498e+00 -5.425117379949410124e-01 -2.460742517764329118e-01 -4.014613160053449592e-01 5.439070649571233762e-01 3.173350088824103410e-01 -1.403259819743033043e+00 1.255748649402544936e+00 2.856632107365795203e-01 -4.262135460521199182e-01 2.290063378438377040e+00 5.590635968835816483e-01 1.499708625121439542e+00 1.689822291412739430e+00 -3.479384238203154234e-01 -7.496775677662999016e-01 2.864295124151555738e-01 -6.848260119487888931e-01 -4.023940342109824098e-01 -9.625132524404643730e-01 -5.184202475195940352e-01 -1.879172014707157334e+00 -7.203754836985111210e-01 -1.291548397128493342e+00 7.239087435896828238e-01 5.818632718340375209e-01 3.812462211038766258e-01 -2.161304798952813633e-01 2.426180469490945235e+00 -1.911547382636625825e+00 5.584624748218235402e-01 -2.242261638340791730e-01 -6.901904775183310969e-02 1.748382467281586194e+00 -1.755632377906654051e-01 7.595558296440390045e-01 -8.065933095378970963e-01 8.400026963700437665e-01 1.017554884895786743e-01 -1.792003139883258100e-01 -9.169581587494708419e-01 -1.904240557488017016e+00 1.026543168121687444e+00 -6.495810886953631291e-01 -1.003396851761803488e+00 7.186839996944628661e-02 2.122467999640261116e+00 -7.276302767016354922e-01 -8.944488731154755234e-02 -1.136176981967910726e-01 5.878981835847266746e-01 -1.841131919344334955e+00 1.123301271141789348e+00 -5.452553109326865322e-01 5.251289587699841110e-01 -3.074628960230997299e-01 -4.283726985866829207e-01 -2.907703824486126964e-01 1.807214308072309317e+00 4.202685397815065782e-01 5.185227031361262506e-01 1.500494396113284945e-01 1.053932710276166640e+00 8.706064068059640171e-01 3.382207591779126110e-01 7.014630100957602865e-01 -1.871102623040810542e+00 2.227973205057211248e-01 -4.230636785107287356e-01 1.128296057569265098e+00 -2.035174760099070390e+00 1.600490448871902671e-01 -2.922236216931818342e-01 -2.930104321118046085e-01 1.277707877854495022e+00 -1.220936009211100348e+00 8.933333166396875136e-01 -2.171719326050884358e-01 -2.440390609329126381e-01 5.579644599033886099e-01 -9.120191583357939447e-01 4.249060838880330815e-01 6.232674663302477658e-01 -5.227978746190259374e-01 -4.696407433238176665e-01 4.862188797598997886e-02 4.043750595025131234e-01 8.974378524793050205e-02 -5.350568307741885299e-01 -4.113397409089084578e-01 -3.897303280253877067e-01 -1.778735950297701818e-01 -1.085631270222270128e+00 -2.344636805762746246e+00 3.151468247610618723e-01 6.331692527110314161e-01 7.515639336382187174e-01 -1.884386852622776498e+00 -1.511020507151469960e+00 1.827581800895708541e+00 8.825513593111372623e-01 8.424382119180999773e-01 3.067889786601565305e-01 1.333818749702433637e+00 5.138287242414365519e-01 -4.663660924751700590e-03 -1.251243747693768116e+00 -1.053872402649124879e-01 1.300063622320925871e+00 -8.477933493426428324e-01 -5.729918826540859600e-01 -3.617525512295656775e-01 1.673419168363045495e+00 1.643843993469501275e+00 -9.928574556013694541e-02 -1.386981635464282991e+00 4.095241896418690408e-01 1.873509596918000175e-01 1.034919878996753528e+00 7.811600214330534087e-01 -5.885880152002026522e-01 -2.486346957613433384e-01 -1.237237044085000903e+00 3.963033665166494912e-01 -4.083875400941046618e-01 2.522959665516260053e-01 -1.496505950825208764e+00 -1.531181248248508764e-01 1.573788146124385001e+00 1.937717729484376150e+00 4.737217935664751467e-01 4.997683275355894184e-01 -1.697495517845176272e+00 -9.117830269909017460e-01 1.450270817909700138e+00 1.122101043827774758e+00 -7.525543580570025481e-01 -1.065592032163412139e-01 1.806997349288072818e-01 1.212714979319654995e+00 5.990205500759929885e-02 1.875405888860834369e-01 7.898772466319224916e-01 1.602905155180525121e+00 -5.121928248688478735e-02 2.502595725356055567e+00 -5.385973658566794997e-01 -3.505867243789660970e-01 -1.573427338912211371e-01 -1.529805259478865365e+00 5.613755765037896639e-01 8.050017580667218065e-01 4.140194953571875169e-01 1.440547746522426342e+00 -7.223415443604307429e-01 -5.043654828050122552e-01 -3.109126983424692070e-01 -1.552493596979001300e-01 -2.466715398527302427e-01 5.630649456033040012e-01 -4.777341683222561253e-01 -2.298767899503238732e-02 1.270187693472444312e+00 -1.684528055529690982e-01 5.364550960761139686e-01 7.691734049062595169e-01 -2.546632679691058776e+00 -8.420730504637006231e-01 1.409525085497160157e+00 1.828036325290425257e+00 -8.941566731437667892e-01 -5.455300828293740967e-01 9.771439681597583748e-02 -1.849574442854644007e-01 -9.889505272644517619e-01 -5.823944440781558818e-01 9.154948396800163257e-01 9.272442217465717285e-01 -4.750059432152995420e-01 2.003660897217253822e+00 7.745601005317265253e-01 -5.524868796868415144e-01 -7.586467651931594336e-01 -1.180238195514392574e+00 1.496938616201340055e+00 5.713113165773930913e-01 -8.667328877873153870e-01 1.215522416004147649e-01 1.381126267151909226e-01 -6.337244571749063304e-01 3.680514215487026841e-01 -1.458858619999709783e+00 -5.763292366352107399e-01 -9.848401127966797119e-01 1.926550847750614137e+00 4.879652385139246484e-01 -1.278086284959280450e+00 -8.171311161691889868e-01 5.638200390568440801e-01 -3.166793703409500615e-01 -2.435592904996159158e-01 -1.074903069505859898e+00 -2.242155000817164456e+00 1.996205188110988793e+00 2.029446929325386118e-01 1.399315172469359769e+00 -6.171906385383170157e-01 7.717722959659754078e-01 7.164136878339751879e-01 1.165429277507248784e+00 6.611600262579442333e-01 2.762022940952901795e-01 2.555932042015330197e+00 -4.302430635407467063e-01 -3.068703825241728134e-01 1.677042553899916466e-01 1.868108329665571388e+00 1.864012402050828188e+00 -1.150180048777511121e+00 1.630804760130515618e-01 -1.141654882790596633e-02 -7.812394821646221343e-01 3.049586088708943210e-01 -7.950352436105639908e-01 -9.357367824143329738e-02 1.408314768162371999e+00 -5.625910069073686293e-01 2.152039046443469772e+00 -1.730368931804282182e-02 4.216059579086273712e-01 1.078211041831480532e+00 -3.036127852157113893e-01 -1.765219404004918946e+00 4.776981789602042228e-01 -1.843030301593280074e+00 5.754380964094114176e-02 5.774954201045895408e-01 -2.888463090308903247e+00 -3.950907958271432929e-01 -6.312655834279661260e-01 -6.737406924700537481e-01 -3.189949351247205016e-03 9.812931437816386770e-01 2.261466370171085483e-01 -3.064323730307987881e-01 1.840773322034239712e+00 -4.035638233710402978e-01 2.272809201554627789e-01 -2.454051822512177683e+00 2.130497929479186273e-02 1.521549259788749664e+00 2.079333228605103390e+00 -3.494998487266999798e-01 1.442109806450180276e-01 1.362671135544954559e+00 9.814446873099331725e-01 4.545455316716583427e-01 -1.836420447819952784e-01 -1.346459725445715849e-01 7.650616556861028483e-01 -1.642985015250175929e+00 7.877817747676577609e-01 4.830330344211698490e-01 -7.086817673190057842e-01 1.056203472802431431e+00 1.764117527263826812e-01 7.925859482394316535e-02 -5.086582679467379631e-01 -2.574686726816862947e+00 -5.952832253836538856e-02 2.714393151236697554e-01 -1.030089946456990591e+00 -5.185475432459861755e-01 -2.748386508553852248e-01 -1.297271515154770460e+00 1.380665166735036919e+00 7.539708598911529780e-01 -3.196803104142860730e-01 -7.420549628888960525e-01 8.579953364366142976e-01 1.022888767739940308e+00 -6.550921842481453039e-01 3.098949512576948395e-01 -1.094614870477452095e+00 1.654599741460383244e+00 -1.271915636923004911e+00 1.455601457668069143e+00 -8.548351207788524864e-01 5.341273933843104782e-01 -2.128973967923110333e+00 1.275245239478248527e+00 5.871944121431083019e-01 -5.730321442229246998e-01 1.976240697941133717e-01 -7.084029216418024077e-01 7.050515777132227990e-01 1.029993951925243234e+00 1.298626614119947398e+00 -9.102338701673990951e-01 5.422389268195642043e-01 -7.613543171228119855e-01 6.046317470892962342e-01 -1.089188884386977474e+00 5.702624212542897197e-01 -6.010209508081978402e-01 -7.326502901337348383e-01 2.749246962275282424e-01 -1.474978104074915475e+00 3.348822364484735914e-01 -5.515829961173610574e-01 -7.751753523400197743e-01 1.292700517277082517e-01 5.969153971243927881e-01 5.033590626685989777e-01 -1.193569564693499618e+00 7.714599947869582586e-01 -2.165675354129755092e+00 3.907897911256292822e-01 -9.541558197036390521e-01 1.602696545371041559e+00 1.372998075559122011e+00 -1.022388952577267807e+00 1.245558796117625322e+00 1.570389121207653449e-01 2.378815788113598506e-01 5.576199290719633384e-01 -4.689599422213719393e-02 -5.608171235953098854e-01 -3.036570069871286082e-01 3.835905294901257867e-01 -8.000429384927435494e-01 6.113445739311466065e-01 -1.475259017602798539e-01 7.930810142105675364e-01 -4.214670737886225260e-01 1.408027741721435688e-01 -1.197625976074956355e+00 -4.650923118081818353e-01 9.436175271745188553e-01 1.742151117557501294e+00 -4.722563426345388615e-01 -1.682906506411540937e+00 -8.059840121535055690e-01 -1.084692861095442940e+00 4.747937837161834707e-01 -1.584772902640875447e+00 6.328647984744985300e-02 2.189627166931999547e+00 -1.028236250427352338e+00 -5.095287068293814503e-01 4.306194410073943546e-01 -1.315648674008201846e+00 -1.011909997388591442e+00 5.324764358034348444e-01 1.273574865933335021e+00 1.208779059700962666e+00 -1.168164400707780715e+00 -2.170107369798482289e+00 -1.805360804682129214e-02 6.330385169635923681e-01 1.760905444258014541e+00 2.111754149496720245e+00 1.038248413613715337e+00 -8.555958156040796014e-01 5.605642881387619125e-01 1.779570475177597810e+00 -1.507863661099737795e+00 -8.551077297819986711e-01 7.376599611914266275e-01 1.032761356764168914e+00 2.318942768726488968e+00 8.728567954049302191e-01 -1.385019315609076207e+00 -7.696553732873617770e-01 -7.712537332965077597e-02 -1.387218570578883314e+00 -1.669719176540738648e+00 -5.645732683261873303e-02 -2.287955326619468988e+00 6.262259374528169609e-01 -1.312729328492678316e-01 -2.150527224515068059e-01 -9.812455649028336557e-01 3.913017170718613991e-01 -1.492388191376149198e+00 4.684906327906558920e-01 5.258152447683452912e-01 -9.097767759154083977e-01 -1.144749852036142768e+00 1.774152514229721533e-01 -2.340894373197306144e-01 1.120137889006790344e+00 -3.945937318820399997e-02 1.424620988222431217e+00 -5.830378554768493593e-02 5.296526970559908287e-01 7.717265787698092128e-01 -3.438854539620568307e-01 1.160605304793675518e+00 -3.794031635185350360e-01 6.946673318010001541e-01 6.786149223447517365e-01 -1.151415255102165025e-01 6.211205642400114968e-01 1.346713772895901176e-02 -1.483590120920068589e+00 -4.700120343361837705e-01 1.159466860531994881e+00 -1.822696748807515945e-03 -4.642277076680899617e-01 4.047692277418891704e-01 9.104811684952261730e-02 1.104771455889522969e+00 -5.727914778591888245e-01 -3.806694395210070136e-01 -9.512326761456763036e-01 3.529204158818901038e-01 -6.404299447850860805e-01 -8.866210126940867742e-01 7.269631375564496959e-04 9.761787768341679827e-01 2.238560437715592932e-01 -2.355146947730137053e-02 -3.140990011444977914e-01 8.996931731202512106e-01 -4.285703938112804257e-01 2.215733974656316274e+00 1.043141255703073922e+00 -7.917325308227922687e-01 -1.968380489684442347e+00 -8.079728250136618550e-01 8.206584187030580013e-01 9.694281571939773468e-01 4.469607763582458260e-01 -6.315421641298464561e-02 -6.650743101648646238e-01 6.086001844811030903e-01 1.814037692666580215e+00 -5.477898200273217943e-01 8.047556601706264967e-01 -8.138548624608742399e-01 -5.023220816272971206e-02 3.180650759302182107e-01 4.290603624099820212e-02 9.030813552180547710e-01 -1.904427498809325936e+00 5.054510020813960391e-01 1.187842740984914824e+00 -7.160636757697396160e-01 -2.130513326381231920e+00 -1.549635858614424773e-02 -4.603651853911495673e-01 -1.875512899410778089e-01 -1.952237132822309595e+00 5.998020703456117264e-01 9.143209832543903737e-01 1.386973016092258870e+00 -1.846617257531618095e-01 -1.106902659711523629e-01 1.438401413392718764e+00 1.017678051531100358e+00 4.033707803072090342e-02 -2.005463964405352684e+00 -8.937077709793722624e-02 -7.477053821684918056e-01 5.484584324114220033e-01 -1.159439963528798412e+00 2.456647811533832493e-01 4.627209137851766574e-01 5.783420373718212160e-01 -2.364836235077647952e+00 -6.817024862486146253e-01 -7.742533250100566145e-01 1.373933692042923926e+00 7.507610336501778781e-01 -4.227693407357069333e-01 3.329863672275872877e-01 -8.545205405234701512e-01 1.560400823524122460e+00 -8.452352610601020499e-01 -6.577711192277737595e-01 1.040701075898933237e+00 -7.380281260871996568e-03 6.615651830895211694e-01 -1.552734526458281916e+00 -1.163561665559343483e+00 -7.507128267385445586e-01 -9.570886353282861414e-01 1.112573099597674142e+00 9.123474989762239140e-01 5.057820961457804021e-02 -3.231451122025842948e-01 -8.882472201936465472e-01 2.573977096852829161e-01 -9.896444647195115074e-01 7.507634707539505570e-01 -9.485939293557874574e-01 7.232423120169200192e-01 1.032360808797220919e+00 2.015663574727717677e-01 -5.646872296147905645e-01 8.705598101780746001e-01 1.288508276656979978e+00 -1.489565992364841218e+00 1.476127867272762906e+00 8.436397598460915193e-01 -5.132793372072780302e-01 2.317045420043838122e-01 2.021437148216619573e+00 1.951738628135785691e-01 5.421993483093779514e-02 -1.185737370494784670e+00 1.769645915621276488e+00 -1.240717477278413083e+00 1.085332766521888370e+00 -7.724410181913295981e-01 1.739823895872586013e+00 -1.178215027943989648e-02 -6.618304653787195901e-01 9.022866316699824640e-01 -6.076920063607390565e-01 3.325714982085409832e-01 1.764399688379664766e-01 2.979283564094750703e-02 -1.072728529994102509e-01 -9.040117485671972375e-01 1.304747936344717932e-02 2.000924292927530046e-01 -1.486283334801156431e-01 -5.853374614408712873e-01 -6.965184747963905076e-01 3.467681731476084939e-01 5.282254349704200713e-01 1.066480457204521670e+00 -1.513627232227024777e+00 1.963730762294620069e+00 -4.559416077956829905e-01 -3.728957445100873902e-01 -1.592344072580149650e+00 -4.610854314783381924e-01 1.191052193642215262e-01 -1.006443796395857682e+00 -1.229630428209182114e+00 -4.421188845588645000e-01 6.428378171306923239e-01 -1.223217681080859487e+00 -4.736381259189058057e-01 -5.310397414268379634e-01 1.803029356289354013e+00 2.077214662546900958e-01 -1.029759349232606924e+00 1.089369003047985007e+00 -9.428871738378757916e-02 -7.773201288755872129e-01 -8.386746546566765659e-01 -1.525415993295674566e-01 7.973704739647072826e-01 2.885827409677803046e-01 -1.930258269169853325e-01 -8.356177978765220171e-01 2.867184802619021644e-01 1.467366040721932996e-01 -2.366811726331881915e-01 -1.100655265019436557e+00 6.610607203953446920e-01 3.672702837616279581e-01 -1.593810194831916771e+00 9.719689067494304835e-01 5.628774594694622158e-01 -6.898052252139286189e-01 -1.072236853056206390e-01 -1.502225292417445068e+00 1.203912002854969465e+00 -8.849865867016015741e-01 -1.355041588179119350e+00 -2.370939609145186200e+00 1.814487155552920727e-01 -7.618950486382307374e-02 1.703863778651219796e-01 7.738390379189997725e-01 7.589729167862153958e-02 7.612116652816690587e-01 9.890534888246784728e-01 -1.353362004665250307e-01 -8.046886009874198997e-01 5.374216147938069010e-01 -3.411752092679030124e-01 -5.235436534961301902e-01 7.777662500841260318e-01 -1.369805028789206292e+00 -5.801365481316174133e-01 7.443944926491455893e-01 -1.138137254256692321e+00 2.357216107113616399e+00 -1.912395300944019993e+00 9.019804175213964603e-01 -5.605103112467545445e-01 8.201887996662476921e-01 -1.975837267563210486e-01 2.861807382413401601e-01 5.773244495200451354e-01 -8.206991396740387357e-01 -2.676326840071497747e-03 -4.644941908666621044e-01 -5.328295849783557525e-01 9.661741956761873418e-01 -3.407334451790855478e-01 1.232600805520862819e+00 1.548824663053031347e+00 3.579189125939945537e-01 -8.112138811388500681e-01 -3.805878093247921923e-01 -1.094952556484740880e+00 -1.681728106717110593e+00 9.039824532469975527e-01 -1.197661047356317177e+00 -1.580333008997622246e-01 -7.471705671062719434e-01 -1.353651195995823509e+00 -1.162864938288306060e+00 -1.882378536945733191e-02 2.169254512994275019e-01 -1.051159233319612030e+00 -3.080862336468669582e+00 -6.114037413616091321e-01 -1.113528982640233228e-01 4.539256919241817512e-01 -5.956468028791926939e-01 -7.852118424327586901e-03 8.621804101120312813e-01 -6.449482933796916173e-01 -1.113192556959598400e+00 -4.205661241132212513e-01 -5.411496089473926130e-01 1.540196267507982879e-02 9.746999441866146530e-01 -1.363368858764208991e+00 9.064998295989077359e-01 -9.405669087020912533e-01 -3.520585918413007276e-01 2.609724549932264104e-01 -3.956950936789206397e-01 -8.064160396387789476e-01 -1.696858597438696936e+00 1.536873175923740009e-01 -8.130625216610568029e-02 -7.518540399720236023e-01 -4.125884014850844106e-01 -2.785579601880743272e-01 7.066368139735686171e-02 4.446408796173929590e-01 1.473570400598581243e+00 4.582708779445311964e-01 -1.952273846944674540e+00 -1.492624024360891699e+00 -1.092115706842761380e+00 -6.291203689888382744e-01 -1.918116992574560031e-01 1.542804282973523344e+00 1.530890135057038748e+00 7.384648517906443610e-01 -4.495257889263164497e-01 -2.202671177240604905e-01 3.233603146097374648e-01 -3.972382329654901012e-01 -9.675849293176685961e-01 -3.715270113752586201e-01 6.881067941759197448e-02 -1.387280546308354845e-01 -7.400212400663490619e-01 -1.580904912430209697e+00 4.208236159180466229e-01 -9.554837278270795764e-01 1.697453188702755661e-02 1.188058515762799860e+00 7.024271426738162294e-01 8.877183609694528910e-01 8.283403243806921612e-01 -1.423622096223598962e-02 -1.405816882127657319e+00 -1.210543771127540857e+00 -1.234568697309781804e+00 5.330130778770972855e-01 1.453916182384007216e+00 -2.672472362481495001e-01 4.430665972800292285e-01 -1.212551004804069077e+00 1.745893869489798078e+00 -4.504819643145921426e-02 -9.430461072230246211e-01 -8.243402827947712286e-01 6.524329243741927575e-01 -7.858073235709904791e-01 -2.502149727033773363e-01 1.996363365915140575e-01 2.499366089827081694e-01 3.330392262379234247e-01 2.566261949279765808e+00 -1.092463568778727079e-01 4.325316149551225453e-01 3.459388899036481280e-01 -1.340066130683470469e+00 5.163494446133023441e-01 1.569128503901760174e+00 -1.672530067577701507e+00 -2.824605384171485323e+00 -2.476579389154539013e-01 -3.662837971255226144e-01 -2.738957700838396958e-01 -2.931027325376083681e+00 1.129097445122177801e+00 -2.186642037443537745e-01 -2.415533986476577077e-01 2.078386555333474814e-02 1.672192819114740880e-01 -4.712728757557663184e-01 -7.950422948877794438e-01 -7.739001842287466237e-01 -7.589502818757183356e-01 -7.784713147093480501e-01 1.083982115161772120e+00 1.732450116690773312e+00 -9.982559336050238485e-01 4.657510494858977945e-01 -1.709753571137497152e+00 -5.145738042432524972e-01 -8.347484288199978897e-01 1.844828903873385606e-03 -1.055192691831315699e+00 2.874171506196917525e-01 1.336152253417929536e+00 -1.068087361809901159e+00 1.594523916779404749e+00 7.130801831778043054e-01 1.655760326539256755e-01 5.564189639465395576e-01 1.062848349808571013e+00 -2.209287622491257763e-01 9.129904332291509383e-02 1.904808161631417418e+00 -1.735512720650123519e+00 5.706400878384807474e-01 -6.521718266247624740e-01 -2.704491408743299186e+00 8.404007041063071837e-01 9.084237077781134317e-01 7.950169972366775140e-01 6.229101495629956187e-01 -1.250265550740853771e+00 -6.022931488272085243e-01 1.050123252732999141e-02 -5.072611626311391841e-01 1.621606869910502402e+00 -1.665966696498528243e+00 -7.829541433168052400e-01 1.454048629914869162e+00 8.566634584366290550e-01 2.866594102943904598e-01 1.416452775576603207e+00 -6.753412972208771015e-01 3.099191609423443405e-01 -1.489365142166204192e+00 -2.153254106855434780e-01 9.508725775881209374e-01 -2.448048828473672778e+00 -2.084710560827933712e+00 -6.115992593525058085e-01 -8.092735455860966542e-02 -4.374175990090916066e-01 -1.305302878349132056e+00 -6.922185570346260919e-01 7.976771445056974885e-01 2.049859679527501477e-01 1.539999498806229605e-01 5.024071820847112457e-01 -1.601475934467621265e+00 -1.952568652662699522e+00 -4.533002392944354697e-01 2.399814088344678797e+00 1.434466364536371108e+00 3.380470848868391887e+00 3.938924363899725667e-01 -1.130530584070591482e+00 1.963913086579281153e-01 -5.092903351914666032e-01 -1.165254513641434064e+00 1.371106301234219726e+00 -1.311990917272739310e+00 -3.634275871878182018e-01 1.161349177007772598e-01 1.208120631908449066e-01 6.949435050709763528e-01 -9.605611648270464542e-01 -8.858781776067011782e-01 7.841078868475231944e-01 -1.135128205771247734e+00 2.024093343813440637e-01 6.108768394895490970e-03 -3.039422593518707472e-01 2.056400184138132137e-01 -1.015508804744963633e+00 -3.426407465747584036e-01 -7.021201801804557441e-01 1.046310181025343233e+00 7.757344908473704503e-01 -1.055088793517137358e+00 -6.311741266710964027e-01 4.353364111885700827e-01 5.371202344143541918e-01 1.575400318098902075e-01 -2.014322379533243446e+00 1.230680042754636050e+00 -4.540436919567397700e-01 2.199635801021954939e-01 -1.380105518595174940e+00 -1.726173519634676967e-01 -1.251880848253461131e+00 -1.218740453592578543e+00 -8.562675488954718528e-01 -1.459789060364487412e+00 -2.103025921179374258e+00 2.075495483183383283e-01 9.926799700227998402e-01 1.085878523804963830e-01 -3.518934367676416208e-01 1.540642885730901579e+00 -1.150107286032824749e+00 6.847961821213160993e-01 -4.732493783100995555e-01 -2.695380653104075264e-01 3.606038271059763822e-01 -8.311956362193133607e-01 -4.513629229446126656e-01 -1.092410692349629731e+00 2.118117244749889494e+00 -5.492247639561552708e-01 6.296557574987279304e-01 1.552728212494821347e-01 3.044433432724494848e-01 -6.838964637399773672e-01 -1.217626325036716528e+00 1.684266486216702274e+00 -6.286576088975575488e-03 -1.246426308741338529e-01 -4.420470033419025557e-01 2.901350856453790428e-01 -2.753694775145321683e-01 -1.364837947822611808e+00 -5.899607001753502944e-01 -8.081624585748188316e-01 -1.570427625676973582e+00 -6.147534643640246710e-01 -1.065118319285916160e+00 9.758882054443477339e-01 -1.657105713300220384e-01 -9.573507423268272643e-01 3.964757576396070182e-01 -7.868372272481899410e-02 -9.067646903388381086e-01 -5.613942059978269672e-01 -2.361701901305448825e-01 -8.512091151762171126e-01 -3.621983195552678780e-01 -2.195235836541229724e-01 5.759065147067852219e-01 -1.984285141982178757e+00 -5.261198038322425496e-01 -6.416434715743920547e-01 1.155751757818935521e-01 -5.068502059496989703e-03 -1.714424217196003075e-01 7.857114586379106980e-01 -6.841596509553127259e-01 1.044698140403935716e+00 -9.133550751006191959e-01 1.716470576878168508e+00 2.652347322629126092e-01 -1.527345109167177917e+00 -7.672259929937376155e-01 -6.174265818224874414e-01 -2.068967814331116317e-01 1.700359526423981027e+00 -2.030096389875795659e-01 1.417910722939082380e+00 -1.452876141048849989e-01 1.739744703660526248e+00 1.415616299739568262e+00 8.422283674611816817e-01 -3.633728155341638955e-01 -6.659946488244001817e-01 -1.270155658059054504e+00 4.671056232879476910e-01 9.802977939071758073e-02 -2.043226487085297860e-01 -8.826218531441485382e-01 -6.034591102365456372e-01 -7.429914295345605435e-01 6.709520860856064139e-01 2.437628331146567406e-01 1.003473389006683369e+00 -2.320628406081815809e-01 1.511408586394810127e+00 -6.819109006580497123e-01 -8.571597769038988845e-01 -1.154164329035539005e+00 -5.149807626313580577e-01 -1.373148727602593766e+00 7.017620355848018798e-01 2.360306366778706089e+00 -1.914224689846270033e-01 -3.771165257192788389e-01 -8.267614098820819102e-01 5.714425424544680165e-01 6.873940876425426172e-01 2.891753499151121232e-01 2.255523751245724906e-01 -1.601492538501819718e-01 -6.851062523163373719e-01 -1.124281070713289088e+00 -1.070844168938595242e+00 -4.865329092530199517e-01 7.206517928464192257e-01 6.308928331750335294e-01 8.634894994487158915e-01 3.930149478342138958e-02 2.601038198427371717e-01 8.632436706359440937e-01 -4.315915238521621511e-01 8.398177962442843203e-01 -1.975326899074412834e+00 7.813800896682985275e-01 1.775883069905193956e+00 3.446335008744064177e-01 2.099410849260913370e+00 -3.072672577952270667e-01 6.944183954620875010e-01 -1.004034182320747703e+00 1.003894968192292847e+00 1.150471245105319396e+00 2.176983429487770572e+00 -8.983267062405630998e-01 9.814276338198937299e-01 -5.717579240932872953e-01 6.015393646844300335e-01 4.856151973697606650e-01 -1.253343659402148813e-01 -2.571743367935400704e-01 -1.976223122265721832e+00 -1.188068438870749866e+00 -1.307985399062342857e-03 5.841237185294511081e-01 -1.772402231485200597e+00 1.752866941264391298e-01 -1.312963327884033027e-01 -3.448161470569010567e-01 4.119302591802008195e-01 -1.778129650020781327e-01 9.826274300606178125e-01 4.953202901950499726e-01 1.042846608077265369e+00 -9.841533528483603632e-01 5.818528459288221377e-01 1.658927696913446770e+00 -4.517932055740446207e-01 -4.057519498147398873e-01 2.376040357180694507e+00 -5.392608957753194376e-01 3.071821858193750088e-01 -5.550828608469143832e-01 4.035594790826145251e-01 -2.983793485555641389e-01 4.096910899287742325e-01 -1.239305751154232915e+00 -8.774162053113506721e-01 -6.192455650654762334e-01 1.191019850528264534e+00 -3.923307926189592010e-01 2.289809670258698970e-01 6.785097772948513184e-02 -1.491712828977157512e+00 -3.892787162638738918e-01 3.768160234122119173e-02 5.958687815572147849e-03 -5.974165565940988548e-03 7.522717709974174882e-02 -7.841553995829397827e-01 1.995705724647131585e-02 1.406279063106304461e+00 -1.372380756504468502e-01 -3.946698543753879296e-01 6.330958888918737371e-01 3.808177622331952450e-01 4.572381048377876511e-01 1.188515147876170186e+00 7.836098288596805572e-01 -1.113106631467053881e-01 8.959959604760638074e-02 9.020796697601891900e-02 -1.996485286398308467e+00 1.716545273069870481e+00 -4.771940719357117278e-01 -3.191877092211258926e+00 6.383924834303786877e-01 4.118869289456303373e-01 -1.175545800422181486e+00 -6.444512318386074190e-01 3.430965035638691707e-02 -1.646780125745832102e+00 3.694664889868936597e-01 6.196843037618751104e-01 4.748100018148649487e-02 9.071375432381809656e-01 -3.129653849318732028e-01 -8.357664152991756135e-01 -3.118047868576110382e-01 -8.055187140440971116e-02 -4.510526848236922071e-01 -7.255319794229043717e-01 1.163883067080061728e+00 1.315038714092531258e+00 4.133881893863293744e-01 -1.629792281090029604e+00 1.504001455578969082e-01 2.940605023088748576e-02 9.601293928786438503e-01 -5.757410830523275180e-01 -1.027959046852884084e+00 1.457858252387593367e+00 -1.443239299647158802e-01 2.285455854105071516e-01 1.568647421291281471e-02 7.694968069405131450e-01 6.611820613347915154e-01 3.742197553962752030e-03 1.656475473468487225e-01 1.510478395200421264e+00 -4.453588433278731773e-01 8.697589683027674434e-01 9.055308754886335354e-01 8.143226051899822293e-01 1.438490477883213048e+00 2.055502114882813203e+00 2.023976271042323916e+00 1.871629269008269869e+00 -1.202693509175960296e+00 -1.114367373570459341e+00 2.805956647469710075e-01 -6.366400075011446891e-01 -1.300319488944787549e+00 1.987765494717357750e+00 -1.529898216858106841e-01 9.094873767152132638e-02 4.848759637119522403e-01 9.835499830005272059e-01 8.497282281599312093e-01 -6.623436889881505474e-01 -1.202474463838539398e+00 2.054182764973171982e-01 1.873854369958377175e+00 -9.821706685821887106e-01 -1.428446546792318639e+00 1.957073157127889040e-01 3.560866920028885746e-02 -5.201836119175679007e-01 4.134196098443932432e-01 -3.152339603741535212e-01 -1.310827379913547475e+00 2.936603476549753400e-01 -8.904818388766070347e-01 2.163965219492236969e+00 -1.611200891098825139e+00 -4.941568494550608870e-01 -8.292760660961183694e-01 9.454446228005104480e-01 -6.565210943907908714e-01 2.010000729520688534e+00 6.781645723710362228e-01 4.755092343993363446e-01 -5.339658688739221670e-01 -3.684147016977015188e-01 -8.425168196196328174e-02 5.618012456419375195e-05 4.370530675515171271e-01 1.241685063843152470e+00 8.832372484414264813e-01 1.484098256817032002e+00 9.732996811095051548e-01 7.746854710529431642e-01 -8.475641403854575762e-01 1.041341282914003824e-01 2.295041523878063039e+00 4.783618484652736869e-01 -1.392451953565708722e-01 -3.752654175199643394e-01 1.251219745313782106e+00 -7.734129515716137160e-01 -2.849892637806316631e-01 -1.648134363574640604e+00 6.659604995103560188e-02 1.486180853853403538e-01 -3.268469826072545881e-01 7.753983719574758515e-01 1.749843235651421525e+00 -9.798431580229725879e-02 8.246216280055581604e-01 -1.684173732057254180e-01 2.193202997725101355e-01 -1.034415643333354673e+00 -5.897408652098629078e-01 1.428949811870433795e+00 -1.068843633616604949e+00 -1.539947092820460384e+00 -1.716209380811415830e+00 -1.183022780840971011e-01 -5.195986326676289568e-01 7.165736623841025832e-01 -1.233424696888481442e+00 -1.512088517033086665e+00 7.432999525491477133e-01 -1.027328520480770724e+00 -1.861883624054927189e-01 6.672330706236989650e-01 6.822727917080735338e-01 -1.633616427965431273e+00 -1.909862678123690483e-01 -4.247542110602506304e-01 -5.068439090224401422e-01 -5.883563505875837318e-01 -4.259847915148864406e-01 -4.454387469337652838e-01 -6.313845797485526656e-01 7.446633368681983001e-01 2.300905975587504759e+00 -2.151930634170463374e+00 5.561319422178072625e-01 -2.733858219239106990e+00 -2.011711366618527952e-01 -1.136452574917387048e+00 2.190640710429643701e+00 -8.179972310276785175e-01 -6.591119728381721332e-01 3.399090840461634899e-01 -1.756983219001386987e+00 7.093070604314458683e-01 -5.202596153308909344e-01 -1.834915548174148869e-01 -1.541671710225195779e+00 1.131414630235734631e+00 4.177818390734664988e-01 1.779450998545472340e-01 7.145644716601409763e-02 1.725447492757563372e+00 6.983334101669316785e-02 2.838105898912947622e-01 -1.489767196443572805e+00 -1.204002192419939554e+00 4.790183269419002188e-01 1.509241500340484210e+00 1.320886895706866015e+00 2.110123927786088371e-01 1.718690795901404389e+00 -1.546219987451272981e+00 1.002579920748024600e+00 1.913634623532317613e-02 -7.426070618502358389e-01 -9.577232874785701622e-02 -1.704630427509749246e+00 -1.049623339956641671e-01 -6.232330180812172271e-01 7.476340098171606607e-01 2.256848751717009938e-01 1.312262221279145047e+00 -6.858172973318079832e-03 -1.632761711247875835e+00 9.059296828554697090e-01 1.013485164191665344e+00 -5.120279059656296372e-01 -8.359268422028671985e-03 4.160239233434737116e-01 8.461895390249052351e-01 -5.036701040461564194e-01 1.191366344816656486e+00 1.520446364884280976e+00 8.896276461576686501e-01 1.156252449181447650e+00 -3.277403196734214874e-01 -1.386331835905261212e-01 -8.415991726132809880e-01 -2.107904850027090049e+00 1.079846188133795515e+00 3.082681818722070033e-01 -8.003724851449679489e-01 5.661829569444407073e-02 -5.530359311029480612e-02 2.783621272839192917e-01 -2.616994087815300851e-01 -4.289440639908241315e-01 6.055930982883114128e-02 2.803388079848952441e-01 1.037873539935782130e+00 1.347214068993171532e+00 -6.528231427404250498e-02 -8.259697085627981661e-01 -8.490336059388822187e-01 -1.407156093069195091e-02 4.651872311511450753e-01 2.320989577214532140e+00 -5.827742764474165282e-01 -8.643351704268626978e-01 8.539256113999978970e-01 -7.947312685296644696e-01 2.948246656906682972e+00 1.330103423440709143e-01 2.407967980079326775e+00 2.955385304151900705e-01 1.050667814024631719e-01 -4.280926557447926606e-01 -6.342811240240401327e-01 1.917522615427258881e+00 2.583383616035378472e-01 -6.015960092939593995e-01 1.600672575195526193e+00 -2.378993254471955532e-01 9.801062437999584764e-01 -7.168867722099738771e-01 -1.672939890128563034e-01 -2.539393742058485337e+00 -1.008764412769399321e+00 2.423161921862528878e-01 -1.437017343874589681e+00 1.078822109602779244e+00 -9.883066147431469606e-01 -5.698237273286109739e-01 2.966876873537925841e-01 -5.044051025749687334e-01 4.523825773200081390e-01 -7.353880825050005399e-01 7.726652940510602141e-01 1.570705454665993983e+00 8.113817410487392801e-01 -4.947807072736849499e-01 -6.852651025656469885e-01 -2.589583512617823491e+00 3.768671732425253329e-01 -5.592224257314974967e-01 8.572062635096504291e-02 6.571308900666833486e-01 1.136700112807514929e+00 -1.640207811770287849e+00 2.745359005799766772e-01 -1.721485175746744201e+00 7.203294977063495752e-01 -7.394474886884431220e-01 -6.212997150805233959e-01 1.028490043683842670e+00 4.986916827803423158e-01 3.467449129743178649e-01 1.657019100446912141e+00 -3.90207068143234969
[truncated: 3,648,657 more chars]
