# Supplementary material for: Bayesian inference of kinetic schemes for ion channels by Kalman filtering
Source: eLife. 2022 May 4;11:e62714. doi: 10.7554/eLife.62714 (PMC9342998; doi:10.7554/eLife.62714)
Supplement: Figure 7—source data 1. — Each of them has 10 ligand concentrations. The number in the file name reports the amount of ion channels in the patch. [file elife-62714-fig7-data1.zip › 500000current.txt]

-2.849301897949595430e-01 1.519198977804920636e+00 7.497180533268016367e-01 1.841698662035252232e+00 1.965699734584850811e+00 9.750624284652675833e-01 7.687008532265711125e-01 8.325474855903915172e-02 1.555952044882037200e+00 3.325219264296231936e-01 6.887301206123670472e-01 -1.452190283267447590e+00 1.178650749341532758e-02 1.023815394040294979e+00 1.822109220053773182e+00 6.541778492360713626e-01 3.622841020808117984e-01 -1.983064045882033444e+00 -9.284481203872194666e-01 4.498703320765012337e-01 1.337481667954211473e-01 -2.124141512301794266e-01 5.957072360797719401e-01 6.300831975533641716e-01 -1.303769195960086391e-01 -2.032880770511845903e+00 -5.150958591707804901e-02 5.272160845233798687e-01 -5.607015360962787076e-01 1.811119285682979640e+00 1.009209615740216170e+00 -2.079146830051106509e-01 -2.860165998596188586e-01 1.315784800102016261e+00 1.011910139654044416e+00 -3.811035760973279785e-01 -7.459917691221282787e-01 -7.092627682565073588e-01 -6.889200874032013200e-01 7.054326023434250859e-01 -1.190035743097916043e+00 -5.517339319925459451e-01 -3.740802919200445498e-01 -2.842748384791502492e-01 6.189715757172207233e-01 -9.463204529665580900e-01 -7.399599262540371702e-01 8.856963613134154478e-01 6.456362565320367120e-01 2.444355373606482695e-01 3.646035152697695292e-01 3.228535992674239630e-01 1.132058405099555021e+00 2.113062048159206341e-01 3.407626880164867922e-01 5.664841008492906838e-01 -8.894044964271901055e-01 -4.072071092331518982e-01 1.479793908275219394e+00 1.211458333692555511e+00 -1.164958589768470137e-01 -7.801366713326146748e-04 1.372274489985190415e+00 2.852273318013078374e+00 2.770209764016587362e-01 -4.942584888620054073e-01 1.827369700434954947e+00 1.474388112617462943e+00 -7.364136786244754873e-01 -1.703238937135153952e+00 4.342328497808262133e-01 -3.628475281492044568e-01 -1.418260349289737876e+00 4.113387469315456235e-02 -1.027616773898849090e+00 1.925209112151819113e+00 -4.689289296040435873e-01 -6.059147964462920921e-01 -3.504116571384108814e-01 -7.153825808215786841e-01 -1.622716218646598874e+00 6.844120915084418444e-01 -5.859855253216778026e-01 2.038986741836572136e+00 1.599019771488617847e+00 -1.844532213387906072e-01 -7.535192877337614226e-01 -1.049779525139722169e+00 -3.470025792328477743e-01 -8.574816279899888372e-02 -2.144036190652512719e+00 -4.425699687053722964e-01 -1.033248617141667269e+00 9.712186981880147618e-01 1.125645531961682710e+00 1.896117869015223167e+00 -1.340724915595579603e+00 2.575707762748419283e-02 -1.628666983509968191e-01 -1.113415326531301819e+00 1.226003007002188339e+00 -2.400830319419386127e-01 3.674278461749412861e-01 -3.487309390825268363e-01 -1.079783387829913455e+00 -2.171798747190294865e+00 4.168643104858608117e-01 9.768173539654011195e-02 -8.569687168209250139e-02 8.184915935033260093e-01 1.944707217305766678e+00 -8.696556962620843878e-01 7.176335962410093083e-01 -4.077488239564154293e-01 -2.377763613889080918e-01 1.153596099471390080e-01 1.054276879657717769e+00 -9.017478209929663535e-01 8.551731674251827897e-02 6.274046169301551734e-02 -1.117161963948001491e+00 2.752447047503006616e-01 -2.724264804533738094e-02 3.871921962474121903e-01 -3.903017239894884804e-01 1.299269750924066658e-01 -1.622523944742397806e-01 2.528710424450033578e-01 6.578139928967230432e-01 -7.936502904475034592e-01 6.330055247616953595e-01 -3.076021152418790261e-01 4.496631500832273809e-01 1.530770946516256670e-01 -9.151018785912454767e-01 -9.708856533182616544e-02 -2.874895195765065359e-01 5.059309269359469896e-01 5.512874927067834552e-01 4.417235863582696931e-02 -3.503686314058457318e-01 -4.371721808603767356e-01 -9.025131179714581675e-01 -1.305966893028638887e-01 -5.983214541675107023e-01 -1.337207530267079170e+00 3.001708821568214169e-01 -7.902910930152525770e-01 -1.781906597799347125e+00 -8.417756320914860924e-01 -1.031494710046792079e-01 -2.537265911774313043e+00 2.303589612586531277e-01 -1.506100359223417895e+00 -2.164133704241010259e-01 2.516815250559383821e-01 -2.761317704820795527e+00 1.233719848594523549e+00 1.308279549614010051e+00 1.638505686921488458e+00 1.023005072407394467e+00 1.140451070348602186e-01 7.881822698060628740e-01 -4.696498784645025126e-01 9.929537597668091076e-01 -8.646550894368839613e-01 2.173253522000483162e+00 7.049694080360601189e-01 -1.197608804614674671e+00 -4.554656141209013076e-01 6.180456775724532115e-01 -1.046218619326654053e+00 -1.200476634388098818e+00 -5.199190663908402898e-01 1.589126133460868839e+00 3.609577976581858083e-01 -1.226694914676536574e-01 -4.312664211243061319e-01 -6.282115378166797104e-01 -2.021775385843580075e+00 -5.391811766504231995e-01 1.580047649949253286e+00 4.274010945371579107e-01 -5.756148747869364035e-01 5.559069138465253523e-01 5.032844763120754017e-01 3.789370579139934581e-01 -7.808278045857860450e-01 5.690873569814179633e-02 -1.129021236053809218e+00 -7.689005966206001741e-01 2.451020273513105918e-01 -4.127216882482875326e-01 2.042762957695586579e+00 -5.765999662385671298e-01 -2.976083395646308624e-02 9.042178434014990218e-01 -4.772976662887948862e-01 -8.988484987661116143e-02 -1.173632928010095888e+00 -6.495755066817632262e-02 -1.698044946626954266e-01 -9.132297309673537145e-01 7.043695045887810036e-01 -2.533040043473395730e-01 -1.164469929123568281e+00 1.480042978226312922e+00 6.757927777895449406e-01 1.657052628200575306e+00 -1.262265849272703189e-01 -4.862220547397959058e-01 -1.905564794535698214e-01 7.877228047889817120e-01 8.420364153956544362e-01 1.053848107600522388e+00 -8.645485726569487328e-01 -1.510426244835966880e+00 3.156031970055434566e-01 1.411280040575388917e-01 -2.387378686078197365e+00 -2.537578040299267035e-01 1.440944224309982924e-01 -1.287593875022355894e-01 5.707873399700270217e-02 9.725769199599207937e-01 2.402970755411583670e-01 4.923540644692002144e-01 6.707225592132566305e-01 -3.554178662973668523e-02 2.490455039101776014e-01 5.700339069155955229e-01 3.929707196673066782e-01 4.652523317231718192e-01 -1.189159053551252926e-01 6.394214240693383289e-01 1.478061621837314599e+00 -2.815987913621093242e+00 1.172867005150646513e-01 -2.103900733318482263e+00 -3.640936870137824188e-01 -4.623448438768187896e-01 -9.476364155504809483e-01 1.562960681505987381e-01 2.897589649809117596e+00 -5.723323759696449103e-02 -8.986579588126611950e-01 2.203539048515638754e+00 1.283865067990753950e+00 7.172228475827251426e-01 -1.378437756457147056e+00 5.730549221886342970e-01 1.410214865434350706e+00 3.931391686050095813e-01 8.634812996467716717e-01 9.180940771991509264e-01 -7.761459212794336038e-01 -1.072089402638479738e+00 7.062085575527470294e-01 6.180745508455895987e-01 8.890566862998203757e-01 1.847496509512960960e+00 -1.189075089987750244e+00 7.841897318867291355e-01 -6.925874174319373022e-01 -1.899303048220229717e-01 1.767577741469100183e-01 1.750042224931290871e-02 3.969381069351467506e-01 -8.639862458688702951e-01 -1.146815383973450730e+00 1.203528118125982038e+00 1.274883478247438529e+00 -4.370501726775802287e-01 9.597102173027151073e-01 9.245801117669490976e-01 2.663081811565023438e-01 8.379505119528373180e-01 7.234940646272468578e-01 2.925703154866231004e-01 9.543044669378143441e-01 -1.468752334290315931e+00 1.096317692727193815e+00 -8.831328132543277143e-02 3.977752228521496680e-01 -1.014164015580647921e-01 -1.281986992275780390e-01 -1.215771011377490884e+00 4.235792696649277878e-02 3.517861725710573761e-01 -9.861277536874893945e-01 1.652201049131801991e+00 -8.393339954360934385e-01 -3.784748662643227513e-01 9.531206805880899635e-01 1.034156409157050538e+00 -6.179045067443688088e-01 -6.718816607633932847e-01 1.113238032484200390e+00 1.116136473259824680e+00 -1.186457832787102706e+00 1.468683386977192029e+00 -5.393550929091071033e-01 1.850902638106495246e-01 9.794180828667063965e-01 -1.475650813882401213e-01 -2.025065161924010093e-01 2.023659837955138929e+00 -1.046253079487168725e+00 1.765350804754573844e+00 2.267815507754784132e+00 -6.594434877431994135e-02 2.370632505765632725e-01 3.293788854229495744e-01 -5.907004210449787185e-02 -9.551523181520684691e-01 6.620055661886854459e-01 1.247039998026615359e+00 7.606390569283140446e-02 1.270453510856912605e+00 5.762249773426635358e-01 1.090494175021703149e-01 -1.067295558018586998e+00 3.093677766608654567e-01 1.679234641148865448e+00 -6.076240426231017955e-02 4.954692360338151524e-01 5.736511232066031640e-01 -5.278361071939303983e-02 -1.012628453326301692e+00 5.876572867090161800e-01 2.693909223387911389e-01 -5.540367648172445092e-01 5.899977196273085145e-01 2.491055927018440974e-01 4.561506708819799139e-01 -1.546050004656053911e+00 3.244892219915917336e-02 -1.333883459911950675e+00 1.071935840531416773e+00 -5.406634600406468039e-01 -5.013893729994506332e-01 -5.301198124721694382e-01 -5.871365662306812228e-01 3.433814478157687367e-03 2.385588134903309648e-02 -6.042675485736569430e-01 8.355220961067444385e-01 1.470176582717459768e+00 -3.079887518799079849e-01 5.861763846244660847e-01 -2.352612623890795174e+00 2.074549120128385271e-01 -1.270186721617806658e+00 -1.065463524628402769e+00 -7.124530244511023680e-01 -1.339551887005206554e+00 -1.679182127386655010e-01 1.596087995055547104e+00 -4.350266861290729148e-01 -8.313782014824619981e-01 -6.160311892141335788e-01 -6.694919692944174550e-01 -6.480822104518567661e-01 -8.476372149684642254e-01 6.452236891245655137e-01 8.497774623304029662e-01 -2.903243955344387839e-01 -1.861794810054127614e-01 -2.984406768219969863e-01 -1.318105300146260872e-01 -1.717255503479432344e+00 1.102844131091470281e+00 -2.539443938782695587e-01 1.891411169347081200e+00 -9.636874541733190247e-01 1.032844364894641154e-01 3.457952618702647696e-01 5.271050379931433438e-01 7.140908728835728692e-01 -1.070251270990783654e+00 8.294805780989474853e-01 6.297011071612862443e-01 1.293006406727555513e+00 1.505379105121757322e+00 -1.665202750877095017e+00 -6.856502401908031175e-01 6.764769827103749300e-01 -2.132513962566055521e-01 -1.865793764640873764e+00 1.690684302965190511e-01 2.510364652619631265e+00 -5.210703366881573873e-01 -7.313271316499068142e-01 1.809219635439343055e+00 9.151717436840608455e-01 -7.549694099536145009e-01 1.527605033169724624e+00 3.697532448861560184e-01 -2.987342362875959001e+00 1.037734211416086794e+00 -7.891112956295731617e-01 1.131804267472205305e+00 1.900301753924605597e-01 -1.444745907516940875e+00 -1.143058607219492151e+00 -1.238189274770799209e+00 4.096532781503153253e-01 -5.553624330934950892e-01 -2.263728633602386520e+00 6.491841240382474620e-02 -8.212475369810583459e-01 -8.724627664444663255e-02 -1.502105609887305127e+00 1.165488175005165508e-02 2.417416866567078104e-01 -4.795472156131173058e-01 6.251912878553057551e-01 7.877869799913062021e-02 1.085406259091171721e+00 4.424666124752080765e-01 -5.946646021863208897e-01 1.677573276532421165e+00 -4.797367492043203563e-01 -3.834775346340271174e-01 1.051992652269951423e+00 5.489840630832976132e-01 -1.900846237036730446e-01 -1.171403025121884545e+00 2.693908419092858053e-01 2.083357992623942501e+00 1.128696615434999773e-01 1.561135527204209894e-01 1.078194255672369595e+00 1.128646742013873272e+00 -5.068759967686957690e-01 -3.404493735209135896e-01 7.385738125539337284e-01 -3.013706721306384506e-01 8.513513396785798992e-01 3.458949166308054601e-01 9.073578225786152474e-02 4.631264839808164058e-01 -7.463153257509095306e-01 -9.822343442785136380e-02 2.737918696018797338e+00 1.213224439671061194e+00 8.917755162452505324e-01 4.469201561484938412e-01 -3.413282706315066140e-01 4.360560643394600366e-01 -3.096658530242898943e-01 6.526086324965978402e-01 -8.023911812720700976e-01 -8.226232774180555207e-01 -2.088724806251865129e-01 -2.105816928434409152e-01 5.612690872824894761e-01 2.791564015255822540e+00 7.817255378530694188e-01 5.929834685457906485e-01 -7.847360639917373704e-02 1.029191546818563729e+00 1.188295250224571831e+00 4.410864468177784214e-01 -4.012209506621174926e-01 5.136905344010052055e-01 2.532751395441226183e-01 1.028832992838041305e+00 1.455738330529592117e+00 1.947977340699130200e-01 8.266200496704141365e-01 -2.370302012170162342e-01 -8.114729006589639360e-01 6.866073120105162797e-01 -4.458773453143040633e-01 -3.806575639386660659e-01 -7.290453468788107294e-01 5.325315671934408579e-01 -3.993049829109576176e-01 -2.707250439180269863e-01 1.343894206369971700e+00 -1.092580569547426439e+00 -4.469354045481138682e-01 -9.358215834025764845e-01 -8.621198957301075272e-02 1.562919574926815436e+00 -1.415823311859877032e-01 -9.049301987595352870e-01 6.107448611797430260e-01 -7.736510914475801526e-01 -1.760917766472978263e+00 -7.641184921089946291e-01 1.271442198032153303e+00 9.289697319201154491e-01 -2.905388053484153077e-01 3.827936831018162178e-01 -1.881006286430964902e+00 6.544010301609383129e-01 -8.488113991532143521e-01 -1.026034444828009873e+00 -3.879460397264589133e-02 -5.328683017388140541e-01 1.714561213330874967e+00 1.227964034573791219e+00 5.099951163777073360e-01 -1.336076322265076222e+00 3.197044485391490332e-01 -9.799156632857127791e-01 1.176228453545027142e+00 4.308504403780998859e-01 1.236629518698791674e+00 -1.956484468071711280e+00 7.511254000859299840e-01 1.309727658843498510e+00 1.725725257178973848e-01 -6.774469105094020893e-01 1.485527149005512859e+00 -6.816552524802316215e-01 -1.992790837144006733e-01 -6.358728703648691694e-01 8.832505020106524718e-01 -1.458163876749148269e+00 -5.311596721237373808e-01 -1.446826320484575490e-01 2.363720857021759936e-01 -1.353668924059695300e+00 -1.391061226404451401e-01 1.489317194925185550e+00 -1.294225884640142654e+00 -1.828007972206899534e-01 -5.636683254900810569e-01 1.224353545617326455e+00 -1.164356087237926385e+00 -3.402917513885154177e-01 1.088242240036670250e+00 -2.570503694321525923e-01 6.966792843825302395e-01 -1.499654161286263498e+00 3.865465643981518679e-02 6.071918623634782186e-01 -5.957496240123268949e-01 1.302288000663651912e+00 -2.244576631189634686e+00 6.240600186147873263e-01 3.945147780439409169e-01 -9.496794055133723766e-01 -1.746874199297810071e+00 1.242267809292669556e+00 -2.073051216699268728e+00 9.730717082589549483e-01 -3.401718325187548797e-01 -6.140193358143966051e-01 -7.707540375533384891e-01 1.623161260744606205e+00 -5.319239364695991235e-01 -6.019954281120439843e-01 9.342495873829935737e-01 -3.639566430614513126e-01 7.349703836173282490e-01 1.489823238175878028e-01 5.742145378777824272e-01 5.520396445151787984e-02 -1.196571584129085153e+00 -1.089932317682542839e+00 1.155108699883887619e-01 1.209668086390993214e+00 -1.174600899488846606e+00 3.049448163187316041e-01 -5.059356466829044718e-01 1.121142899732702203e+00 1.545773804640619975e-01 7.852021800166263388e-01 -5.563228142869215687e-02 -3.988066665846583536e-01 -2.272348183299224833e-01 -1.058550064842148863e+00 -1.083937686547826323e-01 -1.414279803809013192e+00 1.072623181259701880e-01 1.338651929864215773e-01 -1.863031692478852586e+00 3.708517990889967919e-01 -7.899701632722070377e-01 -5.142573295930288335e-01 5.932903618147468139e-01 1.279059442226436527e+00 1.098804519794829737e+00 4.530314794750578411e-01 5.688588613200779021e-01 4.188542447790358225e-01 -7.335491415036572427e-01 1.227342467489588529e+00 1.305457346681607511e+00 -2.913090671671245691e-01 -1.275578686404075013e+00 8.814235256020648279e-01 -1.328041980164027247e-01 -2.270295091390866007e-02 3.768642309552811681e-02 9.869426210078657835e-02 2.014989271810033955e+00 7.834562970387727310e-01 -1.024469801690442772e+00 1.263640422975433664e+00 9.617345506988521642e-01 -6.731014470878202705e-01 1.296466307557805619e-01 -1.883505322773655788e+00 1.441415827060718580e-01 4.015002932784099143e-01 -1.232855254467789985e+00 -7.087909803677017173e-01 -1.563273262297606658e+00 8.338102913724579901e-01 1.267596791399843381e+00 -1.021551136743318322e+00 9.365587774649046793e-01 4.121184531271220863e-01 1.084575679287615863e-01 -6.843726422238949336e-01 -2.405033791710967095e-02 1.181836986983145765e+00 -3.149178436738679365e-01 5.308687527362055958e-01 1.188985864405667503e-01 -7.155679472338879465e-01 -7.530271842944978866e-01 4.760835490437984596e-01 -1.575967072869397523e+00 -5.878324198603123163e-01 -1.466954256950528113e-01 2.115840399468366662e-01 1.601701700424320363e+00 -8.680619096519232025e-02 -8.692783954375246092e-01 1.998658377308052125e-01 5.439034125663249064e-01 9.778149389265448077e-01 -8.158109653476139922e-01 1.094535829567955670e-01 -5.013369480008782464e-01 -1.271630582796682063e+00 -7.380535626523666570e-01 -2.292321939482797333e-01 -1.172929468869400721e-01 -8.913888493078243602e-01 6.732401313899391004e-01 -7.865595725662621884e-01 -1.308880511862176244e+00 2.277021076219755968e-01 8.709370454979966647e-01 -4.763846220421656397e-01 2.506644932712383422e+00 -9.418088564253014328e-01 7.290630052934496952e-01 6.606361094774744203e-01 3.537250256609867360e-01 -2.237882694371137404e+00 -3.369775884446249425e-01 -1.452874059141229912e+00 1.634553216144459253e-01 2.105370557585322100e+00 9.780663843688786052e-01 -1.452226878942136645e+00 7.205784453038708293e-01 4.648690649738473901e-01 -1.071017750980275407e+00 4.636251005904933331e-01 -3.879934719570549695e-01 -3.161872668477481718e-01 -6.852365099829954564e-01 1.563615332591796747e+00 1.544390602359043019e+00 -1.149980674436707817e+00 -4.375693790345283607e-01 1.309685447366338851e+00 2.106108663826698368e+00 -8.539408541989546020e-01 1.153742757382260065e+00 4.750553214233151911e-01 -6.570740112018943480e-01 -9.705521100241569776e-01 1.998113388003395496e-01 5.110092247451404335e-01 -8.343289523864088064e-01 7.601518169397439850e-01 -8.105695438629284544e-01 -6.400020943803529094e-02 -7.185988204991485828e-01 6.155579612477781737e-01 -8.062300386567425314e-02 1.926294329485921164e+00 1.197292682851806900e+00 -1.059599552845933434e+00 -1.428180042750591960e+00 1.775506721521556752e+00 -3.834662361185637858e-01 8.331101277064387745e-01 1.828283576914551539e-02 -5.170411546499059652e-01 -1.329513139471291128e-01 -1.047542480391650654e+00 -1.394192172122245221e+00 -4.896320732617914229e-01 1.580646090056298525e-01 -3.048191773775079660e-01 2.795669293256148435e+00 -3.500128796775786588e-02 -1.525660249292105419e+00 -9.490698192489094298e-01 2.617463052908174381e-01 -1.258302703531122058e+00 -1.521731813086905305e+00 4.726004855363055701e-01 4.652182009406657937e-01 -1.351989994950695495e+00 -1.157517842418293030e+00 2.067052279318396302e+00 -4.954280475303836084e-01 -1.639647533039688021e+00 6.666433136142944083e-01 -7.400976985792421248e-01 6.106833203952626299e-01 1.332745397205679971e+00 -3.710848382544661428e-01 3.834096317256114883e-01 1.523321164662305494e+00 2.135778686266210702e+00 7.558437404853223240e-01 9.353965478313565340e-02 -5.867798250335978238e-01 -1.206431294734500170e+00 7.299303071514546826e-01 -1.925461573125725190e-01 2.954538705769927387e-01 -1.194784816267399519e+00 2.301707384214734198e+00 5.156898172194905872e-01 1.947380603799070409e-01 1.171524340984316792e-01 4.972583851131880395e-01 -6.533771665191243638e-01 -5.446215744189847330e-01 -3.035636334330067410e-01 -2.556756771102047576e+00 -2.137939652131616075e+00 2.864099436575083257e-01 2.232491237984613186e-01 4.259729380196889958e-01 -2.414266652636176680e+00 2.320047202299988509e-01 -2.908882019034461086e-01 2.215702389729641217e-02 -1.453891952890862260e-01 -2.216267728647941249e-01 2.493386758774554401e+00 1.950383099189644254e+00 -2.535407925113686844e-01 -6.671833007933007931e-01 2.588362067698639635e-01 -2.154339523604738571e-01 6.624016538862596004e-01 -2.435453596758277994e-01 1.186536040603938913e+00 1.534126913881832754e+00 -1.557718658392321265e+00 -4.505617696018457408e-01 -4.717751746201879759e-01 -1.057037666797952108e-01 2.011938264969261592e-01 4.447602955536310021e-01 4.955944320494543032e-02 6.346587617718693064e-01 2.475280157877723930e-01 7.883385889095867460e-01 -2.281673542914552932e-01 -2.948552789080569614e+00 2.401716008711706873e+00 -5.582376322838930038e-01 1.521680694176608339e+00 -5.210716092341323158e-01 4.748687395848585346e-01 2.348396237110414800e-02 1.294374761007379249e+00 -2.590267519462119861e+00 9.134462900736345370e-02 9.812257386810275817e-01 1.181654901210565267e+00 4.025786495162624740e-02 7.314976947565099419e-01 4.504230623469259731e-01 -5.660774219713411437e-01 -8.452622983463338180e-01 8.760665881896967377e-01 -4.758707254309125778e-01 -1.408469803209955407e+00 -9.567625689309157411e-02 -1.693173334203065539e-01 -3.423310422812695930e-01 1.979585831586205824e+00 -1.043785841644875534e+00 1.708818742129909751e-02 -1.606125951850762290e-01 5.570409475438471425e-01 1.507581999074493750e-01 1.398989531227076977e-01 -1.355112276249241354e+00 1.477496916580915087e+00 -8.198726531424916919e-01 2.029277293608178490e-01 -8.295709992227798812e-01 7.297160188283811910e-02 1.316981513018642858e+00 -8.853548038841728696e-01 5.662956044079885398e-01 -8.717064555892890532e-01 6.530217466674546056e-01 -1.459194134119550457e+00 8.512472607429416582e-01 3.163518094508752654e-01 -2.568492200165262140e-01 1.301518813646491968e-01 -1.076456013342826507e-01 1.649358454588260692e+00 3.385706169725591352e-01 4.453799847994112659e-01 1.578239842617530808e+00 8.654651229185376105e-01 -2.312144982993927927e-02 -1.313308312640017128e+00 1.453898313920382879e-01 -1.331437517806363102e+00 -8.595594143933292797e-01 6.840425838078278975e-01 9.251214364700904857e-01 -2.870373336813966114e-01 -2.294133604619765787e-01 -2.671728254528378255e-01 -3.352928979949072463e-01 -1.305682382953796961e-01 1.258845923186399096e+00 1.568685546636183981e+00 5.704179280785717679e-05 -1.944252306660160023e+00 -1.012665966729453970e+00 7.370662070704590008e-01 3.453680388552044511e-01 -2.006692221049143576e+00 1.307200201930230676e+00 1.729853135868172631e-01 -3.705621304543108563e-01 -1.270656627248504700e+00 6.580815908291508531e-01 1.100920962109302792e+00 8.559414585937394904e-01 -9.806312586232462936e-01 1.528708579580552396e+00 -1.836996094742716634e+00 2.247389498237341687e+00 -3.557103845378133816e-02 -2.657163568906243389e-01 6.122743928661832369e-01 1.566260645197469215e+00 6.527682614255385651e-01 7.121058526669069577e-01 -1.453463750267917298e+00 7.110336340471220540e-01 -7.300991799786912817e-02 1.054017693775474163e+00 1.252195395619615015e+00 2.049666131004019010e-01 1.212749505658074767e-01 1.823425650604710846e-01 -4.069078327721275534e-01 4.090931516268196955e-01 1.336461209746466761e+00 -3.257637297053403991e-01 -8.375869127502275635e-01 -1.014587062688100616e+00 2.394564271814855760e-01 1.602819720119522895e+00 9.098681259195132154e-02 -2.640851262863336046e+00 1.149480682703258871e+00 -1.555714522485702522e+00 4.220463779395928761e-01 1.285387720270873224e+00 1.788919006131563183e+00 1.323564541862793043e+00 6.876926428785523626e-01 -4.162250719907034657e-01 -6.489670268835936451e-01 1.359106655396555619e+00 -1.115225218814917429e+00 7.514187238553771131e-01 6.734951751446148771e-01 5.461932208960725843e-01 3.871564122790054907e-01 3.443240088505518104e-01 -2.921113778693053553e-01 1.769958327970657219e+00 -1.313199969353750385e+00 9.963098294492273022e-01 1.895621874889220404e+00 5.532683903977814177e-01 2.167327935068464329e-01 -1.743220545518453513e+00 -9.309015600125479795e-01 1.614448614416764960e-01 1.487811291937591429e+00 -9.855292745254793374e-01 -2.162570472562871382e-01 2.298604144622208967e+00 -1.126927515778220368e+00 -5.518552483764245231e-01 2.224573877594413496e+00 4.508447731304390249e-01 7.694873726165607497e-01 5.059078595766441921e-01 -9.170479645112233902e-01 -8.523597629430701428e-01 -1.010145860013707653e+00 -1.273830432635310261e+00 -4.647795071343268636e-01 2.107595477928362104e+00 4.763662985164121011e-01 -3.887584846412137640e-01 -3.075485055992835948e-01 -3.754331050236719980e-01 1.801925041852505682e-01 6.010202848102364458e-03 -2.498835039940601188e-01 -7.446917026493228287e-01 1.857824907893571575e-01 -4.587858408611865113e-01 4.218908068020454927e-01 -1.324884895625069614e+00 8.092299911198942430e-01 -1.278655543726230914e-01 -5.166024393486164934e-01 1.436136668432822283e+00 -4.451517577019028504e-01 2.419171469301506949e+00 -1.543276531872838087e+00 -1.738799715338434693e+00 -7.891601643159193991e-01 1.145737782768680546e+00 4.514874551393420199e-01 -3.078873941578311180e-01 -5.888583395048623270e-01 9.756882594901101768e-01 -8.983463823936038706e-01 -1.524907416684162964e+00 -8.114606442678209408e-01 1.123011584975897037e+00 -1.089462434547252334e+00 7.320394569189636602e-02 -6.699405535083395868e-01 -6.570043359138644234e-01 6.544937933638856897e-01 -3.681448674675769084e-01 1.321987614771420905e+00 1.231655568118365407e+00 -3.379481473656200108e-01 7.837649396663033396e-01 1.104843755761926616e+00 1.268969231400715270e+00 -1.148019795009298072e+00 5.018983180652326626e-01 -8.290674419870699974e-02 2.610538491910684988e-01 1.522464086227469204e+00 -6.354091457074441118e-01 8.453488227335552718e-01 -3.902986178559096908e-01 9.885645197452144206e-01 2.971937410183516981e+00 1.187550228336027747e+00 -2.910592227269240273e-01 -5.542309131569248155e-04 -1.257744373079655809e+00 -1.999133317870586124e+00 -3.524349118032800710e-01 -6.967965338641654016e-01 -4.534990864888883699e-01 4.667007426768767647e-02 -1.244883647233303581e+00 -2.415308369299003388e+00 7.993014946867047499e-01 4.891173886716732033e-01 1.850346847772546210e+00 -3.125526467217727977e-01 4.205649820699039476e-01 -2.744984348196503193e-02 5.449556086444775627e-01 -1.373958176528820907e+00 -2.260719149688711627e-01 -7.046878379471309684e-01 -8.123303073040392119e-01 1.013424707682502479e+01 6.666737252182298334e+01 1.468255624338706582e+02 2.859916233954784275e+02 4.328358565754514871e+02 5.896646608251535326e+02 7.741117445045028944e+02 9.777551713202495876e+02 1.213266377535654556e+03 1.422289592966839791e+03 1.637910821509015250e+03 1.899142582856939725e+03 2.184625141040113249e+03 2.454718852876860183e+03 2.747172557040029460e+03 3.064064266409999163e+03 3.379925850480652571e+03 3.713505578384095315e+03 4.019842322775191860e+03 4.355112294669694165e+03 4.685930189524183334e+03 4.984979157845407826e+03 5.360736674260457221e+03 5.717594997613375199e+03 6.066867452519833023e+03 6.442355043981208837e+03 6.763458789062785399e+03 7.110797326064653134e+03 7.477580717238502984e+03 7.819300034589225106e+03 8.198880726044591938e+03 8.542049388978153729e+03 8.921889650185070423e+03 9.307702798691236239e+03 9.621276049868591144e+03 9.978275064705307159e+03 1.035887594587051899e+04 1.070683169360004104e+04 1.105878743344257236e+04 1.143257443408624931e+04 1.177198275718197328e+04 1.212620422257735663e+04 1.246163889922288945e+04 1.277806992397868817e+04 1.312770746607658111e+04 1.350285987262435083e+04 1.386106112849084457e+04 1.422283943797020220e+04 1.450872807479244329e+04 1.480171305604646659e+04 1.516254684204232399e+04 1.551922590002686775e+04 1.584885841292826990e+04 1.618649350789988057e+04 1.654056173786797444e+04 1.687742155130078027e+04 1.719896557810540617e+04 1.751104940763083141e+04 1.783320170032840178e+04 1.812336354417436451e+04 1.847155592803593390e+04 1.883704698827578250e+04 1.913209888248204516e+04 1.942052513213838392e+04 1.976837641036453715e+04 2.002421137043483759e+04 2.028889033611639024e+04 2.063488725685123063e+04 2.088752965361992028e+04 2.114134705452098933e+04 2.146427013030496892e+04 2.174320434340328211e+04 2.205227631215357906e+04 2.230031298639293891e+04 2.262850563203703132e+04 2.296204067916788335e+04 2.326840707007788660e+04 2.358887539578182623e+04 2.380657583000189697e+04 2.408316311581375703e+04 2.434564748801495443e+04 2.461131948822362392e+04 2.481621364917018946e+04 2.504030261618246732e+04 2.534298223206326293e+04 2.559311663488233535e+04 2.585495277297064240e+04 2.606329153669179868e+04 2.630276198605031823e+04 2.652566150920398286e+04 2.675568669997709367e+04 2.706634997648609715e+04 2.735348336663065129e+04 2.754579714199836235e+04 2.774319197051303854e+04 2.800914172825295100e+04 2.824866057246569471e+04 2.847816462313474403e+04 2.870688351302167575e+04 2.890020393765670815e+04 2.911523961750735180e+04 2.930827171983530570e+04 2.955185885858950496e+04 2.982436270678814253e+04 3.004569140218166649e+04 3.023306718044801528e+04 3.047806044136536002e+04 3.066011153117593494e+04 3.089203867239101965e+04 3.112608532873099830e+04 3.131579895811281676e+04 3.152143207926206378e+04 3.173644407682477686e+04 3.197599474399682003e+04 3.217813179710753684e+04 3.232702630115489956e+04 3.254261279646343974e+04 3.275300349410919807e+04 3.292314777601769310e+04 3.317039359767685528e+04 3.335900879225363315e+04 3.351776631637335959e+04 3.373659395228614449e+04 3.390811589671456022e+04 3.415145674428784696e+04 3.431771521072654286e+04 3.450676423258886643e+04 3.471044509436874796e+04 3.488242216033340083e+04 3.508023025363974739e+04 3.528264689059622469e+04 3.544989919474645285e+04 3.560022737202569260e+04 3.574542426146442449e+04 3.597711041953956010e+04 3.612301501349211321e+04 3.628730385162829043e+04 3.645636444366368232e+04 3.667162474025810661e+04 3.680941962858835905e+04 3.694302939362104371e+04 3.710306621744055155e+04 3.728208385535638081e+04 3.746646354274265468e+04 3.764206096531971707e+04 3.779357503328016901e+04 3.791589351200601232e+04 3.815099966351372132e+04 3.826605891138654988e+04 3.841620993068176176e+04 3.854972925030800252e+04 3.870983100334063056e+04 3.887058191535405786e+04 3.900081513479096611e+04 3.911448817928444623e+04 3.926278920658583229e+04 3.937738381597537227e+04 3.955789856372987560e+04 3.972551786510171951e+04 3.986771812717644207e+04 3.996102944702153764e+04 4.016304139655423933e+04 4.029733212084443949e+04 4.039926685374409863e+04 4.054861253998336178e+04 4.068782650252791063e+04 4.072882918273523683e+04 4.087240422414958448e+04 4.096997353675110935e+04 4.111984163221615017e+04 4.120006292827732250e+04 4.135748220292204496e+04 4.145705750879399420e+04 4.160896583121289586e+04 4.166621056346310070e+04 4.174694862606467359e+04 4.192441325428384152e+04 4.196681790953509335e+04 4.213751037929549784e+04 4.228306105982867302e+04 4.239676964106073137e+04 4.252166182000494155e+04 4.267727207476159674e+04 4.279323259877790406e+04 4.295148687002580846e+04 4.301964191008162015e+04 4.314985890071308677e+04 4.316363282298900594e+04 4.329992480792108836e+04 4.342343513606389752e+04 4.357067208892254712e+04 4.368245320696756244e+04 4.380885336664522765e+04 4.386368442283292097e+04 4.402329592016404058e+04 4.416306855182164145e+04 4.427091794401421066e+04 4.438830546722449071e+04 4.444117540403523890e+04 4.457442592320730910e+04 4.472876947703563201e+04 4.477143231618982099e+04 4.482293486283753737e+04 4.490388831714878324e+04 4.496538740838220838e+04 4.506331268722474488e+04 4.518095904511507251e+04 4.527622965561025921e+04 4.544870240379014285e+04 4.550333658535662835e+04 4.560462076979592530e+04 4.570506537888454477e+04 4.584875334581530478e+04 4.598563986512432894e+04 4.603209168775255966e+04 4.609466032573513803e+04 4.622307571392645332e+04 4.634676750434791757e+04 4.636536929535674426e+04 4.648274293763431342e+04 4.655977082800665812e+04 4.666770203193310590e+04 4.673444070709549123e+04 4.684216359846729029e+04 4.693461306902484648e+04 4.699346294371752447e+04 4.713803696889260027e+04 4.717416068359158817e+04 4.722887843504362536e+04 4.736827932478011644e+04 4.749405240975893685e+04 4.753360545187991374e+04 4.764493347993781208e+04 4.770794781062852417e+04 4.778242424930121342e+04 4.788622320607543952e+04 4.796969689722268231e+04 4.799747693244870607e+04 4.807962240218259831e+04 4.817968986927090737e+04 4.826819970562028902e+04 4.831790103795257164e+04 4.838850469592605805e+04 4.839978213714038429e+04 4.847684861031846231e+04 4.855106203896059742e+04 4.857366615708111203e+04 4.863188725831416377e+04 4.868841697220742208e+04 4.878360136759606394e+04 4.884477178107565123e+04 4.888748575201814674e+04 4.890662470953071170e+04 4.892930814656439907e+04 4.900405975869399117e+04 4.907294457793706533e+04 4.922707169227991108e+04 4.928696171676644008e+04 4.930573264648931217e+04 4.939711982850611093e+04 4.949212457318908127e+04 4.954045567735427176e+04 4.968266353026529396e+04 4.969796948112685641e+04 4.983988269616243633e+04 4.990281536204980512e+04 4.986235041927191196e+04 4.999001877510554914e+04 5.007923703008743905e+04 5.015913341929972376e+04 5.014561726973161421e+04 5.022342192749228707e+04 5.029484285860691307e+04 5.035003637771023932e+04 5.041021875593919685e+04 5.048041365252342075e+04 5.056556284250960744e+04 5.064938852127149585e+04 5.067000924188097997e+04 5.081013174238723877e+04 5.078880841739085736e+04 5.085869229990397434e+04 5.099865361027667677e+04 5.094040738778549712e+04 5.098392392259845656e+04 5.103545282423291064e+04 5.109584446394792758e+04 5.112574183597835508e+04 5.114733525565896707e+04 5.119817586084824870e+04 5.123524634718815651e+04 5.131647456363013771e+04 5.136932232090086472e+04 5.148200002247544035e+04 5.144614553842734313e+04 5.149873170987231424e+04 5.163935827579277247e+04 5.165618543332457921e+04 5.167788460076807678e+04 5.177088005816607620e+04 5.176480303930387163e+04 5.183359755608358682e+04 5.187913373235511972e+04 5.193459351710133342e+04 5.201172549849321513e+04 5.203779508495595655e+04 5.205633233476825990e+04 5.211861107784812339e+04 5.216888901890971465e+04 5.230059134989840823e+04 5.231760557089786744e+04 5.235543802803664585e+04 5.234107898216713511e+04 5.234825975661650591e+04 5.242075661759051582e+04 5.244250930486767174e+04 5.240118768926745543e+04 5.242638841159379808e+04 5.239758842043349432e+04 5.250502996933983377e+04 5.255198972864873213e+04 5.257112732634124404e+04 5.259211586394489132e+04 5.267196007877646480e+04 5.270021231139098381e+04 5.282342286615399644e+04 5.295234283130640688e+04 5.284498626567702013e+04 5.291646902008042525e+04 5.291419121263265697e+04 5.299774207266705343e+04 5.301766453145426931e+04 5.308579153253496042e+04 5.312187231926248205e+04 5.316649666736384825e+04 5.320983104619492951e+04 5.323187155325261119e+04 5.330296697259296343e+04 5.335984119705247576e+04 5.333928283074118372e+04 5.339663915738368814e+04 5.341298274223169574e+04 5.346393912558977172e+04 5.345077841688301851e+04 5.348210419314805767e+04 5.351121094290399196e+04 5.349428372164017492e+04 5.361816968964561238e+04 5.359971610837628396e+04 5.358444786380675214e+04 5.357254195246809832e+04 5.355655850606848981e+04 5.357654743827371567e+04 5.355138594151028519e+04 5.362364935424573196e+04 5.358527495285066107e+04 5.372214906949802389e+04 5.371503453174008609e+04 5.367120887502039841e+04 5.373447298984362715e+04 5.383384846074583038e+04 5.376049598449049518e+04 5.384286124608109094e+04 5.389994267773262254e+04 5.391640045970780920e+04 5.393576060174684244e+04 5.402370118175185053e+04 5.398186353228636290e+04 5.403828691202791379e+04 5.409411028489978344e+04 5.406733008371134929e+04 5.414177209223020327e+04 5.412895580078932107e+04 5.418444341307866125e+04 5.421288184170412569e+04 5.431763462278438237e+04 5.438075584605780750e+04 5.438183136955647933e+04 5.437872927869408886e+04 5.444470908270689688e+04 5.443522057043179666e+04 5.445238836908309895e+04 5.443581845099932980e+04 5.440265480418484367e+04 5.450400486990837089e+04 5.456447531013539265e+04 5.451562337451012718e+04 5.446376108675663272e+04 5.446202244819414045e+04 5.444253722242650110e+04 5.446946305301765096e+04 5.458863961293073953e+04 5.460030321857902891e+04 5.464703538639034377e+04 5.466118844643776538e+04 5.476323400170439709e+04 5.472589092632979737e+04 5.480184660511083348e+04 5.484401441226487077e+04 5.477564639750033530e+04 5.486149433373101056e+04 5.495206148532243242e+04 5.486912396966113738e+04 5.492100952347178099e+04 5.499818440173427371e+04 5.506064621392729896e+04 5.506982867289446585e+04 5.501257839423455152e+04 5.503423079123774369e+04 5.504222890154866036e+04 5.510224352694485424e+04 5.509878904515226895e+04 5.510513980496795557e+04 5.512336998710958142e+04 5.513537662157239538e+04 5.517395231365381187e+04 5.512044776092388202e+04 5.520621872747009911e+04 5.521848676860401611e+04 5.522726438340199093e+04 5.516723599485382874e+04 5.522818546471113950e+04 5.529472820769884856e+04 5.523752809248105768e+04 5.533468137279619259e+04 5.531736957319184876e+04 5.532195698867324973e+04 5.525011702752785641e+04 5.531473802247081767e+04 5.531491769524212577e+04 5.528561366045737668e+04 5.533100638696454553e+04 5.539249011448868987e+04 5.543707260979330022e+04 5.540870379979254358e+04 5.540897980778551573e+04 5.543156221149268094e+04 5.548325485958983336e+04 5.555884390784634161e+04 5.547703008650140691e+04 5.560482135671671131e+04 5.562118612008215860e+04 5.568858683921933698e+04 5.569786452157696476e+04 5.566221638093426009e+04 5.565260249933515297e+04 5.562735681772518001e+04 5.565372088263386831e+04 5.571288502905528730e+04 5.562503427140705026e+04 5.563161491779546486e+04 5.563895764431499992e+04 5.564517786916797195e+04 5.560373051856154052e+04 5.559142302368744276e+04 5.562461138704042241e+04 5.567354301388155727e+04 5.561135682406075648e+04 5.570028106604347704e+04 5.571382655320209597e+04 5.571411933794803190e+04 5.569589261602258193e+04 5.567383819411847071e+04 5.571726944390193239e+04 5.577627812403755524e+04 5.576142432629446557e+04 5.582589020036467991e+04 5.580252181007566105e+04 5.580734866479471384e+04 5.580715262842475204e+04 5.582373947134649643e+04 5.578844713509051508e+04 5.585135810318912991e+04 5.586212013575853780e+04 5.588235131355401245e+04 5.585690923360002489e+04 5.595666991831568157e+04 5.599872033273763373e+04 5.595610820765478275e+04 5.582012235459191288e+04 5.585294884306063614e+04 5.584592766894445958e+04 5.578698673463577143e+04 5.578680663395631564e+04 5.571387246952868009e+04 5.574683620096492086e+04 5.572274157468116755e+04 5.575031286162952165e+04 5.580734148717471544e+04 5.577021080687531503e+04 5.572573914343384968e+04 5.576558501181448810e+04 5.574837388926986023e+04 5.574856928895733290e+04 5.576344148952406977e+04 5.577469477572633332e+04 5.580135594593901624e+04 5.580205346923887555e+04 5.579411736672324332e+04 5.575285840445187932e+04 5.576315088085496245e+04 5.585337365257260535e+04 5.585363612120793550e+04 5.576412934313629376e+04 5.578296381680828927e+04 5.580813399360359472e+04 5.580284720838343492e+04 5.578905315093367244e+04 5.584376888422889897e+04 5.581834051007065864e+04 5.577401050774881878e+04 5.583404985783602751e+04 5.584785025531861902e+04 5.589535708802666340e+04 5.590034840700089990e+04 5.591165808271981950e+04 5.592687352083920996e+04 5.594242950188586838e+04 5.591487224863131269e+04 5.597540757863186445e+04 5.596066628658882837e+04 5.598039099835721572e+04 5.605891884295575437e+04 5.606091975948312029e+04 5.604913636602468614e+04 5.609772201697849232e+04 5.607707716053634795e+04 5.611616100930362882e+04 5.616396400410474598e+04 5.612602533081035654e+04 5.616724517104694678e+04 5.616319213113988371e+04 5.615144464407968189e+04 5.615499071733538585e+04 5.618458431132324768e+04 5.615717765597809921e+04 5.618933262571302475e+04 5.612012017951588496e+04 5.616666300776394928e+04 5.616755979573640070e+04 5.617213751118435175e+04 5.617863836829895445e+04 5.627703718103950087e+04 5.620755918696426670e+04 5.611910614240653376e+04 5.610339062435971573e+04 5.621664942453489493e+04 5.620225793967577192e+04 5.625967649947800237e+04 5.619311643004010693e+04 5.618518875840804685e+04 5.622073208107551909e+04 5.618970083571413852e+04 5.620665768867391307e+04 5.620781676423146564e+04 5.615704732176933612e+04 5.620229893208175054e+04 5.621873327891124063e+04 5.627349522805036395e+04 5.628922302291130472e+04 5.627423335881578532e+04 5.622808426340654114e+04 5.625364645661285613e+04 5.621774490724608768e+04 5.623333787535972078e+04 5.632625617500130465e+04 5.623208992429872887e+04 5.617575742867052759e+04 5.617443239847735822e+04 5.618116693605158798e+04 5.614133494802859786e+04 5.612553811342977133e+04 5.608113219278827455e+04 5.620216599446972396e+04 5.614457701401795930e+04 5.618510134923105215e+04 5.617459658483919338e+04 5.625310319869475643e+04 5.624580244652845431e+04 5.624855009440136928e+04 5.620869032201415394e+04 5.615994493533729110e+04 5.622558436912201432e+04 5.628045248560141772e+04 5.625896461083231407e+04 5.618479481556158862e+04 5.629893214503923809e+04 5.629282144776372297e+04 5.633755289041364449e+04 5.633797457406145259e+04 5.630948010691144736e+04 5.631652521792431799e+04 5.626977772951039515e+04 5.626630932048962859e+04 5.627993785208653571e+04 5.635620395706081035e+04 5.630457144921451982e+04 5.638222755186234281e+04 5.633639897962317627e+04 5.635125118552664208e+04 5.630409612174759968e+04 5.631447933879846823e+04 5.632960062008717796e+04 5.631050226386298891e+04 5.625723747545584774e+04 5.630261033011147083e+04 5.623933588038286689e+04 5.629064696320427902e+04 5.628738748102015961e+04 5.625004607951595244e+04 5.621906076632686018e+04 5.631065095444962208e+04 5.640515903045236337e+04 5.641818426609344169e+04 5.643569300566022139e+04 5.646406737128477835e+04 5.643139381807208702e+04 5.645155912114421517e+04 5.638760382577773271e+04 5.642305235412286856e+04 5.641485032975680224e+04 5.645707654808294319e+04 5.634691957930468925e+04 5.648132530364934064e+04 5.642601973061881290e+04 5.634429993602925242e+04 5.646729393947569042e+04 5.649760177406204457e+04 5.642950272083724121e+04 5.648185908368709352e+04 5.649993832157603902e+04 5.644530897922807344e+04 5.650728200590212509e+04 5.646909889556402049e+04 5.648674494024829619e+04 5.658995513714083791e+04 5.648158632374089939e+04 5.651760535500369588e+04 5.652253421106404130e+04 5.649538611743361253e+04 5.651316133166308282e+04 5.652396544100590836e+04 5.650793134434669628e+04 5.649040562493797916e+04 5.644147089327441790e+04 5.646247950744101399e+04 5.644841824928917777e+04 5.643614989418032928e+04 5.649552251868141320e+04 5.646451087763655232e+04 5.641272339147047751e+04 5.643730669273100648e+04 5.637653191352119029e+04 5.641865277166265150e+04 5.639909029840210860e+04 5.644867326661839616e+04 5.649786437214538455e+04 5.650216699477607472e+04 5.642250968066262431e+04 5.644402318420350639e+04 5.642106232180658117e+04 5.642419910892978805e+04 5.637775183082118019e+04 5.638352164350858948e+04 5.636137423476858385e+04 5.641871707442199113e+04 5.645535720456101990e+04 5.644956837288473616e+04 5.649229092179852159e+04 5.655388895429889817e+04 5.662167041034278373e+04 5.665546246862610133e+04 5.667830753620232281e+04 5.671706180316286191e+04 5.672509369806127506e+04 5.666808275724937994e+04 5.670927558487406350e+04 5.667928132129507139e+04 5.666224429087548924e+04 5.663266418145031639e+04 5.665557102533740544e+04 5.670665838088915189e+04 5.674066843832151790e+04 5.667052381073242577e+04 5.666107545552956435e+04 5.669044236538986297e+04 5.671593785603983997e+04 5.677067060766615759e+04 5.675382403972282191e+04 5.672018955900485162e+04 5.673172233927992784e+04 5.665815002572308003e+04 5.667037163164377125e+04 5.662141876530109585e+04 5.660099454027319007e+04 5.660202713507573208e+04 5.666647799382339144e+04 5.670070677013522072e+04 5.667200782741059083e+04 5.668541397185286041e+04 5.672298933051752101e+04 5.672500864576905587e+04 5.672284875188997103e+04 5.676411788818856439e+04 5.680810024159140448e+04 5.680166493863584037e+04 5.678684724469170033e+04 5.675172836587372876e+04 5.677608724895591149e+04 5.684201360518252477e+04 5.681174984766192938e+04 5.687249325887835585e+04 5.683920753969827638e+04 5.684758461216252181e+04 5.697357796435263299e+04 5.695269643471121526e+04 5.697769683302335034e+04 5.698038701373286312e+04 5.697926173352341721e+04 5.697342425524595455e+04 5.693212357949507714e+04 5.698200725682992197e+04 5.697998071965266718e+04 5.702020238900961704e+04 5.697300859999258682e+04 5.700599625097837998e+04 5.693561324573725142e+04 5.701271817020964954e+04 5.697961043428719859e+04 5.698653249912342289e+04 5.702211282998921524e+04 5.697221636327652959e+04 5.699820552188686270e+04 5.702499945212044258e+04 5.693981917374194018e+04 5.691944375569143449e+04 5.694474300254384434e+04 5.692980811365673435e+04 5.686593558150656463e+04 5.689733806323747558e+04 5.686897654987901478e+04 5.686850995138312283e+04 5.686103061050573160e+04 5.688816345021962479e+04 5.694399923831033811e+04 5.702531413120424986e+04 5.698605195369142893e+04 5.693973974233947956e+04 5.694847965790582384e+04 5.695188890847373841e+04 5.699782038435660797e+04 5.696249916244972701e+04 5.697376156233468646e+04 5.698375311179117125e+04 5.707774232958788343e+04 5.704864370713815151e+04 5.695884131574135972e+04 5.693820915245266951e+04 5.695245905788261007e+04 5.701307056621324591e+04 5.700700359179981024e+04 5.704153909569750249e+04 5.699866786456033151e+04 5.702772818637779710e+04 5.704749972795317444e+04 5.699690092160820495e+04 5.693874090132003766e+04 5.701723457486717234e+04 5.698987481193772692e+04 5.696221318818264263e+04 5.696223950423632778e+04 5.695507034155919246e+04 5.705722244059137302e+04 5.691938569658134656e+04 5.691904368703914952e+04 5.688573138667058811e+04 5.695196616926298157e+04 5.701081758333867037e+04 5.694600873269614385e+04 5.688237854690002132e+04 5.695787138451364444e+04 5.697391782395703922e+04 5.691538031332730316e+04 5.694391938265736826e+04 5.687450186555895198e+04 5.691588181025030644e+04 5.692920732774673525e+04 5.691987920601601218e+04 5.689731999220245780e+04 5.685817682446529943e+04 5.680900109858590440e+04 5.680742021644431952e+04 5.682552712242267444e+04 5.683897070794037427e+04 5.679174186322798778e+04 5.682091119932783477e+04 5.680556791088205500e+04 5.674785979795394087e+04 5.685249500732061279e+04 5.680740051316318568e+04 5.689542222367911017e+04 5.681624380295271840e+04 5.685455315660488850e+04 5.686568253500573337e+04 5.679914208507954027e+04 5.684246026507826173e+04 5.680632576756196795e+04 5.680931710810968070e+04 5.680928562280310871e+04 5.679749202855264593e+04 5.681264667631323391e+04 5.675992811074294150e+04 5.678268495552390959e+04 5.676817160952340782e+04 5.681303710540496832e+04 5.683053600573195581e+04 5.681809321828238899e+04 5.682102902983857348e+04 5.674291557063291839e+04 5.680014420355620678e+04 5.679402874497127777e+04 5.680715526801453234e+04 5.679186723880804493e+04 5.690285798033134051e+04 5.697379345556532644e+04 5.693392916202024207e+04 5.702065383665121772e+04 5.700113547270683921e+04 5.697767020523529936e+04 5.692711489062871260e+04 5.700275901837611309e+04 5.687344965693740232e+04 5.698569856373839139e+04 5.699283323172880046e+04 5.696483124433403282e+04 5.692804622896333603e+04 5.697900675661036803e+04 5.691434881360449799e+04 5.692117801818886073e+04 5.686583566705909470e+04 5.688739824348557886e+04 5.689337355661970651e+04 5.691943211923410854e+04 5.691761689487153490e+04 5.695147966157465271e+04 5.684386625513657054e+04 5.680616785138015985e+04 5.683282484803780244e+04 5.683462324673166586e+04 5.677115437133640080e+04 5.677685811993115203e+04 5.674442551640464808e+04 5.674664682238702517e+04 5.679678535483695305e+04 5.679131567585356242e+04 5.671385327219923784e+04 5.664363716699162615e+04 5.664638090748641844e+04 5.666685845078567945e+04 5.667206292889446922e+04 5.663234450492072210e+04 5.669858068778660527e+04 5.662057536624940258e+04 5.667690813497545605e+04 5.665760979294084973e+04 5.664706064483986847e+04 5.662748579330551729e+04 5.663599087808116019e+04 5.669031976412233780e+04 5.661382792191576300e+04 5.660900580091733718e+04 5.660566647500827094e+04 5.665862437552286428e+04 5.667989033700857544e+04 5.662422127808715595e+04 5.667273258175996307e+04 5.665761783843706507e+04 5.664290262496564537e+04 5.670651498754607746e+04 5.660674845014574385e+04 5.659821070439661707e+04 5.657848161046111636e+04 5.651838265316358593e+04 5.654182260744181986e+04 5.651282937859835511e+04 5.654658936155013362e+04 5.649428457956061175e+04 5.651157309530972270e+04 5.656265277759759192e+04 5.659509143184526329e+04 5.655587453372421442e+04 5.660713726575367764e+04 5.653787487206734659e+04 5.657442045041204256e+04 5.659443586728924129e+04 5.657435003892897657e+04 5.661709219083013886e+04 5.662170286672465591e+04 5.656446615731845668e+04 5.654759896724317514e+04 5.662425474289461272e+04 5.662313330078454601e+04 5.658937470312500955e+04 5.668087837406834296e+04 5.665801180573747843e+04 5.666413527355507540e+04 5.659444363797971891e+04 5.664250774653835833e+04 5.666816063780679542e+04 5.665861872479030717e+04 5.671018130388739519e+04 5.667764061173440132e+04 5.669108933579929726e+04 5.671023808802513668e+04 5.667808292281730246e+04 5.673569778330338886e+04 5.677777661522163544e+04 5.674342363536352059e+04 5.679341272876341100e+04 5.682098276416863519e+04 5.686158610690689238e+04 5.679566322566165763e+04 5.686417503906365164e+04 5.686817456446922006e+04 5.681203064212244499e+04 5.677275166006263316e+04 5.675282335774454259e+04 5.678056979049125221e+04 5.677134675801116100e+04 5.686153397949699865e+04 5.683179650269184640e+04 5.682374138014009077e+04 5.688788940996619931e+04 5.687020367328635621e+04 5.687539996898653044e+04 5.683724058696239081e+04 5.688099111857408570e+04 5.696080983346391440e+04 5.694147885733056319e+04 5.690471764563115721e+04 5.690825965438401181e+04 5.688704577733880433e+04 5.686609065251951688e+04 5.690349879803288059e+04 5.686724907783508388e+04 5.690901381717572076e+04 5.697464906686622999e+04 5.694716954713533050e+04 5.690546260135567718e+04 5.692511023501172167e+04 5.699088453486291837e+04 5.695011386004585802e+04 5.687803988797909551e+04 5.690291250977636810e+04 5.693629581390629028e+04 5.692752828912790574e+04 5.687258669411492883e+04 5.681823314586529159e+04 5.693494820684834849e+04 5.690775140183416806e+04 5.694445720134741714e+04 5.691967812282261730e+04 5.693931403228454292e+04 5.690893466113598697e+04 5.695212843750512548e+04 5.690841398043891968e+04 5.694945256307657110e+04 5.693828413589847332e+04 5.694432801299238054e+04 5.691613993137094076e+04 5.693763706153998646e+04 5.692182171004053816e+04 5.692443847230419487e+04 5.698749433468012285e+04 5.695236790049007686e+04 5.692012359034444671e+04 5.696643473270656250e+04 5.703740179082475515e+04 5.689439275608018943e+04 5.692315389848230552e+04 5.688185149318432377e+04 5.686794749107872485e+04 5.686312427496726741e+04 5.695882712692505447e+04 5.692183009766446776e+04 5.689754626080045273e+04 5.689245541792868607e+04 5.691667942936209874e+04 5.692065650052780256e+04 5.696108265925639716e+04 5.701608605826823623e+04 5.699011076521327050e+04 5.700300195838650689e+04 5.707123379324051348e+04 5.694684839820696652e+04 5.698526802792918170e+04 5.704074669393987278e+04 5.695005598250897310e+04 5.688699968413702300e+04 5.693103550966043258e+04 5.692073731685236271e+04 5.694948621911710507e+04 5.686913862600610446e+04 5.691391954473659280e+04 5.691783662747399649e+04 5.696289443115004542e+04 5.698743123550865130e+04 5.702205571323681943e+04 5.702281905346371786e+04 5.700711192352097714e+04 5.701327238417730405e+04 5.701825967213909462e+04 5.696746528706596291e+04 5.699846929663496121e+04 5.702665026211304212e+04 5.697156999121519766e+04 5.698062143233876122e+04 5.700815665128582623e+04 5.693831952192946483e+04 5.694629919381035143e+04 5.693329584155271004e+04 5.693676395749898802e+04 5.692887078021444904e+04 5.690038715055405191e+04 5.686071230342031777e+04 5.692171632375749323e+04 5.686891915701290418e+04 5.688431130301435769e+04 5.682086643741056469e+04 5.686208305768316495e+04 5.685892611884205689e+04 5.687855545824084402e+04 5.693263941570348106e+04 5.690359356756728084e+04 5.688710062518557970e+04 5.693612742793681537e+04 5.690160522460233915e+04 5.686525571936738561e+04 5.682438234687974182e+04 5.683632899941225332e+04 5.675905446183631284e+04 5.672477668553497642e+04 5.676276454985039891e+04 5.668641491722658975e+04 5.668339385559977381e+04 5.665348252739322925e+04 5.668104764897282439e+04 5.663035703997492237e+04 5.665990354274951096e+04 5.667583476569881896e+04 5.666230460010766546e+04 5.662637080211377179e+04 5.663566222360738175e+04 5.666776587921482133e+04 5.661656161564114154e+04 5.660168649360858399e+04 5.661704866123665124e+04 5.666669010604779760e+04 5.660942948317045375e+04 5.659741492372861831e+04 5.659007760005074670e+04 5.657180179853629670e+04 5.660447758892037382e+04 5.664148518042924843e+04 5.661013887755620817e+04 5.658908300735222292e+04 5.659456172644362232e+04 5.669711529918643646e+04 5.668071498605303350e+04 5.674216720330219687e+04 5.677241959261643206e+04 5.671864785344191478e+04 5.672395518896136491e+04 5.674129033366718795e+04 5.661979768704758317e+04 5.668187463298869261e+04 5.658088673605955410e+04 5.658385760347898758e+04 5.664178930431999470e+04 5.666763660498996614e+04 5.666976897990547877e+04 5.671592907021375140e+04 5.666218954777459294e+04 5.664345161850452132e+04 5.662134159192296647e+04 5.660200447670061112e+04 5.664882557032592740e+04 5.666143821744350862e+04 5.665342760791306500e+04 5.660186582029912825e+04 5.660758035441501852e+04 5.661624540264713869e+04 5.666369609732338722e+04 5.666288608341383224e+04 5.668839123659511824e+04 5.665773748869253177e+04 5.669561023259464127e+04 5.660525438073547411e+04 5.663220055169425905e+04 5.659121872859569703e+04 5.662158642895850790e+04 5.666926320060413127e+04 5.664422604891040828e+04 5.668288450758862018e+04 5.662334502263089962e+04 5.670060256569601916e+04 5.669795923515855247e+04 5.662289454600020690e+04 5.662004241202748381e+04 5.660847631450480549e+04 5.663222746573908807e+04 5.663824852601476596e+04 5.660971236063274409e+04 5.665937625660119375e+04 5.657141224716904981e+04 5.661437725701127056e+04 5.666076024270094786e+04 5.669167627319048916e+04 5.669674784463329706e+04 5.670505809581247013e+04 5.665341016886477155e+04 5.664847154980745108e+04 5.662230664217640151e+04 5.665524504662153777e+04 5.666743827609708387e+04 5.669299702654063731e+04 5.672732511450311722e+04 5.666759053832262725e+04 5.663392340586020146e+04 5.667298309120914200e+04 5.667394640748034726e+04 5.665402452458631888e+04 5.665681002404962783e+04 5.670847176221795235e+04 5.673592211977465922e+04 5.676597263701993506e+04 5.674813133134826785e+04 5.672656881255428743e+04 5.676188979167769867e+04 5.674698636367182917e+04 5.677079963620456692e+04 5.673572488526920642e+04 5.674034122806997038e+04 5.672488056122288253e+04 5.662774771793388209e+04 5.654835328797058173e+04 5.652895689777898224e+04 5.663443023603701295e+04 5.654837186623433809e+04 5.663326841190961568e+04 5.659279482167888636e+04 5.658387367124916636e+04 5.655430175781145226e+04 5.654277017995913047e+04 5.653641590777876263e+04 5.654325285328032624e+04 5.657309525987643428e+04 5.653493009614165931e+04 5.658997194084833609e+04 5.656211566175671032e+04 5.657733262083982845e+04 5.656398897614928137e+04 5.655365005140992434e+04 5.654243480521499441e+04 5.659794927158001519e+04 5.658869926123528421e+04 5.663727067332167644e+04 5.662750894246609096e+04 5.664643493477004813e+04 5.664278787537717290e+04 5.669851857715572260e+04 5.674495677574644651e+04 5.673654529684767476e+04 5.675225907590947463e+04 5.671620547384364181e+04 5.669500174343553226e+04 5.673957204812525015e+04 5.668898559030477918e+04 5.676030064297260105e+04 5.670953282587984722e+04 5.670735301384538616e+04 5.673719323180843639e+04 5.671082616301809321e+04 5.685909320328504691e+04 5.684887507391531108e+04 5.685974189310065412e+04 5.688549958664450241e+04 5.686269017836342391e+04 5.678011041208248935e+04 5.674443084688387898e+04 5.670600394837794011e+04 5.670166877655983262e+04 5.665587586551908316e+04 5.668341532030040980e+04 5.658546992774100363e+04 5.652826855012409214e+04 5.657369415720762481e+04 5.658518293967282807e+04 5.658929463035736262e+04 5.657452880199741048e+04 5.663305942791996495e+04 5.660771630649983126e+04 5.663485579422146839e+04 5.657626343122397520e+04 5.653214101249907981e+04 5.652152954815593694e+04 5.654869822292546451e+04 5.648549310388937010e+04 5.653436503434321639e+04 5.652590805883087160e+04 5.654372021775462781e+04 5.655319474294799147e+04 5.653122481626585795e+04 5.658591998018641607e+04 5.650399560038950585e+04 5.655935738731749007e+04 5.658172791422133741e+04 5.662525470480116928e+04 5.659486252625496854e+04 5.664354274291510228e+04 5.667242881595639483e+04 5.673534233986315667e+04 5.672319911658229830e+04 5.675837471179839486e+04 5.674198959072322032e+04 5.675947302031786239e+04 5.677314476795393421e+04 5.675193418850338639e+04 5.671284251956525986e+04 5.673354767656575132e+04 5.673941374490774615e+04 5.678346081459557172e+04 5.682095389795464871e+04 5.680104482653981540e+04 5.673055046507206862e+04 5.677402468782069627e+04 5.684301644444221893e+04 5.680602755753444944e+04 5.680765643415823433e+04 5.679385140585865156e+04 5.678454134734568652e+04 5.676356534435936192e+04 5.675031925658474938e+04 5.676746080042052927e+04 5.677135013511686702e+04 5.683418414344069606e+04 5.676420017317808379e+04 5.674481722427092609e+04 5.675344477542379900e+04 5.672890779341342568e+04 5.671761024979808280e+04 5.666953205477594747e+04 5.667502200140093919e+04 5.670712300051890634e+04 5.668649572941341467e+04 5.668345442720919527e+04 5.671658684627258481e+04 5.660737488327870233e+04 5.661856586202563631e+04 5.663199099460827711e+04 5.662625746131138294e+04 5.672882955942915578e+04 5.670719495408415241e+04 5.665665617495532206e+04 5.671950282908452209e+04 5.672662043102227472e+04 5.672269744807099050e+04 5.670681061217904062e+04 5.671357520345099329e+04 5.663950638458575850e+04 5.663476959905697004e+04 5.661817458621282276e+04 5.665251081918691489e+04 5.666386902437243407e+04 5.663858554495323915e+04 5.662544032825437171e+04 5.665055576607031981e+04 5.656902916394515341e+04 5.659946863819445571e+04 5.664147969736296363e+04 5.662132905980918440e+04 5.666448148700632737e+04 5.653534678087539214e+04 5.662637792297489068e+04 5.659831266132777819e+04 5.656628572643578809e+04 5.662231812740013265e+04 5.666281497872430191e+04 5.668119304488736088e+04 5.668651154536770628e+04 5.676474487760065676e+04 5.675703046711710340e+04 5.680755349046087940e+04 5.678629521660805767e+04 5.682254906803397898e+04 5.677713132009769470e+04 5.677381092072638421e+04 5.674504610507866892e+04 5.676168158475076052e+04 5.674054292821120180e+04 5.682166795645750972e+04 5.671270661230912083e+04 5.669454542809997656e+04 5.667112260014962521e+04 5.667618006082376814e+04 5.666225535629571823e+04 5.663032147523168533e+04 5.659714414638116432e+04 5.651705390868650284e+04 5.646143907519097411e+04 5.642065822120619123e+04 5.641712936634627840e+04 5.652604672302988911e+04 5.648863719586181105e+04 5.645225156363900169e+04 5.641887748990036198e+04 5.639496592080810660e+04 5.646748424813221936e+04 5.638980425164898770e+04 5.637148728226264939e+04 5.630056238793202647e+04 5.635177070243594790e+04 5.633250209243263089e+04 5.629115809699886449e+04 5.627851995314347732e+04 5.627422033890615421e+04 5.622949034165411285e+04 5.614334393274173635e+04 5.610193418884350103e+04 5.610566961680723034e+04 5.603693736813281430e+04 5.608503425497336866e+04 5.604585529950083583e+04 5.611527369143205578e+04 5.607835517859216634e+04 5.615309707331220852e+04 5.615772150790345040e+04 5.620252070268946409e+04 5.615769663670331647e+04 5.616053960251697572e+04 5.622472947616996680e+04 5.620096373949469853e+04 5.623791896689966961e+04 5.622835542861920840e+04 5.620063954540895065e+04 5.618004424119423493e+04 5.629634500407955056e+04 5.624025154492077854e+04 5.622026529707525333e+04 5.620294640623885061e+04 5.615195374274298229e+04 5.619722623966452375e+04 5.627461069790211332e+04 5.626864044320794346e+04 5.625698631923387438e+04 5.630905240734222025e+04 5.628856784940334182e+04 5.628294192107224808e+04 5.632776056253154093e+04 5.632992006399059028e+04 5.637889857505130931e+04 5.637002816608974535e+04 5.640357410276630253e+04 5.640092896257489338e+04 5.642786519173227862e+04 5.637827750980238488e+04 5.633333361650745792e+04 5.638355848920172866e+04 5.638068810106228921e+04 5.639367729217574379e+04 5.640295903858489328e+04 5.636723949040931620e+04 5.632241951964213513e+04 5.631099803781171067e+04 5.634165913699252269e+04 5.628969729691717657e+04 5.626045308109292091e+04 5.623254454977638670e+04 5.630717364937322418e+04 5.635912700498408958e+04 5.640262292785735917e+04 5.639366845674439537e+04 5.637518372953927610e+04 5.641617189787483221e+04 5.641223724592148938e+04 5.642672126922730240e+04 5.642964818458316586e+04 5.643926940486336389e+04 5.647308218568177836e+04 5.651636858860417851e+04 5.644971084971335222e+04 5.649379074406935979e+04 5.645682429657785542e+04 5.649601489918232983e+04 5.646395686533044500e+04 5.642369093030953809e+04 5.647094008676024532e+04 5.639711468468268868e+04 5.641368768103076582e+04 5.632159948896950664e+04 5.638544050752538169e+04 5.640876032389132160e+04 5.648501996137397509e+04 5.655058320375085168e+04 5.651873135495196038e+04 5.650460037450450909e+04 5.652124277006852208e+04 5.651795145051111467e+04 5.652297696854497917e+04 5.650146293341922865e+04 5.654127132665679528e+04 5.653158325911655265e+04 5.656504210183387477e+04 5.650495099801770266e+04 5.649099850428427453e+04 5.655361227213639359e+04 5.658730811944365996e+04 5.659265493501427409e+04 5.659825404253070155e+04 5.661972220585314790e+04 5.653800613488392992e+04 5.659406183195778431e+04 5.655545297848271730e+04 5.662200217945640179e+04 5.654243093214545661e+04 5.651260634781655244e+04 5.657841793854691059e+04 5.657107099337303225e+04 5.655200703900863300e+04 5.657636356179913128e+04 5.655009562369182095e+04 5.660546056658288580e+04 5.650420377277798980e+04 5.650354687608017412e+04 5.659428931690964237e+04 5.651794450806709210e+04 5.650304924626629509e+04 5.659751446174919693e+04 5.654521554436723090e+04 5.651306550909746875e+04 5.653715668266278226e+04 5.652623470323230140e+04 5.651786139042580908e+04 5.645333413362826104e+04 5.641534924725642486e+04 5.641286553285516129e+04 5.644526188434024516e+04 5.644245080428527581e+04 5.646645509495063015e+04 5.645578925126670219e+04 5.636138074504496035e+04 5.642108123874947341e+04 5.637578020284800004e+04 5.640546386978076043e+04 5.635064867952484929e+04 5.639552843109195965e+04 5.640908087856812926e+04 5.639929521739424672e+04 5.638592210218928085e+04 5.647179318153478380e+04 5.644610103384386457e+04 5.641236313920046814e+04 5.635659935714250605e+04 5.637285698760366358e+04 5.642687751250362635e+04 5.636712629092566931e+04 5.646160986766967108e+04 5.645813579638159717e+04 5.646578445262509194e+04 5.647608182566626783e+04 5.655260124599596020e+04 5.646497888521290588e+04 5.642863749072962673e+04 5.641787990495632403e+04 5.642157880244127591e+04 5.648006343723886675e+04 5.643954481758533802e+04 5.649015977796843072e+04 5.643790704903786536e+04 5.644670514096080296e+04 5.641491140245048155e+04 5.645637651373985864e+04 5.647070461418102059e+04 5.636080511220709741e+04 5.640152351208395703e+04 5.645024916190796648e+04 5.648402293254475808e+04 5.647312363375552377e+04 5.648120113567913359e+04 5.644810122640463669e+04 5.650536663708453125e+04 5.656105085855310608e+04 5.658069085361290490e+04 5.656987860296217696e+04 5.654081848007062217e+04 5.651332661956598895e+04 5.646144553158349299e+04 5.651430483844989794e+04 5.652352566550511256e+04 5.655550514804077829e+04 5.655302276792032353e+04 5.662700591496149718e+04 5.656659197645022505e+04 5.660013417626504088e+04 5.661917323490462877e+04 5.670531377297121799e+04 5.666088061790243955e+04 5.663794740174360049e+04 5.671960662570645218e+04 5.668140757235028286e+04 5.672493022725441551e+04 5.673709111322792160e+04 5.669476069423634181e+04 5.671538173497054959e+04 5.676548306975222658e+04 5.679420076990313828e+04 5.677367867273600859e+04 5.679124547808957868e+04 5.681976076141976955e+04 5.677117227812200872e+04 5.684177269501826231e+04 5.685105061158071476e+04 5.683116550945270137e+04 5.674122500223827956e+04 5.674726482237107848e+04 5.678286979463286843e+04 5.687011425074054569e+04 5.684535440555271634e+04 5.679611689152105828e+04 5.682919068054763920e+04 5.675639596400832670e+04 5.673444469799799845e+04 5.672046527138176316e+04 5.669343988645808713e+04 5.675231197510080528e+04 5.670321668537058576e+04 5.675288557280172245e+04 5.675007475514728867e+04 5.671459939857319114e+04 5.672396541364399309e+04 5.677074714966525789e+04 5.677929040843489929e+04 5.673071170247680857e+04 5.668409232304345642e+04 5.671364400720578124e+04 5.665161480472540279e+04 5.668124616472003981e+04 5.666694482524986233e+04 5.667038517615157616e+04 5.671028923685588961e+04 5.672178396017545310e+04 5.665744085938370699e+04 5.662421383685820183e+04 5.667462572640070721e+04 5.666742607430936187e+04 5.668760687015971052e+04 5.662353416286198626e+04 5.666582765543936694e+04 5.664978883371370466e+04 5.663979588729699026e+04 5.666902144801021495e+04 5.661259234596657916e+04 5.657533095943227090e+04 5.663830112753378489e+04 5.663452845118931145e+04 5.671604814385287318e+04 5.675126242666548933e+04 5.666417232636194967e+04 5.669906245859277260e+04 5.665595152553103253e+04 5.665440421365372458e+04 5.670379830227146158e+04 5.670371421217235911e+04 5.673232334904118034e+04 5.669557526333495480e+04 5.669035620637459942e+04 5.675284362546883494e+04 5.676041181106537988e+04 5.675732563873838080e+04 5.680035676558109117e+04 5.681724059763016703e+04 5.678294615194855578e+04 5.682551736977291148e+04 5.689361722759043914e+04 5.681623037270088389e+04 5.689433081175899861e+04 5.682516526294138021e+04 5.684201530282031308e+04 5.682050959107097151e+04 5.684577525463001803e+04 5.690924075935178553e+04 5.690196008850594080e+04 5.681791882046465616e+04 5.676306058474697056e+04 5.682293123773881962e+04 5.688481357809408655e+04 5.690121780720357492e+04 5.698380258153382601e+04 5.694789352493311890e+04 5.687888786127069034e+04 5.685439893316305825e+04 5.687090971321782854e+04 5.685693270805027714e+04 5.693528588554051385e+04 5.684918960342438368e+04 5.693716113380603201e+04 5.691367451483945479e+04 5.687574648163187521e+04 5.688493014349587611e+04 5.680536584652516467e+04 5.689810789262318576e+04 5.683484585168115882e+04 5.681187046272389125e+04 5.681334017129335552e+04 5.679682617576291523e+04 5.686684341447298357e+04 5.686249508594688814e+04 5.688792587123920384e+04 5.691904978070600919e+04 5.697883844981872971e+04 5.697081730192074610e+04 5.688382280857099249e+04 5.689480925906959601e+04 5.688287163260729722e+04 5.689532390821957961e+04 5.687737730869161896e+04 5.688320076996477292e+04 5.693979975570036913e+04 5.686591031820639182e+04 5.688484440723667649e+04 5.692181786726143037e+04 5.681970580195883667e+04 5.688584691678352829e+04 5.691292046985703200e+04 5.684372447396129428e+04 5.687048679038380214e+04 5.690670878241011815e+04 5.690655542531707033e+04 5.689126115858211415e+04 5.688545402054228907e+04 5.686358798798180942e+04 5.682231871030349430e+04 5.679391300433935976e+04 5.677241180991392321e+04 5.672138638696633279e+04 5.671553414419206092e+04 5.680945285062646872e+04 5.669874678842825233e+04 5.669093131900461594e+04 5.682500865312149836e+04 5.679066686986868444e+04 5.680887099618498178e+04 5.683693163957499200e+04 5.686425064082402969e+04 5.689612974939199921e+04 5.684506128845282365e+04 5.684848907344386680e+04 5.685888103979614243e+04 5.684531210611433198e+04 5.687064277325009607e+04 5.685293876903132332e+04 5.679379773831465718e+04 5.684379911187139078e+04 5.683331708100478136e+04 5.680734420115547982e+04 5.673092596270491049e+04 5.674766807634202996e+04 5.673894437459172332e+04 5.676914714694933355e+04 5.675838827912788838e+04 5.673259620962166082e+04 5.678970081563599524e+04 5.684616799938795157e+04 5.681855540457862662e+04 5.688710894575011480e+04 5.679186128462170745e+04 5.681353469626463630e+04 5.685507025522922777e+04 5.679232198415879975e+04 5.676791034050276357e+04 5.673306401564249973e+04 5.676349825142333430e+04 5.677294576887410221e+04 5.677871215761424537e+04 5.672723450835733092e+04 5.679968934052289842e+04 5.682307381736973912e+04 5.681678151958903618e+04 5.670794371001873515e+04 5.676914383886366704e+04 5.678390342759300256e+04 5.667735947972197027e+04 5.676496150546758872e+04 5.676716649516190228e+04 5.676806367539322673e+04 5.679003124834172922e+04 5.677521382175222971e+04 5.682190509627835854e+04 5.685866089709295920e+04 5.687912362039903383e+04 5.686805694574766676e+04 5.681357612582417642e+04 5.690732794885976182e+04 5.689518789240410842e+04 5.690678236441954505e+04 5.692687907537653518e+04 5.688074731427135703e+04 5.684367687528731767e+04 5.676592809862705326e+04 5.671067086026495963e+04 5.678614634599243436e+04 5.674753598756436259e+04 5.680064566517492494e+04 5.682511165419946337e+04 5.685432579909230117e+04 5.677124130163759401e+04 5.679393065310302336e+04 5.684468788869155105e+04 5.683632868872326799e+04 5.674241541291068279e+04 5.675172484678352339e+04 5.669146278800770961e+04 5.667990059808285878e+04 5.677695469153934391e+04 5.680723533739252889e+04 5.684024461511373374e+04 5.679639060081200296e+04 5.680058321006502229e+04 5.678738606782510033e+04 5.679924542295193532e+04 5.688393013779524335e+04 5.688747443816903251e+04 5.691625012891749066e+04 5.691081965388308163e+04 5.687361788762030483e+04 5.683099321511448943e+04 5.683845195761181094e+04 5.687496328365537192e+04 5.684876486753279460e+04 5.679810112636881240e+04 5.679606877032805642e+04 5.675044954450616933e+04 5.675780032536527870e+04 5.668431947694624978e+04 5.673745359085573727e+04 5.678056723058720672e+04 5.681372709664091235e+04 5.677474110560290865e+04 5.683908471795887453e+04 5.686852158870689891e+04 5.692706222369086026e+04 5.697761937631689216e+04 5.693949600784905488e+04 5.701065790476751863e+04 5.692882821349176811e+04 5.696417158675727114e+04 5.697253849908375560e+04 5.697156947106011648e+04 5.697864121330169291e+04 5.694491582278151327e+04 5.693760231778304296e+04 5.692932215893871034e+04 5.691818779507706495e+04 5.690583846353893750e+04 5.697665407198500179e+04 5.695398293177352753e+04 5.698834959457729565e+04 5.701573629484041885e+04 5.696239549346810236e+04 5.695502269906799484e+04 5.691374969283531391e+04 5.692384635868534679e+04 5.690123351208575332e+04 5.696987247987542651e+04 5.697438089404338825e+04 5.697831109844807361e+04 5.693228982056359382e+04 5.692226827450780547e+04 5.687292835489259596e+04 5.685395677045483171e+04 5.686636573998870881e+04 5.680839539280268946e+04 5.685145684110441653e+04 5.675256908959704015e+04 5.671303393078062800e+04 5.669818622323271848e+04 5.666410879397682584e+04 5.669018235195417947e+04 5.672821619742991606e+04 5.675127732278072654e+04 5.676207564320841630e+04 5.667943770541672711e+04 5.665852262287515623e+04 5.671564063808878564e+04 5.672964109432489204e+04 5.673948206200160348e+04 5.671657477132630447e+04 5.676321416596794006e+04 5.669120741930243094e+04 5.667982420463085145e+04 5.672309194641194335e+04 5.672507043244791566e+04 5.678327693710783933e+04 5.669236578239296796e+04 5.669551490249653580e+04 5.674890100405293197e+04 5.677280161827035045e+04 5.672389300122738496e+04 5.676314029655298509e+04 5.672828520501123421e+04 5.680075534769758087e+04 5.674468623298125749e+04 5.670263202039416501e+04 5.670385500628838054e+04 5.668648493482779304e+04 5.671483176065173029e+04 5.671831118938854343e+04 5.665437111207085400e+04 5.666917429011002969e+04 5.678811294032262958e+04 5.674551430567789794e+04 5.669353001586999017e+04 5.667243458772131999e+04 5.668811551958700875e+04 5.671065016858574381e+04 5.665720205136704317e+04 5.663435772698853543e+04 5.661011373147368431e+04 5.667837401911662892e+04 5.669230817555893009e+04 5.659048299715438043e+04 5.662691720725815685e+04 5.650286842266640451e+04 5.653629273657166777e+04 5.654325236698538356e+04 5.655645000652389717e+04 5.658369363677565707e+04 5.655015554039878771e+04 5.662450095299244276e+04 5.658891052716449485e+04 5.660123250301260123e+04 5.666382576964475447e+04 5.663960613601250952e+04 5.668989529728209891e+04 5.660717417064337496e+04 5.660572493667877279e+04 5.660984614616437466e+04 5.668157410896267538e+04 5.662867573463614099e+04 5.652942632712291379e+04 5.653504366419110011e+04 5.642421723043648672e+04 5.640384647260915517e+04 5.642798491193284281e+04 5.649289852342451195e+04 5.644330601157640194e+04 5.646239889398930245e+04 5.641027801442293276e+04 5.642768792924162699e+04 5.639812218599693733e+04 5.643056844456032559e+04 5.636936943019541650e+04 5.642834291878950171e+04 5.642888036537565495e+04 5.636250457716554956e+04 5.645499886617458105e+04 5.649056986649684404e+04 5.645727983720797056e+04 5.646234634804433881e+04 5.646216378617400187e+04 5.651012515322971740e+04 5.653927098706721881e+04 5.655606516753067990e+04 5.650045407837961102e+04 5.659085685897846997e+04 5.663659141820378136e+04 5.658351954632001434e+04 5.671147176483396470e+04 5.664637642879252235e+04 5.672043258956413047e+04 5.666691224896490166e+04 5.672941032273490418e+04 5.662164739577672299e+04 5.663977252455669077e+04 5.674487231322824664e+04 5.676003904942058580e+04 5.676180533757164812e+04 5.663369459061958332e+04 5.667617030993525259e+04 5.670424502541951369e+04 5.675740631280216621e+04 5.670027825432953978e+04 5.672778534434681205e+04 5.674017732972388330e+04 5.671141037216116820e+04 5.665160745725050947e+04 5.663948408923933312e+04 5.664589009931220789e+04 5.666266179250700952e+04 5.663671235460459866e+04 5.656915538283273054e+04 5.659006696394963365e+04 5.652447599884625379e+04 5.663830159699902288e+04 5.663408650644741283e+04 5.666615803115860035e+04 5.664368213776454650e+04 5.659197579086698534e+04 5.660784917790921463e+04 5.656560235977599950e+04 5.660410076502729498e+04 5.659812587094258197e+04 5.656476530078901123e+04 5.659216156421516644e+04 5.659263983106776868e+04 5.663530118994318764e+04 5.661917317101280059e+04 5.660850661196232249e+04 5.662393855724520108e+04 5.665887249838373828e+04 5.666606470818480011e+04 5.668711497064126888e+04 5.671310978219133540e+04 5.664360748522038921e+04 5.665610130076174391e+04 5.672498566139636387e+04 5.675157742568256072e+04 5.670351897304116574e+04 5.674356767693452275e+04 5.672555374132822908e+04 5.670144861720535118e+04 5.669335788370761293e+04 5.669121421174109855e+04 5.666987317116525810e+04 5.670007180534285726e+04 5.660935433421553171e+04 5.666227677421951375e+04 5.660864404229115462e+04 5.661796169728821405e+04 5.661551854580626969e+04 5.658919458729086909e+04 5.660399256081734347e+04 5.665785530216782354e+04 5.664433347103036067e+04 5.665368838994792895e+04 5.662452322817805543e+04 5.665964837845763395e+04 5.665216900442753104e+04 5.658835445822052134e+04 5.651667979521049710e+04 5.654666819776297780e+04 5.658767668519192375e+04 5.659381922774979466e+04 5.658846086403601657e+04 5.660723211232931499e+04 5.661244183753022662e+04 5.656161994753319595e+04 5.644684412283104029e+04 5.645607352509302291e+04 5.645529034791901358e+04 5.648134104238796863e+04 5.650746412375166983e+04 5.645951866547909594e+04 5.639181509661460586e+04 5.643601215295870497e+04 5.637162586041415489e+04 5.640389880886309402e+04 5.637123314636272698e+04 5.636955434494714427e+04 5.641471743386158050e+04 5.645245928489865764e+04 5.646394878015739232e+04 5.652688717148693831e+04 5.653955509097117465e+04 5.657632221520873281e+04 5.649606033651140024e+04 5.655156675862429256e+04 5.651599676980427466e+04 5.640931798967902432e+04 5.636847373025254637e+04 5.643563275392363721e+04 5.649037343999322911e+04 5.656589735739064781e+04 5.657233374946580443e+04 5.658821891698757827e+04 5.657968726894688734e+04 5.654922372951325087e+04 5.651820713698309555e+04 5.651360564056525618e+04 5.655647777005506214e+04 5.649579230062471470e+04 5.660524065965793852e+04 5.658425838724057394e+04 5.655068867019520985e+04 5.656507222159615048e+04 5.662909491759660159e+04 5.657762015809690638e+04 5.661460681192434276e+04 5.668980571094806510e+04 5.667173639288749109e+04 5.665745548869254708e+04 5.670395606794485502e+04 5.662171088577915361e+04 5.665978968016610452e+04 5.661246544064017507e+04 5.659414485368924943e+04 5.655809309604961163e+04 5.662023241586365475e+04 5.663102380355812056e+04 5.670805619335055235e+04 5.670051976791921334e+04 5.661708458613068797e+04 5.656764260111303156e+04 5.660939840868455940e+04 5.667490643877339608e+04 5.669242455489714484e+04 5.664135484849872591e+04 5.671544435654476547e+04 5.663599209780291858e+04 5.668946004042196728e+04 5.661576683771675016e+04 5.662824834276070033e+04 5.659536197007111332e+04 5.664468921656381281e+04 5.670276891042197531e+04 5.661430470716278796e+04 5.657693756767765444e+04 5.660011718944734457e+04 5.660200224810682994e+04 5.669108838135943370e+04 5.668495584999513812e+04 5.662478836363926530e+04 5.662789335125822254e+04 5.666812647115087748e+04 5.676007669627811993e+04 5.666197929663160903e+04 5.673689908865015605e+04 5.673206961566999962e+04 5.678404828212766006e+04 5.670998013640565478e+04 5.670639707115315832e+04 5.671975037945432268e+04 5.667196969163970789e+04 5.666653356926715060e+04 5.667929470971768751e+04 5.666533590087986522e+04 5.664802495377317246e+04 5.682391382351686480e+04 5.676174828734772746e+04 5.678669861702356866e+04 5.671237788859035936e+04 5.680603375348582631e+04 5.681327871275117650e+04 5.679141531404378475e+04 5.679852871728360333e+04 5.677292923409998184e+04 5.668147667399291822e+04 5.674577882159034198e+04 5.671836266255579540e+04 5.675217264006349433e+04 5.679566933604878432e+04 5.682682499314616143e+04 5.674615013774459658e+04 5.679072399022895843e+04 5.673578174613314332e+04 5.675193554718315136e+04 5.681352644495637651e+04 5.678131915990121342e+04 5.677556841412455833e+04 5.673650167718232115e+04 5.675399291320435441e+04 5.675937746722876182e+04 5.682007731843559304e+04 5.685168915979198209e+04 5.682951483935002761e+04 5.694187758736085379e+04 5.695243096433393657e+04 5.690736460562063439e+04 5.686535635031423590e+04 5.695836826911721437e+04 5.682077802020880335e+04 5.683852512720499362e+04 5.681305883990510483e+04 5.685120165115249256e+04 5.682357491269994352e+04 5.680630695259851927e+04 5.681293355637470086e+04 5.676763268406755378e+04 5.677496176809907774e+04 5.673015504840289941e+04 5.677799156789577683e+04 5.679244272454379097e+04 5.676713701701923128e+04 5.675297328169381944e+04 5.682181109435124381e+04 5.679911304270189430e+04 5.680358193473408028e+04 5.676097269598083221e+04 5.671685696502864448e+04 5.672949550289700710e+04 5.682272729064588202e+04 5.677050479008834373e+04 5.671310141593076696e+04 5.675726920261082705e+04 5.680417262080759974e+04 5.671002352295521996e+04 5.675382200175183243e+04 5.671596893451696815e+04 5.670511448187162750e+04 5.671269374241371406e+04 5.671630893056603236e+04 5.675114258752362366e+04 5.673115885371042532e+04 5.669775095274328487e+04 5.669957639215869858e+04 5.671094773060278385e+04 5.673347487592197285e+04 5.674867807772417291e+04 5.666553157663699676e+04 5.676025036965722393e+04 5.673211799973547022e+04 5.669848532906128821e+04 5.675012784524905146e+04 5.676973062478501379e+04 5.681729326800997660e+04 5.673812782750225597e+04 5.678302436820096773e+04 5.676175979421945522e+04 5.681753882189733122e+04 5.683152442362479633e+04 5.689577155602554558e+04 5.692465188249646599e+04 5.687901163762509532e+04 5.690008334582028328e+04 5.693300890671942761e+04 5.686240582737850491e+04 5.685724947901074484e+04 5.691644676628633169e+04 5.690172222456181771e+04 5.687227556697415275e+04 5.692081617041036225e+04 5.683718539014901035e+04 5.693999030893804593e+04 5.695851726956722996e+04 5.700763418346705294e+04 5.702686964005107438e+04 5.704633941845602385e+04 5.705078024020551675e+04 5.707070379127414344e+04 5.706282255627259292e+04 5.703256300372820260e+04 5.699452603326224198e+04 5.697765076034437516e+04 5.695801671164140862e+04 5.692261148787336424e+04 5.698459081228256400e+04 5.692543491073258338e+04 5.694173408933887549e+04 5.691993224513428140e+04 5.695269029532884451e+04 5.695255655693195877e+04 5.692492253480955696e+04 5.691914967215192155e+04 5.686357812809660390e+04 5.681233985147775820e+04 5.684197070406770945e+04 5.683605557042491273e+04 5.685438234723399364e+04 5.684554972395349614e+04 5.680214701469104330e+04 5.677226665038007195e+04 5.681894838149395946e+04 5.677980489776965260e+04 5.675536669699238701e+04 5.673914578891029669e+04 5.678084888875445904e+04 5.674288596958109702e+04 5.678196203755863826e+04 5.680627491334944352e+04 5.679138930183622142e+04 5.677304719016864692e+04 5.670287220508266182e+04 5.670193025606157607e+04 5.664442741884177667e+04 5.666257506488258514e+04 5.663044015305124049e+04 5.671282653017203847e+04 5.667926506029445591e+04 5.668187229717917944e+04 5.672347342199996638e+04 5.668202333847342379e+04 5.673275156447727204e+04 5.673799480446193047e+04 5.678308452816560020e+04 5.677796042679152015e+04 5.675581760243393364e+04 5.677372275718380115e+04 5.674796789574449213e+04 5.673952020674085361e+04 5.676908740765343100e+04 5.679806541619662312e+04 5.672584142767238518e+04 5.673720688797361072e+04 5.676512643650863174e+04 5.670867824696038588e+04 5.673932869339649915e+04 5.673274549294873577e+04 5.673069187211331155e+04 5.675699219015314884e+04 5.678419965336827590e+04 5.680447107095528190e+04 5.682887925282384094e+04 5.685833263995166635e+04 5.684945147431186342e+04 5.686970606932590454e+04 5.692392307375209930e+04 5.697678691433701169e+04 5.696172671152379917e+04 5.692751357300343807e+04 5.688135307841142640e+04 5.681054381767916493e+04 5.679070375847952528e+04 5.682995783028867299e+04 5.686951783551917470e+04 5.683308815796704584e+04 5.676718679522034654e+04 5.677576099964310561e+04 5.674809050702297100e+04 5.675772548897230445e+04 5.676430353674889921e+04 5.673865217013283109e+04 5.677427156794328766e+04 5.685287131181941368e+04 5.688086374888740829e+04 5.682629393617812457e+04 5.675320984313040390e+04 5.674126792907566414e+04 5.678152958344751823e+04 5.671566828439560777e+04 5.668650613059345778e+04 5.676198062888626009e+04 5.674410618362780224e+04 5.672250529220049066e+04 5.678300498426547711e+04 5.674905385453037889e+04 5.673749597560240363e+04 5.673031611331381282e+04 5.675529366177879274e+04 5.673695408462399064e+04 5.671207352992577944e+04 5.670230075460657827e+04 5.669129806330821884e+04 5.668960173261227465e+04 5.667617867214925354e+04 5.673817153049993067e+04 5.675688860440732242e+04 5.671054628687756485e+04 5.676153213620671886e+04 5.684626257531947340e+04 5.686535458019649377e+04 5.690182817117723607e+04 5.687732821205478831e+04 5.692336131640923122e+04 5.688009630144629045e+04 5.687934214889359282e+04 5.685163715993543883e+04 5.684868360669333924e+04 5.682921679876838607e+04 5.691142421412119438e+04 5.690388836568659463e+04 5.689450828210404870e+04 5.692002587963695260e+04 5.689936636198442284e+04 5.697081302184879314e+04 5.692664222222459648e+04 5.692370940172675182e+04 5.693316199815953587e+04 5.689174326559903420e+04 5.697111680745722697e+04 5.699327331875398522e+04 5.702930214373269700e+04 5.699617674031492788e+04 5.702883399531716714e+04 5.703484918756590196e+04 5.699986026863901498e+04 5.704376829303102568e+04 5.715405321763946995e+04 5.703312676772309351e+04 5.703150883250463812e+04 5.709550939144256699e+04 5.706986008134044823e+04 5.721308488918498915e+04 5.713989345951879659e+04 5.718781270413353195e+04 5.719813820422156277e+04 5.722082367942621204e+04 5.712416177332372899e+04 5.706937861724323739e+04 5.712023257763223955e+04 5.705390983284185495e+04 5.707742142641498504e+04 5.713181646463799552e+04 5.710049577942124597e+04 5.701098217153758014e+04 5.707714596505148802e+04 5.703591235276233056e+04 5.702647672732098727e+04 5.695578260206935374e+04 5.687972855989397794e+04 5.691832260702575877e+04 5.691572199559072033e+04 5.688786130497341946e+04 5.689677226654048718e+04 5.686582798076488689e+04 5.683657824280466593e+04 5.678505516427152907e+04 5.676875029372981953e+04 5.677710952939403796e+04 5.670509640768840472e+04 5.677728369303706859e+04 5.676445990207309660e+04 5.679225491043234797e+04 5.671465789811307332e+04 5.668692093434715935e+04 5.666911726926008123e+04 5.668107739365875750e+04 5.665328641014772438e+04 5.658745574779753952e+04 5.663716676139535411e+04 5.659680631506630743e+04 5.653121412242762017e+04 5.662122054954378837e+04 5.667121169142921281e+04 5.666483918021911086e+04 5.657781674115336500e+04 5.660925426920106838e+04 5.652461173740519735e+04 5.645564212028703332e+04 5.644984040372303571e+04 5.648880090230220230e+04 5.648335406253557449e+04 5.660081133880646667e+04 5.651824739183192287e+04 5.648019860143665574e+04 5.652028374754080869e+04 5.655058462143148063e+04 5.656954456742580805e+04 5.656947074879085994e+04 5.657921123674145929e+04 5.650513137413153163e+04 5.654020357058410445e+04 5.655272206035431736e+04 5.659776110201990377e+04 5.662530993003818003e+04 5.658760252153918555e+04 5.654685515187645797e+04 5.660164752725089784e+04 5.662794012902783288e+04 5.658837445321399719e+04 5.659257165695015283e+04 5.659671493656114762e+04 5.659162739917497674e+04 5.656905889423617919e+04 5.657467449251867220e+04 5.653970545057487470e+04 5.652535953696128854e+04 5.649482868242912809e+04 5.653166520848401706e+04 5.647210041303891921e+04 5.650241137753558723e+04 5.647152334976146085e+04 5.647063111189285701e+04 5.649080224151170114e+04 5.646687913843149727e+04 5.646737500248558354e+04 5.645829454824114509e+04 5.634217906309109821e+04 5.641361601001516101e+04 5.645132869352187845e+04 5.650455549396124843e+04 5.649459626337709778e+04 5.652307950030848588e+04 5.652539433396119421e+04 5.654340870270905725e+04 5.652841450954999164e+04 5.655397180487636797e+04 5.661892860934094642e+04 5.666205501068488229e+04 5.658103871367736429e+04 5.658268050724098430e+04 5.658625374313678185e+04 5.656405094377285423e+04 5.656531375429727632e+04 5.657615889430022071e+04 5.658653373238899076e+04 5.650403900957733276e+04 5.659527874695022911e+04 5.657656341081118444e+04 5.667651264514900686e+04 5.666917536487125471e+04 5.677936220830586535e+04 5.667399416347073566e+04 5.672405504256112181e+04 5.663954595014727965e+04 5.663150385483686841e+04 5.667807046114707919e+04 5.663812243451293034e+04 5.654565975195493957e+04 5.653437825989170960e+04 5.647391334694376565e+04 5.652321175841908553e+04 5.649542642935682670e+04 5.649706721268881665e+04 5.655535827180372144e+04 5.659216546150423528e+04 5.652376585359308228e+04 5.651652249885642232e+04 5.652586485762867960e+04 5.643739028829758172e+04 5.648414654456801509e+04 5.653585407537040010e+04 5.654297747942968999e+04 5.643885030704695237e+04 5.648486600061941863e+04 5.646108544943389279e+04 5.647409415307030577e+04 5.638132622535375413e+04 5.645583717806442291e+04 5.646298254165484104e+04 5.646962619509385695e+04 5.644978366511162312e+04 5.648038447241966060e+04 5.646759658259904245e+04 5.646034861861114769e+04 5.638342551557689876e+04 5.642509699101613660e+04 5.644074095075466903e+04 5.645265969281040452e+04 5.652821290687567671e+04 5.646268050443384709e+04 5.642517993516138085e+04 5.646945506115195167e+04 5.649992036764547083e+04 5.640572370734372089e+04 5.635657611527258996e+04 5.640479622817251948e+04 5.639267954753107188e+04 5.641001446223937819e+04 5.642469529053333099e+04 5.629322610798067763e+04 5.635157470865680807e+04 5.640832952416629996e+04 5.642953549232424848e+04 5.654145864122822968e+04 5.657921929990789795e+04 5.647803241144311323e+04 5.652604360503637145e+04 5.646739156463984546e+04 5.649515599351967103e+04 5.650145781968707888e+04 5.653392809180112090e+04 5.652292642449928098e+04 5.647606154649856035e+04 5.653082994913752191e+04 5.653638870364562899e+04 5.653271523248899030e+04 5.649642730846733321e+04 5.653442138118266303e+04 5.657346001119178254e+04 5.659509730771210161e+04 5.655185241004631825e+04 5.659595100073369395e+04 5.663502848249999806e+04 5.668217137186829495e+04 5.666569969564957137e+04 5.666886149700992974e+04 5.669184579937441595e+04 5.668819685492833378e+04 5.665805773542988027e+04 5.660877144517801935e+04 5.668315448080881470e+04 5.663780662854519323e+04 5.665030335379410826e+04 5.666676491049417382e+04 5.667998430103689316e+04 5.664042070582999440e+04 5.663862880799981212e+04 5.669686514864725177e+04 5.675237700206779846e+04 5.678352182179273950e+04 5.672414352769344259e+04 5.670068683448823140e+04 5.670991847299373330e+04 5.673978180074859119e+04 5.672922274417073641e+04 5.674893904167285655e+04 5.674121977841559419e+04 5.679600022312116926e+04 5.684610570532287966e+04 5.683695520451242919e+04 5.674278341488073056e+04 5.673810794862356852e+04 5.677080328967967944e+04 5.665975679008813313e+04 5.663041561778049800e+04 5.671027257002562692e+04 5.672567215546587249e+04 5.674917142440789758e+04 5.672104662294201989e+04 5.679521675992332166e+04 5.674484571075323038e+04 5.676972110070910276e+04 5.678845760369001073e+04 5.668212435174787242e+04 5.671100457897588058e+04 5.674651596840522689e+04 5.685163808953435364e+04 5.676760193215023901e+04 5.677008068876050675e+04 5.683168451281278249e+04 5.675988567493754817e+04 5.678019784656616685e+04 5.675891401236395905e+04 5.684271294195223163e+04 5.675653470559725247e+04 5.680682401339967328e+04 5.676055055959638412e+04 5.668546679702265101e+04 5.668164993373129255e+04 5.664610982564441656e+04 5.665583922976511531e+04 5.657009135752679867e+04 5.659881087890409981e+04 5.657091389335567510e+04 5.660500505964337208e+04 5.663537654072647274e+04 5.667087977325501561e+04 5.670530288733145426e+04 5.663144728356564883e+04 5.656892399103355274e+04 5.658210053297333798e+04 5.665021134630058077e+04 5.663016916125112766e+04 5.665869664620410913e+04 5.666821620840336254e+04 5.673133270165307476e+04 5.671616853946020274e+04 5.672360972664982546e+04 5.672152109616518283e+04 5.674811504752460314e+04 5.679315588716820639e+04 5.686116093350645679e+04 5.679996352109828149e+04 5.686281340623480355e+04 5.688363911684746563e+04 5.691377567308090511e+04 5.694079204791327356e+04 5.695441065775691095e+04 5.693921414253484545e+04 5.691967694701849541e+04 5.697549892727765109e+04 5.706306099882869603e+04 5.704188631283808354e+04 5.700907895628830011e+04 5.700692978111407137e+04 5.697706770231534028e+04 5.697246004551242368e+04 5.697199066588813730e+04 5.702298077538594225e+04 5.698885891604959761e+04 5.696514478571884683e+04 5.696132701743221696e+04 5.691598678580464912e+04 5.689508524262777064e+04 5.689071447831063415e+04 5.688033172925816325e+04 5.689155018530908274e+04 5.688987195953990158e+04 5.688724660721997498e+04 5.691554133413536329e+04 5.696161121882873704e+04 5.691069677245281491e+04 5.691688790410006914e+04 5.684634705871709593e+04 5.691973453849591169e+04 5.689310454233016935e+04 5.685757739608817792e+04 5.690113972551748884e+04 5.690495067761343671e+04 5.687881962981010292e+04 5.688646272061900527e+04 5.680945376983953611e+04 5.679554961419323081e+04 5.678875001106806303e+04 5.672776024697085086e+04 5.671572799091746856e+04 5.676859997773123905e+04 5.678994605466836947e+04 5.673573286552730860e+04 5.672766119454462751e+04 5.670132925810336747e+04 5.670429781664384063e+04 5.672164981750266452e+04 5.671018406508824410e+04 5.676270821328119928e+04 5.675753213782607781e+04 5.674135093748971121e+04 5.674218167753679154e+04 5.676158120417112514e+04 5.681351304103171424e+04 5.674846634020696365e+04 5.675093801888923190e+04 5.667674333445659431e+04 5.671469662541559228e+04 5.679440605943185074e+04 5.680629676915939490e+04 5.682178968177072238e+04 5.688008408256789698e+04 5.686880985174582020e+04 5.692580269360002421e+04 5.692630043553792348e+04 5.685742967435219907e+04 5.694087930825627700e+04 5.692121601717297017e+04 5.698499790499224036e+04 5.700867217821203667e+04 5.702295396927643014e+04 5.706121940776929841e+04 5.696604880607484665e+04 5.692184823549271823e+04 5.699150603347702418e+04 5.693337956172734266e+04 5.695804964566446142e+04 5.691102666171205783e+04 5.686554867635264964e+04 5.695956154215239803e+04 5.698137979549956799e+04 5.702327862111243303e+04 5.694594821764898370e+04 5.691821776561562001e+04 5.694763407855122932e+04 5.694414759360811149e+04 5.682455410457489052e+04 5.682206891454403376e+04 5.680818774638501782e+04 5.682985077726458985e+04 5.683783385907697811e+04 5.684166679559152544e+04 5.689207498314607074e+04 5.685301303960302175e+04 5.686341945521453454e+04 5.681787406665058370e+04 5.681268235258291679e+04 5.681641394784612203e+04 5.681311242598969693e+04 5.680453300545303500e+04 5.680130652172664122e+04 5.678405718736947165e+04 5.678376782710571570e+04 5.674924623873279779e+04 5.669643788049447176e+04 5.671700451059764600e+04 5.668610981585250556e+04 5.664003432799090660e+04 5.661839993081394641e+04 5.659154003148530319e+04 5.664866524822018255e+04 5.663701654717476777e+04 5.669504615056904731e+04 5.667337253616730595e+04 5.671231780751657061e+04 5.669365644801109738e+04 5.679934502473308385e+04 5.680678293235380261e+04 5.678799905447083438e+04 5.667667071693755861e+04 5.673360954753760598e+04 5.686684886943220044e+04 5.685733433745103684e+04 5.683181045752716454e+04 5.685531219880093704e+04 5.682463735488256498e+04 5.682587623981762590e+04 5.673512269418602955e+04 5.675695623435708694e+04 5.677922385024689720e+04 5.673686004767206032e+04 5.673765536518477165e+04 5.675173210544274480e+04 5.675805727142872638e+04 5.678486599605468655e+04 5.682626250056119170e+04 5.682021754169542692e+04 5.684352912932109757e+04 5.679055033693977020e+04 5.676815594859767589e+04 5.680675062012632407e+04 5.678697486189444317e+04 5.671228418898848759e+04 5.679326243816447095e+04 5.671999833741490147e+04 5.674541456854794524e+04 5.676035585782144335e+04 5.672424318589151517e+04 5.677994707577489316e+04 5.680163449161922472e+04 5.679993244126444915e+04 5.685959448709904245e+04 5.670438204811378819e+04 5.680609014511078567e+04 5.674708399407818069e+04 5.683430318879785045e+04 5.677124097304105817e+04 5.677777175683687528e+04 5.676159891619215341e+04 5.678245474371416640e+04 5.674107879907630559e+04 5.675064965329069673e+04 5.680483767599226849e+04 5.670182624455271434e+04 5.674845477764145471e+04 5.674488844704456278e+04 5.676664170440107409e+04 5.682659085592021438e+04 5.679530365689560858e+04 5.683203530263223365e+04 5.684021262499294971e+04 5.682734933335894311e+04 5.678592970094117481e+04 5.680088246835509926e+04 5.677017923137624166e+04 5.685602681891390239e+04 5.687263392127798579e+04 5.687663603943186172e+04 5.693357651711646758e+04 5.690987368625405361e+04 5.691733197284312337e+04 5.688520977791097539e+04 5.688497911899750034e+04 5.689968802084325580e+04 5.681841285101428366e+04 5.686037450651906693e+04 5.694865927891109459e+04 5.691248129583872651e+04 5.693066641773635638e+04 5.697869982492315467e+04 5.700256554468337708e+04 5.706512320285764145e+04 5.708633289294837596e+04 5.712451515603573353e+04 5.702385081303556217e+04 5.698179598096280097e+04 5.699202115897602926e+04 5.704050542969983508e+04 5.699807347335536178e+04 5.695018718316913873e+04 5.703915505620768090e+04 5.696752671746053966e+04 5.701260870665874245e+04 5.707318377833643171e+04 5.704254493057045329e+04 5.700156954689900158e+04 5.702490689811346238e+04 5.703034754614264966e+04 5.699879898937242251e+04 5.698780073520285077e+04 5.700121956826191308e+04 5.709259412692995829e+04 5.707301269062579377e+04 5.705916507162291236e+04 5.704775405940318888e+04 5.698736986693905055e+04 5.697324542708668014e+04 5.701469626628606056e+04 5.700659237185920938e+04 5.707169775792735163e+04 5.704747126307939470e+04 5.704527666741538269e+04 5.704015871365494968e+04 5.718814175963462912e+04 5.709818359422076173e+04 5.715676407646970620e+04 5.712448510230730608e+04 5.714883212936743075e+04 5.717560683865356987e+04 5.716463458135486871e+04 5.721023675108516181e+04 5.717757648599837557e+04 5.715045424786718650e+04 5.712863508282681141e+04 5.713182841007761454e+04 5.711020356144558900e+04 5.719598196581846423e+04 5.715541665092963376e+04 5.718191822762120864e+04 5.717768248495637818e+04 5.719491033017387235e+04 5.711794710922995728e+04 5.712372577973402804e+04 5.709338042232605221e+04 5.703659414502194704e+04 5.707881739164428291e+04 5.707818071447790135e+04 5.703471772928567225e+04 5.702249458065972431e+04 5.695689395194953977e+04 5.700176346681833093e+04 5.701322064342651720e+04 5.700515332463483355e+04 5.701249239465444407e+04 5.698394846838237572e+04 5.697128357840359240e+04 5.701834471301540907e+04 5.700952946737418097e+04 5.703911365647728962e+04 5.703026244439581205e+04 5.712139811168221786e+04 5.708343263358775584e+04 5.706692079470265162e+04 5.703328432454755239e+04 5.703531041476326209e+04 5.714805955566003831e+04 5.704633368871376297e+04 5.706768147693493665e+04 5.704106224184847815e+04 5.708760518680170935e+04 5.701297948842387268e+04 5.703198646021287277e+04 5.702010526101609867e+04 5.694977606686942454e+04 5.696936182111383096e+04 5.701874830080856191e+04 5.700569558552967646e+04 5.696933029915951920e+04 5.695549251413587626e+04 5.694600813395389559e+04 5.695561757623018639e+04 5.695926332926131727e+04 5.690488562451813777e+04 5.695341560164332623e+04 5.698703063666375965e+04 5.708431056765062385e+04 5.702476783258710202e+04 5.700857244111541513e+04 5.695956150858625188e+04 5.697044297613370145e+04 5.697472990999514150e+04 5.701477044885286159e+04 5.698953365576327633e+04 5.695146706327637366e+04 5.701762461643183633e+04 5.700813648727490363e+04 5.707434717191105301e+04 5.708119938103373715e+04 5.702473228030845348e+04 5.702852555634579039e+04 5.703392883248205180e+04 5.701012881313482649e+04 5.697187371099362645e+04 5.699809049611459341e+04 5.703487718897082959e+04 5.707715104701370001e+04 5.710747523454031762e+04 5.711903040975265321e+04 5.708273785377887543e+04 5.707931026265992841e+04 5.706860653546787944e+04 5.704860638008101523e+04 5.712565603205522348e+04 5.714304674162565789e+04 5.707082819640531670e+04 5.710726346786712384e+04 5.705061491072354693e+04 5.708908267600035470e+04 5.708702378087884426e+04 5.707598107424627233e+04 5.707549210534473968e+04 5.706759971935871727e+04 5.700745960098598152e+04 5.697482773333047226e+04 5.701689425196348748e+04 5.701174125586531591e+04 5.698947532430987485e+04 5.703570991831944411e+04 5.702824575023887883e+04 5.696239227256852610e+04 5.703076979874019162e+04 5.698464896509612299e+04 5.701089319830091699e+04 5.697006949849050579e+04 5.704343604862200300e+04 5.695057091551526537e+04 5.697213775316085957e+04 5.695603597715486831e+04 5.698663584760119556e+04 5.698840354790163838e+04 5.702097944064663170e+04 5.706947341901211621e+04 5.696438927665881056e+04 5.692313591089563852e+04 5.691585977859631384e+04 5.692635752131139452e+04 5.692772556059042108e+04 5.681637105399104621e+04 5.676182428835483734e+04 5.674827059946281952e+04 5.679555662700338871e+04 5.675032243817849667e+04 5.675057665958083089e+04 5.671768290706925472e+04 5.672442300862334378e+04 5.664834108692732116e+04 5.661520755071082385e+04 5.669824534580235195e+04 5.665370369422965450e+04 5.663630533541027398e+04 5.659236754693930561e+04 5.660939777257412061e+04 5.668041541725377465e+04 5.666915671822833247e+04 5.666244865118937014e+04 5.674503715313635621e+04 5.677691255370050203e+04 5.677116885700309649e+04 5.674393130900717370e+04 5.672596104221776477e+04 5.672146294494545873e+04 5.677335292968303838e+04 5.674194901906920131e+04 5.672795985852877493e+04 5.668108052454404969e+04 5.675645699290592893e+04 5.673371949924938235e+04 5.669426869215504121e+04 5.672875150205062528e+04 5.666728743609591038e+04 5.662315957593829080e+04 5.665002774703297473e+04 5.673814492210538447e+04 5.672499529974797770e+04 5.675936956343537895e+04 5.671119726136542886e+04 5.677080512269457540e+04 5.674722617242162960e+04 5.673298460905101092e+04 5.675070770862850623e+04 5.671301101103898691e+04 5.663037569624651223e+04 5.661640762894242653e+04 5.662910241530297208e+04 5.663041568203423230e+04 5.656977343305903923e+04 5.648204160504796891e+04 5.655765265473510954e+04 5.654355989004702860e+04 5.657799205283219635e+04 5.652448598889738787e+04 5.655647140087985463e+04 5.654035432514941203e+04 5.657413776775675069e+04 5.655292478452125943e+04 5.657254182379486883e+04 5.650319369974914298e+04 5.650792332416931458e+04 5.656429745150926465e+04 5.649050912808959401e+04 5.652745287126109906e+04 5.653343827140209032e+04 5.656747233585771755e+04 5.658346237891139026e+04 5.660414422987017315e+04 5.661426463915507338e+04 5.661439508278649737e+04 5.668172103994487406e+04 5.660811855001004733e+04 5.668155712925014086e+04 5.665983392857205763e+04 5.659316754031095479e+04 5.660332724834237160e+04 5.662865941076817398e+04 5.668389115559920901e+04 5.661169109583980753e+04 5.660835653419312439e+04 5.656923757800993189e+04 5.660158320057182573e+04 5.658172978937088919e+04 5.663511250089706300e+04 5.659351364636814105e+04 5.659475676026352448e+04 5.664002890993163601e+04 5.671475893022598029e+04 5.669893137149514951e+04 5.666948512890445272e+04 5.669667461792878021e+04 5.672518996082571539e+04 5.678599735407672415e+04 5.682867945444826182e+04 5.681563424292841955e+04 5.680640749471485469e+04 5.672264848799408355e+04 5.680484864640987507e+04 5.674053447017095459e+04 5.672407005746607319e+04 5.675207708797221858e+04 5.674004995461382350e+04 5.672621956881080405e+04 5.667910301846764196e+04 5.668052554515561496e+04 5.669584264346043346e+04 5.674319924399832962e+04 5.675780558865160128e+04 5.675166709912329679e+04 5.681015489731882553e+04 5.681171211021305498e+04 5.683295567283515993e+04 5.683234294595119718e+04 5.682696272411334940e+04 5.682228954249411618e+04 5.677543064408520149e+04 5.679380943488293997e+04 5.676397665139369201e+04 5.681750733793854306e+04 5.680495026227381459e+04 5.687442177111723140e+04 5.686904069242567493e+04 5.688481273080727260e+04 5.689242551941323472e+04 5.689301649297917174e+04 5.682890756401790713e+04 5.685800301749103528e+04 5.688975805167731596e+04 5.692821762205519917e+04 5.689893859388077544e+04 5.691121020177393075e+04 5.692674009485026181e+04 5.692544365462913265e+04 5.696258925843403995e+04 5.685681561690991657e+04 5.685199115891903057e+04 5.690886476643250353e+04 5.689315030012492207e+04 5.687460507297152071e+04 5.683560462645043299e+04 5.682193469139272929e+04 5.684731625997265655e+04 5.688138152908991469e+04 5.684666383794364810e+04 5.687398879376585683e+04 5.690748946887764032e+04 5.689868405348652595e+04 5.689155455986497691e+04 5.686654618579903035e+04 5.686536568695926690e+04 5.688814118465960928e+04 5.688926915030314558e+04 5.685358055603180401e+04 5.683534552018229442e+04 5.677592250100087404e+04 5.679303340391001257e+04 5.683545607735732483e+04 5.682843640669544402e+04 5.684667457063799520e+04 5.677169483070994465e+04 5.677712457882113813e+04 5.681776831655819842e+04 5.685174354925333319e+04 5.687556084987142094e+04 5.680544001223467058e+04 5.678995863829079462e+04 5.676921848803055036e+04 5.680422217862027901e+04 5.677723449765309488e+04 5.674122152321629255e+04 5.672138294216176291e+04 5.677594504599092761e+04 5.671155642857158819e+04 5.663885419833597552e+04 5.660233354325799883e+04 5.665937200542068604e+04 5.664378158625972719e+04 5.666676503954309010e+04 5.664028594846843043e+04 5.664958198420079134e+04 5.662852390477465087e+04 5.663459678520494344e+04 5.660948948775760073e+04 5.661563102527354931e+04 5.663422036405088875e+04 5.661486454256326397e+04 5.663170823905415455e+04 5.664475633110203489e+04 5.659390396989701549e+04 5.656279601527190971e+04 5.653397702144434879e+04 5.656800327831281902e+04 5.657440031077989261e+04 5.658128844687699166e+04 5.659258857060038281e+04 5.654528502714470960e+04 5.654762074446173938e+04 5.656117651399166061e+04 5.660019910688938398e+04 5.659291188171885005e+04 5.658637967648224731e+04 5.659483117802065681e+04 5.659296567242376477e+04 5.659271171621881513e+04 5.652438115960383584e+04 5.658867543266969005e+04 5.655968850133064552e+04 5.660037493984223693e+04 5.663204806320980424e+04 5.659199930068651884e+04 5.664141983762619202e+04 5.663420132626788109e+04 5.667333606928924564e+04 5.661288203245347540e+04 5.659251354788183380e+04 5.657558143836772069e+04 5.657380289098367211e+04 5.662324810104006610e+04 5.664171677674562670e+04 5.670096895762880013e+04 5.664741449461108277e+04 5.665295820706144150e+04 5.661254670578618243e+04 5.658039809402517858e+04 5.661176686776101997e+04 5.668584998541508685e+04 5.661624023454733106e+04 5.667044415952449344e+04 5.666313835651317640e+04 5.673151166160333378e+04 5.664662800818367396e+04 5.665850577604119462e+04 5.674498545572230069e+04 5.678681413869169774e+04 5.680264602559218474e+04 5.679631809006508411e+04 5.683386363709835132e+04 5.674779357510272530e+04 5.680592254526018223e+04 5.683840573344345466e+04 5.683269892481090938e+04 5.681976203238303424e+04 5.680838392578207277e+04 5.686245693762494921e+04 5.693645041153324564e+04 5.690769626345419965e+04 5.689014262834073452e+04 5.680488561101551022e+04 5.681159481041230902e+04 5.678516694179573096e+04 5.674037754536003195e+04 5.678289716234045045e+04 5.686489982030018291e+04 5.690846922554417688e+04 5.687253989286698197e+04 5.687220595889016840e+04 5.687171870063598180e+04 5.683453373015971010e+04 5.689283427093851788e+04 5.686433854230104771e+04 5.691266569131091819e+04 5.688589817818383744e+04 5.695392113370043808e+04 5.698002527095866390e+04 5.695341746719754155e+04 5.693393436793730507e+04 5.693052356449628860e+04 5.695559016727263224e+04 5.696105117763004819e+04 5.696672387468910165e+04 5.691676563603551040e+04 5.693399723848490248e+04 5.687081499669355981e+04 5.690585819175685901e+04 5.699020294697705685e+04 5.703383456477893924e+04 5.705136530046157714e+04 5.704330397527168680e+04 5.704707443500217050e+04 5.701085116380504041e+04 5.699635491564573022e+04 5.700355760469357483e+04 5.697847037999265012e+04 5.696253965532741131e+04 5.697346722133512230e+04 5.696086619217431144e+04 5.695630120467364031e+04 5.691924383685496286e+04 5.695359047275397461e+04 5.691620486281651392e+04 5.691987096234379715e+04 5.694225317923604598e+04 5.696226719139381748e+04 5.693657571260262921e+04 5.695190730645561416e+04 5.695530533427060436e+04 5.698842593729885266e+04 5.689583671820567542e+04 5.690699703095607401e+04 5.681649380645323254e+04 5.682000596411774313e+04 5.693965833074018883e+04 5.691691090777279169e+04 5.689862112315384729e+04 5.683386935502001870e+04 5.689447129716817290e+04 5.692139766700498876e+04 5.692350381216173992e+04 5.679213975378434407e+04 5.678713486644961085e+04 5.673682804661637056e+04 5.676996648549577367e+04 5.680107813528775296e+04 5.676496777621417277e+04 5.678929957635287428e+04 5.683746991617556341e+04 5.674006706493753882e+04 5.681883440992760734e+04 5.681309970981319202e+04 5.682036069444951863e+04 5.688842910466012108e+04 5.694247991527870181e+04 5.687292707059761597e+04 5.691954813494049449e+04 5.687493009998468187e+04 5.682221500007330178e+04 5.683412091374635929e+04 5.685133832493064983e+04 5.678426137917132291e+04 5.679281673540978954e+04 5.685384709889037185e+04 5.680666122802574682e+04 5.679160290219636227e+04 5.680263489453439252e+04 5.680588893113056838e+04 5.681819905939984164e+04 5.680210317296764697e+04 5.678641849211433873e+04 5.679210025495920854e+04 5.669941031355044106e+04 5.676577472682747612e+04 5.672624951771869382e+04 5.676448393715330894e+04 5.679030377575007878e+04 5.672286693776035099e+04 5.678757979835839069e+04 5.685389549850627373e+04 5.677334373458055052e+04 5.677753382921878074e+04 5.675177707969801122e+04 5.671350358472413791e+04 5.672827155045582913e+04 5.672965324422412959e+04 5.672885364018935798e+04 5.672505095312290359e+04 5.677812737054736499e+04 5.678918026849941816e+04 5.678312317825480568e+04 5.674905335352228576e+04 5.678220333455338550e+04 5.671037236465742171e+04 5.675191720302047179e+04 5.677679582444313564e+04 5.679291688291661558e+04 5.672858157008531998e+04 5.669951992648137821e+04 5.667365286926318367e+04 5.672046479134371475e+04 5.669340985434619506e+04 5.661628510643259506e+04 5.669882627305661299e+04 5.668848611506061570e+04 5.676499845306104544e+04 5.679442627935757628e+04 5.680472576302673406e+04 5.676844817992747267e+04 5.675954451463885198e+04 5.679209809249105456e+04 5.679533849825050856e+04 5.679696302309788007e+04 5.681674652141464321e+04 5.677570880030911212e+04 5.678889782033934898e+04 5.681665563763630053e+04 5.684547413390179281e+04 5.680954783334203239e+04 5.672598032311147836e+04 5.674267093424062477e+04 5.675676390082970465e+04 5.676587811401585350e+04 5.671481257838153397e+04 5.670084778630865912e+04 5.674902776933597488e+04 5.676297489239199058e+04 5.667232644448712381e+04 5.668369567806852865e+04 5.672843487875247956e+04 5.672472692598513822e+04 5.678268989345314912e+04 5.669952567239115160e+04 5.668946409247138945e+04 5.667905157756201515e+04 5.672419863035110029e+04 5.670548139118048130e+04 5.677755541380794602e+04 5.672046008725022693e+04 5.666197928890655749e+04 5.665541278117736510e+04 5.653855917080070503e+04 5.665527262357703876e+04 5.663278242887201486e+04 5.662939946315137786e+04 5.665758160482180392e+04 5.661557695644952764e+04 5.662975321428912866e+04 5.663986316381949291e+04 5.657879922957786766e+04 5.664061798916720727e+04 5.658287641106606316e+04 5.663874415832093655e+04 5.661403600129517145e+04 5.663590076920059073e+04 5.665121446683101385e+04 5.657166827229977207e+04 5.659857211340885260e+04 5.663477029074337770e+04 5.665018090433329053e+04 5.667049894069143920e+04 5.673321329586327192e+04 5.673054483251796046e+04 5.682133809242400457e+04 5.682983166608145257e+04 5.677098844017690135e+04 5.678436217565100378e+04 5.673491596762039262e+04 5.679429281157714286e+04 5.681362352153166285e+04 5.676071679121313355e+04 5.679217803135695431e+04 5.681527919684718654e+04 5.685338616757386626e+04 5.677424178665509680e+04 5.674539962181283772e+04 5.676050332095794874e+04 5.684164895488885668e+04 5.681931841478731803e+04 5.675355071524710365e+04 5.682720106235991261e+04 5.680108518739433202e+04 5.681764108466282050e+04 5.682216416259170364e+04 5.678663333236046310e+04 5.677606581610479043e+04 5.682543837041359802e+04 5.676236811229533487e+04 5.678180497863582423e+04 5.682994501742882130e+04 5.679457351941296656e+04 5.679523444738805847e+04 5.676305062869725225e+04 5.667224546774179180e+04 5.671183900203151279e+04 5.667286573932135070e+04 5.667020584548578336e+04 5.663728606453094108e+04 5.662806805666401488e+04 5.662538058934715809e+04 5.656607784728369734e+04 5.651068520656662440e+04 5.651493768870033819e+04 5.648171897766170150e+04 5.649825768009195599e+04 5.651014393776161160e+04 5.642258905331537972e+04 5.643158134859182610e+04 5.636835944960454799e+04 5.640604481483779819e+04 5.629483020390033926e+04 5.638817069410323165e+04 5.638213522086819285e+04 5.628959875792672392e+04 5.635756290311018529e+04 5.631875813196245144e+04 5.633468945831271412e+04 5.644077804117073538e+04 5.632318123306636699e+04 5.644577595393551019e+04 5.637747671985887428e+04 5.636386824841769703e+04 5.625962951249247271e+04 5.625792464810546517e+04 5.626366302401010034e+04 5.631612211277811730e+04 5.622040571370970429e+04 5.627809129259451583e+04 5.638193249599462433e+04 5.633757695990816865e+04 5.637170029435765900e+04 5.638865521704492130e+04 5.639211901045304694e+04 5.644448876724035654e+04 5.641486001180241146e+04 5.645517766461531573e+04 5.646160716440058604e+04 5.641552812333485053e+04 5.638447239106520283e+04 5.641293575231180876e+04 5.645132748157664901e+04 5.644530866323228111e+04 5.643541936883799644e+04 5.642686740309550805e+04 5.644843117891165457e+04 5.650768875317317725e+04 5.646191449520776951e+04 5.650122448363959847e+04 5.643838676517140266e+04 5.646872415166586870e+04 5.648515873773572093e+04 5.652180091843308037e+04 5.655752096853875992e+04 5.653725298271389329e+04 5.650283771168238309e+04 5.653765394200401352e+04 5.656370065448113746e+04 5.657595313337799598e+04 5.659192534729783802e+04 5.661222037137155712e+04 5.660912519074537704e+04 5.657215009075871058e+04 5.659190612103789317e+04 5.658518830368200724e+04 5.658583305686940730e+04 5.651674940689298819e+04 5.648927727900249010e+04 5.647495271260629670e+04 5.651386198655744374e+04 5.651891788873233600e+04 5.645432132583344355e+04 5.645621915327981696e+04 5.642291485605029447e+04 5.638661081800627289e+04 5.646024643907659629e+04 5.649166809826940880e+04 5.640349108866905590e+04 5.651403135343669419e+04 5.651494430344720604e+04 5.652174224678747851e+04 5.650417265557549399e+04 5.649225777804140671e+04 5.651886656086481526e+04 5.645783288659937534e+04 5.651013526700970397e+04 5.654838915314575570e+04 5.658877196691565769e+04 5.648906446664203395e+04 5.646214717682154151e+04 5.651445970154910901e+04 5.653385275280117639e+04 5.657079748467487661e+04 5.649811245949070144e+04 5.648172958311383991e+04 5.644257972548090038e+04 5.649348568141026772e+04 5.654440969072847656e+04 5.654876154891634360e+04 5.654994941875654331e+04 5.656469228957672021e+04 5.660484773428443441e+04 5.661773679968318902e+04 5.661763436648970674e+04 5.662022592545397492e+04 5.662654654772124923e+04 5.662665145068863058e+04 5.665483895275685791e+04 5.665933484774376120e+04 5.664111182157089206e+04 5.662091976089574746e+04 5.658678724549530307e+04 5.663505920385489298e+04 5.664851155767042655e+04 5.662113397837489902e+04 5.666802997883276112e+04 5.663950088463484281e+04 5.662629192699304986e+04 5.668664037779611681e+04 5.670141217362342286e+04 5.671340320711358800e+04 5.675150733623909764e+04 5.673602868755527015e+04 5.672139484912041371e+04 5.678682792848171084e+04 5.679697834066886571e+04 5.681554296682793210e+04 5.684875340849798522e+04 5.677681380342034390e+04 5.688823819882897078e+04 5.682430709553766064e+04 5.681883288832586550e+04 5.686075431304601079e+04 5.684310317556956579e+04 5.684578114843079675e+04 5.677237074193543231e+04 5.684815415706651402e+04 5.672328134233236779e+04 5.671759000495992950e+04 5.671160370421598782e+04 5.674457388540927059e+04 5.668618125511268590e+04 5.667042883565020020e+04 5.657173208748386241e+04 5.663721722567279357e+04 5.660989241989896254e+04 5.659937710779879853e+04 5.664406223662103002e+04 5.662736479587438953e+04 5.662108048384833819e+04 5.668855157315345423e+04 5.660450718736660201e+04 5.656848975912665628e+04 5.663230771857213404e+04 5.661147825780523272e+04 5.666069871550635435e+04 5.661810179331147810e+04 5.658637102613694879e+04 5.664075764299718139e+04 5.663340588596180169e+04 5.664024533657645952e+04 5.660498215491786686e+04 5.664695676937729149e+04 5.657808807816250919e+04 5.654382384067129169e+04 5.659104727575726429e+04 5.656503423044738884e+04 5.656581643860742770e+04 5.661010238071240019e+04 5.662952655054509523e+04 5.665585123754635424e+04 5.663223243418856873e+04 5.666657331959841395e+04 5.662451752262141963e+04 5.666419006684078340e+04 5.662390789376872999e+04 5.668305923494903982e+04 5.660312646663430496e+04 5.657295739670028706e+04 5.654050861844218161e+04 5.655817183452133031e+04 5.655724169998671277e+04 5.656321437658215291e+04 5.662088735393439856e+04 5.657259252296615159e+04 5.662977365437740809e+04 5.663215924469596939e+04 5.668179765463670628e+04 5.665897085268907540e+04 5.658842097090870811e+04 5.659807171303190989e+04 5.658888925113053847e+04 5.656976557278137625e+04 5.655963583078254305e+04 5.663284004738089425e+04 5.663163417823440250e+04 5.662448946779527614e+04 5.660873590928433259e+04 5.663990821667666751e+04 5.657486753746587056e+04 5.660274176348772744e+04 5.661989628027600702e+04 5.667632289466536895e+04 5.665273185301536432e+04 5.665099905159054470e+04 5.669408029539883137e+04 5.665397637834076158e+04 5.668230073969285877e+04 5.675018591539630870e+04 5.674203244845011068e+04 5.679203264476028562e+04 5.685147226567946200e+04 5.685459371925751475e+04 5.681497424397693248e+04 5.680722602978751820e+04 5.684762267430871725e+04 5.689720406514345086e+04 5.687043960824320675e+04 5.688922709429683164e+04 5.686228898902699439e+04 5.690048901676159585e+04 5.685250989578224835e+04 5.688125944819662254e+04 5.682271829670497391e+04 5.691047021299791231e+04 5.691249269153947535e+04 5.680993237214555120e+04 5.684394373942197126e+04 5.683273420674486988e+04 5.680468318393497611e+04 5.680300841315685102e+04 5.687661684111733484e+04 5.685735882776725339e+04 5.684780425142824242e+04 5.685497933334306435e+04 5.687314887962734065e+04 5.683492611167942960e+04 5.682390628892355016e+04 5.681665524604869279e+04 5.682017998530280602e+04 5.678308607951378508e+04 5.679613586204740568e+04 5.682155930887080467e+04 5.686362281315155269e+04 5.675580163573027676e+04 5.679655375275317056e+04 5.679716305990884575e+04 5.680780037528897083e+04 5.678920743973453500e+04 5.682169644648124086e+04 5.678500274639179406e+04 5.675633185417574714e+04 5.670478111954739143e+04 5.667799323126768286e+04 5.669680307745005848e+04 5.669337008129645983e+04 5.677471288465437101e+04 5.669066063021386071e+04 5.669417457671873126e+04 5.676432843502052856e+04 5.671841326587378717e+04 5.671940930987006868e+04 5.668132955700311140e+04 5.671717933068134880e+04 5.683567931227576628e+04 5.682134757449755853e+04 5.684003398733190261e+04 5.684505035207117908e+04 5.690004123015678488e+04 5.682474172223304777e+04 5.683265573322080309e+04 5.680409057112463779e+04 5.680041354476010747e+04 5.676091983740088472e+04 5.671162062078037707e+04 5.669812499613156251e+04 5.667044066904758074e+04 5.668613226441863662e+04 5.672299324766593054e+04 5.673084624993963371e+04 5.677422136398694420e+04 5.671863640274093632e+04 5.664853472204272111e+04 5.668680492587450863e+04 5.673608634381611046e+04 5.677611118976895523e+04 5.676933398933398712e+04 5.677013947667666071e+04 5.683973708639136748e+04 5.687163926120087126e+04 5.687824137693711964e+04 5.684484889317609486e+04 5.687040358946632477e+04 5.686947485657321522e+04 5.682792822908400558e+04 5.688534500165437930e+04 5.688381826390557399e+04 5.685762757049292850e+04 5.680991852059549274e+04 5.681527962174991990e+04 5.681601714087859727e+04 5.684774877722895326e+04 5.678011658062869537e+04 5.674043649869162618e+04 5.670063034103150130e+04 5.673364558498380211e+04 5.670439751163393521e+04 5.665338890569040814e+04 5.671599087475033593e+04 5.684170898794409732e+04 5.679264658516410418e+04 5.679617456566794863e+04 5.680600211160800245e+04 5.681088521832597326e+04 5.686057635744721483e+04 5.679953918235439778e+04 5.672753274730424891e+04 5.678929286742053227e+04 5.668995334762833954e+04 5.667941362514909997e+04 5.668769061612882069e+04 5.672102705347813026e+04 5.670289596144791722e+04 5.668698749094815139e+04 5.670393699920981453e+04 5.673829027926174604e+04 5.665259919440603699e+04 5.670810576455314731e+04 5.667321081587062508e+04 5.674022192536434159e+04 5.681071332559014263e+04 5.675206100382220029e+04 5.686725791419107554e+04 5.684941654020493297e+04 5.684132327790367708e+04 5.681349735698289442e+04 5.683899835742992582e+04 5.693467049625616346e+04 5.694497313817321992e+04 5.689142461141735112e+04 5.694354718815453816e+04 5.694960536404529557e+04 5.688935368092431600e+04 5.691419956805963011e+04 5.690404773417064280e+04 5.687449456867021217e+04 5.691711279747419030e+04 5.698490682140112040e+04 5.700263017524033057e+04 5.710230362923518260e+04 5.707593790696741053e+04 5.709746110346260684e+04 5.707855435218305502e+04 5.711820083779421111e+04 5.710523288526401302e+04 5.709298249357169698e+04 5.710202431392063590e+04 5.711571584697038634e+04 5.713034228574368899e+04 5.708401168084177334e+04 5.710330909827212599e+04 5.709185567956720479e+04 5.704681534779619687e+04 5.700978670459533896e+04 5.701841799762901064e+04 5.702594723222631728e+04 5.704436037277898868e+04 5.702998177680092340e+04 5.711472804291057400e+04 5.707513029101001302e+04 5.708337971584626939e+04 5.706065712570927280e+04 5.708131443402243167e+04 5.713915328885732015e+04 5.710814467441742454e+04 5.706406234497884725e+04 5.708457855768951413e+04 5.703102240456196887e+04 5.713427540832317754e+04 5.705556924674210313e+04 5.705111997962817986e+04 5.712484638491460646e+04 5.718831409370906476e+04 5.717240717801942083e+04 5.720521271028430783e+04 5.713626634221259883e+04 5.719311851379652217e+04 5.717475126881831966e+04 5.719608875710369466e+04 5.718809451364908455e+04 5.727979075186276168e+04 5.724889745580986346e+04 5.720619254904995614e+04 5.721883588444850466e+04 5.717563541167422227e+04 5.718479859770656913e+04 5.717263910795089032e+04 5.716497274303506856e+04 5.715427878314365080e+04 5.723732943448455626e+04 5.727054140266936156e+04 5.725787488318450778e+04 5.721376172426788253e+04 5.719679683235956327e+04 5.709384629642627260e+04 5.728840688144374872e+04 5.727543579119791684e+04 5.722693486395729269e+04 5.720624840476483951e+04 5.719090712426830578e+04 5.716490248782312119e+04 5.722231643460524356e+04 5.722454526764002367e+04 5.726279391292129003e+04 5.721695369757092703e+04 5.728103210345222760e+04 5.723381901481545356e+04 5.722008119949910906e+04 5.710774847386465990e+04 5.710911123128220061e+04 5.714724165369146795e+04 5.707900316942526842e+04 5.701513066247558163e+04 5.693055499616883026e+04 5.699816540562497539e+04 5.710966299296382203e+04 5.701642714340207749e+04 5.699777858382835984e+04 5.707884399323058460e+04 5.703954184164834442e+04 5.693475819289543142e+04 5.690885398057020939e+04 5.693718613747127529e+04 5.690953312516133883e+04 5.694468474088668881e+04 5.687251135749016248e+04 5.689622814290913811e+04 5.690752106664063467e+04 5.687225418628467014e+04 5.689453735525489174e+04 5.700305657351874106e+04 5.697482736260810634e+04 5.697049338550473476e+04 5.698136350036915974e+04 5.695583312564696826e+04 5.694292822884867928e+04 5.690856807881132409e+04 5.692058839063470077e+04 5.702248733176098176e+04 5.700122496005590801e+04 5.694348536426833016e+04 5.697669606603552529e+04 5.692203452085371828e+04 5.689565476814745489e+04 5.687717623166550038e+04 5.689393441106835962e+04 5.687923917384792730e+04 5.684655475873009709e+04 5.686563842844431201e+04 5.678638768001957942e+04 5.677732201269376674e+04 5.685809671666522627e+04 5.680242911528946570e+04 5.686453333700550866e+04 5.688698903607299872e+04 5.681053801240417670e+04 5.678144885868360871e+04 5.689977016887812351e+04 5.686275906893412321e+04 5.684728536663358682e+04 5.683324459454408498e+04 5.683228198341099778e+04 5.684530522372579435e+04 5.686805174976129638e+04 5.693922765094478382e+04 5.688425154711160576e+04 5.693549857115215127e+04 5.690302902062921930e+04 5.684790847076383943e+04 5.678267343799487571e+04 5.676678408082839451e+04 5.678871517410208617e+04 5.675896058112973697e+04 5.673359847942932538e+04 5.670032814438621426e+04 5.674900978400845634e+04 5.676376006152305490e+04 5.679003057955495024e+04 5.674471777304435818e+04 5.674273825130987825e+04 5.676130715263912134e+04 5.677192543353100336e+04 5.674124091631860210e+04 5.673273985746705875e+04 5.677894062926239712e+04 5.676955959491364047e+04 5.674531945082391030e+04 5.676748577866582491e+04 5.678259073067503778e+04 5.675539746677551011e+04 5.674784354666883155e+04 5.673111038414795621e+04 5.682974238338295982e+04 5.676973400774032780e+04 5.676525215830693924e+04 5.683658800991173484e+04 5.681948241310109734e+04 5.685839209859164839e+04 5.685258120034880267e+04 5.683787640264178481e+04 5.694841438885305979e+04 5.697554986540946993e+04 5.696496524187547766e+04 5.696875765560700529e+04 5.697013904820103198e+04 5.696315365869559901e+04 5.693913339923254534e+04 5.692989941585827182e+04 5.693807270608604449e+04 5.684683415436154610e+04 5.691851454285396903e+04 5.695696155461529997e+04 5.700293943658765056e+04 5.700047746706882754e+04 5.703022352380592929e+04 5.703472820584804140e+04 5.706523713770165341e+04 5.708004612017428008e+04 5.706339561018552195e+04 5.714034832100544008e+04 5.713782610244382522e+04 5.711037494205916300e+04 5.708202555206859688e+04 5.708347955453950271e+04 5.708187349482715217e+04 5.703643989619160857e+04 5.697618087930569891e+04 5.705702685692960222e+04 5.699183994652684487e+04 5.698589491073561658e+04 5.698617743573927874e+04 5.697541603516041505e+04 5.699631840744601504e+04 5.709553775132487499e+04 5.702790713953876548e+04 5.703052281100158871e+04 5.708640082964063913e+04 5.715622682582343259e+04 5.714530175301566487e+04 5.721080055476001144e+04 5.716938387821727520e+04 5.718674053642536455e+04 5.720579990961470321e+04 5.712852580110912095e+04 5.714511697445769823e+04 5.716774992758558801e+04 5.702251237552569364e+04 5.707081779640562308e+04 5.714332294269997510e+04 5.706500196425583272e+04 5.709333115755465406e+04 5.709904005456208688e+04 5.703047968020645203e+04 5.698718279677200189e+04 5.701288200303389749e+04 5.697236142960701545e+04 5.698807136024243664e+04 5.694407080781371042e+04 5.691522892697083444e+04 5.702104653370664892e+04 5.699808499502102495e+04 5.705470576715263451e+04 5.702519879551200574e+04 5.702626079370613297e+04 5.698634173121298227e+04 5.703547671726989938e+04 5.699069392572166544e+04 5.704057956625543011e+04 5.700704572388561064e+04 5.706452154967655224e+04 5.707374257287475484e+04 5.702016174382377358e+04 5.709923351900371199e+04 5.701292467372417741e+04 5.708877465329584084e+04 5.711233036451497901e+04 5.712885316313843214e+04 5.709726553385028092e+04 5.701033940350861667e+04 5.708883319855960872e+04 5.705935249071834551e+04 5.704080732129212265e+04 5.709408896366094996e+04 5.703565589817530417e+04 5.706050949676582968e+04 5.707614735239682341e+04 5.703967990737818764e+04 5.701016587371985952e+04 5.703616246309332928e+04 5.701041246361524099e+04 5.703571570494134357e+04 5.694442940254946734e+04 5.696992135119549494e+04 5.704891261960359407e+04 5.700417300933809020e+04 5.701996242380254989e+04 5.702961169953656645e+04 5.702476630718134402e+04 5.703727920183302922e+04 5.706894019605287031e+04 5.706558462502343173e+04 5.708387454733438062e+04 5.707639513620401704e+04 5.712171799956318137e+04 5.715557934472330089e+04 5.709910849182085076e+04 5.709628853762588551e+04 5.708349137221771525e+04 5.714625288805893069e+04 5.710696867360121541e+04 5.706448998473006213e+04 5.706806383967139845e+04 5.708538504438325617e+04 5.717087148975516175e+04 5.711475059212926863e+04 5.713876737857620901e+04 5.713549727418236580e+04 5.706648554851033259e+04 5.708048782644877065e+04 5.707104958646283194e+04 5.705277900102690182e+04 5.704046407460459886e+04 5.701730773725142353e+04 5.704014737885416980e+04 5.696955291652229062e+04 5.702368997692523408e+04 5.702763822065709974e+04 5.702738307795050059e+04 5.698418438814359251e+04 5.693333451005829556e+04 5.695620973507215967e+04 5.700644634730623511e+04 5.692204137800517492e+04 5.691801592071168125e+04 5.686149610553091770e+04 5.696266393963546579e+04 5.687501574779787916e+04 5.694149648682734551e+04 5.704647999660374626e+04 5.700429626542462211e+04 5.700804603648585908e+04 5.700875009162857168e+04 5.704644069277683593e+04 5.707434099896351836e+04 5.706875495377022162e+04 5.696791906831257802e+04 5.696651164884377067e+04 5.697955336785992404e+04 5.703436459328799538e+04 5.698539963330917817e+04 5.686960602041937091e+04 5.688438416524321656e+04 5.682444606288628711e+04 5.680434906340178713e+04 5.678689322480607370e+04 5.687134333483824594e+04 5.690057014350645477e+04 5.684213983619380451e+04 5.680211335496200627e+04 5.680722106568988966e+04 5.684450114934253361e+04 5.679921413796886191e+04 5.680705061389377079e+04 5.679697396691453469e+04 5.683771195470645762e+04 5.679158103663276415e+04 5.682936828627589421e+04 5.683463907458205358e+04 5.677038942665497598e+04 5.682553182636830752e+04 5.674473045143610216e+04 5.673747314033525618e+04 5.675040410688553675e+04 5.673917983015402569e+04 5.680955412945656280e+04 5.683424712480928429e+04 5.681103669846239791e+04 5.681542879131323571e+04 5.677229464088401437e+04 5.677757208089179767e+04 5.682390618104543682e+04 5.676032539939124399e+04 5.677628501346219855e+04 5.673560464944883279e+04 5.672134089196160494e+04 5.668638009609177971e+04 5.668401833818768500e+04 5.665083589314520214e+04 5.666236717176253296e+04 5.664324961761391023e+04 5.667118671522386285e+04 5.657248179531429196e+04 5.658988964655956079e+04 5.657817152583088318e+04 5.659321879501900548e+04 5.658992708577047597e+04 5.662829677081097907e+04 5.661753146297945204e+04 5.660080692811978224e+04 5.663476682811020146e+04 5.656360964238559245e+04 5.655080386167133838e+04 5.663853336105834751e+04 5.663525478519676835e+04 5.665335909605610505e+04 5.665241476559434523e+04 5.650802479026121000e+04 5.658391353747122776e+04 5.661976154114458041e+04 5.657058275648506969e+04 5.662274962659127050e+04 5.656401063400819839e+04 5.666736330180595542e+04 5.653281940754570678e+04 5.649260333518117841e+04 5.649499416341824690e+04 5.645022205861940893e+04 5.644269573951188795e+04 5.646813294379338186e+04 5.652005515440885210e+04 5.653103557989199180e+04 5.651516128803358879e+04 5.652173643174028257e+04 5.654761096355067275e+04 5.659292578380191844e+04 5.657099174631224014e+04 5.651823219576664269e+04 5.653606470607982192e+04 5.653010128854600771e+04 5.652345394190512889e+04 5.660363753504650958e+04 5.652828395117515174e+04 5.654823304565258877e+04 5.657527640332715964e+04 5.653820272172868863e+04 5.656731649488188850e+04 5.660592912029709260e+04 5.659683056416695035e+04 5.657016961820500001e+04 5.648254836572724889e+04 5.653651890536545397e+04 5.643271065970102063e+04 5.644858630638649629e+04 5.644253683781711152e+04 5.634720922164161311e+04 5.635486200660584291e+04 5.635434636563766981e+04 5.630302785854123795e+04 5.629394825736950588e+04 5.634176683471768774e+04 5.630257955853902240e+04 5.634048831437030458e+04 5.637464262252190383e+04 5.635441348070732056e+04 5.640139914158680040e+04 5.642987040716569754e+04 5.639373006062849163e+04 5.639060519960280362e+04 5.642132361477950326e+04 5.646434821597106929e+04 5.649027369102011289e+04 5.646259701355023572e+04 5.641196749197129247e+04 5.643797263699867472e+04 5.642043814530214149e+04 5.650558105442909437e+04 5.643224609048103594e+04 5.649378151897402859e+04 5.649223776356489543e+04 5.647707552511799440e+04 5.650451914288430271e+04 5.647810044281086448e+04 5.650347249405366165e+04 5.654758831009815185e+04 5.647782597203055047e+04 5.650885046155295277e+04 5.649718999928732956e+04 5.647709469429810270e+04 5.653485523079318227e+04 5.645286685686796409e+04 5.651343160460898071e+04 5.642165981918065518e+04 5.645319821306086669e+04 5.647276295039330580e+04 5.645325832396950864e+04 5.637958406386845309e+04 5.634514967422747577e+04 5.642538448562699341e+04 5.640472759210026561e+04 5.643826721983419702e+04 5.647887972247241851e+04 5.649746451730434637e+04 5.647290662178758066e+04 5.645721326613469137e+04 5.640995886123859964e+04 5.637910627036729420e+04 5.633910573977814056e+04 5.632923947366246284e+04 5.631313875370238384e+04 5.632581949517443718e+04 5.624403229054424446e+04 5.626599459082992689e+04 5.628136203916243539e+04 5.633972892515068816e+04 5.633115762378824002e+04 5.634849716847600939e+04 5.636785181277780794e+04 5.632702231157853385e+04 5.630351690479188255e+04 5.623121689602222614e+04 5.633994930664665299e+04 5.627485592444171925e+04 5.628994861858267541e+04 5.627250584701310436e+04 5.636306443114583089e+04 5.631028026362086530e+04 5.626778756722209801e+04 5.630438074424753722e+04 5.630400491111478186e+04 5.631498401507415838e+04 5.633266535892524553e+04 5.633891417049808661e+04 5.637067026551529852e+04 5.636027258976015582e+04 5.638695981071559800e+04 5.639975996242479596e+04 5.636084148984231433e+04 5.631935535913058266e+04 5.636141387354973995e+04 5.638623028561490355e+04 5.628554692917717330e+04 5.629954820762310555e+04 5.627916137598534260e+04 5.631064055381072831e+04 5.637895760494239221e+04 5.637317924202559516e+04 5.635904427299832605e+04 5.640383051726975827e+04 5.641153496494344290e+04 5.639223945805573021e+04 5.641189375005480542e+04 5.643098822774788277e+04 5.640326622960198438e+04 5.640430317424610257e+04 5.645140981435609137e+04 5.643142894656578574e+04 5.639349378199472267e+04 5.644196041007879103e+04 5.646540943997743307e+04 5.643633380701241549e+04 5.644641398542694515e+04 5.641556757917161303e+04 5.647119571604572411e+04 5.644412905759361456e+04 5.652514497659201879e+04 5.650549023115201271e+04 5.658263684328832460e+04 5.658585395311517641e+04 5.663317632542305364e+04 5.672278425250252621e+04 5.668666945932544331e+04 5.672740612347886781e+04 5.673794449681042170e+04 5.667557359375306260e+04 5.668047805917273945e+04 5.665529039828013629e+04 5.659738052087160031e+04 5.665569818758669135e+04 5.669601148116849072e+04 5.670720536235179316e+04 5.667105582737218356e+04 5.671730275165999046e+04 5.667446951080427971e+04 5.673186796069162665e+04 5.673535738817840320e+04 5.675996594370394450e+04 5.674207653101141477e+04 5.669371524850257265e+04 5.667645988372752618e+04 5.673725492715941800e+04 5.671724815508911706e+04 5.669754272596872033e+04 5.673120070831579505e+04 5.674462037848613545e+04 5.672824465351045365e+04 5.671197809419032274e+04 5.674496446142778586e+04 5.677651876395000727e+04 5.676589954842178122e+04 5.675059811005943629e+04 5.669469068551153759e+04 5.674813160217191034e+04 5.667314479128583480e+04 5.676648730001019430e+04 5.667370476500491350e+04 5.670540603208521497e+04 5.666106305176726892e+04 5.661193265929609333e+04 5.658090807267514901e+04 5.656224627349403454e+04 5.654896904795277078e+04 5.657375029428280686e+04 5.660292431475307967e+04 5.655942359477133868e+04 5.654202140653832612e+04 5.653007963675424253e+04 5.653139424817843974e+04 5.649594699602353649e+04 5.651634987586605712e+04 5.656122923122862994e+04 5.658246805479586328e+04 5.661031926853920595e+04 5.655295172790959623e+04 5.656096074682463222e+04 5.665068562478714739e+04 5.664060177663979994e+04 5.662517524890792993e+04 5.666887276527198264e+04 5.665546499960788788e+04 5.665252210344337072e+04 5.668481321402153844e+04 5.663554841541314818e+04 5.664835792806037352e+04 5.665157336898477661e+04 5.672625443007278955e+04 5.674131568676137977e+04 5.681478829437602690e+04 5.680970051168759528e+04 5.684656236495162011e+04 5.688780537441244087e+04 5.686585061830024642e+04 5.687188600590660644e+04 5.690993652668996219e+04 5.687605424981735996e+04 5.689223928988447005e+04 5.693607886616005999e+04 5.693013371680012642e+04 5.689733744398789713e+04 5.684944055652624957e+04 5.686441260065762617e+04 5.686968857258160278e+04 5.683847484314012399e+04 5.691029520851795678e+04 5.693684519469668157e+04 5.685905561483187921e+04 5.686024617688031867e+04 5.683435990492539713e+04 5.678562101641007757e+04 5.678770456290938455e+04 5.677643911691718677e+04 5.671597692536964314e+04 5.676501198346712044e+04 5.681709210228899610e+04 5.672955885761031095e+04 5.678745922465186595e+04 5.677377034260637447e+04 5.677741522861510748e+04 5.676737837360603589e+04 5.674126897243065469e+04 5.673804576300918416e+04 5.681966516784513078e+04 5.686364469751052093e+04 5.685291155275508208e+04 5.686111927507347718e+04 5.688893048451389041e+04 5.688898674419236340e+04 5.691451280157521978e+04 5.686073621953832480e+04 5.688807511344082741e+04 5.691373587860997213e+04 5.683965459207339882e+04 5.687298958703166863e+04 5.682211654787987209e+04 5.680127398667683156e+04 5.677651607590986532e+04 5.679977802580502612e+04 5.681419712903705658e+04 5.684789495570188592e+04 5.675482306689125835e+04 5.673318891635804903e+04 5.679531013620039448e+04 5.676514265615107433e+04 5.675895741394428478e+04 5.674876938633678219e+04 5.680661324037050508e+04 5.680573059130015463e+04 5.684140021773078479e+04 5.680565395680227084e+04 5.678131284654585761e+04 5.681964862625634123e+04 5.677308865031017194e+04 5.678212937710207916e+04 5.677240814588088688e+04 5.680982396518442692e+04 5.681845143280927005e+04 5.683598774923066230e+04 5.683617666171136079e+04 5.678901054120928166e+04 5.682875532046418812e+04 5.680284872448101669e+04 5.678387088495412900e+04 5.675719177083461545e+04 5.682028028766396164e+04 5.680770370632562117e+04 5.680388383384846384e+04 5.669333264363036869e+04 5.677161782058803510e+04 5.678378782331493130e+04 5.682355806287498854e+04 5.682329116073216574e+04 5.681683641408623953e+04 5.686855977952751709e+04 5.679627036371792929e+04 5.678030000668662251e+04 5.681142169095877762e+04 5.676551660707288829e+04 5.682250088678840257e+04 5.683147448043475015e+04 5.683610651967491140e+04 5.684042010419097642e+04 5.680746168193990161e+04 5.681103863465920585e+04 5.684416627771657659e+04 5.684309564967026381e+04 5.689238057813608611e+04 5.685775706306343636e+04 5.690848304821696365e+04 5.692958254292045604e+04 5.690024478541498684e+04 5.692081186899110617e+04 5.691857106878924969e+04 5.688219786489330727e+04 5.683929792893382546e+04 5.677898635490180459e+04 5.682637287176820246e+04 5.684868268155884289e+04 5.683822448213998723e+04 5.685331769526133576e+04 5.680614099523327604e+04 5.683451241803568701e+04 5.682468940381817083e+04 5.688445556186563044e+04 5.683026443828752235e+04 5.681681979378221877e+04 5.684937477785532974e+04 5.680768831816421152e+04 5.681432396104487270e+04 5.685347558359168761e+04 5.689033085603971267e+04 5.688383683710079640e+04 5.696185787506905763e+04 5.694017954116463079e+04 5.688928880804811342e+04 5.695601411457345966e+04 5.694338326731886627e+04 5.699765396911725838e+04 5.700041272226256115e+04 5.696627262661681016e+04 5.703358601243302110e+04 5.702091787362953619e+04 5.703316333983075310e+04 5.697565842187785165e+04 5.700557374983569025e+04 5.691918589483598771e+04 5.694635392569528631e+04 5.688824722529048449e+04 5.687194049425470439e+04 5.690886881163200451e+04 5.690091166772363067e+04 5.694460452435768821e+04 5.693249015504922863e+04 5.692444367829333351e+04 5.692717271746532788e+04 5.684834934494631307e+04 5.685171814171058941e+04 5.686212854475048516e+04 5.686739021622005384e+04 5.687149315590714104e+04 5.677254943014765740e+04 5.686645584835390036e+04 5.678935800535050657e+04 5.686383860402648133e+04 5.680219724388768373e+04 5.677906740645031823e+04 5.683093803913151351e+04 5.686367889438255224e+04 5.688114516859045398e+04 5.683965848210923286e+04 5.685497241957211372e+04 5.684589901911150082e+04 5.693725286004653026e+04 5.684518293451816862e+04 5.674719110737757728e+04 5.676486611867965257e+04 5.678459109877681476e+04 5.681274237373928190e+04 5.680580687787709030e+04 5.681476345400373248e+04 5.674349485737988289e+04 5.672660933849722642e+04 5.670385841123540740e+04 5.668986998174601467e+04 5.670802250349595124e+04 5.668784673662415298e+04 5.669246905704026722e+04 5.668804249040012655e+04 5.662842231457040907e+04 5.664304032272983022e+04 5.665013676251993456e+04 5.670065705380056897e+04 5.669001271776673093e+04 5.677226706656024180e+04 5.674532297799111984e+04 5.678445496750947495e+04 5.676542604485913034e+04 5.676996746461274597e+04 5.672182926577064791e+04 5.677010067012078798e+04 5.679466184166487801e+04 5.692249401972544729e+04 5.684402606301422202e+04 5.680083786332650197e+04 5.687971848522079381e+04 5.690708370533006382e+04 5.687445025065766822e+04 5.678783529690918658e+04 5.678285509999664646e+04 5.677761020834166993e+04 5.678841443166505633e+04 5.677729554112801998e+04 5.679487223786771938e+04 5.676307939706816251e+04 5.675825782074834569e+04 5.681791398357440630e+04 5.675570852807078336e+04 5.672776207574317232e+04 5.670499023886725627e+04 5.684185513488264405e+04 5.678506913337777223e+04 5.678893369676782459e+04 5.674895897597368457e+04 5.676103891798717086e+04 5.677936098370291438e+04 5.683356840371433645e+04 5.682264586868101469e+04 5.680288255789809773e+04 5.695114537522898900e+04 5.690474911898625578e+04 5.686806556710584118e+04 5.687629763446375000e+04 5.690199953465333238e+04 5.681568111800500628e+04 5.685670184017396241e+04 5.677042269757675240e+04 5.678971190054865292e+04 5.676725828867140081e+04 5.675551004269117402e+04 5.676774631200059957e+04 5.679912441574897093e+04 5.690185650738719414e+04 5.692827573326039419e+04 5.694593890839635424e+04 5.691676324976591422e+04 5.687201259307908913e+04 5.684082708739040390e+04 5.676933919869400415e+04 5.670702051380119519e+04 5.672768496173412859e+04 5.669792775223480567e+04 5.670484160119009175e+04 5.673425981226110889e+04 5.674375289502720261e+04 5.671161757802821376e+04 5.675726507007994951e+04 5.670913170416405046e+04 5.671181430607920629e+04 5.676392342566334992e+04 5.673436297224891314e+04 5.674627789078776550e+04 5.673868904648916214e+04 5.665179041355552181e+04 5.667730332569095481e+04 5.676048875597694132e+04 5.674696036850542441e+04 5.664567328893888043e+04 5.663045345987756446e+04 5.662916577418908128e+04 5.660408431697766355e+04 5.663606506299212197e+04 5.667355438900950685e+04 5.667035889710507763e+04 5.666382854896781646e+04 5.661419259346360195e+04 5.661658393909104780e+04 5.664741287090033438e+04 5.663190476710349321e+04 5.668545142793033301e+04 5.660667286681056430e+04 5.657436855749986717e+04 5.657043323054356733e+04 5.657768544780775119e+04 5.650531785674043203e+04 5.649172343841390102e+04 5.651417923034435807e+04 5.648197022210290743e+04 5.649653120478675555e+04 5.649187644456650014e+04 5.658503454906889965e+04 5.657241991351218894e+04 5.655951731338878017e+04 5.658722833989149512e+04 5.660577280792954116e+04 5.652224737886753428e+04 5.652989981153868575e+04 5.649017411485350021e+04 5.649353967294625909e+04 5.659131113739355351e+04 5.657068842609205603e+04 5.660820725997297995e+04 5.661450860773932072e+04 5.662900037112256541e+04 5.662344904321814101e+04 5.661082598365557351e+04 5.662063082350874902e+04 5.661819739575548010e+04 5.666708303646133572e+04 5.666344088764837943e+04 5.668611664624872355e+04 5.673642304720651737e+04 5.675467449168342137e+04 5.676715960575871577e+04 5.673411534412836772e+04 5.667303611553065275e+04 5.664063681273686962e+04 5.668185511740777292e+04 5.666375404028152116e+04 5.668127498597584781e+04 5.659360569100594876e+04 5.657945900970196089e+04 5.659747065642549569e+04 5.664954023139507626e+04 5.665450993420435407e+04 5.661070594533490657e+04 5.662305191239048872e+04 5.663410825539802318e+04 5.659165328906576178e+04 5.651482077146718075e+04 5.655324777724508021e+04 5.648986892763515061e+04 5.641061430514143285e+04 5.641965505419411056e+04 5.649574169150937087e+04 5.645638970318451902e+04 5.653838538840114779e+04 5.647641807555271225e+04 5.652936969379334914e+04 5.654588865935907234e+04 5.656669252540820162e+04 5.657292106775342836e+04 5.659602881422180508e+04 5.655910514195592987e+04 5.658494366563162475e+04 5.658321366611273697e+04 5.656158765557907464e+04 5.660779244323277817e+04 5.661924020735580416e+04 5.657125690326635959e+04 5.657533843972491741e+04 5.651442107145207410e+04 5.653196235745441663e+04 5.656480353545648541e+04 5.659163134079773590e+04 5.650781449466964114e+04 5.652352566267710063e+04 5.650981025340486667e+04 5.657323609189053968e+04 5.652847640006658185e+04 5.648935127632180229e+04 5.645657588921731076e+04 5.648230031215475901e+04 5.650470661631190887e+04 5.653002664405503310e+04 5.650523859950160841e+04 5.658806196710410586e+04 5.658059949056783807e+04 5.660063414142611873e+04 5.653460520327809354e+04 5.655029669312162150e+04 5.657245998843757116e+04 5.663534779439889098e+04 5.665761212664944469e+04 5.659407336066490097e+04 5.670829898472440254e+04 5.663036027860939794e+04 5.666805941004840133e+04 5.666917755910520646e+04 5.673682646013480553e+04 5.672614058572844078e+04 5.668146987486872240e+04 5.670547050906324876e+04 5.675136532768866891e+04 5.673892831201497756e+04 5.676515367302102095e+04 5.676147659515783744e+04 5.660205676690265682e+04 5.657793080908994307e+04 5.656392004930235271e+04 5.660544524735404411e+04 5.657501632257027086e+04 5.654325386394685484e+04 5.654481499769974471e+04 5.653971780010031216e+04 5.657823327450162469e+04 5.655861123642724851e+04 5.652096859810588649e+04 5.654359981951801456e+04 5.650060643006541068e+04 5.647843179833647446e+04 5.646747952529901522e+04 5.647503129628827446e+04 5.649166934414879506e+04 5.648242193095378025e+04 5.647971793214177887e+04 5.649346957225302322e+04 5.655574012302909250e+04 5.663141407535150211e+04 5.664862312929557083e+04 5.660191327720234403e+04 5.659730331262852269e+04 5.668401938727097877e+04 5.664962477826420945e+04 5.665141264679899177e+04 5.667826233317557489e+04 5.664488977863186301e+04 5.653682589889123483e+04 5.659262641978011379e+04 5.656990136550039460e+04 5.660213345640020998e+04 5.660989020236591750e+04 5.666941775732650422e+04 5.657990286453873705e+04 5.657991863975804154e+04 5.665317491191692534e+04 5.665788791471815784e+04 5.660441554728151095e+04 5.665914033053229650e+04 5.664887392316840123e+04 5.669313948283536592e+04 5.663223426047599787e+04 5.658078936875154614e+04 5.667266842903834186e+04 5.664920877899153857e+04 5.663826850118090078e+04 5.663655595544463722e+04 5.660573250980417652e+04 5.662454973542351945e+04 5.662671637538494542e+04 5.655772083594339347e+04 5.660601218307253293e+04 5.656858198106814234e+04 5.662113202641683165e+04 5.662456146820596041e+04 5.667673085319939855e+04 5.662224336880671763e+04 5.663397979906174442e+04 5.672968176500112168e+04 5.673028187709829217e+04 5.673226335672394634e+04 5.676131354553255369e+04 5.677944398103421554e+04 5.681720388932195783e+04 5.679534922578736587e+04 5.684015433343101904e+04 5.684776853336679778e+04 5.690092208206981741e+04 5.684918065772767295e+04 5.692053996188411111e+04 5.692693927358799556e+04 5.696060590323469660e+04 5.698641963230522379e+04 5.695839926009059127e+04 5.693849518988067575e+04 5.693790582723561965e+04 5.693001661013621924e+04 5.684725782218552195e+04 5.678950663722144236e+04 5.685936047142980533e+04 5.683302883158917393e+04 5.679773423473722505e+04 5.679633216617739527e+04 5.685375538446518476e+04 5.683952075877135212e+04 5.681463515395978902e+04 5.681825867993474822e+04 5.679624807742831035e+04 5.684084505495036865e+04 5.678989763890462200e+04 5.681394256163964019e+04 5.682623852700919088e+04 5.689886139896984241e+04 5.685869698499694641e+04 5.694847493797360949e+04 5.688303079020961013e+04 5.688753975877478661e+04 5.684365662482113839e+04 5.681534136141248018e+04 5.684020462258065527e+04 5.675761682566199306e+04 5.684720052482492611e+04 5.679338196572113520e+04 5.677563559684502252e+04 5.681998886257337290e+04 5.678214829165200354e+04 5.679013675876443449e+04 5.684724714212001709e+04 5.679968647059990326e+04 5.682408353188038745e+04 5.683220834628905868e+04 5.687172077879853896e+04 5.686857156838778610e+04 5.677408323568448395e+04 5.671886460269001691e+04 5.666594194645467360e+04 5.663065363777772291e+04 5.668169397680140537e+04 5.660597954066401871e+04 5.662804680398991331e+04 5.653010695201717317e+04 5.653973068640193378e+04 5.656782543126596283e+04 5.655125656324801821e+04 5.654924608395995165e+04 5.646746245182627172e+04 5.653722431193631928e+04 5.652552853170958406e+04 5.654152414499381848e+04 5.654150964625099732e+04 5.653099996069067129e+04 5.661050823580966244e+04 5.655090882286765554e+04 5.658517186230803782e+04 5.663740931836797972e+04 5.672136593542966148e+04 5.677105826326193346e+04 5.674689201735878305e+04 5.677116661258859676e+04 5.676613006097498874e+04 5.678174002815999847e+04 5.675884866745039471e+04 5.682536673681208777e+04 5.672947679529900779e+04 5.679195808976369881e+04 5.678176710301152343e+04 5.670470348482239206e+04 5.673312129450477369e+04 5.671929121186247357e+04 5.666906749275014590e+04 5.663275424120228126e+04 5.659135103406465350e+04 5.655351163496933441e+04 5.654681636924721533e+04 5.658190206291199138e+04 5.661706165663633146e+04 5.658312399178058695e+04 5.656245782493651495e+04 5.664476776508954208e+04 5.664346529851839296e+04 5.660723585096581519e+04 5.660551469260144222e+04 5.661805976771795395e+04 5.659061174589145958e+04 5.660005285757422098e+04 5.660027408707956783e+04 5.664875975043032668e+04 5.663609376353541302e+04 5.665036390696666058e+04 5.666071355702842266e+04 5.660894915250486520e+04 5.657640278076010873e+04 5.661244381691626040e+04 5.661795763288791932e+04 5.661242929541504418e+04 5.659933510723461222e+04 5.662795701884152368e+04 5.661874177727459028e+04 5.659889512270056002e+04 5.665075321628818347e+04 5.665057991872308776e+04 5.668721055072272429e+04 5.664367321818495839e+04 5.662949748009716859e+04 5.665098750569062395e+04 5.668088658630051214e+04 5.674895491444589425e+04 5.667386455536239373e+04 5.665692156059892295e+04 5.674752802185839391e+04 5.668447333800233173e+04 5.668696344779594074e+04 5.668829327594307688e+04 5.666467552361341222e+04 5.670499569863328361e+04 5.670718874630768551e+04 5.677224975468949560e+04 5.671893370578402391e+04 5.676622594176985149e+04 5.668675778301424725e+04 5.667222499777979101e+04 5.666908377391032991e+04 5.668673463370108220e+04 5.666174661227544857e+04 5.666111361903029319e+04 5.662173913775113033e+04 5.662201036269348697e+04 5.671555734713446873e+04 5.671204481310600386e+04 5.675736511961313226e+04 5.672071391619159112e+04 5.667740076857699023e+04 5.666030886934664159e+04 5.672038869660918863e+04 5.671784652525821730e+04 5.668813783257478644e+04 5.669258673699883366e+04 5.667610468077550468e+04 5.666006451310259581e+04 5.664352988954198372e+04 5.670538840369566606e+04 5.666580982168370974e+04 5.672203332777816831e+04 5.661652597459623212e+04 5.659590177032196516e+04 5.665538833420812443e+04 5.665177315934283979e+04 5.666231807085114997e+04 5.667773368971174204e+04 5.670150707421154220e+04 5.667309757566435292e+04 5.664281493067400152e+04 5.667220055330588366e+04 5.671790897918448172e+04 5.660453226476316195e+04 5.676193773403202795e+04 5.678765639283165365e+04 5.675043470431209425e+04 5.669914680990227498e+04 5.681222806462964218e+04 5.669120215498322068e+04 5.671952695644309279e+04 5.674489778307330562e+04 5.677565527930905955e+04 5.684338931481175678e+04 5.677773929041880183e+04 5.680578396364858781e+04 5.675570834641999681e+04 5.668263414728892531e+04 5.672321118361108529e+04 5.672379667054434685e+04 5.679779282793470338e+04 5.676905104713028413e+04 5.680865981072276190e+04 5.674755338169977040e+04 5.672168795609942026e+04 5.681959520858143514e+04 5.682021552971068013e+04 5.669428514374268707e+04 5.678705565301296883e+04 5.674181565676080209e+04 5.680234951170372369e+04 5.687523794253515371e+04 5.686479646094029158e+04 5.685959753349300445e+04 5.678668523163049394e+04 5.672131588020785421e+04 5.674236117834311881e+04 5.662279524418300571e+04 5.659623591123330698e+04 5.663940683651460859e+04 5.666865729286480200e+04 5.671466781249198539e+04 5.662743078455293289e+04 5.662024458420545125e+04 5.662753120273092645e+04 5.661032589985812956e+04 5.664293477109399100e+04 5.666405918582478625e+04 5.665264032584631059e+04 5.662186855456759804e+04 5.665029632572360424e+04 5.664205058631200518e+04 5.660670796473089285e+04 5.662564378065281198e+04 5.664848474857694964e+04 5.669742713615105458e+04 5.677269402405460278e+04 5.681446672552926611e+04 5.681441439209292002e+04 5.685402086805588624e+04 5.684637146951876639e+04 5.681139207054528379e+04 5.674959241889657278e+04 5.675969066447587102e+04 5.667119570071370254e+04 5.665232328993450938e+04 5.665766573545780557e+04 5.660562931446011498e+04 5.666144835520354536e+04 5.669912863533771451e+04 5.675790620490237779e+04 5.673135453106145724e+04 5.673632187786313443e+04 5.683146048092847195e+04 5.680756387296652247e+04 5.680026769001306093e+04 5.674726813195081922e+04 5.676507809063808963e+04 5.674989268049554084e+04 5.678652986448300362e+04 5.678516862136585405e+04 5.677668238557148288e+04 5.674360903197566222e+04 5.675018834558135859e+04 5.673013598069638101e+04 5.670723948537968681e+04 5.665506007790620060e+04 5.653579803277021711e+04 5.636530016841452743e+04 5.628640114546566474e+04 5.612420114288437617e+04 5.595287631656754820e+04 5.566388523519723822e+04 5.556559220167376043e+04 5.534321035663296061e+04 5.507812878109906887e+04 5.475296446002927405e+04 5.451759785290020955e+04 5.420407524519066646e+04 5.393757749990685261e+04 5.364780523196428840e+04 5.332634635945140326e+04 5.303158418577502016e+04 5.268138868447874120e+04 5.241233378526074375e+04 5.217769884860630555e+04 5.182356209874878550e+04 5.148625781549644307e+04 5.115288028559974191e+04 5.080339682443710626e+04 5.052491438833656866e+04 5.014040837448758975e+04 4.986107201606519811e+04 4.955033172832379205e+04 4.917154513541964843e+04 4.880345950149626879e+04 4.850619660226717679e+04 4.810329169308343990e+04 4.781653005677596229e+04 4.743398550648456148e+04 4.707889531516753777e+04 4.678641095728171786e+04 4.636476964960167970e+04 4.606358308631517139e+04 4.567123487889130047e+04 4.536018436964672583e+04 4.499977955784572259e+04 4.462726495630353747e+04 4.436994723915680515e+04 4.400359552784542757e+04 4.364089184976470278e+04 4.331717746047858964e+04 4.293010249390209356e+04 4.263092368362844718e+04 4.227434871113118425e+04 4.197546647003476392e+04 4.161129089334829769e+04 4.131525440572593652e+04 4.098800020941063121e+04 4.063971788354948512e+04 4.029870768855480128e+04 3.998874329735309584e+04 3.968713439146605378e+04 3.942492512708724098e+04 3.909242644924941123e+04 3.883474487499161478e+04 3.851677709286475147e+04 3.819635423061061010e+04 3.787227548653759732e+04 3.758049194463160529e+04 3.728313317455590004e+04 3.694982324072088522e+04 3.665569651363581215e+04 3.639703625249847391e+04 3.607818736753361736e+04 3.575162073266842344e+04 3.548066350894959760e+04 3.513817609515345248e+04 3.490864740887916560e+04 3.464979225006534398e+04 3.435816716140058998e+04 3.405527842773659358e+04 3.382737916833790223e+04 3.356324188486837375e+04 3.330166687911028566e+04 3.305630374644828407e+04 3.279867996947888605e+04 3.254840238816036072e+04 3.224462517536321320e+04 3.199910644236591907e+04 3.176625376439077081e+04 3.153712090701289344e+04 3.127295765759741334e+04 3.103528113580262288e+04 3.073236152287416553e+04 3.054640521541347698e+04 3.024450439315751646e+04 3.000230097149216454e+04 2.980342449766333448e+04 2.957616582025862226e+04 2.932405346852602815e+04 2.905191592144406968e+04 2.883280982883306206e+04 2.862538097712414310e+04 2.834480048987604459e+04 2.810878892554552294e+04 2.790791775077079001e+04 2.768998789321499862e+04 2.746829330805401696e+04 2.721123683838607758e+04 2.694441324001780595e+04 2.676709437327982596e+04 2.653938863764840789e+04 2.629761725935161667e+04 2.608578026112422958e+04 2.584877302193928699e+04 2.564086103921160247e+04 2.539103195602903725e+04 2.519669820760417497e+04 2.501255297976185830e+04 2.482384020018392039e+04 2.460152664019002623e+04 2.441626893816793017e+04 2.415162982736506456e+04 2.396288538832118502e+04 2.376492405702269389e+04 2.355009753404904768e+04 2.336105669548739752e+04 2.318111570877147824e+04 2.298760606286058464e+04 2.283179604146215934e+04 2.262783218028423289e+04 2.249169931787966561e+04 2.230734109071002968e+04 2.215608142234211482e+04 2.193519199103511710e+04 2.175078027334138824e+04 2.156097219996882632e+04 2.135633766231129266e+04 2.119038531822502046e+04 2.097213388046066393e+04 2.080426033547494444e+04 2.060659869494888699e+04 2.044629901236622391e+04 2.027659148772975823e+04 2.010869837595659192e+04 1.992321327870060122e+04 1.976092026697448455e+04 1.963599687655616799e+04 1.945909240336861694e+04 1.929959378725512943e+04 1.912945516898186543e+04 1.896462878653024745e+04 1.883447208159631191e+04 1.862912554968277618e+04 1.849273813180750949e+04 1.834551993115343066e+04 1.819786687081646232e+04 1.808302943101393612e+04 1.792875637112404365e+04 1.772943326867820724e+04 1.762560015122372715e+04 1.747098606571823620e+04 1.733249672388742329e+04 1.717953601927222189e+04 1.707185743179997007e+04 1.686292520193493328e+04 1.670867546488697917e+04 1.662177669651352335e+04 1.650072306432322875e+04 1.637480565244909121e+04 1.616027597458411765e+04 1.610832688816646987e+04 1.596256966278961772e+04 1.581847992938123207e+04 1.569069094949890859e+04 1.556099568641079168e+04 1.542914503609155690e+04 1.527008138363781472e+04 1.516603036960228565e+04 1.500992839083330909e+04 1.488674951127499480e+04 1.475998028385094221e+04 1.463873743594054395e+04 1.453593844470604563e+04 1.443705955408970294e+04 1.428301819577476272e+04 1.415628594817520570e+04 1.406538220672861826e+04 1.392176616504289086e+04 1.380625087139127209e+04 1.367569010975715173e+04 1.353844613403052062e+04 1.346229312997992747e+04 1.334501779515167618e+04 1.322510194970721750e+04 1.312114285204245789e+04 1.300447352324346321e+04 1.291813085309894814e+04 1.282879722865550320e+04 1.269670406178767371e+04 1.259063962448359598e+04 1.248774542468145228e+04 1.237191925336126405e+04 1.226307794536587789e+04 1.216441225654839218e+04 1.203799104930613248e+04 1.196194759132904983e+04 1.188865781466458066e+04 1.180395796418927966e+04 1.169921025560212001e+04 1.158288327755331011e+04 1.149480257896657167e+04 1.143111200411390928e+04 1.131691199010008495e+04 1.122884360822107374e+04 1.112722150336559025e+04 1.104646863731724989e+04 1.094977590213098665e+04 1.084165635714074233e+04 1.077818142687941327e+04 1.067364971544836953e+04 1.061321353623487084e+04 1.051287491923085508e+04 1.041796562197568528e+04 1.033334281843790086e+04 1.027224495101287903e+04 1.016058704027263593e+04 1.008111388670001907e+04 9.989963773765801307e+03 9.879001611099331058e+03 9.796479601872026251e+03 9.720108371465381424e+03 9.658051629862437039e+03 9.557212568158158319e+03 9.462365569598556249e+03 9.380155894999596057e+03 9.319769163990613379e+03 9.232519069194197073e+03 9.162897466196640380e+03 9.072855041355567664e+03 9.004642994182429902e+03 8.931974156299109382e+03 8.847613169440539423e+03 8.761732063254121385e+03 8.652284507962936914e+03 8.593082063109781302e+03 8.539165350871362534e+03 8.457834735489857849e+03 8.361169379052273143e+03 8.302726040005407413e+03 8.254537827540427315e+03 8.163040059619652311e+03 8.089066843663219515e+03 8.036296516112766767e+03 7.977010792222687087e+03 7.874244014754041928e+03 7.809006003869064443e+03 7.766230697522674745e+03 7.686668768285664555e+03 7.606127915573317296e+03 7.549927992749631812e+03 7.457125314482277645e+03 7.409911545131434650e+03 7.360305506547331788e+03 7.272202329607297543e+03 7.224322614280437847e+03 7.185412238877698655e+03 7.134996052498358949e+03 7.075056017414714006e+03 6.984773221820501021e+03 6.925471838939004556e+03 6.871235309702527047e+03 6.812293582634933955e+03 6.776619904935492741e+03 6.716569793873252820e+03 6.650970912290294109e+03 6.618645505901259639e+03 6.590370939999260372e+03 6.518129492882143495e+03 6.463826528723988304e+03 6.399242804876490482e+03 6.360201698858003510e+03 6.310002160887072932e+03 6.252568429609998930e+03 6.215012886971049738e+03 6.127950287582247256e+03 6.092715566670826774e+03 6.049945084155914628e+03 6.013078690072234167e+03 5.939728074350981842e+03 5.895572060232038893e+03 5.838726360227241457e+03 5.771915051500096524e+03 5.743668106077296216e+03 5.682206387474224357e+03 5.643592642995507958e+03 5.605142816178663452e+03 5.563666778108868129e+03 5.520230136339778255e+03 5.490456870892624465e+03 5.430962633218868177e+03 5.386251703685876237e+03 5.351817886651554545e+03 5.303004045817457154e+03 5.262513747358708315e+03 5.243953882924759455e+03 5.193958368532486020e+03 5.147426954521086373e+03 5.106429792414964140e+03 5.052710980821682824e+03 5.018108027243954893e+03 4.972752057064908513e+03 4.949243305714577218e+03 4.890048356142016928e+03 4.860665323402172362e+03 4.809504047370299304e+03 4.790772050638805922e+03 4.742516158172824362e+03 4.711071515270868986e+03 4.670611784268825431e+03 4.639928507608888140e+03 4.604533474599777946e+03 4.574205909391828754e+03 4.540885437113877742e+03 4.509233407711579275e+03 4.464664842855597271e+03 4.439888783871441774e+03 4.398031714722181277e+03 4.364166968478507442e+03 4.320211458078806572e+03 4.292563294981698164e+03 4.273200772746060466e+03 4.237793021632324781e+03 4.196316315779623437e+03 4.158616168859471145e+03 4.123129849420062783e+03 4.097830460128960112e+03 4.066638732089154018e+03 4.032024160172759821e+03 3.992780121866144782e+03 3.965008364087283098e+03 3.931898432295633029e+03 3.894522194319048140e+03 3.861245271984633746e+03 3.831451930542928949e+03 3.803596834856956775e+03 3.767553888754265245e+03 3.732331858713071142e+03 3.688784744444408716e+03 3.656313876627752052e+03 3.638643819037451976e+03 3.596149082677575279e+03 3.577913272871388926e+03 3.546699957399032428e+03 3.530381172574500397e+03 3.496847931091602277e+03 3.469554070283260444e+03 3.446791161694833590e+03 3.422116217175102065e+03 3.400357653695439694e+03 3.358491547385093327e+03 3.341997149506761161e+03 3.304602371040652997e+03 3.292506208369376509e+03 3.289435828741803562e+03 3.239833338083161379e+03 3.207559883671363423e+03 3.170191829032904934e+03 3.148417982707799183e+03 3.128472361887948864e+03 3.099096264444817734e+03 3.081415637601720391e+03 3.058223762197770156e+03 3.028574350003892960e+03 3.003395329867239525e+03 2.975247015798513985e+03 2.937541302622842977e+03 2.923237716216734952e+03 2.883938000835412822e+03 2.853516273962758532e+03 2.829836576298536329e+03 2.807179099172411497e+03 2.786421311834455082e+03 2.753162425096993957e+03 2.711805744509225860e+03 2.699147728125474259e+03 2.683301635414372868e+03 2.650214388518430496e+03 2.630082054927534045e+03 2.615952720267664972e+03 2.585619948609039056e+03 2.562273874431415607e+03 2.540747513286380126e+03 2.520596685635841823e+03 2.503545286243053852e+03 2.475032832246115959e+03 2.443651795659715845e+03 2.430377505623686375e+03 2.419812454133896608e+03 2.386977161306618200e+03 2.381665589340355382e+03 2.359997114835750835e+03 2.343242530318725585e+03 2.327291521418612319e+03 2.315068092496347163e+03 2.295565619061383586e+03 2.280289369770785470e+03 2.270280596824703025e+03 2.254150122247574018e+03 2.230832784317475216e+03 2.209762418436800999e+03 2.187263757418114892e+03 2.161806114019908819e+03 2.131989031855220674e+03 2.108486797809090604e+03 2.090413983802177427e+03 2.081561911166428672e+03 2.071063144570559871e+03 2.053274259791766326e+03 2.037337708488709495e+03 2.007625620730829723e+03 2.003935661910764566e+03 1.998452269843765635e+03 1.970527694351399305e+03 1.955605523492931525e+03 1.941875914703180570e+03 1.933305177013864750e+03 1.914772033671482404e+03 1.898781988706789207e+03 1.874843790585595343e+03 1.859254261532548753e+03 1.853932705000364194e+03 1.840774071585695083e+03 1.819287474308366882e+03 1.811538233380786323e+03 1.793208725110790283e+03 1.777332736130666717e+03 1.767850408873825700e+03 1.751055823837646130e+03 1.741054608697122831e+03 1.719311569923054549e+03 1.709007393557720889e+03 1.690718733315653935e+03 1.680288784387142186e+03 1.663139832289855121e+03 1.650354017096155303e+03 1.627017485329263764e+03 1.625694992220674749e+03 1.601244759149170022e+03 1.594017876772980799e+03 1.574031964211237892e+03 1.564980474100579613e+03 1.557343258379858298e+03 1.543539305738080657e+03 1.526630637002937874e+03 1.517828914166177128e+03 1.508867869263935518e+03 1.497650302738082473e+03 1.475932793477441692e+03 1.455926395237231645e+03 1.449394998000901978e+03 1.445353616440502719e+03 1.439095126703512278e+03 1.422561953666382351e+03 1.403290795653425221e+03 1.399498328940809643e+03 1.382411334900682277e+03 1.376803739109594517e+03 1.365311802191993593e+03 1.351051550913678284e+03 1.345133404642165942e+03 1.329459364390191922e+03 1.319467158996781563e+03 1.315802871010311492e+03 1.296435583128374446e+03 1.296142768334839047e+03 1.285694763836177344e+03 1.267154019167565366e+03 1.251914404111913200e+03 1.256892499227798680e+03 1.238888022649621234e+03 1.227556018259831944e+03 1.219224737503733195e+03 1.209377201295454370e+03 1.208724601542688333e+03 1.190845652440068079e+03 1.184350351768779092e+03 1.176410100251017411e+03 1.157542963056708459e+03 1.149262193102059882e+03 1.140572740357894645e+03 1.135486508644899686e+03 1.126915574050257419e+03 1.105506155645648505e+03 1.097747726976240756e+03 1.088355957288505806e+03 1.077313066540539694e+03 1.075299560966351237e+03 1.072839947803303858e+03 1.061219628852682035e+03 1.051254248961796293e+03 1.043691842682585730e+03 1.041417649209370211e+03 1.031713177483137770e+03 1.023570089606260467e+03 1.003325289612825145e+03 1.000300588658230936e+03 9.952296400262281395e+02 9.825495888246923641e+02 9.718084975881607761e+02 9.650491361728617221e+02 9.649110941144181197e+02 9.565526488799554272e+02 9.460904595179043781e+02 9.348767461731536059e+02 9.301123629231650511e+02 9.305468284018943450e+02 9.193499380354493269e+02 9.164672848999381358e+02 9.101878448531668937e+02 9.074270558765342685e+02 9.066731923524689591e+02 8.948957830320284756e+02 8.916853766082981565e+02 8.750432187946839804e+02 8.729466680124808136e+02 8.580505783724943285e+02 8.518183002764556022e+02 8.491392138301361001e+02 8.392566355949561512e+02 8.251644825927662623e+02 8.289420670837317857e+02 8.089783682410393340e+02 8.065861432560332105e+02 7.983636610158936264e+02 7.984951218366759349e+02 7.883716487194301408e+02 7.819554163163786598e+02 7.680623596743922690e+02 7.643366438774567087e+02 7.515218707327953780e+02 7.492836986907049095e+02 7.397697233862468238e+02 7.336930563783131447e+02 7.304647912472787539e+02 7.247150133205724387e+02 7.192201136218764077e+02 7.147583289644538809e+02 7.135143834103691916e+02 7.090129402106213092e+02 7.052578117816175336e+02 7.005361015943050234e+02 6.868575854254092974e+02 6.812169788889424353e+02 6.712467429749665371e+02 6.653091136092457418e+02 6.581977501111458650e+02 6.490651672244497377e+02 6.475059794496899030e+02 6.456681685914767286e+02 6.453541483359005042e+02 6.468105599927947651e+02 6.412523386532910763e+02 6.322929586564807778e+02 6.257730747760710983e+02 6.225376983063378020e+02 6.154930719156179748e+02 6.137921519625864448e+02 6.125281660275339846e+02 6.054752003714512512e+02 5.991295997403079809e+02 5.963001737385178558e+02 5.924676689645209535e+02 5.851784883022736494e+02 5.776696601830868758e+02 5.684897884959622161e+02 5.634037345811726709e+02 5.590229315187689281e+02 5.461283937569450018e+02 5.427424302144146395e+02 5.441112596494966738e+02 5.495808406555230476e+02 5.444908378030042968e+02 5.424614407624954993e+02 5.333669956661151446e+02 5.334067754875029550e+02 5.306520097456203757e+02 5.279709693910309625e+02 5.270371761600413265e+02 5.215123851527941952e+02 5.178787800221798534e+02 5.172047096068304199e+02 5.135027430777862492e+02 5.092543776412430248e+02 5.048730395406536786e+02 5.071427858323985447e+02 4.945485788476298694e+02 4.982441236511158422e+02 4.898597815175274945e+02 4.879110002510238928e+02 4.839421635263054782e+02 4.773498255776084989e+02 4.778896296573179825e+02 4.709711099747506751e+02 4.736996089784319111e+02 4.687093531927328627e+02 4.671927915037919092e+02 4.620210873406579708e+02 4.594239790306303917e+02 4.600230343602289054e+02 4.558979199978269889e+02 4.558587897001460760e+02 4.519654220202229453e+02 4.516107077706215591e+02 4.485096655766970457e+02 4.407537857515160340e+02 4.451626039922978748e+02 4.456855615339077303e+02 4.376153167819488203e+02 4.377772863624869615e+02 4.307107349362763102e+02 4.296909025631873646e+02 4.233558765724475847e+02 4.210771251822694694e+02 4.170432131711497163e+02 4.154040201207263294e+02 4.140368379422496901e+02 4.124120381344300199e+02 4.089316039626975225e+02 4.079119707176124052e+02 4.075113298432880242e+02 4.002128776912315971e+02 4.000005098556372900e+02 4.009414232950135784e+02 3.918300684269465819e+02 3.943368277190480740e+02 3.915181095729216736e+02 3.880817451522196961e+02 3.837300453891702432e+02 3.773030152297889117e+02 3.775002248024824212e+02 3.779037377898970362e+02 3.735880581923620980e+02 3.743794890679508285e+02 3.675973288095747762e+02 3.647334139726305580e+02 3.603892744569793649e+02 3.565964909514180476e+02 3.519239252541524934e+02 3.466751796528892555e+02 3.487267544280936704e+02 3.398194310145162831e+02 3.381371736538034156e+02 3.384708297773279924e+02 3.365925248408252060e+02 3.374697163367164308e+02 3.316861318476595102e+02 3.308951074624233684e+02 3.285665754598213084e+02 3.285130110105775429e+02 3.239375841967641350e+02 3.211418179952715377e+02 3.109973063362834296e+02 3.093261698292694177e+02 3.107153574683938473e+02 3.060916191120382450e+02 3.016465161787052693e+02 2.970242072739313812e+02 2.931500715003087407e+02 2.896555585017849239e+02 2.839898915686000009e+02 2.814980329885623291e+02 2.787374533152931804e+02 2.752496771027476825e+02 2.713618640792267342e+02 2.750177543656556622e+02 2.706044193448713600e+02 2.622571469601747935e+02 2.601698463443175910e+02 2.574584365327015689e+02 2.512854618991777329e+02 2.500964347109715220e+02 2.492897399713999675e+02 2.439785160237381660e+02 2.403342625792343483e+02 2.349115845440176429e+02 2.372397329406787492e+02 2.300665682384477009e+02 2.240145931374563020e+02 2.266078247786788893e+02 2.277651143622281040e+02 2.168488457217551115e+02 2.225951184071032571e+02 2.110425551394917250e+02 2.174409477484939828e+02 2.102925376849940164e+02 2.161413189461249829e+02 2.119709585612183105e+02 2.042928225482135076e+02 2.078999665938176804e+02 2.047459896043920082e+02 2.033089378118611990e+02 2.010806458933534202e+02 1.936097787857638082e+02 1.932223801056681793e+02 1.972380888871905427e+02 1.975265955088315479e+02 1.879953645687244261e+02 1.913283877753480340e+02 1.877064025203924871e+02 1.897577435911741759e+02 1.890177270976839736e+02 1.852687425573846554e+02 1.835403999452038590e+02 1.827740533147859878e+02 1.862598353651497973e+02 1.776664234544541614e+02 1.783456034041674059e+02 1.771676356178753906e+02 1.744061392056962916e+02 1.747294146764008360e+02 1.729963243532841091e+02 1.685700712125920404e+02 1.689589667844980454e+02 1.659833034057228645e+02 1.630103741536998427e+02 1.640709463776510972e+02 1.648722265858022524e+02 1.622893588260184572e+02 1.618128111334933408e+02 1.637254912913103340e+02 1.611123242430478513e+02 1.604806509135914609e+02 1.624329176484812081e+02 1.621528112666256334e+02 1.547428762844104995e+02 1.550993389558805688e+02 1.571813588202227550e+02 1.548688386344952050e+02 1.489690940018293475e+02 1.509445610272759382e+02 1.490370624684067309e+02 1.457892594101731447e+02 1.456319259067708458e+02 1.401990360179972299e+02 1.445691359371229225e+02 1.447613964623436402e+02 1.454390567793552691e+02 1.436448955234852463e+02 1.408202410206879165e+02 1.413845321655505529e+02 1.403080111427087502e+02 1.388156262917913182e+02 1.333388349099778907e+02 1.321333369387934908e+02 1.288552894806319387e+02 1.292690221490322529e+02 1.295369341464655406e+02 1.276699843221291246e+02 1.289224181003050376e+02 1.229119538564446543e+02 1.225427976637412399e+02 1.211165385732835063e+02 1.225612161633530377e+02 1.230602771634951296e+02 1.196560478137298702e+02 1.210008285685834011e+02 1.207830557767639590e+02 1.188684000276504520e+02 1.167466213713816785e+02 1.148706419424542560e+02 1.139582377956836439e+02 1.131101995691377056e+02 1.119373201662846924e+02 1.124923403165198579e+02 1.080635177110148533e+02 1.095956974847444201e+02 1.099043746830690367e+02 1.074248713979861662e+02 1.039490101058724179e+02 1.068339829708365869e+02 1.031406958495355042e+02 1.019383414906016725e+02 1.035641287797403578e+02 1.017004264484901910e+02 9.843149742382544787e+01 9.737295400308789795e+01 9.940578719664225105e+01 9.732470521842344624e+01 9.748251505786699056e+01 9.775564614073518044e+01 9.931530214040830629e+01 9.819429923222070045e+01 9.355659359219581006e+01 9.606778451950636111e+01 9.592344514401770539e+01 9.500322725111857380e+01 9.887183192716975100e+01 9.636808285547293451e+01 9.619379939366065457e+01 9.343081731935292567e+01 9.548090960098669200e+01 9.157868773441063581e+01 9.429785838329212311e+01 9.158777820735234343e+01 8.866457487295403439e+01 9.097911319753714565e+01 8.981082630789650523e+01 9.295773195441086045e+01 9.145001065127638640e+01 8.724170531209293245e+01 8.980035375988398982e+01 8.659858766678547681e+01 8.865728631666135584e+01 8.486667305850949106e+01 8.640475217202144620e+01 8.223115490022961183e+01 8.375931062166998231e+01 8.242959424981324901e+01 8.122614148070327644e+01 7.788387361126041242e+01 7.831236510955778840e+01 7.723275734273818216e+01 7.704590132586028517e+01 7.902057180304115036e+01 7.485670435198154848e+01 7.489386797330520551e+01 7.140978837466853690e+01 7.353614381572290881e+01 7.021204067881363642e+01 7.154529570435532548e+01 6.791729319063838943e+01 6.948618642959267788e+01 6.853361683941241722e+01 6.619185786681423167e+01 6.386303124940845777e+01 6.688934040909127532e+01 6.207475492321832178e+01 6.426385056616217639e+01 6.532639472472489217e+01 6.225334523079549598e+01 5.999736210620444155e+01 6.222239731349100111e+01 6.285992734458881870e+01 5.931254880475365354e+01 6.343146641340461400e+01 6.260723882183973643e+01 6.037328081321683015e+01 6.570944475811674579e+01 6.360424978745025015e+01 6.297206998059202476e+01 5.959747617415692389e+01 6.143433901725865098e+01 6.104789410371154190e+01 5.866271127128646867e+01 6.171847666929846099e+01 6.330870472716187436e+01 5.882329409196916004e+01 6.012198531658852119e+01 5.815136943331204122e+01 5.974661721147290194e+01 5.601758374683663533e+01 5.731471623388785019e+01 5.641550736545898559e+01 5.513956553241536085e+01 5.678884221132035748e+01 5.563942400111884012e+01 5.372191558682344947e+01 5.601224546119495074e+01 5.576586159759445138e+01 5.368581700146024360e+01 5.312045606233836992e+01 5.493337071412007333e+01 5.512087625700319649e+01 5.358518859571824322e+01 5.753007284696134604e+01 5.210424722606209258e+01 5.332581023715243873e+01 5.204505634106087086e+01 5.122079518224489902e+01 4.893186755425976031e+01 5.002459336161392400e+01 5.151540844386275353e+01 5.045983517390178719e+01 4.836521205394813450e+01 4.966023371330197733e+01 4.772148874073910463e+01 5.112829028028592404e+01 4.594912970307150601e+01 4.711516162450491407e+01 4.720188186470421954e+01 4.617075315322117746e+01 4.402446063685908229e+01 4.572284994563143101e+01 4.419455843338491263e+01 4.341485721601102910e+01 4.333485924834484848e+01 4.221908536498810349e+01 4.257729117244293349e+01 4.271160543335778925e+01 4.230072557622349194e+01 4.441890203000495063e+01 4.175968911895938618e+01 4.250961470013584176e+01 4.188548070563940939e+01 3.923875245263518252e+01 4.065255466364296666e+01 4.138090954290019852e+01 4.291809159222801640e+01 4.001509901775007449e+01 3.843719751673831553e+01 3.741938759296997574e+01 3.918587346122446036e+01 4.002164291849000932e+01 3.855008155878912390e+01 3.809687492879167792e+01 3.694382604084288602e+01 3.899309060383078673e+01 3.736686578845941398e+01 3.825526928724931253e+01 3.750846367615238108e+01 3.830699845491918865e+01 3.828285223985589170e+01 3.928779527241841407e+01 3.852110124516813272e+01 3.719314867953161752e+01 3.526172687018775065e+01 3.342139011322250042e+01 3.388719263132644954e+01 3.325135202433001780e+01 3.294280337010026471e+01 3.248033473806172822e+01 3.108597508075691707e+01 3.144643713230544790e+01 2.885664615918188503e+01 3.058361550159565923e+01 3.081728201182858840e+01 2.894670705896606933e+01 3.127511748876054298e+01 2.919991901627005149e+01 3.093918039879440229e+01 2.820322983048933452e+01 2.967485482205911040e+01 3.006333202417800621e+01 2.987971588925770305e+01 2.884871783748461738e+01 3.051186904274558032e+01 2.747428183945723035e+01 2.748280281512851886e+01 2.775175204785691818e+01 2.849290024583081760e+01 2.759618435284379601e+01 2.902677650360086048e+01 2.809531130064411286e+01 2.633824942528314139e+01 2.933357807780649296e+01 2.654647830321898994e+01 2.897917412359109690e+01 2.795458086795864716e+01 2.746020385924709828e+01 2.714384550321017642e+01 2.939295478171686682e+01 2.786786697564665261e+01 2.728818675848653186e+01 2.769885478362070685e+01 2.556746101838749041e+01 2.563632805914929591e+01 2.310579034258022446e+01 2.205055032597037012e+01 2.588622336715904027e+01 2.162860308187059388e+01 2.341755353550822250e+01 2.171395826681400010e+01 2.138628157562937204e+01 2.288754004920077634e+01 2.307164787214970758e+01 2.175461153457245089e+01 1.768390166298118515e+01 2.130552033072074281e+01 2.220102187618666534e+01 2.093266027369525517e+01 2.220677909471928757e+01 2.004024792178656611e+01 1.921425107440907354e+01 1.883016276540103462e+01 1.828550307190357316e+01 1.745847997620586511e+01 1.792401498315510722e+01 2.136114320576863435e+01 2.063397934982007698e+01 1.751235137455977764e+01 1.780580328910972199e+01 1.674524929407066054e+01 1.820414067888053467e+01 1.852077616789467385e+01 1.755335088494890527e+01 1.492428311193418722e+01 1.591687459001358640e+01 1.665954174985827407e+01 1.595487872001164220e+01 1.599305573454998353e+01 1.559004801126643258e+01 1.493887009159594825e+01 1.507754778404496676e+01 1.230434106499002311e+01 1.429640413705492819e+01 1.518436290534223687e+01 1.443266781574176427e+01 1.438371071825955205e+01 1.229085485585253856e+01 1.349768307736121642e+01 1.218938204135482906e+01 1.401852588235650465e+01 1.379229291517328804e+01 1.470579022510208489e+01 1.273462341498130712e+01 1.387229752710387665e+01 1.363262943758640233e+01 1.234703183440934815e+01 1.525887194519353329e+01 1.353139579137827120e+01 1.305911643845981196e+01 1.495966811315420308e+01 1.226064446575948352e+01 1.406120616955625202e+01 1.482421727828473834e+01 1.228820946975135620e+01 1.263097199832876605e+01 1.268502478117932952e+01 1.214356671186757985e+01 1.468964893916952796e+01 1.272283342221626334e+01 1.322963467348581545e+01 1.332767719563648434e+01 1.511303628713989156e+01 1.464314358813962613e+01 1.369088921126330405e+01 1.563598761586209740e+01 1.197262925031763636e+01 1.414441941025176774e+01 1.494948509413596227e+01 1.534619440573551330e+01 1.410494267493389309e+01 1.559777516226722760e+01 1.470288557584187217e+01 1.420508390624116224e+01 1.352175953670498387e+01 1.450666063695589791e+01 1.410780113833949123e+01 1.275727418392062162e+01 1.527881353859827485e+01 1.376136730942231878e+01 1.641323563909444161e+01 1.338068893009513971e+01 1.500204279029074783e+01 1.500327716028062852e+01 1.307664148638420620e+01 1.249095891989881935e+01 1.278384773413876907e+01 1.361887471957631845e+01 1.264580419778726927e+01 1.185637707142698183e+01 1.259921314850225649e+01 7.870411533375849977e+00 1.278633533752185514e+01 1.095590816236636655e+01 1.095595277348139085e+01 1.100225613800427915e+01 9.911200248944684432e+00 1.077098085993963927e+01 9.057698396798702589e+00 8.646702669175901690e+00 8.294139028353404441e+00 9.736237099278456597e+00 7.971149505798744705e+00 8.817069007098886857e+00 7.101325338972737988e+00 6.591964243020832726e+00 7.756865236584865819e+00 7.539714062599318645e+00 7.002338035139783479e+00 7.379796161306765967e+00 5.975861336246627964e+00 5.486645479171417428e+00 5.343788603825120553e+00 7.487045416973924006e+00 7.814230961230259176e+00 6.389381204122735802e+00 8.139503962391406944e+00 7.233289636231635455e+00 6.981583562302613011e+00 6.572710295263475722e+00 6.482674350424680654e+00 8.092527846542743930e+00 9.337487714241440528e+00 7.570863455394825081e+00 5.421711046646697341e+00 7.660489952527576918e+00 7.259425555791369611e+00 8.008322094460639917e+00 6.389380820846449538e+00 6.255480417178424624e+00 7.018241801251261514e+00 6.368450766328294321e+00 6.230436407081093364e+00 6.468180206273377308e+00 7.689869634706167467e+00 7.311418337619015162e+00 6.085271736989958491e+00 7.121482027375886759e+00 7.088804717989318327e+00 8.592398552964285230e+00 6.267008252497484833e+00 8.987685848604543892e+00 7.502791243673652133e+00 7.338171986707842542e+00 6.363109089412402497e+00 9.122073240874650324e+00 8.451540219820476096e+00 7.324726429742001166e+00 6.709461747807798915e+00 9.241254136715333800e+00 7.765490706542887978e+00 6.703899582876172047e+00 5.790454246055189991e+00 7.708093711692584726e+00 6.703601226526276768e+00 6.718241017480183430e+00 7.449147462557470512e+00 6.771330831939389228e+00 7.170092898726431407e+00 6.206772657900568646e+00 7.633132147326117334e+00 7.783713098571015898e+00 4.476032182073464760e+00 7.474626749206658261e+00 4.508044637606194449e+00 4.713132287312562063e+00 7.864823656533062923e+00 7.538034056493422064e+00 5.069947707675729554e+00 5.554502454254621746e+00 3.650420478538697999e+00 5.654085329158169415e+00 6.353478468058395556e+00 5.744007982037746096e+00 4.323364341624490237e+00 3.450778853284480086e+00 3.292286552703524105e+00 3.542350208590320459e+00 3.062832825337605591e+00 5.618226761888882592e+00 1.996040176599706673e+00 3.395390508773464155e+00 3.330866274486214529e+00 2.404839485108698938e+00 4.915410698164166980e+00 3.303932855888000564e+00 1.676874060087577334e+00 2.546107325321326442e+00 2.382700352150342926e+00 2.584339884654784480e+00 1.382378744335134524e+00 4.046664461104206190e+00 3.585209379044918432e+00 3.996791570527355564e+00 1.675822772430984653e+00 2.199679845275868573e+00 9.967611113568014547e-01 3.113284101764727474e+00 4.796032551489110674e+00 2.705349483951295930e+00 2.919798484039367370e+00 2.907123183498971031e+00 2.195603546091688063e+00 3.712830741924980860e+00 1.972357533739358848e+00 3.934286284309856274e+00 3.110113388558498393e+00 4.128632394030194774e+00 2.770584642179523716e+00 3.072963486752839479e+00 3.383742828716849615e+00 1.858608789921938342e+00 3.261036435646282428e+00 1.498656231034909636e+00 4.333807326167609553e+00 -9.262750414292068024e-01 1.540667040136214805e+00 4.958807700172628008e-02 1.548580284539235352e+00 3.267065345464835513e+00 1.796929167296810181e+00 3.106167519305552904e+00 2.239258911825039000e+00 1.873551896667829064e+00 2.182409688496146138e+00 2.319874102124197535e+00 2.528602622003067513e+00 -1.362289867265101817e-01 1.972096364642002886e+00 1.020444699012828860e+00 4.128199518918936661e+00 9.779623033405857591e-01 2.996709972850769788e+00 1.154591490576957646e+00 2.928646150843622564e+00 7.950107891912754354e-01 1.528632266377383475e+00 1.990080196082750552e+00 3.059610788620564126e+00 2.566926167703571515e+00 9.112280572697237790e-01 3.396167452655690422e+00 1.449568664343207303e+00 4.133171842471210944e+00 2.129761138672949805e+00 2.049243221171037632e+00 6.766993335211750615e-01 2.464326205462477049e+00 1.517644293194024607e+00 3.616137904906157718e+00 2.259279440452921506e+00 1.540178549148483400e+00 2.599151875647347509e+00 1.212354944712352445e-01 1.771403162285097643e+00 1.702455252430241650e+00 2.178175237347375948e+00 3.629205044317408424e-01 1.469335610782636747e+00 2.069312957648560936e+00 2.017586327119212264e+00 2.104399383187244954e+00 1.556961437959012873e+00 2.499289232531313854e+00 2.555736360763907200e+00 9.995353271032059173e-01 3.707931505235852576e+00 2.944995714500453055e+00 7.528886596842385703e-01 2.153265683728108559e+00 1.894281342352394093e+00 5.143637521060804296e-01 1.748090653933976002e+00 2.820400894603389386e+00 2.602114621686892004e+00 2.194105044387513637e+00 2.046851981004417897e+00 7.432898425792917596e-01 3.148980217596561104e+00 4.431437875513579150e-01 9.380651454292441294e-01 1.797256561858162849e+00 9.579348085303401872e-01 1.114376901418821841e+00 8.710991583354954493e-01 6.062486071679296096e-01 1.122827537784042651e+00 3.130193252373965618e-01 9.319997075349786275e-01 1.931046585324496689e+00 1.384273015919973648e+00 3.286106660925629253e-02 1.376070160539859311e+00 1.446681228221500248e+00 3.524728072047517147e-01 -3.971251817258045214e-01 7.536818755015592952e-01 1.079872327485317474e+00 1.178391295232887659e+00 7.735210576241069447e-01 1.830651447070870130e+00 1.303036506510016457e+00 1.387111713338833985e+00 1.127400617092652491e+00 2.685018716615952705e+00 4.144160348949506578e-01 4.622226168265920476e-01 1.571870160589489585e+00 6.749850640293537929e-02 8.777807590100860091e-01 1.454943409608332905e+00 2.237246942671387018e-01 7.859463506013331102e-01 2.789951844270893710e-01 1.072898596614292765e+00 1.157199805179306429e+00 2.450873195230296453e+00 1.747223100237994542e+00 2.539427801712519916e-01 7.639326682269098612e-01 6.577139319513681803e-01 2.412313784204380251e+00 8.341909440196874082e-01 1.396065884542457836e+00 1.423737020237849871e+00 7.236328469565320720e-01 1.371385796075422769e-01 1.060502854754799218e+00 -3.881439807028218003e-01 2.698389675325032933e+00 -8.203805710314356070e-02 1.703680781005047162e+00 1.240801172217309567e+00 6.947762462362433444e-01 1.026300095524751432e+00 1.515692910180077568e+00 1.300357663736979363e+00 3.606671920013324595e-01 2.067828455165457768e+00 2.414780191142295696e+00 6.697131079392060204e-01 2.154591169279414853e+00 9.229480891078731819e-01 8.825081526106024477e-01 1.289015132140125530e+00 1.029847427738076693e+00 8.444303190229065503e-01 2.472189318985863749e-01 3.477721467647628129e-01 2.073920446006254636e-01 3.903910029681437188e-01 2.537185991699636212e+00 1.472060541930082511e+00 2.119356084753206471e+00 1.406427054202090243e+00 -9.519294044485504536e-01 4.320703000489375389e-01 1.583893935884451487e+00 4.486718571762634555e-01 1.427787362528671222e+00 -1.312073312458975627e-01 5.704320968674603254e-01 1.976725673991279075e+00 2.114865715341810226e+00 8.729887028982951103e-01 1.492540271234294558e+00 1.359871333188078069e+00 -9.280459475664859514e-04 -8.933681540565768797e-01 -1.228732990453823282e-01 2.180797105318337703e+00 1.842225450825330790e-01 -9.811253946979789364e-02 -1.650739102488644472e-01 5.965553391729540994e-02 -2.099935692603394966e+00 2.553781440485765608e-01 5.720456169727163864e-01 4.546614816352155253e-01 1.418790492988766250e+00 3.534037230283560427e-01 3.985509150229283870e-01 2.021297117388477727e+00 -7.202830100504152844e-01 -7.606739316593575939e-01 3.647271214577711418e-01 6.844033109958864713e-01 6.629320526665795077e-01 -1.117322711026968118e+00 1.809362817200237616e+00 -1.961256543570414568e+00 6.503667256944198893e-01 -3.047405675944803161e-01 1.054374540527690252e-01 1.955779879491438944e+00 -5.806927773422558836e-01 3.958230552468237629e-01 7.244550409508369038e-01 2.688406527572987925e-01 -8.188997477523176638e-01 1.372709118161145936e+00 -5.904227099050256555e-01 2.465170473755886604e+00 2.781855546787446176e-01 -1.312089301285922716e+00 -1.128712297308765322e+00 1.553507884069750267e-01 3.597965599824533012e-01 3.452437047560509287e-01 -1.642201622505120806e+00 3.211816222852724168e-01 -8.593388606613442393e-01 -5.532139763309495972e-01 -1.406738214184413582e+00 -5.332759417838321969e-01 1.418897971408459746e+00 9.902881562628724765e-01 -7.741227963982739713e-01 -1.108908064586852538e+00 6.310768851529560131e-01 1.295829759792059832e+00 2.723767162325112512e-01 6.412504007924166860e-01 6.076003307743771398e-01 -2.281924019117705094e-01 -4.692108677935897809e-01 7.864086178670847138e-01 -1.463604363427492450e+00 5.824666935637393683e-01 2.537778404159496848e+00 4.785196360746639399e-02 5.889395211155227239e-01 -1.667523923126859042e-01 -7.984790517909686747e-01 -1.494563456806756507e+00 1.773559387370945151e-01 -2.382970872483070601e-01 6.850911374894372852e-01 3.274033079745059527e-01 9.698166854022746142e-01 -1.111233990599240107e+00 4.018880929395901025e-01 1.274534741790084302e+00 -1.199999052719422421e+00 -6.897673786354688863e-01 -9.404647275199407019e-01 9.726915519347696382e-01 -7.888268649748345074e-02 -1.549292976158795687e+00 1.230418927964519460e-01 -1.031676471247636062e+00 1.082131887765107159e+00 -4.931017961183721265e-01 -1.763907695272116660e+00 -6.799473169767760172e-01 6.221661420519145613e-01 -6.755620624938090124e-01 1.308385564341189911e+00 7.994311588988548545e-01 -5.461392534577131919e-01 3.162592621605688770e-01 1.358868938045925345e+00 6.353269281904470045e-01 1.347193349759833181e+00 3.856657827229915125e-01 -2.131275213317909589e+00 -9.128418122523260791e-01 -3.391672936203860567e-01 1.085403595297971702e+00 1.152644733735487259e+00 9.483173462154069755e-01 4.132370121849368583e-01 -5.623415855217161335e-02 -6.703348760081033475e-02 -1.023347822673251084e+00 1.065191448282331921e+00 -7.657113118952877384e-01 -1.929836033943742812e+00 1.229979991758997304e+00 6.086069725048069007e-02 -1.048049144430384771e+00 1.766288392979934452e-01 -2.781150830891387232e-02 7.600601631132331004e-01 -6.311531316907670330e-01 -1.622974391994785215e+00 5.909783169151450188e-01 1.381693907720622227e-01 -7.142023164808120050e-01 -1.423340649053062568e-01 -1.114010202974914154e+00 1.168856066168497687e+00 -6.789724557879281974e-01 1.325536919428522697e-01 -1.634962598215460305e+00 -2.853836450527225121e-01 1.026286149742169806e+00 -2.130632764675492036e-02 8.543891913188109144e-02 -3.059826378182994300e-01 -4.320206595214801659e-01 1.022057276107192436e+00 4.492080348015601854e-01 5.009312870785467275e-01 -1.183838809007865978e+00 -6.426313346020444683e-01 2.191749622107718176e-01 -4.865505547025591460e-01 -9.940843933163135970e-01 1.481667298821733592e-01 5.984076032074655549e-01 -3.511010860091803160e-02 -6.750938533063410851e-01 -6.243184483001389395e-01 8.397655540116264472e-01 -1.755316808861151046e+00 -8.606130630372648138e-01 2.305930294351837551e-01 -1.694358174013862683e+00 -2.836546222176936083e-01 -5.075621753401324820e-01 -1.632844721989809567e-01 1.422742357539602542e+00 -9.641028661106655628e-02 7.664888991279621422e-01 4.208241735698283748e-01 1.280600489705515876e+00 -8.762251034677360773e-01 2.145490693428980133e+00 -9.365383903304218549e-01 -8.078551418668065975e-02 -1.259555888446004079e+00 -1.997838190873839403e+00 5.004280158730000094e-01 -1.076292721891173088e+00 1.485513931268190202e+00 6.721513082309420462e-01 -1.971033393691361824e-01 -1.090182066789541881e+00 -1.209952261907494719e+00 -1.166943647866410146e-02 -1.763730322007911244e+00 3.152657633970357698e-01 -1.325773829367035361e+00 3.908911444112771472e-01 1.557944643273196372e-01 1.158729438237230180e+00 1.265480767936195017e+00 4.643075225164214337e-01 -3.743833491345553988e-01 -6.512773189344457370e-01 -4.681146390033240623e-01 -1.521071763347180861e+00 -1.256510321682428266e+00 -5.748451332490835952e-01 6.237338554351763431e-01 2.319572270488668708e-01 2.962678093176609462e-01 -8.465652154886079694e-01 -4.513547601395704323e-01 -1.371829536427985607e-01 1.136403965733335353e+00 1.085712446137873322e+00 -3.576032818540809677e-01 -6.307423482132493153e-02 1.979095330665171071e+00 1.186121204385517158e+00 -1.159548133151796501e+00 1.548539782106892915e+00 2.252397503829403347e-01 1.024722635345510779e+00 -7.722659113608969506e-01 -3.338210761932845494e-01 -1.031572459138540898e+00 6.591676124249012947e-01 -1.492457582445514630e+00 -1.148853696348049735e-01 3.002482716687413511e-01 -1.020762396373176895e+00 -1.584610291172620311e+00 1.824794464535229421e+00 1.628034658319686523e+00 7.528372278605728329e-01 2.736624461604773018e-01 -1.089907029082407830e-01 3.368317759585571780e-01 2.527193580621865943e-01 -8.726559488097386519e-02 -7.145162083171808787e-01 -1.001307886845187012e+00 7.278359348012508612e-01 5.842159182841393239e-01 2.123842495083037907e+00 1.604449151538544782e-01 -2.067722279601022783e-01 2.696037936470545571e-01 -2.202603633647398085e-01 -6.809243476421760199e-01 1.661322230433899261e+00 -4.605427391390181091e-01 1.146499569492581028e+00 3.587321016783222294e-02 1.461038154088976082e-01 -1.135108438966292432e+00 -5.366879728664079030e-01 3.098116971407370301e-01 -8.582490872351336009e-01 6.168140307505759479e-01 -6.965394801520121693e-01 -1.569397896038289900e-02 6.067872736628099339e-01 -6.091170388159302673e-01 -1.363251883323519431e+00 -2.276124872676009159e-01 4.548363354858404595e-01 1.354862578546302876e+00 -1.247748505822519061e+00 7.036733313658324329e-01 -1.275500405892892930e+00 -2.418395976549946591e-01 9.112029470769266171e-01 -6.464134278939783762e-01 1.265854552553900447e+00 2.919444908450758991e-01 9.773032480390306809e-01 6.908391607956124725e-01 5.810843394534442874e-01 6.330617366949139457e-01 6.299341461130425479e-02 2.199801226987096736e-01 1.354153464409995067e+00 -1.009381962305951452e+00 2.853234442172006974e-02 -1.337406417583977492e+00 -3.714660967507628538e-03 1.064590533528336991e+00 1.058695480019876456e+00 1.225138790001192968e+00 1.045153146418965173e+00 -1.454115915085796573e-01 -2.040905898625249737e+00 -4.609767986247077509e-01 -2.108112226729442096e+00 7.257333834207321255e-01 -4.002270662787867361e-01 -4.116294880673125878e-01 -2.602144929376217775e+00 5.800903275609378129e-01 -3.775723990719141998e-01 1.329164549476147261e+00 7.202750752528368494e-01 2.523093805974325310e+00 -1.259739874103006141e+00 3.108483041301323690e-01 -1.139173239627611744e+00 1.176656811249446655e+00 -1.284387702413075372e-01 5.918074397416921428e-01 -9.596528492352474071e-01 5.799471515276477529e-01 6.395326549706499275e-01 -8.183793569890860375e-01 1.242226457058750455e+00 5.661466640756913637e-01 4.920959676567560614e-01 3.939206604447809124e-01 1.074504728673517873e+00 -4.658384237441701714e-01 1.725412367903865984e+00 -1.291698859150610224e+00 -1.574116568280089501e+00 2.016919060201824987e+00 5.442828966036341587e-01 -2.020826149569043273e-01 -2.617683947762818875e+00 -3.097826057264385646e-01 4.930792438438931780e-01 1.297672686013587651e+00 1.977483760912155164e+00 5.136430866478376434e-01 9.974082411576110641e-01 1.339977822798497531e+00 4.240974962831818573e-02 8.979565353333850419e-01 9.206071254478814803e-01 1.064743331844924645e+00 -2.927651643125466219e-01 3.300610765423846460e-01 4.644856051306434641e-01 2.396389696518155810e-01 1.294548007757025110e-01 1.580189064531091481e-01 -4.631770508086414939e-02 -6.508309420241465970e-01 -1.052391273871930988e+00 6.354714393582866494e-01 -9.705022886395371362e-01 2.049064457561174724e+00 -5.958768256959763587e-02 -9.934006640624616358e-01 5.467034224254100350e-01 5.837272271053939310e-02 5.829684584109611212e-01 2.134813360209414368e-01 1.675390993640447079e-01 3.476737635231239576e-01 2.766099050205921284e-01 2.624566068304781674e-01 1.259179837280070435e+00 1.713927928735497597e+00 -1.814819252527552829e+00 -7.011137318804739893e-01 1.204234753213059950e+00 -5.093677104928602262e-01 1.245511326343715419e+00 -3.878463023681298916e-01 -1.062476470222440517e+00 5.674408432616407927e-01 2.189903507059560273e+00 -2.571297957275373025e-01 -2.013226733985016281e+00 9.554603496769401572e-01 -8.810589524082025337e-01 5.022027513556273637e-02 -6.349621090797410439e-01 -6.534506930608198205e-01 1.452458264710573543e-01 1.071716596328306403e+00 -5.995192856302126172e-01 1.061170174301327540e+00 -2.749200512569596189e-01 -2.200491301270253441e-01 2.469538683741676177e+00 2.041662333522402395e-01 5.912839869871331366e-01 1.713678788580475398e+00 3.425111970842857900e-01 -6.398783915064980565e-01 -1.258581903954841819e+00 7.074900232808234435e-01 -1.380286793936143057e-02 -1.339957610087008755e+00 -1.474734132419707779e-02 -7.371479856520279927e-01 1.266057322818175734e+00 -7.422920357173903305e-01 3.472741479615613636e-01 -6.073975129343874846e-01 5.189811384582608822e-01 -6.397003855951798323e-01 1.104912472932954470e+00 8.894709795429110999e-01 4.247713148150825124e-01 -7.178529847983209367e-01 1.279607982161591329e+00 6.122793181765313203e-02 2.704981894622412453e-01 1.378317574824883263e+00 -2.499267312106158379e+00 -4.905415609594216408e-01 -4.932781442606857247e-01 -5.650845715453323148e-01 -8.739604718424062169e-01 -1.696415503358517096e+00 -3.965675386779624612e-01 1.268107210237672922e+00 5.851087881367776911e-01 1.226043388925296629e+00 1.333422552180226983e+00 -8.571752318227182643e-01 7.097907617419811910e-01 1.376772385102282559e-01 -1.828259475913827314e+00 1.943240304349327818e+00 -1.316063177462287459e-01 -2.850303356868824967e+00 -2.575660846388854619e+00 -4.363490883554063671e-01 -4.709788734483508765e-01 -4.672531455233372988e-01 4.265983927209980320e-01 1.059315478421329892e+00 -6.431279855288948299e-01 -6.043694522049782858e-01 1.443164901401169598e+00 -1.001162111817972766e+00 8.057546857598129053e-01 4.886128096467655668e-01 5.029832554001298917e-01 -1.757415746360851960e-01 -3.479714682360564998e-02 -1.319839008376879841e+00 1.780479689745727567e+00 2.515661307711223871e-01 -1.053259785923595482e+00 -1.010503339878449758e+00 -1.295356027939434385e-01 8.706604407626781228e-01 1.884103208480919278e+00 -8.615397088038277973e-01 -6.356227590747931533e-01 -2.454515883341528981e-01 -7.962713126896994731e-02 5.695815422667663830e-01 -2.746971630259055219e-01 8.118549988468440892e-01 4.821837675022382919e-01 2.192760325300529445e+00 2.465639329773055555e-01 -7.260303161064352029e-02 6.783323075969113769e-02 -1.760989080044481625e+00 1.905222223340587995e+00 -2.831230771898051723e-01 1.965352026153711074e-01 4.783008844118254999e-01 -1.014522066590147542e+00 5.039198087235049472e-01 9.835078831166429447e-01 1.889743676026246932e+00 -4.507483960979757343e-01 -1.153364961037779191e+00 -3.528805241253574199e-01 6.317306979919298238e-01 -6.212978398948182379e-01 1.507530385607459777e+00 1.782916513121792113e+00 7.479950434356149591e-01 -5.413560248144406728e-01 8.776764615154263038e-02 9.589088309636736307e-01 -1.797043950090269515e+00 1.008056021151166659e+00 -3.807566081746043274e-01 -7.423031804562786329e-01 -1.065326018473936820e+00 -9.641981744315841762e-01 1.714468129862820600e+00 -1.218934312090564687e+00 -5.359247914899393228e-01 -1.471558593750695310e-01 1.548819769447820072e-01 6.402105978627583571e-01 -4.205611453383784754e-02 -1.519760862886073149e-01 -1.951365020659146188e+00 8.355335032116395499e-01 1.955090530476990107e+00 -3.168729799402438818e-01 -5.824358433434029259e-01 1.443754531437738686e+00 4.816706983000240694e-02 1.223848654552599502e+00 -7.134818197392499561e-01 3.937320049624010720e-01 -2.097827386096211555e-01 9.771915928539355312e-01 3.209048681896867761e-01 2.090132384351910955e-01 4.263407941044851657e-01 -1.428953425609568617e+00 2.311468716080474495e-01 1.235144885391958602e-01 3.820851804545379315e-01 1.457164959167878693e-01 2.026359356757472807e-01 -8.131613413456767470e-01 8.271153818987785067e-02 2.385089443331140480e+00 -5.231737659725489431e-01 1.336068259714407735e-01 -1.843777756045657634e+00 -2.497637167154516669e-01 3.782521502827856930e-01 1.433340845680357578e-01 1.107785247928966044e+00 1.717892728065522623e-01 1.699448906237951695e-01 5.748638650898388880e-01 -1.490337103136206084e-02 -1.015565122866036951e+00 -1.265238628130140652e+00 7.144911409543547309e-01 -2.889897701167003508e+00 1.158401190653609442e-01 -2.900680166066571183e-02 8.719258223076838954e-01 8.098591591468997652e-01 -2.427461153468212007e+00 1.273748129847596555e+00 9.938950128107707505e-01 -5.203805885862593517e-01 2.358156844475108649e+00 -1.722588443313173068e+00 -5.379797263640557770e-01 -6.675809394717145961e-01 3.336205567613310108e-01 -4.756157445896505020e-01 4.264619297019131561e-01 9.884015360151436891e-01 1.696600852886198441e+00 -5.874121528179883089e-01 -3.879492466995253519e-01 -5.961636938874680380e-01 1.098128990702452734e-01 -9.387233777248055189e-01 9.951534544137271565e-01 1.608318983951964043e+00 9.508725144507583771e-01 -2.901523807732990234e-01 6.014464000614856420e-01 -6.250570341345531578e-01 1.790342547747786339e-01 -1.060562599429240693e+00 2.133651033066799596e-01 5.310644526923660180e-01 -1.613571395519475926e+00 -7.527339094749893045e-01 -1.362438907200648197e-01 -1.027378524981590546e+00 6.642364422001805213e-01 1.387580090351836271e+00 -8.905128488334326242e-01 4.630904762590697943e-01 -1.490767855007525844e+00 5.158369209993647342e-01 -5.013979263572673206e-01 4.769706520589483273e-02 2.196626006917468565e+00 -1.077423234362596016e+00 -1.022359003211433581e+00 -8.368365053859523339e-01 -7.558125723563977605e-01 5.612424393060915229e-01 1.292387016763548724e-01 1.233541740720136781e+00 -6.634659015582843322e-01 -6.329472679205849772e-01 1.024799279798180418e+00 -9.499175121708715031e-01 -4.863153517185395680e-01 2.801529961660469858e+00 1.671671906542993691e+00 4.238487330262354358e-01 -3.661602678006593142e-02 -7.121305637315676895e-01 4.933922479229460589e-01 7.675140279720993330e-01 -2.615837427744598376e-01 -1.656413698726868944e+00 1.825329705317188633e+00 1.264195705803978997e+00 -4.412759890378092215e-02 7.856873694515451589e-01 7.722188395162900010e-01 3.912987998294566450e-01 2.274612294391654688e-01 1.595697353827027209e-01 7.286072429350628488e-01 -1.091504126332916158e-01 2.409230327303697183e-01 1.851185055654929190e+00 -3.605304436303952698e-01 -7.836290832908472392e-01 2.285444998354154572e-02 -3.553487313665680269e-01 1.529243649899800772e+00 5.603048017158983318e-02 -5.499933425201750659e-01 -7.647516047137063733e-02 -3.033934532427733366e-01 5.659408638214390441e-01 1.373301821284168778e+00 -2.784419790580031084e-01 -1.216946952290134165e+00 -1.514798018535673751e+00 9.058554180086911267e-02 -1.506272926257840927e+00 1.030907525455608598e+00 -1.120955111326217946e+00 2.073989092409845580e-01 1.152267660626711931e+00 -1.236901505850586780e+00 1.029482530340722457e+00 -1.563653555022629149e+00 1.095124783424012427e-01 -2.163705452050361244e-01 2.946506085406499359e-02 -1.604296998375742467e+00 1.242406690778183220e+00 -1.046764886280221907e+00 -1.133743802624774810e+00 1.337868792704943077e+00 -5.533215656573493568e-01 -7.932901513147862238e-02 -1.018443252668730370e+00 1.107344770840230641e-01 8.350724817224018937e-01 6.350544677560613360e-01 2.390235484483954398e+00 2.643696109643873804e+00 -8.415412708310274770e-01 -6.720963389336411797e-01 -4.233493012417471335e-01 1.513459744074886260e+00 -1.433689728113017869e+00 6.944043772744019627e-01 2.183459209726013595e-01 -2.188662237055356119e+00 1.752519891089986848e+00 -4.939520765807150493e-01 5.077762897825573996e-01 1.312557834278742286e+00 6.061088140905818156e-01 -7.060129701153599058e-01 -1.552032151109440650e-01 6.736152159261619976e-02 6.172645172301558514e-01 -1.808195644790628442e+00 -1.802762216209978119e+00 -1.231338535884114904e+00 -5.785262082097222258e-01 2.103150046024460096e+00 -1.165102361246823204e+00 -9.646554147436554594e-01 1.104244371241835276e+00 -8.735643118832695508e-01 -3.842608269233575014e-01 4.207773916015206672e-01 -5.414692363783434326e-01 4.796595620658193893e-01 2.244721889324249875e-01 3.600089095925175231e-01 3.158031874650546467e-01 -1.047144308345325125e+00 2.981358531659292210e-01 2.937510226180215511e-01 1.192630090759140837e-01 1.499490930331652372e+00 -2.576361515303056682e-01 -3.493140127383226323e-01 -7.039184079102099867e-01 -8.584307713177422583e-01 1.018034118414739897e+00 -3.106211207480675737e-02 8.506513432891245063e-01 6.985812889943845416e-01 6.050313207787593184e-01 -4.938472738802557327e-01 1.819929883199261633e+00 1.145272142896372358e+00 5.463775463095145168e-01 1.167794720072090481e-01 7.601224016070654566e-01 1.534848283783507294e-01 -1.274470532318675853e-01 3.708202858412676384e-02 1.468447243790129475e+00 -7.370764787320087663e-01 -9.458637080341983916e-01 -9.076183204469663313e-01 -2.132338087954940065e+00 8.036828785957418342e-01 4.262498429077341694e-02 1.326841035619463538e+00 -4.475859705352503437e-01 -4.443382950851886837e-01 7.612509297335966485e-01 2.273585195986580210e-01 -2.624113829828277900e-01 -1.023993444218453730e+00 -5.547221556875453485e-02 8.615523184132157786e-01 1.072379811366734881e-01 -2.113542431854583889e-02 6.258101033951043446e-01 2.515518155534335332e-01 -2.459723113560756957e-01 8.724999156080225360e-01 4.498500974791773410e-02 -1.444720728573566593e+00 1.734690134059451383e+00 -9.323952145518898948e-01 1.719115774231220861e+00 1.079614118195171724e+00 -1.637542998101622738e+00 1.250235382282433250e+00 4.761930385585707026e-01 -2.527715371553818646e-01 -7.132849547449744421e-01 -8.003952227042148149e-01 1.553760927019059324e+00 -4.286566112003266649e-01 2.586691579641386962e-01 -7.773855328913501506e-01 -8.088241078912519200e-01 -1.133006310035191283e-01 6.420198995782941953e-01 -3.770962016310174247e-01 -7.496941070365210624e-01 -3.537738024620682431e-01 1.197706233503699341e-01 2.862477426514288825e-01 -1.427494247324581356e-01 7.344317607434648343e-01 -1.076680645096048661e-01 1.294623576116910257e+00 8.801839128102012522e-01 4.723238836802501894e-01 -7.545747672610274570e-01 -9.278831015254616066e-01 -1.633943838918101854e-01 3.429476304501152817e-01 2.043520618696427427e+00 1.033557860644825493e-01 1.240581720899013751e+00 8.346974262740041173e-01 -4.510133928196163322e-01 1.092486413970645387e+00 3.137080320827458024e+00 -3.993295602334802630e-01 1.089474722264985145e-02 1.199080328356910918e+00 6.681021613866751085e-01 -1.023988151506716182e-01 1.109663499701299072e+00 -6.975281469692575786e-01 -8.915923413309728707e-01 -1.853982352865441441e-01 2.038454351026028621e-01 -5.647556959695022583e-01 2.259719950924049758e+00 4.114848110055938091e-01 1.304511239788926913e+00 -6.201712521286575353e-01 -7.197550723700874009e-01 -5.206745289036066038e-02 -1.595437976212547682e+00 3.913673403513145965e-01 -1.996517743197911976e-01 7.154865524306798334e-03 -3.073091031275825724e+00 -2.846983993137423674e+00 6.010858673229765303e-01 -6.043412687372788916e-01 -1.512870436695929355e+00 5.427674707420175881e-01 6.808848293189587730e-01 -1.373828577596525102e+00 9.891920397381767649e-02 -1.404003253880422575e+00 2.845809463720071902e-02 -9.107523653535806174e-01 1.005990083702191340e+00 8.380605618193975870e-01 -1.872888339744871899e+00 1.229828727066826222e+00 3.470805751441472520e-01 2.501738868199954724e-01 -6.978617493223582269e-01 2.819730470185431992e-01 -7.939213163313394439e-01 9.233299550942352107e-01 -1.429985968988303879e+00 7.630783817844931649e-01 1.260617717618722988e+00 -1.761016168134490245e+00 -6.371742599553122111e-02 1.617764218242683461e+00 9.505620386502015018e-01 -2.952604494003316371e-01 -9.563721766337888175e-01 2.563887237527359142e-01 1.450987683080172674e+00 9.663849914433664257e-02 4.490789742253259442e-01 2.555808859587763049e+00 1.903749822655182777e+00 -2.939292134124630307e-01 -3.280161437915928846e-01 -5.228386182085454914e-01 8.413749513438482930e-02 1.857903889640099837e-01 -8.658803574136983983e-01 -3.501535921908397464e-01 -5.131728189983336685e-01 2.854421030507267587e-01 1.011201768152130365e+00 6.803629987878120344e-01 6.264840738443895329e-01 7.793487115967147050e-01 3.978389835168693045e-01 -2.851387000566143470e-01 -1.895114668482568154e+00 -7.321190768944844107e-01 -9.753990726761820884e-01 7.249261734365646248e-01 -6.332475548395610776e-02 -6.221044772105287501e-01 -4.549189785954473320e-01 1.042480553588928549e+00 1.537714401509978179e+00 7.679993625281378300e-01 -8.677421530393211180e-01 2.018856902327286207e-01 -6.214196260215956169e-01 4.204369709390078924e-01 1.039798872823699538e+00 -5.579345144621374875e-01 -9.657049773759684985e-01 -7.727335305938508592e-01 -1.298894122174304167e-01 9.254088975222114488e-01 1.383174141997421502e+00 -4.953405173163822894e-01 2.169998776215511238e-01 -7.887976773654931106e-01 1.074816166861094074e-01 -2.102777339699784809e-01 1.243913002094314990e+00 9.200473882309563312e-01 -3.843566197674086471e-01 -6.410893752996128792e-02 -8.168306078795539715e-02 2.921891507703465729e-01 1.260982668816630126e+00 -1.164821372389050813e+00 -1.934281656991629461e+00 5.742152475209831852e-01 -1.001967703543263088e-01 2.151788192243358488e-01 -2.660420903354750455e-01 1.485730853294771281e+00 -1.392907009855746558e+00 7.505292819179931740e-01 -5.582867045037046561e-01 5.187408234415954444e-01 2.753938215122108540e-02 3.446339408019052919e-01 1.997484494935994614e-01 -6.470776038917368522e-01 -1.198783608684939050e+00 -1.879499175450160750e-02 9.471412077488647330e-02 -5.300604459430845461e-01 -2.616579387703928949e-01 -6.871923961513919099e-02 -4.972050304292877088e-01 1.325657077530973948e-01 8.231152535052143060e-01 -4.671618657854447604e-02 1.442186618239874258e-03 -2.938069158432359274e-01 2.934882790801771613e-01 -1.937775681759656698e-01 -6.439454999021986259e-01 1.944124849755739959e+00 6.211518646608332750e-01 3.975409167637847241e-01 -9.397528287326041285e-01 -9.311863917105811517e-01 -8.150881538486608457e-01 2.706427340818809424e-01 -8.000286672176787350e-01 -9.080257395600883630e-01 -7.194316195795867896e-01 6.301915686901375935e-01 9.004557381391591342e-01 -1.127769483418183533e-01 -1.115579258298142307e+00 -5.268813821725527591e-01 4.494182882103609500e-01 -1.092687328725145512e+00 1.262545969073763930e+00 1.124786335392482961e+00 -1.705404088727311640e+00 -4.934772964149701235e-01 9.355271078846124633e-01 3.333167027689608597e-01 -5.420335565202895056e-01 -4.510803173319250514e-01 -1.422605042314919244e+00 -2.661979357681470981e-01 -1.479641979623561587e-01 -1.624059267115447680e+00 2.355491650249768920e+00 -4.766082495533133234e-01 4.026008652096005891e-01 1.341573537925120907e-01 2.321869174539180694e-03 -8.214918793413840126e-01 -1.002808499342018322e+00 -1.528675247078993937e+00 9.260679781260043875e-01 -1.215141736863802446e+00 1.832424111450319693e+00 5.490459250151978887e-01 -2.035228729048123242e+00 1.072507233093047629e+00 1.178486442532546974e+00 5.277082378818948039e-01 -7.828219792850293901e-02 -1.395180036134436030e-01 3.863350715649251921e-01 -4.291372579040334534e-01 -1.357961809077177007e+00 1.166766683697921358e+00 -3.991449116606379799e-01 -1.643014952935193396e+00 -8.983821445363383562e-01 4.459970857158470081e-01 -6.546669518767934681e-01 -7.687864725245373565e-01 2.645453075938226650e+00 1.648077190648281620e+00 8.357067013056577176e-01 -1.891127640453764247e+00 -5.647611042101967627e-01 9.143904910737170599e-01 2.329207216550452930e+00 -3.492016521269531437e-01 -3.954698215969981723e-01 -6.797469091383502304e-01 1.499406412029635205e-01 -7.659000038367479446e-01 1.908807141194458212e-01 1.994168765241358943e-01 5.329184977141486756e-01 2.003376386061082870e-01 8.498717923979699496e-01 -3.371929897420899817e-03 1.085540847269157450e+00 -7.989205954113592911e-02 -1.099687798003793349e+00 2.736855851409584761e-01 3.607805184148966671e-01 1.330983170644137070e+00 -1.467753066723716193e+00 -7.345498592587678122e-01 5.000336679109282922e-01 1.226063828291023672e+00 -2.664933827818092085e-02 1.971892754462740038e+00 2.952725050359504277e-01 -9.712484835686620022e-01 1.330472688800572456e+00 -2.281272171808571003e-01 -2.088505602734320288e+00 2.160249067431275982e+00 -2.859461365374204589e-01 2.332468939861172874e+00 -2.632368080358249984e-01 -1.108044231251455736e-01 -7.651349851726562123e-01 -2.476928654943945651e-01 -3.494026532026597853e-02 -8.527289021958098791e-01 -8.503317655625791671e-02 6.552533989476350129e-02 -7.512854732903617716e-02 3.901062733408475203e-01 -1.402937017787436735e+00 3.976988355119282503e-01 -4.874178766062363388e-02 -7.774660452965730384e-01 8.157826712725110285e-01 -6.253667699511498146e-01 -3.157136430491589429e-01 -1.399743486065860409e+00 5.749334418367065824e-01 -4.051782916283744873e-01 9.029348375381204272e-01 -5.398936108304686066e-01 -2.666987954409988371e-02 1.857631898535531401e-01 -4.622143515429913974e-01 -1.233494994055060801e+00 -4.586550503000051404e-01 -3.067130661766170885e-01 -7.466403521875594751e-02 1.831006194779585039e+00 -4.343274615921614151e-02 9.766963313933607616e-01 -2.434065038495232536e-01 -4.734777183965512837e-01 6.454931229276270610e-01 -1.569402642296097605e+00 -3.058985829628830255e-01 -5.612505910975926771e-01 -1.652207542756767511e+00 -3.708210739295226821e-01 4.295492065060788622e-01 4.026523753453888355e-01 -1.134512793472789438e+00 8.978044973553114261e-01 8.807192452154578577e-01 -5.658536365465657303e-01 -2.856674929865136159e-01 -1.311411916056217375e-01 -3.810202813677597278e-01 1.749473533521782587e+00 -2.913691531776117394e+00 1.416682327732579294e+00 -1.583395883037516660e-01 -2.657660005727681685e-01 -7.107517089959795864e-02 -5.517895590891909174e-01 -1.515927508028083404e+00 2.360037726191334673e-01 -1.543313862295886685e-01 -2.770958404563704791e-01 -3.466024093514126214e-01 2.646668995066925878e-01 -8.138036822250831470e-01 7.124858698132360280e-01 3.808630206898215853e-01 1.228156812395979403e+00 -8.398815578607057852e-02 -3.226071560796394677e-01 7.466006968491432916e-02 -3.330444617191009593e-01 7.819382950702160606e-01 -1.282509503747812696e+00 -1.457236790086198219e+00 -7.498438678946036662e-01 -1.510127358511897722e+00 -8.265021767680233999e-01 -5.696882082917352763e-01 -7.616741099207430254e-01 1.031283350416314804e+00 5.498045494035114222e-01 -6.004876705845597629e-01 -1.227142903018517833e-01 4.292379468477512949e-01 9.161611567875587170e-01 1.412516896462603588e+00 7.808602314994996796e-01 -1.515819063376044218e+00 9.658679798365416014e-01 4.872437936350171306e-01 -1.916090054826327771e+00 -3.919022899299360874e-01 -2.443381242240651452e-01 9.114524625629342180e-01 6.892300075245898494e-01 -9.952299184440069890e-01 -1.183284986922036042e-01 -2.909287135636743349e-01 9.606544569394007693e-01 1.570576270582785261e-01 -3.121525693717588923e-01 -1.063995639894262796e-01 2.069448417254944328e+00 2.353522622072254378e-02 4.202130059536067219e-01 -2.111986771569134835e-01 -1.080181668762728142e+00 7.238832691174754697e-01 -2.034188617598444992e-01 1.180542864710521833e+00 -1.975655318672903948e-01 -3.765652272200461365e-02 7.747046803283090810e-01 -2.460209027293992712e+00 -1.341607924358461768e+00 -1.188797755640675913e+00 8.901712218298790669e-01 6.003423369382030472e-01 1.851629929355807169e+00 4.641620472192453106e-01 -3.055627576731397288e-01 -7.405995553419686406e-01 -2.991293570984391303e-01 -6.703441800639641235e-01 -1.078727466441453814e-01 -1.632337440079878244e+00 1.221548306540265916e+00 -1.947941435624343187e+00 -5.681547330982802263e-02 7.312537311804275797e-01 3.734887541516312415e-01 -1.480895537131986517e-01 6.639827614145277224e-01 -3.693526109737707563e-01 -1.157936634794317188e+00 1.129225641564152172e+00 -6.820616059174441359e-01 -2.496548852664814522e+00 8.371320898053860038e-01 -1.933219372628095512e-01 6.115670711196425913e-01 -4.380223596005289322e-01 7.856874888641427468e-01 7.447547807895052996e-01 1.838466982809637273e-01 3.530921599645000519e-01 -2.730924478098105679e-01 -8.758494844968072179e-01 -1.291004905101737377e+00 -1.570867418928138193e+00 2.930577785690473003e-01 -1.257070670075507879e+00 -3.442663061095175836e-01 -1.208270411085021978e+00 -1.806862053281394626e-02 -1.713586002719261314e+00 5.282663152553372932e-01 -3.266896369793012012e-01 -4.054950504689061042e-01 1.632997788178657705e+00 2.264595312148222295e+00 -9.928253097661239590e-02 1.497916357584261338e+00 -1.112923621735992796e+00 -1.083669745981461485e+00 -1.803311086684686648e+00 6.924441511305526875e-01 1.910470053484560338e-01 -3.981699997231805122e-02 -5.551354273077274692e-01 -1.108352523599213768e+00 2.673686741548559898e-01 -1.390699303719119762e+00 -1.094471695167842373e+00 -1.303884515292067059e+00 -6.102384540260575863e-01 1.956124286813490043e+00 1.007845509938761763e+00 8.506623382734039562e-02 5.745534209056217811e-01 1.084650057232181553e+00 3.428239768271711813e-02 -1.510878071887979957e+00 -1.973206055237469725e-01 -1.586406306779048814e+00 1.660338211713495493e+00 -6.156544784277594856e-02 -7.403307785933425089e-01 8.981439166846232336e-01 -5.445306275307446042e-02 -7.140258705667180683e-01 -4.194497087800964641e-01 5.850348908167709583e-01 9.128098383719023268e-01 -3.602320630635701959e-01 -3.778567980586238773e-01 -1.114755739521218425e+00 1.157158320962887066e+00 1.257918216357423846e+00 3.728180441347405116e-01 1.778228821138073457e+00 -1.777776643247201138e-01 -7.793260066508059802e-01 -3.972715785505618880e-01 -4.643408905098199702e-01 1.743450498492628842e-01 5.246972033531283053e-01 2.899941095976479311e-01 -1.395920925502498189e-01 -1.156690182923687082e+00 -3.571537117999172284e-01 1.362528633905934150e+00 1.471386437211486264e-01 1.088647090388188854e+00 -5.020297059349863034e-01 -6.992131465168917315e-02 -5.239553806430044536e-02 -1.172611880775163540e+00 -4.398889944850426503e-01 8.938162947187507923e-01 -1.272103597772437644e-01 1.550237744928183448e+00 4.313886828346788493e-01 -1.040339888511195410e+00 7.345045671546400756e-01 -9.810029127640536653e-03 -6.125611741461508553e-01 7.449899311762127052e-01 1.006696592357687159e+00 7.137166466440232337e-01 -6.753602132285085879e-01 1.602755168854149703e-01 5.648445774674717423e-01 1.189281919566292922e+00 5.782346772878952379e-01 2.674542947640472068e+00 2.167512914191948248e+00 9.943490862176084244e-01 -1.312383711710216394e+00 6.948373391169766489e-01 9.648461101308505317e-01 -2.366686335161234667e-01 -1.460425028633488331e+00 -8.945907636974202021e-03 -1.045267317847609290e+00 4.793452710413416140e-01 -9.834038935789394253e-01 2.372531635011849438e-01 1.924087379818684829e+00 5.306422769718632804e-01 -2.468925898045747913e-01 8.531413734671872140e-01 2.418357915161183591e+00 -1.129994705844170388e+00 -1.789718815408043451e+00 -1.644370111000154344e-01 1.840947897032127800e+00 -3.515895312095108638e-01 -7.575981364506965132e-01 1.771001971732535596e+00 -9.372256833347055727e-01 4.220439502577141289e-01 -2.361348996656831289e-01 5.336030309296801305e-02 1.174309863573325119e+00 1.745182663101185083e+00 2.139278765287893957e+00 -9.256391149694624954e-01 -7.081236322569085528e-01 -5.768634231414847546e-01 -3.012895374601264400e-02 6.489230403500002575e-01 -1.690573638203835688e-02 4.606558115855630686e-01 -5.438710049602755170e-01 -5.685204983003888657e-01 -9.426430664095808432e-01 -2.415691088824651611e-01 1.420244803182471038e+00 -3.461618905893582010e-01 -2.904437344003746313e-01 1.292036712753393379e+00 -1.024341043218267799e+00 2.222464426844705354e+00 -3.491610016431830332e-01 5.590089357021673505e-02 -5.258910263618901126e-01 -1.150224740463971607e+00 4.149586365351971562e-01 2.394113549542640704e-02 9.286941472514281815e-01 -3.354917009038035358e-01 -3.901555221605371160e-01 2.877439689981811655e-01 -1.453580898516697584e+00 8.065694615348496521e-01 7.172639397174070119e-02 2.054794986905536192e+00 -1.398570611684263776e+00 2.002241308460791291e+00 -5.898060041100673390e-01 5.492593170622741550e-01 7.979834600703368253e-01 -8.396719609989210520e-01 -1.270390801472711440e+00 -1.205918272819148207e+00 6.894552393902000365e-01 -2.041083376451503728e+00 1.102215263426888914e+00 -8.208881843281782276e-01 -5.995581267302100281e-01 -1.703734231333489779e+00 1.858444498621673879e-01 7.456881124663256033e-01 2.901500750492588820e-01 -1.293856282176565120e+00 8.404116623718966839e-01 -1.162029813555319979e+00 8.771050880505552039e-01 -1.483473696347257675e+00 4.240109619589459977e-01 -6.754135512099292971e-01 -1.460416557363551915e+00 -2.160222310299542148e+00 8.566666080979654652e-01 -2.259160052565922783e+00 -1.552236785431166943e+00 -1.741518594325197067e-01 -4.882838096657894922e-01 2.244874755587276116e+00 -2.513953884195362920e-01 -2.429094526372929663e-01 8.328119118113921360e-01 3.531706560734716033e-02 2.706781768154749024e-01 -2.220203205114468503e-01 1.094617149166840830e+00 1.632504320086894944e-01 -1.299892332360196023e-01 -9.610534167585031984e-01 -5.760843891839294989e-02 -6.565535376069591145e-01 -4.981752322693304702e-01 -8.860691903640952050e-02 1.017346122735679481e+00 1.335658614015082513e-01 2.545447921106643197e+00 -2.064743973981761460e+00 -1.060184057284790038e+00 1.136025770254344369e+00 -9.282940820204651500e-01 1.205189153915208644e+00 1.593138133108331911e-01 -3.893374119255983978e-01 -9.496945991103732387e-01 1.595370499961749899e-02 2.025866612727630564e-02 4.624143973431282806e-01 1.972178779341618782e+00 -7.710572013929035684e-01 -8.441332235931013894e-01 -1.152036471020158936e+00 -2.442486079217040529e-02 -6.054478793047798346e-01 -1.538607078751030033e-01 4.915597925153306069e-01 -2.466444120755501235e+00 3.936178840275609270e-01 -1.490478211637517481e+00 2.693378222514421494e-01 1.868110358969278684e+00 -2.015194859598220811e-01 1.865607564553493913e-02 -9.257618452505645967e-01 -9.193007460534668995e-02 -1.002232072720341760e+00 -1.090580583852356206e-01 -1.321373612911310724e+00 -6.727213166020054036e-01 -5.188710126668983902e-01 -1.823881512441913599e-01 1.571866920552503544e+00 -6.932893082140367813e-01 1.676802960104255780e+00 -1.620802880942931345e+00 2.547927794450864702e+00 8.578873835980557194e-01 -1.352745646892012377e-01 -1.552567608780820674e+00 1.318699064547455002e+00 -1.984012002032262412e-01 -5.517295902764696169e-01 2.678770036677556414e-03 -2.149270429990743914e+00 9.571444375768721480e-02 -1.431875660715364651e+00 -2.642700586405307028e+00 3.615781592281858137e-01 -5.709711973519954187e-01 1.940818742777106476e-01 -7.445950839466598525e-01 -1.593556854112062639e-03 3.736513544448686885e-01 -9.112646405273204797e-01 -1.574064145362511491e-01 5.338706066898173397e-01 -1.969808404970073923e+00 6.344615304227265717e-01 1.100198137826011724e+00 -1.673233784167786620e-01 -1.143408160784757932e+00 4.604805503729506033e-01 8.881733644204476974e-01 1.627162654689026933e-01 7.080535798950140514e-01 2.795421303355343223e-01 -9.989864612386287757e-01 -6.414702762462831664e-01 -6.304655766528496352e-01 1.012542026990798760e+00 8.595623230679004800e-01 -1.095527600615608055e+00 -1.644149343026638510e+00 -4.937786206740090722e-01 -7.256819240425693707e-01 -1.408381716064713185e+00 -1.479391741493355505e+00 -6.232299984676098470e-01 4.827751126924868519e-01 -1.837519728541970598e-01 -5.978271549081684011e-01 4.619351705672593011e-01 8.600275341190822820e-01 1.108943503322936452e+00 -4.936916533889586511e-01 8.209245555057339550e-01 9.835388790129215852e-01 -9.645687096406837524e-01 -1.319039265421196871e+00 -1.057270877951076660e+00 -1.687869201628016125e+00 1.340741190804900285e+00 -5.609153291834592103e-01 9.178949496369068206e-02 -9.024543350130684871e-01 3.550538999822025477e-01 2.991798188418356430e-01 -6.851689808059427955e-01 -1.326348021549933476e+00 4.741660436033663939e-01 -8.474516805485307058e-01 1.038946776694417373e+00 -2.176990096108500250e+00 -3.597995662454205879e-01 7.944538256286326483e-01 1.532701296652407008e-02 2.499086662370126610e-01 -1.113480081653288156e+00 7.959635847977091228e-01 2.178395885993769987e+00 4.758100121932612447e-01 6.866992843207535557e-01 1.854426316499973248e+00 1.078258674632381231e+00 4.475975234604204767e-01 -6.932999913361224120e-01 1.690435722086339743e-01 -7.239603768680601126e-02 1.585940095924138690e-02 -1.033514778057961880e+00 -2.137742591527870939e+00 4.727976612584545157e-01 -2.478006170001998409e-01 7.057069110751259533e-01 -1.343818321922144454e+00 1.238691073393030750e+00 2.933746794802273516e+00 -1.335205952054344225e+00 -8.398903654716219913e-01 -5.545917960514426537e-02 -1.297676631368953393e+00 1.693151092263351254e+00 7.772410924972293911e-01 -1.188202322927575549e+00 -8.011216432192895531e-02 6.787506100771936168e-01 4.779566769825166483e-01 -2.906973151324569460e-01 2.865593164559109007e-02 1.652610533628790179e+00 1.556355462836071235e-01 -2.978768869700659239e-01 1.377222082986705010e+00 5.342798593912414518e-01 2.038032035403552378e+00 8.610140684022692392e-01 -6.933790119356335602e-01 -4.783678120123083244e-01 -4.975907800089109378e-01 -7.699767468878703225e-01 -1.763353377962548540e+00 -1.188835914282204476e+00 -4.198774919682341511e-01 -1.162070881413652890e+00 1.590300815332143625e+00 -1.051603173521961976e+00 -3.084558947013233521e+00 -8.242460922077983199e-01 -1.532389954439645763e+00 -4.459618823964058287e-01 1.355574549542279073e+00 -8.414387190930193716e-01 -4.958031306256794890e-01 -1.189463935161772845e+00 4.282050677767917923e-01 -7.991725117731616201e-01 7.761173020319177551e-01 -1.139318095040405598e+00 4.837442017087318358e-01 4.473905294390878029e-01 1.489986466856359604e+00 -1.018005724001981305e+00 1.259611925202806404e+00 -7.824105651821476881e-01 -3.754222822156757511e-01 -1.398379920059038328e+00 -2.812787388648730902e-01 1.676835058832052208e-02 9.119688393747626964e-02 1.031744611356818914e-01 -4.356165872799804828e-01 6.118467008092040027e-01 -9.189835022319357005e-01 -4.226825720788626728e-01 -4.936839882600899676e-01 3.719034661914934481e-01 -2.376980618665300027e-01 -1.705638881006446284e-01 -8.247767112133975731e-01 -2.097669209773936894e-01 -4.936614723931204707e-01 -1.065175056406520770e+00 4.391155192862795653e-01 7.208486606425645871e-01 -7.245966499331180088e-01 3.435027479161599784e-01 6.000748009363979785e-01 -1.174196485915101063e+00 -1.295934225451745636e+00 5.690726924097498918e-01 9.791542604429203100e-01 -1.051826619617958425e+00 -4.774502437157621126e-01 -2.650007546222260535e-01 -1.762489185028505434e-01 5.335007831744196238e-01 9.830884925855609691e-01 4.710173014232289096e-02 -1.053761687728261010e-01 1.032186448029303705e+00 -1.083865135458425666e+00 -8.405914083954801885e-02 -1.136408507906282228e+00 -1.050180809137789995e+00 9.549747189485259247e-01 -1.678420008575161049e-01 3.645847542155777332e-01 -7.972377137023491933e-01 -2.077412716468765019e+00 7.539628686629721299e-01 8.668413658766384033e-01 5.277507010398729825e-01 -3.727600499028075332e-01 -5.716444981784326584e-01 -8.324781648728092343e-01 -7.264626581034517860e-01 -3.052263989582080228e-01 2.949798320983231803e-01 -4.028249532471532279e-01 -1.109345374198689615e+00 -6.391080827615934767e-01 3.751212455884502806e-01 -2.695462341358010883e-01 8.366675680826056727e-01 9.988458434579916556e-02 -1.111397894916499318e+00 -1.050246190333631979e+00 4.042217448486556952e-01 -6.359677634014326841e-01 -1.231831044012299481e+00 1.310690143194290336e+00 -1.892244118769703387e-01 3.644370408918463089e-01 -1.529348161663875161e-01 3.568253433595224844e-01 2.925797705429301621e-01 -1.117919439359861267e+00 6.801511009578469213e-01 -1.695695858956425495e+00 -9.934218449436691412e-01 -2.454448891702964430e-01 -6.858724757372820502e-01 5.735684132194711626e-01 -5.227574469410047886e-01 3.497891312314695966e-01 -1.880279402652184073e+00 3.241503425095333957e-01 -2.127037176926676487e+00 5.285807492665436369e-01 3.355633722600870339e-02 -1.206623691874667337e+00 2.986551869641513868e-01 -3.735190826058873426e-01 -8.784128843640805206e-03 -1.946285756775889553e+00 -4.873082957544487837e-01 8.050399869908412276e-01 1.032594819252442842e-01 6.062999625016098904e-01 -2.326020638031144616e-01 5.587789875229213221e-01 -1.197606672551099871e+00 2.423322127245217117e-01 6.490747758671507883e-01 -1.087755549677375200e+00 -1.199143158923194480e-01 -6.350334175187295482e-01 8.728557654719760750e-01 1.315713128052419488e-02 -1.679140068353105919e+00 -6.141745956414352836e-01 1.321591076970896284e+00 1.012238204423291821e+00 5.235563921313635127e-01 -5.577511377891652966e-01 -1.269490722934737414e-01 2.697509977429946582e-01 3.126833468164408325e-01 -1.930180135071142208e-02 -1.215808574575982098e-01 -1.082452356161811569e+00 1.736052501693674810e-01 2.685665612703434513e-01 -1.595922463851062179e-01 -1.304705223517483581e-01 -6.179742379715776890e-01 6.745076378666191308e-02 1.262720193416543069e+00 1.187165057300465731e+00 -1.133747886174068409e+00 -7.034654084480117531e-01 -8.522850239727794430e-02 -1.381074403446037602e+00 -2.278191917432711433e-01 4.202837437930681541e-01 8.310564221809391139e-02 2.076632151404275373e+00 1.201738172875598698e+00 1.845403248275672703e-01 -1.074030672053914559e+00 -1.104050233649171098e+00 1.293662388958320419e-01 -1.569190986338161453e+00 1.374341196769516937e+00 -1.031356236860907050e+00 1.859237680700188966e-01 -2.317404468073071822e-01 6.625851223888123975e-01 -1.252602032030643464e+00 -5.518824788548819527e-01 -6.871451594560441523e-01 2.086367032951119971e-01 -1.045635092905933705e+00 2.747554270973085355e+00 1.853941686760766372e-01 -1.166637033844825311e+00 -8.248062154905995147e-01 -1.131332429397206463e+00 -8.004316561692923493e-01 -1.400677468608067244e-01 1.447532292149548816e+00 -1.269381779262247933e+00 -2.386493440082451123e+00 5.258055974162219037e-01 1.154999056708267080e+00 -5.640324822269373595e-01 -1.162010059488111091e+00 1.319871586022862253e+00 2.546912422014292465e-01 -2.223510874056411346e+00 6.436600754390002788e-01 1.043727806840377470e+00 -1.424194165460755945e-01 -1.033535341746378622e+00 -1.430283051468373146e-01 5.268553653213660093e-01 6.000352818370794372e-01 -3.607027789752961788e-01 1.434153838150520111e+00 1.852608763570662953e+00 1.069564426657821032e+00 7.617454570003240333e-01 2.462007711052311906e-02 -3.548191156719740502e-01 3.815895238388071486e-02 6.865091775713937361e-01 1.397437973445703641e+00 1.105103440474879850e+00 1.449128459164614302e+00 -2.019245864246459743e-01 8.346558349494491713e-01 -2.431467388125334583e-01 7.624846793977744230e-01 1.810427257009707691e-01 -1.064443739893853991e+00 -1.319427614111279512e+00 8.863110285527588950e-01 -1.636442570608223346e-01 1.944318566115836588e-01 -3.814277855825128904e-01 8.676300925499766947e-01 -1.238304945991662159e-01 -9.705261182043666279e-01 2.433207041636915868e-01 -5.784337794627852913e-01 1.018612841270915892e+00 8.719539853917744887e-01 -4.016082292554973114e-03 -1.435234372872234765e+00 3.691843493695332046e-01 9.812835012736091655e-02 -4.896961619341342470e-02 1.230189820511424781e+00 -1.993921238342058755e-01 1.546790157386322140e-01 1.799023851524146067e-01 -1.236701488067032173e+00 -1.222205906316893992e-01 -7.715962690212088138e-01 2.386699455220764321e+00 1.737304922314532263e+00 1.455206181827768619e+00 -5.342722242205343308e-01 8.941029684594241633e-01 6.612845756011578868e-02 1.420185014541644808e+00 1.755322164461475154e+00 -8.281411344727324098e-01 -3.374320089340617779e-01 1.765826511957235279e-01 -7.278172244200814545e-02 1.775470191726775004e+00 -5.497807809792720768e-01 -8.364650737593140040e-01 2.879594827776701393e-01 -1.079259995970354602e+00 6.987106734588137691e-01 2.673866189297227081e-01 2.883046386990692489e-02 -1.256154861773361109e+00 1.241190780769029223e-01 -2.665468577423573127e-01 -3.968592282971102891e-01 1.779553248632683715e-01 1.461699121958868419e+00 -1.149627836598710928e+00 -5.781896527771360761e-01 1.547648253745618430e+00 -7.262574440326364789e-01 -1.450959564103966759e+00 5.121552755549876323e-01 -4.475666996457934310e-01 -1.668616848318693169e+00 -1.022700570150715693e+00 -5.939355768309265704e-01 4.394617305833754539e-01 -1.409807492603056822e+00 1.724267959507628234e+00 -1.756215392212692183e+00 -3.594579678733951789e-01 -2.579426921844687470e-01 -3.769113910983334925e-01 1.053991438547482590e-01 -4.384920180719745764e-01 6.400356180079401769e-01 7.997930533602964909e-01 -3.046126661614100839e-01 5.585435701052132718e-01 -3.366429445614255167e-01 4.535940178430575842e-01 1.061622372615965482e+00 -7.762221908535181514e-02 2.833879599766952334e-02 8.510689194923888312e-01 -1.041235672402594403e+00 1.151239478740506028e+00 -9.163793090379201978e-01 -1.723916695213064676e+00 -1.528149396349181899e+00 1.655493108549600523e-01 3.617489745095603393e-01 9.677276962938581584e-02 -3.905804496079341437e-01 -2.172979192308168994e-01 1.188071844457446957e+00 4.775461082367047916e-01 1.446503622038685100e-01 6.598440961116104619e-02 -1.708578901645232628e+00 5.788740582095239784e-01 2.808247272615920775e-01 -7.196039188697044287e-01 -4.768025406889674078e-02 1.812444324900531534e+00 7.777086735985710986e-01 2.734909109564592766e-01 -7.685203328963146063e-01 3.016855551586933304e-01 -5.921778409584932401e-01 3.022658324349954961e-01 1.705587156683514571e-01 8.069372590403802725e-01 -2.312912366554226162e-01 -5.122900559292601491e-02 4.171764544597740543e-02 2.760027702410351447e-01 -3.157877935309333362e-01 7.073749622302333284e-02 8.627403489661091829e-01 6.885166607634766178e-01 1.148093747643224471e+00 -3.946391067137562381e-01 -1.539392286177988442e-02 -2.542955320265631425e+00 -9.861678134765440307e-01 -2.105617552261179970e+00 1.052422671467896503e-01 4.709345869093501391e-01 1.630779396943673673e-02 -2.374418249464459230e+00 -1.349258797845579672e+00 9.801454942546068416e-01 -1.442174409296623994e+00 1.590473034561205035e+00 8.809797587698768861e-01 -3.627872436663370781e-02 3.983724450711941811e-01 -6.773334529301907603e-01 1.507745412065055968e+00 1.065472667930462469e+00 -8.453164705150806313e-01 7.092899044820045740e-01 4.597513074762231144e-01 -9.509384872904405039e-01 3.716123020670115129e-01 -1.956306178079019631e+00 2.342553371774683812e-01 -1.924841022631277876e-01 2.334955483063549497e+00 1.745989336082413246e+00 8.645455028201199932e-01 1.038677120216774385e+00 -8.035450614247439116e-01 2.184288841105116730e-01 -7.497088556873835463e-01 1.347270280185982605e-01 -1.598776180675446579e+00 1.046573945265560357e-01 4.899580245140590373e-02 -1.909305445725013373e+00 6.130317709076602006e-02 -3.860789838230286874e-01 -1.901647688337660291e+00 4.343511248386301982e-01 1.987524900610834200e-01 1.056065293298072832e-01 5.051375308171685008e-01 2.120651518689763704e-01 -1.606382670231435161e-01 2.032553728820348127e+00 5.622538743462430766e-01 1.105098365897317914e+00 8.471016400070986441e-01 -9.761935655248178412e-01 4.375014324011810563e-01 1.627723667335230662e+00 6.440282829040548940e-01 8.617207261728214440e-02 -4.340453777774123251e-02 -3.762407708177565313e-01 7.393307850779691215e-01 -2.976353353316227301e-01 -5.397450033905847322e-01 6.158534774578581228e-01 1.780208655344772462e+00 -3.450383213678687722e-01 -1.082402824028441790e+00 9.333256644068779195e-01 1.181852235068798107e+00 1.446511695835478895e+00 -6.273777879145333580e-01 -2.433511954158545099e-01 -3.613092262555618883e-01 -1.797214064788894283e-01 -1.587314889243316429e+00 -1.314115078975633955e+00 3.687020769691680688e-01 9.382993668239693053e-01 9.345888650230331773e-01 7.332409515633415698e-01 2.087218302761016719e+00 -8.109089027392721860e-01 -3.930452875795918399e-01 -1.012453720893240039e+00 -5.938795385069493005e-01 -7.416701370540850213e-01 1.313722900802762605e-01 -1.113826612182814868e+00 2.879387445799521106e-01 6.521550150802287726e-01 -2.231050086640059771e+00 -8.762286509059539208e-01 -1.716219160396337262e-01 5.092131959935730645e-01 -9.288317830709456047e-01 3.786798018925447429e-01 1.765566752952223206e+00 -8.485081728565185832e-01 1.915913990134225087e-01 5.127994782518278116e-01 -8.813066989773912230e-01 1.239626167578185001e+00 9.858580634644862339e-01 -5.340446309430204597e-01 -3.565527547471405989e-01 -1.235249910053082094e-02 1.518622302455474582e+00 5.128380052225662844e-01 1.343210788411392631e+00 4.698165468395932298e-01 -1.166409912993893627e+00 -7.280372894887299218e-01 -4.388170148115830282e-01 1.989904161125997939e-01 -1.781567310754822719e-01 2.283536200670542582e-01 -1.041020883552426390e+00 2.050743382998938102e+00 6.423009334697866723e-01 -4.395179720755744146e-01 -5.445423930290232972e-01 -4.444374271148100047e-02 2.750429127389094133e-02 1.453280758963471087e-01 5.498045143110589228e-01 -5.156368287451352783e-01 2.790263738005118732e-01 -1.609931475058729022e-01 -5.882919881842665205e-02 -6.732843345032034632e-01 1.318081591022341792e+00 1.305218025282427474e+00 -1.051371834221094925e+00 -4.362716524359619430e-01 1.920665820407123081e-01 1.472199053304525496e+00 -1.784303931880436345e+00 -1.508724079998589707e+00 -1.287255120497455829e+00 -1.466129392945834331e+00 -2.046235651759427121e+00 -8.018767850571757450e-01 1.300712816841570252e+00 7.911674877733830824e-01 -4.934637014890898010e-01 1.425521444982625230e+00 -7.412189471720179168e-02 -6.111386378822992738e-01 3.353363426033963424e-01 -2.844624494120370772e-01 1.127799798363677608e+00 -4.101045724439377760e-01 1.469942784311712547e+00 -6.741123118295117012e-01 6.178487580631032428e-01 -9.670516242503451876e-02 8.152731906658071681e-01 1.202937548461115780e+00 -8.302184777135279692e-01 9.353778722955291558e-01 -7.397273142270042179e-01 1.713792690111710870e+00 -3.759416074899905036e-01 -1.409752542632270178e-01 -1.014593021348642932e+00 2.201417086860805394e+00 -1.341866354162418062e+00 -7.604058656758477808e-01 1.053761216643453347e+00 6.541326141960543961e-01 6.409097811483024376e-01 1.245557611397974940e+00 -7.038128756493597926e-01 -3.802104039815643599e-01 -2.367447010122353535e-01 -2.700623546558664212e-01 8.471461685940426811e-01 2.498674663174262900e-01 -8.922855272621413869e-01 1.094692784434238009e+00 7.650749511473297071e-01 4.789445578209626797e-01 -8.507921724680603814e-01 -2.234119767299106663e+00 4.902436335934044487e-01 1.209091029907017056e-01 1.283480542829299909e+00 6.180941924848143421e-01 -7.229628390611064770e-01 1.187395518077511314e+00 8.239884338608430836e-01 3.880562875907674347e-01 -3.084875869572818452e-01 7.458791970812355121e-01 -7.205581443091902960e-01 -7.624086988631365580e-01 -4.776191510068368284e-01 1.498748130601958994e+00 3.703595803369377770e-02 1.541487532083294365e+00 -1.055629191347001949e+00 -4.372572091888400903e-01 1.364321022243016879e-01 -3.100078913768495315e-01 -2.903853981422515051e-01 -4.238717934714335001e-01 -1.259656822179282543e+00 4.548978833381011611e-01 1.025444017529610896e+00 -1.079229067387016183e+00 -1.681099779658914217e+00 -9.992744305664987003e-02 1.879505258239366761e-01 3.343237648662666484e+00 -4.081555175501432563e-03 -9.683248019883849977e-01 -9.060750074575347757e-01 -4.161092239177362484e-01 8.405855427581878647e-01 1.294904184396074243e+00 1.463620473696268354e+00 5.101567613266815293e-01 2.077536209874788486e-01 1.055262677662988757e+00 8.057904735637609894e-01 8.568876244872460912e-01 -5.532989081771912954e-01 -2.280871362753202014e+00 -1.531261742596502051e+00 -3.466457072678948148e-02 1.711504450729750548e-01 1.438590018938772586e+00 2.704142672349961751e-01 1.190111062797381658e+00 1.639714940832000201e+00 -6.982214513589994620e-02 -5.807968122888916840e-01 3.205679531152526990e-02 -8.915788005690075124e-01 2.202117024545385132e-02 -1.771939325585902836e+00 -4.183046716747472471e-02 1.254608456563163665e+00 -3.026523141320499044e-01 -1.184277488182125249e-01 7.942052807846706752e-01 7.422771999039686763e-01 3.554671919891232990e-01 -7.791481372271978900e-01 -9.147255000647189771e-01 2.272456953732614693e+00 7.821733650055119336e-01 -1.065805085573137134e+00 5.429171167167055889e-02 -6.338344835611692263e-01 7.173418433834336493e-03 5.759082732014932926e-01 -4.269954310904628403e-01 8.759657643326069776e-01 1.132420615305516076e+00 -5.623812206093857513e-02 -6.903448871534327846e-01 1.027208792405456039e+00 -5.885671018148643796e-01 -1.064704095985413268e+00 1.610840157082139568e+00 -7.814277445423509771e-01 1.172749085010745373e+00 6.255822676798806770e-01 1.307197156873060040e+00 8.072517838775946641e-01 -6.020778823031547322e-01 -6.984091917682192507e-01 -1.186349947065404198e+00 1.355616374824387238e+00 -1.700924551301330689e+00 7.288312782073637086e-01 -2.330412699785530783e+00 -6.765892359889377206e-01 1.155335813068661260e-01 -2.031211212248385800e-01 -2.822243246654326132e+00 -1.017440893108094713e+00 6.787348366456629201e-01 -4.861672333650516459e-02 -1.874366273530787275e-01 -8.312528929342063999e-02 8.683104267729959691e-01 -5.708895106434919153e-01 -9.822090579010278599e-01 6.799885411367219412e-02 2.417828568740481299e-01 1.648181616379356784e+00 8.383293556546107528e-01 9.190828789378207020e-01 4.382457222165888622e-01 1.712404553637909832e-01 3.111319874950979059e-01 1.176448580565427227e+00 7.390818589958886298e-01 5.407477573061474363e-01 7.233271388486544051e-01 1.289762625595327838e+00 7.287651372659007531e-01 1.413739940879777945e+00 -3.090672819580272401e-01 1.575599662379347565e+00 -2.162502862795652805e-02 -9.836554151360834553e-01 1.535801955495292193e+00 2.588054487017452110e-01 2.688787278138989878e-01 -7.032619673942003269e-01 -4.453147362853627222e-01 -8.319235277891663671e-02 -2.866558564145352817e-01 -6.336425574586669329e-01 -1.110261165924335103e+00 4.779861782104126711e-01 -6.191619016509103401e-01 -6.080981948416349647e-01 1.193691784313110349e-01 -8.123399122561745234e-01 4.390003277743695365e-01 1.842468742398928327e-01 -1.024833495120719640e+00 -1.725535323718276892e-01 -1.369286095633515388e-01 1.018013536733809454e+00 -6.822762907796952048e-01 -2.090175103705940174e+00 1.334436131510821633e-01 6.343800649335820108e-01 -6.392684148013904055e-01 -5.261089056328736024e-01 -6.120345178853714430e-01 -3.682502756035836433e-01 -1.130894492471186119e+00 -1.293746434694837300e+00 -1.495719000324835291e+00 2.090444259873621147e-01 1.132297496811101312e-01 4.112645557291639831e-01 3.684593866783247296e-01 -9.280993395218880559e-01 9.407460288666977810e-01 1.101971207711875289e+00 -4.767705127588248160e-01 4.429373576122646594e-01 -1.123399094177203628e+00 -5.005793562440261635e-01 7.021078884682245835e-01 -5.535808086201834399e-01 3.171310689266145788e-01 6.132755703341872255e-01 1.145798679866398384e+00 -6.509060475396579726e-01 5.831344606799218067e-01 8.370292271111400284e-01 5.151039371310288661e-01 1.280140881037566070e+00 -8.573435293749404051e-01 4.431410769967081831e-01 7.106114367612219596e-01 -2.612824575222680856e-01 1.064402969043186209e+00 6.345007640482848155e-01 1.540610528981457117e+00 7.275882703465302859e-01 -3.145462984435778431e-01 -1.706918076846467791e+00 -4.587882700232502886e-01 6.853921612476774339e-01 1.911360416424318753e+00 -7.114205978127218222e-01 -4.369103565598597139e-01 9.772782945317725831e-03 5.045408243725352238e-01 1.477465490431277839e+00 -6.371370673416509867e-01 -1.559705754863635274e+00 -6.099322738057713078e-01 -3.551001220367851485e-01 2.938020675654072211e-01 7.431458140243338839e-01 3.575515680366997406e-02 5.067313065220919732e-01 1.222170876600819467e+00 -4.042514938795140900e-01 -4.276400529343412638e-01 3.287695966398669623e-02 6.746360887755084024e-01 1.000613905639887058e+00 -9.017660461795272420e-02 2.618011275308093078e-01 -6.564012412828107434e-01 -4.377445065245359479e-01 7.730737035689043690e-01 -7.659699976978844305e-01 1.192795606014240617e+00 1.394817411506239502e+00 9.532441826724599720e-02 4.223139061132737820e-02 1.092675106493050663e+00 -5.966424602578679348e-01 1.009713807652041995e+00 9.448876035744802060e-01 1.843690627053468367e-01 1.571444706744603015e-01 -3.117017633713620728e-01 -2.238484130605701838e-01 -7.176410664584302601e-02 5.140900579052163355e-01 5.838766868821199107e-01 -1.062406132696007033e+00 -4.808472127658977580e-01 6.516586653173314092e-01 -1.263416409326090784e-01 1.302049102278651782e-01 -6.872249352033453496e-02 1.522347203539254346e-01 6.067822417048518435e-01 -1.191057084935792376e-01 -1.270199444907017083e+00 1.349712857126683874e+00 -9.865495580057426217e-01 -3.182444990832883902e-01 4.876418775404270378e-02 -4.453342404817970390e-01 -5.295703512834078718e-03 1.600780097517716882e+00 -2.998359799364483380e-01 -5.176687858671565889e-01 8.055168215304218116e-01 2.374281472986524422e-01 -3.881583030956746727e-01 -1.183907707024142386e+00 8.414570564680472486e-01 1.324501327131170747e+00 5.527802678571200889e-01 -2.324608993524000411e+00 -6.131641240449894337e-01 5.483150061772785744e-01 -9.414411767448686019e-01 8.787213026388507320e-01 -1.153389799877048372e+00 -3.406084020793877509e-01 2.150770794821948717e-01 -1.628628181968790001e+00 -2.804233121152345021e+00 1.099126837532877321e+00 6.447416286616975967e-01 -7.602180530984776752e-01 7.287824750130669216e-01 -2.198093939895201743e+00 -5.801692142098054950e-01 2.683950350986853972e-01 -2.140120619153259351e+00 -3.521549627678801087e-01 5.339011685577360611e-01 3.166050550441069089e-01 3.701216360236035952e-01 1.574004134209118444e+00 1.622315117857719757e+00 -6.655560622664022929e-01 1.307103177975816655e+00 2.263650585105663193e+00 -9.388738764194631825e-01 1.107620277583210022e+00 -1.781544229389750100e+00 1.249054287804623131e+00 1.897682441710484724e+00 2.254280877332627941e+00 7.514621943294176321e-01 -3.548173501803913443e-01 4.637442212710383704e-01 7.473103717014002445e-01 6.936478091690544134e-02 -4.288807892700997049e-01 -8.164768976367239306e-01 -2.271404925253983353e-01 8.027820691901590422e-01 8.983395612519582407e-01 -6.669103180143672871e-01 -7.426747521284808862e-01 3.965200943489383817e-02 7.575219443901159977e-02 -1.544191358222768651e+00 -1.015868939891193534e+00 1.076404694751302404e+00 7.886280215281160633e-01 1.061184343408835939e+00 -8.276928707965679477e-01 9.220974187064735483e-01 1.952748503667764701e-01 -1.350242270507623576e+00 1.077806995508177712e+00 -6.962142791437898603e-01 3.516066770708670686e-01 4.558198464697619801e-01 -7.914099137753374813e-02 -1.175677438212342274e+00 4.938583026059949477e-01 -1.155917952445296271e+00 -1.696121394660469739e-01 -8.733749909837646985e-01 -1.878985502522957374e-01 1.354859397894304207e+00 1.621275849202187480e+00 1.913142529266156355e+00 8.029936450411668813e-01 -6.299778415537518605e-02 -7.678415569337072588e-01 -6.376237236967798871e-01 -1.410799899165086913e-01 -6.000725986693364877e-01 -7.377617630917256974e-01 9.484391164816480257e-01 -6.885523536024895641e-01 1.051410146447661509e+00 -1.324842023395784718e+00 9.338612068886733564e-01 -6.549213083348524034e-01 9.239181612657832998e-01 9.437749227329917945e-01 7.631148474437342566e-01 -1.169070560814877924e+00 -3.374657843026378223e-02 -4.730319066497475355e-01 -1.067033206521129429e+00 2.126841581040281315e-01 4.222062701140238961e-01 -6.547394377170469015e-01 -5.059367493651600878e-02 1.532460190946827838e+00 1.196258250531039291e+00 -8.388588836482709921e-01 1.712042094569840023e+00 6.038477762803393656e-01 3.769984091934192039e-01 8.784191239662302308e-01 -1.732492167204133793e+00 -1.075278081420271981e-01 3.519647389523096193e-01 1.101217347405602398e+00 -1.803039104934331505e+00 1.837652476212866981e+00 -1.765155370907709909e+00 -2.038877182973929614e+00 8.175724416811248618e-01 7.129350281150818036e-01 4.149210171125357061e-01 3.474301617979534962e-01 3.118452746258672525e-01 -2.917168835967959284e-01 -1.501687269724956142e+00 9.884172680859084625e-01 -5.382571005128614638e-01 7.953298572053992821e-01 3.767559212720965611e-01 -2.753072508644971994e-01 8.519237398736335676e-01 -1.315110109998442189e-01 2.110009675163039056e+00 -2.641713848985334789e-01 6.215253402586937703e-01 1.042797442250768647e+00 1.298114187653033949e-02 6.870726300769564032e-01 3.414959694378807975e-01 -2.266984748616821810e-01 -2.543145368662784733e+00 -4.569730542355168734e-01 -1.329252690062827646e+00 -1.521166840411249499e+00 -4.001355732126452014e-01 -3.035251386937420914e-01 -3.426725031359059703e-01 2.324406920012511979e-01 1.370954630253645057e+00 1.981309711308595345e-01 -2.238808759767703660e-01 8.576540628009942102e-01 3.105514362391398997e+00 6.046484134600011995e-01 5.716481300079173655e-01 -9.687979106128761231e-01 3.560645018117560845e-01 6.055896370514317617e-01 1.151865578544565727e+00 -2.047942060696358091e+00 3.349245501422344340e-01 -1.102692934891512655e+00 -8.205926279856518013e-02 6.932974645996309304e-01 -5.124442988782727110e-02 2.005327178629486562e-01 -1.757401880763992841e+00 6.068868093661665686e-01 1.963973565286649403e-01 1.619116635716568275e+00 -7.221988297691560588e-01 1.014570913534857732e+00 -1.896405545114939750e+00 7.811707783375785308e-01 -2.110536269374583274e-01 -5.644741802981143586e-01 -2.808408140101300576e-01 -4.065740022835473422e-01 -1.454768836690303990e+00 1.093360114909090575e+00 9.251117421501197091e-01 -1.225757487263808621e+00 5.851493282139738072e-01 3.607733023599880573e-01 -1.328108546135426948e+00 5.008841344758483416e-01 -2.089270904232275183e-01 -1.369920544003979668e-01 1.754418432380087767e+00 3.688022178235862980e-01 -1.623342034139980683e-01 1.364860797917165414e+00 2.986232173803069490e+00 5.253551272918763893e-01 6.843551505452858397e-01 5.040313881207988400e-01 8.041976999878173160e-01 -3.761952308405391854e-01 -6.368296556750894233e-01 -3.976018948723271107e-01 -4.750948694566302644e-01 -3.276272829225873595e-01 2.127671778859859530e-01 -1.298126817472343486e+00 3.345635172238771160e-01 -7.887315141993358480e-01 2.914828622959478865e-01 1.616261234262040603e+00 1.230671344191383687e+00 -2.889741814671620834e-01 3.034135291157266656e-01 4.220036917699516131e-03 1.753349532176167402e+00 -1.639210961212737572e-01 -1.078970717042122107e+00 1.344832592197087173e+00 -1.642531849776587505e+00 -1.110233743172449161e+00 1.563714367084808154e+00 1.526240683716446167e+00 -5.703896996257297181e-01 -4.616018779413163520e-01 2.166372684356066280e-01 -6.633323341587136213e-01 2.356994509803807814e-01 -2.226658197085128243e+00 -1.457766001215936802e+00 1.087064228208887012e-01 1.711009952107176213e+00 1.527135386948550722e-01 -7.024978253923970239e-01 -9.166063860272137542e-02 -4.926830484919678815e-02 -3.957261714631751248e-01 8.348472057991799256e-01 -4.816544715270780208e-01 9.276565393532528736e-01 1.114177778962113230e+00 -1.159229639963714753e+00 -3.819364036142856578e-01 -2.258205086475036261e+00 -1.444827332332980496e-01 -2.424645018781784067e+00 1.910201362627836907e+00 -9.981445436019167894e-02 4.167379867565499940e-01 -7.647393640103788970e-01 -8.585903912737604671e-01 -1.544308743703977305e+00 7.134862139729910568e-01 4.081964013829701976e-01 2.011268240323559886e-01 -3.806315856116390672e-01 -5.044285363690297341e-01 5.968287896461930142e-01 6.248427926872754945e-01 -6.947757307781532443e-01 1.683147018310127585e+00 8.787157781935417411e-01 -5.448242628102938356e-01 1.184051330787758705e+00 -5.113677090083296184e-01 -6.536648382447923789e-01 1.246267525199537873e+00 -8.939154073918377241e-01 -2.894774159821141279e-01 -4.756407360308274601e-01 -5.388637126647908421e-02 7.374596040996749258e-01 -1.534881235050458148e+00 -1.301122394803194249e+00 -1.120138214471669391e+00 5.364766955792611702e-02 -2.285862162605641901e-01 -2.586415935634203134e-01 -4.077754986209182197e-01 -1.431778656269375283e+00 -1.788468344978728863e+00 9.410760551436988530e-01 -1.638391822445944279e-01 -2.546585041058836429e-01 3.253277604005330031e-02 -2.281303554064879613e+00 1.677046424842594918e+00 -6.319614475189415659e-01 2.171975044386279752e+00 -5.130183425458294533e-01 -2.970522128005843587e-01 2.718328954111617346e-01 1.728030011581187797e-01 9.649683975527371116e-01 -3.579395431161309649e-01 -1.443293399092223650e-01 -9.240128533044337233e-01 -1.441735334163317894e+00 2.081369781805550545e+00 9.435133634072594422e-01 1.397357229518509714e+00 -1.391779742636821138e-01 -7.237723404440444819e-01 -4.895519373122769746e-01 1.835682029255470138e-01 1.097585915443850091e+00 4.771856513954826906e-01 2.005906800034195303e+00 -1.150344312998690943e-01 3.742638617764125764e-01 6.868474345405237713e-01 -1.252703050118932016e+00 -9.871386977802141249e-01 -1.387691774702126853e-02 -3.398090408369993654e-01 -8.477293381550283780e-01 6.444738050333990165e-01 6.892078943573903826e-02 2.512249819120301875e-01 -2.445481021901960428e-01 -2.172140845822480237e+00 4.410170587680522503e-01 -2.105443778027683011e-01 -1.051233117937481643e+00 2.332450653788744332e-01 1.025181936928478255e+00 -1.655298215685991614e-01 -2.546208615955992960e-02 -2.767702763698082213e-01 9.004687993374910215e-01 3.196413188393091298e-01 -5.427256032568216204e-01 -1.462416450193533057e+00 -1.769296769013660800e-02 9.183290494993751052e-01 2.202317915673713544e-01 1.270193421518035937e+00 1.483613578620573747e+00 2.048676398811852373e+00 -5.645308704033074054e-01 -1.442565825869825291e+00 -5.537430208235146756e-01 -1.811689937960564878e+00 6.110800914156070407e-01 -1.160092784837185143e+00 2.136682558315492197e-01 1.338497752553864828e+00 -5.405432319343981273e-01 -9.575483325816954716e-01 8.179865731236015680e-01 -2.215550614217598746e-01 1.023225181918272053e+00 3.886134849608207653e-01 -9.074015477569256083e-01 1.340678733754108398e+00 -2.696210677981423776e-01 2.633882328631412806e-01 1.934386983574571728e+00 1.304196236660827048e-02 -3.361475488498955055e-01 -2.208292110111060302e-01 1.321132415050644049e+00 3.110488241654927807e-02 -2.844828326678269792e-01 9.253083995634021619e-01 -2.654669678118087156e-02 -1.032423790294737742e+00 -7.957847354054379263e-01 -2.412163618194119313e-02 -2.581247213345813640e-01 4.076870666046474856e-01 1.682722220561525201e-03 8.542474001070811396e-02 -1.255246706722655592e+00 1.014192605418464233e+00 -6.209065715762059900e-01 -4.036409545051430903e-01 -6.980136631164255423e-01 5.669105054676156774e-01 9.535716933951647878e-01 -8.034999713449407499e-02 2.226848005584066481e+00 -6.652486566324521400e-01 -5.063475911773036575e-01 -3.605410471590786980e-01 -3.111043183169250326e-01 -4.405718270556103766e-01 1.420551408673886018e-01 2.339078115202108260e-02 -2.922435574928886060e-01 6.305052409241778122e-01 8.088842956826638453e-01 2.895267761286218211e-01 1.313100700297104906e+00 2.465285344133678891e-01 -1.341197974007172888e+00 -7.996815700725978804e-01 1.547667190378407831e+00 -3.371475493127433221e-01 1.024791479406391259e+00 -6.193244580684786893e-01 7.184693284935453894e-01 4.625693012624821909e-01 6.899584983239176461e-01 -1.063390177361603461e+00 1.252242730339258703e+00 1.183428681445960473e+00 -8.416591915334444007e-02 4.349411970346691025e-01 5.656706337422552355e-01 4.638380809833071994e-01 7.211473442223897967e-01 -1.053170312284539945e+00 -2.156736153662779931e-01 1.218361350065333859e+00 1.269785329044459121e-01 -3.817244256968466490e-04 -4.665792983964412444e-01 -5.614447569435172536e-01 -1.471691691706660698e+00 1.596565538893207847e+00 -1.462215197103591713e+00 4.373417053100422947e-01 -1.425027257154773075e+00 2.137502858634229563e-01 -1.209132615495833951e+00 4.190980773436431828e-01 -1.511753510268774026e+00 -4.043888049230304205e-01 -2.080180228680226784e-01 -2.392035817880775461e-01 1.785336818374367196e+00 -9.275649676448392000e-01 -4.866642082094349564e-01 -1.105493380060169173e+00 -1.201918435488561920e+00 -5.681692874829520346e-01 -3.797074717447609937e-01 -5.009917502566160197e-01 3.164455436577753855e-01 6.188167670804346487e-01 -2.054812449963106802e-01 -2.211415761670269264e-01 -1.528533229055743181e+00 -8.074232359580941765e-01 -1.305626107704132233e+00 -1.272131092454069634e+00 -6.261463930286543800e-01 -2.192507931977786262e-01 -1.501578911365844649e+00 -7.671740180679214038e-01 -3.057116634761731788e-01 5.058748219507617216e-01 1.995190703657017783e+00 -3.990284726137224292e-01 -8.843926427338769658e-01 1.511567174277501202e+00 4.276893276756258966e-01 9.474476906403245247e-01 -1.095914034359228850e+00 1.860449062131932230e-01 1.515379418857003557e-01 9.599052231423318982e-02 -6.080845642057435274e-01 1.523024453372826104e+00 -4.062810309176398404e-01 -2.541897709820290618e+00 -5.038696092345997801e-01 1.781200630379704331e+00 -1.863518478155375135e-01 -7.597038485797766860e-01 -1.092805172521452983e-01 1.098232758050085911e+00 1.274293726629412704e-01 4.678330276372925089e-01 -4.123929907430806674e-01 -1.555895118481533723e+00 -8.874536179075980247e-01 1.953399949127855584e-01 1.756078719370104624e+00 3.455688994800673597e-01 -3.796698323091829419e-01 -1.254921229316152909e+00 6.533697694978929382e-01 -9.669057938939121244e-02 -7.506806832609794755e-01 1.803916679390421551e-01 3.631542872956648460e-01 5.079253188271654063e-01 7.688118325689846655e-01 1.674034400511645315e-01 6.700591917266576214e-01 2.716798584125401650e-01 -8.182546659877093509e-01 2.291658818999587899e-01 1.266631339366159681e+00 -5.111800303309876892e-01 2.286205731392766949e-01 -8.106807436360079500e-01 -4.830671528596403030e-01 2.216868115185097188e-01 1.367512979074755330e-01 -2.067982457360418191e+00 4.066295624824110000e-01 -3.164710632483727970e+00 -2.906430911577526088e-01 1.176779518073187480e+00 -6.611753538157848498e-01 1.077487171533531018e+00 -9.075830838845048154e-01 1.097683432956658045e+00 -1.208833868866667549e+00 2.842591233652111415e-01 -1.661363724320420232e+00 -6.971506109958305886e-02 -4.399448542869388579e-02 -2.328819600130701772e+00 2.097314243945851420e+00 -2.885352367691667586e-01 1.787729905944059894e-01 1.100671704401778722e-01 9.006934112575463169e-01 9.265632356926124524e-01 -8.945486799722109084e-02 -1.134923466436411399e+00 5.841809408569952344e-01 -1.606889931688272044e-01 7.582626797043925393e-01 -7.406049084119432635e-01 -3.795454225450222707e-01 -1.244410092927680234e+00 2.293498687487370291e-01 3.141716242490198985e-01 -1.965737883969667310e+00 -1.428354384856230563e+00 2.087318981787689987e-01 3.441958600248148925e-01 -3.885811119539140379e-01 -3.788571233357984069e-01 -1.235512882809122859e+00 -2.950872747602467649e-01 2.812369673877199716e-01 6.460233313954028000e-01 -3.624412247626788292e-02 3.846143882089609473e-03 4.790676593251136373e-01 3.772867145656579879e-01 -4.186377615686316944e-01 5.682622204641265412e-02 -4.529914075437466714e-01 6.155020097902443033e-02 7.650067479719910302e-02 -4.452657310243465089e-02 1.917346201090413427e+00 1.170216760353576385e-01 6.528005153049040166e-01 -1.930709421324382280e+00 8.475181716838648960e-01 2.380499137140265065e-01 1.690754045996715860e+00 2.476193314674116408e+00 6.441573024872575270e-02 6.250038631039295245e-01 2.087167649448564255e+00 5.118470883264463200e-01 2.950434590094584975e-01 1.310608009170593835e+00 -1.102596849223714814e+00 -5.242678668644341622e-01 -1.846823959315057495e+00 1.000139194069489701e+00 9.557875235613751963e-01 6.794390950149921116e-01 -4.605559088714492599e-01 3.258726105545067253e-01 7.186663550176211057e-01 7.724573208095478760e-01 1.974801707895235958e-01 8.577899828158873641e-01 -3.592950130281259979e-01 -7.147302927120916527e-01 7.272962862097949177e-01 2.494538995259264549e-02 -4.011353838105490843e-01 -4.286246237148219618e-01 -6.214228061704882844e-01 1.740147894732214429e+00 3.015073624985395995e-01 -4.701835299257253187e-01 -1.998321258220505658e-01 1.095070158896781720e+00 -1.594246038869546467e-01 2.922288793126943118e-01 1.446258393746290838e-01 4.003847864767269837e-01 -7.482435573736998524e-01 -1.665693341455663612e+00 9.571456047404433010e-01 9.592291362751257378e-01 -1.345890600055222874e+00 1.359367894935674670e+00 9.069907911088161967e-01 -4.240009588659549578e-01 6.215658767315052069e-01 2.482215610024135710e+00 1.335029650312302030e+00 3.979267723654154598e-01 -5.762330497356592529e-01 6.991669028548636033e-01 5.958066955368036544e-01 3.487261707183932913e-01 6.761930648702744184e-01 2.980989431722722571e-01 -4.700864627687291741e-01 -2.583843815017091150e-01 1.488203319399796776e-01 6.269292552597955925e-01 3.317406068579999423e-01 4.999503826984177945e-01 -2.138919634689427252e+00 -1.501787021636863118e-01 -6.119669818446461518e-01 -5.509369773768895140e-01 -6.726114569975533142e-01 -1.969225080814918372e-01 1.950102309173176174e+00 1.430365999078486272e+00 -1.415416829929581288e+00 8.033886036961072064e-01 1.083211044847354892e-01 -3.948257772246659414e-01 -7.975870114111913711e-01 -7.350402328587942735e-01 -1.042750919846141544e-02 8.801154034100492352e-01 -1.369588401018931867e-01 -6.675811979680411623e-01 1.380320848007353662e-01 -9.556723605496481033e-01 -3.565943872334130793e-01 -1.128195995844104432e-01 -1.015498106186094374e+00 3.576667860904904073e-01 -8.309363633799351501e-01 1.310279276794743097e+00 -5.919594489187189890e-01 4.480751262769200327e-01 1.221583854289711280e+00 -2.819612757404523218e-01 -3.557470021436198171e-01 -8.768120611774795625e-01 -3.217320551097207493e-01 1.695050347057385665e+00 -4.955233186910941168e-01 -3.908766447783008080e-01 9.263761184259067250e-01 1.132462568878182252e-01 2.692104658647207494e-01 2.677674303048680621e-02 -8.396439454748041431e-01 -1.394985262263513048e+00 1.175457465235909771e+00 4.535588622542530146e-01 9.629084845358260036e-01 -1.169425748849612923e+00 7.974379630211766434e-01 1.976780201378329105e+00 8.623664268091429941e-01 1.122838579114460389e+00 8.918448943944141671e-01 4.951569461057310217e-01 -1.874172712079465453e-01 7.831722657332014503e-02 -1.345862693604574556e+00 -7.541083755734176997e-01 -4.087099336059909493e-01 1.294219774087909114e+00 6.719115763955413323e-01 -1.035566113721900994e+00 -9.738917126753682263e-01 -1.194120718602105224e+00 -1.495400918421840197e+00 8.457155679095745837e-01 6.695157926105539670e-02 6.931312288990589821e-01 4.323268054920113013e-01 1.090478532179540494e+00 -1.361885376009150272e+00 -9.368422123359448905e-01 -8.516504653589263008e-02 -1.196504524543900105e+00 1.453420536737127719e-02 3.157804248166609096e-01 -6.268198550379225908e-01 -5.433316353403829652e-02 -1.652893784692583967e-01 3.674298626327320960e+00 1.567493805380559824e+00 2.001085941082852981e-01 -1.540444371484632091e+00 -1.797466463956241434e+00 6.767326526140382548e-01 -1.053366431082748633e+00 4.078643876911924870e-01 -1.647323069094855041e+00 8.980100741513812324e-01 -1.692778792136766519e+00 1.523322787794829658e+00 -1.500147463305484097e+00 2.344491516967616707e-01 1.613070022230661538e+00 8.207357985827991032e-01 1.424102642624773596e+00 -1.157608849179736055e+00 -3.648926022123814006e-01 -1.341097719058450544e+00 6.678251256713265728e-03 7.237909953591720180e-01 -1.376185698680251202e+00 9.657379402296435433e-01 1.728111796008646450e-01 1.071256995813087282e-01 5.569698807636894733e-01 1.285320010164745952e+00 3.841785976733203545e-01 -1.015748915066453595e+00 1.217014579651077427e-01 -3.409825298450668285e-01 -9.747263434063144771e-01 -8.024960135420086127e-01 -6.369965823876365674e-01 1.345617693687280007e-02 1.967823228805770208e+00 -2.377939873095155643e-01 1.852515834403946515e+00 -3.289120689905057904e-01 6.941061565720578475e-02 -9.176942660867763724e-02 -1.468406017354736193e+00 8.688231425273043040e-01 1.862105563481590398e+00 1.083128214984936388e+00 4.947576252053920154e-01 7.339675012740317639e-01 1.314687979730637668e+00 1.574179129870718619e-01 8.257605038225944716e-01 -1.017147559445462923e-01 7.322639802543112753e-01 -3.561513560021399294e-01 -1.107290695800733582e+00 -7.525199919222156364e-01 2.433979865248790952e-01 -4.512849083548990947e-01 1.766875523452216656e+00 1.813513361080208441e-01 -5.790054570686274937e-01 5.757482356132042067e-01 8.455024726573424632e-01 2.467062655541832072e-01 3.230571080973933251e-02 2.794655931334240062e+00 5.403174825733669806e-01 1.130518211181699595e+00 -5.406169604312697219e-01 -3.271829677848644424e-01 -3.235002873261696998e-01 4.634882604801196515e-01 -1.196655746951939964e-01 -1.012391733689357309e+00 1.552038322755668054e-01 -2.323910154155417462e+00 3.713012610112662731e-02 1.140443046855241782e+00 -5.975224573134130940e-02 -1.831852412156372401e+00 -2.427302312011152818e-01 -9.458708623900652368e-01 1.430565382476429059e+00 9.071675840250657818e-02 -2.850803677596643396e-02 6.341297570108853643e-01 4.919767369558634140e-01 -1.462862582822538060e-01 -2.957659899706719941e-01 -5.919935314433826257e-01 -3.881189853573029369e-01 4.281838193390665737e-01 -9.083926734583467333e-01 -2.671677236254376142e-01 -1.016310719848168675e+00 -1.635613728357924401e+00 -1.661886326081672305e+00 8.587212150296037461e-01 -6.352965873340168379e-01 -9.823771282102747859e-01 6.343686753720793048e-01 5.846372369032400984e-01 1.200376924247642973e+00 9.808762654315222873e-01 9.593684850390332697e-01 1.218316112687862107e+00 -3.754133535256964915e-01 -7.244837704819291624e-02 5.489754417122044705e-01 -1.197558315124715111e+00 -1.061306965162178484e+00 3.371348703003413383e-01 -4.674457756498860972e-01 4.932065876161285112e-01 -1.044246713294912476e+00 1.708089791308002203e+00 -3.022701832703326152e-01 6.960018675215356998e-01 7.739889522251696130e-01 -1.873805388765815705e+00 -1.170362173885395096e+00 -1.338819951946501607e+00 -2.265325770025323759e+00 9.048913951597236105e-01 9.363160364173059858e-01 -1.700521485494472573e+00 2.622259006106940071e-01 8.999365101609616557e-01 3.927459378916774435e-01 8.558151648068548223e-01 1.246715038625287181e-01 5.513989765056419579e-01 1.202073210391536584e+00 -7.387043642798883925e-01 1.466534462433518815e+00 -3.609563082311644799e-01 -1.036825714097731055e+00 -7.938348528793282011e-01 1.523729185283277276e+00 1.057370069113215738e+00 2.092282244558347215e-01 1.404386335789362672e+00 8.348119694376607836e-01 -1.602536980013666623e+00 -7.878449246420803354e-01 -1.026709794962370914e+00 1.364794453187982537e+00 4.537279302746497489e-01 -4.196896608398791861e-01 1.112770633050337077e+00 -1.062498265053481106e+00 4.290408400422999757e-01 -1.571503089926358676e+00 2.091834390506228381e-01 1.412678846791511900e+00 6.797526926188179885e-01 -1.255286906372773847e+00 -2.131718431027886052e+00 7.396843454934188822e-01 -1.295608494532098476e+00 -1.014164495047027659e+00 4.363493869466361641e-01 1.755727105869445470e+00 -8.216044998975691183e-01 3.153164177376104882e-01 -1.297834731591705371e+00 -3.655690719271137423e-01 2.092245107197252818e-01 7.072974771375118985e-01 1.094492402908704837e-01 -1.294217490580615582e-01 -1.250250274648384563e+00 1.239010416159392225e+00 -9.040127605288137413e-01 3.812188112352797309e-01 2.069266646594482284e-01 -5.970101701611513212e-01 1.944298586311421773e-01 -2.193090334189865820e-01 1.906016031425683543e-01 -7.032619702206963641e-01 -4.244599971281358131e-01 -1.508246753006069030e+00 -1.660773844662730703e-01 6.545732378581867184e-02 1.052450937161026889e+00 -1.926279734994557513e+00 -1.013383570020302882e+00 1.380186227768738227e+00 1.756863410176709106e+00 1.748081304817350690e+00 -7.082433318523052579e-01 1.483481396028302646e+00 -6.603332738614246800e-02 -1.238535609352162004e+00 -2.567387560312526240e-01 -2.417795687336662391e-01 1.014691504785782072e+00 4.174082938335469395e-01 -2.160330554411583059e-01 -1.035786983568198621e-01 2.298401917955390228e-01 1.612919659274279605e+00 -2.174576949160678119e+00 -2.672644615979414828e-01 2.973518457025807193e-01 3.306972012543489270e-01 1.012447425647647448e+00 -7.943022239466335233e-01 1.737914335940825117e+00 -5.965573161168619132e-01 -9.595239476473156337e-01 2.034545520908018990e+00 -3.822804273581132395e-01 -1.241524600164952030e+00 -6.626982349107541914e-01 9.932786417474327445e-01 1.660971283057909975e+00 -3.768723784960801848e-01 -5.138091030847470320e-01 -7.107102872617395706e-01 -1.845800276758022163e+00 8.097657824097472812e-01 -1.105969971273034647e+00 6.620377304346336533e-01 2.438390232833703930e+00 1.811224454471848377e-01 9.329802159499713810e-01 -6.778157032419416250e-01 -1.555817968851262896e-02 -8.827716261840481971e-02 1.928584055319193968e+00 1.678396883306877196e+00 -1.134652385741913710e-01 -2.178138172666348737e-01 1.062411285056089616e+00 1.778570032112453125e-01 1.463390010326473201e+00 -3.799093191358003385e-01 4.472366797494930490e-01 -4.189402269892952835e-01 -3.617210950936078362e-01 -1.005747591810312702e+00 3.342332665572542716e-01 1.135049235871375295e+00 7.237368225935952859e-02 -1.191766118526491391e+00 5.350348026717643979e-01 1.465599886484024950e+00 1.294422816523397579e-01 1.038702027485421731e+00 3.408418344839508340e-01 1.265077176047758822e+00 9.598607779677030827e-01 -1.136516613824957167e+00 -7.956584505563826237e-01 2.422287858747057543e-01 -7.986264811379252260e-01 -2.179414352493077800e+00 -1.271976354721217062e+00 8.202730564953021331e-01 7.936777045784323414e-01 1.373060277003480101e+00 1.211995325652093447e+00 1.680381177002029602e+00 -5.756585468105023251e-01 2.859829234536134454e-02 -7.128527130926191058e-01 -9.583351656890192194e-01 4.491855404093863524e-01 -5.360097827758997929e-02 1.935647747465594204e+00 2.775737089690651915e-01 5.581045969792230305e-02 4.326311426850099617e-01 3.473278566333611872e-01 -3.480014642035909878e-02 -9.317824669968693962e-01 6.520080671998927935e-01 1.412693589757121337e+00 4.148477299307640753e-01 -3.126262856058413808e-01 -7.888697013393127788e-01 8.865181140922078207e-01 3.769742883628301455e-01 -1.176098726666531480e+00 1.104797954901786783e+00 -1.114156355042213775e+00 -7.016980829421594068e-01 8.622858788823308807e-01 1.820325779694930812e+00 1.084442037644878232e-01 -1.856913593972305376e+00 -9.137103300580059484e-01 -2.327628993839463145e-01 -2.153260101222103984e+00 7.384252565064505225e-01 5.469160123269249940e-01 8.659443888415430113e-02 -3.337557120019572832e+00 -9.669269118484321579e-01 -1.494778800378801842e+00 -7.787846415334497285e-01 1.695325522362372217e+00 1.552272473203900605e-01 8.770149479449534935e-01 -3.564298860061708152e-01 -1.800688480130341551e+00 -4.243998733456184891e-02 -1.564542185572609378e+00 4.802577180062838486e-02 9.239457286613070863e-01 1.933399856091875535e-01 6.687902778343803867e-01 4.854179358841295699e-01 -5.117268748161816205e-01 9.878763625858844044e-02 1.699718487253040866e+00 -1.332705282206937847e+00 1.439928042968685817e+00 4.250587799897485031e-01 -1.029146955687713527e+00 8.758574112184593918e-01 8.020179427200916367e-01 1.218422222493993567e+00 -1.057844692881382054e+00 1.224992456840109156e+00 1.423692912091356066e-01 -3.755597864363148797e-01 -1.202204093018485409e+00 1.053629569264904031e+00 -6.984266680805482075e-01 1.200551116114549677e+00 -4.825559859630638715e-01 1.149287946790907622e+00 5.868152935712945828e-01 -1.038323485568293458e+00 -6.683444237403962651e-01 -8.494045457272386690e-01 4.048555266074355674e-01 8.376388728291808139e-01 4.558371735775196276e-01 -2.416309990364137461e-01 1.662439859061713709e-01 -1.192963521448985542e+00 8.542631447632209607e-01 9.256172253122177951e-01 -9.500194440070863777e-01 -1.153269929303288865e+00 -7.833987724118077756e-01 1.663753157107435710e-01 7.596924783274674464e-01 1.509361737118487312e+00 -2.124506866993386645e+00 2.907166500525739661e-01 1.198804372223723630e-01 -5.875074850367030255e-01 2.054383057197239626e-01 3.575732166116235011e-01 -2.653137258543610266e-01 5.355346052521998690e-01 1.588787464964146245e+00 4.629589577456039717e-01 -6.682485295911454459e-01 8.102919922337784575e-01 1.159376197741217029e-01 3.995914601972825886e-01 -2.299480209951620391e-01 -8.995067999981830598e-01 1.438537569345957889e+00 8.041313419168580889e-01 4.363051255500494108e-02 2.511757983697330832e-01 -5.005526929336154840e-01 6.762856719008639717e-01 -9.434150166768647816e-01 9.564747430768186787e-01 -1.327616249394001635e-01 -9.373285623193552407e-01 4.938161481755277138e-01 -1.921991960307876113e+00 -3.254371374224297453e-01 1.377500410847841694e+00 -8.894601367029016104e-02 -1.229553468445185205e+00 -5.110194191245366335e-01 1.100690494928340701e+00 9.292169982461349065e-01 1.755554230810992544e-01 8.338267900453591452e-02 -2.465223151610588026e+00 7.023737395440505793e-01 -2.497607671336325441e-01 -1.727036675501916640e+00 -5.361341965071521054e-01 -8.657720215446450540e-01 1.828319349771929947e-01 -1.069660074508345549e+00 -7.598147865388178712e-02 1.697514913592382380e+00 -6.667054553548660278e-01 2.207346087756255404e+00 9.258193545735514673e-01 1.319143712784373923e+00 -4.138140601551580366e-01 9.539548641348517544e-01 5.440690079295992243e-01 -1.820159111816656017e+00 2.521140802753320642e+00 1.688180369140745540e+00 5.669550473859383821e-01 -7.125162243222431524e-01 -4.514227642878771984e-01 6.225377239989711153e-01 4.343806740377206821e-01 -5.053197901940517101e-01 1.984559792737379480e+00 1.757564335717148318e-01 -1.133156498638839382e+00 9.272827227274652584e-01 3.253519988797177742e-01 -7.514211433589057521e-02 5.555047815590786753e-01 6.375160523621118402e-01 -1.359960460474035182e+00 5.959114956131378316e-01 3.145183085336865636e-01 3.976449441782524130e-01 1.997888740732021162e+00 -1.263745764167550023e+00 3.260481420604528086e-02 -2.213820157170415248e-01 -1.361206983784140956e+00 2.379936691888149825e-01 2.941110435958780300e-01 -5.211709368396291175e-01 1.765082411058349399e+00 -1.258026750334892307e+00 1.402408975624751253e-01 9.403197522795443408e-01 -8.860467887007795751e-01 -8.952711098057317685e-01 -5.458317406999310117e-01 1.446546171553660054e+00 1.822789809409771644e-01 1.548895890452361312e+00 -5.624666072013347895e-01 -2.563279835143235985e+00 1.477856110899216091e+00 9.514312999676889371e-01 7.186046481569642319e-01 4.965110347479814723e-01 2.647820421809804259e+00 3.189881924486264730e-01 -1.928164834737467803e+00 3.671537295274629464e-01 4.509833894460018033e-01 -1.122709861808223408e+00 -1.313290062434570471e+00 -1.568197853889925497e+00 9.309667732354902359e-02 -1.742139284875600769e+00 2.080258799825375204e-01 -3.795050387551203164e-01 5.570013444704778882e-01 -3.466767187817483720e+00 -7.270167802152895931e-01 -1.447364248802361475e+00 -4.563725965438138465e-01 1.661695905176944654e+00 3.903755791486609450e-01 7.039784418118752995e-01 5.238010361203434551e-01 -8.127019004089385268e-01 -8.999439934268833596e-01 -9.811975940478433467e-01 -1.148027199170969848e+00 3.511948697289388188e-01 5.866728590651664188e-01 -4.670507881099965064e-01 -3.097139938459783637e-01 -1.781414433277224776e-02 -1.163444080023436022e+00 1.007031600542827920e+00 7.498862763517667451e-01 1.084890291038906662e+00 -1.125597729961641758e+00 1.278063237224142501e+00 -1.010628303948144069e+00 -5.986408913455816272e-01 -6.918078640128404455e-01 -1.714704150785094194e+00 -4.663731595078994818e-01 -6.652599032128199141e-01 -1.775064650246765963e+00 6.560628480692344278e-01 -8.463199871819319098e-01 -8.588894400767810300e-01 6.118749807566249421e-01 -2.397174052381779996e-01 -1.029433020467553431e-02 -4.112032384345045144e-01 1.394165406740366153e+00 6.879634575992839007e-01 2.337521778901435407e-02 -4.255789031335469597e-01 9.704674330091558332e-01 -6.776683583448981363e-01 2.720709929772130442e-01 3.002762095895319602e-02 9.361988236110844186e-01 2.107477848363444317e-01 -3.604614089263121629e-02 -5.325084224779021991e-01 -1.294367265955596702e+00 1.880942340133664681e+00 -3.418267743940840431e-01 5.913175956153692292e-01 1.227224795679715319e+00 8.670132841248078259e-01 1.330824389714074241e-01 -6.403366284589671054e-01 -8.498992400929532565e-01 -3.837762222406568280e-01 5.905910527570904511e-01 7.732309081590962307e-01 -8.091162491125551970e-01 -1.345633868632873931e+00 5.405787401468462594e-01 -1.650785104073108078e+00 1.802714489651907392e+00 -7.246094937305498362e-01 5.735267530651761980e-01 -4.827714528651663173e-01 2.390167226458612237e+00 -3.619953333088239411e-01 -2.207619234425048482e+00 -8.818565955644377397e-01 -6.554239088358928544e-01 1.025158899000412793e+00 3.920210957785797978e-01 -1.720117925798634317e-01 -1.361320572203396306e+00 -1.012538791117910453e+00 -4.105745291366246635e-02 -1.146028262328896208e+00 -2.108911408175863922e-01 7.678321879814133943e-01 -1.278188519337093432e-01 3.235366085280467763e-01 2.477790097917071055e+00 -3.130334068615465704e-01 -9.568059698905856392e-01 4.843614643821291810e-01 -4.742893935792633631e-01 -4.390234682572433100e-01 -6.112050636553173488e-01 3.714321363320104430e-01 -8.647277691160329960e-01 6.929911333896585646e-01 1.701076924775684895e-01 -2.105963186429514522e+00 -2.221040395890724606e-01 -1.824484611004783263e-01 4.706124294351987647e-01 -3.237810183740645331e-01 1.968420967612039885e+00 1.331791760244476763e-01 4.369960584986156693e-01 -4.381737571839836032e-01 -1.423563028858571000e+00 -1.817673666698702784e+00 1.193130722642248509e+00 -2.904353802766354242e+00 -4.387557633276176206e-01 1.183066164325475400e+00 -2.924709178966882275e-02 2.566877472466237431e-01 3.560110740657017603e-01 8.494523857909807019e-01 5.920526991358108226e-01 2.456336250665073440e+00 2.686529992141533651e-01 -7.600208819043553499e-01 -1.883187065983222164e+00 -2.350892931973268818e-01 6.657419389639558371e-01 -9.460047737554966307e-01 1.160518756530023038e-01 -8.014836146506186809e-01 1.565989304155785411e-01 -1.759577040168898376e+00 -1.587074773152623020e-01 6.631458845177631289e-01 -1.279541519236315095e+00 -4.899708445112617716e-01 -9.868956616671975546e-01 4.240460134323396080e-01 -4.074646234844492287e-01 -2.952637966586424412e-01 -9.120383396729778713e-01 -2.332862969797918073e-01 -1.431283211494465579e+00 1.138023538734681983e+00 -1.568614752683442859e+00 -7.563509534323025196e-01 1.671479518793037800e+00 -1.321042689574856155e+00 1.055476686482621274e+00 -4.899520327060533087e-01 2.455131802437846844e-01 -2.620806583766777997e+00 -7.051234564502406599e-04 4.469689749775127008e-01 -2.302246854715036761e+00 -1.202038159990848509e+00 -1.145736874453854748e+00 1.564521527190923633e+00 -1.533921372320306897e+00 -1.846326207110302819e+00 4.769038734338044150e-01 -1.243353432910193179e+00 -8.650715515409149736e-01 -5.479344013827204540e-02 -4.766459349576516735e-01 1.461138329614839471e+00 1.027596592063050214e-02 -4.675811731756299161e-01 1.670347968410545114e+00 1.485814459702511914e-01 1.196237995222999340e+00 1.184618578665341371e+00 -5.086025208074187454e-01 5.396737620630683852e-01 -3.523931989425836686e-02 -6.709608845934419419e-01 -8.549414175664968862e-01 -1.621363313660431904e-01 2.421764858863196535e-01 1.666887307510081628e+00 1.599938664509680530e-01 6.994476341437608213e-02 1.317795607241621036e+00 1.094696569233203576e+00 1.348560841155388212e+00 -3.238722544057355546e-02 -1.260015844688129327e+00 2.567945358595546401e-01 1.051954037598643144e+00 1.098533020517804548e+00 5.809160868441205494e-01 -8.099998600102114032e-01 6.318586791116945767e-01 1.871464253082134821e+00 -8.732909752933804004e-01 1.166473324062656580e+00 -1.402653170586907638e+00 1.298570621543649883e+00 2.112007017740274162e-01 2.780803178274678933e-01 1.838707112612957273e+00 -2.775573379842478094e-01 3.839419631777952202e-01 -2.943983189518015742e-01 -7.481252078288021766e-03 -6.288127530534460830e-01 -1.340724694121907756e+00 3.799157519266005978e-01 -1.349692035870159623e+00 2.448466144687760249e+00 6.542377091591141669e-01 1.888539532796354559e+00 5.816975843101755972e-01 6.257981913628183346e-01 4.492414166200496828e-01 -8.856874098563943809e-01 -2.498893378137529431e-01 -4.048780123127379005e-01 -5.407195403959642599e-01 6.201979530075810709e-01 7.538196320197533273e-01 -2.151724035546694669e+00 1.259048217158197147e+00 -7.248575291467751480e-01 -5.277158438381730548e-04 -4.356614353552664687e-01 3.844459147578898617e-01 -5.874365994621187914e-01 -2.437914259153474816e+00 1.917646488578927111e-01 1.305733548916504061e+00 -1.029094846972732069e-01 -1.336254147408270088e+00 -1.899607322436851486e+00 5.354940103609263646e-01 -4.820979812049478418e-03 1.390829025090734916e+00 1.923084785502851890e+00 9.335285015611641257e-02 6.926429358880522580e-01 -7.462916382077027233e-01 5.146417181376483629e-01 2.911400106833366124e-03 -7.496294767196223230e-01 -1.051269803237765643e+00 -8.234200828065859623e-01 1.559715552084526002e-01 7.712381610468794779e-01 -5.158795221509047124e-01 -4.292932037180063332e-01 9.510376435078592428e-01 -5.670444044499710623e-01 3.722416732825213348e-01 7.777513906439720293e-02 5.001293645521772691e-01 -2.163175964662777673e-01 -9.683863607156780740e-01 -8.953236543001933390e-01 1.055417121425173743e+00 -8.257268204186767324e-01 2.162145080426665922e-01 7.182022366822833348e-01 1.787850805835692336e-01 -1.365946260158295567e-01 1.262234594006442501e-01 9.782155874681822127e-02 1.385995489170362305e+00 -5.479601102142479807e-02 -3.002585512984363159e-01 -3.407675054149391647e-01 7.710341395902248207e-01 7.677908985612585946e-01 1.760316051571889084e-01 2.123195595904240118e+00 -5.278615506228564458e-01 6.233157402166510375e-01 -2.351137667486178362e+00 8.946902251210078205e-01 5.285042511086379159e-03 -3.122544315202353538e-01 5.423368893997596585e-01 1.591315165523467245e-01 9.752481409084460262e-01 9.848139616530031670e-01 -1.014479460353308493e+00 6.344126997307315552e-01 -1.142033940189569385e+00 1.439144073911206856e-01 -2.842017665456734177e-01 -1.554007497772038171e+00 -5.108178439088735256e-01 1.855252688551078943e+00 -4.190897319261512877e-01 5.594284849643406110e-01 9.525312520106760106e-01 -6.670315742206588405e-01 1.536955554119317710e-02 -6.487770066896734189e-01 3.108449604406284816e-01 -1.436526727418909966e+00 1.762374467663151978e-01 1.158545534538746979e+00 2.041164225692526091e-01 -2.479666677792696783e-01 5.404548071323278524e-02 1.569306776013114524e+00 -3.313286107151754423e-01 7.225205385358877130e-01 -1.486962346937235613e-01 2.424560194383993950e-01 -2.689480899121442503e-01 -4.242327809688303253e-01 -3.415201181897668525e-01 6.430428952418421051e-02 1.751220294708557779e+00 6.384099103765500383e-01 -2.982742200625663198e-01 -1.063630637640055276e+00 6.957814862138459455e-01 -1.639266163679625743e-01 -3.420402037257568306e-01 7.972832671789432668e-01 -2.470286923667674994e-01 4.181742972353165444e-02 1.235187622294446230e+00 -2.216489975103459464e+00 -1.492594487656837998e+00 -1.195158103365376590e-01 -4.141275827488891670e-01 1.141110610283881499e+00 1.338158909315912526e+00 -7.270478413743118873e-01 -6.730733899396373898e-01 -1.009500797158245922e+00 6.153433865581328099e-01 2.307020901744870400e+00 -2.812408963620890989e-01 6.655793843328512427e-01 4.761988127555447092e-01 4.896428095016570614e-01 -2.148329124741208407e+00 -1.738989172792314575e+00 -9.021949865923445389e-01 -2.669793075926583936e-02 6.819797209953574191e-01 1.206930272722628095e+00 -2.560029903894571190e-01 -7.822282264287925280e-01 1.582354626303654532e+00 -1.036855235394110508e+00 1.730783152838676786e+00 3.753856522174355281e-01 -1.547671378529660968e+00 -1.956462371277242429e+00 1.023193598341132660e+00 -4.177568780249806685e-02 9.926421929885346218e-01 2.010995809369042486e-01 -6.919736314020895618e-01 -4.895153901067740843e-01 2.078881980747620539e-01 -1.229993417585667076e-01 -2.693435357163664889e-01 -4.348790004901101902e-01 -1.065000052022916588e+00 3.284794361572990762e-01 -2.598430132561435069e-01 9.805739229626622699e-02 -2.322553750096236214e-01 -1.018656537498772607e+00 3.951226843219950435e-01 1.368763221747857139e+00 -5.349596831848055789e-01 -2.626639170699270331e-01 1.661102275122011473e+00 2.236514043543903763e-01 1.453701736796838007e-01 -3.820926556431792354e-01 -1.736824950361658626e+00 -1.761041930404373956e-01 8.228183993559763376e-01 -1.122244592242231720e+00 3.450434992262943479e-01 -1.435464114907106237e-01 1.755385995987280845e+00 1.909521201727115036e+00 9.289043222722667692e-02 1.854679709187794012e+00 8.483464063477909045e-01 -4.505882785715303318e-01 -1.965053814747449445e+00 2.410358247733244419e-01 3.821877417540259003e+00 -3.604782732015399671e-01 1.156547888972191185e+00 -7.817806622039262798e-01 6.736442790072484366e-01 -4.377785395938486174e-02 -1.902799804894159896e+00 5.994290475357756387e-01 -1.686960197175854548e+00 1.170465880933107439e+00 1.804481555751998201e+00 2.332409850698400344e+00 2.975124301220295475e-01 -7.411022779083501488e-01 7.213207190043703365e-01 6.900491183408433704e-01 9.289462715275178528e-01 1.800119035217074615e+00 -3.246106842943015658e-01 3.889518387867990645e-01 1.943029583180704511e+00 -2.335358455183719872e+00 -5.342874789975640137e-01 -7.950948867082370253e-01 -1.388941744473743078e+00 1.147419844384768961e+00 -6.964508599453058668e-01 2.209130370838578716e-01 2.188915348228962984e-02 -1.479704561832235976e+00 2.950648476764124450e-01 -1.286582335864233873e+00 -1.189367441529409541e+00 6.831220286292464172e-04 -5.180558555002400256e-01 -3.199174420619734782e+00 -9.631328892910977213e-02 -4.022363837190611191e-01 1.219127153332633995e+00 5.512052868553147800e-01 6.062503553693807112e-02 -1.003918300667912211e+00 -2.728598845698301245e-01 7.078695410476795180e-01 5.553704137896539050e-01 1.135990259880470754e+00 -8.866383358173610674e-01 -3.090490432916364605e-01 -4.836539646317589841e-02 -5.574117930930586606e-01 4.746631057569609125e-01 -1.131981960411113430e+00 9.694663700562974884e-02 7.936318481460337138e-01 -9.104616283387547693e-01 2.670079353635610442e+00 -1.924347067297150993e+00 3.069942885617162401e-02 7.201161423431638731e-02 -1.336560634363551436e+00 1.647692705337333141e+00 1.957076662277719148e+00 2.946943233109341254e+00 -1.720670627796521968e-01 7.339904826531331583e-01 -1.705297390707911920e-01 1.038790927466657132e+00 5.918037453227508182e-01 -4.051868478430833420e-01 2.012138767278307760e+00 5.881862430097373196e-01 3.474295082348706765e-01 -9.810958909907211423e-01 -1.983100270874320836e+00 5.430381214003729973e-01 -4.999749859801223828e-02 -1.552573519729055995e+00 -2.364246607228872310e-01 1.481743007793480116e+00 -5.379226895559191535e-01 2.147026255392380217e-03 1.250242794272622415e+00 1.029814135546587739e+00 6.405143899966335708e-01 2.522508394882498894e-01 3.325122471230279597e-01 -5.910477470554883483e-01 2.410577196858648408e-01 -4.058280116254787129e-01 5.149550218711231864e-01 -1.557819150698462607e-01 4.122495426163937382e-01 -2.655948742314965128e-03 1.275069579906749039e-02 6.070726735317093503e-01 2.219983214777571379e-01 2.068766208749853064e+00 -3.922399898294590681e-01 -8.515020454844330899e-01 9.752087410396476086e-01 2.100191117662235207e+00 -4.896376076011423883e-01 -2.050544504014258640e-01 -6.673118299502199813e-01 -9.762193064829066680e-02 -1.516650749443624546e+00 2.720890393769344939e+00 1.654326177643476448e-01 -1.683159515295647168e-01 -1.435538146101635437e+00 1.309210249447437135e+00 8.100456875227162179e-01 -1.419434975443314151e-01 -1.373677658938488477e+00 -2.110776991897134192e+00 -1.625564355172290698e+00 -1.133866755701835149e+00 -1.896513618428262937e+00 1.084047907320140558e+00 3.169259201208995957e-01 1.897270836955283313e+00 -1.430246176827032256e+00 1.745692325622989038e+00 -9.107713789881773103e-02 1.301631207730739703e+00 4.176225562665467628e-01 7.255811050918967720e-01 4.746610987485714861e-01 3.557183673197248375e-01 -9.271784728008129750e-02 -1.571234503318301279e+00 2.865675624552778133e-01 -7.943224706567366677e-01 1.237241242349799597e+00 -1.591456023645233975e+00 9.761995850950336284e-02 5.722389765061527966e-02 -8.625570321098646742e-01 1.778293190816788993e-01 6.719028400062648787e-01 5.138896632008769540e-03 -3.435823196813790614e-02 -5.420249913421538723e-01 1.577260279838611945e+00 -4.293914610252119179e-01 4.212368971681110241e-01 7.958465277265157622e-01 -1.891162877347254856e+00 -9.086457188947953956e-01 -1.188694989980489281e+00 8.852947199366167919e-02 -3.675529320138343908e-02 1.080580042324968404e-01 -9.256907493362392936e-01 -1.754280194678339733e+00 -1.809622536535806514e-01 5.077838813105538529e-01 -8.251936500468211033e-01 -2.549760543955466474e+00 1.690753073349739788e+00 7.657751206065506189e-01 1.869898903151961944e+00 -8.673096863399997192e-01 4.572288352300354908e-01 2.518051150946931105e-01 4.096041915932538968e-01 4.699618730700246827e-01 2.448062256321992952e-02 -9.693186125693412647e-01 -6.538057914980659191e-02 2.169676818192771695e+00 -1.199962990141646868e+00 -3.795626223558264400e-01 1.443351521196063247e+00 3.767433587862074607e-01 1.290561795700576608e+00 -4.249644971115520420e-01 -9.382019302648791914e-01 -1.160202321246379009e+00 -3.571968910157924948e-01 2.752567638495123648e-01 1.047661038074826578e+00 6.654890643385845683e-01 -2.005827321846925138e+00 -1.555830418818697991e+00 -1.278705773008550206e-01 -2.618414996122105376e-01 -2.513161492963357890e+00 1.834751315313399855e+00 7.504676353989425674e-01 1.542330495586613948e+00 -1.127993685265974849e-01 -1.623422072582798803e+00 4.303837843155733922e-01 -8.334456978740254485e-01 -2.401411342046595454e-01 -8.073697802054219386e-02 -9.648448014578292486e-01 -9.193967000828113800e-01 1.653642813296511693e-01 -9.695962363480851998e-02 -1.043792214419280162e+00 2.422887147041708489e-01 8.363085006597047455e-01 -2.133212895813490828e+00 -2.670371027583366086e+00 1.537652884343412574e-01 1.194623271986321678e+00 -1.281864076281550080e+00 -2.550644772681297523e-01 8.388900768540106245e-01 7.594907662202344811e-01 -1.196167519556826431e+00 -8.830595875520766413e-02 -5.383685459534696127e-01 9.802312285924581481e-01 6.753149529177581156e-01 -1.822321329001923784e+00 -1.704127186020996776e+00 9.083517612642942884e-01 -2.842967693315348043e-01 -3.158023798769670765e-01 -1.606383599505076532e-01 -7.648478439599815104e-01 1.237108851490194228e+00 -1.565061250633454470e+00 8.184075176960067255e-01 -1.201984897532830249e-01 5.860295744378338917e-02 1.171725383893528427e+00 2.275565627170732519e-01 -2.019549677556518485e+00 2.665267857190318779e-01 -4.017570417622015611e-01 -9.422780757222546377e-01 3.297323340988271290e-01 1.615271887517633731e+00 4.241499453801996777e-01 -6.213034561417608570e-01 -2.278434101172158999e-01 5.690508173326426222e-01 -4.114771025480158384e-01 7.550174135483583848e-01 1.238309739341417082e+00 1.549698273582452268e+00 3.631459196790073202e-02 -1.053186490312302964e-02 -4.248616848682554292e-01 9.186254303060734649e-01 1.474721788277882029e+00 -3.045112921764857594e-01 2.351214786667033940e-03 2.038884711605374878e-01 5.467604402861991897e-01 1.803076324733870750e-01 3.387030173864279403e-01 -5.075252241887903137e-01 -1.344107258644646086e+00 8.493645417838721068e-01 -3.305356478368653983e-01 5.141863644435837877e-01 8.409672627472839501e-01 -4.716746860760541171e-01 -1.419791161528502821e+00 4.756770649331364398e-01 8.070839938363362220e-01 -1.163229655091810311e-01 1.317422023188502100e+00 2.417300722482200737e+00 2.859594870750702400e-01 3.735761527909035595e-01 -3.716257805793925506e-01 5.904899795667929441e-01 3.700070137322404862e-01 -6.927968828161303882e-01 -2.574395427958978133e-01 -1.519039403557392420e+00 -3.965832917693790094e-01 -3.391499935388639364e-01 1.971903128735152944e-02 -3.775729393411170198e-01 -7.065795131130415685e-01 -9.675445643660504080e-01 1.154912075732808407e+00 9.651793878568585283e-01 1.381887594147865439e+00 7.067741068079194111e-01 1.850888593152278938e-01 -2.954090756109203353e-01 1.914542984870222675e+00 -2.460158153363165567e-01 -1.116345728260660364e+00 9.341532601579896067e-01 6.216634047079665493e-01 1.506644862988152506e-02 1.115705872972168944e+00 2.176308203246888340e+00 -3.155184301355025145e-01 8.726636468004035363e-01 -3.285545136940897781e-01 1.150103440689389300e+00 -1.915985568924030436e-01 -1.071952635499828554e+00 -7.391406567090722524e-01 -1.967113270200822495e+00 9.055741429931535302e-01 4.007923892891285256e-01 -1.585866319829344562e+00 1.797310455850262279e-01 8.846323360109078493e-01 -6.481431131860270201e-01 -3.733504448424254107e-01 -7.994408955914088510e-01 -1.251452789401704235e+00 -1.144276502965696357e-01 7.820393629223455489e-01 -1.079590609518842476e-01 -8.028263564327144941e-01 1.625311874770574705e-01 -7.597031813949534085e-01 1.225798543688687570e+00 -1.592808582399843464e+00 -8.665168144062893596e-01 -8.215218103612648148e-01 1.458090893722602033e+00 -1.390508407585518302e+00 -4.206931859558971087e-01 -7.907409349329090897e-01 7.052478741563523723e-01 -1.290823793472471448e-01 -4.030107543851822460e-01 -1.205026387884200689e+00 1.709077222696756271e-01 5.664192359943727162e-01 -1.751899965197632192e-01 -1.697968370131065718e+00 1.039154543541168652e+00 -3.221237323650758544e-01 7.380027129940980313e-01 -2.108248050219675207e+00 -7.696737095440141507e-01 7.200140479565979579e-01 2.651255538865662786e-01 3.358740737637237461e-01 -8.540889428316911225e-01 -2.085582175489176127e+00 -2.834944538730253427e+00 -8.674136800670089187e-01 -1.857590036439445313e+00 -3.655765735728321864e-01 -9.394490325513230600e-01 2.939425471443193535e-02 -7.820419027207518858e-02 5.646369833042742536e-01 -5.137515005735102669e-01 2.114830416233603128e+00 -7.304807162725851510e-01 1.566635339986405917e+00 9.450904237349384562e-01 5.359391455221884648e-01 -8.617920940055245893e-02 1.484435844986272901e+00 -8.303513444188009851e-01 -3.682346363325649796e-01 5.164115866817587941e-01 6.034622375692956231e-01 -1.010904478249812666e+00 -1.199656233458602728e+00 -3.119445761335265521e-01 -1.304892109809124845e-01 5.934251247732902357e-01 -4.590725259731147645e-01 -1.144719840181672943e+00 -8.118305175336236745e-01 -1.224282817712731841e+00 1.497263785776362877e+00 3.336559492823027995e-01 -6.211083461757843649e-01 2.421321772068087685e-01 -5.698270956823712208e-01 2.493166236580346418e-01 7.071024214729272339e-01 1.481862807881393629e-01 1.882328510290087742e-01 -9.416452340174067404e-01 9.631066902135719809e-01 1.866387530871300937e+00 -1.618740294437279292e+00 1.259511848652995702e+00 1.272285934009888653e+00 -5.060611126189989289e-02 -2.035109635543730089e-01 -9.989763845427129807e-01 1.196541631765968283e+00 -5.730964159230478305e-01 -5.457475116430099416e-01 5.652615473267927904e-01 4.143253086162516641e-01 -1.275932659445487172e+00 -2.748788895555868139e-01 -1.172152873667650086e+00 -1.193031416189127114e+00 1.187279751697089214e+00 5.647403046259134030e-01 2.186077852486560502e+00 -1.095593529266223332e+00 1.655632800355814060e+00 1.081708026278315637e+00 -2.613553788145213996e+00 3.709761831485886875e-03 1.282080313985573872e+00 -1.739411891833716695e+00 -6.332857434549006292e-01 6.773583120728216000e-01 4.736287534854562997e-01 -9.777138842538904973e-01 -4.959465431296701809e-01 -6.875483201641038322e-01 -6.455190134071688846e-01 3.156804933854254203e-01 1.420418606027025410e+00 1.742560358488738803e+00 -6.586528251563910086e-01 9.982940722343803808e-01 7.895037216474538599e-01 -2.162108387672255105e+00 -4.867104929401591118e-01 9.565634144537588091e-01 -2.212714497370657618e+00 4.366840660185061784e-01 -1.916125609947857855e+00 2.995102338349873161e-01 2.263121650993686063e-01 -1.620316877881341044e+00 3.127186396115897438e-01 -9.370970700774261530e-01 2.011388002240079020e-01 -5.592897123253849356e-01 8.403112453654377756e-01 2.630572446408727671e-01 3.657487554739569657e-01 -8.887663966621132117e-01 4.373047283861530299e-01 -1.491313294603860085e+00 -2.276863805032548413e-02 2.422347345269703928e-03 4.601332111201092423e-01 -3.739869019745984957e-01 -1.689664115378736731e-01 2.026118064562485888e+00 2.329225609885377524e-01 3.701442283473134198e-01 -4.679131366836749018e-01 -1.427913302769955095e+00 -5.820796853596745812e-01 -9.117977936325432076e-01 -3.830789765048159823e-01 1.388946573923190542e+00 -1.858621968255252388e-01 5.436243802880099674e-01 6.151365610704259135e-01 4.295514366628627734e-01 7.121109538119951843e-01 2.303853102917769180e-01 5.553306939259284869e-01 -8.463602738777978862e-01 1.130177199412244038e+00 5.606557853817616399e-01 -1.822021188949044801e-01 9.989043717476241424e-01 -5.906705679689283617e-01 5.359369828422844151e-01 1.725012333520147545e-01 -2.009208705063511846e-01 4.547320945233988554e-01 -1.136980214603201089e+00 -7.622847073051395306e-01 2.659621035705436731e-02 -1.672165201012184355e+00 -1.240858085051179893e+00 4.095657206088280655e-01 -3.333787049922252999e-02 1.622205765940389233e+00 -7.249867712993491864e-01 6.569166523000520286e-01 -5.378476771153472002e-01 -1.046540572482209663e+00 4.911178524458700290e-01 -1.521124984734263164e+00 -8.524757970794465400e-01 1.552985026845085992e+00 8.049749144136936208e-01 1.922980567527593054e+00 -1.023114601331019252e-01 1.052871809220935706e+00 -8.299684225950187955e-01 -1.345316599111153755e+00 2.903973516725708581e-01 9.049589765321871537e-01 -6.841438925474625510e-01 1.467902174782918401e+00 -2.985158594016060207e-01 -6.720188297279809930e-01 -6.099219474117726358e-01 -7.234667696444865848e-02 5.473532809308795377e-01 -1.779096720835098844e-01 -8.659725503742221608e-01 -1.707527058571531420e+00 1.045689527827768250e+00 -2.672988938961350369e-01 -4.409405663674707543e-01 1.473483851604758810e+00 -1.868963147639598199e-01 3.724708958255024127e-01 2.746116637869336352e-01 -3.028997435108686798e-01 -9.441136881297099714e-01 -4.261327615598888285e-01 2.544782061741394652e-01 -6.545688399445669381e-01 2.449689196418213533e-01 -9.345828843874840475e-01 -1.245636536966163055e+00 -9.755286971212867586e-01 -1.506986326270853827e+00 -8.764561849031511365e-01 -4.478947263778233490e-01 -1.554212167706315317e-01 -2.149819706919151308e-01 -2.382196121685943579e-01 -7.260679477841304186e-01 -3.289802313435328252e-01 6.644015107155982758e-01 4.087776657678792724e-01 3.797595299768531385e-01 9.458733752368643499e-02 -8.153457639284752423e-01 4.129814721945892497e-01 8.834806543480940855e-01 1.062568022766096965e+00 8.351895376904173718e-01 -6.766062457104287109e-01 -2.076964741039644569e+00 1.579354016761796431e-01 -4.968496576549399357e-01 -2.616929372814123411e+00 2.058872401606893110e+00 2.593450354060288232e-01 -1.918995483610392849e+00 3.735966205569082321e-01 4.259368052690108430e-01 1.521620360298462149e+00 -3.290130387189226235e-01 -1.436910966918125698e+00 -2.965830337863555322e-01 -6.145360220606507218e-01 7.732105870253187518e-01 1.011978367364596565e+00 9.077663928233538071e-01 -8.211731545581919811e-02 -1.075110063900168944e+00 -6.583222310010462541e-01 -2.224543501666434775e+00 -2.222303705192487655e+00 8.985488074052715435e-01 -5.877514669948878841e-03 6.599546098972833841e-01 -4.805224164690725663e-01 2.270338387523805235e+00 5.488672425075715733e-01 -6.073397113543864689e-01 5.293077233272788784e-02 -1.108086399984334225e+00 -5.949063091096798983e-01 -3.766878003466760383e-01 3.990772044079393677e-01 7.377249705192375773e-01 -6.433956793722072076e-01 -1.204394372778470057e-01 -9.399369012732132767e-01 -7.537342917461663516e-01 7.963846366641442742e-01 1.501446398791667969e+00 -1.158959480745246129e+00 9.420580213189219676e-02 1.335737833772944860e+00 -1.097233369665948199e+00 4.013448254075950294e-01 -1.860084604559189669e+00 9.732811614147894863e-01 -1.210915112084726131e+00 -1.884154285116341754e-01 -9.700700442876970808e-02 2.509335106051658881e-01 -2.037271028619393187e-02 2.359238846357570862e-01 2.016581104316127693e+00 1.488623822059959689e+00 -1.803014175168409228e+00 -9.735638768231563711e-01 -5.790933539243269257e-01 -1.370611912320880976e-01 4.910429777916200389e-01 2.330058545925936808e-01 -4.550245615683318756e-01 1.879403779094491300e+00 6.847719078331834242e-01 4.130669277725264599e-01 -4.230727767592336597e-01 6.717202910858567355e-01 1.064998431568959125e+00 4.306672791563448954e-01 -1.210069104272391977e-01 -8.430954747652780190e-01 -6.414270596639262134e-01 -6.242227547444938462e-01 -3.576257859940828454e-01 -6.653945968113351705e-01 -7.546481734662182639e-01 8.626176018566794612e-01 -2.411109075518841127e+00 -3.694482689888077265e-01 -6.459734881839555021e-01 -2.001525004998718771e+00 -1.619155619637564214e-01 -6.049071250958479862e-01 -1.244461734367573180e-01 1.301720467755670851e+00 -1.182626673510181053e-01 1.206643175230613929e+00 -6.900576528692993206e-01 1.053434736723974252e+00 -6.098645862374157955e-01 -2.866538347113806728e-01 -1.419685074120387247e+00 8.529935923015539156e-01 -1.241319202676503863e+00 1.171260147621304260e+00 9.375871830271087504e-01 -1.791879594733897685e+00 1.149290865798947348e+00 3.596580080791243472e-01 -8.148778905136512263e-01 1.626599664494111419e+00 -8.597534087007866477e-01 -1.444807951518613187e+00 -2.396149840163262768e-01 5.582844063497242049e-01 -4.130004879750199809e-01 -1.398004681007326333e+00 -5.263570167613369488e-01 -1.454681716318892148e-01 -2.667670893653396602e-01 -2.927734519351958276e-01 2.291111360880757619e-01 -8.600082338941548166e-01 -3.445867803705033872e-01 8.705210263804729065e-01 -3.054987409651788166e-01 2.830208017522947705e-01 -7.926568969296701184e-01 -2.709865212859953743e-01 1.282988353693292671e+00 3.420402702952249352e-01 -1.006080133505023122e+00 9.042290620240160948e-01 -6.097660764307836212e-01 -1.013725033133132003e+00 -2.255420409785374725e-01 1.472119040141633084e+00 -2.137091038937742660e+00 -6.147289208359676405e-01 -6.116867645833956590e-01 4.851566066275650457e-01 -1.024489156221303210e+00 -1.431849046502464917e+00 -1.765155410418017157e+00 -1.362736491385906079e-01 -2.381302433955398770e-02 6.704841771313738708e-01 2.424790962106993519e-01 1.933836883221199399e+00 -3.120550158089581416e-02 -1.986395769310116410e-01 -7.161473123440368349e-01 -1.703637080469277698e-01 1.630825010187055557e-01 -3.448959639108267750e-01 -1.296530194292004223e+00 -8.005429923345133147e-01 -1.153119824556844364e+00 -1.277638483920399137e+00 3.076483100376519175e-01 5.656578213696747959e-01 8.345106929809714691e-01 8.383138368621443348e-01 -4.621324484493107287e-01 8.846803736346092739e-02 2.455179587864282365e-01 9.039432457779780217e-01 1.352461583119231703e+00 6.741489560716942830e-02 9.906394558712823262e-01 1.302412013614017372e+00 -2.297100820528150955e-01 -8.692910866721863528e-01 -1.409890452983432463e-01 -1.978847583712395553e+00 7.309772627561765823e-01 -6.825969964878162433e-01 -1.242781794348271740e+00 -1.026985126362818912e+00 -2.274318776981458345e+00 3.231798019141964851e+00 -5.298892605943281708e-01 7.242249980861062419e-02 3.975381511359247222e-01 7.703560526914959850e-01 -3.231793595626692439e-01 7.691558985602158227e-01 1.677594394324890104e+00 -9.781421590590660964e-01 -8.835907708920689441e-01 -1.016354409225671773e+00 -1.788730920431334803e-01 -8.356071684845594039e-01 -1.937152103919894230e+00 -1.621192243542374678e+00 -2.697928874283110900e-01 -1.178222234237658039e+00 -1.006141140889927232e+00 9.648006851740954515e-01 -6.901413542596557260e-01 3.751660524018187171e-01 2.142187310193622629e+00 -7.988211031787736394e-01 -1.068506128290125146e+00 -4.044084108782752818e-02 -9.418968975727982640e-01 2.818334280306930562e-01 -4.510544800672780519e-01 2.535390510419223364e+00 1.166172867326203955e+00 -1.883983475325848422e+00 -1.061760076525428254e+00 1.180611852013037366e-01 7.328995475087655143e-01 2.677651118050550672e+00 1.540273532967979531e+00 1.535713160027684099e+00 4.158536376494312847e-01 5.083041202111463486e-01 -2.642494363256602252e-01 3.264741493385282523e-01 -1.097196188421927232e+00 2.993290843835316739e-01 -6.501185782942678903e-01 -1.063688236427074996e+00 -2.894859413043373783e-02 -9.123903604031224912e-01 -1.421456611697067940e+00 1.232285002971724996e-01 -7.633406449441561270e-02 1.381704119821103527e+00 7.419043902558358772e-02 -1.718609259431729930e+00 -1.709626128428619607e-01 1.315167505237792023e+00 -7.028684215940970981e-02 -4.345422219326479651e-01 8.706378045761975493e-01 1.093159437758405961e+00 3.380066759139298549e-01 -1.743928116124294769e-01 2.460134975714588501e-01 -1.716492500184229275e+00 -4.459219557184482818e-01 6.724702985345084594e-01 4.304153049829569366e-01 1.395766811225097381e+00 -1.607739594832761909e-01 1.715556806201288476e+00 1.172535118900781770e+00 -6.283068550296110333e-01 -1.217224174542511861e+00 1.319161808745409337e+00 5.464891201050507685e-02 6.349433499528283065e-01 6.236797645509444266e-01 5.582410901230265843e-01 -1.323690124846598870e+00 -2.410029256339682180e-01 8.542683112250166744e-01 -8.771949732718973269e-01 9.191279729021658573e-01 -1.618638000878025895e+00 -3.481450911336910758e-01 -3.747345775202457485e-01 1.043878728565275305e+00 1.242408888575283754e+00 -2.620438876590932414e-02 -1.544167307662724919e+00 -7.875480281038134134e-01 -1.352808583672702403e+00 1.538399208688165043e+00 6.834516844015126047e-01 2.386150448626245257e-01 -5.827580470753837005e-01 -2.175732134510462157e-01 9.721840499693263915e-01 -7.141263508748285638e-01 1.483302390621290268e-01 -1.020741207412074747e+00 2.266417889653439266e-01 -2.236281933197275251e-01 -2.005452145443849810e-01 8.892345653848876541e-01 1.635459256139557283e-01 -7.045176524336260737e-01 -2.862577620897296948e-01 4.942511849264081825e-01 -1.648785891477060617e-01 1.338240414791233013e+00 -1.006314377390904458e+00 1.574354415636036453e-01 1.189228035208041545e+00 1.227573799066212556e+00 -5.552474856292968219e-01 -9.639559090040296097e-01 -7.497940335389882693e-02 3.687626379968413914e-01 2.194521647991248825e-01 9.439262509498480558e-01 -5.248441875444559424e-01 1.156428944894081434e+00 1.855688162210893943e-01 -2.357054542378399231e-01 1.978365974981268482e-01 -1.000173178617455916e+00 1.220573283373296736e+00 -3.324028980576062553e-01 1.418237488121051548e+00 -5.167017169092400497e-01 2.266190616857815532e-01 1.639903968013155244e-01 3.570250227316986713e-01 1.249946500416889705e-01 2.532649618350637510e-01 -4.673415740058930457e-01 1.363449387012452829e-01 4.973766270045442556e-02 -2.840205220829051802e-01 7.132699755355380589e-01 3.917190314233101600e-01 -4.239505146450053830e-01 1.601352268633038145e+00 -9.372371434417414715e-01 -4.577699185071543164e-01 -1.033316405849148856e+00 6.543018178824583364e-01 4.282485551095050469e-01 3.164431538975028269e-01 -1.407105877864282428e+00 1.492669300208168792e+00 -1.130646401873032891e+00 4.797324674737601935e-01 3.635547925076184073e-01 -1.278499010427703420e+00 1.283726062978373328e+00 -2.274589134461304951e+00 2.249434949929410843e-01 -7.199683058585066853e-01 2.286261248822963665e+00 -2.988997665977331408e+00 1.026843878377124097e+00 -1.356594347585870775e-01 -3.829729532527414559e-03 1.528685363673133457e+00 -1.047362370089637978e-01 9.165003909298576890e-01 4.981386341927314110e-01 -4.421581513086257353e-01 1.448423579774876790e-01 1.561541024686282642e+00 2.205191086864930483e+00 -1.802384680043369880e-01 -1.344700171641405539e+00 -4.537877484860314836e-01 7.403418390287132000e-01 2.220981262517514598e-01 2.159720516164930215e-01 1.599515898261995472e+00 1.384396060621851499e+00 -6.312865364226608600e-01 -2.823161187815966255e-01 -1.517021418936054689e+00 -1.091168701634920968e+00 1.424081924003659516e+00 -1.339706731495524883e+00 6.971671855510678251e-01 -1.863398841292200014e+00 -1.053725590668278089e+00 -7.377046934757194308e-01 5.296094483194042635e-01 -1.907708837477809991e-02 -1.276492512585164218e-01 -2.142023758141378575e+00 2.801713270152617064e-01 1.743098847869150481e+00 3.421434739911123346e-01 7.260023448019885528e-01 -1.592885539400753947e+00 -3.922766160867747209e-01 7.382065407517474087e-01 1.175642025247554789e+00 1.208765266413738271e+00 2.202477050305618189e-01 7.123009673305962658e-03 1.401031701645416794e+00 1.971756279932384004e-01 -3.691438500040521431e-01 1.830232302924816201e+00 -3.044536800474268445e-01 3.855447745347415078e-01 3.439036825357000837e-01 2.086286481830519624e-01 -1.519644118061262150e-01 -1.130820370764592797e-01 4.962570086549426551e-01 9.262578981057806304e-01 -9.887916228353849091e-01 1.209260557840276862e+00 1.107589722474921823e+00 3.618966470705285987e-01 3.425526625615797627e-02 1.228571522831408247e+00 4.438673429304111975e-03 -1.045684303293998418e+00 -1.180967856938525573e+00 6.709947317802122946e-01 8.983774385054679179e-01 1.802045735556845607e-01 -1.271171081864878927e+00 -1.808758108353488492e+00 -1.617355789258910770e-01 -1.048407573318512087e+00 8.680236479652124748e-01 9.494606012416643148e-01 -1.152471427579129792e-01 -1.810534984063395303e+00 -2.184548899307004743e-01 6.089023894031064810e-01 -4.756312598838992045e-01 -3.875703469653249411e-01 -8.020034674624586524e-01 1.857546988476040717e+00 -1.417645033265314547e-01 -3.781439787151881782e-01 4.695833554570748025e-01 -8.804040955001380953e-01 5.488146949916155037e-01 -1.739626655606813399e+00 7.715717563228674525e-01 -2.086699162665481277e-01 -7.628688836038954868e-01 -8.082842704069503892e-01 -1.534234587410479245e+00 -1.679608907816770857e+00 1.506348290581518701e-01 2.587638040963734287e+00 -7.784837604624919027e-01 1.172603870136697202e+00 -3.238675479793469703e-01 1.459201760475151488e+00 1.143321523035864429e+00 1.866138010994594865e+00 -4.850985751200514451e-01 -1.775008474393526381e+00 -2.970441632021457185e-03 7.613155229468149265e-01 -1.008635447741090152e+00 4.503564181114155796e-01 4.790168645004428960e-01 4.454950714093425801e-01 6.936616634240699852e-01 -8.416363438335244807e-01 -3.714172294191234180e-01 2.542488527423008571e-01 -1.179195639547708119e+00 9.480362588764654763e-01 9.707624318864895019e-02 1.444065840973777437e+00 1.139336880036563998e-01 -5.198455227527167821e-01 1.425177859864611429e+00 3.671832814057122141e-01 -2.119854615513814822e-01 1.671144670713672897e-01 -7.077436589040048132e-01 5.778817438970685894e-01 3.117311598731747346e-01 1.762380128931762657e+00 -1.815073616351073893e-01 -1.373672148717234309e+00 -1.247379464858584308e+00 3.781866975123694963e-01 -3.339424746702655544e-01 -5.254705603910160561e-02 2.738082134374185905e+00 1.798318669897879474e+00 1.254850343508062016e+00 -1.327799265716466670e-01 -4.901369605727281531e-01 3.554263546318316980e-01 4.349301714844743816e-01 -9.423511197372868020e-01 1.277420626992735064e+00 2.596053597370442390e+00 6.063209538086912209e-01 2.763672852024490201e-01 -5.816275853784410588e-01 1.349605354903610444e+00 -7.285489739178967472e-01 2.715741354615444081e+00 -3.913494499384310155e-01 2.493596968476426756e+00 6.654932077989913486e-01 9.726915345231528232e-01 -1.806879917565505478e+00 -1.320773247151779461e+00 -6.213784424172893311e-02 -1.588890381231996107e+00 8.492313753034070878e-01 5.034087791523110811e-01 -7.833210054464216920e-01 -4.349123629528139912e-01 1.167578801985342585e+00 -1.420660178067174817e+00 -1.055786005368021474e+00 1.351529612981677175e+00 -4.150210358883475448e-01 -2.660570689940932043e-01 7.586100316114137432e-02 2.662984911662255594e-01 -7.681123505731847212e-01 -5.331760652276144041e-01 -9.926389983052460453e-01 7.492324403755747098e-02 3.268191561041258741e-01 1.900368791379679900e-01 2.200482314510479320e-01 -1.994286166550560013e+00 -4.272705291830464214e-01 -1.482467649873379756e+00 1.034095259199413475e+00 3.043948957981223447e-01 -1.740680586451450740e+00 1.286032568214499905e-01 1.493432531163060017e-01 -4.675970496146162475e-02 1.971440698427997795e-01 -8.736789020508832770e-01 5.566692245693745100e-01 2.768119961756105446e-02 2.015797165077756747e-01 -1.352303760531684773e+00 -1.592312879887426202e+00 1.031297667780775029e+00 -3.924584563132595960e-01 -2.159759058108768337e-01 1.026214782142699899e+00 5.527436437996843255e-01 -1.143051382196061061e+00 -3.279630394947575245e-01 -3.292176524171271379e-01 5.019458622806428905e-02 2.335888847564919324e+00 3.860878530648572671e-01 1.463224202125422702e-01 -1.227791868758232541e+00 -5.409277995817645124e-01 2.322659468687640338e-01 2.054092847667585708e-01 3.680034392725326647e-02 -2.679647473077970243e+00 -1.820526765353940979e+00 3.580792033509229144e-01 -8.377371070783723450e-01 4.196941417254608786e-01 -9.485109213135808348e-01 1.111765241372498991e+00 -8.315770947183553918e-01 -3.816233639513339493e-01 2.839088514443182110e-01 -1.555407125112750588e+00 -7.908487765177518725e-01 -3.592535972803193589e-01 -6.354810469814368146e-01 -6.683401915129982829e-01 -2.627562377314290529e-02 1.046314447900074329e+00 -8.437856912862923275e-01 -1.184035256805693770e+00 -7.421631525780603145e-01 -2.753590121415445680e-01 2.792422573616222814e-01 2.419254324931116029e-01 -6.726110895473536022e-01 -9.042456569493902974e-01 -4.238982425403691745e-01 -4.727179417266396538e-02 1.065970493584122991e+00 -3.919330312974944608e-01 -6.847117617432768588e-01 5.542197717671024648e-01 -1.256343027788624278e+00 1.148598563976979570e+00 2.390294940651057909e-01 -9.301202908442772754e-01 1.388122116776276394e-01 -2.448617340265191178e+00 -5.849722262889318625e-01 4.459535671351673169e-01 1.380344352860363388e+00 -1.358873721353908159e+00 -3.697151687397098874e-01 -4.694979460735030363e-01 -1.004516794830595083e+00 -9.032286154277294754e-01 4.565263107281531951e-01 -4.989662966412933276e-01 -6.387300667438740032e-01 2.361249599559465256e-02 -6.090190757455138382e-02 -7.713045013149815166e-01 3.179884123251321415e-01 -4.905636657291259639e-01 -1.252038884759941462e-01 -5.083515765756719818e-01 1.567385078900673578e+00 4.455124902705970280e-01 -9.966145593515113310e-01 5.582744600034121596e-02 6.183099235709292874e-01 7.492446996309539697e-01 9.403033229416404848e-02 -2.141155458535656253e-01 -2.055000074138948030e+00 1.409411115587385854e+00 -8.403487715609012643e-01 -2.765484564813603940e-01 3.995897546939735645e-01 -1.906681373922893830e+00 -2.181199243721758385e-01 4.208866858030752001e-01 7.626355988897919047e-02 -1.409977224069227875e+00 -1.361383633897575773e+00 8.311165031325961072e-01 5.890116548656601503e-02 -7.438000656247776288e-01 1.438361059869749381e+00 6.590497120475024007e-01 -4.242629555091210203e-01 7.252451740953763659e-01 9.639612048847261416e-01 6.072542219409332587e-01 -1.352854140181319886e+00 -1.068429664582178473e+00 1.026321497411147643e+00 1.021666152230666480e+00 1.207618114621596961e+00 -1.669824974039673116e-01 8.367478731034233563e-01 8.918920126189913145e-01 1.360194112642360009e+00 2.263481799597139688e+00 -9.986246117256608601e-01 -6.720794368851760181e-01 -6.573629022865487004e-01 1.668009758620676575e+00 5.263798583662141484e-01 -7.478483466648623290e-01 7.131850307331949468e-01 -1.027893785650602965e+00 7.426202289144165913e-01 5.493450134422497300e-01 -1.807158796585999622e-02 7.036587655888070225e-01 -2.655459745185172471e-01 -4.209535670690349451e-02 1.765165203546265604e-01 9.547059956821062343e-01 -2.073552303059587931e+00 9.852783828348922190e-01 4.703667862117521525e-01 8.430767636463915027e-01 3.639877730186186211e-01 3.351392157676471584e-01 -6.902585179145974692e-01 3.742243076005363767e-01 -4.476877960784863553e-01 6.486947003580555426e-01 2.744839309639238167e-01 1.505359125234166706e+00 -4.791873208562237307e-01 -7.127071595442534546e-01 -1.277348094400947875e+00 8.925385203915479071e-01 -4.636879479561143436e-01 -1.336607491663851288e+00 7.491182406651039627e-02 -2.205114634784989102e-03 -4.747383222083284560e-01 -5.102583494541936826e-01 1.224983154990575196e+00 -1.698744549241134605e+00 -4.370056268289496115e-01 8.589517524676797411e-01 -8.165238395135634430e-01 -1.572662137255167458e-01 -5.360835772056983251e-01 -5.546440452965604173e-01 9.091395250796470151e-01 3.262563457566121095e-01 -2.100648575057329215e-01 2.669388476784976746e-02 -2.219520358630978851e+00 -2.217429448805715853e-01 2.124683822062520544e-01 1.234773380224526873e+00 8.288120688136423331e-01 -4.013042726603569532e-01 3.315905037743849260e-01 -3.190069722192589996e-01 -1.059159867180598652e-01 2.079733034634318467e-01 6.557628556505544770e-01 1.463033926034215337e+00 -1.227842665852686865e+00 1.521315574279078930e+00 -5.178865441771746125e-01 -8.866580890036778184e-01 3.385929674650071108e-01 -1.398984477390189163e+00 3.633581343284291720e-01 7.985754823367615662e-01 3.458956903820623596e-01 -3.651603226925589918e-01 -1.286274784920456771e+00 -1.475906007535908948e+00 -1.007040865001335606e+00 4.232804226332798070e-01 3.362593408733695610e-01 5.771915831866020197e-01 5.209519763808154735e-01 -1.954802035126324888e+00 -5.057714769744683370e-01 1.573458099163589641e-01 9.489921851003272346e-01 -1.242387391938748475e-01 1.307790828136514039e+00 -1.011452516843714192e-02 2.237921630230087278e+00 8.585295468088012250e-01 -5.202121810837503357e-01 7.796535809247574778e-02 -1.019982161422733208e-01 -1.445644060832908417e+00 -1.821468935974339121e-01 -3.182145786098987683e-01 7.064086305252390563e-01 1.368565919922206664e+00 1.473214234599071748e+00 -1.851979102025748114e-01 7.858412622325523511e-01 6.570627160769501596e-02 9.643406884908570231e-02 1.023668480929404323e+00 4.605949378758120716e-01 -2.281521468882842463e+00 -6.262109322432457548e-01 9.304892755232004875e-01 -3.756309127052802621e-01 -9.336205435994979762e-01 -4.241865407894226947e-01 1.370717451986766422e+00 -5.859000438253048060e-01 -1.737472188519812930e-02 9.930393561609124342e-02 -4.025857066637343329e-01 4.527940095673272380e-01 2.835644097496932137e-01 -1.665056917637331102e+00 1.007169360218423737e+00 1.413330572729357137e-01 4.612216122689378195e-01 1.319494416195370612e-01 -6.991144945859334436e-01 9.843960516932941385e-01 -6.867500899884210197e-01 1.662076127128459424e+00 -4.220089236070030947e-01 7.204300354168090559e-01 1.290205091419178718e-01 6.896999816722615417e-01 2.239624062241184765e-01 -5.561199126215989053e-02 6.019174395820288126e-01 -4.427768440885138101e-02 -5.825731432712975000e-01 1.292182209859499553e-01 6.926638120949659694e-01 -8.325302935963364570e-01 3.807577468143402144e-01 2.442799929923095831e-02 -1.831784306733629797e-01 1.361177987295988379e+00 -1.154407935381735584e+00 -4.914593126091172937e-01 7.400493447562509486e-01 -1.928034728524246733e+00 6.487148717464611414e-01 1.516056109302773125e+00 -1.577712248364221193e+00 5.953888446914383792e-01 -6.984549141731190014e-01 -2.000725259355058405e+00 -4.937168137444939431e-01 1.102398426401005604e+00 -3.166255924559116530e-01 7.860461038860815375e-01 2.668605405110504036e-01 -8.261088752724095041e-01 1.163363114935364262e+00 2.253371908718638239e-01 -1.138799576409753156e+00 -5.729423501480539471e-01 2.422456642440326213e+00 -3.053430950411316402e+00 4.378297854046772075e-01 -7.695316030082502978e-01 2.099265564655065225e-02 -2.792549904320260623e-01 -5.878492637194547843e-01 -1.484920231749708108e+00 1.219221999846545335e-02 1.027966286794073758e+00 1.031387008596676702e-01 7.543474338707477633e-01 1.983855293230402106e+00 -7.275350514375636957e-01 3.948910538458809683e-01 -1.226244162956353190e+00 -1.785717268313983697e+00 -8.786230349860250088e-01 1.468450926413429114e+00 1.914383718438640747e+00 -5.158476753601556331e-01 -3.435451018492927111e-01 -3.383908436719476609e-01 8.289889354106907415e-01 -9.842755816531529867e-01 1.062695529432837516e+00 1.147566719644883992e+00 1.880042873529130798e+00 -1.369953078702062843e+00 1.849494876188584547e+00 4.365874283999254257e-01 -1.018683182762164297e+00 5.120980300313003886e-01 -7.572620636293371232e-01 -1.071874349899374357e+00 2.152207975460795342e-01 -1.775372257947397614e+00 -2.398398307777335203e-01 -3.933471545681216375e-01 8.802376876593760446e-01 -3.485483150882643377e-01 -2.045502284319593578e+00 1.278347807331039476e+00 1.172580417002667685e-01 -6.950705672855055361e-01 8.943085212799638528e-01 -2.956856128525969796e-01 7.761800137508492181e-01 4.287972730637961138e-01 -4.594194871789858414e-02 1.038660533030551614e+00 -1.083470227759909310e+00 8.265399805006298228e-01 -5.392292805758207574e-01 1.737546058426182816e+00 1.592522698697100170e+00 1.053047686256618709e+00 -9.158698196691494875e-01 -2.055039337316185044e+00 -1.025625757401702920e+00 -1.069619657145311209e-01 5.577794638298559926e-01 1.525624409762116551e+00 2.122952428110111089e+00 -3.077997464946033435e-01 -1.013188087235024071e-01 5.463080923654956012e-01 8.239553901696085036e-01 -4.436746101053897773e-01 1.352227353425858591e-01 2.024220761646141620e-01 1.200780032667552399e+00 8.695325537100443425e-01 -3.071949632663751872e-01 1.679924040104655347e+00 3.689603466911406393e-01 2.070645608269988003e+00 -9.339036982553728938e-01 5.036348634311207384e-01 -9.377320120534435866e-01 8.142526164527531529e-01 1.360570972421214053e+00 1.616888569415299015e+00 3.250454028596732603e-01 -4.991483301846883491e-01 -1.166768169318345150e+00 4.911455405616074049e-02 -8.185048989759180493e-01 -1.160175290914940760e+00 2.011702178497935534e-01 -1.347072509387822636e+00 6.175624167405558973e-01 -1.340312421179240987e+00 3.356116843752283141e-01 3.387793536805988048e-01 -2.614891884799518396e-01 2.662052650072255222e-01 1.020628867345732660e+00 1.203132399101889405e+00 -7.411449833187202518e-01 -2.365604850742171639e+00 1.842046966460048896e-01 -6.925402667007442281e-02 -1.449534043717813636e-01 -3.005671734744175261e-01 -1.055858973560297231e+00 1.614812885105341822e+00 2.869733542263229964e+00 -1.587991935010250710e+00 3.264935589579511244e-01 -9.143010613543407772e-02 -1.406933115942501145e+00 3.138786574471146285e+00 1.217329033508530445e-01 2.884783389966735778e-02 -6.582708918277528909e-01 -1.600324011491486287e-01 5.298331808063688753e-01 -2.104753833968704857e+00 -2.431172989435569920e-01 2.638275020884234046e+00 -1.182764187044875320e-01 -2.270231092913861382e-01 -7.781606596471671300e-02 -8.544364836409370501e-01 1.845262922754618840e-01 -2.560752838288632982e-01 1.333256262759632271e+00 -2.602106500831687930e-01 6.863678303000771974e-01 -9.906517550262033955e-01 7.028207743743969393e-02 5.437072668578253332e-01 -1.445564436172741107e+00 -1.956150769995135263e-01 5.957799008340456393e-01 4.273897649452119141e-01 6.882446023447093275e-02 -1.026838347475689917e+00 6.268141191878305873e-01 1.173580132384073993e+00 -1.737408085040934358e+00 4.544464978730473059e-01 1.631510746188629679e-01 2.890654282185959809e-02 7.638897897007534965e-02 4.817601989519502692e-01 -9.761437166077593375e-01 1.103982117376165695e+00 -1.299037724865905963e+00 4.466291303402230017e-01 7.339815979547729963e-02 6.710413289825195582e-01 9.272054231690712855e-01 -1.463537369455951920e+00 -1.286300776470619578e+00 -2.233704494207284785e+00 -6.542942923138739264e-01 1.149145369074289214e+00 1.109644402062790691e+00 -6.018964514056733828e-01 -1.258822284775475087e+00 -3.695174088644134769e-01 -7.608231665480520434e-01 2.041989884237763064e+00 8.736949605170082345e-01 -1.488701089872049632e+00 -1.453405843925739793e+00 -2.523945074103204345e-01 -3.305949802363957191e-01 5.714501204507098642e-01 -4.807670315480273571e-01 -8.936233319213732207e-01 -4.319985511966795699e-01 3.349549391449702651e-01 -1.447398526694309850e-01 -1.046095536222604983e+00 -1.149738112172897342e+00 -4.267505157502242685e-01 -1.905839843984987958e+00 1.680492765947305012e+00 -2.414670613581254913e-02 1.520035191838951638e+00 2.105300669302873295e+00 -8.122747574974206186e-01 -1.087059209468196341e+00 8.837753422765567968e-02 7.994436264503315126e-01 7.369483954129926184e-01 4.274669100606051098e-01 3.322083274158186827e-01 -2.712742059454791854e-01 -1.170813318644907897e+00 1.308542538807668576e+00 7.142530459169876833e-01 1.621818345065676459e-01 6.573157286495679985e-01 -1.206372926795969525e+00 -5.276806212372621152e-01 5.967307636438289320e-01 -1.176159382118166785e-01 -1.846005281510930129e-01 -1.863098678758615900e+00 2.601525002274870935e-01 -1.235887099358554453e+00 -7.260237673572969008e-01 -2.366238534218212120e-01 7.437072898551659872e-01 -5.236020960996995433e-01 1.110548283158440563e+00 2.099695049052931750e-01 6.849763227260480258e-01 4.657124791739649661e-01 1.072576874411379499e+00 6.632669928580434693e-01 3.002505091291528538e-01 7.118881968637542634e-01 -1.024267513102647964e+00 9.842136951127795907e-02 1.440953232348049395e+00 -3.829564457884578887e-01 3.491588928835888117e-01 1.820418952100188559e+00 7.812543295275929667e-02 -1.003851039204953999e+00 -4.946664065597346505e-01 -7.039719554554306757e-01 -8.894594026050269830e-01 -8.649753176720603731e-02 -2.163560962802752119e+00 1.107248189051082798e+00 1.909355818709647989e+00 1.686848631419542555e+00 3.286512551441533314e-01 4.940580631053261840e-01 1.506706343952916693e+00 4.958570451093580189e-01 -1.249230692270093979e+00 -6.189220605484974103e-01 6.336187494210282489e-01 -8.602168313565609070e-01 4.467559913630385071e-01 -1.354840897009651046e+00 4.736837932432300807e-02 -1.011677967722435678e+00 -1.541649835448170247e+00 -1.422818800398633510e+00 -3.627663487067030457e-01 -5.170366919614209911e-01 6.688100593847889908e-01 -6.181708174825928381e-01 -1.518285644001364565e+00 -2.477391536983895470e+00 6.020076559142055750e-01 -4.876802616127920986e-01 -6.365136358576095610e-01 3.445011158807602114e-01 -5.424829140562968943e-01 -1.463613065512250622e-01 -1.317440871345003095e-01 1.057936773087111204e+00 3.504396317952096496e-01 1.179918086635222796e+00 2.103465080267497012e+00 1.086774336368128591e+00 2.747280147923056415e+00 -1.010041921535045351e+00 1.807905283026778609e-01 -9.976647443542145943e-01 1.858557702893240959e-01 1.363032713636589399e+00 -5.482682566877949970e-01 5.620030473320456466e-01 6.895242536147823120e-01 1.334158384203891767e+00 -1.124609216762915143e+00 1.621218787891619273e-01 1.787526527797006493e+00 -2.853871889321637698e-02 6.396843374945335725e-01 -1.271888399885921506e-01 1.537935430024791383e+00 7.240831669504361745e-01 1.287508941817008479e+00 -5.685044673652036584e-01 6.659473803394607705e-01 -2.286950064157113882e-01 6.667863895783783246e-01 4.828037537080542840e-01 1.041845517595012538e+00 -1.545920569767542219e+00 -2.318994002720022429e+00 -1.177091358375649710e+00 9.098962069386488105e-01 -1.494782976879795444e-01 2.013253807057292233e-01 -7.050246512361831863e-01 1.167846245479456480e+00 7.686364692402891663e-02 -3.015274142106087574e+00 1.523758555067907361e+00 -1.043732186839529286e+00 1.258194164441422958e+00 -1.135349859806946471e+00 -3.731524312944420885e-01 -6.596631589353819936e-02 -1.053148002397256811e+00 7.002729355919831145e-01 1.885231076629885760e-01 -1.383191792327603808e-01 -7.179954028066248828e-01 -5.200888305823998525e-01 -1.219038793540725418e+00 -8.787373493646577494e-01 -7.864952295466931531e-01 6.001266578269787155e-01 -5.708167757571601664e-01 -5.905099214162475851e-01 -1.811218310264424147e+00 -3.515158731231774469e-01 -4.178175626865458514e-01 1.369858165319912002e+00 5.671873646917943157e-01 -2.960834150543537047e-01 -3.328782679375269504e-02 -1.131567836254599113e+00 -9.392443409101982610e-01 -4.692836696018715670e-01 8.463042691944397955e-01 -1.567666603867438335e-01 1.095324628337747130e+00 1.429960476886118270e+00 1.003583124902262202e+00 -1.157593019968627512e+00 -2.447066498795126055e+00 -1.849765969900689866e+00 1.131515368499416585e+00 1.316348646900190378e+00 1.027790058810207796e+00 1.307133550935884569e+00 1.696413417599941464e+00 1.113345663009158715e+00 8.115525448633041927e-01 3.222827497391227425e-01 -7.468773852511432221e-01 -3.970523398767826506e-02 -1.947375104631284271e-01 2.235019378955309388e-01 5.568868265642897830e-01 -2.200656914070109604e-01 -3.019783916667361234e-01 -8.082670350587080332e-02 5.245652464995002040e-01 3.268753807444700343e-01 -6.659691137688121820e-01 1.437992700257248124e+00 -9.498004456936622875e-01 -1.288526751067429199e+00 3.307295887471963652e-02 2.677981741662278647e-01 -3.029665251244504157e-02 -9.029557567281802921e-01 -3.739008213399950264e-01 1.266367706955235706e+00 4.203655807484328322e-01 -8.875891971117749746e-01 1.126762564309730763e+00 -1.022560903816225331e+00 -6.230621602563239936e-01 2.573412380840594538e-01 -3.372437395882598166e-01 2.780977553454870299e-01 -1.771759177237970384e-01 8.678022455555342574e-02 1.821038017203201242e+00 2.620038334009928693e-01 -9.137095692820518256e-01 4.012406590940685303e-01 1.556775297489127352e+00 1.265641580894187046e-01 -3.331519514104879676e+00 -6.337952910122404138e-01 -7.068719207123663750e-02 -9.039709566286617815e-01 -6.383073036840548886e-02 -5.654222167551944955e-02 8.423645057886641752e-01 8.412450947311970184e-01 2.883641370965462913e-01 2.336171196005573103e-01 -8.444847710612914948e-01 9.036520371401846052e-02 8.548000079025371845e-01 1.433201910653072231e+00 -3.213624880325889888e-01 2.586042805170441494e-01 3.387626267142906378e-01 -2.272943654758848853e-01 7.953369584519721647e-01 -6.303042470231600136e-01 1.249755966172884092e+00 -7.637838692477835201e-01 -4.210106960919726693e-01 -1.039211034570376585e-01 4.137099795835144089e-01 1.914002306050723579e-01 4.778208385061858965e-01 -7.374249215723325257e-01 1.346429421001374083e+00 1.435963714093309695e+00 6.329710744747707452e-01 -1.155658943784355852e+00 -3.603687673935100921e-01 3.527994795985047172e-01 3.929287295467360219e-01 2.715869740778831254e-01 -3.343158105572807681e-01 -3.120733237888833056e-01 2.220128667081177065e-01 1.068975402307558387e+00 1.529967599830170943e+00 9.289104505628105191e-01 9.752833308838614323e-01 1.343241268090355378e+00 1.157609482879475404e+00 4.092383517925116121e-01 1.517699158359258504e+00 -7.342436696719922828e-01 -2.486237772108539801e+00 8.232840626431366937e-01 4.907284268660129234e-01 -1.081865909053390862e+00 3.212799125098675934e-01 1.069711800539320246e+00 2.341394310472979245e-01 -1.482240098605067224e+00 -6.469328471920912094e-01 1.256736798170151159e+00 -1.554475566285416832e+00 -6.380237905218621997e-01 7.933057321125482897e-01 1.067537138642950412e+00 6.087534728157846242e-01 1.710109657965083407e+00 1.784033274258253199e+00 1.905718424980534786e-01 2.379090624097841555e-01 -2.614609042865494448e+00 -3.657179625665634148e-01 7.079736624312998883e-01 -1.115872190318191404e+00 5.562031740918103040e-01 1.737155114133038580e+00 -2.949324861058539304e-01 1.003060436548393497e+00 -1.342748609044944752e+00 -1.988254236608953951e-01 2.179786448244318275e-01 -1.557803070980393834e+00 5.322984985105190248e-01 -5.825419708539543162e-01 -8.289359006548073783e-01 1.467354061064889970e-01 -4.846741226140411501e-02 -2.049441003716948373e+00 1.517444253432300938e+00 -1.014377158382094857e+00 4.599308258095701762e-01 -4.148304583805954016e-01 -2.508874271902326036e-01 6.061622839066288515e-01 -5.271178310767913322e-01 -4.963333931399210308e-01 -1.568174862299358097e+00 5.996955790264939523e-01 -3.359869226109824525e-01 -2.307256420867276336e-01 -1.337490038314246288e+00 -1.059780701748564313e+00 3.319811377372985928e-01 4.001302492194921262e-02 -1.215364819712295708e+00 6.004044562840630261e-01 -7.646008206650243277e-01 4.308589815247534371e-01 -1.116754803518796857e+00 2.672501258129230187e-02 3.412039877153327794e-01 -6.302781036460191055e-01 1.033633671801718279e+00 -1.612531778982352115e+00 1.047933671420110846e+00 -2.526083064318025428e-01 4.917201292167269755e-01 3.297922287943675368e-01 2.567795919367982238e-01 -6.214900520354997848e-01 -1.278636585024841787e+00 7.542734746628536602e-01 -2.464133685265325280e+00 2.980059000509637790e-01 -3.587286604699992942e-01 9.835889015405316904e-01 2.019219350468757224e-01 -2.254164680917463970e-01 -1.259646709810028131e+00 2.094260529892661982e+00 -3.354437973773866655e-01 -1.201798519632332057e-01 1.022603779265391921e+00 -4.762259698767485339e-01 -8.447425067975347091e-01 -5.836923355763858068e-02 7.532412982274945545e-02 4.920640076478661334e-02 -1.117728233985240349e+00 1.427235462559676815e+00 -4.172998997828043510e-01 2.784042212874418554e-01 1.187970752396314111e+00 2.000078987739435821e+00 -1.049398225212552216e+00 -3.020880617900467691e+00 -1.464440973830746506e-01 8.536044826907239758e-01 -1.161580158341991797e+00 -1.348617435201003412e+00 8.221975859172554468e-01 -6.264998654215617746e-01 -1.081457120986782039e+00 -6.373517929169043583e-01 1.031972403286736784e+00 -1.555566333308746052e-01 1.077227372675481298e+00 -4.292179623498393326e-01 6.714948313986762729e-01 -1.696759779218430519e-01 -1.640518919663835895e+00 4.324653577700466323e-01 3.681246117176542598e-01 2.826614889139366857e-02 -1.538830781683808158e-01 -5.977056997999115051e-01 3.227436751234000756e-01 3.785806108423449556e-01 -7.320796190325679076e-02 -1.568451055651206794e+00 -1.714022017754443628e+00 1.179535735271986935e-01 -1.188428332477794447e+00 1.577334451389275083e+00 1.146536018039770788e+00 -5.361267981908557356e-01 -9.238925155738452188e-01 -2.840052517625900386e+00 1.934208952122466352e+00 7.020580016826091230e-01 4.558670655465330013e-01 -1.561237858661846500e+00 3.067899691228848980e+00 -3.473115766611025168e-01 -6.987792827978349663e-01 1.535674728143407775e+00 1.367541571997028527e+00 -2.983989337366022565e-01 -8.203254954995466974e-01 -1.342376687808178426e+00 6.485809182974656695e-01 -1.137620504142261707e-01 6.586647419981394025e-01 4.668721530016444604e-02 1.822508642211932095e+00 -1.510408938185196392e+00 7.727138284630732379e-01 -2.061405891110677235e-01 6.411051732260811820e-01 -1.314374696658490993e-01 -1.335628397464869277e+00 2.452414286685994094e-01 7.099450945914831390e-01 2.033988155881281124e+00 4.402093956750042780e-01 1.068343979995709292e+00 9.649349160041816864e-01 -1.215898176321136726e+00 -9.626735769710363932e-01 -1.076198065385313152e+00 7.619670635422399751e-01 1.391545046715001177e-01 1.474885106476812036e-01 -8.046408480945343999e-01 9.934798760090571834e-01 -3.529154650999306031e-01 4.629450072858963816e-01 9.106228652502945664e-01 -7.266454629532185239e-01 1.854081639459392861e-01 2.308640467119842388e-01 6.397736090704823075e-01 9.540881709238703545e-02 5.609366938904459809e-01 -1.133902678798138108e+00 2.577232063725157785e-01 -7.961990962389542403e-01 -2.395281638180827843e-01 1.016697482445902301e+00 -8.199062381606508909e-01 -9.220997952903382811e-02 -1.006124481282633987e+00 -1.082930703857899690e+00 -1.028844772565870924e+00 -6.832472041285474473e-01 -1.830447433969221827e+00 -5.186006281777151283e-01 1.089552371038739143e+00 -5.844303856724827329e-01 -1.080245698832869694e+00 4.569533650289757665e-01 6.763736439021429403e-01 7.851929945927316190e-02 -3.205666969575144964e+00 -1.376775398403343731e-01 1.423183903797115846e-01 8.066988915458468690e-02 2.360996903688622195e-01 -5.379806826393163099e-01 -9.979306166853906257e-01 -1.798745790055821692e+00 -1.969302946365986573e+00 -5.334059678586849929e-01 -2.044789889795283477e-01 7.103797351604765886e-01 1.014414365905152771e+00 -1.171987974314677272e+00 8.722449067170968684e-01 -2.149709828730645145e-01 9.121483681558035794e-01 -2.067986365986258790e-01 -1.446394699340830092e+00 -5.138814627351309117e-01 -8.900148602656750285e-02 -2.166436708456153382e-01 -1.587850116971159409e+00 -8.490775057107868840e-01 9.523841709729473637e-01 8.376279013222498460e-01 -9.912189480011882603e-01 -1.342474031352809183e+00 3.413715655593227427e-01 7.479247747438262373e-01 -9.937907315942676734e-01 -4.789309636709799256e-01 -5.868164840194104587e-02 1.270622318775854187e-01 -8.347813761387528064e-01 -1.033469785843882605e+00 2.035698069760594642e+00 8.028783334850237985e-01 -6.663524841264324428e-01 2.398689516472898298e-01 9.822122457421460506e-01 -8.062521756431102471e-01 -1.637508185289434870e+00 9.194657530796823686e-01 -5.498089352915541683e-01 4.080010235304404320e-02 -2.591622260205815320e-01 -1.051847951667294750e-01 -3.103260889864734584e-01 -3.772608466434164698e-01 -3.031500860133996000e-01 -8.771499722297724233e-01 -1.354158721831023371e+00 3.383314923882247416e-01 7.348625784811558814e-01 1.752216555208649940e+00 1.259480079452519830e+00 1.102303673915348003e-01 -5.133797728322201381e-01 -5.151806139922051608e-01 4.195812000484983040e-01 -2.389476698303838187e-01 2.331392559706701728e-01 -2.156956676402679296e+00 -1.873941156140389586e+00 9.554629792377286601e-02 -5.733678590848012568e-01 5.625516855158049223e-01 9.315866371278784808e-01 -1.227394041098516103e-01 -9.975920010996446319e-01 -2.503918834145501537e-01 8.017364033157529102e-01 -1.010772082356840018e+00 -4.393688338114339342e-01 -2.174207919433247815e-01 -4.226991137180130531e-01 -8.654754722602808759e-01 -6.029328947321072052e-01 -8.370509027081844966e-01 7.314450240807983672e-01 1.962072305278243833e+00 -2.530506753374242579e-01 -1.791174305519913856e+00 -1.130433356345296403e+00 -9.502489864861598523e-01 1.099382114949138955e-01 1.302722034818752483e+00 1.079526929091840781e+00 7.063408003935454094e-01 1.631297668950281166e+00 1.060462024704781125e+00 -7.935802737332026124e-01 4.378007021025693835e-01 3.618300266491273481e-02 -3.077266826376221509e-01 2.265403213445656316e+00 -2.218803112736547956e+00 -1.333029751453876255e+00 1.759977401806172570e-01 8.685108974817679073e-01 -2.645958813022146749e+00 -1.728447554913820960e+00 -1.022484638691424141e+00 5.916854314283492844e-01 2.955584063835043906e-01 -3.858834752866620033e-01 -1.330501112523034157e+00 -3.740666616082808926e-01 -7.597303032900355468e-01 1.395069718561452454e+00 -8.298982427404991702e-01 -4.778588759683150555e-01 9.146283127449708616e-02 -9.047747822519535132e-01 -2.037883126370262588e+00 4.041814046027353835e-01 -1.582442657607637582e+00 -2.930912407964947897e-01 -3.703610743461272503e-01 -3.261161516106258484e-01 -5.910829949218088242e-01 6.328317869657832384e-01 -2.424512152074874916e+00 -1.731205197480825131e+00 4.613505864163774395e-01 1.382547684230137353e-01 -2.303933605667602968e+00 -4.589013814397844282e-01 6.936891129267520606e-01 -9.670697833403850696e-01 1.635781434359818931e+00 -2.268447051150341842e+00 1.273765908878088826e+00 8.531591874152184563e-01 -2.400700601932703737e+00 -9.739815714549733272e-01 1.509441462725023442e+00 1.138273978574216638e+00 -2.844527497862523457e-01 -2.349703093999196746e+00 -5.225327311626368765e-01 -5.511188212664744901e-01 2.044358407173291425e+00 1.090027424587143745e+00 -1.059838419238191332e+00 -6.319000438148459908e-01 8.317550774122288715e-01 4.588679051719634500e-02 -9.677606982707614991e-01 -6.796168671594495780e-01 -3.483968299447753325e-01 -7.025528519481445411e-01 -1.040578867664080143e+00 8.719090422244147875e-01 1.496904680563490686e+00 1.986167165455817174e-01 4.302287200039138781e-01 1.627989054250793544e-01 -2.206281785117058636e+00 -3.802986331784490026e-02 1.596430247136325017e-02 -1.911476369533095798e-01 4.237247795804797712e-01 4.849275808125124709e-01 -9.267978922183258694e-01 -1.403725799825367160e-01 9.652904665305767073e-01 7.890244020676925318e-01 -2.302157154048065923e-01 -9.723017802620628758e-02 -4.146038190194356043e-01 -3.278378958977385960e-01 -2.371587900739527299e+00 -2.312573774974654994e-01 1.148905793503061101e+00 2.140961012057147062e-01 2.813864565381961058e-01 -1.637087365793978566e-01 4.067727887903560546e-02 8.357114304145366601e-01 1.700693547089935587e+00 -1.532287486423853595e+00 -5.799592123650317843e-01 7.543131886126109853e-01 -5.935348464563627857e-01 8.772795975363281151e-01 -1.343238426320283174e-01 1.599410943036778665e-01 -1.414375525887890062e+00 6.185984626503686634e-01 -2.703933018841483960e-01 -7.985014331182295200e-01 1.630249458432149634e+00 3.226843971331084249e-01 -4.786111029438896436e-01 1.500312710295595320e+00 -3.429639585333065233e-01 1.283768272410433564e+00 -8.869776154210443631e-01 1.260747517641770676e-01 8.712236016571252017e-01 -2.195534868120806171e-01 7.631530189753823468e-01 -8.314904894464862917e-01 -8.710842846351134483e-01 1.130958853879155956e+00 -1.675412153634519452e+00 -1.279133865267550574e+00 1.858202865544336557e+00 -1.725502301521256054e+00 7.592625696044951189e-01 1.028102877572292906e+00 -9.535842606430530166e-01 1.498578495864363980e+00 5.046666507776047528e-01 1.080577311301291310e+00 1.191204298449114685e+00 1.575542714973378722e+00 1.478369313830045773e+00 4.469137915442036868e-01 7.671833779140799781e-01 1.335756401298397122e+00 3.561097508246837684e-01 5.955538457417398623e-01 -1.810119695272406126e+00 -1.339950996103834280e+00 1.008568007705669567e+00 -7.817481416100718894e-01 6.899065546666964810e-01 5.043044344821061564e-01 8.647728589103711450e-01 8.130756066833095819e-01 -1.199063317048005395e+00 -2.488163841498968853e+00 8.293600689075926180e-01 1.846821428539574317e+00 1.528188194177794446e-01 1.890414429359808635e+00 -1.823397716752880537e+00 -2.638525791157065314e-01 -7.565142933743769227e-01 8.945194484409650648e-02 5.889831089832827521e-02 3.603840383834802652e-01 4.821340017659748733e-01 1.034349429072492832e+00 -1.110944835248537599e+00 -6.946355939239241550e-01 2.174197011615921493e-01 2.694785772697702031e-01 1.586971109637782318e+00 -7.856791397723652537e-01 -4.340757097296751854e-02 1.718437399901090679e+00 -7.391804108408739360e-01 -1.674097287945824464e+00 4.736914468080375418e-01 -5.663685231522037622e-01 4.333409014605086873e-01 -1.665916005082460349e-01 -6.463889850790860425e-01 -5.422913593062849147e-01 -1.943655490924461882e+00 -3.271358648550901083e-01 -9.799872576555885839e-01 -5.273216225645989130e-01 -7.114233133698664169e-01 -2.153311018200403104e-01 1.033011575371331814e+00 -1.368387372399206603e+00 -8.946468818585356919e-01 -5.834746191797508530e-01 -1.696794327557841209e-01 8.638887947559629188e-01 -1.054548796745832018e+00 -5.355996400844098559e-01 -1.683851604668415436e-01 1.630192764723539023e+00 1.280675720441519783e-01 6.118070361262475387e-01 8.106325050835722079e-02 9.646178765789118481e-01 4.899160534576375570e-01 -1.142593724966192603e+00 6.870839574307784359e-01 -1.567039080736171819e+00 -1.631303231140826204e+00 1.538719615686244380e+00 2.454296305565938779e-02 -6.185530234596708921e-01 -4.785406428308941473e-02 8.183015511793084729e-01 -5.877535345962905389e-01 5.872711773188138418e-02 -3.267389537343701189e-01 2.547902940225105883e+00 -2.915341806728400931e-01 -6.262823220501516630e-01 -1.318840338131149093e+00 1.861096321763833883e+00 1.494574148258385415e+00 -8.310786162006896793e-01 -5.009519798767787802e-02 -4.907790623644193162e-01 -5.686397884509900580e-01 -9.189239293659594576e-01 1.330053421928648616e+00 -2.049186734873622295e-01 7.225413802201429148e-01 -4.583798555279856579e-01 4.128762737540431771e-01 -5.173348817104314046e-01 -8.708537935179896383e-01 -1.144017429197521807e+00 -1.948256397168333098e-01 -3.489533259562184742e-01 1.130351109768377382e+00 -8.843680454745644903e-01 8.453422164124749782e-01 1.046301619055147458e-01 -3.279710510096171538e-01 -2.426852300787926409e-01 8.011942243006296982e-01 -3.081124601787430528e-01 -4.724448551874863567e-01 4.159593275937845669e-01 2.109205821071082620e-01 -1.010726118567002452e+00 3.887512283907251787e-01 3.019598675138458699e+00 1.666128080653285437e+00 -1.363813648994268157e-01 2.382913420479256805e-01 -1.705176653606226278e+00 1.836327783557353710e+00 1.256835066336366158e-01 -2.289017924401762993e+00 2.348846545679500464e-01 7.278047942068296416e-01 -2.676275099801428067e-02 2.477321104777625571e+00 -8.815578522924423233e-01 5.319423531065955446e-01 -4.303851552585382656e-01 5.501902494693373669e-01 -2.071526622360911618e-01 -3.794571135922947813e-01 -8.384447645919741732e-02 9.479562955352426323e-01 -3.714395349227145315e-01 -8.315922495377308099e-01 3.953652866354396278e-01 -2.706229179789995110e-01 -2.964791589114335602e-01 1.404743192630712345e+00 7.391811250427993141e-01 -1.244468260035690305e-01 5.150660465274512489e-01 -8.165747352953340865e-01 -1.161729062946983637e+00 -1.086164105302387606e+00 6.346111581880728991e-01 2.476703917674973887e+00 -2.254720160025956710e-01 -8.933268227267866790e-02 -1.070191762137586489e+00 -7.043903937794921966e-01 1.877406695386280022e+00 7.594516882090029952e-01 7.451362850298973717e-01 -1.049882500375002997e-01 -9.410173551015662760e-03 1.802129596604324369e-01 2.594309035620134818e-01 2.303064853273907087e+00 -2.221602948481887552e+00 1.958346868704537447e-01 -2.970795613473385388e-01 5.735900562279089288e-01 8.743958472799530091e-01 1.689835826272864328e+00 -6.272032711437371955e-01 -3.303871491919780357e-01 9.126818739773530087e-01 -1.328636271845983208e+00 1.565960421506163769e+00 4.987848226327913359e-01 -9.696533680585860404e-01 -5.338550511898003670e-01 1.125000550390450327e+00 -1.825145244626446228e+00 -5.645493100649608964e-01 3.868660440790888111e-01 1.898805608370975062e-01 3.272901040333378031e-01 6.371062806584527616e-01 -1.391863050443988836e+00 1.078345688978409322e+00 5.904854173530632577e-02 -9.618393052358453765e-02 2.154258781089856967e-01 6.139275714716014853e-01 2.485069037993972441e-01 1.867336818528880116e+00 8.378256802017424176e-01 -5.372852981429755426e-01 -6.650828606331766757e-01 1.186867655015886314e+00 2.021400743780448622e-02 -2.158651940666016789e-01 7.163838217162820099e-01 4.626403779275889971e-01 6.582647525915533704e-01 1.202557012873935877e-01 -1.102999501430955487e+00 -7.475835086440921762e-01 -9.888371793765210471e-01 -9.979971661008042449e-01 3.547528819593694371e-01 -9.574135067055947745e-01 -1.789257368042556084e+00 -4.071764693198205026e-02 1.789747820468034378e+00 4.672489481487553942e-01 -7.499893913672129875e-01 -4.238655805511773456e-01 9.844408370184991597e-01 5.545112520106616483e-01 -2.933198552175855234e-01 -6.842180294582522748e-01 2.070161641266794028e+00 2.404595293057316674e+00 1.331913038572640984e+00 2.767231880593012255e-02 -5.452151090253264387e-01 8.412966150908072205e-01 5.105500146133097605e-02 1.531430746430036405e-01 -7.240597747810714746e-02 -2.024234765789588997e-01 2.038412293155141164e+00 2.232703894026466962e+00 6.300459032165949269e-01 -7.496905755611786848e-01 5.875684778213180470e-02 -2.857584690309467601e-01 1.826458145806659106e+00 -1.048793262500607115e+00 5.116353615867417215e-01 -2.995498737037894932e-01 -9.309298894955916337e-01 -1.285330745441296274e-01 7.568270450676648498e-01 2.334253952884471628e-01 -8.105182078526655953e-01 2.341503479437989366e-01 1.625464027369723785e-01 4.137638740943432869e-01 -1.270761661325325420e+00 1.853547843758108493e-01 -1.162248693610575256e-01 2.277313706022665862e-01 -3.109744059206140387e-01 1.117991367359777444e+00 5.230779983269211453e-01 -3.111962662157881643e-01 1.701852761977355466e-01 3.316297211696891956e-01 -1.264566670151396344e-01 -5.636957170446214027e-01 1.870531327766772556e+00 2.045999246596347521e-01 -2.552506509467830087e-01 -3.421246572721869383e-01 9.216235254548355016e-01 8.500255227769276667e-01 -5.938249404062462267e-01 7.117524422674197382e-01 1.374025013823991559e+00 1.770910050182584516e+00 8.035768230571797011e-01 3.935887542158966745e-02 7.513021015271297010e-02 -1.851770649285402248e+00 -6.677083601000186608e-01 9.948873281339254415e-01 -1.342993117458931351e+00 9.719338471987780670e-01 -1.168876956184091709e+00 2.259495264735155828e+00 1.017317340351241661e+00 -1.454794961146433252e+00 -2.847163851941050261e-01 -1.774575658059294181e+00 2.287286170208233660e-01 1.748540761906568208e-01 1.548725409809044162e+00 1.428332286803516427e+00 2.152242933573047079e+00 -2.428848741654379584e+00 -1.336231872841437296e+00 -3.934413766167063065e-01 -3.693004504091119689e-01 -1.767060206390296817e-01 -1.410043393309817095e+00 1.039532221808350809e-01 -5.822546960144684425e-01 -9.463543629504355126e-01 -7.158284864519910695e-02 -3.672509633514187133e-01 9.908221185360041039e-01 1.260902946365872301e+00 5.546724788028221109e-01 -7.708696558784391417e-01 5.193368523696697547e-01 -1.855441064895665265e-02 -1.218048877223318338e-02 -8.842967827548513515e-01 -8.094262635193846256e-01 1.897557518494378537e-01 7.916162652237441755e-01 -2.085949681488934893e+00 1.237144805019716021e+00 -2.712467633062849437e-01 -1.424982278434377969e+00 -1.028640029777928150e-01 1.020101999795310077e-01 -8.576169274648788310e-01 -8.599692823156559474e-01 1.136678352755097876e+00 8.561780023680549689e-01 -4.777953066969313767e-01 -8.527319607459912243e-01 -8.017422497465745979e-01 1.647099009434716210e+00 1.481620581992289409e+00 -7.798644296722764269e-01 -6.995183910369440206e-01 2.109887293774363126e+00 -2.747210863514126453e-02 1.314363446375541589e+00 -7.400216213403125742e-01 -1.906867989745142655e-01 1.156094909996299852e-01 -3.904547368854749956e-01 -5.022048785143676808e-01 5.982536470359435254e-01 -1.397792003738382638e+00 1.669198453730775800e+00 -1.199926073957446437e+00 7.773711785800381524e-02 -6.043613730312207277e-01 -3.887477825606361903e-01 1.528846865987585346e+00 -9.842646128405314609e-01 9.801028394160375967e-01 -8.026752816639759480e-01 -7.447405478661816014e-01 7.807203461550558110e-01 -1.794782296419833667e+00 -1.352850553915117437e+00 -6.357718890668480061e-01 -1.047227585964404240e+00 4.080488156715393888e-01 -4.166451333196253271e-01 9.170352169015001387e-01 8.663510065456210274e-01 -1.144482140544474252e-01 9.416757211226282898e-02 1.927743199105888428e+00 -2.413575780503081081e+00 -9.708901709435199257e-01 -7.751132694923150712e-01 3.838143516815786804e-01 9.114055693605155328e-01 5.528157261253459076e-01 -1.653588835204662655e-01 -4.819385492921084979e-01 4.493000226467284142e-01 -4.011875278616392482e-01 -2.189323759662542557e+00 -1.454022766083200802e+00 1.706911733669502496e-01 3.709965204063378486e-01 -5.967959845341543890e-01 -3.665683150401097268e-01 1.703542970762439435e+00 -1.046236395050145429e+00 1.696429385456702965e+00 -1.609780340883318006e+00 7.756040542638781288e-01 4.287944725493763043e-01 -6.504083402465603569e-01 4.096319476696905770e-01 7.390665560633751241e-01 -4.175507341190739519e-01 4.479998221394286828e-01 4.687845558056791817e-01 9.763305218452177359e-01 -1.397340519898217837e+00 1.188590450405300425e+00 3.633310040712241507e-01 7.964347824700098721e-01 -5.578859067571220187e-01 -5.140315112800295655e-02 6.219358446420103492e-01 6.502171086628026897e-01 1.861442101652791115e+00 9.808137261197266143e-01 -1.204051916801306632e+00 -1.333616397579417301e+00 1.355782639040812310e-01 1.068112546929223861e+00 -4.085841012780579984e-01 -1.837969781566620442e-01 -8.172554532471131283e-01 6.190855864427781130e-01 1.714772141970084984e+00 9.278663659790327145e-01 5.435955505046603797e-02 -4.152316971954920222e-01 -1.094840133408349292e+00 3.162085396395686310e-01 4.820885601323398051e-01 6.242700847668689601e-01 1.246576440097987515e+00 -9.089517002165935500e-01 2.263410824796387721e-01 3.946058927422019802e-01 -2.709439657316570660e+00 8.556854906192321586e-01 -6.512899760552682826e-01 -9.937705972567193458e-01 -6.024952821882649801e-01 4.131606286778450321e-01 -8.989739729720364059e-01 -9.862753659974116127e-02 -1.493462544459136510e+00 5.616396092763685788e-01 1.026500841278353615e+00 1.303835744850137424e+00 6.858758643470908023e-01 -5.873992762126769435e-03 -1.481784349497986542e+00 7.393304040123741538e-01 -9.278912948501959468e-01 -5.433157885936381604e-01 5.681577010128353589e-01 8.421401087048123735e-01 1.144719528485669047e+00 -1.351581297588578742e-02 -1.329012300456387852e+00 8.858988753068895994e-01 6.802903159679697664e-02 1.923717471318968017e-02 -1.527893972752095431e-01 -1.735506117139871129e-01 -1.378569188589440886e+00 7.205926130242973349e-01 -1.778544082583779273e+00 -1.568258131693886781e-01 1.113974504187975390e+00 -2.535973147296063934e-01 1.144383599293612858e-01 -1.344769355211433981e-01 4.687271229231420588e-01 6.804693083785108287e-01 2.237223442105155113e-01 6.103937328622875691e-02 1.475950758610175662e+00 3.680666053259795234e+00 -3.175490930704974457e-01 6.859922088287325748e-01 -4.918438899449004142e-01 3.900133780494661750e-01 -1.223454233716572137e+00 2.849428552291417005e-01 1.195274709691231063e+00 -8.554333092087833545e-01 2.253424482410144591e+00 -9.771110398968789745e-01 1.737898025008699721e+00 -1.090884522881347546e-01 1.869081441471578175e+00 1.469494626921340030e+00 6.027383182371069958e-01 1.015459634704931169e+00 -7.255743443497166822e-01 -1.133096794891230275e+00 -5.745102080061884608e-01 -2.870161882802310327e+00 1.941084003121695600e+00 2.701843314374137717e-01 -1.284336820070940632e+00 4.672941419321244849e-01 1.564048645446633801e+00 -1.942987558020039751e+00 -2.761188135872725269e-01 8.492636503421749916e-01 -6.009585702855538281e-02 -5.720354748574797421e-01 -9.361123701936762131e-01 4.148409065049543654e-01 4.750093186817173907e-02 -1.376866825226537583e-01 -1.550871615769398693e+00 -1.057347514534054733e+00 4.376983676984890215e-01 -6.972486491253164775e-01 -1.691296331968764610e+00 3.064635253948194520e-03 1.033213950192834130e+00 -4.983643957412517422e-01 -9.169443295953157991e-01 -5.823832421590841024e-01 -1.529900914389751010e-01 1.029411820296264768e+00 1.104578550369761158e+00 -2.362669937983225665e+00 -5.236190673858240885e-01 -5.605876358851659136e-01 2.231801549312947830e-01 -9.365867621508893182e-01 -2.515583659727097521e-01 -2.615830783145102756e-01 -5.959746423768891299e-01 1.634498080091900007e+00 -4.603183309807836743e-01 2.782588761637754260e-01 1.700751485378855010e+00 -7.544060808302370802e-01 4.386759586308583425e-01 -1.355998070074196482e+00 1.382387143142803421e+00 1.403611451197773974e+00 8.902108420122478716e-01 -1.237611943371512480e+00 -1.839914708956437162e-01 -2.778591684754076585e+00 -4.645798536341490537e-01 1.224056796131344632e-01 8.999982534258916811e-01 4.167946864436730126e-01 1.084776425150985046e+00 -1.220404849191466662e-01 -9.189998217183946438e-02 3.938242821658369808e-01 -8.319253968094023621e-01 5.691860963021552200e-01 -4.632423791056035967e+00 3.443770032627022637e-01 -1.841963813242772030e+00 -1.611956414726378073e+00 1.231134188768072457e+00 7.371140201923097601e-01 2.043803776302819841e+00 1.072794372220140374e-01 2.357189293635493510e-01 -3.031602009807735087e-01 8.607321485364357594e-01 -2.761530579564029364e-01 -9.419109693584105658e-01 4.608975551225407696e-01 -6.182876149034739477e-01 -5.547783481954435825e-01 2.440959722774432572e-01 -5.395007317987086937e-02 -2.904921778407018040e-01 -1.217531339372818433e+00 5.765001951349852938e-01 2.447598939121664596e+00 -2.127451744881286577e-01 -6.766691156934193652e-01 -3.020148168832802460e-01 -1.474134537384701682e+00 1.272679172001042858e+00 -5.749855936651688815e-01 2.240796147953116324e-01 -6.345492393029215916e-02 8.717939123079146979e-01 -9.525998978380013638e-01 6.056378342894923605e-01 -1.233771554947660887e+00 -6.845785797374925874e-01 5.243200876313754977e-01 -1.447108002003512528e+00 1.008552620608745842e+00 7.439963963715993112e-01 -2.710172565195386740e-01 -2.019758865132446513e+00 -1.684861636789282968e-01 -2.719084651996837021e-01 -7.863265262606922157e-02 6.753957988329620798e-01 1.159794861583760106e+00 -1.205215245713870065e+00 -3.777451541831190474e-01 5.150342126789420050e-02 -6.106126748948668137e-01 1.813614529270885234e-01 1.964187548283111984e-01 -3.823304978242682228e+00 -9.487443799919895726e-01 4.666714221578107669e-01 -6.616254494038884548e-01 5.872783419704572516e-01 -9.982579738133683378e-01 8.418242277050455025e-01 2.194662340957489022e+00 1.136105408130620775e+00 1.667060211097347588e+00 -1.783746162705635574e-01 1.882694595786638780e+00 1.267864322496603247e-01 -4.212783167598765921e-01 3.065339451471304488e-01 -1.864641782371070811e+00 1.689389568663679508e+00 -1.556387781556939132e+00 -3.823079578685645852e-01 1.999994870246535605e-01 -1.042481511494793844e+00 -8.997480474835911624e-01 -2.274121974755857756e-01 -1.558826494447253408e+00 1.256271443858905767e+00 -7.468761595265933639e-01 5.011953894918070862e-01 -1.332696063387616814e+00 5.554527260571864300e-01 -1.000326114085068552e+00 1.121352014356253646e+00 1.575182537741665501e+00 3.043935058705373939e-02 1.097115770804871493e-01 5.640503203539833921e-01 8.031453439184295107e-01 -5.250615954864377155e-01 1.137354702556924307e-01 3.753679134445730425e-01 1.090070339967589286e-01 -7.783715572720155684e-01 -1.542946470638185616e-02 1.564562905080030930e+00 5.416670134076732035e-01 3.336453618913233221e-01 5.904217753351065356e-01 -1.215093064654654276e-01 3.314997709609740717e+00 -1.147067825831623450e-01 -1.084255984930479810e+00 1.607701664105434469e+00 1.738131618407005585e-01 -1.713846875000497150e+00 6.998513487789719267e-01 7.096711912809692269e-01 1.788625457767492710e+00 7.026648336021598107e-01 3.515513123115833194e-01 1.102331850173447814e+00 2.136328880248603568e+00 7.356253603943427866e-01 2.015485936498420116e+00 -3.616470046561099938e-01 -1.743652266212015078e+00 2.911767332786442397e-01 1.321499049425725270e+00 -2.166894373198937185e+00 2.771074780772163626e-01 -7.663588048495236782e-01 -4.999625193038828574e-01 -9.083880704449900367e-01 3.694779886263714341e-01 -4.588156208461421914e-01 -5.047309036308510466e-01 8.662585797509722574e-02 1.316933706453914832e+00 4.661412505393076056e-01 1.881994865633386471e+00 4.363628065316405014e-01 4.013691043405246406e-01 7.931469196586818926e-01 -4.059442504106502980e-01 1.235523753079309728e+00 -7.959714572586588099e-01 1.235439923865185724e-01 2.142217138859097147e+00 -9.605181571601467683e-01 3.900016284364123953e-01 1.403748947274897074e-01 1.582059614001857017e+00 -2.200536104753351152e-01 -1.038713643001209830e+00 -5.553796075028986090e-01 -5.988337149943758764e-01 7.590426632052788003e-01 6.587960672228458936e-01 6.679085871648064721e-02 -7.373370711738763683e-01 -7.430932137901120615e-01 -3.909987879907320663e-01 6.503720446334255723e-01 4.972414692303236267e-02 -4.490845487895230859e-01 -1.715985868800589398e-01 -2.166725750148466911e+00 -9.040569201106636310e-01 -6.005275680741514188e-01 1.773168088792598518e-01 -1.268175943991835808e-01 -1.170592447077223763e+00 -1.187114705134693748e+00 -4.653030094013862472e-01 1.167268960129323130e+00 -1.904922432094477536e+00 3.549290948509321170e-02 -2.822238158847354406e-01 5.006594569565117059e-01 1.069223313567595923e+00 1.586647663196620206e+00 2.754280268885337390e-01 -7.286377265426740024e-01 -7.504172997948661550e-01 2.824676183149041897e-01 6.089453875216410683e-01 -1.620560093845329508e+00 7.570285242550515159e-01 3.644724870841166697e-01 1.383885886618126948e-01 9.409647570966989116e-01 1.124202599776068956e+00 -3.809346234002092269e-01 -3.219082305312229164e-01 -9.394945726258498997e-01 1.183047509740901670e+00 -1.245614477677072340e+00 -2.192035310904674184e+00 -4.664909548036015874e-01 -1.603175693676623048e+00 3.865455134551301630e-01 8.121948213212868417e-01 2.789612315070550519e+00 -1.508167427459017329e+00 5.425115778150985113e-01 -1.945391044803342684e+00 -2.160435203961885708e+00 -1.637026681497190939e-01 4.101459315496338576e-01 2.844274306980136280e-01 -1.531615667721061724e+00 1.188952872859589061e+00 2.662387378868076748e+00 2.848458561120548183e-01 6.125541423892141291e-01 -2.776168021137627728e-01 -1.243446119910709857e+00 8.189674088028478516e-02 -4.639065080086708925e-01 -1.725102590491140453e-01 -9.497951314206581896e-03 -6.859476301953661981e-01 -6.255839365711969302e-01 -4.694009330326768814e-01 -7.247586259409535270e-01 -1.002343736384461614e+00 -9.755051172241580026e-01 3.833222442036249844e-01 -2.571932766738689313e-01 -6.582123330259714855e-02 -2.634781168355029290e-01 1.279002827134380738e+00 -9.253120425199202748e-01 -5.108160290799627079e-01 -1.990871674205737962e+00 2.064799950094640957e-01 1.727964956104083641e-02 -1.356980051780968033e+00 -1.789122101407672749e-01 1.276711945547592819e+00 3.449418306098052667e-01 3.175448194141780034e-01 5.985480968843428506e-01 -1.765929967776175002e-01 -7.162874479481683432e-01 9.638009420890893131e-02 -1.917233463586249242e-01 6.120300207570746887e-01 1.439657514983843534e+00 1.686561769312106884e+00 -1.856234444015659513e+00 4.072871623516619022e-01 1.362029560783392323e+00 1.536515029194271409e-01 -1.488023094676011571e+00 8.853642871655019453e-02 6.923002160539806216e-01 4.726848339199638538e-01 -2.059959252623972392e-01 1.155606760492958074e+00 -1.588562629791458347e+00 -1.632045526330526908e+00 -2.359643669844461444e-01 1.407001592092536724e+00 -7.292090655864953419e-01 5.629394654869598336e-01 -6.930043976875017719e-01 -1.381039121278624382e+00 1.191936341710211789e+00 -9.673605458338223606e-01 1.064022065688705165e+00 -1.851176756685761537e+00 7.203825164095561950e-01 -6.177831414388958997e-01 -8.859946236798316166e-01 -2.739728075058711632e-01 -1.717699363461883344e+00 1.091284809389758553e-01 3.968416399408136730e-01 1.053710204956287644e+00 -1.077321303583805401e+00 -4.393281932914120391e-01 2.278510488376304655e-01 1.479220542302696062e+00 -1.231231050432582963e+00 -6.457352143575065262e-02 1.256006306912025083e+00 -2.871924308417833638e-01 8.142697287690432439e-01 9.401727991222770253e-01 -1.668163007055671332e-01 -3.576651375669681054e-01 -1.504576437653397658e-01 -2.079319291939337067e+00 1.412666132774030858e+00 -3.388017077463916227e-01 -7.562251170550132739e-01 2.033507475942292420e+00 -4.927041049091859803e-01 -1.512964978379232273e+00 5.223118639286071785e-01 7.146831134918625317e-01 -8.477319036166948152e-01 1.610275340822333812e+00 -1.669417837999544130e+00 -1.549999080960958509e+00 -1.384961184356529262e+00 -1.172023588359741020e-01 -1.636745731175358598e+00 4.135881810340605869e-01 1.254045886505180896e+00 -6.391861971720795843e-01 2.909297679644210266e+00 -1.471294179227434773e+00 1.696761599803528753e-01 -6.196409105302019826e-01 4.321434303621222300e-02 -1.761017162419788451e-01 -8.421608047297761690e-01 1.551314179121293657e+00 2.160791533795241581e-01 7.804076159810777180e-02 1.044701907978848460e-01 -1.215519088419765525e+00 -1.302101885310117835e+00 -1.459366447385420651e+00 -8.982908169430042777e-01 1.080478412478684813e+00 1.677827431459312457e+00 2.353540347609757721e-01 2.482593826693279271e-01 1.294710654092839475e+00 3.188274461322656017e-01 5.025157545037101797e-02 1.689797442592769983e+00 1.631649088698592820e+00 -6.761633289050054119e-01 -1.206884693073353221e+00 4.276605978532180274e-01 1.047510919107496941e+00 1.362708459046799714e+00 2.389769207338738044e-01 -7.125152250266492127e-01 -1.671779874481841732e+00 -6.699609113344678901e-01 -2.726834162944737905e-01 -6.372299985713435477e-01 -1.945382580248057325e+00 1.216516534495457880e-01 2.705039083528918975e-01 1.561663620574907707e+00 -2.129921638501624415e+00 -1.844394351511440266e+00 -1.661963144587449426e-01 3.569869956859524351e-01 4.961473261631220710e-01 -1.043511447193828934e+00 1.574326701899944059e+00 1.946103363418855814e+00 9.849278253526760896e-01 -1.644970419879562940e+00 1.432872624731273303e+00 -2.843337655897207328e-01 5.834576604284652523e-01 -8.109254631414873904e-01 -1.426502286608063663e+00 -8.523031656750343354e-02 -9.819280715611289345e-02 1.101787194174671303e+00 5.104940907112383019e-01 -3.873391964482725824e-01 3.410533584240630911e-01 -1.005242279415098916e-01 -4.250909274490711764e-01 1.042375810442107698e+00 -1.865759504514657441e-01 -1.485534801788382486e+00 1.893536469068414663e+00 2.744598464265280979e-01 5.438800903654626984e-01 1.121145380681983772e+00 2.259275135654839062e+00 4.045326641803977386e-01 -1.570188142010719767e+00 5.487844016515414092e-01 -1.462923612652549110e+00 -2.601085815882284713e-01 6.108637649410687542e-01 2.629526004353885948e-01 -1.197977259018784491e+00 8.473222929683241755e-01 8.177689731851022631e-03 6.535948856085631586e-01 8.788639762764774988e-01 -9.258631630698682669e-01 1.192932313602854011e+00 -1.080602281013059329e+00 -1.329125430646842076e+00 -1.940305131863803711e-01 -9.150840954120045279e-01 -1.062006998634806187e+00 6.432533466653869159e-01 -2.392608391395592005e+00 2.522513535664795414e-01 -2.378358192364941726e+00 -6.686182869367943704e-01 3.178453042244661630e-01 1.283779710156175202e+00 -1.947048009261247214e+00 4.502750041311123774e-02 -1.671318899819393300e+00 -1.761491990800439167e+00 -1.816609518884306496e-01 2.878104278457942478e-01 -1.095800200398373142e-01 7.735128560257638064e-01 1.952526902019460220e+00 -7.434326455690393187e-01 1.387419822973822603e+00 5.027586044780006924e-01 4.371115382875274680e-01 -8.332153726020087303e-01 -2.044438864779563048e+00 -2.636871438453358696e-01 1.541537330875537348e+00 -6.175163398094661860e-01 -1.376344949330952083e+00 1.085006313373064524e+00 -1.788569980446210739e-01 -5.109030464811402661e-01 2.155226243596094771e-01 -5.609757831600136191e-01 2.738527007167163279e-03 1.325622506370336184e+00 -1.015067971399667091e+00 1.731544387579063704e-01 1.423104268766389957e+00 -1.475956735767391503e+00 -5.237969705820267885e-01 -1.523571787141706046e+00 5.812983131268221193e-01 1.255141204004763367e+00 -2.160390216709598757e-02 -7.200348653276342770e-01 8.568461514012476465e-01 -5.814047675526792247e-01 1.723286545641080914e-01 -4.627428272010351562e-01 -1.124306812511480569e+00 -8.517734360268461660e-03 9.925107059437264789e-01 4.480839902711857281e-01 -1.216796814625576317e+00 -5.167452605604793137e-01 6.007286348255721498e-01 4.060418571320417030e-02 -1.357732892710005190e+00 3.191466113987913578e-01 -2.836109039159699474e+00 -2.058652542626291104e-01 4.034013359165526391e-01 4.776916270388591457e-01 -1.145600073252817319e+00 6.748467851255303407e-02 -8.546075197917526456e-01 7.124595220645145721e-01 1.565076819720100376e+00 -2.080084812710892850e-01 -5.536614076978827459e-01 2.560863411409237123e-01 2.336143425991185740e+00 -7.171230651235519504e-01 1.756586480653504201e-01 -9.226088561714723690e-02 -4.253564251072526892e-01 1.086118891549477050e+00 -4.252552917202092053e-01 2.554507604504336338e-01 -1.127210782282772883e-01 -4.412080071821895544e-01 3.299861278090439054e-01 2.313080841716865788e+00 -1.670512624483111996e-01 5.871727792461636231e-01 -8.335036609989293632e-01 -8.953456888706098349e-01 6.391023735351681889e-01 9.890988468018616642e-01 -1.926018647662638139e-01 9.864626297666451160e-02 -4.959058796591490625e-01 1.126030949595659969e-01 3.023801472826517789e-01 1.175855339154094459e+00 2.874769398851984015e-01 5.613210648016955101e-02 -2.111881844894140769e+00 -4.466271124603169440e-01 -1.377851826175645611e+00 -3.778238075951180219e-01 1.559048581074433892e+00 5.054884680306076516e-01 5.704598275414074493e-01 8.438281382826221533e-01 2.143108275495147208e-01 -5.373605258328822964e-01 1.234762644711966395e+00 1.352681659235994038e+00 -1.450640833197778701e+00 7.024623990124669870e-01 -4.432967351559214952e-01 1.586776661235343999e+00 -4.991227312978361308e-01 1.907285319284999225e-01 1.182420325820262130e+00 -1.288640535376638585e+00 -2.500166501148954001e+00 -8.170727114667611923e-01 -6.059827669350488222e-01 3.145049579915941140e-01 3.103105298113570942e-01 -1.358645047758141766e+00 -2.283652983298840589e+00 -9.573666595646527222e-01 -1.322093215682031975e+00 -7.695013736963968176e-02 -1.597208089042673196e+00 1.971209924333586494e-01 4.805312383697458167e-01 -1.690290262725339998e+00 -1.023345174282244363e+00 -1.921935369266431826e+00 -5.848188394798629064e-01 7.933385799353761536e-01 -7.401101128811694574e-01 -9.307267980655342665e-01 -3.850722319239130442e-01 -6.466842581922906952e-01 -1.282414080469554074e+00 -8.340833226086540320e-01 -1.199731193723506006e+00 -7.971938683527878267e-01 -9.640080518749406524e-01 1.286450789977914733e+00 -2.546099251891086324e-01 2.482541953059239859e+00 -4.043495036762495554e-01 -1.596791862649252547e+00 -1.315775176762617793e+00 -2.229581965960410472e-01 -3.018727572221368005e-01 1.279537562417997654e+00 -2.234563691968428856e+00 4.099620154957844265e-01 5.941181349449954630e-02 -1.000039156132116913e+00 4.755602457285383888e-01 5.406056204936212639e-01 -2.540434990815063632e-01 -1.538108959947644995e-02 -1.552858558710929593e+00 -1.445839933610800765e+00 8.219285388847675788e-01 5.230428241967585157e-01 6.833788746119074942e-01 -7.493480536469329101e-01 -8.219598263787077919e-01 -5.639270834541589839e-01 3.944859901774990241e-01 -2.190454738346489627e+00 1.319541015236682102e-01 9.273642544608862170e-01 8.099443467703221211e-01 -7.691321620251410085e-01 1.480586797198456761e+00 2.872603378204898750e-01 4.694297951952550174e-01 2.423717674285348622e-02 -6.738812214028723213e-01 4.743896929405271856e-01 2.130090418570543265e-01 -4.871631091618851273e-02 -1.826539598196961434e+00 1.503588645308680860e+00 1.254038649985468989e+00 9.353049906626025312e-01 1.579179159436791824e-01 1.407766563864326637e+00 1.855717440935964913e+00 -5.324131845181804268e-01 -1.092302492028991434e+00 -1.816630864777084131e+00 -4.383894259763609913e-02 -6.097962973084202210e-01 -1.194625636915818356e+00 1.229764714617513355e-01 2.199958973268812734e+00 -3.636882755524736832e-02 2.764165017305952876e-01 1.567467588804256906e-01 -8.443835502795944414e-01 -2.898353062035017857e-01 2.112407262426955423e+00 -8.570890225729316247e-01 7.023367130689472937e-01 -3.260813501830431282e-01 1.569562576249764474e+00 6.619162002906998632e-01 -8.707793660253655421e-01 1.080485910379492376e+00 1.478747507621074320e-01 8.443042362822373859e-01 -4.477817943565649134e-02 1.533299153188667052e+00 7.309611622629065553e-02 1.249594509916555074e-01 -1.534678934431450426e+00 1.381028405867475162e-01 1.338322407606870490e+00 7.597533882759646140e-01 -1.803594677034188187e+00 1.430249104003219918e+00 9.254311747450066905e-02 -8.771327098685338663e-01 -1.022202774936037256e-01 -5.857987199668742706e-01 -1.287303327244708306e+00 -7.870685049751684481e-01 -1.145078458162455126e+00 3.312470044134570579e-01 -1.260822665224748729e+00 1.899074231033168303e+00 -1.561572187005527246e+00 8.820200973269763933e-01 -5.822968163374097061e-01 2.367548388868295550e+00 2.665314192702675222e-02 1.672451686330677090e+00 6.580709750563497051e-01 9.233370796611845011e-01 -2.033025878888588434e+00 1.715309432885801441e-02 5.977100750519799277e-01 8.317695936309189575e-01 -1.678412784690362647e-01 1.231797979372847740e+00 9.760897850940312148e-01 -8.123207309478802651e-01 -1.387321435901322175e+00 -1.411163521402216237e+00 4.256246850147597516e-01 -6.738068224187085953e-01 -1.465039648812330508e+00 9.024263634244905630e-02 -3.086678485748002299e-01 -8.537947391208542403e-01 -1.229927195071675250e+00 1.434087934365855244e+00 -5.610117146892991125e-01 6.021972473728484099e-01 5.717887434875645880e-01 -4.872520187173712269e-01 -1.050132985539221492e-01 4.762151098511653302e-01 -1.031739468081541294e-01 -2.419868245119539130e-01 8.978259035891318351e-01 -1.865841850143332037e+00 6.297465873574048523e-01 1.746663884147612755e+00 2.616625356329780328e+00 2.040311683927583886e+00 -5.889849461085180371e-01 7.276940402986408207e-01 1.289368643956167571e+00 -1.759898529555962821e+00 1.928556046721988881e+00 -1.489085175398134231e+00 -8.003911909248254686e-01 -5.590601204137588542e-01 6.824394389747308332e-02 -9.756770727280345001e-01 -3.044316063391740990e-01 1.886661366688584973e+00 -3.312357313873224296e-01 -7.295204528010393874e-01 -2.304452695032481291e+00 1.039180028152272006e-01 5.784309852612264935e-01 -3.275433835569668828e-01 2.199745255510293429e+00 2.417708169863620098e-05 -1.424710541480863346e-01 -1.738646471744411226e+00 -1.389088785671944715e+00 1.065532812748172020e+00 2.459437208702168309e+00 1.081818797332299242e+00 8.505044015384157774e-01 -7.504777882989027704e-01 -1.517429191866685345e+00 -2.956237544076780743e-01 3.663574217300983316e-01 1.361285494044802702e+00 -3.619537329742674725e-01 9.038552008758103939e-01 -7.167637804376819632e-01 -2.565548392813564171e-01 -2.076515530371417562e+00 -3.800722783863528798e-01 5.174449752690886140e-01 -1.329565230203838891e-02 1.322145018026329444e-01 2.644698537761958956e+00 -1.244479717362547477e+00 -6.082764397699341741e-01 -1.752316400409582586e+00 2.173722808289940966e-01 5.806863279241033515e-01 3.206609920070277453e-01 1.073929832578614629e+00 -9.708508084238226532e-01 7.272514688111466619e-01 -5.745934887392809554e-01 -1.209869882321443324e+00 1.363161265122531107e+00 -1.853678563288989056e-01 -1.112092882109172232e+00 6.396118862517985448e-01 -9.196276622927861411e-01 -1.659855761107498218e+00 9.534814301482873455e-01 4.459923001062609388e-02 -9.878691743236692746e-01 8.929784944408030167e-01 5.475280313026639235e-03 -7.221948440567216299e-01 -9.299828039243457356e-01 4.867277615980686312e-01 1.025408173952535140e+00 7.042840397358747229e-01 -3.895594022587991478e-01 9.893292752675573176e-01 1.570196881584024207e-01 2.103272106339169500e+00 6.315959756133376901e-01 1.270998020882716961e+00 -2.546053556175973398e+00 9.860493263853246093e-01 9.917672121165156396e-01 -1.526514993334459613e-01 -5.415832420187780549e-01 2.925331388720224801e-01 1.279943848752821411e+00 -5.957866325589739054e-01 9.190588215864233801e-01 1.630400129561092593e+00 -9.546322952838023901e-02 -5.071131764368418393e-01 3.480591211855406653e-01 -8.158632523049728080e-01 -3.258247589287464607e-01 -3.663796137963087896e-01 -1.285511138640485385e+00 2.169608721472478852e+00 -1.167843125037508312e+00 -3.875071308331210496e-01 9.021286931415674060e-01 1.715038908286217190e-01 3.525825207706583253e-01 -6.529506464522134325e-03 -8.962026544799218675e-01 4.523483165281065310e-01 -2.723560923722679328e-01 1.535504466042546756e+00 7.870107498757212827e-01 1.771954979235244587e-01 -5.879553361497796837e-01 1.123759431513560170e+00 -9.244947575512936222e-01 -8.952658413656811032e-01 -5.341761775082657371e-01 3.720296515891926559e-01 6.395820651337188467e-01 -5.522250964094492509e-02 4.563686907915920909e-01 -8.164773463786559882e-01 7.644637935865565559e-02 7.419322355410349346e-01 7.451046296054498752e-01 -6.381870039694520491e-01 1.223100250088209329e+00 -5.967023387695705727e-01 -2.273466111802058820e-01 1.444472337628279757e-01 -2.953850416959208913e-01 1.980993937718204256e-01 -7.829546157347341273e-01 -5.266687838003938360e-01 -1.873525351951088602e-02 4.122372528721818807e-01 3.595843040735078877e-01 1.011982247804573021e+00 2.711558279871020272e-01 5.729208421207420132e-01 -1.286436208426530836e+00 8.382384461569016842e-01 -2.231420265745801823e-01 3.437195870509353324e-02 -2.265968085286873990e+00 1.848259674421326715e-01 -6.715908989679558738e-02 -1.072905819163969099e+00 1.157440194786085313e-01 -4.185603263089770487e-01 9.398205889499747778e-01 4.740545934154731522e-02 -3.432715447675775966e-01 -1.763614139427455152e+00 -9.493183934914280198e-02 7.805983194134523684e-01 1.620672050349511784e+00 -1.036082117449259599e+00 -6.557287298175655810e-01 -1.011939824908316909e+00 1.817657635595985255e+00 -6.310989142179205258e-01 -1.772177656150135117e-01 1.226899985102268609e+00 -2.341440494670091466e-01 -1.177344892663486853e+00 2.681422803806340127e+00 -4.114784742351643848e-02 -1.411662173395935860e-01 6.501424086987497852e-02 -1.595285984535255608e+00 -7.690116726771961675e-01 -8.586695183334701609e-01 -9.484256866035981615e-01 7.731720066435354699e-01 6.823158718081470120e-01 7.107197415570143395e-01 9.087531351862673801e-02 -2.660847541909707181e-01 2.243355320299123823e-01 4.134737185923940683e-01 -8.931437774820457642e-01 -1.242252277421527662e+00 2.692859671007628020e-01 -8.313964801423030793e-02 2.035204106294709880e-01 4.106040757187351398e-02 1.510891034351582229e+00 1.647471230033502598e-01 1.602980876211705041e+00 2.176839196524966991e-01 -9.926932759130069339e-02 -1.204350429551707569e+00 -1.041560131811210876e+00 2.378768555573508969e+00 -1.978602293433343040e-01 -2.353189577919009845e-01 -2.960990628206853215e-01 6.686497531621038437e-01 6.997299003213769408e-01 5.215044875623194853e-01 -1.167984923825855503e+00 -5.548606403365603512e-01 7.782365529608631372e-01 -1.079479831872286466e+00 -6.413589619059089086e-01 6.678079587097607295e-01 8.034730127809925904e-01 1.510584151178334000e+00 4.537319779871075709e-01 2.083053232369815877e+00 5.616833278720797518e-01 7.619925030335785721e-01 -2.265511908304536359e-01 2.325030179961784516e+00 -7.766523861241463322e-01 -8.121605148614671199e-01 -3.779133132253320038e-01 -1.214445791009643560e+00 9.191074000873679095e-01 3.539702914272611078e-01 1.391648850703008700e+00 -7.454068537870107702e-01 7.393018512619345950e-01 1.137124635018415209e+00 -1.902892686426015945e-01 -2.826787637490876248e-01 -1.975729388732268554e-01 2.652679431361329443e-01 1.317099659706440384e+00 6.759922113591113058e-02 -1.086013556566919114e+00 2.811197356340915804e-02 9.612933836886493610e-01 3.824995711674334387e-01 -8.653126532652599678e-01 7.104653466702858244e-01 -1.745243857886611127e-01 -2.374190854166730730e-02 4.774296136813585556e-01 9.850549376724173634e-01 -6.389085747108729230e-01 -1.870523111689050000e-01 -1.680297552184240928e+00 -2.471201179245917368e-01 5.717513146102142646e-02 1.439715513783395295e-01 1.199630939271783658e+00 -2.509597265080432682e-01 -1.564672485085930820e+00 -4.472415862212070214e-02 6.920641409988538273e-01 -1.227479455687738641e+00 -4.189735447529283618e-01 5.172725202857277882e-01 -7.137390766429236866e-01 4.384707310125006141e-01 -1.246443057245925523e+00 -8.671241530524099739e-01 1.286122671094939163e+00 -1.004133158591475006e+00 -1.981024899622067847e+00 -3.211738299936013341e-01 -1.025542903357828273e+00 1.016696832686991847e+00 -7.086967114650164490e-01 -8.918671976274900048e-01 1.652985647578576911e+00 1.164971495959462588e+00 -4.567460634035069855e-01 8.594533075877605621e-02 -9.604560527711428763e-01 4.467380771640217518e-01 -1.214696582081115306e+00 -4.112320937377677565e-01 3.286002668498735901e-01 1.496858092480561675e+00 -5.031319545441742536e-01 7.597091299647978913e-01 2.412363600671335373e+00 5.870317838635925600e-01 -8.178776213420347885e-01 -1.201620138875334698e+00 -3.370010943694451977e-01 1.205663258283686146e+00 1.980048093319665137e+00 -3.734344504215550420e-01 7.020492478890600907e-01 -1.131334432585087368e+00 4.178136610474760260e-01 -3.639840760851468793e-01 2.025418436629341512e-01 1.203985164076181835e+00 1.312346430576032813e-02 1.607830892205062590e+00 -8.842686549568349805e-03 -3.068246628795825437e-01 1.206108274373312250e+00 -4.522487241037161099e-02 -1.125863999940634796e+00 -1.905120586599259314e-01 -1.095416255813135287e+00 -2.486121123178938852e+00 2.392825564954080164e+00 8.954571195658971305e-01 7.159526966950257032e-01 2.227386187645827409e+00 1.495463575263626499e+00 -1.179356663334704125e+00 -8.852681250890156450e-01 -6.253110280070188765e-01 -9.533246874928959225e-02 5.447959664860693163e-01 5.328007796250725514e-01 6.829199672540940957e-01 5.152450645677117969e-01 -7.126785482259107019e-01 2.957437664814715816e+00 1.777612044246745793e+00 -6.779014946187854329e-02 2.128129439413919965e-02 -6.108116728739401147e-01 1.028580218495741105e+00 -6.740348367936864760e-01 -5.076759657242203572e-01 -4.463196540417613267e-01 1.197873842118708732e+00 9.966805278219226238e-01 -4.344036168650535767e-01 -1.589180951180500623e+00 3.893811019517002259e-01 2.113272854256953159e-01 1.811661356264213651e+00 -2.436620026497522129e-01 8.094900422972018950e-01 -9.517879739381394089e-01 3.215760202811199786e-01 5.623606611069442707e-01 8.303641017597978013e-01 5.370515161322343411e-01 -1.321664810997284778e-01 -4.785037606487880235e-01 -6.054893692233265234e-02 6.203115091665556413e-01 4.610052407543181047e-02 6.147485328011823569e-01 -3.088895588206541643e-01 -5.720050246692717222e-01 2.067903052715919898e+00 -9.234459769958216491e-01 -3.189517655865053758e+00 -5.167169414937965444e-01 7.540093508542591305e-01 -7.712865071259975558e-01 -9.875027387899072695e-02 -1.171180953069223651e+00 8.095210170116379222e-01 -1.806060746521697791e+00 -6.374445328515672415e-02 3.622528848303099847e-01 6.632415073801779526e-01 8.807852659148909247e-01 -6.752830420399107414e-01 -1.999735762019880791e-01 -1.606508061502130325e+00 -1.378402194165026851e+00 2.038622723825027350e-02 6.676176569334604793e-02 3.674444509874726372e-01 2.853477850970283503e-01 3.470454960291698976e-01 -2.544909199538025746e-01 -4.348749703700833247e-01 1.645111722254255948e+00 -8.371572815736007256e-03 -4.039731324554381997e-01 -9.819979024618614993e-02 -5.232423598124115172e-01 -1.097079118659769620e-01 -4.741439131108876048e-01 -1.888508183631476323e+00 3.237643368597609705e-01 -2.618345518140200445e-01 -1.389299626614328431e-01 1.521769168224134328e+00 -1.602344566478572263e+00 1.289344819195847425e+00 1.273458746225366811e+00 6.408717679180426785e-01 -4.289215925005577801e-01 1.261473166417162561e+00 6.986926397507668973e-01 -5.216409962964815294e-01 -2.610321767587160946e-01 9.825604573595672075e-01 7.395284460014713845e-01 -2.834791910238616541e-01 -1.244926940230772994e+00 -7.389891297493267341e-01 1.415958164701885069e+00 3.346195279070608430e-01 7.436046644583749199e-01 -1.431990441072015452e+00 4.732967189344923220e-01 -1.711415334260069088e-01 -1.168922029289732656e+00 -1.235847126830739162e+00 1.556035791502719645e+00 -2.369387591407292465e-02 6.146405881288840023e-01 5.351717119562046099e-01 9.987224434103593174e-01 -9.944828512313473867e-01 4.810443371535617629e-01 8.102115663285978930e-02 -5.842100509867650393e-01 -9.795878939619896697e-02 2.051288450185363210e+00 5.353540251867360267e-01 -4.125072284951279977e-01 -8.588426539669755666e-01 2.466200589697621903e-01 -1.393943479502474769e+00 -4.955133191032020101e-01 -9.250279891578578884e-01 -3.173064572397201744e-01 6.477036812864194193e-01 7.744019013008969499e-02 -8.849558583311111226e-01 1.436109008327971781e-01 2.947154653329222551e+00 6.916242201533507883e-01 -1.588729789121988700e+00 4.115532450393919461e-01 -4.159676254339219059e-01 -3.251846124693825169e-01 -1.200457699783447629e-01 -1.241817128509632662e+00 2.430307232644418960e-02 8.139200419928521724e-02 -8.154964054939881080e-02 9.955365839711241005e-01 2.523237635827374259e+00 9.005901689528748033e-01 -2.303616239148025546e-01 -1.222021807502789992e+00 3.229612335117749283e-02 -1.947666596556716367e+00 -5.330031459448489883e-01 -7.582970976240441807e-01 1.251798424402726262e+00 -3.129851293688434843e-01 -4.118701865629976755e-01 5.826162006945114769e-01 -6.985086659481224425e-01 -4.776621737126078293e-01 6.244978176073271436e-01 -3.568072166441675352e-01 -9.643091641064961694e-02 6.024036063660761497e-01 1.330730552153588375e+00 -3.419490662607958531e-01 1.612225645011016395e+00 -4.938852980555774042e-01 -4.862098492449101195e-01 1.463605553709566021e-01 -2.900352442515199969e-01 -1.368143779274989091e+00 5.225299108322959407e-01 -8.136867708325397075e-01 1.004787716396897013e+00 7.957659569347347306e-01 7.271726875291095737e-02 1.562254858899054244e-01 -6.455344174013453173e-01 -5.517493096150252185e-01 2.094966591810091927e+00 2.450653148701054662e-01 5.486788680317984668e-02 3.256110796030246557e-01 1.234210271076068288e+00 4.138983857712226766e-01 -1.059003844371104508e+00 9.054819509418781109e-01 7.200421651845579918e-01 1.850791111903778763e+00 -1.575374172537485462e+00 -1.523685605984961278e-01 2.551946475956362037e-01 6.983194469195431742e-01 3.749172682785006927e-01 -1.166584993289663696e+00 -1.442059376273331139e+00 -4.755342878731200762e-01 -3.366758332881262805e-01 3.266552201508558517e-01 2.083506036173426335e+00 -2.562046154030169109e+00 -2.501756084210928766e-01 2.920495524836318468e-01 -5.584431810834641352e-01 -1.309370709594205540e+00 -3.471152914232377151e-01 -6.833417519818990593e-01 -1.091289555826950308e-01 9.716231248013536270e-02 4.233963754190655515e-01 -5.574825733719279697e-01 8.220698464497986357e-01 -1.563752610632465734e+00 3.107665525469966439e-01 -5.316341833850685150e-01 -4.109027924815003563e-01 8.330145243679542011e-01 -2.139013528842053091e+00 8.452406668868957251e-02 1.126329481980357095e+00 4.549496754991487757e-01 -8.234664248359063743e-01 1.716647609004573027e+00 -8.394501668795788518e-01 6.725066743432542848e-01 -6.406532746195254813e-01 -1.006396326391856055e+00 -1.386165183189402017e-01 2.245922809399485132e-01 -4.738840705657073049e-01 7.288206891364351625e-01 4.834394453767386635e-01 7.515876384450617120e-01 5.916369631418346708e-01 -7.605183350939977993e-01 3.093205921997785324e-01 2.325576663394076857e-02 -1.924111472337230178e-01 -2.807910773825348927e-01 -1.442231786041189012e-01 1.427769047531704194e+00 -8.349024354007672510e-01 -1.515150801644656875e+00 -3.768942606588176480e-01 2.358773771384846896e+00 -8.990079552633307713e-01 -8.271321608475353804e-01 1.158525598014543911e+00 1.449753048498822583e+00 -5.275021410558415891e-01 -5.414566716820936459e-02 -7.216608633617646040e-01 1.828225858986006536e+00 2.384452222145220901e+00 2.714681272155367031e-01 5.117919085548232605e-01 3.981814141020648123e-01 -5.496887983810774259e-01 4.112319077656877431e-01 -7.744667999077385900e-01 7.737118289417623807e-01 -5.104778939350435030e-01 5.786524084423635417e-01 -2.175372753283529192e+00 -1.116957243663678101e+00 -4.665448190247106774e-01 -1.302262773328565215e+00 -5.672271817292025009e-01 -1.321424370475067445e+00 7.809415247322055720e-01 9.742516019352644996e-01 4.270480525478697609e-01 4.707981562069816356e-02 1.119096508178694799e-01 -2.591523572609935600e-01 8.584745398651560944e-02 5.124703512950493645e-01 -1.976298985147038334e-01 -9.102433077118382565e-01 5.318475444769036331e-01 1.991945435519650642e+00 5.536415105936011161e-01 1.108450899104150400e+00 1.107702095406183362e+00 -6.218084497907437960e-03 -7.286855327112644609e-01 -8.807757817538804934e-01 5.954386311741445281e-01 1.952286845221061995e+00 -1.125034344928057539e+00 2.268515137653246860e+00 -1.832519155526459720e-01 1.341358823745012474e+00 -3.701664449056140116e-01 7.891009304406699787e-01 5.457876408099582299e-01 1.968522405027145039e+00 1.214616666762406288e-01 -1.007277499866723103e+00 -1.645890141454160238e+00 -1.438043398007644802e+00 4.168379957515936929e-01 1.128455483705527396e+00 -8.094658176122928595e-01 1.833054475022176666e+00 -1.486637158080396537e+00 -4.223454678129129336e-01 -4.009631315172428878e-01 6.612641995416722596e-01 -1.437381669581520582e-01 4.398158765896671429e-01 1.002642733185390433e+00 1.052646422591024145e+00 -6.977361381620617031e-01 1.583239795172816655e-01 -9.414102596844922122e-01 -4.518051950281100626e-01 -3.165457462564996716e-01 -2.616671863614686289e-01 -1.286100341571797756e+00 -1.904907898493982454e+00 3.418907656826187802e-01 3.083502977880365203e-01 1.001012417542308519e+00 -1.439705861342775783e+00 -1.247583140805363644e-01 -1.733554241459064116e+00 -1.061844669808250430e+00 -4.554169851741169395e-01 -2.145795189160429883e-01 8.656968404584269861e-02 1.096864143625492227e+00 2.125494167406532853e+00 1.306494570051467186e+00 -4.224261951234052903e-01 5.614260652380024252e-01 6.642925266342772916e-01 -5.770773082524682795e-01 -9.172464814615967077e-01 -1.094304058959423509e+00 -6.002981574282965083e-01 1.488213027116974674e+00 6.854752566821908921e-01 8.195442107661364828e-01 5.734903526775662064e-01 -3.455718596338294701e-01 5.022003353021424477e-02 1.003645759484538713e+00 -6.443519370706203286e-01 -8.818330016609060573e-01 -3.245612744314171211e-03 -2.591970517185807843e+00 -2.561821495724573072e+00 -1.235399517661646795e+00 1.532569189857784231e+00 5.200760675035586145e-01 -9.657767627866874482e-01 -9.646470775784227181e-01 -1.306467466764701602e+00 1.003008930333436410e+00 3.333447470174754068e-01 -2.737137317959301153e-01 1.106266304379687204e+00 -9.813147818972328684e-01 3.202222958723457968e-01 6.832984112606038662e-01 -1.047173639954572355e+00 -1.808234183363757464e-01 -1.676868497493253063e+00 -4.498443295098410455e-01 -1.293815403526686891e-01 8.488322644955251794e-01 2.385237751053398414e-01 3.218625742581947974e-02 -1.501538615190032289e+00 1.503730334034690141e+00 6.246272076783365712e-01 1.347817802666302134e+00 -8.865678347197460951e-01 1.228089821372705392e+00 -5.456452927965425026e-01 -4.812737325534583999e-01 -1.710168243131109822e+00 5.358651533132579026e-01 1.748980576018781985e+00 -1.063344707706835868e-01 4.481790794907737352e-01 1.605711051999952899e+00 -2.086053984615275636e-01 3.027990363578996202e-01 -6.463564321286514591e-01 1.217855246560417104e+00 -5.829951903280737868e-01 1.829868026871431352e+00 1.949539020229281716e+00 5.975301935306055467e-01 -1.807976680491434118e+00 -6.274915567131345018e-01 -9.025981436846954864e-01 8.009701538989200120e-01 -1.779246859904212386e+00 1.712800730639247315e-01 2.576287489202083170e-01 -1.431602785803905153e-01 -2.712046452195704394e-01 9.781262004654275311e-01 5.016629036065060054e-01 -7.056370994182784573e-01 -7.929643590548507426e-01 -2.776997510989089313e-01 -3.254170452600426700e-01 -5.784337691432707151e-01 2.949300250379980389e-03 -1.628101385130350298e+00 3.566932481229637686e-01 6.465568574844035021e-01 -2.088584305256444840e-01 1.213428685854014699e-01 1.257827517516602600e-01 1.231800474727616113e+00 5.709582980589882339e-01 -1.860525818118325070e+00 2.534834525714771414e-02 2.279524433309033649e-01 -7.731565307535290810e-01 -2.240397554323041440e+00 5.258531718192328147e-02 7.075772800696905618e-01 4.240587319661417443e-01 1.011579756485579518e+00 1.937653832837581414e-01 -5.916190063126683940e-01 -5.289848808291584825e-02 -8.920782041988485345e-01 8.683062134968285717e-01 -6.008982742358713880e-01 -1.711803864342258119e-01 -6.857671870033430483e-01 5.740261407940745464e-01 8.906482992682518418e-02 -2.661942822279407483e+00 4.750439271905089467e-02 3.089360213622853735e-01 2.675035065973594972e-01 1.407775447362064059e+00 -5.844824072913562540e-01 6.651827756266329716e-01 5.003162687539240983e-01 -3.653862583668733288e-01 -1.008809970986392024e+00 2.547067415615697161e+00 6.471979928312195929e-01 -2.566280789096949455e+00 7.825407375202683147e-01 -3.108200246567644487e-01 -1.057786054185702929e+00 3.028583414654133499e+00 2.888718965442157671e+00 7.749309116752556292e-01 7.752186134474463586e-01 -1.099295905265050610e+00 1.950163887768909254e-01 -7.505465389999381731e-01 4.218145594010802579e-01 6.465233491342818883e-01 7.559882070623586969e-01 1.420741175097152975e-01 -1.121986536703208248e+00 -1.426886316487543105e-01 1.173011943732143347e+00 1.301463203659427581e-01 1.163870098458426927e+00 -3.596701721473951618e-01 1.231257674122900658e+00 -1.413114705490726264e+00 8.863490779121875607e-02 5.631752216884574475e-02 1.057627236310731522e+00 -5.420069682739249162e-01 -1.274218661517614093e+00 2.537881380559483635e-04 2.068644595982299106e-01 -4.619288852698858472e-01 -9.561680918613882918e-01 -2.087558740503160093e-01 5.611363489191512066e-01 -1.388817862030960137e+00 4.416783084364514500e-01 4.591189375393477101e-02 1.298764405354287943e+00 -5.185285448901170158e-01 1.791352188722774574e+00 3.892281057685126888e-01 -2.236272669312837635e+00 -3.180577290266684565e-01 -7.243489155393356693e-01 1.494441611603120945e+00 -1.405022834472261062e+00 8.158318997196975508e-03 -1.353662481450943922e+00 2.747329003138496151e-01 -1.427318031497552431e+00 -1.311806604467243398e+00 3.145945531637851511e-01 -7.170109405622039356e-01 3.316341155985769867e-02 -1.403701194859911405e+00 7.033263945779063553e-01 6.788472029380898665e-02 1.642064757413174592e+00 4.957513794715070476e-01 -1.834732357505666656e+00 8.682204360245712182e-01 -7.936412407148805137e-01 -4.509120118128551180e-01 1.679505764803442269e-01 2.014394703902489328e-02 -1.887602731803407208e-01 -2.366474889747812449e-01 1.062333167646694054e+00 -9.312485686338216606e-01 1.104698633459113566e-01 7.927247492010122132e-01 1.065039273274778431e+00 2.924248076277882746e-01 7.779403738549307556e-01 -1.824332521844277688e-01 1.825252289377581105e+00 -7.155944726481525686e-01 7.728831627807575266e-01 -6.339771403700795727e-01 2.518856770581053839e-01 -6.111158482563453509e-01 1.476844468300450464e+00 7.822857151056680780e-02 8.207818799879311733e-01 2.499078816458092600e+00 -1.176637924424339454e+00 4.873289299779678951e-01 -6.123416549119388153e-01 3.168225389152242166e-01 1.790137332576091644e-01 -1.397489417510746623e-01 -2.270051001230972254e+00 -1.113858465587727498e+00 -5.295172926926651480e-02 1.496216455691899982e+00 8.217370190647793615e-01 6.116372735110893466e-02 2.386071443397854708e+00 6.247991639776437900e-01 9.087926969405649702e-01 7.348017459225353321e-01 -1.393928775187630809e+00 -8.609301891542465723e-01 -1.071094162904289604e+00 -1.295119097372993577e+00 6.956303494547311228e-01 -2.156355776772096999e-01 -9.245962724640220953e-01 1.495723123922670927e+00 -1.311870690082718394e+00 -4.897546039080026281e-01 9.775494922296361355e-02 -1.508651344054055543e-01 4.871011112236973695e-01 -2.202156248759277180e-01 7.155212631519582978e-01 -5.276476446713148638e-01 -6.901299561665498183e-01 1.488769520367849486e+00 -1.094182866458005776e+00 1.040221495205331470e+00 8.161730517360341608e-01 9.926664266529681147e-01 -6.195867288198029232e-01 -3.226049307320693615e-01 -2.473900985902169891e-01 2.549441867330759504e-01 5.314271270201564867e-01 4.821367299666517447e-01 1.151077668037430168e+00 -1.433636012438658375e-02 -6.997933378647120950e-01 5.570294656114626042e-01 1.370831813349769668e+00 9.200245696289416353e-01 -1.058524281835842157e-01 9.561598165850506703e-01 -4.425693465454915709e-01 6.533938789447865103e-01 -1.223349821978401364e+00 6.194646425226850717e-01 6.535277406650329413e-01 -6.455518752319143738e-01 5.885242023862515826e-01 -5.106712107141163637e-01 1.475042341485437447e+00 -1.013593836316690533e+00 -1.608616224765345271e+00 -1.249492361485804670e+00 1.560319162592084252e+00 -3.954443258125560356e-02 2.065425146736218076e-01 -1.508443596209939175e+00 1.088124094594675073e+00 5.700268135516117773e-01 1.445771413819107488e-02 -1.354817782663862769e+00 2.786806167991454641e-01 -1.169197910183959799e+00 -6.777311684302929073e-01 -1.748069000754192581e+00 -1.218284926879297236e+00 -3.041920143905891150e-03 1.066241792590957971e+00 -2.870899249707641876e-01 1.886627356645562248e+00 8.575942352399554269e-02 -1.086374193339656680e+00 -1.428754096232501825e-01 -4.204655487514858403e-01 3.622420794959803174e-03 7.862386308874493024e-02 3.987792239284800866e-01 1.511496502114672680e+00 1.177717035732668144e-01 -5.300963459693378566e-01 1.186425940247265443e+00 -3.866293145308432599e-01 -1.693384703071243003e+00 2.062023106231022140e+00 6.355463781957972902e-01 -1.534856823116691540e-02 -7.501925501731705470e-01 3.692318456020591277e-01 2.064927876300021392e+00 -6.269469715561556411e-01 -5.891433225166665677e-01 2.151435632146697086e-01 -3.747322962157150772e-01 1.456749216046407058e+00 -9.385650386766889453e-01 6.490012303608839739e-01 -1.577148819281811054e+00 9.908143691323084701e-01 -1.540896428809281904e+00 8.639364628192804929e-01 1.090003427446073259e+00 4.152633884757889748e-01 4.474259855924039297e-01 3.597316072011299548e-01 6.749818729726256850e-01 -3.248142342464270804e-01 1.071965777863109759e+00 -1.528739941008620207e+00 -1.215422631432303002e-01 4.072225494774475152e-01 -7.233077571902842839e-01 7.675997375230467767e-01 -6.596271574528651538e-01 4.750887181993334596e-01 -3.864617426573789816e-01 -1.385656365951932090e+00 4.050124633991962209e-01 3.728515052306175526e-01 -2.111449726668603866e+00 -1.139321538920395449e+00 5.218750380302865644e-01 -1.314199124461133961e+00 -2.016803773628375929e+00 8.249083071675149537e-01 3.256683776799685903e-01 -1.430105716270233807e-01 -2.103397381844153813e+00 1.110800957979564352e+00 -1.109737640752253451e+00 -7.736541156491008042e-01 -8.515626672653715534e-01 -5.695879951289154475e-01 3.411452984078677253e-01 4.245193884966607656e-01 9.395888452125969459e-02 1.590101016537054823e+00 -3.656243160934619096e-01 -2.042414171420305624e-01 -9.001721261116647499e-01 2.520785324233991709e-01 6.676915009147317281e-01 3.091360407396622212e-01 -3.946516648748343292e-01 -8.167734725624300474e-01 -9.441713637663434744e-02 -4.772058839534601415e-01 3.855382990097271367e-01 1.241096402942561072e+00 7.624593452023353812e-01 -4.117126820913292323e-02 -7.601425539998468706e-01 2.271205989918751111e+00 -1.407248202520778646e+00 2.634129922206202568e-01 1.549439083192610589e+00 -2.459444281628167528e-01 -7.127562098591229134e-01 -1.811659413402288310e+00 7.808664258330366703e-01 -1.085625260059825736e+00 -1.542804407305134573e+00 4.701268915751413295e-06 7.798240967014723468e-01 -5.565470753110846047e-02 -3.786498858028806147e-01 -6.964875831160857178e-01 1.375324328409855135e-01 -1.134496640109597942e+00 2.971015245544691430e-01 6.636124188895122789e-01 -1.307103716992698894e+00 -1.894501942267067918e+00 -9.746132089967809442e-01 -2.804970916296274930e-01 4.474862009303769428e-01 -5.023743516465314363e-01 -2.358179954869002337e+00 -1.020962090586098769e+00 1.324496979710895417e+00 -1.027244467303497277e+00 -6.025598045700076844e-01 7.695286336187102672e-01 -1.268256837063091114e+00 -2.184448479033179735e-01 1.550343737165453595e+00 -9.448367309926116731e-01 -8.035759178422936799e-02 -1.077113479809674729e-01 2.262843572704833939e+00 1.034586739798270427e+00 8.848631845739456381e-01 1.525900994074800066e+00 -5.144109167955924766e-01 1.022510808774625746e+00 1.824711475435925601e-01 6.311794252275133577e-01 -3.480573165782488432e-01 1.794807576182795517e+00 -2.095384764890110052e+00 -3.700415723560494530e-01 -4.597365241834975857e-01 1.548316554159025804e+00 9.775490200389602702e-01 -1.944372100644235490e-01 5.867595606963067478e-01 1.117963357971424321e+00 7.910021695686116905e-01 -1.146442499343492127e-01 4.241658673366902055e-02 -1.061095405825050797e+00 -1.225828940138853351e+00 1.093222127975539193e+00 2.702878242914338314e-01 1.060028796646794058e+00 8.286102776840872375e-01 -6.505361736061451294e-01 -1.867372353939473484e-01 7.596612404565694643e-01 -6.671566880301580404e-01 -1.862815023059305464e-01 -4.540526537598739143e-01 -5.045159242272339029e-01 -8.687854699507109313e-01 3.024083354292667059e-01 6.275434213681950757e-01 -1.491843507919021983e+00 -5.525578024036763569e-01 1.859483182752963870e+00 1.575918709644200888e+00 -2.488460829810160924e+00 -3.780914834817448722e-01 9.893975366837273397e-03 8.198222282922703608e-01 -9.071292585353499249e-02 -6.890174672012415735e-01 -1.730697116149295944e-01 -3.504951133421590481e-01 1.523829750969268648e+00 7.916098209300902466e-01 -1.029610001390639518e+00 -8.959381142907016926e-01 5.416018008580305576e-01 5.773133087415901477e-01 7.948082727874952180e-01 2.109410156921389223e+00 4.057189129516828308e-01 -1.790075336132048722e+00 5.911626694582514802e-02 1.148831638940934097e+00 4.721069058661419571e-01 -3.222856719077523691e-01 7.296948352108785230e-01 1.645797725114469756e+00 1.661278655300589602e+00 -9.853875990390605077e-02 1.765081027546450410e-01 8.339871485842871301e-01 -2.405258406412088823e-01 -7.648389455283001181e-01 6.563316068503518563e-01 5.217165402555670184e-01 -6.138304741507192297e-01 -9.445152618391705612e-02 1.563310303891115582e+00 1.120088811624052189e-01 1.473995320664270414e+00 2.558843184069090615e+00 -5.098269129924192233e-01 1.080560621309607061e+00 -7.193236949316469397e-01 -1.235228150599430252e+00 2.025419251263035569e+00 -4.770721970653629684e-01 1.619870620085967383e+00 -2.047782872487119654e+00 1.743145020891167241e-01 1.060684723241755334e+00 -2.455305991954308820e-01 2.198632882660935262e-01 -2.862402867706759224e-01 8.487616494404587320e-01 1.331831654945410559e+00 -8.904253621617256309e-01 -6.614807569608039950e-01 -2.149507670472354873e-02 -1.698317692059819306e+00 -6.831001338254146793e-01 -3.566177860533761845e-01 -1.387812916990082801e+00 2.625971593303507712e-01 -8.423819206974813012e-01 1.094919299196230211e+00 7.848407210728818306e-01 2.420629963790224881e+00 -5.928712949779053609e-01 4.952936212252286863e-01 -1.621754414333407945e+00 -2.531437673985233450e-01 -1.875578727533524948e+00 1.252899639372370810e+00 -5.709673055815197434e-02 1.111782541160889703e+00 -5.215200750866656465e-01 -4.567151496235193064e-02 -1.314072607403136805e+00 6.235815746808527349e-01 1.135695156822641660e+00 3.571196325275431960e-01 2.545816100793331094e-01 -4.174582947989103343e-01 6.619991153401953987e-01 3.257835257111309502e-01 3.629314488624985069e-01 1.022370994506551556e+00 1.564189503942373660e-01 1.461177292748723877e+00 -6.188606506932848861e-01 -1.297723674613245004e+00 -1.401304030090778197e+00 1.988853649102625853e+00 8.036386662736197950e-01 -5.261814639952326900e-01 9.701684648389734544e-01 2.702321906903170506e-02 7.759720523480156951e-01 2.073618553110221086e-01 -1.772836432734300915e+00 -9.608713438932339201e-01 -1.817523734899957333e-01 -2.796140222062599157e-01 -1.869332671515490374e-01 9.533893246109149677e-01 -2.260535748035351400e+00 -5.375683218717934864e-01 5.152210665803080847e-01 1.450928919683649176e-01 -1.335414433463003148e+00 1.468516874320020468e-02 1.753922318352093834e-01 5.623966215087945475e-01 -1.464413853002921817e+00 -4.865174488320685164e-02 -1.984613006718511485e+00 -3.206199962550739802e-01 -2.904354689272592438e-01 2.996430718355654887e-01 7.074499390348567562e-01 1.013664166729777660e+00 -1.329598103162734413e+00 -3.783301715190993120e-01 -5.103642066512041886e-01 -1.243506693809966368e+00 -4.675955260227425692e-01 1.178718836133300307e+00 5.371960087426814745e-01 1.286303936201464770e+00 -5.276873458305438025e-02 4.596837235376093900e-01 1.519850867692862095e-01 1.990549914280882460e+00 -1.357328577742204390e+00 1.199919579335246400e+00 6.037527139854179659e-01 9.845390442848731549e-01 -3.917916276916306728e-01 8.883568226508870014e-01 6.195499299847950780e-01 5.038058129656666217e-01 -5.843613626148189688e-01 -4.507200773699644447e-01 2.288613423239227798e-02 1.934965015809052002e-01 -3.054183128784540013e-01 9.315503023090664358e-01 5.197835121367119227e-01 -2.467675058447431180e+00 -1.661597191963371412e+00 1.124669980409633618e+00 1.458977573088145352e+00 -1.172165202328342870e+00 -5.804175076361175467e-01 -1.486813643053738476e-01 -6.245006109425822460e-01 1.905185467055356963e+00 5.645342363822124510e-01 -4.151223637858836857e-01 3.466151040589362381e-02 8.739831586676726216e-01 -2.359108218346565866e-01 1.550514482103984015e+00 4.782622151105487829e-01 1.208027162718900427e-01 1.670345892885322536e+00 -9.291956182248495288e-01 2.479858873891788384e+00 7.027810415214805762e-01 7.861567637105592032e-01 9.666235122290552928e-01 -7.504877679008932212e-01 -4.317999073405860422e-01 -3.709923141955144832e-01 -4.753286092785340422e-01 1.687794009351615068e-02 -6.516698190166902993e-01 -1.207043896797522553e+00 1.489554531535453030e+00 -1.070604720239682200e-01 8.541182661391153452e-01 2.633857443114664854e+00 -1.840253407814385733e+00 -1.504665495833588773e+00 -5.766438452203556109e-01 2.084957864962498242e+00 -1.790641994455713648e-01 5.532092508717043611e-01 -2.719703845073161985e-01 -4.663079454845022592e-02 1.593924539476408164e-01 4.399995686588261123e-01 -7.884745999704818598e-01 2.290650947033915641e-01 -4.761493129692243031e-02 4.020767176992294800e-01 -1.014123550629098869e+00 -1.851706001140852043e-01 1.048357133523798002e+00 -4.426658281160334579e-02 -4.247066346216679111e-01 -5.620422533136937293e-01 -6.548553831107587486e-01 4.805836178947325288e-01 -3.096549448563659657e-02 9.629157082951727009e-01 -1.729320697171662813e+00 6.617184346781035398e-02 -1.045866124753307203e+00 1.638479288453505101e+00 1.079742212406457069e+00 2.245963875032049722e-02 -2.525370896239202079e+00 2.092943949206826568e-02 1.109292082072900865e+00 8.160111504586687881e-01 -1.270788943028420936e+00 3.315771265396235123e-01 1.610791788547874415e+00 -7.300193806142658559e-01 4.488975477475382614e-01 7.920120746262967470e-01 7.225434459087137773e-01 1.004800334221204849e+00 6.720450733026622769e-01 2.731584448380002805e-01 8.408303767914364346e-02 -1.018031813812011022e+00 -5.382387085820039205e-03 -4.536511191224025796e-01 2.564507005012788277e+00 2.260190315568844976e+00 -1.768442621150349559e-01 5.210243966673866467e-01 7.082866461096318789e-01 4.145347527384585784e-01 -5.864555604522676130e-02 -4.341735485103808134e-01 -1.213622509249077996e+00 -5.193742793733860941e-01 -2.374925156405313133e-03 -1.917562474294172148e+00 6.079572565505728110e-02 -1.059104936617290882e+00 -1.301447250217205198e+00 2.067680859329170187e-02 -6.193110885572814528e-01 1.588913545150817175e+00 1.225797535235970903e+00 -6.843320379540379639e-01 -9.0
[truncated: 3,646,849 more chars]
