# Supplementary material for: Bayesian inference of kinetic schemes for ion channels by Kalman filtering
Source: eLife. 2022 May 4;11:e62714. doi: 10.7554/eLife.62714 (PMC9342998; doi:10.7554/eLife.62714)
Supplement: Figure 7—source data 1. — Each of them has 10 ligand concentrations. The number in the file name reports the amount of ion channels in the patch. [file elife-62714-fig7-data1.zip › 50000current.txt]

9.591493610263637226e-01 2.043165250222007401e-01 -1.528918153489650988e+00 3.606215832844411606e-01 2.086339732445247730e+00 6.461349739762147770e-01 1.377552897324137771e+00 9.022119028659696394e-01 -1.101524108192580398e+00 1.950256222926201669e-02 8.329577023454715068e-01 3.529775447907483876e-01 -1.476834176050797254e+00 -2.077513715573415520e-01 -3.691393241315972795e-01 9.582517505377690092e-01 7.938150626375369834e-01 8.156871793258739789e-01 3.074822753699840705e-02 -1.955395029659372064e+00 -3.107982878508928071e-01 -4.072452275645311870e-01 -9.690327485328232848e-01 1.237499194304142902e+00 8.254231887485073971e-01 1.916865678693431205e-02 1.183616570002265167e+00 -1.084532941317952054e-01 1.039113562974649962e+00 -1.002413951361360578e+00 9.079180732840039791e-01 4.714677804651480342e-01 -8.098416456826182941e-01 1.182493417440320105e+00 2.947493154469267851e-01 -3.651228731146206608e-01 -2.370700648048813530e+00 -4.692218351162783518e-01 2.109904456131772299e-01 -6.291103323888163068e-01 -8.557648933353938503e-01 4.948315618465199545e-02 -2.748216120021347852e-01 -8.829806454215864964e-01 5.880903063972856559e-01 9.788183198053944378e-02 1.015660847970697001e+00 -1.059426221093059839e+00 -1.426652387678697176e+00 8.933964725732956857e-01 1.703694196699798158e-01 1.658184648856259713e+00 -1.054919024868158139e+00 -1.247456504721818238e+00 -9.391956546778854609e-01 2.101207804546989077e+00 8.067685079825871464e-01 -7.456781824608048614e-01 -1.126718761414127634e+00 1.907489064583393512e+00 -1.095794278099311958e+00 2.290329180005638232e+00 1.307642651917912402e-01 -1.634645824906919120e+00 -3.189297142913433691e-01 3.122469249222530330e-01 1.028079250302990078e+00 1.099593543649803218e+00 -2.021600023133251156e+00 9.062605311361785487e-01 2.679575430755394283e-01 -1.205337641506797564e+00 9.895600407482163519e-01 3.329647674331711049e-01 -2.086803636996543421e-01 4.568694189411176554e-01 -1.340743821110048084e-01 -2.255565159312624135e-01 -1.219617691878059684e+00 -1.120441047969256809e+00 -5.363221356835234932e-01 -8.341166858580438825e-01 3.515676400435909787e-01 1.173269261823554066e+00 -1.674672782389545533e+00 -7.531010872015986291e-01 1.791355611987382579e+00 6.708169327786090985e-01 1.129468877263295257e+00 1.112675162576461790e-01 7.665191674001289694e-03 1.363967366431898531e+00 -4.775645297175312165e-01 -2.034243013499010821e+00 6.449128838262162544e-01 -6.337510545722964128e-01 -1.195759425297845624e+00 3.196035331385677636e-01 1.049522874161162189e+00 1.112575654777075984e-02 2.796131662682340480e+00 9.753374539705357282e-01 -2.352353475287978501e-01 1.216122751098382970e+00 8.080459283928628222e-01 5.140024449405319329e-01 -4.042502069486419297e-02 1.226903364714635337e-03 -1.210167781704793777e+00 8.222778893664038913e-01 -2.115977919167024712e-01 -1.096794994030566850e-01 -8.545439525945875969e-01 -6.010273826648144802e-01 1.060117357418682182e+00 8.045522238115391245e-01 -5.018089799700058418e-01 -7.558641682060782685e-01 -1.101221838234418132e-01 -2.919588957862752077e-01 1.972046213179015905e-01 -2.718575555179072456e-01 -1.673405970301188095e+00 1.171707046887574766e+00 -6.420044368836668180e-01 7.753085953903806615e-01 8.793711959759868968e-01 -5.632344571006733247e-01 -8.415414962780233266e-01 1.575719741516454497e-01 -1.021938891280778305e+00 1.150571432649554859e+00 -8.196607008969203356e-01 -3.872606320462993468e-01 1.475239435494677842e+00 1.927115221667957901e+00 -2.060028616900208831e-01 -4.716778483236075958e-01 -4.397098487891455409e-01 -2.149968948083071041e+00 -9.395240393755980302e-01 4.926657732538514134e-01 2.854970228853587755e-01 1.330994065165139739e+00 1.111036884887874054e-01 5.625569554513552006e-01 -1.289217116842353628e+00 -1.725705394231153322e+00 -1.224417477485184591e+00 -1.194181616144443847e+00 3.418228289706228273e-01 8.078080084281771267e-01 8.135679058971718725e-01 -2.628226959573003008e+00 -1.091874720360756501e-01 1.960650498537085396e+00 1.831801570642857424e+00 7.607056010774701504e-03 -2.755868726921538170e-01 -1.151668295062297620e+00 -1.950510420855622318e-02 1.296687375677167742e+00 5.034111420657870761e-01 -1.702147858250036838e-01 4.110142813516023952e-01 -7.285034598181244249e-03 7.339427072745959013e-02 1.298979362630097584e-02 2.592403650072735655e+00 8.189414460056120282e-01 2.236806079227737498e-01 -2.137137968738100025e+00 -4.659376693709259554e-01 1.079502952027823870e+00 1.154809890782356518e+00 -1.425321934572219673e+00 -9.254084721884892062e-01 -1.164860225237358771e+00 1.575798394858535456e+00 1.652508763824313887e+00 -4.917312825844918911e-01 -5.374020499546845464e-01 5.422754277037223486e-02 -2.132002398551961081e-02 -2.459497893203824725e-01 -6.539286141727574941e-01 6.348609164419953821e-01 1.419544706888256513e+00 1.595364489412683662e-01 -2.981027267350730425e-01 9.547697473992996509e-01 -2.626945404064551237e+00 -1.201693374868900266e+00 2.534295034149997572e-01 -1.256560267820528098e+00 1.283660443475556079e+00 8.040407434318131985e-01 -2.918089330677492987e-01 4.128651950998857845e-01 -2.610662956500021670e-01 -4.029822492366257891e-01 -3.616153467865011462e-01 3.033841541498562555e-01 1.336580305209359720e-01 1.384608004557056793e+00 -6.626017887801906037e-01 -1.088944318723628513e+00 2.538700709190252480e-01 -8.980674472670915343e-01 -8.823824078215947164e-01 -6.537920198701530072e-01 -1.098297682079963332e-02 1.111747733990372661e-01 2.553592455053578236e-01 -5.711990097130690280e-01 -8.120977426537235866e-01 -9.870065305778824571e-01 -1.052951288465651780e+00 1.408627980990464046e+00 -1.117506356283672897e+00 8.855429036846723667e-01 9.049365407525584992e-02 1.254695471660542516e+00 1.036503238136782468e+00 2.728098321659314096e-02 -5.024759354279742518e-02 -2.039053810096481401e-01 -3.407348905434600533e-02 7.775511708935591848e-01 -1.954541689182268463e-02 -6.676264383475704056e-01 8.634264748941637702e-02 5.950258099324776673e-01 -9.116512078818557185e-01 -3.973900492622137737e-01 -8.036423940085421491e-02 5.774707028644471274e-01 1.114330636921587958e+00 6.005737597775340220e-01 1.214637101192708624e+00 -1.649378906112685950e-01 2.043169701315276310e+00 -4.547834263946792799e-01 -2.919015940612150195e-01 -1.880541159005226226e-01 2.066681591207620294e-01 2.259420201685749419e+00 6.520236342395760998e-01 -8.015503832591347466e-01 1.627655481930821324e+00 9.343036098363389774e-01 1.280132007469023669e+00 4.157136011437996825e-01 -6.190569954311644363e-01 7.090697215277647070e-02 3.776810262091686576e-01 6.991779962523215763e-01 1.268443730733640092e-02 2.857128366302150169e-01 -5.417188346462626924e-01 3.023745000949963346e-01 1.737356187163283661e-01 -1.296371463982221250e+00 -1.764764423453627051e+00 1.950058234102316712e+00 -7.379097988542402398e-01 9.620000558058835471e-01 1.022242895970949750e+00 -5.977817850736004690e-01 6.068309284564069594e-01 1.408663005103748533e+00 -3.268270569184044683e-01 -8.180652420166646399e-01 1.780647858583117582e-01 2.969216499547367993e-01 -3.629007729482679467e-01 4.305034720057696052e-01 2.955745415613875160e-01 7.267551127517812848e-01 4.297332716646943274e-01 1.092606292059559170e-01 -9.938715711391631347e-01 9.004361192173285788e-01 -6.558296587808958300e-01 2.047396561482923705e+00 5.539058124948912365e-01 2.590699458612646944e-01 1.041329537000882516e-01 -4.962052544790489517e-01 5.091614714904608985e-02 6.113508018491216056e-01 4.061380251954497811e-01 2.163127476377939118e+00 -4.526791548179419089e-01 8.664175775458627937e-01 1.779931379407016401e+00 2.309359982708635961e+00 1.928785564193808422e-01 1.154586369321475292e+00 -8.922035207901755083e-01 -8.454475706888830988e-01 6.274390049057232410e-02 4.483959819509787392e-01 -1.274292798567207452e+00 -6.363615774715265516e-01 1.590108593677358018e+00 -3.686514160055701650e-01 -9.741988654420136173e-03 1.352222584246554060e+00 -1.402650343988245396e-01 -3.569400383620870837e-02 -6.110344214275830188e-01 -1.406912490014888828e+00 3.160186566820380460e-02 -1.454878002929998138e+00 -1.877923680457711519e-01 -1.005454663931998116e+00 8.585163085668269245e-01 -6.848651691529912267e-01 3.819363773672108664e-01 -4.761815177905437402e-01 -1.495852960828888856e+00 -2.249313117731102374e-01 4.534408142648007067e-01 -1.028692810486947717e+00 4.112648834514391893e-01 -2.763764441319394027e-01 4.057117917685891251e-01 3.224588789594149962e-01 -1.339794988934051578e-01 -6.836288082326181792e-01 -5.984885817412478604e-01 -1.197223253991145597e+00 2.785770762758343455e+00 6.628905387214143463e-01 6.069249625795474223e-01 8.839923141691075070e-01 1.750427636445447632e+00 -3.427931824772320613e-01 2.163679677902758058e+00 1.457480639350108742e+00 -4.080308160497477243e-01 -1.922034955508245657e+00 -5.370980758344326977e-01 5.299456580578517650e-01 -2.858927508596541267e-02 1.924968986554331130e+00 -9.614180079911196497e-01 2.204169513881274689e+00 1.941614304475835773e-01 6.857870179566447622e-01 -8.916161623276276371e-01 5.233734798185887271e-01 -7.811511117146812122e-01 1.580931015639628137e-02 1.971487440405842007e+00 -8.940239993893381865e-01 6.588404253927803156e-01 1.838321267435109319e-01 -1.156472514034293742e+00 3.411026670370470582e-01 -1.009898573846172543e+00 5.314013197804680066e-01 6.342850475796307785e-01 3.985487716197701480e-01 -7.247776172260725694e-04 1.014504304126174317e+00 -1.282158796792895794e+00 -9.705243097650504414e-01 -1.145031976772956428e+00 6.426547704319652832e-01 -3.080691234458228789e-01 -1.325528703278029408e-01 1.137095872281466802e+00 3.288638738306467468e-01 -6.537460256669462844e-01 1.593611258162276334e-01 1.156666285068288058e+00 -1.091299824754408565e+00 1.487196545601190412e+00 5.084272892619800394e-02 1.832835156634042839e+00 -4.968411508098861118e-01 9.504292805163405689e-01 -6.206027557128116490e-01 6.614950736347704474e-01 -1.091577635787495337e+00 -5.598140554520658618e-01 -3.991896771127084048e-02 -6.983521823692835362e-01 -3.747864529599351235e-01 1.167458075483023688e-01 1.650869442364554684e+00 8.129166836654315720e-01 1.128182400797933527e+00 -2.602636632163115027e-01 -3.583475825911666135e-01 -4.001650375292354345e-01 2.177767617891248619e+00 -1.176899127349301688e+00 2.753152645594726167e+00 -4.032518631175368573e-01 -1.267625405478040257e+00 1.297591454225037300e+00 -1.610107443115348813e+00 1.854306965026825127e+00 -1.111177568448043163e+00 -8.209510999789239039e-01 -3.827887420533205298e-01 -8.366302506626466240e-01 7.740806566504510045e-01 -9.057212049180818347e-01 1.893505800808691797e+00 -6.234233663885625498e-01 -9.423609493521960534e-01 4.955002280613585719e-01 4.164254968850549798e-01 -9.229139428163394276e-01 -4.485892327475947128e-01 -5.199870379934354858e-01 8.047157431240973269e-01 5.470170585583704614e-01 6.500058295836090849e-01 -6.067749387492703539e-01 -3.413193552757345928e-01 -7.932199037588817392e-01 -6.492002880235679951e-01 -2.588804284714358306e-01 2.590353559851015786e-01 -2.632137161889651356e-02 7.865288449169290097e-02 -4.259432893968513878e-01 -1.475342636234751870e-01 1.004870724586791386e+00 1.657673149247563538e-01 -1.042564544430919282e+00 -8.823323572384341729e-01 4.278935742624154770e-01 7.609554345797346908e-01 -1.229156044852551671e-01 4.001621366722720174e-01 1.376524273477782057e+00 -7.750279093937381125e-01 -6.768302611376854350e-02 5.050355988444852340e-01 9.575376067580190220e-01 2.425331212062308950e+00 -9.746602620765702774e-02 -1.369095298330510024e+00 -5.869039437722184394e-01 -1.193666815509051293e+00 -1.321648025941673188e+00 8.556780052521758551e-01 9.914904749758714220e-02 -1.981552338043675476e+00 6.798100828509122395e-02 -9.504742116474628189e-01 4.759855696430400490e-02 1.126115947505830217e+00 -6.987140969460232942e-02 1.409872442173912166e+00 -1.316009938707165539e+00 -6.794779695417887400e-01 -1.093786538612466330e+00 -1.200691031273282361e+00 -2.857220304474549222e-01 2.553626564017856815e-01 -1.889718149807086522e+00 1.453278933230359948e+00 1.500234118071872569e-01 4.706955094182628252e-01 -1.700494742215114541e-01 -4.766142800160180423e-03 -1.377488876268007756e+00 -5.445555947402681563e-01 2.157962397112960673e+00 -9.971002493214908835e-01 6.136102506808385204e-01 -6.610212959298613633e-01 -6.613160257434895772e-01 -4.243037882626894686e-02 5.144926893856334171e-01 4.170643439832677490e-01 -9.083652110692779225e-01 9.714277450955565163e-01 -6.655311582223236710e-01 -3.388633873353837870e-03 -7.737728795391530801e-01 -1.276034975503873570e+00 -4.717179912813962983e-01 -1.914040356832432455e+00 -1.519058121612867129e+00 -1.054729450387753148e-01 1.309630318717390773e+00 6.466446724902458199e-01 -1.634575644442023412e-01 7.793698173696576026e-01 -2.034991676618173040e-01 1.501505011202050710e+00 -2.904207229912947330e-01 6.393326352640156252e-01 -2.172719955550848903e-01 -1.088866328918115300e+00 7.826211110366551593e-02 6.104420554164003976e-01 -2.683487747866157291e-01 5.424862401896349828e-01 -5.660839152617843650e-01 6.653179153989035033e-01 -5.604269097667763377e-01 1.006991825837316945e+00 -4.852517296030355309e-01 1.601356447488276047e-01 5.597394640706054858e-01 -2.350632584404358294e+00 7.503122155311751085e-01 4.751232829568162730e-01 -1.084140150974194583e+00 4.935375364495680484e-01 -1.952380275642140228e+00 -1.605689862532329593e-01 -3.634980598426564846e-01 -1.178638326589790175e+00 1.746124947678125983e+00 -1.012235811270792152e-01 -1.209040367564940155e+00 -1.161133084904517387e+00 -1.165623240236626446e+00 8.534003827205354220e-01 -3.573634916978382647e-01 -2.076078381052347821e-01 1.335555107455859369e+00 1.192943731671780583e-01 2.594039508361145052e-01 5.052668972045019080e-01 7.175934467786262427e-01 1.090452539685799360e+00 -2.524405815875060966e-01 1.008872688588964561e-01 -9.084950758786584091e-01 9.524014923013179867e-01 -6.230296894457987289e-01 -1.168075490153085649e+00 -1.703865486912586047e-01 6.147509443193788226e-01 -1.075026699508991213e+00 -6.888142238015250163e-01 8.446781573681678701e-01 5.370667379261634400e-01 5.909612703147923973e-01 -5.164645146803472642e-01 1.083494872781638613e-01 5.618401676423959712e-01 -6.309921912738208905e-01 3.523219153620437138e-01 7.309768011281564393e-01 1.724266148557159095e+00 1.295867313390498987e+00 -8.334786408498807697e-01 1.111457509270370458e+00 3.483451629754376611e-01 -9.255755048059908230e-01 3.635435188536109141e-01 -1.063224552554948299e-01 7.241072583752961034e-02 -9.830402150393892091e-01 2.920453352159244065e-01 -1.517090669974272110e+00 -9.996312819136964345e-01 -8.473423285758134582e-02 -1.110723084368371527e+00 6.276576627627310501e-01 6.083099023779433567e-01 -4.451571878271296523e-01 4.724113940267569700e-01 -3.951730988331206285e-01 8.289547398898582387e-01 7.933378798285584121e-01 2.823907499870457749e-01 -7.010750051226768420e-01 -7.252341739031009649e-01 -1.833011923220332351e-01 -7.850149136637406266e-02 -1.948391635604667660e-01 -2.341686369108338106e-01 -6.077016662894447335e-02 8.035408878775486263e-01 -8.780863780285155240e-01 6.332319438474811601e-01 -1.265211245609888513e+00 -7.984246131795686985e-01 1.596723151056346879e+00 -3.059529092460526178e-01 -6.926417476386245164e-01 -1.852338076720992099e-01 -2.403471295032928168e-01 -2.597511215825252795e-01 -1.410924889808035321e+00 2.939093046435150014e-01 1.108568562950600134e+00 2.113809924329448364e-01 1.273786150979721921e+00 2.265632854337876981e-03 -8.225169245711265731e-01 5.128030943147209308e-01 -8.241519524689040477e-01 6.587775491047764831e-01 5.757144059170136163e-01 7.039486793631835049e-01 -1.235038103265072351e+00 4.004331603665836070e-01 -7.359494115644756862e-01 9.059291080235892801e-01 6.764199752177224578e-01 2.889617423648597194e-01 -2.579301708724075493e-01 -1.335381587798416536e-01 -1.066560096601918639e+00 6.073502468914022678e-01 -3.571528365490129753e-01 -8.392529665577289633e-01 4.187082854379904351e-01 -5.786602266823666074e-01 7.220521466123237531e-01 -1.240319201985787378e+00 -2.623926912367786565e-02 -6.758695646916474953e-01 -9.618148814769339472e-02 -9.357690884853643587e-02 -1.398385441564495180e+00 -1.094450316913303745e+00 -3.122272914386235776e+00 6.364949612680879110e-01 -3.207976621281455887e-01 2.780799691617553693e-01 -2.620899334277417697e-02 -2.052812543724495675e-01 -4.120897723588075601e-01 2.000150900675673193e-01 -1.290808535978286375e+00 -4.209169073605706912e-01 4.993053511291860591e-01 -9.910319951151643769e-01 7.409282553000641203e-01 5.012203704008042493e-01 2.642342970158758075e-01 2.568294060681691193e-01 1.427364070152188802e+00 7.223423162344319026e-01 -2.630393128530365554e-01 -6.231782688549614146e-01 -3.322720970456868872e-01 -1.031749650642000277e-01 -1.326197803999630276e+00 -1.938826466866188647e-01 6.731595318217123980e-01 1.797436474569568343e+00 -2.402006016424418702e-02 5.457617529730962591e-01 1.292280763361493192e-03 6.637820316047151614e-01 -9.674587481733636363e-01 2.025180893807344784e+00 -5.934244453215072879e-01 -1.789414339168385659e+00 -1.020884720303826487e+00 -2.440217845683994857e-01 1.619925196075960583e-01 1.007162590794014490e+00 -7.845960099047952774e-01 2.145163458242741183e-01 1.153086137586463611e+00 2.104990078948837606e+00 1.097774392994064652e+00 1.461665838879811219e-01 -1.093273464318276877e+00 -2.421369977453357303e-01 1.595319992540542575e-01 8.976623168311121947e-01 2.875377793166275509e-01 -4.575974944378093379e-01 5.173072240128079313e-01 -2.409923369503881030e-01 -5.978868124826974828e-01 -2.571287752157647155e+00 8.496447657604979664e-01 1.404092823349186503e+00 -1.564763250731678212e+00 -7.234597152360711103e-02 -6.504731520368323139e-01 8.544990529463021289e-01 -5.542164705487655496e-01 -8.449272555200534329e-01 1.374194399846974335e+00 -1.686840221714873689e+00 -4.040604807368352036e-01 -9.848547738435042831e-01 -1.176889898651527711e+00 -6.573300611883770017e-02 -1.186461259717471961e+00 9.512445196426787541e-01 -9.913198153885957042e-01 -8.021959775252250902e-01 6.079974962387797444e-01 4.878792565046609075e-01 -1.528046229576984771e-01 4.234284519302516370e-01 -2.094018228328866915e-01 2.023105486585708157e-01 1.023752266819523138e+00 -7.019348625432233479e-01 2.254222068835697534e+00 -7.753632002457474526e-01 -2.118328438518809753e-01 1.717302859661067327e-01 -3.341391156718266919e-01 -9.589657912154129216e-01 -5.542680585164623253e-01 1.213341346130981796e-01 -1.054316703507784392e-01 -1.065085970528454468e-01 1.434250719068933533e-01 -5.543363846228263059e-01 7.335926666833408882e-02 -5.534818307812859883e-01 -5.135513821811402702e-01 -4.148062955202624358e-01 1.040393286848632304e+00 -3.514476397061729318e-01 3.989606222830274773e-01 -1.041007614598408598e-01 -3.587706374415796651e-01 5.338017832202103241e-01 1.081812854508187871e-01 2.769511492195783631e-01 1.065497189259545063e+00 -1.860087869927026460e+00 3.873689972634432044e-01 -3.329003321990308545e-02 -1.045515621517857596e+00 2.181061245850511643e+00 1.143157581004959900e+00 -7.513660969937869805e-01 1.007156963896761903e+00 -1.451119789385679204e-01 -7.108121721010164651e-02 8.009934121902957394e-01 -7.963582242611266793e-01 -6.037632639252837885e-01 8.262397444292409743e-01 7.377932381917247096e-01 -1.406574564212865974e+00 -1.094597461455839804e+00 9.139108197212733042e-01 5.207838333981086310e-01 1.138743065472744398e+00 -9.416282258198470367e-02 -1.569938159051897042e+00 -6.697082322811320765e-01 1.099930755212290112e+00 6.444480040316175051e-01 -2.731313907661576112e-01 -6.251712393363276776e-01 -1.403176798100202349e+00 1.342805633807378385e+00 1.694070345667498811e-01 2.194309700794771778e-01 -1.314402170980248696e+00 1.087637148765490946e-01 -1.668165680420779506e-01 -1.089618713183933274e-01 -1.348972568990236098e+00 6.025911037434136253e-01 -4.721998734289792332e-01 1.412490616816925448e-01 9.536041343513633750e-01 3.791718989576935428e-01 5.028214075061965271e-01 3.791753067849182313e-01 -2.057100951602941485e+00 -1.088714399988101711e+00 1.830821158730010945e+00 1.574542931932557399e-01 -3.543959956921005627e-01 1.434659683011614506e+00 1.072746459156623366e+00 -3.311481029908281970e-01 9.645992411590421922e-02 -1.296418473819877515e-01 1.747526513155562566e-01 -1.322475981089982433e+00 -4.874365434098719696e-01 9.859693736052453916e-01 1.992704278774437010e-01 1.352925478348899757e+00 1.662281019538514037e+00 -2.226376876178580488e+00 9.905100544052307665e-01 -8.918547865674091302e-01 1.500082754314180644e-01 7.998083844962240452e-01 1.481429851934994435e+00 3.862076148145867638e-01 -1.146557676068022502e+00 1.337910078170042816e+00 3.913111155651957662e-01 1.252575571168180302e+00 -1.322927172166110887e+00 -1.038989722166985041e+00 5.960436176326198154e-01 6.606974615619248814e-01 -2.991317445740440673e-01 -1.061139887167400486e+00 -1.140394639595837534e+00 -3.230600584305922118e-01 -1.296776814625780538e+00 3.650723212504682902e-01 1.133962446734844365e+00 -8.104490310218642746e-01 -2.238570725854019727e+00 1.442910344144841650e+00 1.276560446849495101e+00 -1.045061446658156257e+00 -1.765221788771586531e-01 7.178885653121380717e-02 2.105226461497205215e-01 -7.505993973287027055e-02 -1.295739259897696005e+00 -6.397442672762980731e-01 9.863615635824393157e-01 4.348890325766174153e-02 8.555407070315960150e-01 -1.002794275825993786e+00 4.141423123096567016e-01 -4.403622415308207083e-01 -5.154174491804652813e-01 1.202839216478272938e-01 -1.784800534597393018e-01 -6.544101675556823761e-01 -3.903087429879604220e-01 -2.128588264913348294e+00 4.734598144473265990e-01 4.345724880179682725e-01 4.337780072274341481e-01 5.857841851519293153e-01 3.893702465499312981e-01 -6.757170965837970833e-01 -9.223147957878073955e-01 2.061767539470905408e+00 -8.664352369526462372e-01 -2.015431715689911307e+00 4.273589642985667347e-02 -7.058428478507889903e-01 -2.423901171349244210e-01 7.191893023810680408e-01 1.277758757992260463e+00 -1.799933267583930352e+00 -5.379042632330512941e-01 1.893402770096019427e+00 4.989293179643875531e-01 -1.139081264163547047e+00 -4.570991364654442002e-01 -1.809140871297268749e+00 -8.079315497785555245e-01 7.414133134518678947e-01 -4.876097017762041907e-02 -5.311679796133585985e-01 -7.757979078276907581e-01 1.278336758770152404e+00 1.935706614125066657e-02 -2.894251347054512813e-01 -5.598124503744318359e-01 -3.396694996787896770e-01 -2.725636348201527781e-01 2.982540291892936124e-01 -4.643012382420421552e-02 -1.131013595575460107e+00 3.749919071530110615e-01 8.604027133639973179e-01 -6.253789632724208181e-01 -3.471719649205481928e-01 1.335808610042355515e-01 1.753292834198670214e+00 -2.044046321089884710e+00 -1.289068478726119737e+00 -1.226298238811199398e-01 -1.374508129833377224e+00 6.375405975577133066e-01 2.213569424214993031e+00 -2.587268663619937126e+00 4.072223439615515680e-03 -3.237091209824730781e-02 1.872261583775810978e+00 8.583337924203086056e-01 -1.313818601447603429e+00 -6.829707235487927353e-01 7.951629666015170850e-01 2.825788646166770501e+00 -3.747793288958849445e-01 1.876058772522845863e-01 2.954647430111582818e+00 6.831219373834630515e-01 -7.256467110159708911e-01 -1.084012802311756118e+00 1.434299178735629066e-01 1.032585105471899523e+00 -4.317083545678528367e-01 1.513787100304667677e+00 2.129821173510573207e+00 -4.001666391678659895e-01 4.686142350052913685e-01 -3.831040076909694725e-01 -1.364267538812417913e+00 5.868441046768513303e-01 2.000674847313183013e-01 -1.239887634504633684e+00 -1.085586085548858160e+00 -1.584070487381280090e+00 1.980241605437817187e-01 -2.155493553129190776e+00 7.214711488382942184e-01 -1.065028951829557036e+00 -9.845904797139663767e-02 -2.153593624597934131e+00 -7.277372523802665416e-01 1.974801457468232935e-01 9.365357609355022817e-01 -2.232404283611487406e-01 1.117116657947698322e+00 -5.687845901957910844e-01 5.935407252166446240e-02 -1.986671098378522071e+00 1.727893582056038990e-01 9.845975422327777338e-01 4.919018332424240358e-01 -1.853449845321183606e-02 -9.796397772915020619e-02 8.504490574847274331e-01 -2.929173602872017224e-01 1.548004054778881478e-01 1.821562485119088581e+00 5.284126623431201208e-02 2.653067508580983169e+00 -3.382868002201496194e-01 -1.672682264443888345e+00 5.210932659361171559e-01 1.322059745793225938e-01 2.977126723497152128e-01 -1.422134390203219967e+00 2.306708980032136758e+00 -9.093123353863762359e-01 -9.435033875913271251e-01 6.549419416736688149e-01 -7.752533267260010019e-01 -1.543015858222319459e+00 -1.233758247618080173e+00 2.158018508018020032e-01 -6.131947817464394879e-01 1.582413173563538833e-01 9.128669082206641860e-02 -5.469413034362516912e-01 -1.030489194166722910e+00 4.474063121810076260e-01 5.707604906881659224e-01 5.384753732337076437e-01 1.468895808986713680e+00 8.681006062157931025e-02 1.091022610330619536e+00 9.443216164318298800e-01 -2.483531419943705854e-01 8.356016689781536888e-01 -4.984325580486406726e-02 3.699249914302431552e-01 7.079470360132862350e-01 -1.051002544423363272e+00 -1.527172150836116016e+00 1.113536834281469767e+00 -1.192590616620763821e+00 -1.062505441810529971e+00 -8.976004901039014161e-01 2.785877953016812070e-01 -4.521531820517795119e-01 -1.479283672134409588e+00 1.417643356187531456e+00 -1.263898568520407384e+00 -1.354013478439580753e+00 3.817545955743594233e-01 -1.739970450633788301e+00 -1.021440056944027841e+00 4.353428289776909987e-01 -2.820112964684119428e-01 -1.128998920468728517e+00 -5.220757525077934780e-01 -1.145669030741853917e-01 -8.479828439474803581e-01 -1.434481126012702723e-01 1.344777275652707382e-01 -7.497015048608740399e-03 -2.731307173591344117e-01 1.087816524471633350e+00 8.880526964370563547e+00 1.667042057374994357e+01 3.042044399378120545e+01 3.896223029012918460e+01 5.901775394589964918e+01 8.401495262089045468e+01 1.052230060759018500e+02 1.254547803913979607e+02 1.439306423819381848e+02 1.573360695084723773e+02 1.901380016010014629e+02 2.139751680713628446e+02 2.334518977448646240e+02 2.691687597334802717e+02 3.005022471649726867e+02 3.284552450574926752e+02 3.672192588523346330e+02 3.958909298293428378e+02 4.205057531662316137e+02 4.545372094690727636e+02 4.786452730190010243e+02 5.093702708972261917e+02 5.443338142314418064e+02 5.697658466965076514e+02 6.093386164046353315e+02 6.558188535543672515e+02 6.859082996435796531e+02 7.096922514139445184e+02 7.448592141622139025e+02 7.826647184562392567e+02 8.118415409293240828e+02 8.441043623509392546e+02 8.752942957212217152e+02 9.070771277593838704e+02 9.314402493338573095e+02 9.805711568807676031e+02 1.008433020032102377e+03 1.037571912005502554e+03 1.076714717387301789e+03 1.111915270019101399e+03 1.154442755440155224e+03 1.190196212782183920e+03 1.239489477750725655e+03 1.254081239100342827e+03 1.297603635845912549e+03 1.328688450691167645e+03 1.353399457874926156e+03 1.386629313173451237e+03 1.406979209506002690e+03 1.453309098863104282e+03 1.485820813129028920e+03 1.508905339592718519e+03 1.540648314123617638e+03 1.581606253424061151e+03 1.608478362601019398e+03 1.642795414384052037e+03 1.682932278790391138e+03 1.726376150006949956e+03 1.744099761892425704e+03 1.795030021445399143e+03 1.821031982455855314e+03 1.864012751685767626e+03 1.880564467811137092e+03 1.914013663900391066e+03 1.936078437010434527e+03 1.978154645039957586e+03 2.002093640499959974e+03 2.031742305796221444e+03 2.057402019339141589e+03 2.092802448632276992e+03 2.127717602151574738e+03 2.158317761365892693e+03 2.182805467885720191e+03 2.230888667195625203e+03 2.275382358142092471e+03 2.301950886246667778e+03 2.336488154465524076e+03 2.367982430303070942e+03 2.383371049248579766e+03 2.434385739605105755e+03 2.453977073343495704e+03 2.473429684121834725e+03 2.517881891227756569e+03 2.556809640265649705e+03 2.570339448979625558e+03 2.587553323648915011e+03 2.619949760493300346e+03 2.638224928525659834e+03 2.669084202212600303e+03 2.703414750814126364e+03 2.714269579705149681e+03 2.748715377474844445e+03 2.774990928543194968e+03 2.783923761429646675e+03 2.798407159605608285e+03 2.828109504385644414e+03 2.870452122996838625e+03 2.898113858035652356e+03 2.901510489989662801e+03 2.914717914471605127e+03 2.949236128067310347e+03 2.952882891537876276e+03 2.988280460076888176e+03 3.008773594267581302e+03 3.038120985873489190e+03 3.057132507711658036e+03 3.060083407210416226e+03 3.090073828797526858e+03 3.116581330077848179e+03 3.151518702430500980e+03 3.186770955053801572e+03 3.210898600945539783e+03 3.251722517551433157e+03 3.271339281106806993e+03 3.266673310994799067e+03 3.280592226639609635e+03 3.298558589404352460e+03 3.321141640814720176e+03 3.359687080381891064e+03 3.381250819339822101e+03 3.405299834455518521e+03 3.426889580635055609e+03 3.441271425577624086e+03 3.444054283204244712e+03 3.466915476813244368e+03 3.487890951488685005e+03 3.529813467738262716e+03 3.539877931622178494e+03 3.552994512865846445e+03 3.551785816031630475e+03 3.558213685288634224e+03 3.571934106108106334e+03 3.596028251704321065e+03 3.618352932063789922e+03 3.635219103563797489e+03 3.663998362216119403e+03 3.674067942838258659e+03 3.680287935621637644e+03 3.696545736966479126e+03 3.743370811831535775e+03 3.743069439908766981e+03 3.749779101990284289e+03 3.754181437351738623e+03 3.777464832125792327e+03 3.791221069556104339e+03 3.787540380615443155e+03 3.795002923312511939e+03 3.812413701065494024e+03 3.839333046411141822e+03 3.857736245261167369e+03 3.877123184460275297e+03 3.872812121583674525e+03 3.888902433169263531e+03 3.907538430132979101e+03 3.920751386096709211e+03 3.924418407631968876e+03 3.938866222802939774e+03 3.941296183295620722e+03 3.954586537507436788e+03 3.979431900071043856e+03 3.997229153956300706e+03 3.996673530140190451e+03 4.007736330852559604e+03 4.031335136665865775e+03 4.042329430237709403e+03 4.061935722523717686e+03 4.077492475761343485e+03 4.105805087801192713e+03 4.125008268904813121e+03 4.132172797123887904e+03 4.156815399693064137e+03 4.169982061150859408e+03 4.194312598378622170e+03 4.208673971957205140e+03 4.230315601801128651e+03 4.230037791711640239e+03 4.248560943466011850e+03 4.254381066581842788e+03 4.287301530596027987e+03 4.294059090825729072e+03 4.299756083311094699e+03 4.336411167623826259e+03 4.311416723247132722e+03 4.332519940145676628e+03 4.344103036935362979e+03 4.357367983822809038e+03 4.370163736522526960e+03 4.386049990724689451e+03 4.377087846375859954e+03 4.408103103002630633e+03 4.432905681855761941e+03 4.439009143742526248e+03 4.452888516115588573e+03 4.462174985945572189e+03 4.465441491979006969e+03 4.464987944282464014e+03 4.492929518586185623e+03 4.488395195523867187e+03 4.490254333353082075e+03 4.509264884950404848e+03 4.504555119192895290e+03 4.489326055418116994e+03 4.514556627945033142e+03 4.524633903039869438e+03 4.565152144565689923e+03 4.562393661050843548e+03 4.578319038644866851e+03 4.592818995136233752e+03 4.614175802909873710e+03 4.613375790056387814e+03 4.633366208532105702e+03 4.634772641918709269e+03 4.640378702434245497e+03 4.665399825855621202e+03 4.683193293202059976e+03 4.705669905843810739e+03 4.705080310683038078e+03 4.719217945951629190e+03 4.714398121654650822e+03 4.744151546526575657e+03 4.753718898472214278e+03 4.760052021982450242e+03 4.775526901231150077e+03 4.779332524589876812e+03 4.800310702798513375e+03 4.804625223515330617e+03 4.822559118689548995e+03 4.854183143033247688e+03 4.838974923034175845e+03 4.850010935729643279e+03 4.839479449318111620e+03 4.864475613819548016e+03 4.852017880009274450e+03 4.869890720478871117e+03 4.882703715073519561e+03 4.892986127657371981e+03 4.899038261261385742e+03 4.909921341420335921e+03 4.917635371985851634e+03 4.894775059164315280e+03 4.901949092645196288e+03 4.920852150969270951e+03 4.917029653619563760e+03 4.921273270076705558e+03 4.915007073009405758e+03 4.954467458582376821e+03 4.942408450282060585e+03 4.951982858160361502e+03 4.952937664701591530e+03 4.975707483552067970e+03 4.975831774278633020e+03 4.998343921749175934e+03 4.991228605704206529e+03 4.995624612591309415e+03 4.996513197152503380e+03 4.999527532376631825e+03 5.019170657730623134e+03 5.031538831129626487e+03 5.043930200337258611e+03 5.039260037924124845e+03 5.037036598223242436e+03 5.051147386459628251e+03 5.068962304034162116e+03 5.069632392913887088e+03 5.062599647873535105e+03 5.064179466058707476e+03 5.062091435596217707e+03 5.067647667354246551e+03 5.085942702346784245e+03 5.083678041812247102e+03 5.111499058282282931e+03 5.111681040283678158e+03 5.108348443701597716e+03 5.113445796723623062e+03 5.128923459180280588e+03 5.132449906636873493e+03 5.136827983471651351e+03 5.138660819423910652e+03 5.142696512156139761e+03 5.149342555745443860e+03 5.136841901605517705e+03 5.163092773856349595e+03 5.173409146605229580e+03 5.177425640427040889e+03 5.169380676588551978e+03 5.182325406941073197e+03 5.175625516053761203e+03 5.165554129636383550e+03 5.154351109187065049e+03 5.169403011141372190e+03 5.179738557770423540e+03 5.175199733864208611e+03 5.200122730605858123e+03 5.181680972642828237e+03 5.181518892074243013e+03 5.175559791540569677e+03 5.193141184306689865e+03 5.186752310171167665e+03 5.192843305529835561e+03 5.177306044832962471e+03 5.189146512692149372e+03 5.211200792210624058e+03 5.194443488980577058e+03 5.207529348697754358e+03 5.218380623110439956e+03 5.219334906857668102e+03 5.218831392667379077e+03 5.223143507198799853e+03 5.221457121509139142e+03 5.212810997963874797e+03 5.224812474163562001e+03 5.221722704350529057e+03 5.240569748070663991e+03 5.255784784367895554e+03 5.261554072612634627e+03 5.244415600248046758e+03 5.258790675711275981e+03 5.262092776213822617e+03 5.284728292325812617e+03 5.280779364495623668e+03 5.284871652921307941e+03 5.297227713373343249e+03 5.303302664361553070e+03 5.330615098109823521e+03 5.335742290930237687e+03 5.326096465125834584e+03 5.331019994495185529e+03 5.337735851708986047e+03 5.362507664603687772e+03 5.360649363118974179e+03 5.342649651304189319e+03 5.356554518792609088e+03 5.397453495134167497e+03 5.410015348069794527e+03 5.410824000925635119e+03 5.422968800456634199e+03 5.450059354596163757e+03 5.469197217346834805e+03 5.506724471566129068e+03 5.469200291514316632e+03 5.472993194132971439e+03 5.481587541653164408e+03 5.475848476955568003e+03 5.491108086645343064e+03 5.482538953713067713e+03 5.481141725784462324e+03 5.507841624103578397e+03 5.484209785890482635e+03 5.484171650754221446e+03 5.505843858886961243e+03 5.483021067627320917e+03 5.481005490831958923e+03 5.507049051285477617e+03 5.500978261689042483e+03 5.505635815095410180e+03 5.491223258636369792e+03 5.491765512998418671e+03 5.501545602246816998e+03 5.525023837865415771e+03 5.529811761986152305e+03 5.531915809710784742e+03 5.547645010622533846e+03 5.552665963495805954e+03 5.550068551492693587e+03 5.568656302647799748e+03 5.569740653642382313e+03 5.589504226343516166e+03 5.574801424278879495e+03 5.580867480182264444e+03 5.590219088869741427e+03 5.568177257752282458e+03 5.576253737394039490e+03 5.560443443214412582e+03 5.570105430115817398e+03 5.555043685195285434e+03 5.578050315423340180e+03 5.585898626447207789e+03 5.610793692310505321e+03 5.588849588206115186e+03 5.577672851101875494e+03 5.569567161090782974e+03 5.577744435835824333e+03 5.572602499136419283e+03 5.552616310952445929e+03 5.542133762111348915e+03 5.564673153378695133e+03 5.557694469933744585e+03 5.557300673241087679e+03 5.559892477123141362e+03 5.575989443985830803e+03 5.565027345816688467e+03 5.596383092308176856e+03 5.618158048288971258e+03 5.616811276437331799e+03 5.606989438250491730e+03 5.598667247927839526e+03 5.614376143520907135e+03 5.604644246051397204e+03 5.616639427832485126e+03 5.610515115064375095e+03 5.596490885332864309e+03 5.590143132986088858e+03 5.580182797106033831e+03 5.584688202801667103e+03 5.605280542556297405e+03 5.582414362205549878e+03 5.580766039353950873e+03 5.577358792473782160e+03 5.572900555797811649e+03 5.575525317217926386e+03 5.589216370726024252e+03 5.597010372411565186e+03 5.596150370258180374e+03 5.593007209714676719e+03 5.606592928955667048e+03 5.600404981420762851e+03 5.583471335639210338e+03 5.596529085012720316e+03 5.611270687522435765e+03 5.601975032736673711e+03 5.624546864660339452e+03 5.614208631376393896e+03 5.623553588223597217e+03 5.644182217641680836e+03 5.616550735231769067e+03 5.641429631940523905e+03 5.623119520359245143e+03 5.647290802795414493e+03 5.631306397739491331e+03 5.622906524906483355e+03 5.634117925295056011e+03 5.646685792142043283e+03 5.636463317744800406e+03 5.640722602994533190e+03 5.644054081326946289e+03 5.640623469686536737e+03 5.674580227469357851e+03 5.671277809510771476e+03 5.653363354984807302e+03 5.652977645564964405e+03 5.685288494219373206e+03 5.683944561441508085e+03 5.676620345377341437e+03 5.687362728080366651e+03 5.669462681026283462e+03 5.701313260478485972e+03 5.692845554781940336e+03 5.670763337906665583e+03 5.682901665724394661e+03 5.682620176756377077e+03 5.674316040017080923e+03 5.684760143782375053e+03 5.661725166427690056e+03 5.672164176393333037e+03 5.680806221264234409e+03 5.676976909663854713e+03 5.668749085838639985e+03 5.668679687318507604e+03 5.665937222222342825e+03 5.637511101671375400e+03 5.639835561226713253e+03 5.632232519000035609e+03 5.635856156893511979e+03 5.648616282213743943e+03 5.648359009337153111e+03 5.642811017408584121e+03 5.649568221655150410e+03 5.655809358032788623e+03 5.657550426748701284e+03 5.646687768506866632e+03 5.663473252319723542e+03 5.645335185483163514e+03 5.669918724478197873e+03 5.676552721535173987e+03 5.662443074355915996e+03 5.692961600070231725e+03 5.702191195702460391e+03 5.704661259899570723e+03 5.705128947693733608e+03 5.710586830313256542e+03 5.706001302918715737e+03 5.685913652807019389e+03 5.701757692956952269e+03 5.677767897142999573e+03 5.685577043460466484e+03 5.693324930662327461e+03 5.690968608345841858e+03 5.682042525853767074e+03 5.697063228011867068e+03 5.670708420706108882e+03 5.684214341156112823e+03 5.669588972274244952e+03 5.656685961539384152e+03 5.663074832609323494e+03 5.655201027658385101e+03 5.698210805231363338e+03 5.677553639976330487e+03 5.661496530737232206e+03 5.646487775838475500e+03 5.654045555618218714e+03 5.644538823215463708e+03 5.652151942539739139e+03 5.633865973588541237e+03 5.615943550173155927e+03 5.611760719626473474e+03 5.606760003866543229e+03 5.608841749391941448e+03 5.612298600944618556e+03 5.600418020758812418e+03 5.599262902513424706e+03 5.612682720983234503e+03 5.615083398734688672e+03 5.601780577474134589e+03 5.597754404459255056e+03 5.620917670472147620e+03 5.624638747701867032e+03 5.625238107223427505e+03 5.615044119990539912e+03 5.621726456708251135e+03 5.634436445135619579e+03 5.645491470209647559e+03 5.654092222732881055e+03 5.611840077622867284e+03 5.648658308333125206e+03 5.635452672168581557e+03 5.629769745738533857e+03 5.643639905551875927e+03 5.647415166016658986e+03 5.678438890191284372e+03 5.674340296228714578e+03 5.686083339755846282e+03 5.664822597570319886e+03 5.649653485366986388e+03 5.641969562317434793e+03 5.633017145987952063e+03 5.633412910126454335e+03 5.634270537024939586e+03 5.651106736902609555e+03 5.624733507822678803e+03 5.639059162155756894e+03 5.615090221307663342e+03 5.624334105686188195e+03 5.619875011133134649e+03 5.596146422009381240e+03 5.581804189217162275e+03 5.601948983729352221e+03 5.592791871998582792e+03 5.584414477012921452e+03 5.606444400091791067e+03 5.611235696068561992e+03 5.615603646002441565e+03 5.600520752794757755e+03 5.617538901702839212e+03 5.602618230562731696e+03 5.609443160325959980e+03 5.603631925102219611e+03 5.590888301400739692e+03 5.599303619323953171e+03 5.611914998454717534e+03 5.602921035457925427e+03 5.583764167406775414e+03 5.605171701132519047e+03 5.599591321341611547e+03 5.614690753040888922e+03 5.610201605989226664e+03 5.563596833180250542e+03 5.571574282907972702e+03 5.570240052585751073e+03 5.589054382769884796e+03 5.591433522722730231e+03 5.599919915344318724e+03 5.609082965690912715e+03 5.621995660172551652e+03 5.625812770066140729e+03 5.618572744839558254e+03 5.632705137230837863e+03 5.637909400226443722e+03 5.634840581912551897e+03 5.631749228494022645e+03 5.632688510959543237e+03 5.635833403197252665e+03 5.640484570076268028e+03 5.648601871551656586e+03 5.637467658061442307e+03 5.622580847510304920e+03 5.626618605624374140e+03 5.608580275183976482e+03 5.626160825842212034e+03 5.599764459268754763e+03 5.602979552236824929e+03 5.594891188789425541e+03 5.588704013072686394e+03 5.586361118367231938e+03 5.610820946791667666e+03 5.591833907326858025e+03 5.610950349797087256e+03 5.617662176747932790e+03 5.620099821340636481e+03 5.624681970685710439e+03 5.601819589498612004e+03 5.605164429966118405e+03 5.601059449457011397e+03 5.590467019638043894e+03 5.595439135302189243e+03 5.596489831881687678e+03 5.582601348133854117e+03 5.593090294381606327e+03 5.606167390996768518e+03 5.594515627863594091e+03 5.582695702661930227e+03 5.599943194709439922e+03 5.602251268667165277e+03 5.590894421508741289e+03 5.584181145983166061e+03 5.617789734362449053e+03 5.625719230669075841e+03 5.641173066353745526e+03 5.614506711282309880e+03 5.645895570302254782e+03 5.658736941270318312e+03 5.665304280686726997e+03 5.664885431454263198e+03 5.672672473687703132e+03 5.688729993361095694e+03 5.698822777955700076e+03 5.679843399567134838e+03 5.667053072931939823e+03 5.669447954330894390e+03 5.665035558540525926e+03 5.663591246194736414e+03 5.675840280458276538e+03 5.670374311292514903e+03 5.664400820661217040e+03 5.662081139918738700e+03 5.650544860076025543e+03 5.666971768380337380e+03 5.652032515140998839e+03 5.646876291146825679e+03 5.649999137276457986e+03 5.654302957701435844e+03 5.639855150107903683e+03 5.652705158617729467e+03 5.662657251671842459e+03 5.652668656001358613e+03 5.659911227042793143e+03 5.615235658315332330e+03 5.618800119940969125e+03 5.634592891621967283e+03 5.631551997689826749e+03 5.635480989735180628e+03 5.635301072217467663e+03 5.615169290493255176e+03 5.631070435389234262e+03 5.628599139725361965e+03 5.641071048892657927e+03 5.636231729044978238e+03 5.632365809052514123e+03 5.637542077691582563e+03 5.649251966613805052e+03 5.658237024972271684e+03 5.653129283842715267e+03 5.663238754757530842e+03 5.644969754097607620e+03 5.643357868491600129e+03 5.628507124023458346e+03 5.646762864958982391e+03 5.623242969501813604e+03 5.628067525725929045e+03 5.610842348100397430e+03 5.643209533537065909e+03 5.626899110344599649e+03 5.644968488084997261e+03 5.631429657138520270e+03 5.633134833816616265e+03 5.656089391604488810e+03 5.649837281565904959e+03 5.635072578561786031e+03 5.621114923570997234e+03 5.615791153680326715e+03 5.641775369403337208e+03 5.637220054178965256e+03 5.607518662111894628e+03 5.610348025445899111e+03 5.585978312515467223e+03 5.618666197342099622e+03 5.612463957470806236e+03 5.607781291207403228e+03 5.606548211691114375e+03 5.601105637649805431e+03 5.590948423901651040e+03 5.586589719500396313e+03 5.580654351605107877e+03 5.585456585706198894e+03 5.573623150326439827e+03 5.578790745133851487e+03 5.597176018186407418e+03 5.596353366347047086e+03 5.596547203859714500e+03 5.600330656443902626e+03 5.598834013283405511e+03 5.602648463266315048e+03 5.590559787996632622e+03 5.614836483222229617e+03 5.626866113622463672e+03 5.606241082305735290e+03 5.612504236756587488e+03 5.607995851586842946e+03 5.645143250892196193e+03 5.625386299019900434e+03 5.637076041579143748e+03 5.645192334225782361e+03 5.657053646012102035e+03 5.676453313240433090e+03 5.668080340251077359e+03 5.649572136866537221e+03 5.677144003227252142e+03 5.661328722466259023e+03 5.688063712059274621e+03 5.679797940353438207e+03 5.705616498820198103e+03 5.688723510379674735e+03 5.679262267346492081e+03 5.672479579673073204e+03 5.678044929887410035e+03 5.669897026902695870e+03 5.705312549708797633e+03 5.675094992933235517e+03 5.659159406185640364e+03 5.708118600921455254e+03 5.689157803594739562e+03 5.689068455301217909e+03 5.696390145148380725e+03 5.680220461136769700e+03 5.692726811950716183e+03 5.676996043481977722e+03 5.667536851482837847e+03 5.663616519238298679e+03 5.674747157847859853e+03 5.646302606972038120e+03 5.685533646684113592e+03 5.664741871250084841e+03 5.668183190162400024e+03 5.678266459749449496e+03 5.677989401220208492e+03 5.683821436147128225e+03 5.702770595026086085e+03 5.681349732739686260e+03 5.700415028716492998e+03 5.690800134375157540e+03 5.687575584071026242e+03 5.668584563842147872e+03 5.695633048965482885e+03 5.706681465234106327e+03 5.698953485421597179e+03 5.686998714760408802e+03 5.702752370612832237e+03 5.684695018682732552e+03 5.699184176767564168e+03 5.695454977389029409e+03 5.716495226190716494e+03 5.715053010780069599e+03 5.718065188524727091e+03 5.707439332711362113e+03 5.690601468139997451e+03 5.698768404927894153e+03 5.695406452028978492e+03 5.699323803646102533e+03 5.689478790037714134e+03 5.702459884238000086e+03 5.710426041321336925e+03 5.698233377295386163e+03 5.711583719078190370e+03 5.731012463918995309e+03 5.750868968604830116e+03 5.729377100444327880e+03 5.723683181289675304e+03 5.748462786117424002e+03 5.736680476152422671e+03 5.736545502163239689e+03 5.748919729879961778e+03 5.747420468433791029e+03 5.726764125522307950e+03 5.731537330635027502e+03 5.729686362618691419e+03 5.709975202500456362e+03 5.727804867288021342e+03 5.743205966234190782e+03 5.727236423132370874e+03 5.710638824990803187e+03 5.712512158546007413e+03 5.711102146809288570e+03 5.724186511214880738e+03 5.723976101762231337e+03 5.743594319051894672e+03 5.737455192882419396e+03 5.736212419926431721e+03 5.706516380007030421e+03 5.722480834230460459e+03 5.726547043371151631e+03 5.737852837397750591e+03 5.710084500606238180e+03 5.731498903244206303e+03 5.743462479911650917e+03 5.746976942948216674e+03 5.733848795526382673e+03 5.731653798001601899e+03 5.749002351487282795e+03 5.747996377321663203e+03 5.752817191463826020e+03 5.747086962920974656e+03 5.738957695893548589e+03 5.726891477011137795e+03 5.733093176702252094e+03 5.715295646373507225e+03 5.737575241890447614e+03 5.735692188358799285e+03 5.709196363903413840e+03 5.713415574615097285e+03 5.720548246962916892e+03 5.726783726632064827e+03 5.733265052454677061e+03 5.719986410294783127e+03 5.734556279584418917e+03 5.739330278950034881e+03 5.750018537376429776e+03 5.761159760107123475e+03 5.756606673088609568e+03 5.766053149882140133e+03 5.770460683473000245e+03 5.775457138542543362e+03 5.772978526852328287e+03 5.759563667796512163e+03 5.740520674358176620e+03 5.759928713047692327e+03 5.770327995397825362e+03 5.778910582986160080e+03 5.781856074697882832e+03 5.812137034034537464e+03 5.787611466338218634e+03 5.799158938667725124e+03 5.801321867235923492e+03 5.815394954048953878e+03 5.804181315131871997e+03 5.808777944787919296e+03 5.786350198866427490e+03 5.786884519527640805e+03 5.792302517344505759e+03 5.779406684122855950e+03 5.785022158682925692e+03 5.784996035840231343e+03 5.786692467295079950e+03 5.792582114236268353e+03 5.804901318863398956e+03 5.799225029451718001e+03 5.781071331508744152e+03 5.778734079583068706e+03 5.770010793157666740e+03 5.757471415083129614e+03 5.766911216031481672e+03 5.760322621619871825e+03 5.778834081041396530e+03 5.749561160920097791e+03 5.739186901709985250e+03 5.753753307031222903e+03 5.711968195651046699e+03 5.715512695069352958e+03 5.706343372796014592e+03 5.727610795709075319e+03 5.723454464259693850e+03 5.700973291809632428e+03 5.697307331740111294e+03 5.683380584480463767e+03 5.698985883389514129e+03 5.700752992239771629e+03 5.714405336541282850e+03 5.729932704248275513e+03 5.716704540438397089e+03 5.710242351268064340e+03 5.693298320868391784e+03 5.700239181245978216e+03 5.682372423596101726e+03 5.663396317729518159e+03 5.687750782876051744e+03 5.683690387992312026e+03 5.718193987359568382e+03 5.713878600873548748e+03 5.700029873717853661e+03 5.692894216450060412e+03 5.709192961783808641e+03 5.702357795214804355e+03 5.694749567261240372e+03 5.697904548008940765e+03 5.708186655432149564e+03 5.701380231859497144e+03 5.699280545412297215e+03 5.727844275540875060e+03 5.713187207544283410e+03 5.695298609184951601e+03 5.708358888465927521e+03 5.729218439636777475e+03 5.740134694684427814e+03 5.735263164226642402e+03 5.746081697428209736e+03 5.751599150499685493e+03 5.738855025290694357e+03 5.730253721451713318e+03 5.730811987752682398e+03 5.727150798476981436e+03 5.743651925263079647e+03 5.748909948660828377e+03 5.737908634971477113e+03 5.719700889474805990e+03 5.708567534967164647e+03 5.722853326341452885e+03 5.737856995786785774e+03 5.722626290925362810e+03 5.733630726476626478e+03 5.718274881395684133e+03 5.728281169203087302e+03 5.705393194230746303e+03 5.709635487556176486e+03 5.691349526893849543e+03 5.691857098720957765e+03 5.696597195848829870e+03 5.682730594556717733e+03 5.687922190937674713e+03 5.665706346626540835e+03 5.653632600135514622e+03 5.655482190893227198e+03 5.642587197765355995e+03 5.648736465878674608e+03 5.630281965964889423e+03 5.652324515617066027e+03 5.665435050505615436e+03 5.668293453266723191e+03 5.648931398847763376e+03 5.675202264855999601e+03 5.689354917959572049e+03 5.689161136094695394e+03 5.704812018551190704e+03 5.702753230954485844e+03 5.700475772059672636e+03 5.691534924719147057e+03 5.678685817745252280e+03 5.671076208355441850e+03 5.697470392525333409e+03 5.687984397773358978e+03 5.678784533477224613e+03 5.684033907307877598e+03 5.678153150912566161e+03 5.672271849330974874e+03 5.675510637441030667e+03 5.681150739974203134e+03 5.684341727721171992e+03 5.699591650048882002e+03 5.696728355665615709e+03 5.697383260661453278e+03 5.710073124761681356e+03 5.687361267812101687e+03 5.693591857175327277e+03 5.684137219441631714e+03 5.700079690117229802e+03 5.662459651107395075e+03 5.666296092345745819e+03 5.672810773259016059e+03 5.648292588509651068e+03 5.664126827608351959e+03 5.642725566217767664e+03 5.641179995904604766e+03 5.653124196450165073e+03 5.663036544436430631e+03 5.625733151305706087e+03 5.633826938028421864e+03 5.625113190693028628e+03 5.632072084063686816e+03 5.634789541527620713e+03 5.612497590010833846e+03 5.624084888007854715e+03 5.622168687495263839e+03 5.636926049236740255e+03 5.655213302817693148e+03 5.632532946880266536e+03 5.677213467396903070e+03 5.651897253409541918e+03 5.658469130836778277e+03 5.662448744881440689e+03 5.658063301704809419e+03 5.660383496948410539e+03 5.640878486318546493e+03 5.635473967650378654e+03 5.649277285141532957e+03 5.650615898347885377e+03 5.611419440208359447e+03 5.606690387457780162e+03 5.618984919404091670e+03 5.613850815099944157e+03 5.620118782483277755e+03 5.618813183760460561e+03 5.624153580534827597e+03 5.628379790516237335e+03 5.634807147421272020e+03 5.620763735350881689e+03 5.625627275467427353e+03 5.638286557588048709e+03 5.619508715518069948e+03 5.608770756973268362e+03 5.601362227132107364e+03 5.607371548933600934e+03 5.600237765603007574e+03 5.618591333594461503e+03 5.605936223214503116e+03 5.592200227529568110e+03 5.608761435534783232e+03 5.595134544343799462e+03 5.595886451444142949e+03 5.596220166627404069e+03 5.577431922218781438e+03 5.593759733308907016e+03 5.596045726915479463e+03 5.575724634189876269e+03 5.581802668738967441e+03 5.555413601975845268e+03 5.552663919478161915e+03 5.555685781452952142e+03 5.556247966835481748e+03 5.543988758638206491e+03 5.558929802946564450e+03 5.530319397793091412e+03 5.554966572333096337e+03 5.583825111157811989e+03 5.580207024551285940e+03 5.572475283315354318e+03 5.589615293325723542e+03 5.584155274965693025e+03 5.569753548271391082e+03 5.571323333017663572e+03 5.586847677339546863e+03 5.578403650821247538e+03 5.588424576144223465e+03 5.594515872746468631e+03 5.588256916340881617e+03 5.569172382516602738e+03 5.559599041280707752e+03 5.546496682405605497e+03 5.562020636244376874e+03 5.580340920705811186e+03 5.549495874224963700e+03 5.554491758801018477e+03 5.565937447695995616e+03 5.539426941548096693e+03 5.533501872263089354e+03 5.522071729078767930e+03 5.561719713012729699e+03 5.549651774418828609e+03 5.583334710615088625e+03 5.590519465982271868e+03 5.599132545813715296e+03 5.592534032604178719e+03 5.613496385241661301e+03 5.605217044988987254e+03 5.601618287958609471e+03 5.606654753241798062e+03 5.602961953287928736e+03 5.627341950766897753e+03 5.617419607902093048e+03 5.614980858888129660e+03 5.625087478733408716e+03 5.615064982309336301e+03 5.631183414119345798e+03 5.624059210755773165e+03 5.599431539542509199e+03 5.608785514303661330e+03 5.625578648699551195e+03 5.623756393787110028e+03 5.626573013148256905e+03 5.619582619757013163e+03 5.621564908989977084e+03 5.630481673221829624e+03 5.613294060462239031e+03 5.611081977787679534e+03 5.632720630091349449e+03 5.614173849713370146e+03 5.596386728694653357e+03 5.603406526164109891e+03 5.596261867047332089e+03 5.609751627722091143e+03 5.626089779844793156e+03 5.601977201603681351e+03 5.610819701895128674e+03 5.625972493482217033e+03 5.616851601670902710e+03 5.626709002714676899e+03 5.602812008882157897e+03 5.636792071900871633e+03 5.636408063634892642e+03 5.640088971621757992e+03 5.671953089824842209e+03 5.681740834745330176e+03 5.673973075610385422e+03 5.667600520607321414e+03 5.654118205437609504e+03 5.657856744524023270e+03 5.644747192514263588e+03 5.655938932168136489e+03 5.656919433243943786e+03 5.675879150245757046e+03 5.655519133969319228e+03 5.653023185251255200e+03 5.640070321361929928e+03 5.656842187481144720e+03 5.651309482547983862e+03 5.629344435833282660e+03 5.629242506800414048e+03 5.640902963390137302e+03 5.649297987035562983e+03 5.613966318674511967e+03 5.607491709150848692e+03 5.636070135756476702e+03 5.639991900346316470e+03 5.634170707286992183e+03 5.614367618133978795e+03 5.627739793893987553e+03 5.620356291229977614e+03 5.627033160372938255e+03 5.633940677434256941e+03 5.628382738053196590e+03 5.624004349692437245e+03 5.630629822328483897e+03 5.624616901351091656e+03 5.615240719965575408e+03 5.634335073050458050e+03 5.614163720764781829e+03 5.584808361293994494e+03 5.578978595445201790e+03 5.571303148030122429e+03 5.578163570194667045e+03 5.569449310120590781e+03 5.569104207633424267e+03 5.582192051008253657e+03 5.570033555407565473e+03 5.571748048743582331e+03 5.582048943762891213e+03 5.574726343353023367e+03 5.574430564316977325e+03 5.573399155278322723e+03 5.591097318441801690e+03 5.592518200796123892e+03 5.605263200714014602e+03 5.609468176211992613e+03 5.615554084862063064e+03 5.620217910012373068e+03 5.629156643862460442e+03 5.605395770539737896e+03 5.623509836085550887e+03 5.628883841035642035e+03 5.628193559902875677e+03 5.626365688030670754e+03 5.637822235648551214e+03 5.632222707744833315e+03 5.646430684629352072e+03 5.654359071876635426e+03 5.648474124093144383e+03 5.668312108144510603e+03 5.664036869530499644e+03 5.666636271466641119e+03 5.677871612775611538e+03 5.675698968733154288e+03 5.698465269060429819e+03 5.679614217603761062e+03 5.688338816043532461e+03 5.697659564487643365e+03 5.679728501133128702e+03 5.666420348587415901e+03 5.696884562012880451e+03 5.697966785066906596e+03 5.722907603882787043e+03 5.728411407712215805e+03 5.726537983000850545e+03 5.732272662355039756e+03 5.738196972984953391e+03 5.727750898312549907e+03 5.739076061073539677e+03 5.750560950743484682e+03 5.716864513651448760e+03 5.708056333457093388e+03 5.726199283926441240e+03 5.718166537773126038e+03 5.722658263385578721e+03 5.715696144979611745e+03 5.693606180378534191e+03 5.684724245233391230e+03 5.699852042520802570e+03 5.694235386460171867e+03 5.716019926241151552e+03 5.700673974623658069e+03 5.715118408804795763e+03 5.711834064079071140e+03 5.700637584987118316e+03 5.715172454286691391e+03 5.696382020278602795e+03 5.695703716671172515e+03 5.692921870817287527e+03 5.713410881908964257e+03 5.698330961117834704e+03 5.700374888038772951e+03 5.699823082123058157e+03 5.684226724065743838e+03 5.716601669297997432e+03 5.680257481099828510e+03 5.679240816536922466e+03 5.681917007643184661e+03 5.690232381358527164e+03 5.700946096839369602e+03 5.702161763752738807e+03 5.708580029642221234e+03 5.705639573758464394e+03 5.688533431091625971e+03 5.696878414344146222e+03 5.705311096709764570e+03 5.711642343396388242e+03 5.709996693228987169e+03 5.746084469287695356e+03 5.736699243549120183e+03 5.758504853719045968e+03 5.794424250169518928e+03 5.812403161402613478e+03 5.801316792818371141e+03 5.758462804265608611e+03 5.754555528105339363e+03 5.769628791735447521e+03 5.781839884335818169e+03 5.781931220287274300e+03 5.781283635780123404e+03 5.757466199754778245e+03 5.776094712962853009e+03 5.789245816024495070e+03 5.765444990488699659e+03 5.736489479620970997e+03 5.761240471968533711e+03 5.743858631201264870e+03 5.752438067591850086e+03 5.757428502270049648e+03 5.774115271933425902e+03 5.739976432100832426e+03 5.750325346430518948e+03 5.758630695271595869e+03 5.769349932968741086e+03 5.770065455344569273e+03 5.776364625307036476e+03 5.788158041754811165e+03 5.778353122981025990e+03 5.798704100110992840e+03 5.788217917631135606e+03 5.782763817721216583e+03 5.779347749727500741e+03 5.788185326954354423e+03 5.766464615401796436e+03 5.768684285934039508e+03 5.767175998759939830e+03 5.750355367685871897e+03 5.761151678260234803e+03 5.788821706590875692e+03 5.773765336251491135e+03 5.752285804217526675e+03 5.788960697420809993e+03 5.791974119229756980e+03 5.794451031129112380e+03 5.766107927232639668e+03 5.729071579492068850e+03 5.743899510362838555e+03 5.754254416753085025e+03 5.746435409491217797e+03 5.757784326941631662e+03 5.746160013023757529e+03 5.759257925731640171e+03 5.759211049144408207e+03 5.727733153763144401e+03 5.718866717303862060e+03 5.721613184701614045e+03 5.733006395487290320e+03 5.733117572689367080e+03 5.724852680888575378e+03 5.744234575045227757e+03 5.739263945409226835e+03 5.727744129671766132e+03 5.751539695717334325e+03 5.757364326005965268e+03 5.759364582993343902e+03 5.746220387209261389e+03 5.734086942739732876e+03 5.727902385522526856e+03 5.727084335796281266e+03 5.736740190096706101e+03 5.749177359631281433e+03 5.728904366682149885e+03 5.743099185411917460e+03 5.747092205340726650e+03 5.730941280912555158e+03 5.768445575818125690e+03 5.778678858116959418e+03 5.794954681075138978e+03 5.789204656449145659e+03 5.809234584422144508e+03 5.790853381553826694e+03 5.808444324561816757e+03 5.786603465333088934e+03 5.799163378650664527e+03 5.790243668037944190e+03 5.770834439510793345e+03 5.775800601363185706e+03 5.772318759467405471e+03 5.771499623118555974e+03 5.757028931754663063e+03 5.759739399806489018e+03 5.749214460997426613e+03 5.736159411997119605e+03 5.754935827207618786e+03 5.735076521885883267e+03 5.745036059827732970e+03 5.738121718096965196e+03 5.768588532157462396e+03 5.752619103551272929e+03 5.729337771903125940e+03 5.727275298424839093e+03 5.721649516595113710e+03 5.730964034997115959e+03 5.706446228554690606e+03 5.713365362111920149e+03 5.711604814289058595e+03 5.707667900069016468e+03 5.697214017016522121e+03 5.701103766548402746e+03 5.715723886597173077e+03 5.708837477387321997e+03 5.709693946295367823e+03 5.718964815717926285e+03 5.716863578044111819e+03 5.724832966420860430e+03 5.731809495234929273e+03 5.756605668359547053e+03 5.742352769633097523e+03 5.742593515479739835e+03 5.748159838350619793e+03 5.723038310863949846e+03 5.725725895229563321e+03 5.726654292582752532e+03 5.732266372722585402e+03 5.720861197584803449e+03 5.716562307904316185e+03 5.725072476773800190e+03 5.726345970759743977e+03 5.739694569614512147e+03 5.727559825708452991e+03 5.720789787315577996e+03 5.730677838656422864e+03 5.713889984621206168e+03 5.715596156282085758e+03 5.724351448940794398e+03 5.703994208092415647e+03 5.714193521371984389e+03 5.707883817394200378e+03 5.716683968883983653e+03 5.697289111047035476e+03 5.694516614405565633e+03 5.698004134802946282e+03 5.668218546482390593e+03 5.676380717620637370e+03 5.682800005347424303e+03 5.696150251363574171e+03 5.686512148084717410e+03 5.687009774311158253e+03 5.660304882621326215e+03 5.689841604463452313e+03 5.678525541145275383e+03 5.682881087181301154e+03 5.669808112638205785e+03 5.676524160224769730e+03 5.690846920390898958e+03 5.678492945864300964e+03 5.689124265326203385e+03 5.692717035901388044e+03 5.691729030676747243e+03 5.716331931044746852e+03 5.703669787353030188e+03 5.696655615381545431e+03 5.696982398443281454e+03 5.690307430323701738e+03 5.671718978985891226e+03 5.693440574085287153e+03 5.669975601297018329e+03 5.677412572207208541e+03 5.655490018900042742e+03 5.675282077731674690e+03 5.669042527004108706e+03 5.660768753310652755e+03 5.691460549629336128e+03 5.672047205998146637e+03 5.666115675639885012e+03 5.657096805001618122e+03 5.681293094179649415e+03 5.674372639523009639e+03 5.668863909863690424e+03 5.661414534092346912e+03 5.681133385302792703e+03 5.660869238972390121e+03 5.653223388994328161e+03 5.678687506402024155e+03 5.680537007015588642e+03 5.656261896175137736e+03 5.658030432983108767e+03 5.658522022524903150e+03 5.629914858318029474e+03 5.634709238060907410e+03 5.635509360856838612e+03 5.655948103607420308e+03 5.636382809974374140e+03 5.613107413534815350e+03 5.636133118981143525e+03 5.664937353387414987e+03 5.633780895081918970e+03 5.672816660082543422e+03 5.682192769916164252e+03 5.695044602128190490e+03 5.684648084358682354e+03 5.657135545075503614e+03 5.677137440438339581e+03 5.680073876886522157e+03 5.690130654527461957e+03 5.672521373207082434e+03 5.684838597318309439e+03 5.698518771527098579e+03 5.696671456517753541e+03 5.689680139887283076e+03 5.687491330070040021e+03 5.689298812638280651e+03 5.690148875549684817e+03 5.687920533422459812e+03 5.696283191820516549e+03 5.685772591812878090e+03 5.668868654651161705e+03 5.647120947907377740e+03 5.663462450232354968e+03 5.649552274464571383e+03 5.664740698757004793e+03 5.672998067832451852e+03 5.652952867646216873e+03 5.648477826644697416e+03 5.656169745851797416e+03 5.644116742742406132e+03 5.656740890357590615e+03 5.653582762326643206e+03 5.659720063092429882e+03 5.651685667237168673e+03 5.651253275926540482e+03 5.660566504733101283e+03 5.673416827886931060e+03 5.652375047124166485e+03 5.643923388001368039e+03 5.654965294081070169e+03 5.655401303813023333e+03 5.665331280860247716e+03 5.650929377293598009e+03 5.629062394874657002e+03 5.636178928534826809e+03 5.640411656351761849e+03 5.656682225237786042e+03 5.643331344222662665e+03 5.636089123672769347e+03 5.618192735938607257e+03 5.616059285575228387e+03 5.615178072440116921e+03 5.640046219319942793e+03 5.640046175311740626e+03 5.640277560577715121e+03 5.648682487332695928e+03 5.652183509994441010e+03 5.651267269138360462e+03 5.640652931612616158e+03 5.636610170491650933e+03 5.641358833121369571e+03 5.646949525579422698e+03 5.652922738591555571e+03 5.638467943065174040e+03 5.631373141044972726e+03 5.637276971886591127e+03 5.632800782604555025e+03 5.642504718648353446e+03 5.639181344566378357e+03 5.645250503409861267e+03 5.673058574250364472e+03 5.669545535425757407e+03 5.667957490729747406e+03 5.663480289212652679e+03 5.691870251551603360e+03 5.681118758939374857e+03 5.681940404031690377e+03 5.673527847375382407e+03 5.673406917546927616e+03 5.677857045443451170e+03 5.692676879058097256e+03 5.675423841726595128e+03 5.689500765986738770e+03 5.680116289387102370e+03 5.676014704047600389e+03 5.696856159784126248e+03 5.679184637819644195e+03 5.715312804206837427e+03 5.704915079957750095e+03 5.702513591088795692e+03 5.701923253939610731e+03 5.717233393783176325e+03 5.709757522001626967e+03 5.705486445475789878e+03 5.735147857416644001e+03 5.728981572588989366e+03 5.732811417567336321e+03 5.762724978453235053e+03 5.769945054301496384e+03 5.765160397676253524e+03 5.746734855822651298e+03 5.763618534512556835e+03 5.747983981604400469e+03 5.747409568011420561e+03 5.728265042971949697e+03 5.726773762767214066e+03 5.749375247925990152e+03 5.749258082739250312e+03 5.737983594613789137e+03 5.729306302038564354e+03 5.735559447293510857e+03 5.706448592642475887e+03 5.743517146265956399e+03 5.730141527240331015e+03 5.722506004359006511e+03 5.745514123381791251e+03 5.714785137040276823e+03 5.716326641590503641e+03 5.704634251693351871e+03 5.730376785767606634e+03 5.739268009892261034e+03 5.765359497942717098e+03 5.750343831110750216e+03 5.743108012360881730e+03 5.740090567975757949e+03 5.726543005045105929e+03 5.722847933748227661e+03 5.715416868595980304e+03 5.712363271632540091e+03 5.712732008227148981e+03 5.719544189757272761e+03 5.698306643469334631e+03 5.695402986291933303e+03 5.691070106422880599e+03 5.682717550054295316e+03 5.690230054625432786e+03 5.663401877726991188e+03 5.679908531986807247e+03 5.691831969102180665e+03 5.705903724367385621e+03 5.700592438482914986e+03 5.702407635245058373e+03 5.723197303302705222e+03 5.730691467523181927e+03 5.744833222193721667e+03 5.759504116135065487e+03 5.744641423819853117e+03 5.736545290555524844e+03 5.737600525375898542e+03 5.729244276341729346e+03 5.738128401779675187e+03 5.711591173208334112e+03 5.741853513670098437e+03 5.741163384655767004e+03 5.741311500181998781e+03 5.744778216986936968e+03 5.757524588778403995e+03 5.755664881818208414e+03 5.754013296653528414e+03 5.753280059442018683e+03 5.751831922992445470e+03 5.757366648007846379e+03 5.763196204435776053e+03 5.753552193681314748e+03 5.749015415181021126e+03 5.725232995257886614e+03 5.716386244763191826e+03 5.715501819462304411e+03 5.710119944551398476e+03 5.709659056429581142e+03 5.723334636778436106e+03 5.724421251448289695e+03 5.728779589522613605e+03 5.741652876384114279e+03 5.714431852058853110e+03 5.769914287736296501e+03 5.739706413669432550e+03 5.749602929107909404e+03 5.768976560831473762e+03 5.726852220978718833e+03 5.724228817060366055e+03 5.711735298468533074e+03 5.715540508835741093e+03 5.722055636922914346e+03 5.716631967084806092e+03 5.735506825804128312e+03 5.742871253484710905e+03 5.768791881400935381e+03 5.766840557311976227e+03 5.768302622293196691e+03 5.775954601850394283e+03 5.756879688272963904e+03 5.754313214940195394e+03 5.755429084467121356e+03 5.772941959711066374e+03 5.764599805937484234e+03 5.756092923366922150e+03 5.776130218063495704e+03 5.772334897588380954e+03 5.761648919191274217e+03 5.757747195037880374e+03 5.781354014161411214e+03 5.761759171500607408e+03 5.770636444329299593e+03 5.762012187103523502e+03 5.774980164073937885e+03 5.778829748945966458e+03 5.796863675607713958e+03 5.797093553338135280e+03 5.774125848689556733e+03 5.800111184062263419e+03 5.786785581766344876e+03 5.758860279072838239e+03 5.779851167843382427e+03 5.758420560135260530e+03 5.765138480293383509e+03 5.759822661386275286e+03 5.747110006986832559e+03 5.747555739224727404e+03 5.761470558109141166e+03 5.760204355184862834e+03 5.747703479781332135e+03 5.738033137053957034e+03 5.721926794926906041e+03 5.738440907156455978e+03 5.729929062029978923e+03 5.743282896000584515e+03 5.754885601807795865e+03 5.750981190173412870e+03 5.767545602284382767e+03 5.757761293503937850e+03 5.762766770805557826e+03 5.777556395215102384e+03 5.781641996351230773e+03 5.787711364227247941e+03 5.794915075417889057e+03 5.787570824972596711e+03 5.795274492962287695e+03 5.776597800596511661e+03 5.761531012106827802e+03 5.742440300405727612e+03 5.751911749241232428e+03 5.749085900606680298e+03 5.747100877371409297e+03 5.747244918924925514e+03 5.734227311814369386e+03 5.740518556386711680e+03 5.733733734948465099e+03 5.751828749266263912e+03 5.743342033414168327e+03 5.724390512404982474e+03 5.735109538195409186e+03 5.732253608854681261e+03 5.735452166353514258e+03 5.757081438885121315e+03 5.738068509819443534e+03 5.740850585789340585e+03 5.734922329199593150e+03 5.728278525672979413e+03 5.731900670422195617e+03 5.719923130416841559e+03 5.712657983315553793e+03 5.721807356539039574e+03 5.721387968779397852e+03 5.720088628108921512e+03 5.722197112309081604e+03 5.742012923006361234e+03 5.727069553989687847e+03 5.714328382562976913e+03 5.716257200885001112e+03 5.702490565587932906e+03 5.714182429409733231e+03 5.727877867451707061e+03 5.720915185704328906e+03 5.728692132300567209e+03 5.743457615793871810e+03 5.725192041024666651e+03 5.733158041761612367e+03 5.720341724238552160e+03 5.709226413191314350e+03 5.713805779766378691e+03 5.702063269365195993e+03 5.718542028074943119e+03 5.729359883695801727e+03 5.722387742609656016e+03 5.738213513518452601e+03 5.747791673936677398e+03 5.717064264266966347e+03 5.699122076153179478e+03 5.690900398145892723e+03 5.703798573721571302e+03 5.695207089313595134e+03 5.692657191490268815e+03 5.686163009574239368e+03 5.694030601425881287e+03 5.703230089804905219e+03 5.669835426040078346e+03 5.667505044248663580e+03 5.664189354898563579e+03 5.666173967985781019e+03 5.659262972934910977e+03 5.672758588808194872e+03 5.677935485921992949e+03 5.670112040844086550e+03 5.689019295800168948e+03 5.715119680427726962e+03 5.696380632370829517e+03 5.704933065966344657e+03 5.714818411903438573e+03 5.704270112857413551e+03 5.727579981710408902e+03 5.727243980873399778e+03 5.746880509803853784e+03 5.757260040594344900e+03 5.755265810276203410e+03 5.761158878375691529e+03 5.766275436701049330e+03 5.788318191845218280e+03 5.765466651182113310e+03 5.770851031607091500e+03 5.747991222312060017e+03 5.755902054001882789e+03 5.756864054206689616e+03 5.749997634143701362e+03 5.755440685078681781e+03 5.773610224821298289e+03 5.774056993653660356e+03 5.772885949225042168e+03 5.764932005907737221e+03 5.790817481967037565e+03 5.803668114891333971e+03 5.793662508030443860e+03 5.785058795619084776e+03 5.816004188402627733e+03 5.808354918151263519e+03 5.817789473111337429e+03 5.811656539924658318e+03 5.783650433855387746e+03 5.784623199393963660e+03 5.787544076413113544e+03 5.782066857308655017e+03 5.793879029706806250e+03 5.782321084847992097e+03 5.788961342661807066e+03 5.778162110993966962e+03 5.770008351625147952e+03 5.788302878413904182e+03 5.766737291055984315e+03 5.769998182819996146e+03 5.786402592981892667e+03 5.758103118661259032e+03 5.770705810679750357e+03 5.780057579059918680e+03 5.797674571296794966e+03 5.792803790193431269e+03 5.797515429586214850e+03 5.791792282344686100e+03 5.809517277663208915e+03 5.787667124456685997e+03 5.791073111705094561e+03 5.785498933155638952e+03 5.763047619122443393e+03 5.776763758322154899e+03 5.751537553186162768e+03 5.753682313918411637e+03 5.772235104114212845e+03 5.765061159262977526e+03 5.763906400542296069e+03 5.767359790068797338e+03 5.770862192792056703e+03 5.779129714505516858e+03 5.758898654562279262e+03 5.772547111487372604e+03 5.761274205394111050e+03 5.770457581052683054e+03 5.761135781198031509e+03 5.774502027492733760e+03 5.764565846990883983e+03 5.767050784404390470e+03 5.773880613662330688e+03 5.787703621190435115e+03 5.782482663253565988e+03 5.786114626169102849e+03 5.780447483250221921e+03 5.754054829508218972e+03 5.758380495672920915e+03 5.753762221379744005e+03 5.769807734277208510e+03 5.759828211683048721e+03 5.744304976559943498e+03 5.734398140159890318e+03 5.718599501267191044e+03 5.716632329114639106e+03 5.706245865491446239e+03 5.720174247035689405e+03 5.740726922830414878e+03 5.721809042445136583e+03 5.722505023998104662e+03 5.723122288451876557e+03 5.709969532571871241e+03 5.726612453019986788e+03 5.732615634627418331e+03 5.725629255974263287e+03 5.715769515671660884e+03 5.743644205641004191e+03 5.741969135735659620e+03 5.766227791455308761e+03 5.751079817056440334e+03 5.748133215826920605e+03 5.751961317041321308e+03 5.727511192930716788e+03 5.723027957503129073e+03 5.713991451658054757e+03 5.709870409508254852e+03 5.695870263838431129e+03 5.713809872859920688e+03 5.731769100487097603e+03 5.701353228001069510e+03 5.716940662391983096e+03 5.696065232290103268e+03 5.675173313198396500e+03 5.674944395193056152e+03 5.683775311626016446e+03 5.669701694526983374e+03 5.657030286719105789e+03 5.656863709886589277e+03 5.660224971343821380e+03 5.661767678306521702e+03 5.653583575325515994e+03 5.623417641004118195e+03 5.652809244248624964e+03 5.636899589326869318e+03 5.629241126104482646e+03 5.649740084628649129e+03 5.637824566841598426e+03 5.636892022763169734e+03 5.627722905203763730e+03 5.634652107901077216e+03 5.641276968938705977e+03 5.633786699252964354e+03 5.626771244838590064e+03 5.618035231968036896e+03 5.603266984488423077e+03 5.593661465047592174e+03 5.566563790390497161e+03 5.585515884505880422e+03 5.598851307445615930e+03 5.593642334189240501e+03 5.597547338248644337e+03 5.591269331854425218e+03 5.581153746855642567e+03 5.581764356985361701e+03 5.587607400052763296e+03 5.580007572229746984e+03 5.593013449184042656e+03 5.611683106706146646e+03 5.598245696293026413e+03 5.601211488604918486e+03 5.609325695527149037e+03 5.603745241235823414e+03 5.627842081305837382e+03 5.620376015397397168e+03 5.607199198396605425e+03 5.586571718141219208e+03 5.626947742307609587e+03 5.588185101730787210e+03 5.611929718829984267e+03 5.589589103144670844e+03 5.564152001797659068e+03 5.607020255559160432e+03 5.591956952742198155e+03 5.591669443790802688e+03 5.605342328315055966e+03 5.604467089687286716e+03 5.577038279939117274e+03 5.592831435738175969e+03 5.575976761872255338e+03 5.587591757808542752e+03 5.565109131728851935e+03 5.586886678998823299e+03 5.556339664449089469e+03 5.578130232083159171e+03 5.568907427924109470e+03 5.573913811719861769e+03 5.599803702348200204e+03 5.599091178316513833e+03 5.613611232546755673e+03 5.614136897912496352e+03 5.617583509670708736e+03 5.620240263993406188e+03 5.632290376236216616e+03 5.628209198528808884e+03 5.616309135445322681e+03 5.622700237614255457e+03 5.631681672667777093e+03 5.642259274694190935e+03 5.628638858319349310e+03 5.639619276366884151e+03 5.626106103997264654e+03 5.629178787240038218e+03 5.643469341696899392e+03 5.610988963701079228e+03 5.587446416976973524e+03 5.601745421166188862e+03 5.565554629075310913e+03 5.588117961152883254e+03 5.563927540718590535e+03 5.573326933474024372e+03 5.590698801008537885e+03 5.582106278487780401e+03 5.574074132937099421e+03 5.584099009717166155e+03 5.596558276871898670e+03 5.609647118884626252e+03 5.594519579110801715e+03 5.582592975163845949e+03 5.585560351499355420e+03 5.618964412942079434e+03 5.617309725395052737e+03 5.601544741135335244e+03 5.601497060131642684e+03 5.616489051349499277e+03 5.602498238155547369e+03 5.613237912850494467e+03 5.625805321228717730e+03 5.620801442009624225e+03 5.612783041871261048e+03 5.618034437752758095e+03 5.618653814574096032e+03 5.610069059532381289e+03 5.635594937532892800e+03 5.619675286742269236e+03 5.637771026893024100e+03 5.651020352102220386e+03 5.613890636860610357e+03 5.627940700610193744e+03 5.612088137141798143e+03 5.594917224379529216e+03 5.598421535490184397e+03 5.588994594962908195e+03 5.591551751191655967e+03 5.578314013092407549e+03 5.583502715298132898e+03 5.584483901003351093e+03 5.601803715238860605e+03 5.593150292211790656e+03 5.569632999412721801e+03 5.577535516894250577e+03 5.587317465063936652e+03 5.596712065165389504e+03 5.588650673073721009e+03 5.602387042242998177e+03 5.600244794845109936e+03 5.599426045303684987e+03 5.585165537895227317e+03 5.588578848892746464e+03 5.590443898834002539e+03 5.591306308203043955e+03 5.584231354868249582e+03 5.581885150689115108e+03 5.587197057216334542e+03 5.595753481074652882e+03 5.587112143385769741e+03 5.597005271584301227e+03 5.601661203357951308e+03 5.603512831618311793e+03 5.596095028697371163e+03 5.595284371460920738e+03 5.610750804012345725e+03 5.599430699478764836e+03 5.609821968084689615e+03 5.612290014551245804e+03 5.615013807165059916e+03 5.605641190438276681e+03 5.590107278007661080e+03 5.584783438115821809e+03 5.593913649066523249e+03 5.586013198061431467e+03 5.602190048057444983e+03 5.613551321227377230e+03 5.626523930134960210e+03 5.640597899749768658e+03 5.643085642643470237e+03 5.617737604858952182e+03 5.612927326240768707e+03 5.606895268010328437e+03 5.589247112358817503e+03 5.626046753261305639e+03 5.614899004300375964e+03 5.624560964555331338e+03 5.633318425922159804e+03 5.606965128111005470e+03 5.604285772654173343e+03 5.600217625962811326e+03 5.601405088685034571e+03 5.622280951398592151e+03 5.640772879956220095e+03 5.633794372612813277e+03 5.610128724012098246e+03 5.619175299082389756e+03 5.610233482853303940e+03 5.612217083096136776e+03 5.639521634887807522e+03 5.658057730307275051e+03 5.672180095125982916e+03 5.652923468035309270e+03 5.655061301283997636e+03 5.665023045622804602e+03 5.676727086006349055e+03 5.681227255643528224e+03 5.671289931394132509e+03 5.673005360030865631e+03 5.662006990406004661e+03 5.667341491534387387e+03 5.678450305049427698e+03 5.654612688447136861e+03 5.658334309508819388e+03 5.670946922998264199e+03 5.673163866211577442e+03 5.696315408475570621e+03 5.695426890507451390e+03 5.684851624919762799e+03 5.666040646913222190e+03 5.669653698715418614e+03 5.642911578949000614e+03 5.648513065188940345e+03 5.653840544723888343e+03 5.670274391581458985e+03 5.683095079057004114e+03 5.670856790597375038e+03 5.694553548478064840e+03 5.712098967333952714e+03 5.707095379700788726e+03 5.705746057423179991e+03 5.712454743607474484e+03 5.724215617993682827e+03 5.714585534889144583e+03 5.694167266336087778e+03 5.708235702032912741e+03 5.698582235841638976e+03 5.681939281103597750e+03 5.688332038406313586e+03 5.678043547444617616e+03 5.678083134900458390e+03 5.678878782628553381e+03 5.713223056679722504e+03 5.692627268726587317e+03 5.684911403415065251e+03 5.701744544663953093e+03 5.694567110869363205e+03 5.715638082785466395e+03 5.676984030965687452e+03 5.687951836149987685e+03 5.703945974371571538e+03 5.719433898673633848e+03 5.727248212862304172e+03 5.737065109083562675e+03 5.715574696067502373e+03 5.730723894925871718e+03 5.713450335444284974e+03 5.686952145180260231e+03 5.682514300950169854e+03 5.703863436747045853e+03 5.709916236408104851e+03 5.737301849737651537e+03 5.707218397065606041e+03 5.722826019665496460e+03 5.727024581625767496e+03 5.722912715658816524e+03 5.755291565416903723e+03 5.756639923964971786e+03 5.758048914642038653e+03 5.756433862595154096e+03 5.749137650148136345e+03 5.758042576370027746e+03 5.739880388008943555e+03 5.760980362517951107e+03 5.722274605487710687e+03 5.713270405731595019e+03 5.718429488442146976e+03 5.719914928532358317e+03 5.718366911092383816e+03 5.736891053817540524e+03 5.747900755940770068e+03 5.751271982653306623e+03 5.744079116221573713e+03 5.716301010885371397e+03 5.734362026472482285e+03 5.708828932158504358e+03 5.728092698574501810e+03 5.723174923522371500e+03 5.725657636237435327e+03 5.735833157396028582e+03 5.729825204351303000e+03 5.730248214711529727e+03 5.727796895825328647e+03 5.752727758162794998e+03 5.746022215658066671e+03 5.775704104885550805e+03 5.753765440688739545e+03 5.756709858613659890e+03 5.752434802379912071e+03 5.769683964053407180e+03 5.787092107244945510e+03 5.785554658216294229e+03 5.794575622101527188e+03 5.789809234869794636e+03 5.771714489531337676e+03 5.766836316401610929e+03 5.766768012983608969e+03 5.768843813540135670e+03 5.740995635828823652e+03 5.754611449110404465e+03 5.759695745241469012e+03 5.749556313144704291e+03 5.735973078969428570e+03 5.719240282727362683e+03 5.725581175250952583e+03 5.716163990046825347e+03 5.712615357631618281e+03 5.719364920075791815e+03 5.715453359644881857e+03 5.693630339300571904e+03 5.705176819506603351e+03 5.716389600493787839e+03 5.723933969964146854e+03 5.727459139116467668e+03 5.721773016605200610e+03 5.731100192705214795e+03 5.742108709908405217e+03 5.733716614105130247e+03 5.730252757189187832e+03 5.742199551814159349e+03 5.738681866145941967e+03 5.711872596731139311e+03 5.740213738146850119e+03 5.716659695554933023e+03 5.697287190562498836e+03 5.707458701091405601e+03 5.720631985411647292e+03 5.733979625469873099e+03 5.733113953666632369e+03 5.745084624288701889e+03 5.756423192266212936e+03 5.763722542225955294e+03 5.747001312153505751e+03 5.779508517743119228e+03 5.770426251855396913e+03 5.752512616646737115e+03 5.747851354955366332e+03 5.736312245810517197e+03 5.744064643899734619e+03 5.759578924169494712e+03 5.760912897737990534e+03 5.735980589320038234e+03 5.757994338878747840e+03 5.735096980908521800e+03 5.710403200253612340e+03 5.725424760295958549e+03 5.725398493562352996e+03 5.728149069987436633e+03 5.707819473236766498e+03 5.704386242436538851e+03 5.725090901456139363e+03 5.728108812388721162e+03 5.704648284249487915e+03 5.714556814415408553e+03 5.689009086817028219e+03 5.688446494014390737e+03 5.672847349698949984e+03 5.687506793986345656e+03 5.665613207550882180e+03 5.678617772902461184e+03 5.694578652398909071e+03 5.683512657633842537e+03 5.684967363818615922e+03 5.648539279023545532e+03 5.656112602255951970e+03 5.652921751980301451e+03 5.652230467601139935e+03 5.682035467550933390e+03 5.686320342221381907e+03 5.687963912047253871e+03 5.687599675377176027e+03 5.657659094825628927e+03 5.687670890520398643e+03 5.685380934790273386e+03 5.701419838360823633e+03 5.695761705206997249e+03 5.698012745158612233e+03 5.699535508203941390e+03 5.711550379028418320e+03 5.707116687527487557e+03 5.686694491860835114e+03 5.697476137116683276e+03 5.732768701807102843e+03 5.685437434701841084e+03 5.701381626787693676e+03 5.699874036884480120e+03 5.709019707816978553e+03 5.704297220452811416e+03 5.698135314364286387e+03 5.693887397317475006e+03 5.688216870847721111e+03 5.704455402967502778e+03 5.702109589828143726e+03 5.726710355997707666e+03 5.718938092559637880e+03 5.733664205925525494e+03 5.731770164187615592e+03 5.712393804790287504e+03 5.707135623855951053e+03 5.725025023346167472e+03 5.746551063803100988e+03 5.731014159909987939e+03 5.732963713492844363e+03 5.728338520759211860e+03 5.735088033243298923e+03 5.748474019381169455e+03 5.736088061110840499e+03 5.718226637039587331e+03 5.719996478865235076e+03 5.719440966273265985e+03 5.744188777131672396e+03 5.730048691842985136e+03 5.730630210191962760e+03 5.721303260415549630e+03 5.705553671574304644e+03 5.708143714695918788e+03 5.723303310597827476e+03 5.705098462053842013e+03 5.707219303940137252e+03 5.711803845307200390e+03 5.706976546711201991e+03 5.708211289769677933e+03 5.691421658507386383e+03 5.718610633041046640e+03 5.694230220463760816e+03 5.715795247600243783e+03 5.739084393053058193e+03 5.748903323831337730e+03 5.759963140999736424e+03 5.769420757124191368e+03 5.743575505947407692e+03 5.770489763354940806e+03 5.758066466348621361e+03 5.775438644005070273e+03 5.781612554102835929e+03 5.790394752281910769e+03 5.773421627325799818e+03 5.788842094961488328e+03 5.785074166601293655e+03 5.801988175977778155e+03 5.783468857399410808e+03 5.791725076459609227e+03 5.793591457682977307e+03 5.754276379132487818e+03 5.793000791988270976e+03 5.803603994713478642e+03 5.805624978485553584e+03 5.816262495425222369e+03 5.805586613703367220e+03 5.828440606477221081e+03 5.807474394287284667e+03 5.802266901337688978e+03 5.825128560735929568e+03 5.808596682205785328e+03 5.830612230195746633e+03 5.829890354809716882e+03 5.843515119864170629e+03 5.824554545377085560e+03 5.821086055861343993e+03 5.813750028825844311e+03 5.830314185778455794e+03 5.820489722178619559e+03 5.828403285867997511e+03 5.817327923360709974e+03 5.815367669547810692e+03 5.827820466524265612e+03 5.813378160518938785e+03 5.829603658144282235e+03 5.833119742899908488e+03 5.841340488923020530e+03 5.805531493215814407e+03 5.819662074583765389e+03 5.813440105434845464e+03 5.801707940381637854e+03 5.784666954940978940e+03 5.776573227305420005e+03 5.741041204687454410e+03 5.759587570582441003e+03 5.762639795145297285e+03 5.749448579869008427e+03 5.790633025571305552e+03 5.771657021531530518e+03 5.783077511458973277e+03 5.760465799166485340e+03 5.739315951544794189e+03 5.718137996636245589e+03 5.747541364273032741e+03 5.729401961158338054e+03 5.727348276756862106e+03 5.750297557139620949e+03 5.726335714733364512e+03 5.740964588903187177e+03 5.726461806453514328e+03 5.738422664902398537e+03 5.743183113740626140e+03 5.753794429759865125e+03 5.743432366426928638e+03 5.720574383049995959e+03 5.737318201076141122e+03 5.726368125315472753e+03 5.741854713176501718e+03 5.711871728007639831e+03 5.736468530507575451e+03 5.732000562903087484e+03 5.738924060249525610e+03 5.721774349385394999e+03 5.720468010161682287e+03 5.745480734537478384e+03 5.756539190529706502e+03 5.726383569035661822e+03 5.715681715302403063e+03 5.724030107697684798e+03 5.724336219411354250e+03 5.725745600957398892e+03 5.723371392715846923e+03 5.719761086009039900e+03 5.718820183471607379e+03 5.694018317984626265e+03 5.726179210335309108e+03 5.714983104145073412e+03 5.710708168752176789e+03 5.695727516736579673e+03 5.694578936999367215e+03 5.693913100290948023e+03 5.697078538548623328e+03 5.703350703928410439e+03 5.703836572997578514e+03 5.683556468347838745e+03 5.657081803373203911e+03 5.672217970111891191e+03 5.678511838977975458e+03 5.683638050751640549e+03 5.673052821943736490e+03 5.675594740868056761e+03 5.685294567135067155e+03 5.693983174158141082e+03 5.690289214137704221e+03 5.666988696707743657e+03 5.681979891366115226e+03 5.692235182518854344e+03 5.693744571837484727e+03 5.689932696048559592e+03 5.676033446853555688e+03 5.654172616971915886e+03 5.664950146351582589e+03 5.660440123388695611e+03 5.650076420743188464e+03 5.639005906676849918e+03 5.662350362037589548e+03 5.642639444361292590e+03 5.628026373317257821e+03 5.588145815108765419e+03 5.621228953345070295e+03 5.615489553988381886e+03 5.630627270655952088e+03 5.630766483651766066e+03 5.632078460985542733e+03 5.650769848803594869e+03 5.622839710000223022e+03 5.620691181904938276e+03 5.640158527162414430e+03 5.632509396616840604e+03 5.615998625236480621e+03 5.623750209682457353e+03 5.647906443890028640e+03 5.634885143836523639e+03 5.642002683141865418e+03 5.663128169979881022e+03 5.658563875093789648e+03 5.669518141697312785e+03 5.645034359363177828e+03 5.668916749958116270e+03 5.639689006597550360e+03 5.644502530705239224e+03 5.650335836425484558e+03 5.635873057137991054e+03 5.646690089918165540e+03 5.648635873620773964e+03 5.643458414807095323e+03 5.630554739616050938e+03 5.648864606270914010e+03 5.626780955697501668e+03 5.604567543723849667e+03 5.610121807792397703e+03 5.619596358208213132e+03 5.621818769301628890e+03 5.628601348595186209e+03 5.623147490617837320e+03 5.623814372615601314e+03 5.631389335758761263e+03 5.643282644391120812e+03 5.646843718270519275e+03 5.645733192066027186e+03 5.646977927990273201e+03 5.641514209655683771e+03 5.656644800309838502e+03 5.642648589037993588e+03 5.657111179625145269e+03 5.677408548177789271e+03 5.657432329434751409e+03 5.669682371294705263e+03 5.664563060957074413e+03 5.677749931392988401e+03 5.675884004743874357e+03 5.670702575705515301e+03 5.645620687292975163e+03 5.639650711251781104e+03 5.641113878156048486e+03 5.656212512277586939e+03 5.664523349620064437e+03 5.636331861200726962e+03 5.650743473143431402e+03 5.660753479759689071e+03 5.665071147034456772e+03 5.663336117700326213e+03 5.670068755108875848e+03 5.662494495672216544e+03 5.662288312668086292e+03 5.683496669683033360e+03 5.668944404855514222e+03 5.671197887333584731e+03 5.679103628064824079e+03 5.682398312055552196e+03 5.660374514397038183e+03 5.676082269439908487e+03 5.681177916274658855e+03 5.664171468228020785e+03 5.656300747115772538e+03 5.659910636656289171e+03 5.663842068645923973e+03 5.666053637315977539e+03 5.660695820297839418e+03 5.667695990295942465e+03 5.668473879702205522e+03 5.676427106876620201e+03 5.650563758226398022e+03 5.660027858205510711e+03 5.648996441978329131e+03 5.664042740699559545e+03 5.668425877710597888e+03 5.633723789828810368e+03 5.637928978747414476e+03 5.641215167553897118e+03 5.623372640163531287e+03 5.625916533332837389e+03 5.598975987113089104e+03 5.583286229049295798e+03 5.600234801969312684e+03 5.606011317547251565e+03 5.605961954483225782e+03 5.611433979353741051e+03 5.610506757155402738e+03 5.628848146629276016e+03 5.605214157395994334e+03 5.610351880561192047e+03 5.646169789345211939e+03 5.652336061148223052e+03 5.642845664973049679e+03 5.632787574591626253e+03 5.650556312309226996e+03 5.633046599884070019e+03 5.631593910008524290e+03 5.647809075159853819e+03 5.638050702372773230e+03 5.649134888395659800e+03 5.674750524328606843e+03 5.663496839221709706e+03 5.645876936235444191e+03 5.618303809536809240e+03 5.630937064969164567e+03 5.626648478776710363e+03 5.655934977891541166e+03 5.642558177546380648e+03 5.652297961264798687e+03 5.653699892761363117e+03 5.662108578995547759e+03 5.666819942981699569e+03 5.660210777478357159e+03 5.665029928484245829e+03 5.654475141948970304e+03 5.654228301845247188e+03 5.637174128990121062e+03 5.657521236996723019e+03 5.671124642650351234e+03 5.659338179898851195e+03 5.664158990371362961e+03 5.659766300973661600e+03 5.672895259050836103e+03 5.663611223419176895e+03 5.668510386866538283e+03 5.669321815927891294e+03 5.685170760865749799e+03 5.691460066277812984e+03 5.698763140271715201e+03 5.690427836918427602e+03 5.687888744394200330e+03 5.692748648011346631e+03 5.681991133423275642e+03 5.670473786376494900e+03 5.676158687339174321e+03 5.676599696592021246e+03 5.680555539278154356e+03 5.671165015494294494e+03 5.687280421284386648e+03 5.663024646271918755e+03 5.671704888580798979e+03 5.670942317736252335e+03 5.664870452382983785e+03 5.663012865545844761e+03 5.644077566745059812e+03 5.646166740396450223e+03 5.643532156239195501e+03 5.670465093700473517e+03 5.676581502503643605e+03 5.667875602963253186e+03 5.687550007005186671e+03 5.689287228612606668e+03 5.705920145333463552e+03 5.699136462528647826e+03 5.709322347743273895e+03 5.692096788366493456e+03 5.704526185821852778e+03 5.710793205610738369e+03 5.691038364168131011e+03 5.681286763060199519e+03 5.681880540794949411e+03 5.680243219537067489e+03 5.696637926699317177e+03 5.698056174797866333e+03 5.705251961622198905e+03 5.692351959801630983e+03 5.671548396131920526e+03 5.689312203130230046e+03 5.696696609642733165e+03 5.691358678189227248e+03 5.711655135819945826e+03 5.695323196484485379e+03 5.695882089160196301e+03 5.707220530603739462e+03 5.690409077206803886e+03 5.687365349742873150e+03 5.720520791454869141e+03 5.717439638920354810e+03 5.732270056372845829e+03 5.741250162022814948e+03 5.735326291964583106e+03 5.734017584457641533e+03 5.742582934021463188e+03 5.734083313684835957e+03 5.740969707209089393e+03 5.743785364629872674e+03 5.726805540858188579e+03 5.722641559980307647e+03 5.740894488030843604e+03 5.771942616605948388e+03 5.754519434995092524e+03 5.771005935463190326e+03 5.744929071796626886e+03 5.730544995280557487e+03 5.720825717280532444e+03 5.706914279313485167e+03 5.698466705592939434e+03 5.698472767755791210e+03 5.687432194222026737e+03 5.698935031361375877e+03 5.665575164841402511e+03 5.683519868491709531e+03 5.680346109471309319e+03 5.655817333353899812e+03 5.664081158427265109e+03 5.684967609159718450e+03 5.696438770154564736e+03 5.689438416692552892e+03 5.713353317333259838e+03 5.689268841992731723e+03 5.730684355328691709e+03 5.721455103833611247e+03 5.712638801237612824e+03 5.708970673579919094e+03 5.737159250742633049e+03 5.732006799927615248e+03 5.731782178083073632e+03 5.721183534998996947e+03 5.719247865250778887e+03 5.719045385022144728e+03 5.735470363128370991e+03 5.753254246176527886e+03 5.739514568367532775e+03 5.747143761609785543e+03 5.760703723828380134e+03 5.759346558528258356e+03 5.747053827603107493e+03 5.763802518522192258e+03 5.741598432648116614e+03 5.742231287343279291e+03 5.727299237846957112e+03 5.710769609427758041e+03 5.706592388442680203e+03 5.704622593452374531e+03 5.713272420122980293e+03 5.731278322199659669e+03 5.706190274950441562e+03 5.719998920773594364e+03 5.698839232119489679e+03 5.727883243940742432e+03 5.743203697387678403e+03 5.739785676163504831e+03 5.754695896392770919e+03 5.745174581401506657e+03 5.732065790270937214e+03 5.727524705871454898e+03 5.733116170801802582e+03 5.748527150754068316e+03 5.731976483179381830e+03 5.745909256520765666e+03 5.784890947878474435e+03 5.802044951005606890e+03 5.806102900592857623e+03 5.771104948501780200e+03 5.765358893452040320e+03 5.779726932859423869e+03 5.757558406560842741e+03 5.754182254440092947e+03 5.752601773822701944e+03 5.744212888963655132e+03 5.758563872473247102e+03 5.752266685853152921e+03 5.739533982851780820e+03 5.758180544255401401e+03 5.753806337342229199e+03 5.741262463052234125e+03 5.740760525721397244e+03 5.747672288692809161e+03 5.745666057372131036e+03 5.745485111565651096e+03 5.752076333354601957e+03 5.740533705143117913e+03 5.748884741061872774e+03 5.761028746249256983e+03 5.764410004977172321e+03 5.755075612462206664e+03 5.749512450489787625e+03 5.740457290353924691e+03 5.718781398895360326e+03 5.766184700288130443e+03 5.741316334266188278e+03 5.738013779678021820e+03 5.746060564503823116e+03 5.741905793780414569e+03 5.707519756481126024e+03 5.690147811414332864e+03 5.681858884940736061e+03 5.700303359753417681e+03 5.689118966334620382e+03 5.682066257326353480e+03 5.682361331900799996e+03 5.708196025627576091e+03 5.696557968367119429e+03 5.703623086441700252e+03 5.723239593920862717e+03 5.714387056600465257e+03 5.716901468208705410e+03 5.709178524605549683e+03 5.707090528989422637e+03 5.704084638097142488e+03 5.689792389567261125e+03 5.675449315436745565e+03 5.684634076528906007e+03 5.684445157817772269e+03 5.685067262735080476e+03 5.693159755251983370e+03 5.690936771524886353e+03 5.682845665399968311e+03 5.687830041616652125e+03 5.684463443714426830e+03 5.692060290136635558e+03 5.679184341161205339e+03 5.688034841604741814e+03 5.696623450761162530e+03 5.697551252233976811e+03 5.708539473001516853e+03 5.712378098823218352e+03 5.703777329512099641e+03 5.703557059334158112e+03 5.728950950496936457e+03 5.729696791079172726e+03 5.741658977124997364e+03 5.742591337316093814e+03 5.756454752002469831e+03 5.785898325262136495e+03 5.783703398597421256e+03 5.795054557865000788e+03 5.811932863978787282e+03 5.798304543322068639e+03 5.801198339810765901e+03 5.783950498434353904e+03 5.780743071687401425e+03 5.752752132589034773e+03 5.757619669288970726e+03 5.782946344699639667e+03 5.803816317611917839e+03 5.806402106246561743e+03 5.787633361717671505e+03 5.831552764101198591e+03 5.805433016721659442e+03 5.816123548219973600e+03 5.793423155419966861e+03 5.778202305559374508e+03 5.776395844348046921e+03 5.772555904982300490e+03 5.752858508944470486e+03 5.780310623557440522e+03 5.763907164738168831e+03 5.747621421606950207e+03 5.751356847248039230e+03 5.752765758572013510e+03 5.765379426776881701e+03 5.782286337984387501e+03 5.779924624924735326e+03 5.788899681777777005e+03 5.781917811289524252e+03 5.783322012344737232e+03 5.818288002770857929e+03 5.799992385527063561e+03 5.814464138626152817e+03 5.785929480796927237e+03 5.793503123373182461e+03 5.795800449587242838e+03 5.783232894867341201e+03 5.774273635594884581e+03 5.782346311481351222e+03 5.774673597569250887e+03 5.758912062744624563e+03 5.799893048685894428e+03 5.785314199888618532e+03 5.803093166731476231e+03 5.817843810681903051e+03 5.838962919526768928e+03 5.821360876818592260e+03 5.813619640923754559e+03 5.831507278844781467e+03 5.821192481526195479e+03 5.806382335730095292e+03 5.817323394012370045e+03 5.831854932854587787e+03 5.860718545681354044e+03 5.852005991312077640e+03 5.857481226292712563e+03 5.855997937039293902e+03 5.862034074807162142e+03 5.830214483724676029e+03 5.833902979693001726e+03 5.832952379445307997e+03 5.818422967111772778e+03 5.823953800722368214e+03 5.813531368709245726e+03 5.793232853024451288e+03 5.803400964362896048e+03 5.805839897123852097e+03 5.800003117987642327e+03 5.789513842814401869e+03 5.772933421368712516e+03 5.778401435974975357e+03 5.768247742392880355e+03 5.761458040872146739e+03 5.781407586239201009e+03 5.765635123554620804e+03 5.764206962267419840e+03 5.760599701728783657e+03 5.729323990146452161e+03 5.761673101163524734e+03 5.739695129003509464e+03 5.783246487756372517e+03 5.753052190978799445e+03 5.751979068969567379e+03 5.771008239464039434e+03 5.751099499876200753e+03 5.759677333841076688e+03 5.747623410931134458e+03 5.763372030017818361e+03 5.771826481451780637e+03 5.785567142462339689e+03 5.764893199189162260e+03 5.796687237507909231e+03 5.797369217112303886e+03 5.779180154346490781e+03 5.772659909202527160e+03 5.794621351144976870e+03 5.799904512830386921e+03 5.804983114592678248e+03 5.810379018496298158e+03 5.807857911855069688e+03 5.814930546687161041e+03 5.792466769560254761e+03 5.807344495421762076e+03 5.808905969940161413e+03 5.792517011649318192e+03 5.803166250740854593e+03 5.817580304626958423e+03 5.805281653387301958e+03 5.800896946060694972e+03 5.788757061720111778e+03 5.808564950865249557e+03 5.806932702165553565e+03 5.792710727748396494e+03 5.780024328030875040e+03 5.797489088000655101e+03 5.799763169892735277e+03 5.804441577965418219e+03 5.791693289579475277e+03 5.795224194031362458e+03 5.791852736551835733e+03 5.773682602629364737e+03 5.784260436036880492e+03 5.772554491109510309e+03 5.753304419799648713e+03 5.767020992972352360e+03 5.759052405652343623e+03 5.758445689224599846e+03 5.753818622418400992e+03 5.770822300242917663e+03 5.741998566261424457e+03 5.756157750247018157e+03 5.767145851004254837e+03 5.751273717494202174e+03 5.745999480599943126e+03 5.741881678650458525e+03 5.747163804813462775e+03 5.760256843185129583e+03 5.778582658638125395e+03 5.790667895020712422e+03 5.778732314072658482e+03 5.760697108369980924e+03 5.748844210430222120e+03 5.764028953614906641e+03 5.764736807361416140e+03 5.777489181811119124e+03 5.762210451522945732e+03 5.761020897467013128e+03 5.745836433428419696e+03 5.757993749586477861e+03 5.752513987795565299e+03 5.789219640429813808e+03 5.772972834736785444e+03 5.761889856850946671e+03 5.750219272898890267e+03 5.749016728101300941e+03 5.749631802349300415e+03 5.720732686339151769e+03 5.712456006926623559e+03 5.731862127861102636e+03 5.728020260495785806e+03 5.704247322960000929e+03 5.721243794726056876e+03 5.711020090026792786e+03 5.701859205518894669e+03 5.715802653838391052e+03 5.718548424976410388e+03 5.699050537666845230e+03 5.709836824706399966e+03 5.713153163564126771e+03 5.715652357861100427e+03 5.733407817832658111e+03 5.736662265591126925e+03 5.751181945657282995e+03 5.767986994394349495e+03 5.739590732326485522e+03 5.716996149465226154e+03 5.726500711420019798e+03 5.723876958636325071e+03 5.705458428768384692e+03 5.707984297489795608e+03 5.724888314718756192e+03 5.708737887115121339e+03 5.703596578212527675e+03 5.722880118389912241e+03 5.713400588881547264e+03 5.718674742128136131e+03 5.687909451576691026e+03 5.713130680002981535e+03 5.717764314247414404e+03 5.703146545080746364e+03 5.687344446031759617e+03 5.685870190859612194e+03 5.683532994297164805e+03 5.668811151328170126e+03 5.678325942221467812e+03 5.710749465107644028e+03 5.718687114366462083e+03 5.728028214826928888e+03 5.749848295323054117e+03 5.743980738329638370e+03 5.730385147661314477e+03 5.738983747812614638e+03 5.740673807055730322e+03 5.741605190022563875e+03 5.746397825574468698e+03 5.728998816976769376e+03 5.734566516031855826e+03 5.720138055079581136e+03 5.712257860171159336e+03 5.710061656093747843e+03 5.712813669879883491e+03 5.691707765163308977e+03 5.696403785258396056e+03 5.703605395423527625e+03 5.740351083300194659e+03 5.763264230842179131e+03 5.744394359835347132e+03 5.768587795601908510e+03 5.799417994950279535e+03 5.788474110423628190e+03 5.797331688341785593e+03 5.769940609303386736e+03 5.752179487563255861e+03 5.732751408680009263e+03 5.725003187783941030e+03 5.722899162020554286e+03 5.706168814499909786e+03 5.688490654462510975e+03 5.706077408401419234e+03 5.738530679729458825e+03 5.731056508145029511e+03 5.735770237471982909e+03 5.725283349511222696e+03 5.751324415660375962e+03 5.738774095756078168e+03 5.729511196883535376e+03 5.737548077197227030e+03 5.732816402121364263e+03 5.746402029283771299e+03 5.725649737638407714e+03 5.728255292553435538e+03 5.731171965439416454e+03 5.731782050601925221e+03 5.718996094401858500e+03 5.750154403932156129e+03 5.747298955239373754e+03 5.728038534656807315e+03 5.711739014153480639e+03 5.729215630275793046e+03 5.737883383537849113e+03 5.722038719289661458e+03 5.702502240929296931e+03 5.705427799852003773e+03 5.706213764859667208e+03 5.729851629667832640e+03 5.718282830561205628e+03 5.709739041923855439e+03 5.713051905609233472e+03 5.711965106120302153e+03 5.722990853261005213e+03 5.728206064831789263e+03 5.731735023544835713e+03 5.712330296475754949e+03 5.711967309214032866e+03 5.716904566984148005e+03 5.720263417232182292e+03 5.710952198907329148e+03 5.687616165072196054e+03 5.694076533697273589e+03 5.694339534634908887e+03 5.717972339751598156e+03 5.714108946130989352e+03 5.712296863248194313e+03 5.724208897369969236e+03 5.724274606082317405e+03 5.732609541153607097e+03 5.706880096495183352e+03 5.702016262126836409e+03 5.705853429318891358e+03 5.697064009341308520e+03 5.690255242260355772e+03 5.704269343675640812e+03 5.703887981848031814e+03 5.710649081341578494e+03 5.729547703364587505e+03 5.742041465579045507e+03 5.742673314803547328e+03 5.712192958930470922e+03 5.740349081513268175e+03 5.747606057659838370e+03 5.754117297279422019e+03 5.741304729346613385e+03 5.760902271199537608e+03 5.747251116857438319e+03 5.769705793065812941e+03 5.763013500900162398e+03 5.765759484901018368e+03 5.747428159596414844e+03 5.744819150328926298e+03 5.751747835342856888e+03 5.746093015256678882e+03 5.755702832467864937e+03 5.747778832730367867e+03 5.735140905502302303e+03 5.747784189471013633e+03 5.731494578150073721e+03 5.742022704591247930e+03 5.744606143241662721e+03 5.751475659157197697e+03 5.745019161391098351e+03 5.760263021390391259e+03 5.785093595638965780e+03 5.755479504774591078e+03 5.740831173533981200e+03 5.739034626597750503e+03 5.747082654690741037e+03 5.745735153810207521e+03 5.754723830026071482e+03 5.749504581856607729e+03 5.745065722768175874e+03 5.748585810903448873e+03 5.736591643053433472e+03 5.764270085061398277e+03 5.740705797477416127e+03 5.769923945806720440e+03 5.759669026647203282e+03 5.747201131091629577e+03 5.743909721501592685e+03 5.757217693669458640e+03 5.748214876550232475e+03 5.776740286211625062e+03 5.749618518045560450e+03 5.756948394925443608e+03 5.778970813881614959e+03 5.759002635314198415e+03 5.764202176437556773e+03 5.780334607150691227e+03 5.766422338103926450e+03 5.775994333688777260e+03 5.779594382761981251e+03 5.763125256822007032e+03 5.758745903654252288e+03 5.755300080146324945e+03 5.782409574254686049e+03 5.757397602175731663e+03 5.772842010313156607e+03 5.756786179980049383e+03 5.747284896105904409e+03 5.763491097192951202e+03 5.768308222171381203e+03 5.756433439572063435e+03 5.757221769167637831e+03 5.729363697811863858e+03 5.699671924865142500e+03 5.704477123622005820e+03 5.697315827861267280e+03 5.684523354303792985e+03 5.666521672477683751e+03 5.674257688541072639e+03 5.660533000910953888e+03 5.651583301849247619e+03 5.638163032965961975e+03 5.657615852373551206e+03 5.654070087994126879e+03 5.638072075208508977e+03 5.630877505566571017e+03 5.623421537464818357e+03 5.630205974446202163e+03 5.604438040258017281e+03 5.583746122313677915e+03 5.622775548678266205e+03 5.605811075874396920e+03 5.627062761858775957e+03 5.615901307567028198e+03 5.604850066693274130e+03 5.597554636421470605e+03 5.595499535563255449e+03 5.609119002339407416e+03 5.620313085921258789e+03 5.592641650305838994e+03 5.601001253584558071e+03 5.610520931471110089e+03 5.598294802161074585e+03 5.606542933872551657e+03 5.625498391773756339e+03 5.623527003777537175e+03 5.620449051072162547e+03 5.627414936120064340e+03 5.610982611082057701e+03 5.628504362786974525e+03 5.616799583680148316e+03 5.609513873394394977e+03 5.625659995068910575e+03 5.630758979138280665e+03 5.609913753218126658e+03 5.635917042426865919e+03 5.639778958382161363e+03 5.650331131221831129e+03 5.636886552145393580e+03 5.631902366904517294e+03 5.660890466351244868e+03 5.642277875643007064e+03 5.641617005586168489e+03 5.631947748407981635e+03 5.655677859967744553e+03 5.640382654632027879e+03 5.655615316808688476e+03 5.677102881263190284e+03 5.673177730061827788e+03 5.651724571354742693e+03 5.660909220713722789e+03 5.658855979714639943e+03 5.647398344565242041e+03 5.675126531449665890e+03 5.674446098220376371e+03 5.684270440993309421e+03 5.660661165572366372e+03 5.658643045327385153e+03 5.658134328661229119e+03 5.666938529113388540e+03 5.667012066453396073e+03 5.691532440468654386e+03 5.675498453151188187e+03 5.684503497004746350e+03 5.666709374782291889e+03 5.676401913083136606e+03 5.671691584998373401e+03 5.686027065884046351e+03 5.693033386502078429e+03 5.686933309444437327e+03 5.685480273367051268e+03 5.707766223246750997e+03 5.712385543686500569e+03 5.710240101635380597e+03 5.700843929846327228e+03 5.699066422059306205e+03 5.713363904338484645e+03 5.704848328297921398e+03 5.720028050899954906e+03 5.732117736420388610e+03 5.730234742191136320e+03 5.726029175779726756e+03 5.732740306228576628e+03 5.705475031823561039e+03 5.720503374358049768e+03 5.709346864434122836e+03 5.719788993812584522e+03 5.729365686954090961e+03 5.721843476089210526e+03 5.698770594170089680e+03 5.695491356308455579e+03 5.675211760189674351e+03 5.674728341003731657e+03 5.692592196913038606e+03 5.706766106466763631e+03 5.709248649466912866e+03 5.692122974284293377e+03 5.672755957451468930e+03 5.672106800622316769e+03 5.672345051721705204e+03 5.653373540827446050e+03 5.651563407804374947e+03 5.652042320486505560e+03 5.660403300050251346e+03 5.660175892518112050e+03 5.656787094186878676e+03 5.658994637962703564e+03 5.642719356941695878e+03 5.660268788878167470e+03 5.665970593270992140e+03 5.661164693448457911e+03 5.665093399393187610e+03 5.655391527605542251e+03 5.675195877154566006e+03 5.678592075896711322e+03 5.662663383437282391e+03 5.668453463540474331e+03 5.691396139419605788e+03 5.687734032282642147e+03 5.704328420525936053e+03 5.687050844343896642e+03 5.682120114685555563e+03 5.672030482853733702e+03 5.688631009332633766e+03 5.667829468120628007e+03 5.675971460823834605e+03 5.647193378124701667e+03 5.649601823061348114e+03 5.673721619158825888e+03 5.664206645120253597e+03 5.678574569243454789e+03 5.665361763054821495e+03 5.666216392934464238e+03 5.656691134122582298e+03 5.644477750372296214e+03 5.679851471931177002e+03 5.687191619474234358e+03 5.690866260537963171e+03 5.683847718538525442e+03 5.687382759704943055e+03 5.693924902437227502e+03 5.674177275367430411e+03 5.691527237651198448e+03 5.693258856229546836e+03 5.690794967646692385e+03 5.686485060965590492e+03 5.687089465251364345e+03 5.683269144918635902e+03 5.695975140364561412e+03 5.700117010957096682e+03 5.704045588607186801e+03 5.670585676642705039e+03 5.662471257021766178e+03 5.653386732383203707e+03 5.662517379631294716e+03 5.685623020754786921e+03 5.667477850107286031e+03 5.648579265843666690e+03 5.640452494602543084e+03 5.646621957424381435e+03 5.651483484975735337e+03 5.661537571665900032e+03 5.641471901958221679e+03 5.648506119595287601e+03 5.648913628402407994e+03 5.659661399852180693e+03 5.662062117663512254e+03 5.676899003884112972e+03 5.678534446334965651e+03 5.657698696799375284e+03 5.619202356141412565e+03 5.654981386130317333e+03 5.663907292480491378e+03 5.679390090248625711e+03 5.681842027486618463e+03 5.674074267860798500e+03 5.678810390005345653e+03 5.682955701749611762e+03 5.672884655890321483e+03 5.647964553416846684e+03 5.649742923017142857e+03 5.665900231772377083e+03 5.651103200174611629e+03 5.671334134451155478e+03 5.650579969751314820e+03 5.677076857462207045e+03 5.665091186286953416e+03 5.672620713472763782e+03 5.664428945148980347e+03 5.665107292302676797e+03 5.686558299283596170e+03 5.715899727791240366e+03 5.688341941482510265e+03 5.667022327366735226e+03 5.652745338886074023e+03 5.677788205462161386e+03 5.676045422501124449e+03 5.647271241431923045e+03 5.640179772389927166e+03 5.637368316646386120e+03 5.651791329991806379e+03 5.642941511157972855e+03 5.652521691650642424e+03 5.642466381528413876e+03 5.653586157023808482e+03 5.655246173275074398e+03 5.668948372646729695e+03 5.665951212398888856e+03 5.664944684369102106e+03 5.652776289096997061e+03 5.665713009929145301e+03 5.675952139485549196e+03 5.678796535391098587e+03 5.698593170937094328e+03 5.710772503768213028e+03 5.710430526246350382e+03 5.727186718181991637e+03 5.731316170947810861e+03 5.705524556616037444e+03 5.693422142992661065e+03 5.696639837148905826e+03 5.679515914260289719e+03 5.699834475405384183e+03 5.701489132025208164e+03 5.698160343831284081e+03 5.684652270151412267e+03 5.682361148164348378e+03 5.695552833045890111e+03 5.689013778031951915e+03 5.684005273698754536e+03 5.685559358301821703e+03 5.680281355234935290e+03 5.690301374601810494e+03 5.663764689792943500e+03 5.670246445393331669e+03 5.658585017284488458e+03 5.644092689103050361e+03 5.663336086809851622e+03 5.652792884114476692e+03 5.635720823995952742e+03 5.634948277971703646e+03 5.614739727042264349e+03 5.591014684332873003e+03 5.604848046167882785e+03 5.602207442058546803e+03 5.605345851924945237e+03 5.593792536556283267e+03 5.604160119754315929e+03 5.582182387465400097e+03 5.570249993711538991e+03 5.594829327885274324e+03 5.605782908231141846e+03 5.588903022839487676e+03 5.600566647329338593e+03 5.601120042688035937e+03 5.606730972128776557e+03 5.593872633334765851e+03 5.609361251595933936e+03 5.620658681780400002e+03 5.608847413887536277e+03 5.610526065522603858e+03 5.594869561356719714e+03 5.623366612204531521e+03 5.637682856930058733e+03 5.641438519845147312e+03 5.643839105314321387e+03 5.643881051040164493e+03 5.650205044832602653e+03 5.641517519994030408e+03 5.619518920373087894e+03 5.615918687446169315e+03 5.619302794263061514e+03 5.630272280496116764e+03 5.655808226350023688e+03 5.672572541267286397e+03 5.680795703793702160e+03 5.661450942683749417e+03 5.652841005128092547e+03 5.663957222140624253e+03 5.666876911876129270e+03 5.655707271957244302e+03 5.665825977914106261e+03 5.678379959076689374e+03 5.664661169438171783e+03 5.686526440413843375e+03 5.667833486873954826e+03 5.652586249367706841e+03 5.650353802423494926e+03 5.639176447447130158e+03 5.663467079293994175e+03 5.661894812784336864e+03 5.660202590564153979e+03 5.684667385595507767e+03 5.651282500035031262e+03 5.668519318249380376e+03 5.654127911416682764e+03 5.653636342740668624e+03 5.673627146789178369e+03 5.655301734580220909e+03 5.669633429607775724e+03 5.680577214051168085e+03 5.686988606488410369e+03 5.683524766416971943e+03 5.690617735259399524e+03 5.705783462391456851e+03 5.676012314195188992e+03 5.688271436550296130e+03 5.672025410164235836e+03 5.672170702985571552e+03 5.660930988835054450e+03 5.679521181416748732e+03 5.682933619769634788e+03 5.684683032280569932e+03 5.670658291503204055e+03 5.669147324600431602e+03 5.666803928657986035e+03 5.682746513660903474e+03 5.699960842500859144e+03 5.700619471435013111e+03 5.671037619536731654e+03 5.692480431914138535e+03 5.708162825772285942e+03 5.697672860545996627e+03 5.685581525174424314e+03 5.695444185881437079e+03 5.714034409384857099e+03 5.716975614218965347e+03 5.711874235978782963e+03 5.716413654718774524e+03 5.719433368494632305e+03 5.713317711722598688e+03 5.711288083605179054e+03 5.698360100862848412e+03 5.694888042962536929e+03 5.692519185081019714e+03 5.680130784221842987e+03 5.689532235580369161e+03 5.727700965877136696e+03 5.720341913236294204e+03 5.688492310599066514e+03 5.694566021667927089e+03 5.689895739061062159e+03 5.710207553507983903e+03 5.684632781609974700e+03 5.701373304781297520e+03 5.720829619527079558e+03 5.710870465360464550e+03 5.722720777599894063e+03 5.737362791638190174e+03 5.727907838650120539e+03 5.724014846052551547e+03 5.718434562306122643e+03 5.709759739644081492e+03 5.698457151031939247e+03 5.692776815356515726e+03 5.685451115510445561e+03 5.676618907462863717e+03 5.685374506348912291e+03 5.680576402828184655e+03 5.692311526773239166e+03 5.700181850404095712e+03 5.709445070207745630e+03 5.695762027415426019e+03 5.696060173417747137e+03 5.672522441644286118e+03 5.652053651444631214e+03 5.654793631647294205e+03 5.677306355262695433e+03 5.662082172137445923e+03 5.656052230148388844e+03 5.641670017417452982e+03 5.669385222304585113e+03 5.667424199865617993e+03 5.675046770045400990e+03 5.660585131098470811e+03 5.668714595508250568e+03 5.668813226230783584e+03 5.671771741083995948e+03 5.682705534067492408e+03 5.655716571862905766e+03 5.667776628449468262e+03 5.655849444718698578e+03 5.662699094146214520e+03 5.646372655590229442e+03 5.648515303929350921e+03 5.669032480097307598e+03 5.670950758368557217e+03 5.681834216563269365e+03 5.663323094211688840e+03 5.676870288158312178e+03 5.686354858467463600e+03 5.675049474187293526e+03 5.692094351764875682e+03 5.679375003599820047e+03 5.680906343129123343e+03 5.695106800939648565e+03 5.699609428828593082e+03 5.708306188248152466e+03 5.696829946333127737e+03 5.692137975898550394e+03 5.697517363684974953e+03 5.693005515458921764e+03 5.728214763147377198e+03 5.713111648140113175e+03 5.743815150419692145e+03 5.735733860071549316e+03 5.740222079498038511e+03 5.719823329312191163e+03 5.719449832144641732e+03 5.713135404598158857e+03 5.735750807767913102e+03 5.717295273830893166e+03 5.733177964889481700e+03 5.744346215891005158e+03 5.751314216742221106e+03 5.760710434887831980e+03 5.755532746748743193e+03 5.738515520831152571e+03 5.730001809791699998e+03 5.710408031920573194e+03 5.707976490748082142e+03 5.707349802503780666e+03 5.703737103028644924e+03 5.689763322770072591e+03 5.705596352256523460e+03 5.679436410836460709e+03 5.667676112486678903e+03 5.654606960230167715e+03 5.645931477164562239e+03 5.646296943076564276e+03 5.639402057573976890e+03 5.658967656530483509e+03 5.642836986712029102e+03 5.654905459398441053e+03 5.657994940641626272e+03 5.655531871695100563e+03 5.641516742265559515e+03 5.638999847626142582e+03 5.614470887353185390e+03 5.622169726228249601e+03 5.604955021638579638e+03 5.624424290887826828e+03 5.611480996770252204e+03 5.609925429680098205e+03 5.623235016451716547e+03 5.623020844842561019e+03 5.625840587343250263e+03 5.630585957702371161e+03 5.613055403156233297e+03 5.599189215735699690e+03 5.597548219199052255e+03 5.621613710979313510e+03 5.618230088015973706e+03 5.602322035817781398e+03 5.616059811075964717e+03 5.595536841570158685e+03 5.574485658781387428e+03 5.596167562137783534e+03 5.590241071726137307e+03 5.597305385038356690e+03 5.592366018384797826e+03 5.590203800796260111e+03 5.574794001465922520e+03 5.577883752087984249e+03 5.573294374828916261e+03 5.560798607433493999e+03 5.559774689051825590e+03 5.565334701265297554e+03 5.586955703709676527e+03 5.583598474296547465e+03 5.594412169224585341e+03 5.608027558713413782e+03 5.625750569314905988e+03 5.577667233735955051e+03 5.581200666507817004e+03 5.611499691619950681e+03 5.607667607195733581e+03 5.630654655763747542e+03 5.620431715112845268e+03 5.614189801821966284e+03 5.627988575847411084e+03 5.629193467455347673e+03 5.626249800338530804e+03 5.624558076815051209e+03 5.608276428889418639e+03 5.621049331919156430e+03 5.613464808218479448e+03 5.616207513015999211e+03 5.624844522935100031e+03 5.640363551308469141e+03 5.633671923267214879e+03 5.671567622346735334e+03 5.673798411788302474e+03 5.705913516223345141e+03 5.665045246567176946e+03 5.671581524340987016e+03 5.668580089978227079e+03 5.652385894942139203e+03 5.626300494111560511e+03 5.652461187960861025e+03 5.650890740094535431e+03 5.651383769646644396e+03 5.634141573063104261e+03 5.626027975821090877e+03 5.661324334137324513e+03 5.636332498505457806e+03 5.653622027589653953e+03 5.661715111399694251e+03 5.659905411286610615e+03 5.656514180542108988e+03 5.662290507159293156e+03 5.663247409142967626e+03 5.642693118268329272e+03 5.636494234508328191e+03 5.650044159990907247e+03 5.644326674592927702e+03 5.676555329928700303e+03 5.681671797900793536e+03 5.673668879389159883e+03 5.666999326994535295e+03 5.665962825174843601e+03 5.686576565431917516e+03 5.649331261085521874e+03 5.655335461989966461e+03 5.657488937615940813e+03 5.618325497229811845e+03 5.624423255977627377e+03 5.647720049508269767e+03 5.650013713163370994e+03 5.641210525511621199e+03 5.644584653906656058e+03 5.645745262287562582e+03 5.648329216406987143e+03 5.637950486047224331e+03 5.637098895717117557e+03 5.618174585238729378e+03 5.653569227173444233e+03 5.629227540918535851e+03 5.622044067979785723e+03 5.638260142969021217e+03 5.655343449113194765e+03 5.656177585148046091e+03 5.667427486979698187e+03 5.669651478176277124e+03 5.671971623493410334e+03 5.674934661489599421e+03 5.655232864270420578e+03 5.653378937005527405e+03 5.682129761285664244e+03 5.664693356315705387e+03 5.657167508072952842e+03 5.660123585444614946e+03 5.674117071420566390e+03 5.692102992958481082e+03 5.682938307801548035e+03 5.683528776528121853e+03 5.677745508819150018e+03 5.675693391795485695e+03 5.677563302081954134e+03 5.687647488943734970e+03 5.675133034109790060e+03 5.666525456412064159e+03 5.672739426743437434e+03 5.679496883140220234e+03 5.672272953341980610e+03 5.652315384432355131e+03 5.673703078341957735e+03 5.652477920818565508e+03 5.647295954986232573e+03 5.633481317643164402e+03 5.639093307667503723e+03 5.632308195908190100e+03 5.639416375903616427e+03 5.646000840937238536e+03 5.633261552688060874e+03 5.616766156300234798e+03 5.618644238313057031e+03 5.610795369908987595e+03 5.613307129724183142e+03 5.630022921255796064e+03 5.629247198482459680e+03 5.617679162525349057e+03 5.620342474038933688e+03 5.630122983237894914e+03 5.618842467173753903e+03 5.628554199928038543e+03 5.630126921260484778e+03 5.620629366026999378e+03 5.604862526627424813e+03 5.607073037971409576e+03 5.616874247050863232e+03 5.617373912629819642e+03 5.605429603921377748e+03 5.622554124634486470e+03 5.629790877268355871e+03 5.655554640525788272e+03 5.653588049536600920e+03 5.658780609134552833e+03 5.651632976806444276e+03 5.643580637751868380e+03 5.644508446876372545e+03 5.660755551552319957e+03 5.644186622962010006e+03 5.640206660756370184e+03 5.636761381088304915e+03 5.649893203937196631e+03 5.655440736004907194e+03 5.658346512914217783e+03 5.642055086783373554e+03 5.650766711252468667e+03 5.625488174047472967e+03 5.634170274861665348e+03 5.642267164405621770e+03 5.637306616945614223e+03 5.631511041369663872e+03 5.622180156290850391e+03 5.631912808345755366e+03 5.632755481194358254e+03 5.649783129492701846e+03 5.644472991629264470e+03 5.647539893372802908e+03 5.643769295023244013e+03 5.617163802907114587e+03 5.623369616449397654e+03 5.627162193819540335e+03 5.621883074661970568e+03 5.629527975936560324e+03 5.610060756220891562e+03 5.611275865012572467e+03 5.597498830525501944e+03 5.594076985593176687e+03 5.610193415422186263e+03 5.621047820838927692e+03 5.618278732325201418e+03 5.619849479651871661e+03 5.614918533785893487e+03 5.637268908082330199e+03 5.621349915132942442e+03 5.623362969979242735e+03 5.634451945517681452e+03 5.629485058432705046e+03 5.649437456105363708e+03 5.652742422141154748e+03 5.649985786919693055e+03 5.639044074285561692e+03 5.644401963080706992e+03 5.643088327303703409e+03 5.632062155792258636e+03 5.626301578648614850e+03 5.626569592532332535e+03 5.624539386763492985e+03 5.604183935080870469e+03 5.598792971326207407e+03 5.623975725416273235e+03 5.619684181288662330e+03 5.636426741310471698e+03 5.644793466918055856e+03 5.629735710827751063e+03 5.622658444906459408e+03 5.638797247478348254e+03 5.663779778112882923e+03 5.677685973241457759e+03 5.697097546635181061e+03 5.682079935119567381e+03 5.696130235024220383e+03 5.701677217533668227e+03 5.706423935541376522e+03 5.697517623294949772e+03 5.726254970479115400e+03 5.697757298929708668e+03 5.696003724088860508e+03 5.710284617367728970e+03 5.696382443841084751e+03 5.686909541274098046e+03 5.694977668062417251e+03 5.684629796053612154e+03 5.685722124368752702e+03 5.676528349720625556e+03 5.679931850703189411e+03 5.665571567231663721e+03 5.657580937437661305e+03 5.669632184249533566e+03 5.665567764172466923e+03 5.659243206765217110e+03 5.657961398808023660e+03 5.641885654955798600e+03 5.669730327003590901e+03 5.658081956094943052e+03 5.650522373689522283e+03 5.674595687804061527e+03 5.692670542895993094e+03 5.675590024321919373e+03 5.685712895988638593e+03 5.687149095451118228e+03 5.697918031837369199e+03 5.711692697104606850e+03 5.702973918414115360e+03 5.727782161335375349e+03 5.688898183864244857e+03 5.712836739011407190e+03 5.721999649707504432e+03 5.692023626601821888e+03 5.665727222800898744e+03 5.671933391949647557e+03 5.668876865825382993e+03 5.653234204705697266e+03 5.652988216964398816e+03 5.647011409045884648e+03 5.646162255907868712e+03 5.658362810245237597e+03 5.652889847367102448e+03 5.649207383177977135e+03 5.665712580775061724e+03 5.654614904151218980e+03 5.678195294401964020e+03 5.657705961463438143e+03 5.684060818972987363e+03 5.662701209715552068e+03 5.668157714054403186e+03 5.673887852634063165e+03 5.670043634470758661e+03 5.642557607174859186e+03 5.622514407061507882e+03 5.626552446507299464e+03 5.626643425209516863e+03 5.640022443409744483e+03 5.605744680898995284e+03 5.614329219129675948e+03 5.611933619784509574e+03 5.597555667938195256e+03 5.592882476086702809e+03 5.587058395652750733e+03 5.603225457891698170e+03 5.600445083036079268e+03 5.599636621039953752e+03 5.585887959455018972e+03 5.599643591775755340e+03 5.619171116095216348e+03 5.597885027870462181e+03 5.606293770700481218e+03 5.608455922794066282e+03 5.598871516248449552e+03 5.578860306936748202e+03 5.586337771103766499e+03 5.607208391634085274e+03 5.586345061685226028e+03 5.611333464078453289e+03 5.622697831621670048e+03 5.577440722382862987e+03 5.590809223343272606e+03 5.571843947638028112e+03 5.556290641163991495e+03 5.557375006942178516e+03 5.555134663859366810e+03 5.567728417497091868e+03 5.573740301126024860e+03 5.570740301820806053e+03 5.584174716132733920e+03 5.547466066910037625e+03 5.579465326240998365e+03 5.585297734299194417e+03 5.570666346841794621e+03 5.564116425999591229e+03 5.587368902615458865e+03 5.572582806374471147e+03 5.585977416304008329e+03 5.561793131722401085e+03 5.568734401322507438e+03 5.609819382281223625e+03 5.602059343115543925e+03 5.626152351213918337e+03 5.623111616471294838e+03 5.638179111494785502e+03 5.617345290182674034e+03 5.629929502975114701e+03 5.638461475521921784e+03 5.640844445977195392e+03 5.625702810034790673e+03 5.634785563206067309e+03 5.641120807734439040e+03 5.662526749919612485e+03 5.666490075762678316e+03 5.664362395483529326e+03 5.682796143296748596e+03 5.681005209485064370e+03 5.671740557204342622e+03 5.663784166110049227e+03 5.675581378596795730e+03 5.661351681764285786e+03 5.652690777839603470e+03 5.650450091724133927e+03 5.650151865656675000e+03 5.634038735004417504e+03 5.637404166303759666e+03 5.651291377956332326e+03 5.663923770254086776e+03 5.655028628825484702e+03 5.637198546870233258e+03 5.626753029703379980e+03 5.631044040032938028e+03 5.619507991313294042e+03 5.649872073160585387e+03 5.652798622334396896e+03 5.618685018569110071e+03 5.616704878221357831e+03 5.644368334234512986e+03 5.644485812379553863e+03 5.649371382674330562e+03 5.645574421340168556e+03 5.666737672117586953e+03 5.661397404032933082e+03 5.676879841389180001e+03 5.669523201099280413e+03 5.688195562750191129e+03 5.683211402347184958e+03 5.662480010255446359e+03 5.709693427199605139e+03 5.702534951800907947e+03 5.700569149872381786e+03 5.690231708141575837e+03 5.689277422680476775e+03 5.713764622634851548e+03 5.703413502920617248e+03 5.721853176211252503e+03 5.708027660514419040e+03 5.720270928622616339e+03 5.728347485143455742e+03 5.736558595730428351e+03 5.732226678519178677e+03 5.730828054189594695e+03 5.738488052202078507e+03 5.732241778422490825e+03 5.753477310816215322e+03 5.764339985890085700e+03 5.735969351674699283e+03 5.768432188764279999e+03 5.754276295699644834e+03 5.741027634903888611e+03 5.746112727993865519e+03 5.751965712124134370e+03 5.748982346724367744e+03 5.723600828597112923e+03 5.710957853241445264e+03 5.697646583932977592e+03 5.698528847009094534e+03 5.700424296504352242e+03 5.696401193179329312e+03 5.683953035594148787e+03 5.669940793774100712e+03 5.663341762587710946e+03 5.661760649266924702e+03 5.661274353952165256e+03 5.658356871257929015e+03 5.687481209229546948e+03 5.698687508485158105e+03 5.695519783268322499e+03 5.697546260311546575e+03 5.684367930949977563e+03 5.669337668956219204e+03 5.663993873062582679e+03 5.683538826864584735e+03 5.683965546110225660e+03 5.662900792591323807e+03 5.686839367653933550e+03 5.669196488378905087e+03 5.678417367057966658e+03 5.659571469980019174e+03 5.638087916951138141e+03 5.664268954281342303e+03 5.679053336475094511e+03 5.681625856660005411e+03 5.660649774138855719e+03 5.677587726984997062e+03 5.652582093760325733e+03 5.653648332991492680e+03 5.651305480274787442e+03 5.643501351443207568e+03 5.653054482313482367e+03 5.639456662589989719e+03 5.636407018528611843e+03 5.650500371962710233e+03 5.655349228008958562e+03 5.630679418013880422e+03 5.624810478367422547e+03 5.616219444719591593e+03 5.630863110535597116e+03 5.640711040013352431e+03 5.641172851571194769e+03 5.629077854458500951e+03 5.660647011970513631e+03 5.645406354862939224e+03 5.636227905352092421e+03 5.658103638357269119e+03 5.627730443561275933e+03 5.626639621787510805e+03 5.652504327809589086e+03 5.650339627292200021e+03 5.660389949333444747e+03 5.651215166150461300e+03 5.664707211712441676e+03 5.661195872674284146e+03 5.640935950608726671e+03 5.661802065600770220e+03 5.649233053560293229e+03 5.658308485382432991e+03 5.663072136491054152e+03 5.657475222108169874e+03 5.676499901923466496e+03 5.680887048532281369e+03 5.665687388559920691e+03 5.682631542558347064e+03 5.653968095981910665e+03 5.650933342632059976e+03 5.661935653741994429e+03 5.642748081538032238e+03 5.634452516572694549e+03 5.627223831224437163e+03 5.605881255378228161e+03 5.604601285945142081e+03 5.603479277193545386e+03 5.595626584392135555e+03 5.600911452745064707e+03 5.594066945674806448e+03 5.576773356907625384e+03 5.594960375520013258e+03 5.604806370820615484e+03 5.588732321911990766e+03 5.568693404091515731e+03 5.573862452082962591e+03 5.582304421903359071e+03 5.574151658833309739e+03 5.568571879574154082e+03 5.578925800268552848e+03 5.559520849236258982e+03 5.573505543972632040e+03 5.589580135648827309e+03 5.601970127810316626e+03 5.596348270005069935e+03 5.594748414911465261e+03 5.581790814350274559e+03 5.590401482899814255e+03 5.585110936426398439e+03 5.596689885877708548e+03 5.593562817819348311e+03 5.562018369739526861e+03 5.564946527284576405e+03 5.542610075836922078e+03 5.554875291849463792e+03 5.553713623490852115e+03 5.548823150660178726e+03 5.537716383956326354e+03 5.548769488506727612e+03 5.548937263809442811e+03 5.553265424611667186e+03 5.559996870657884756e+03 5.527789791534180949e+03 5.535324604094819733e+03 5.532179964755181572e+03 5.540303736798583486e+03 5.550659864540626586e+03 5.552501811677235310e+03 5.555051388237751780e+03 5.570237133520658062e+03 5.553604975076650589e+03 5.544531655248633797e+03 5.529502335506913369e+03 5.535034268494783646e+03 5.534852244503161273e+03 5.537861713503063584e+03 5.508599770265411280e+03 5.523484905180826900e+03 5.500845015428302759e+03 5.514510452174667080e+03 5.506436455521426069e+03 5.505186115177352804e+03 5.518973167946342073e+03 5.510911776308458684e+03 5.512538078903885435e+03 5.518297504657230093e+03 5.515346322246572527e+03 5.530047808026754865e+03 5.522214726827589402e+03 5.537410890380402634e+03 5.548778277563416850e+03 5.562974213703083478e+03 5.555638669737414602e+03 5.549679642348909510e+03 5.570989646596625789e+03 5.550314607385540512e+03 5.526851114288705503e+03 5.550100327376415407e+03 5.539300885737759927e+03 5.515785695461781870e+03 5.523728157675831426e+03 5.506708765546655741e+03 5.484251747886476551e+03 5.473965614776579969e+03 5.476457442770713897e+03 5.473933918533869473e+03 5.478936175007747806e+03 5.483603037801202845e+03 5.466248807989537454e+03 5.476237444878454880e+03 5.472185892420229720e+03 5.470193275334508144e+03 5.474823455054575788e+03 5.449854918807974173e+03 5.416113395402858259e+03 5.438233551800085479e+03 5.440503122900271592e+03 5.418651513890669776e+03 5.437080128347458412e+03 5.452982913952702802e+03 5.451689416803545100e+03 5.474361055393882452e+03 5.484928918954372421e+03 5.472659162769602517e+03 5.478915166791899537e+03 5.477355527528577113e+03 5.471770719093945445e+03 5.470259843469139014e+03 5.466731321870884130e+03 5.512391412808864516e+03 5.505311565676754981e+03 5.532168384923875237e+03 5.522268740061627796e+03 5.547813314493596408e+03 5.567352482677039916e+03 5.558765065467605382e+03 5.558741081440615744e+03 5.561873258917847124e+03 5.562034774556512275e+03 5.557688494148864265e+03 5.559566347069793665e+03 5.562534690351766585e+03 5.535188340283420985e+03 5.553680001598092531e+03 5.537761674903600579e+03 5.534074769383748389e+03 5.534445386590341514e+03 5.547679610008839518e+03 5.545825223333361464e+03 5.555645558931639243e+03 5.550941151359626929e+03 5.566846958572587937e+03 5.545566207083736117e+03 5.572817361375607106e+03 5.574710367901959216e+03 5.557560367730126927e+03 5.575467916445175433e+03 5.552969122586635422e+03 5.557799987301421424e+03 5.547647491845877084e+03 5.563660279541400087e+03 5.610651684855813073e+03 5.602091488157676395e+03 5.588283768919811337e+03 5.597395046524964528e+03 5.593263669049290002e+03 5.608114820428666462e+03 5.588265590144545968e+03 5.576690901320282137e+03 5.578298253811016366e+03 5.587699559285350006e+03 5.577544751897262358e+03 5.581325167957811573e+03 5.576435628446105511e+03 5.600496419323030750e+03 5.579203365375241447e+03 5.600445526229465941e+03 5.581407117367165483e+03 5.562932136592697134e+03 5.570483682777100512e+03 5.561330448359547518e+03 5.593877528886800064e+03 5.583702597374855941e+03 5.586966744334082250e+03 5.577561114427628127e+03 5.590205086431333257e+03 5.581189304781860301e+03 5.565654797265172419e+03 5.573940033118984502e+03 5.590908966530174439e+03 5.584270002106874927e+03 5.617819316561058258e+03 5.612209008937201361e+03 5.609051825392530191e+03 5.593906630740771107e+03 5.598393740820474704e+03 5.573691838173787801e+03 5.587509951670069313e+03 5.592636589706657105e+03 5.572025109559457633e+03 5.556895935410367201e+03 5.557266763897463534e+03 5.569040813954122314e+03 5.549673043015965050e+03 5.556769993831744614e+03 5.552174850440499540e+03 5.550716742136219182e+03 5.547927089367978624e+03 5.545566222152997398e+03 5.534636793922558354e+03 5.542453076057849103e+03 5.535002978297909976e+03 5.544423755136479485e+03 5.554559170668706429e+03 5.550432181893226698e+03 5.546531133445750129e+03 5.573914546324349431e+03 5.563608721806544054e+03 5.553930645054952947e+03 5.537566224617278749e+03 5.540872955179876953e+03 5.536495205650840035e+03 5.539056173893148298e+03 5.550083805457859853e+03 5.543561982807423192e+03 5.549629566651123241e+03 5.564037604954864946e+03 5.577515962043326908e+03 5.567473125012187666e+03 5.582168701142389182e+03 5.565868729469667414e+03 5.561522397865925996e+03 5.575580696006319158e+03 5.596454673675350932e+03 5.595368279937271836e+03 5.615383490371908920e+03 5.595610467039384275e+03 5.593368574269690725e+03 5.587248931498087586e+03 5.589586272520636157e+03 5.592601296794179689e+03 5.594055857546057268e+03 5.602474734860255921e+03 5.587049483607952425e+03 5.586805354893846015e+03 5.593489831520948428e+03 5.598649373895107601e+03 5.601149275463216327e+03 5.606044631485524405e+03 5.620169667563939583e+03 5.601086092686177835e+03 5.617900267440089010e+03 5.620182352028766218e+03 5.622133798503827165e+03 5.621030505182550769e+03 5.615503083515747676e+03 5.602438363586977175e+03 5.601897962173924498e+03 5.612969395858207463e+03 5.628340010090419128e+03 5.643780269154643065e+03 5.611736204545452892e+03 5.620721121647794462e+03 5.611191167267232231e+03 5.626641042984110754e+03 5.624100735288512624e+03 5.601873125511648141e+03 5.615810709224298080e+03 5.588789320162896729e+03 5.573865313087296272e+03 5.570702585680843185e+03 5.575033951499754949e+03 5.564950391934195977e+03 5.553513196743921981e+03 5.530660889692870114e+03 5.543373376615688358e+03 5.545200799929628374e+03 5.518025270292040659e+03 5.518276058348126753e+03 5.530706406619169684e+03 5.545494282477350680e+03 5.561975353055554478e+03 5.541995835622742561e+03 5.543995071639579692e+03 5.560861280281929794e+03 5.559746804759036422e+03 5.557226797767601965e+03 5.571337946371263570e+03 5.565559926818713393e+03 5.555119994608463458e+03 5.544793474669550960e+03 5.546651334644391682e+03 5.548340111365505436e+03 5.553113265192113431e+03 5.564338036691179695e+03 5.550424882944193087e+03 5.530019584305669923e+03 5.540650252287591684e+03 5.525366543087921855e+03 5.553629654686797949e+03 5.540394456929791886e+03 5.536252726267930484e+03 5.544558082033619939e+03 5.550206657391022418e+03 5.547541360105044987e+03 5.560343412288856598e+03 5.538087979337148681e+03 5.537500193175670574e+03 5.526052788907647482e+03 5.512889414284323720e+03 5.541724504872012403e+03 5.544143624495026415e+03 5.556138661154885085e+03 5.533834571024526667e+03 5.552760361753992584e+03 5.548404294463210135e+03 5.522987499261710582e+03 5.540346349967268907e+03 5.549781569946304444e+03 5.554178304495944758e+03 5.563141573824992520e+03 5.575535627480784569e+03 5.570097638536240083e+03 5.557784859180529565e+03 5.542654204441651018e+03 5.569476954498490159e+03 5.549594381519223134e+03 5.581534126673433093e+03 5.579606967772428106e+03 5.610476547671320986e+03 5.583438888338394463e+03 5.592613523194459958e+03 5.591811064116771377e+03 5.605545664710088204e+03 5.609436400643774505e+03 5.578394311948814902e+03 5.604898616701115316e+03 5.585760370230705121e+03 5.566855878741195738e+03 5.593155922876061595e+03 5.579711356109144617e+03 5.563561463793703297e+03 5.582803672868159993e+03 5.585461047220785986e+03 5.586147906274287379e+03 5.582025920610850335e+03 5.594776328326101975e+03 5.575406618972410797e+03 5.537072843918235776e+03 5.542651748612356641e+03 5.554903264658676562e+03 5.541259532228567878e+03 5.550646962133055240e+03 5.535543331025362022e+03 5.533674914848385924e+03 5.534924272199303232e+03 5.527820990938649629e+03 5.540799836677363601e+03 5.513753322154748275e+03 5.513003245379433793e+03 5.508343466058887316e+03 5.523916978792464761e+03 5.526489803432013105e+03 5.504425257887803127e+03 5.525847423281768897e+03 5.542179576282806011e+03 5.552395404258278177e+03 5.539717973554173113e+03 5.538883628995144136e+03 5.537566039126894793e+03 5.531625457669444586e+03 5.530322356015606601e+03 5.550300861714212260e+03 5.548881568771579623e+03 5.544670208419454866e+03 5.531541095830702034e+03 5.534656644450061322e+03 5.529152098887770080e+03 5.530834175838368537e+03 5.522349139099632339e+03 5.502563369716920533e+03 5.524286524771099721e+03 5.514940954596714619e+03 5.513359637665950686e+03 5.526113264493061251e+03 5.526912100396942151e+03 5.531142145940107184e+03 5.526808139857548667e+03 5.550054032225905758e+03 5.531449051059577869e+03 5.523816731769618855e+03 5.523499187611381785e+03 5.523783890709705702e+03 5.553571188778122632e+03 5.554429840270124259e+03 5.556385121200266440e+03 5.542164540924023640e+03 5.533592394380581027e+03 5.529178982424645255e+03 5.541862471854493378e+03 5.561217387150005379e+03 5.592042393812115733e+03 5.579016609636386420e+03 5.581014134640195152e+03 5.588116856449279112e+03 5.573906063058878317e+03 5.605233104150229337e+03 5.611915838457088284e+03 5.605434928193723863e+03 5.609986291458245432e+03 5.614340892977931617e+03 5.619467275403012536e+03 5.635768255941502503e+03 5.625614714362095583e+03 5.640762911892315969e+03 5.622360009974852801e+03 5.618765418279982441e+03 5.648433448335441426e+03 5.615450689527372560e+03 5.641782033162668995e+03 5.664256772091311177e+03 5.646815302108216201e+03 5.649674425268697632e+03 5.659600211034593485e+03 5.651236556620270676e+03 5.659744428044535198e+03 5.648929828196318340e+03 5.679659350936909505e+03 5.670378637387071649e+03 5.680270781086648640e+03 5.669312868611925296e+03 5.673575602228387652e+03 5.689253174417249284e+03 5.671326738379643757e+03 5.654457644868725765e+03 5.681207602031051465e+03 5.673272915918543731e+03 5.679465093156219154e+03 5.641168066413581073e+03 5.665707204762723450e+03 5.640744016655366977e+03 5.641690351950259355e+03 5.647121279710301678e+03 5.642305584027385521e+03 5.607434346889092922e+03 5.620963262189394300e+03 5.597090649708803539e+03 5.617089582866562523e+03 5.600867097008474047e+03 5.596898038817288580e+03 5.618179579265189204e+03 5.620696829093624729e+03 5.609546557772418055e+03 5.614629409988961925e+03 5.612441873403209684e+03 5.611064625460139723e+03 5.604024438897402433e+03 5.575520373562909299e+03 5.609357647855271352e+03 5.602435927431908567e+03 5.623791554370895938e+03 5.616079804513271483e+03 5.603946375618523234e+03 5.618284420809651238e+03 5.602392051380898920e+03 5.614482448160210879e+03 5.600090181872245012e+03 5.618740422651647350e+03 5.623095684355383128e+03 5.616331196514314797e+03 5.610425665532328821e+03 5.626382686047343668e+03 5.608809065640196422e+03 5.624042556965660879e+03 5.614058082868691599e+03 5.612862288261540925e+03 5.593811604894192897e+03 5.614859141073900901e+03 5.611851236183527362e+03 5.591265308867104068e+03 5.595258085648610177e+03 5.575021294704536558e+03 5.605156616960622159e+03 5.596292676402661527e+03 5.574121809629659765e+03 5.583105440313021973e+03 5.577917158465637840e+03 5.590483179752892283e+03 5.584862411110483663e+03 5.578484405154945307e+03 5.572162931789217510e+03 5.569655791262740422e+03 5.597273754571534482e+03 5.576853866010941601e+03 5.570565502095915690e+03 5.594181503456993596e+03 5.576327089619645449e+03 5.600298332486374420e+03 5.563626571865075675e+03 5.563261514202620674e+03 5.563760291894982402e+03 5.568323606853992715e+03 5.568324780913637369e+03 5.548674280257126156e+03 5.571498253082428164e+03 5.556418073743506284e+03 5.571180184199067298e+03 5.555575985178906194e+03 5.561089816126475853e+03 5.587271844513580618e+03 5.574475147107506928e+03 5.560917188330944555e+03 5.601408052288484214e+03 5.608472425344435578e+03 5.602703266511791298e+03 5.605196035010880223e+03 5.607027611016514129e+03 5.602223358090476722e+03 5.590108235435250208e+03 5.588358244116621790e+03 5.594763966791940220e+03 5.578405011544915396e+03 5.577426342003322134e+03 5.582655062852057199e+03 5.596151156242388424e+03 5.616814038767332931e+03 5.617810140718810544e+03 5.627367082002701864e+03 5.606871391246215353e+03 5.599255983719621327e+03 5.601989532630155736e+03 5.597728419901060988e+03 5.605255620786175314e+03 5.605453882300218538e+03 5.622517886752152663e+03 5.614191784644035579e+03 5.613405949362304455e+03 5.627244681631330423e+03 5.630940509776899489e+03 5.633186046814540532e+03 5.643096471280367041e+03 5.630677314225408736e+03 5.642171155860678482e+03 5.667159799384181497e+03 5.663581016653014558e+03 5.667640792801274984e+03 5.642968675642891867e+03 5.639010201534121734e+03 5.667355442366766511e+03 5.670282268039859446e+03 5.653009882671744890e+03 5.666517959779134799e+03 5.663565725499898690e+03 5.659742598211646509e+03 5.682063089938401390e+03 5.672906863738762695e+03 5.680744688587041310e+03 5.672929740907170526e+03 5.666299493328578137e+03 5.693857443364927349e+03 5.702486546988497139e+03 5.723699264507019507e+03 5.709477974970669493e+03 5.676220623002836874e+03 5.666598459093776000e+03 5.660282310754122591e+03 5.664261668202990222e+03 5.661471200861530633e+03 5.669739044098612794e+03 5.663189137171520997e+03 5.683542444490029993e+03 5.686628638941464487e+03 5.677306349049229539e+03 5.698860834316134969e+03 5.698657432291164696e+03 5.687299825731020064e+03 5.680024331150436410e+03 5.691372034541476751e+03 5.667896044088145572e+03 5.657712773321139139e+03 5.693395221337118528e+03 5.683648300021306568e+03 5.710065817176392557e+03 5.719987443754906963e+03 5.721047749792272953e+03 5.698396362880731431e+03 5.704072243340222485e+03 5.710740956086228834e+03 5.706731022040609787e+03 5.730522775070108764e+03 5.725115256810701794e+03 5.729021286432972374e+03 5.732656487250877035e+03 5.733697151253068114e+03 5.743361731107928790e+03 5.763776703786226790e+03 5.748209482807267705e+03 5.747574122298665316e+03 5.721060884823954439e+03 5.711438764247301151e+03 5.735763000098131670e+03 5.735167861622839155e+03 5.704305397365471435e+03 5.699290282881721396e+03 5.699586486800201783e+03 5.692183902038380438e+03 5.702502342908580431e+03 5.675634510026387943e+03 5.668352288423046048e+03 5.683896140403066966e+03 5.682452392596966092e+03 5.695029892810103775e+03 5.705147332405728775e+03 5.695442543002027378e+03 5.694202553192857522e+03 5.684577736166300383e+03 5.685414094489833587e+03 5.674079988740178123e+03 5.710543625867840092e+03 5.694407444306470097e+03 5.715984214178001821e+03 5.724619398489950981e+03 5.722351958286939407e+03 5.713095600022224062e+03 5.730229188259863804e+03 5.721119995258791278e+03 5.724484830553166830e+03 5.723416957189702771e+03 5.699747645617847411e+03 5.697955400525950608e+03 5.705900238969663405e+03 5.700457367488030286e+03 5.714917456667096303e+03 5.699630253651416751e+03 5.698203256902924295e+03 5.665248150257588350e+03 5.670357103156062294e+03 5.688639917421724931e+03 5.678182936722137129e+03 5.709095087419672382e+03 5.679027777755663919e+03 5.687526811699755854e+03 5.659483934791162937e+03 5.637144751133258069e+03 5.629900059557115128e+03 5.645081946293897090e+03 5.654366614761212986e+03 5.632506041144027222e+03 5.644292828717294469e+03 5.627031292620001295e+03 5.633034400806774102e+03 5.656458375082135717e+03 5.672164962992124856e+03 5.675291612868113589e+03 5.676902005267776985e+03 5.657030497865082907e+03 5.673187513336705706e+03 5.688078007778087340e+03 5.706994216790425526e+03 5.702476473768834694e+03 5.721412893446975431e+03 5.708283880649745697e+03 5.727487796512577006e+03 5.708900567357347427e+03 5.719062024500984080e+03 5.725728804464723908e+03 5.726843504932488941e+03 5.723919521428339067e+03 5.711082796222116485e+03 5.715630464243949973e+03 5.720767983800255934e+03 5.711981569119116102e+03 5.733059559545110460e+03 5.704085888632402202e+03 5.708987295037419244e+03 5.714763015845615882e+03 5.715878711425352776e+03 5.711466966888452589e+03 5.687393951166034640e+03 5.706809722953620621e+03 5.717188425159599319e+03 5.724454100154502157e+03 5.693261021743745914e+03 5.676378598531966418e+03 5.698243902724259897e+03 5.681851809408659392e+03 5.688596142708780462e+03 5.668783640145313257e+03 5.658323856053163581e+03 5.655710698292230518e+03 5.680164602732763342e+03 5.681496559001407149e+03 5.670933262611586542e+03 5.684192971987311466e+03 5.678777877142274519e+03 5.691343345263320771e+03 5.683528832738808887e+03 5.676387493550059844e+03 5.697084246901014012e+03 5.697650310246461231e+03 5.693501090365443815e+03 5.697068560746241019e+03 5.684242149443584822e+03 5.688501079337203919e+03 5.706376530488565550e+03 5.676109982630769991e+03 5.653336904080762906e+03 5.657886006390819603e+03 5.633322622180124199e+03 5.645846578755236806e+03 5.628668559491971791e+03 5.637254597994473443e+03 5.628926510426163077e+03 5.627753206000454156e+03 5.626868363064074401e+03 5.639732429950503501e+03 5.633364239238299888e+03 5.623930538941446684e+03 5.620777366968092792e+03 5.627000957734620897e+03 5.620704379871751371e+03 5.611889247507422624e+03 5.610204430347125708e+03 5.643617389053712031e+03 5.613954302037465823e+03 5.616748081089737752e+03 5.620980874183699598e+03 5.630211856847124182e+03 5.644296040876502957e+03 5.651620609011910346e+03 5.650336669240880838e+03 5.637503100916953372e+03 5.664341393913521642e+03 5.675446736905758371e+03 5.669905391253271773e+03 5.663254076214651832e+03 5.657815345045773029e+03 5.636813254949158363e+03 5.631973007616437826e+03 5.655574646463641329e+03 5.622810482061043331e+03 5.637566623763702410e+03 5.618771561551849118e+03 5.645040822765181474e+03 5.631666941026152926e+03 5.626458772863752529e+03 5.627439953153561873e+03 5.610302632680307397e+03 5.606978721999205845e+03 5.605324499888389255e+03 5.623504380446205687e+03 5.623223691496587890e+03 5.620173701761911616e+03 5.634982149137906163e+03 5.645604572660595295e+03 5.625985287602516109e+03 5.619345280801241643e+03 5.614760512970265154e+03 5.623132949282296977e+03 5.620032090290394081e+03 5.617553921798352349e+03 5.605040983126729770e+03 5.599811690930512668e+03 5.592629937795454680e+03 5.603982685614557340e+03 5.599954950341453696e+03 5.598677695433072586e+03 5.608941952643841432e+03 5.626598976101261542e+03 5.629521879877919673e+03 5.627009926451915817e+03 5.637444198540137222e+03 5.657638094001473291e+03 5.655538565908946111e+03 5.660915731625898843e+03 5.689389963250408073e+03 5.675127886322846280e+03 5.683224226983660628e+03 5.654223923010767066e+03 5.664577537234325973e+03 5.667512604252338861e+03 5.679719703688327172e+03 5.675267267279119551e+03 5.671765210545800073e+03 5.657807487219780342e+03 5.677368097007255528e+03 5.679035382533715165e+03 5.684947107785118533e+03 5.678633345357664439e+03 5.659434650368336406e+03 5.650704711404875525e+03 5.665123141875567853e+03 5.673123127140957877e+03 5.665707182890865624e+03 5.702092176398535230e+03 5.679541403553723285e+03 5.672541028488278243e+03 5.709030362947562026e+03 5.704438317920619738e+03 5.699347927271297522e+03 5.716418641638258123e+03 5.707049553429364096e+03 5.702786765989450032e+03 5.716973154055040141e+03 5.707118373864718706e+03 5.694549349882128809e+03 5.700247669676989972e+03 5.713127152716586352e+03 5.686266776836625468e+03 5.662463903887285596e+03 5.649121185412884188e+03 5.661874879309203607e+03 5.652475026654268731e+03 5.646973944921214752e+03 5.656668769616956524e+03 5.663720982860989352e+03 5.689771307023100235e+03 5.671435956408964557e+03 5.675521522106067096e+03 5.658420579845510474e+03 5.647222178079082369e+03 5.636809603311353385e+03 5.647320335979622541e+03 5.643445957572641419e+03 5.646675832452569011e+03 5.672681905646232735e+03 5.643752944582423879e+03 5.665211260009946272e+03 5.666757064325357533e+03 5.640272707759147124e+03 5.654202505568531706e+03 5.649616406320116766e+03 5.648081526557785764e+03 5.632485314179519264e+03 5.641806673070278521e+03 5.624660523675701370e+03 5.653141968175964394e+03 5.654734502172000248e+03 5.660020325540319391e+03 5.664931978766837346e+03 5.662604472049531068e+03 5.661613356601233136e+03 5.669817507458858927e+03 5.666133513041734659e+03 5.639289702211644908e+03 5.637795710983284152e+03 5.673602206599295641e+03 5.660506094954795117e+03 5.667748491449461653e+03 5.678693731952141206e+03 5.675634306557274613e+03 5.685403354638979181e+03 5.673941942107421710e+03 5.673333918556310891e+03 5.659288776833350312e+03 5.664179784984279650e+03 5.652114950002155638e+03 5.632290271577766362e+03 5.621200818394675480e+03 5.632445170774382859e+03 5.614653425195086129e+03 5.611865172410454761e+03 5.615870538048638991e+03 5.634211030412269793e+03 5.633846352533674690e+03 5.612453354636797485e+03 5.609430054762930922e+03 5.608866163522981878e+03 5.589213468942238251e+03 5.586623442806446292e+03 5.583619052911431027e+03 5.567033469229584625e+03 5.596213122780058256e+03 5.600923498124028811e+03 5.588987537916168549e+03 5.609653661887360613e+03 5.614621328795677982e+03 5.599664912017445204e+03 5.586598328865359690e+03 5.581017896459558870e+03 5.609015385786168736e+03 5.592357334602412266e+03 5.584529622756504978e+03 5.594310666888204651e+03 5.586975473221606080e+03 5.592035970874622762e+03 5.596259004055350488e+03 5.579256937673938410e+03 5.592791467638433460e+03 5.586584176193624444e+03 5.575370749217337107e+03 5.593721616451351110e+03 5.584370504386851280e+03 5.592648160605858720e+03 5.602700181451601566e+03 5.601047395605320162e+03 5.606095068369013461e+03 5.592992983635489509e+03 5.604847210072316557e+03 5.608619291501927364e+03 5.614615657718200055e+03 5.623168631274511426e+03 5.624083652214235372e+03 5.634249149713534280e+03 5.634490424005691239e+03 5.632590632468415606e+03 5.638458069505793901e+03 5.617636462146359008e+03 5.625377374081988819e+03 5.658034514529251283e+03 5.648735642748751161e+03 5.656623026163630129e+03 5.651532709498297663e+03 5.655011364022884663e+03 5.677432483680157929e+03 5.681730801049488946e+03 5.692736319740810359e+03 5.714978519096845957e+03 5.712220793713428975e+03 5.694803989573915715e+03 5.692099424180537426e+03 5.712619071897639515e+03 5.705506683792626063e+03 5.702952885800124932e+03 5.668034656354205254e+03 5.674809899042594225e+03 5.672826310711644510e+03 5.678050033590273415e+03 5.670715807825300544e+03 5.669145187820750834e+03 5.690262803664928470e+03 5.683400208806542651e+03 5.704149587072069153e+03 5.677171432418075710e+03 5.692145219674222062e+03 5.690917957077550454e+03 5.689210042467692801e+03 5.680684952126046483e+03 5.658949219781809006e+03 5.660648184733789094e+03 5.671906728879529510e+03 5.687771046723873042e+03 5.688004818487760531e+03 5.680922474643658461e+03 5.687719118469964997e+03 5.674678398320021188e+03 5.670003478556568552e+03 5.653533581209828299e+03 5.673960198652363033e+03 5.664183482887478021e+03 5.680606373443671146e+03 5.682112048021484043e+03 5.693404636539743478e+03 5.690978476177534503e+03 5.685139511451349790e+03 5.691667603583270648e+03 5.681854764405380593e+03 5.700481264925989308e+03 5.693653861513076663e+03 5.706305852575421341e+03 5.698513842312049746e+03 5.687857914738028740e+03 5.680265167514534369e+03 5.692820632333000503e+03 5.697099688522655015e+03 5.709908577543836145e+03 5.712040562221886830e+03 5.718519056439446103e+03 5.719516622315587483e+03 5.702929989866903270e+03 5.714080348239281193e+03 5.707145160968071650e+03 5.685759460754314205e+03 5.664009501362187621e+03 5.693639612957456848e+03 5.688248685039805423e+03 5.673470227270910982e+03 5.674908820181046394e+03 5.681884014624784868e+03 5.680527291910595522e+03 5.678366899657020440e+03 5.680340838030484520e+03 5.703908596726033466e+03 5.695192009124240940e+03 5.695716665555058171e+03 5.686115977152629966e+03 5.678954204053505237e+03 5.677815470956750687e+03 5.676780337706668433e+03 5.677772546225608494e+03 5.670068340924796757e+03 5.681305692031512990e+03 5.705353310996012624e+03 5.719961260824113197e+03 5.694103919502621466e+03 5.679538557704730920e+03 5.682392423456315555e+03 5.680364761589057707e+03 5.691727006076958787e+03 5.687433612764080863e+03 5.692564990434688298e+03 5.684574556301320627e+03 5.672708724842672382e+03 5.661451322722387886e+03 5.665067804610566782e+03 5.664021008859846006e+03 5.638192022077220827e+03 5.671545396853755847e+03 5.669545119256443286e+03 5.658516075524524240e+03 5.658837342239260579e+03 5.641440852352930051e+03 5.654889819734208686e+03 5.674681872921192735e+03 5.661596302387154537e+03 5.655981690636177518e+03 5.672700030556127786e+03 5.641762368810871521e+03 5.628935538874912709e+03 5.621886014731875548e+03 5.641504594370290761e+03 5.636796962183003416e+03 5.636636304862136058e+03 5.622664355423585221e+03 5.613624666225092369e+03 5.616953393335848887e+03 5.593461778532104290e+03 5.584275274917050410e+03 5.563091938595580359e+03 5.538888880697473724e+03 5.522485059280656060e+03 5.469007382011540358e+03 5.479973180794538166e+03 5.462867986243057203e+03 5.422353502231505445e+03 5.401527956369452113e+03 5.388635026469047261e+03 5.369718682279369204e+03 5.328699821613292443e+03 5.301660741832617532e+03 5.271048289624960489e+03 5.271057963058799032e+03 5.241609311744106890e+03 5.204150162044747958e+03 5.157698782838834632e+03 5.132068324053220749e+03 5.107860091577014828e+03 5.078250083064973296e+03 5.065313633328629294e+03 5.029214914296001552e+03 5.014907062015538031e+03 4.978490651918454205e+03 4.922503371824353053e+03 4.902992444962204900e+03 4.881777745741144827e+03 4.838777135352023834e+03 4.812196888848809976e+03 4.763808430160715034e+03 4.741382603842671415e+03 4.727456345559913643e+03 4.699121255334260240e+03 4.661549862423410559e+03 4.626265760399597639e+03 4.580563040672483112e+03 4.549830656542941142e+03 4.511534751834139570e+03 4.487115431680776965e+03 4.452838062533979610e+03 4.408493110983727092e+03 4.382505156404394256e+03 4.344149557684140746e+03 4.298922699181629469e+03 4.268215179587494276e+03 4.247071001023238750e+03 4.206076434218311988e+03 4.171627937008045592e+03 4.129411360551916914e+03 4.094939120065233965e+03 4.056196448669199071e+03 4.043918711645701478e+03 4.013134482299031333e+03 3.987943984146887033e+03 3.947909755301008317e+03 3.921907517436451599e+03 3.889312613069168037e+03 3.852269467272075417e+03 3.823420902226505859e+03 3.784752329344787086e+03 3.739222596687605346e+03 3.707589472133300660e+03 3.668175253303586487e+03 3.647512637171356346e+03 3.628362185916054841e+03 3.582899527995471090e+03 3.545744174613125324e+03 3.535353150335188730e+03 3.506599054542470185e+03 3.464439203399339476e+03 3.452530434961654919e+03 3.409539351547942260e+03 3.388544071872343920e+03 3.368356508310608660e+03 3.347473197919884569e+03 3.304534769652460000e+03 3.277092357147346775e+03 3.263990489308361248e+03 3.223030748466411296e+03 3.184664028291306749e+03 3.163364403983471675e+03 3.137545090065456407e+03 3.127677519971377023e+03 3.106047099361343498e+03 3.054443960487613367e+03 3.032409329839035308e+03 3.012006461431276421e+03 2.973918390724646088e+03 2.956890297191711852e+03 2.936994982039115257e+03 2.921514885642784975e+03 2.886960668916641225e+03 2.855008455449363737e+03 2.832285225132250162e+03 2.803493784575171503e+03 2.782814640370367670e+03 2.756777501343279255e+03 2.724408375523789346e+03 2.706195399429424015e+03 2.684839633791647429e+03 2.665635697073368647e+03 2.633942493069791453e+03 2.620522670853447380e+03 2.582469186073432866e+03 2.584664856827029325e+03 2.559048230808500193e+03 2.534662617913592840e+03 2.517677745375508493e+03 2.482601533151063450e+03 2.461740564908715896e+03 2.449939082558990322e+03 2.425633344530310751e+03 2.415987798475104228e+03 2.392839921188119206e+03 2.356910984251577702e+03 2.341367021029735952e+03 2.335020631919907373e+03 2.311304998729799991e+03 2.292574901334777678e+03 2.272037160379561556e+03 2.246350061819020993e+03 2.238265814840334770e+03 2.233059135328851880e+03 2.221481209674441743e+03 2.207557777022929258e+03 2.198845321545961269e+03 2.162855752436448711e+03 2.143529386033065748e+03 2.122856690971022999e+03 2.109253809290237314e+03 2.080034514335283802e+03 2.061970511577244906e+03 2.048871356968892997e+03 2.020560666933494531e+03 2.009821192360025634e+03 1.998000826656963454e+03 1.985542101948623667e+03 1.962901509220241223e+03 1.942193281075361256e+03 1.928949348167285052e+03 1.907746114200615239e+03 1.906314764751378334e+03 1.892449669811074955e+03 1.862917975989563502e+03 1.855600377305189113e+03 1.841673522080659723e+03 1.815098480867476837e+03 1.802150382606797166e+03 1.794628974375408689e+03 1.772203143796833274e+03 1.756633223668035043e+03 1.744638737248932102e+03 1.722709595676720937e+03 1.713991498284231739e+03 1.696446419251536099e+03 1.671782010388147683e+03 1.659537292119099220e+03 1.638475558000689716e+03 1.635789719035975395e+03 1.627473890380466628e+03 1.611410518493547670e+03 1.598278508876964906e+03 1.580357624577237630e+03 1.558551116614132525e+03 1.547790413591077368e+03 1.542691382498858729e+03 1.521338716578557978e+03 1.504652941667853383e+03 1.485857926152707023e+03 1.475098006689249360e+03 1.471226579368584453e+03 1.457607531382861225e+03 1.436704261017970111e+03 1.429925704646406530e+03 1.412852379181573951e+03 1.409421720315816174e+03 1.391364126126987458e+03 1.381693588761320143e+03 1.359284466587693942e+03 1.350462317943279913e+03 1.334247257759516970e+03 1.329506511144621982e+03 1.314762894735973987e+03 1.304177737663124162e+03 1.294554814039831172e+03 1.274143892456282401e+03 1.271231249006174039e+03 1.259725949119969755e+03 1.243949992476966372e+03 1.240390435041175124e+03 1.225565029665849579e+03 1.209239868118194408e+03 1.195655763252537326e+03 1.189793107839398772e+03 1.173983725378641111e+03 1.161440359781845473e+03 1.148280085048845649e+03 1.145366265896974710e+03 1.136032386301866154e+03 1.128524146755011998e+03 1.116877768671895183e+03 1.101372957036554681e+03 1.101500039818686901e+03 1.088554016186769559e+03 1.075300680875604940e+03 1.065585934398489826e+03 1.067587886609930138e+03 1.052756060784045530e+03 1.041635289441775740e+03 1.034405892663812892e+03 1.030106598905274041e+03 1.012445733866618298e+03 1.008889731261852148e+03 1.008117887982182651e+03 1.003271900223730540e+03 9.890659897333639492e+02 9.794280870518298343e+02 9.833937336509915212e+02 9.698619316365737859e+02 9.590714757290932084e+02 9.521583633448809678e+02 9.468082886162361547e+02 9.504069452357890668e+02 9.369292822265732639e+02 9.257078609747444489e+02 9.102033313501412977e+02 9.004723065464954743e+02 8.935355187282461884e+02 8.938518087113400270e+02 8.821704721942339802e+02 8.699525034432364237e+02 8.635275576964327229e+02 8.554775400363165545e+02 8.548279115506030621e+02 8.507566184691567059e+02 8.382759127668500696e+02 8.364017028000324672e+02 8.214928375632232473e+02 8.241243853851605081e+02 8.070693005894468115e+02 8.026778409848305955e+02 7.881288708799586402e+02 7.909234572382836177e+02 7.848026559130445321e+02 7.762912037431972294e+02 7.716870823061026385e+02 7.562513702086291687e+02 7.521854195852961311e+02 7.438961350499437231e+02 7.434104911428784135e+02 7.346914649142454437e+02 7.237276719625874648e+02 7.159734411780855226e+02 7.059432305170266773e+02 7.028186284351627364e+02 6.897768473786380810e+02 6.961633478809354756e+02 6.870045427221020873e+02 6.868063016475039149e+02 6.881327781428051367e+02 6.798503871346997585e+02 6.668673893506764898e+02 6.719690197656963164e+02 6.679975556630663505e+02 6.588925753273106238e+02 6.449446002691385047e+02 6.375963794570890286e+02 6.311553440367476924e+02 6.356047681780123639e+02 6.231248568572848399e+02 6.212558378866111752e+02 6.152253435703977402e+02 6.136654840277087715e+02 6.050007712369914543e+02 6.033425715346885454e+02 6.055582276588720561e+02 5.902707320134946940e+02 5.803660287085953087e+02 5.794906997433747620e+02 5.802282768387713077e+02 5.693987182113359040e+02 5.621887633320089890e+02 5.659190695730821972e+02 5.527378445664901392e+02 5.516831989844486088e+02 5.507464841138151996e+02 5.370796576835732594e+02 5.386585461547449540e+02 5.427749629490162988e+02 5.318807341517673422e+02 5.182864473980433786e+02 5.237009662091895734e+02 5.217866591812787647e+02 5.122783733588090627e+02 5.138306842617319035e+02 5.118297392469103784e+02 5.001168784075325675e+02 4.914081161161012687e+02 4.877208185930062996e+02 4.846073607651575230e+02 4.826225854625733405e+02 4.733860812480264713e+02 4.722502903413970898e+02 4.672184581532490597e+02 4.616919809275373723e+02 4.582709379226184296e+02 4.629508059595324312e+02 4.579844332544586223e+02 4.531543292941823893e+02 4.488987590197111786e+02 4.386804053768752851e+02 4.325358099903299944e+02 4.315244000208122657e+02 4.250954144613118615e+02 4.217573168531118881e+02 4.236126368155638602e+02 4.206860421096475875e+02 4.163302295847985874e+02 4.181181955875227345e+02 4.062127242756817509e+02 4.113362308251328727e+02 3.952186590311309828e+02 3.970593907110226723e+02 3.948722493205241904e+02 3.930623632246201851e+02 3.875478018949207808e+02 3.876454555368579804e+02 3.861222458710806222e+02 3.813007965856371584e+02 3.766958474070191301e+02 3.664114198265141340e+02 3.676126637554653485e+02 3.616559415246356366e+02 3.594926080701387150e+02 3.589048246004432485e+02 3.535067901298694437e+02 3.590172448791208808e+02 3.546379986139737071e+02 3.489141037756623973e+02 3.459138923026102930e+02 3.466499665640544663e+02 3.412598065166097285e+02 3.418811728572699167e+02 3.404392549302510815e+02 3.376256408446440673e+02 3.333969494390583463e+02 3.325322913107302156e+02 3.317779342089406782e+02 3.328157088445601062e+02 3.273553202253342533e+02 3.288796331527883012e+02 3.233715900920643662e+02 3.133102866491068994e+02 3.151679262205003056e+02 3.130218128686010459e+02 3.124674699178915489e+02 3.117948141781270124e+02 3.078994910331049937e+02 3.082794806248037389e+02 3.061428473678699902e+02 3.041195101406314620e+02 3.025827783872729810e+02 2.976184575456966286e+02 2.959606059063081602e+02 2.906384730431631169e+02 2.864826656668381588e+02 2.913546534626790390e+02 2.868599659711125014e+02 2.822533965859956879e+02 2.818695531092822648e+02 2.781726835066876333e+02 2.729424030990562642e+02 2.742066378499196730e+02 2.691710477188936466e+02 2.674485028631913224e+02 2.639602550336364857e+02 2.643147857008796677e+02 2.603086117152101338e+02 2.610388016719669508e+02 2.587843527547687472e+02 2.552764099020167805e+02 2.494072660928887046e+02 2.505367605679294343e+02 2.496893753610702049e+02 2.493992472846627493e+02 2.457545439920758383e+02 2.438746115758227120e+02 2.353171418467356943e+02 2.362048241719196824e+02 2.347393116227198675e+02 2.325170643783621642e+02 2.299790563067657843e+02 2.280154846767341041e+02 2.246844042292318022e+02 2.242217288342583004e+02 2.207218808619644506e+02 2.198883589671369805e+02 2.182996549103748407e+02 2.157634222971744009e+02 2.194763267217807936e+02 2.230966772363637460e+02 2.152888600063058675e+02 2.132080950198204334e+02 2.105760318515978042e+02 2.077828280565515229e+02 2.032068068020867315e+02 2.003536624959846506e+02 2.027003950215191708e+02 2.009110672429021918e+02 2.041503638402520551e+02 2.043655005078219631e+02 1.981148945342168304e+02 1.977121696015761358e+02 1.953539028101509416e+02 1.948120297818077233e+02 1.928728313605822109e+02 1.874326535317168805e+02 1.915873268597214576e+02 1.879170382496499485e+02 1.841845960245611593e+02 1.872929488618720484e+02 1.840440816243905999e+02 1.830811134221187899e+02 1.819703162449340255e+02 1.789356491757741026e+02 1.803339611236783639e+02 1.753271134955384696e+02 1.721586739401689101e+02 1.746726176887939062e+02 1.747656823010227072e+02 1.685764053451648579e+02 1.697501053950055905e+02 1.668846534826907941e+02 1.682962653083250473e+02 1.663729344018607890e+02 1.648783214779069795e+02 1.627131604748514349e+02 1.637588362015251278e+02 1.631955206561939349e+02 1.582547926770436675e+02 1.589441508080296899e+02 1.583356918651654155e+02 1.554838396833288527e+02 1.556770081781621116e+02 1.532231874201743835e+02 1.547986631436831999e+02 1.520667888818829283e+02 1.451606472867941307e+02 1.524640887368223900e+02 1.514232145402080221e+02 1.501212859627241585e+02 1.450046060535349568e+02 1.462335800267158845e+02 1.461841527531516647e+02 1.431358047881275297e+02 1.414968960119177268e+02 1.360460060303309433e+02 1.389963684114244131e+02 1.342838329469194605e+02 1.350633157103137592e+02 1.352917722325213958e+02 1.312613615071575737e+02 1.289857165356595203e+02 1.280348857165458298e+02 1.295492820317455198e+02 1.302137953314448851e+02 1.294300620886039326e+02 1.301506766871573859e+02 1.280853238389014734e+02 1.264256313266802323e+02 1.233693239654471796e+02 1.226079861072830397e+02 1.216298816998881875e+02 1.208290633642621401e+02 1.189309475202201156e+02 1.158923394431382832e+02 1.134641258419836447e+02 1.133889005135292223e+02 1.095870982075895910e+02 1.084015834387420938e+02 1.067708077510042273e+02 1.049115434135147353e+02 1.070965594759763775e+02 1.096792858310083432e+02 1.064094676597578797e+02 1.008798681215367310e+02 1.024929822727069961e+02 1.011845310624242416e+02 9.900843259907740901e+01 9.839806843343397702e+01 9.922718972873668974e+01 9.699617460669855973e+01 9.558610010932736145e+01 9.344502322894032886e+01 9.522355892219515283e+01 9.422390327933716492e+01 9.366082458938578270e+01 9.011494931118470220e+01 9.038133908390322802e+01 9.006195790639831955e+01 8.852074418071963180e+01 8.804215362010940282e+01 9.033646474275025184e+01 8.883947061356454356e+01 8.987929447106638747e+01 8.813792853872199373e+01 8.713369139831422672e+01 8.572412606686486924e+01 8.846436423701943852e+01 8.827959170217950202e+01 8.682861928771357896e+01 8.702541023941159892e+01 8.903499796879951589e+01 8.507338595268539905e+01 8.214595746027025314e+01 8.310206160410490384e+01 8.371583182848392823e+01 7.857539552527886428e+01 8.042935423690641983e+01 8.054660956819556361e+01 7.834152313586155003e+01 7.840974479821650789e+01 7.850080355660952591e+01 7.385687762576074533e+01 7.435658373196636717e+01 7.674408058090715201e+01 7.421142132831722904e+01 7.139202585659450051e+01 7.333651052950582994e+01 6.732604835863892845e+01 6.651915437771245365e+01 7.123057347509481474e+01 6.914705058775078328e+01 6.920445730454760280e+01 6.686090078169641515e+01 6.658431047946938008e+01 6.126238900447727787e+01 6.513318964248917098e+01 6.059336320717363833e+01 6.188033373140999061e+01 5.847706447476075908e+01 5.852299943796997894e+01 5.837755027088455506e+01 5.789362944213702633e+01 5.705011865622182654e+01 5.955301646139717775e+01 5.638865494585515137e+01 5.171687131268264181e+01 5.105111562800326652e+01 5.082081704638432029e+01 5.100478369533676926e+01 4.800770674686106076e+01 5.068342304546001742e+01 5.208162411716794082e+01 4.939729181404747038e+01 4.876137863573462994e+01 4.748911475752674960e+01 4.652373393698054826e+01 4.909565141827521728e+01 4.772945563695139271e+01 4.911399593305045386e+01 4.885663591927129801e+01 4.934790870353188552e+01 4.716877590392370934e+01 4.768492083121989822e+01 5.011795662464212597e+01 4.983695445090669551e+01 4.743326653114131375e+01 4.877512847496976889e+01 4.790519684490868713e+01 4.686670990597487219e+01 4.738948661673720153e+01 4.679657856878797162e+01 4.849522077022130162e+01 4.721602637914736533e+01 4.542975854712775430e+01 4.574317887574913755e+01 4.529832434559964582e+01 4.800645225381292391e+01 4.642734353339163533e+01 4.500753081397400734e+01 4.361270806844797931e+01 4.239549404288163714e+01 4.493029844805483464e+01 4.558221466021408474e+01 4.490139714994211317e+01 4.134128405716624144e+01 4.159551828215084868e+01 4.359785151851333040e+01 4.275221847608153780e+01 4.057139243471278434e+01 4.479246212337439204e+01 4.328551669816952341e+01 4.233551246658641531e+01 4.161792083282232113e+01 4.119195193983192382e+01 4.378572565061517707e+01 4.077002690026312592e+01 4.129589660630436754e+01 3.959287620951185005e+01 3.903969669280418486e+01 3.942112335068443940e+01 4.146353205270522579e+01 4.066181144274536052e+01 3.949669848744053979e+01 3.797409028411107812e+01 3.832898898109751684e+01 4.056618374786648928e+01 4.020802226861697903e+01 4.013423045245155407e+01 3.668703960927187069e+01 3.610475229446481649e+01 3.827478681912347724e+01 3.583047359121646025e+01 3.983529849065320860e+01 3.733978106610849323e+01 3.796120863104268750e+01 3.789832682124211516e+01 3.798168831262057665e+01 3.638796066594098022e+01 3.647646623525959342e+01 3.904892454679907132e+01 3.630988267958642979e+01 3.543725051191466235e+01 3.599087733579756332e+01 3.602045164022533896e+01 3.400278371552027323e+01 3.783541593253644919e+01 3.392488592392871993e+01 3.545376161306620588e+01 3.615893824516078325e+01 3.431850511983126495e+01 3.363048304605234051e+01 3.299686856432788318e+01 3.602033069001122101e+01 3.412981025777905586e+01 3.416044862445264840e+01 3.408995959216395732e+01 3.440217503650275432e+01 3.407358553089748909e+01 3.183835646903642669e+01 3.267443375206989487e+01 3.218516658252100626e+01 3.147240220640523134e+01 3.129215318512639143e+01 3.286878253549712525e+01 2.897409346387927442e+01 3.139559437562679634e+01 2.937233430617962782e+01 2.903261123738285931e+01 2.701169889544551950e+01 2.773289642248261089e+01 2.788313460710871183e+01 2.664906859080233303e+01 2.630058188590341572e+01 2.747601444068235921e+01 2.587706506868128997e+01 2.362053844216184117e+01 2.374992744944221457e+01 2.341140261124519739e+01 2.241656537405665262e+01 2.423431407070610888e+01 2.481543650018463154e+01 2.485275302636854633e+01 2.444507422116957329e+01 2.443870990970116708e+01 2.269466625452004749e+01 2.428142129402872840e+01 2.147421052439804967e+01 2.195781503341432384e+01 2.337571189721267118e+01 2.022760145464186010e+01 1.991591048958469301e+01 2.009462468783886990e+01 2.125022302634589977e+01 2.022518930557043504e+01 2.087503905005615579e+01 2.124483513242127586e+01 1.991240937535745914e+01 1.840973096103036610e+01 1.835932830041432595e+01 2.222164911269644350e+01 2.027031068263541158e+01 2.025978551736782407e+01 2.028782782377585292e+01 2.120070395575396205e+01 2.148885224402997451e+01 2.180610697442758550e+01 1.903675904833236743e+01 1.932635009048571106e+01 1.714458873323502530e+01 1.936838317034149171e+01 1.691515598253884178e+01 1.751320827835393246e+01 1.637954265139606491e+01 1.486183722513563943e+01 1.657976501118184132e+01 1.549444809557941483e+01 1.566092713741098486e+01 1.626161069730298436e+01 1.695036459084962743e+01 1.599541666048616229e+01 1.530726298451235401e+01 1.759791508795274595e+01 1.422386890731774578e+01 1.399536661621087497e+01 1.526212553879826217e+01 1.540040417437019471e+01 1.419129836307262771e+01 1.441649120955229080e+01 1.579831637406587674e+01 1.327837270664551639e+01 1.634329731282777232e+01 1.521661648162553604e+01 1.561563310338154409e+01 1.320037642262226640e+01 1.455280591494531350e+01 1.321107400185427139e+01 1.370185783536811641e+01 1.371592072323281641e+01 1.316621553887051910e+01 1.323887208823487427e+01 1.309014043991280118e+01 1.460987752431695874e+01 1.078641771135683314e+01 1.389011088867756172e+01 1.391267774885290898e+01 1.414058962075332282e+01 1.370811303943064630e+01 1.175286280969526764e+01 1.031835111716777753e+01 1.165898636307146674e+01 1.079908052903989457e+01 1.289910512969894008e+01 1.027974796219631415e+01 1.368325689700572667e+01 1.355105821789830323e+01 1.085711888700974725e+01 1.476371998829896981e+01 1.324442537267559850e+01 1.234846962335344678e+01 1.220194368210958835e+01 1.419881017483060681e+01 1.373455916762566709e+01 1.215677859619436596e+01 1.380228807555417880e+01 1.165091858536876224e+01 9.752419782971866624e+00 1.037555476993000703e+01 1.044282096471787469e+01 1.026586613297549633e+01 1.202914423317764125e+01 1.197451077076608961e+01 1.169910642494876107e+01 1.110469519038656472e+01 9.515345468947462138e+00 1.108248722294954014e+01 1.180789259921094292e+01 1.009470463278016972e+01 1.037720388703240459e+01 1.159941823776589587e+01 1.008497360807071530e+01 9.165451671772061104e+00 1.038672340712331099e+01 9.261125543540590144e+00 8.300852332320692639e+00 1.096109489812624460e+01 1.121839313617493517e+01 8.809826676206709450e+00 9.305274376934288938e+00 1.058353712927338286e+01 9.439537009831722614e+00 9.994817276767662406e+00 9.513385529528981976e+00 9.586600839371518745e+00 8.642036556392787006e+00 8.306691253885379211e+00 8.460730739150292834e+00 9.618321365247217258e+00 7.988965703541838437e+00 1.046342505677998247e+01 7.628100352013204244e+00 8.087542244689934989e+00 1.081994377254323503e+01 7.823703324049914976e+00 9.550839109839337482e+00 1.009311677880031866e+01 8.789504635641730346e+00 1.006409892636060732e+01 1.022706506880467536e+01 1.034883925520584214e+01 8.196276496082386842e+00 1.011842758042751811e+01 9.271086881553767256e+00 8.744734270354159733e+00 8.714796366192146593e+00 8.276898420026018499e+00 9.966521418572483526e+00 8.581853341632001531e+00 7.581567707043411097e+00 9.461095470684947273e+00 9.646613472744686391e+00 9.353697285123558913e+00 8.990093862557911208e+00 8.780992354487025864e+00 7.247228951687548104e+00 8.506774559878449438e+00 9.079131276316614318e+00 8.477264620830077035e+00 8.539947579320845250e+00 6.562586544785668607e+00 7.923798930030783616e+00 7.623696895208118995e+00 8.536140472171041438e+00 7.699946790597210544e+00 9.534689211590352542e+00 7.782925258862154472e+00 7.342936188287379373e+00 7.479880892975160123e+00 6.428066249362816009e+00 8.370646609552462536e+00 5.741177091602466476e+00 7.413535154647489911e+00 7.135852774833227663e+00 7.418548258625817127e+00 7.217130618045821677e+00 8.035302263550679669e+00 7.807418255561247022e+00 7.005732327940880744e+00 6.950714442775655755e+00 6.402658840383766758e+00 5.208406545296609735e+00 5.393570614082594972e+00 6.868205252191029508e+00 5.091819212027428598e+00 5.562964271007770023e+00 4.671828588363895918e+00 4.356057594053310389e+00 6.355132107792879737e+00 4.297040521628315624e+00 5.298357305566829822e+00 5.472941060470362551e+00 4.433458621449738679e+00 4.865757792322349395e+00 5.419320566140341633e+00 5.506761089686941446e+00 3.926894597837062850e+00 5.250065010733889537e+00 3.310519061930788709e+00 4.438596700541513229e+00 2.927741656508442869e+00 4.816266733743443496e+00 5.031793376565723896e+00 4.329790308564767543e+00 2.619534979604211777e+00 5.164117427713354580e+00 6.618874402758791575e+00 6.861934857132883536e+00 3.818625911391339223e+00 3.930486149166767085e+00 5.975616626172018719e+00 4.614005066787894016e+00 4.807648132999539747e+00 7.452421481443594509e+00 7.021287901338218340e+00 4.308437350560110346e+00 4.446388939019852771e+00 5.249171615124432755e+00 5.151240871855935488e+00 4.994825620200594507e+00 6.923913380140276352e+00 4.887106132441297213e+00 5.744813185842549075e+00 4.904228171932721203e+00 5.895437046818997828e+00 5.363087011183770514e+00 6.180740235245784753e+00 4.234040992043068385e+00 5.306075988779552333e+00 6.413612803390384087e+00 6.553193499481981377e+00 7.174159335658480074e+00 4.457557148833709348e+00 4.845808811500008417e+00 5.404141062669199691e+00 5.147303593165387881e+00 5.108138688593292009e+00 5.738595731160827995e+00 5.318015037529075784e+00 5.241224569524514543e+00 5.075487696223754952e+00 4.476539320046040160e+00 6.125122114309462518e+00 4.098237742095016678e+00 4.436262421755408525e+00 4.636281119577844834e+00 6.267280064779854776e+00 3.519732847905915119e+00 4.746278093036182533e+00 4.462352332250669740e+00 5.687886651783546021e+00 4.338257436719765714e+00 4.448382181359225029e+00 4.304036560357440422e+00 4.245197835971666223e+00 4.571321785549089078e+00 2.620449944037845924e+00 3.895674828076973739e+00 3.206780174877243539e+00 5.437777615634192152e+00 2.778268405421610687e+00 2.276939095465260632e+00 6.014909295414841317e+00 4.483514161602403014e+00 4.496683097106215499e+00 2.982500958055243068e+00 2.175276495597014303e+00 4.129696863608579349e+00 2.185726812800204311e+00 2.095930609076873008e+00 4.165870890900221113e+00 4.149323038459657553e+00 2.192071903102263075e+00 4.050544154453106671e+00 2.599324221187616857e+00 3.233031413856093383e+00 9.255126502993802351e-01 2.049646529960680752e+00 8.382593550829348095e-01 1.730540046306503266e+00 2.680249257971327292e+00 1.219376504586110022e+00 2.957621136887620406e+00 1.289069581575625678e+00 1.790364224183734976e+00 2.435177894921581654e+00 1.724326317106231743e+00 1.189268645287466786e+00 8.661951249864855429e-01 1.408239301441313929e+00 2.070456843675228864e+00 2.715570661050393131e+00 -1.816305678273355095e+00 1.516888875837824058e+00 1.850133988251401185e+00 1.474773294193860718e+00 1.148208257888814421e+00 1.129565131018720470e+00 3.158516359187157452e+00 7.705546532073010990e-01 2.574760121593612894e+00 2.625655044600677446e+00 3.357755762500914010e+00 3.062446049350745270e+00 1.886282048035996528e+00 2.982135065040711908e-01 1.330236245802034256e+00 8.275608198645786340e-01 1.976190407380573333e-01 2.852619309444848650e+00 3.410946573614075383e-01 3.596953779969660037e+00 1.994467743048305319e+00 3.399829055503100328e+00 1.395083141855787856e+00 2.489902794924727214e+00 3.147137267884182688e+00 3.011440775164047956e+00 2.378878366477090722e+00 2.202221422325484568e+00 1.812467332500215189e+00 1.638949418226689714e+00 1.406898013220087007e+00 1.319575739992494112e+00 1.030247682785741192e+00 -2.660458445219343604e-01 2.217557811169097448e+00 9.049753353848618564e-01 1.318313366470431208e-02 4.050400677953813755e-01 3.932812730124897627e+00 1.926428407549952704e+00 2.909396856379053098e+00 4.734720634929871608e+00 2.554576238351037532e+00 1.274405516099474056e+00 2.972049258416560313e+00 1.059381910670505356e+00 2.269163981730016655e+00 1.858710612426375697e+00 2.303889066699607469e+00 1.860795073589387894e+00 1.056061967687578207e+00 1.858413904340248335e+00 4.655360691876295753e+00 1.567229010378530907e+00 2.154880901337454358e+00 8.688568255338652291e-01 1.661008784005596262e+00 6.034747955351783544e-01 2.252469373202908631e+00 3.206935060570551332e+00 1.447133459366416020e+00 1.202574465814338911e+00 2.493461436803766862e+00 2.021406668502510939e+00 1.302937681423491867e+00 3.271242386741652464e+00 2.845961436023375590e+00 1.586967503831070658e+00 1.586599833964834616e+00 1.526595435634987785e+00 2.160653454467903245e+00 8.285156616561186738e-01 2.076733529983171511e+00 1.335291746735085328e+00 2.652264286064387910e+00 8.745364885082607120e-01 1.520657626368224768e+00 2.249325602821855785e+00 1.089256339100834747e+00 1.632864719235415762e+00 8.111129079546477438e-01 3.518844333513749145e+00 1.969329526168972500e+00 2.459805792143355152e+00 2.700246517162427029e+00 -9.305235917635166221e-01 1.695135209225350437e+00 1.308753582601407617e+00 9.277858838962862453e-01 1.372945087752377447e+00 -2.613179167909778222e-01 3.126701771322866641e+00 1.136773254330054606e+00 2.722686232198567868e+00 7.617986064589526984e-01 1.371541193362347810e+00 3.350983736926594680e+00 4.209776478224615204e+00 4.067038430150360817e+00 1.940736705546667107e+00 1.816431800239658889e+00 2.889583083722984114e+00 2.683706314193937459e+00 1.193183274734251897e+00 1.107977556546136944e+00 3.336027667815813835e+00 1.814761248519859649e+00 2.011778756243379984e+00 1.202808199685519108e+00 2.669448137137702126e+00 1.098460207068392147e-01 9.913194159766411939e-01 1.164996468611328551e+00 1.882364744280995428e+00 1.498707559883539098e+00 2.233909942581504993e+00 1.272912080917254052e+00 1.670473527926328083e+00 6.506189507249944270e-01 2.731240824388446953e+00 1.664819574764498267e+00 3.199613681431244583e+00 3.153349488946094237e+00 1.330599316300206947e-01 7.069287851164645087e-01 5.843044272756240387e-01 1.590752502719403161e+00 2.053101970763089756e+00 2.089198704026930642e+00 1.611158431566586113e+00 1.482494314733538987e+00 6.510489064294524564e-01 1.275245976453660557e-01 -7.632466387552814258e-01 6.976101688062079642e-01 5.440011567020868188e-01 1.194019097547219577e+00 -1.060143909867839129e+00 1.190926282809210424e+00 2.517643774630078379e+00 3.903251949947791899e-01 -1.106095501237490675e-01 2.514600617234017843e+00 1.575422075010594503e+00 1.817795217548137776e+00 5.779372644264146874e-01 1.642004861269733995e+00 3.126767799796269287e+00 5.809954140279330881e-01 3.056977646762983891e+00 8.584183960033284766e-01 2.630661726052671678e+00 1.240610007766011602e+00 1.103203840268533353e+00 5.163463024889899389e-01 5.412010915660584454e-01 -3.923540788932505102e-02 8.784879132312940486e-01 2.012438503435239667e+00 1.671908852911771159e+00 2.096060399352992487e+00 5.522451297703707684e-01 5.228319093825887220e-01 9.860882111294747565e-01 2.303348778940311536e+00 1.259471665193725443e+00 4.001959462121231770e-01 4.766670071383545260e-01 2.019347589092298723e+00 9.374278429698132964e-01 1.748079392764727791e+00 9.459791440246097249e-02 2.863214799661614851e+00 1.277018068980487753e+00 -8.203000083420014521e-01 3.593330292498223555e-01 9.299471052107858293e-01 3.900757597836788659e-01 8.920536707629341810e-01 2.345695826958917429e+00 4.080689495786932741e-01 1.453467368282366667e+00 5.372042215231130902e-01 6.266467486778682927e-01 1.792368147634327835e+00 1.806088094737750005e+00 1.179602910017103712e+00 5.203196237067672092e-01 2.339554507144318674e+00 -2.319153690332071416e-01 2.042574614372821173e+00 9.886781341301748016e-01 1.473831394493267943e+00 2.440307587993933325e+00 -4.616110559191801688e-01 1.022828836493895999e+00 3.695428637944531136e-04 1.673402435111958519e+00 7.030061531581419665e-01 -2.315000644804300900e-01 1.795355569249366567e+00 8.398371475652071094e-01 8.592133713494896075e-01 1.437695532203794757e+00 1.302290839288796409e+00 -2.179029763035492950e-01 1.771703500423895683e+00 3.554698064837604754e-01 -1.538978721406802697e+00 6.004461225985711081e-01 1.210222566076706308e+00 1.928083771759764309e-01 1.161908230106519557e+00 4.958423267016135449e-01 6.033735960003437926e-01 -8.054612514755357666e-02 4.355926890095263015e-01 2.497822944534949574e+00 8.820168799706873397e-01 2.091486966675947023e+00 9.176795914214147531e-02 1.488456799880168546e+00 8.313846725324842701e-01 -1.064149834076606238e+00 -4.489303589318317522e-01 1.539919371082967947e+00 5.787440764237506974e-01 1.873431464550618264e+00 1.722456712303303217e+00 5.515279875589852443e-01 3.419667213744903567e-01 2.414724994528783419e+00 1.280992811595664582e+00 2.645052545398124400e-01 -5.032471931451190095e-01 9.558486812964179791e-01 -7.270038530809702637e-02 1.047259283629633053e+00 -1.525134979044590944e+00 -8.066323303806405276e-01 2.668106217760692900e-01 -1.601859417262715857e+00 2.071507558664676285e+00 1.175499694096415304e+00 2.023064868039139153e-01 -1.718548030845577779e-01 -9.642076863915531593e-02 -6.232854111639669625e-01 1.434594228959976459e+00 -3.382499444833689251e-01 1.078109984864366488e+00 -1.483859940956043511e-01 6.012809175712531540e-02 1.484491432747393480e+00 1.228770656561176455e+00 1.040119008271263690e+00 7.230987387290138679e-01 1.372482985263042410e-01 4.447031503613909642e-01 5.778113403756520716e-01 5.164255443658939682e-02 -8.402868743046141287e-01 9.585408729752695756e-01 -5.182833420356737220e-01 -1.686109260051827374e-01 9.413433729245934689e-01 -9.319177419467891688e-02 -7.852571572442614833e-01 -7.787183462007007950e-01 -5.450301535071776504e-01 6.921218252035337137e-01 1.036069927283464365e+00 5.146393862957205911e-01 -2.041294565657860993e-01 1.647397991998863720e+00 -4.641286945314169188e-01 6.026574774529340761e-01 1.893601988828932103e-01 -1.256371650080625735e-01 9.089244972987821081e-01 7.791535649442492550e-01 -4.340584150619109516e-01 1.561171894558796014e-01 2.632582105379084769e+00 6.326883600515421646e-01 -1.514961488652597499e+00 2.444837259813733010e-01 -6.743388189536627664e-01 2.817775526571772993e-01 1.645821996228989947e+00 1.068187310341408569e+00 4.408852735530949807e-01 1.061430368966579385e-01 1.999994170074798072e+00 -5.468121671479974494e-02 -1.683095455073641278e-01 4.976951044272094893e-01 3.317746089966777112e-01 8.922470914921426521e-01 1.827822458679857043e+00 -4.162450788400191004e-01 1.673241943393370734e+00 -6.684843398718007812e-01 1.342396883580017075e+00 1.469020414335479030e+00 -4.778135491673862201e-01 4.426322025908781092e-03 -1.155669684886035720e+00 4.614743294366644571e-02 -5.426727684533024128e-03 -1.462519065865292678e+00 4.462487119674876657e-01 -5.332192864642277819e-01 1.574860657645552886e-01 -5.939365317556425383e-01 -1.332057227278138800e+00 -6.497442787152446497e-01 5.109936165762212212e-01 1.110776040123218289e+00 -7.421459815400929250e-01 -8.111468688450902340e-03 -9.835206741257971341e-01 7.299431942856225708e-02 1.002020675957367324e+00 -1.185401356379623294e+00 -3.741077360127927909e-01 -3.490669560208423117e-02 1.137007627288540546e+00 8.818131043443740991e-01 -6.599197412206486701e-02 3.719738623226080398e-01 -6.341646979008941365e-01 3.565893970152321513e-02 -2.045301819745914962e+00 -2.830065718606056713e+00 7.025263740275735636e-01 -9.368605384442466599e-01 1.610422225999086909e-01 -3.692506718692792900e-01 5.940832659020646167e-01 1.208745849477676160e+00 -8.683734577733767971e-04 5.950454703207377349e-01 -1.884927269601191391e+00 -8.290786487904253654e-01 -8.308664088671804948e-02 2.267967616824668187e-01 5.610409839769428531e-02 1.050806020704184274e+00 2.883545302624991979e+00 -1.064849814803011663e+00 4.597991579732760847e-01 -1.294450429252134160e-01 -1.217145025262800884e+00 -3.070989730203793622e-01 -8.017550694593524041e-02 -1.003085664460997783e+00 1.404704291122815807e+00 4.819852885344224624e-01 -5.550505733899997463e-01 -1.573069777759501742e+00 1.557720242808194877e-01 -6.899820552749056368e-01 -2.182833101595564429e+00 1.108838588611965381e+00 -1.196385155213665064e+00 6.134004323707697992e-02 1.056681432505590879e+00 4.169677567001432439e-01 -7.207686926623933787e-02 -3.698567080754200931e-01 6.464793460070489273e-01 3.286986549823531223e-01 1.107635576590844662e-01 1.645903546186223698e+00 8.067776627640006470e-01 1.535144298590117862e-01 -4.321231574320671398e-01 -1.863244463450505206e+00 5.448892678550863039e-02 9.568441740926125760e-01 -7.747759661413138321e-01 1.533419876906172874e+00 8.819445480598971931e-01 -1.176293825690723382e+00 -4.208440561054023754e-01 4.772537546010786197e-02 1.392581865263611940e+00 5.287389747594647416e-01 4.942586557644854800e-02 -2.284572954739755857e-01 1.453622276451407513e+00 -5.692747490262795723e-02 -5.412306276080651735e-01 1.404841465833224889e+00 -6.023724572270741096e-01 -5.365782970958885567e-01 4.103134214383403755e-01 -2.367291036045836572e-01 -1.106716218191492018e+00 3.180492858501163811e-01 -4.942422343438890864e-01 3.377188279234604185e-01 -2.622399671682613120e-01 5.100890925526431197e-01 4.209654388666457803e-01 1.604719146720247069e-01 4.330523432260344752e-01 -1.049340980549507973e+00 2.644712600344030218e-01 -1.238624157398325432e+00 -1.332378288660309718e+00 1.146054775620010568e+00 -4.676006125366978239e-01 -8.647919113937716507e-01 -1.824812310221688438e+00 4.392960699165444072e-01 5.107891548018737016e-01 1.230221490489455727e+00 9.017616929691397720e-01 2.860521070502895086e-02 6.752969718238668317e-01 2.444114935110724973e-01 3.110013227287746762e-01 1.115755830373277302e+00 -1.539191623308265200e+00 2.628900547067000160e-01 1.226373311899383367e+00 -1.105992637703306691e+00 -1.146351069313424675e+00 1.030723780391977318e+00 -9.384200131986583648e-02 -8.315179620372334934e-01 -4.917994252844299918e-01 -3.390199880322790071e-01 -3.380248638023272134e-01 8.308028653608053871e-01 2.489241387328421790e-02 3.794327791502807856e-01 -3.401169623459324054e+00 5.860468415103673445e-01 -1.107017199700541354e+00 -1.740295131298823586e-02 5.481757256257555611e-01 4.979661430061487759e-01 3.170425343779957883e-01 7.847036699737475196e-01 3.020307887746190301e-01 -1.067309945205391797e+00 -4.931373467179101661e-02 4.510199651486170302e-01 -1.522615308727035266e-01 -3.816273468645938194e-01 -1.442017856713507032e-02 -2.989572311208399946e-01 1.470864579474909783e+00 5.222145609439756342e-04 -2.294218002272093160e-01 2.091036659261771569e-01 7.362182448967559134e-01 1.024481718702682009e+00 -1.587414665796248459e+00 2.565546774396675889e-01 -6.114696437438708054e-01 -5.056876746225232866e-01 1.102559084742648965e+00 -8.726878756820898309e-01 7.472641697634120339e-01 1.325690722809742317e+00 -6.421414531677542836e-01 -7.962633391154455564e-01 9.177956957060278143e-01 -4.202639847755698099e-01 6.240768379104637553e-01 2.088861040328491292e+00 7.599106241203047452e-01 9.974963631715485501e-01 -4.425471473338126183e-01 2.963832023939099169e-01 -3.299418078053445447e-01 -7.058960877133539924e-01 4.453957737391064930e-01 -3.641498728085491021e-01 4.968028440676447444e-01 -6.099167915372804422e-02 -5.719011732999933484e-01 -3.583513441112190501e-01 2.830641558412423930e-01 -1.753747059052969959e-01 -6.786653531165696140e-01 1.046646807719112227e+00 1.518336660762994672e+00 7.171210191229860920e-01 4.868165523660341054e-01 -1.079310109117164851e+00 1.156795263962446363e+00 8.997665409552404459e-01 -1.850135199073153602e+00 -2.821606856989902212e-01 1.352695858720011912e-01 3.382323263108753530e-01 -6.919663775109087533e-02 1.412188937844112147e+00 -1.672811180827315836e+00 -1.296185035409153086e+00 -1.102616587416940908e+00 1.105580173321431131e-01 1.614713899928551077e+00 3.852651439545331513e-01 -9.948922432049414621e-02 1.246349114005530223e-01 1.496655561139498269e-01 -1.612524442068627772e+00 -1.295148357481397783e+00 -3.456197992568122990e-01 -6.662615900467587782e-01 2.806615732645516559e-01 1.998578162020843985e-01 -3.479678686149694222e-01 -5.893290990339501434e-01 4.387414914046685044e-01 -1.062114629609662630e+00 -1.766705244783194906e-01 -1.135560416533315298e+00 7.242375298637515613e-01 5.054375101726215069e-01 -8.038686887551718119e-01 2.326212386957277722e+00 5.940748405424162853e-02 -9.802234727338267062e-01 -5.715274960378778912e-01 7.645562277246483740e-01 6.187968301408433014e-01 2.394473163668451310e+00 4.923270268147767470e-01 -2.271725353400314340e+00 -8.854136107005147194e-01 1.056736267134131269e-01 2.059105422817747222e+00 -1.064589817239924852e-01 4.008622381046300642e-02 5.249866466356866920e-04 -4.169816047904501000e-01 -1.407367894318484858e+00 4.467475699656295318e-01 -3.653310422474886354e-01 1.711215717796680913e+00 8.152018739745138520e-02 -8.701425535695267444e-01 -8.375211601424727981e-01 3.225588793148627120e-01 -1.076173043310783006e+00 8.110572386487466812e-01 4.748847959918560679e-01 -2.542673502446034239e-02 -3.973892553228119406e-01 8.009075169022820961e-02 -1.074406416538901787e+00 -1.005550539145497968e+00 -9.723216157994208908e-01 -6.498726786175278436e-01 -4.068853738609126136e-01 1.251717402762696392e-02 -4.718670184858241301e-01 -6.099346128800393618e-01 -1.100557375367089863e+00 -4.087704003413682868e-02 1.695109716550454060e+00 -1.526601134481757160e+00 7.894922906331056645e-01 -1.216324173486013960e+00 -2.171457768816011935e-01 -8.211071200177983975e-01 1.294966921556882200e+00 2.009006841257372056e+00 1.492528348894298418e+00 -1.323566015117765726e+00 -6.296258140637047696e-01 1.242951054374569431e+00 -5.405653724345996780e-01 -2.579530057795669684e+00 1.349138302802906697e+00 1.789329939007362036e+00 1.122301989956770329e+00 1.427164645877474047e+00 1.402143500158840039e+00 -1.218636810904046852e+00 8.971037659550237242e-01 -1.026354154411353026e+00 -6.553880036793319208e-01 -6.579475435255095483e-01 1.496037081850669193e+00 -6.644544086285858464e-01 4.347156976137406259e-01 -6.202168908543038289e-02 -3.976394646965119017e-01 -3.859347952580021723e-01 3.772939211611508470e-01 4.300209888651300716e-01 4.314028307888990166e-01 2.934745176576017966e-01 1.189169643826561762e+00 -5.196209251327797707e-02 -3.723544692558444225e-01 -5.392798025163784148e-01 6.355384642317302157e-01 1.756406293358895310e-01 2.042609267569671094e-01 1.519859282591799365e+00 2.388236718632377742e-01 1.849201622142407075e-01 -2.289965754815770915e-01 -1.403190565022458536e+00 1.019231206687604141e+00 -2.198257307327668164e-01 2.153839848593220863e-01 -1.021687208067547425e+00 4.307935557710878549e-01 -1.142275529441774129e+00 1.437815357903824642e+00 -9.702798099923970465e-01 -9.063778159605920814e-01 -9.664234591243300310e-01 5.327591320623848992e-01 -7.833104603442474223e-02 5.264219184685980935e-01 1.008270809402268986e+00 -8.294242484748440836e-01 -4.860728421939757710e-02 -1.037296033209434976e+00 -3.001801987669719396e-01 8.703581763162185903e-01 1.307614631364679703e+00 9.334931802640589193e-01 8.112545656884978529e-01 1.627934103708857716e+00 -2.252383259721204012e-01 8.084636755440685052e-01 8.479391278966621481e-01 -1.165623621357928519e+00 -1.315793946840747797e+00 -7.461034501255333629e-01 1.092327187939686306e+00 -1.832424130333092815e+00 -2.791393992499875409e-01 -4.439292727299035679e-01 -2.792128792322112751e+00 -3.238970098930588626e-01 -2.417626807750988149e+00 -2.333278327745041736e+00 -1.933162430858484049e+00 1.360345594098558486e+00 3.238769974439884014e-01 6.722025053851494736e-01 -2.008552747971498409e+00 1.910438209582743241e+00 -2.669239554660910452e-01 -2.076759099122301500e+00 -1.305468285554778118e+00 -6.437076013486459081e-01 -4.758008304365763941e-01 -8.592129603356045697e-01 7.101384494020007709e-02 -5.625806035712366260e-01 8.027510791940829782e-02 -3.599377903459095029e-01 -7.488511169094592690e-01 5.782973163103057868e-01 4.524326217134688743e-01 -6.432127506451376098e-01 9.379806486669006738e-02 -9.111966348555868844e-01 2.076976277555077632e-01 9.129594135393066523e-01 1.688875212133771064e-01 -1.349145997638110828e+00 1.458635108259654478e+00 -5.502198404581438718e-01 -2.424284861540579317e-01 6.418274960713729049e-01 1.722870110254536513e+00 -6.050775703462740740e-01 -2.097900014833939952e+00 1.065662483763162527e+00 2.906634603313765775e-01 -9.060303307408767992e-01 -1.824036816970556307e+00 -1.018063038241569407e+00 1.555793921161966020e+00 -4.629888102732037658e-01 -1.487231940683746645e+00 -1.306806721400974647e+00 3.595863099229529292e-01 6.767009674238267936e-01 1.993885915797022068e-01 1.156851972780021720e+00 -2.121512869853441619e-01 -4.481918386269430621e-01 -2.651506130327537569e+00 -1.610145007717174725e-01 1.425031499017920478e+00 1.020871907949070651e-01 1.852194061724226959e+00 -1.194674488131018730e+00 -3.581673710491391216e-02 -4.439562536246755009e-01 7.344976946631566125e-04 -3.341658142790486785e-01 1.119681551512475393e+00 -6.429307786662197266e-01 -6.385705151434113436e-01 -1.499594346914604470e+00 2.330671697325885361e-01 1.829234997353752501e-01 -6.191449307382412837e-01 -8.721921082339768594e-01 1.252033753751677470e+00 -1.888475477330908037e+00 -2.084336477403376728e-02 1.285546925648382577e-01 -3.156647849168258135e-01 -1.719574999385918290e-01 -3.435421332660152371e-01 1.812351663602115748e+00 -8.382557128533313362e-02 -1.127941989902318864e+00 -1.399016671550843416e+00 1.638687295758565199e+00 7.915649098565125108e-01 7.406797045796462697e-01 -2.490423585121805949e-01 -1.690769294358626385e-01 -9.676204470360997290e-01 2.710039749698212388e-02 1.788264072968468676e+00 1.629782208781265507e-01 1.009620305025219267e+00 1.472876268996020088e-01 -6.862772781101725839e-01 6.412133518810967381e-01 -1.956161993133614385e-01 1.977156408568359502e+00 1.985509918364188053e-01 1.495948769458965044e+00 -2.060495502313475780e-01 -9.400187914558285618e-01 4.855079017570719524e-02 -3.802093721931573689e-01 4.220083159128553696e-01 -3.962675887255938112e-01 -7.828964865706246057e-01 4.880657828864640169e-01 -1.683493813663519800e+00 1.942695249133299384e+00 4.548902585334077542e-01 -2.861064526081216752e-01 -1.553865018471644266e+00 -8.433500423853566019e-01 -1.002187069829061805e+00 -1.735315572023431174e-01 5.097418469968137966e-01 -7.210330066932580939e-01 1.753874007336777563e+00 2.356807174250843129e-01 -6.284375688392475068e-01 3.984687795824487511e-01 -7.747638311376965348e-01 1.020876419087529685e-01 3.298140627243578704e-01 8.399378752991429886e-01 2.578029968982239462e-01 3.141861112425420322e-01 5.688790451110883328e-01 -5.368778148534978367e-01 -7.142113347068611562e-01 -1.007773617035273572e+00 -1.585359302953593508e+00 -6.952187742133826287e-01 1.213549218993299927e+00 -9.695089356109304335e-01 -8.124711378439027909e-01 -5.419029709902782876e-01 1.914005372476677902e+00 -1.880239143898945642e+00 -6.596017765824030432e-01 -4.478729333526978440e-01 2.004212890014854531e-01 1.032809555953776229e-02 7.924683249030586296e-01 1.096629276987686419e+00 -1.431914368148756445e-01 8.603268541664041980e-01 -4.781646830614580401e-01 2.589247372197857611e-01 -3.818098680325792693e-01 -2.542958592528137274e-01 1.110672771665277780e+00 4.816328087808802172e-01 -2.200100866836249836e-01 1.867804866064825875e+00 -3.611020863184963847e-01 -1.021208053658570369e+00 1.855342637340026801e+00 7.495351434745303187e-01 -3.573859856654428291e-01 -1.388553268328155621e+00 9.994168183661353844e-01 3.008055914785751628e-01 1.627099294729587475e+00 -8.350106776723298374e-01 -9.379894620128153004e-01 6.725963012298838972e-01 1.960619544325245878e+00 -4.792006043335675924e-01 -8.536317867587739361e-01 -6.987456519638067798e-01 2.033675045127577852e-01 6.334930982506491448e-01 -1.455595237646447382e+00 -6.083001650744139788e-01 1.155829679745952632e+00 -5.439484149822695347e-01 -1.946099936603179925e+00 5.630946186148296784e-01 -8.979911085786003166e-01 1.318364292365841406e+00 1.238206260905369893e+00 1.747919351382055009e+00 8.691313412765677704e-01 -7.523216204921508998e-01 9.983053033168554080e-01 1.639080785105501981e-01 -1.209461309903877346e+00 2.610513458183544855e-01 -1.497077407212888067e+00 8.187583599017461689e-01 -9.985643519596004714e-01 1.851613920991540319e+00 -1.025294005166080158e+00 -5.589097723362345116e-01 -1.413655277299750990e-01 -9.985237162677508271e-01 -3.849329849435526030e-01 1.685097059485855420e+00 1.604352425557651896e-01 -9.380110854574843504e-01 -1.814003160768069778e+00 -5.470055544851157858e-01 -2.610667638778197200e-02 1.215515076331300792e-01 -4.739170639355173020e-01 1.579247707355961206e+00 -3.914035832446079444e-01 3.193626476440664663e-01 -5.690560366893478994e-01 -2.265869460904887389e-02 -5.760069423944453870e-01 1.533736365034648053e-01 1.285345869011631281e+00 6.113270737180379055e-02 -5.751106967187773478e-01 5.825795192805336420e-01 -6.333315926071274582e-01 3.537657510385464610e-01 -2.515026511191110203e-01 6.661118264278219347e-02 -1.030943778569583635e+00 7.192264469981938246e-01 -2.103525453956247571e-01 7.287275036155759222e-01 -8.966544666354790971e-01 -1.052960412739261109e+00 -4.196503124533498275e-01 -8.843350088525805397e-01 3.118762902531405645e-01 -1.823561250944181200e-01 1.193525358694907279e+00 -1.431828560228155300e+00 -2.183859436035942014e+00 1.543027053287386596e-01 -1.077132166821821224e+00 -2.560625796536609156e-01 1.218576649637821863e+00 2.487677876028227819e-01 -3.114353837877047448e-01 -7.985991809665190511e-01 -2.681935633535843522e-01 8.790094901513710868e-01 1.394077835656186926e+00 -1.240975499238546054e-01 -1.030023654942576306e+00 -1.222881351012056639e+00 6.734380462173240878e-02 9.849165505188572922e-01 -4.432118835203305851e-01 8.178776928653673783e-01 1.095745579932112523e+00 7.767432248935591810e-01 1.395962568612245214e+00 -2.339195960768048810e+00 -1.613494530777340730e+00 -6.088348088594245366e-01 9.981587823939975790e-01 -8.990480150556071637e-01 -1.096302935302852388e+00 -3.088846444941422686e-01 7.964262821060287267e-01 3.422552439448060535e-01 -4.961370574529173072e-01 -1.373614149127465600e+00 -8.259556189317851516e-01 -1.378970141566314922e+00 -1.786450488844404383e+00 -4.976392012453699498e-02 -1.923049494823733316e-02 1.530552283045832684e+00 -2.769817676692897801e-01 -2.771535581937704662e-01 -8.814722578233774586e-01 -2.209606908785879120e-01 3.202100211385546791e-01 -6.322049971446588312e-01 -8.885917600819911999e-02 -9.512345173687954958e-01 8.384355353771321129e-01 9.373717573549544824e-01 -1.185546547631031844e+00 2.180011514922883809e+00 1.133624801898273304e+00 7.211721193884484959e-01 9.391143997057075365e-01 -9.627345752443776383e-02 3.606751033563843634e-01 -8.322579540689191147e-01 2.130856300172732365e-01 -9.020824077875831959e-01 -1.350888256502600138e+00 -1.153959060600948883e+00 8.591269430701747867e-02 -7.556845256101221153e-01 -1.378454557908596279e+00 7.025410974690794452e-01 1.654207344140857350e+00 -3.562918105125261636e+00 1.811002672221475318e-01 8.863335542070481798e-01 -6.700914725551333495e-01 -1.406590408937315573e+00 6.959674969350428952e-01 8.261841975451622577e-01 -1.833287836490605560e+00 1.420400448471839938e-01 -5.418178952587341390e-01 8.444024834757211107e-01 -2.493975358631354833e-01 4.710387023118235983e-01 -1.526082457903017664e+00 1.098030421318421657e-01 -1.377547560059188658e+00 1.279197789616356884e+00 -1.915529106760512357e-01 -5.527709393563038365e-01 9.854132310263737926e-01 7.905762058805381187e-01 -6.794892546700322944e-01 -2.257326231511468453e-02 8.749008848270667382e-01 5.916060922191003213e-01 2.615758842416839314e-01 1.554485773842787744e+00 -5.208578496727566121e-01 2.073704591626045479e-01 -4.781531154036183229e-01 -1.040224875063495286e-01 1.461392911265466887e+00 -1.657434673917981272e+00 -2.778931634227496672e-01 3.283079681989110599e-01 9.040938911241774845e-01 1.314960134292785909e+00 1.296126057916130447e+00 5.784442012941172218e-01 2.795733060415004356e-01 2.190058374428951182e-01 -1.153737469137660510e+00 -6.508285589204416688e-01 -4.308468249583632947e-01 -5.336501585245444212e-02 -1.064357187058060594e+00 -6.515500727173447748e-01 -2.061327375057255828e+00 -1.754267542278766356e+00 1.068808656950852365e+00 1.864907465460063918e+00 -3.972080943552208643e-01 8.173659844068359437e-01 -6.006672592118198484e-01 3.071843085354558633e-01 -1.002570455454323967e-01 -9.256203694779442381e-01 -1.319425038028127828e+00 -8.892750499686410404e-01 -2.078969714686464132e-01 1.011660736841469399e+00 -5.239201181077063341e-01 1.422377320932464995e-01 1.924792599593123654e-01 9.422569352962936740e-02 -2.143212753895778477e-01 1.240420445039802644e+00 -4.318314931945160806e-02 -3.103282703962533806e-01 3.566256402564519923e-01 -9.272941462831394421e-01 8.366942644507324722e-02 -6.596460658952997269e-01 7.331613237967402608e-01 -5.359239648138516277e-01 2.816749270345747291e+00 1.603452084893922658e+00 1.664761514959290922e+00 6.432656305989553625e-02 -8.594126334293519243e-01 4.646378637846145798e-01 -7.318644856912568386e-01 -5.925876669145359044e-01 -1.886977918675184496e-01 4.161223163662088886e-01 3.926650638428533791e-01 -1.050965276564457040e+00 -7.349442590413046705e-01 1.028094028514736191e+00 9.736908354509130059e-02 2.383544949819159930e-01 -1.934487803115163829e-01 -2.364261967380241192e+00 -9.606412467367203556e-01 -5.473053939542729118e-01 -1.396059018442608046e-02 7.382613343784548698e-01 -9.126256105443940336e-02 9.435609095469243979e-01 1.077364172013809407e+00 1.155334849255541085e+00 -2.454621090090835234e-01 -2.830289691958254306e-01 -8.858425564973070043e-02 2.775259507545262960e-01 7.409906306621740768e-01 -3.993431389288690236e-01 -1.005601008457624790e+00 1.877467047510736299e-03 -5.376404509273773752e-02 2.258207641347687034e+00 2.032790429769409712e+00 4.005740054687694784e-01 5.703873170141373627e-01 -3.799194558362777863e-01 6.393403347820180160e-01 -2.460079997645929772e-01 2.931995909291420718e-02 2.775857975039252024e-01 -6.848834412058460996e-01 1.815523373452644362e+00 8.264298503600140400e-01 -7.575624011788403833e-02 -1.554978215751587234e+00 -4.006684784518846354e-01 -4.846732702481718613e-01 8.628119530716464869e-01 -1.111417209438722020e+00 -3.187889982555423551e-01 -8.374890810154878018e-02 -1.398734792063843102e+00 -2.752939861538450939e-01 -9.818135487758745672e-01 -3.213528748168480442e-01 2.116054405191106214e-01 -4.349103580105474487e-01 -5.346571152653540882e-01 -7.826563797168647474e-01 2.634069550410232718e+00 2.237262649795077607e+00 1.009340205689493786e+00 -7.620790821173449858e-01 1.828697342918821134e+00 1.674890184250924730e+00 -1.300697997282366458e+00 3.935457724448048755e-01 5.682113642066430881e-01 8.010836526158436888e-01 -3.968896865530844864e-01 -1.844943504581291194e+00 8.330044506896896461e-01 -9.022078329420613052e-01 5.083649392822059410e-01 -6.855140889873442278e-01 -5.544188155812064256e-01 -7.317802760832896602e-01 -1.670076203650495028e+00 -8.003680547078535490e-01 1.414449660275166609e+00 6.708671816437618007e-01 -1.426125835522922547e-01 2.946318432106504126e+00 -1.114350973783773568e+00 4.413153586554840468e-01 3.580842570141646308e-01 6.268849986794177154e-01 9.411680693500963368e-01 -2.184500388781974167e-01 2.905961631285747804e-01 8.866243269257283455e-01 -9.408281237654801954e-01 -3.418916543759407123e-01 1.147353043661017757e+00 -2.098895239220380238e-01 -1.024171101267059569e+00 2.234421830375064311e-01 1.040270343504965167e+00 2.220740901575929752e-02 -6.273894798839928511e-01 5.423476645076937830e-01 2.661729670462307240e-01 6.985021534828477208e-01 9.258464207355420195e-01 1.685975398487441712e+00 5.491948045022798652e-01 -4.576362956518246206e-01 -1.447435130010294446e-01 -8.965133503728797137e-01 3.864022140709305608e-01 3.094843700676324638e-01 1.821534080797514887e+00 -1.012108428183355002e+00 -5.146925024057161235e-02 3.315571156944864453e-03 -2.132479306171239930e+00 4.387577789699921849e-01 -5.388165650916647564e-01 6.396244312698096124e-01 1.370268629905214974e-01 -9.890418743810119873e-01 9.362782368426106894e-01 3.723465277330105239e-01 -1.350492561997782837e-01 -1.467506131101430945e-02 -8.258827021467198826e-01 -9.882308789015120665e-01 -6.333774045168485411e-01 4.040374533227086840e-01 -7.490169754224635934e-01 9.881341674711221490e-01 2.506720881293553749e-01 -7.958855487589487909e-01 4.886085096927974547e-01 -8.672455629415595224e-01 4.137681005654340535e-03 -1.653764941394928467e-01 1.487325693214569977e+00 1.073063355773747451e+00 1.302760860715153290e+00 2.975341137369851841e-01 -4.471740618501311437e-01 -6.869658966420323365e-01 -5.274536095038865474e-02 -9.382904976144642584e-01 1.663731630339998713e+00 -1.436497108348186169e-01 9.187452039431523443e-02 5.147483975442426196e-01 -6.818720820574850072e-02 1.106335060708243168e+00 -1.373285991125522187e+00 1.064629898618677240e-01 3.492016863343100908e-01 7.668485550873953560e-01 -8.837187339757570648e-01 1.380500001165590740e-01 -2.069508846057818430e-01 -2.865413908693488776e-01 -2.948357219718932831e-01 1.117076694299034889e+00 9.170140344375302677e-01 -1.243042147411024534e-01 5.786183387568812897e-01 -6.917058667696124319e-01 -9.941561541843648708e-01 -7.972263956957231779e-02 -9.521826822815551150e-01 7.542501411656722665e-02 4.441174617209521225e-01 8.391196130460842895e-01 1.281469241798086946e-02 9.046925576211715114e-01 6.405373590185313437e-02 1.339922872440760582e+00 7.828328976605832823e-01 4.385245476812691390e-01 -5.826688219990067141e-01 9.961622229885891411e-01 2.556332632448576336e-01 -2.282285313629322854e+00 1.033497834458392051e+00 -8.141900350902572248e-01 -5.229183464373730050e-01 9.437229546591547891e-01 -9.401794236656087211e-02 3.638417597693720529e-01 1.913513096780477263e-01 -1.031933382523589238e+00 3.041304415441501430e+00 -1.628350812904100497e-01 -4.068192034669885770e-01 2.934404648649091008e-01 -1.208454222390978439e+00 -1.122011187937890231e+00 -8.837384015589432040e-02 -1.789852309591844493e-01 -1.965193140829124330e+00 5.736307566243998846e-01 -1.169350204718514918e+00 -4.323593136654320102e-01 -2.146040324920854558e-01 7.577607224637517014e-01 7.680300422695975904e-01 1.083249531418528921e-01 1.785260588179022223e+00 1.149936154999963378e+00 -6.232155574499910200e-01 -7.927120882228192444e-01 1.112680128805235702e+00 6.805571150275273595e-01 9.711222395073351166e-01 -4.138602446307080851e-01 -1.390541364846521466e+00 1.737563032376966632e+00 -1.219802512399238203e+00 -8.138111727868110323e-01 5.484577550914361901e-03 -5.955576630111747427e-01 1.610169218323301843e+00 -4.164408414677501780e-01 -2.509033359350336223e+00 -3.904042678852901460e-01 8.374791162284467294e-01 1.157473495465582536e+00 -8.144315749413932881e-01 -9.298103058017690437e-01 -2.744178129627664608e-01 2.156482753695288523e-01 1.158855341945383005e-01 -1.163257544342300553e+00 -1.810009675163794407e+00 8.479409074676659275e-01 -9.213758446417384951e-01 4.568713850968474377e-01 7.307937308423190226e-01 1.055498199410045829e-01 1.680623427690208560e+00 1.956843730256379699e+00 2.289543938519583488e+00 3.527552554039737887e-01 2.870404109923853087e-01 -1.824745711598569686e+00 8.105959785646713600e-01 -2.895088274362738606e-02 6.684542531703971946e-01 -8.908187090744971171e-01 -2.071005959839739230e+00 5.557984215331849276e-01 -2.211012172592909629e-03 4.935992126659105028e-01 -1.564490420060676401e+00 -7.912853271106484732e-01 8.842617318678326344e-01 6.931880834277548420e-01 1.390681378326335205e+00 8.172220366009166348e-01 -2.583336984535414271e-01 3.379520010930547880e-01 -6.403915220067691871e-01 2.476190110778958287e-01 1.859443618611806848e+00 9.061670922713431497e-02 -5.565096064231948025e-01 -1.839821191816503054e+00 -1.500420888608148928e+00 -3.763688366658293760e-01 1.500677505289889746e+00 1.086902102685503690e+00 2.480848441944913940e-01 -1.592863415236021707e+00 -8.421798941469452737e-01 2.309503210438274001e-01 1.960825640288111904e+00 -4.293273144494104687e-01 7.767600724224009712e-01 -2.765833678012680763e-01 -3.340876283752287623e-01 -8.398727744490095404e-01 -2.269367797654901486e-01 1.146838757936444742e+00 -1.777152248889246888e-01 -9.115264471310471905e-02 6.017196964091195976e-01 -8.469405823938044309e-01 -9.939585289260072232e-01 -1.502692908636214242e-01 -8.869651089385152121e-01 1.205493385235624659e+00 -1.541082902276078359e+00 2.152473297499384763e+00 1.388639102217855914e+00 7.794150213789959036e-02 -1.241326049408786103e+00 -1.531682628042671857e+00 -3.869535618693924484e-01 7.436068297379917480e-01 6.872766765639919395e-01 1.016079626338966868e+00 8.300122428468650337e-01 6.517643232529387598e-01 1.333552008758995377e+00 3.130882163344729241e-01 9.094965636678911669e-02 1.086716476689499333e-01 3.024954966528225597e+00 3.349356997126607949e-01 -5.796440304312392433e-01 -9.080469701284807904e-01 -1.214196685744908244e+00 -4.743705479996730701e-02 1.513575991529420017e+00 -2.743879314535672687e-01 -1.835822509106020128e-01 -1.828635209975805642e+00 5.519399929479856803e-01 3.038132221094923952e-02 -7.164742487983419839e-01 1.949814215129173911e-01 4.267944142683560149e-01 1.173213050849196692e+00 6.371822830582270225e-02 -3.182818231488666050e-01 1.098145043249666442e+00 -5.467438644244700940e-01 5.889224855121277802e-02 -8.649329764846594437e-02 3.624032223574742972e-01 2.939876816992757491e-01 -5.415763848429230171e-02 3.277393139948936440e-01 5.668941733127128568e-01 4.305440943608734861e-01 -2.791373941030199091e-01 1.331231021180863117e+00 6.423239670628048958e-02 5.616771220409770837e-01 7.922858613091907642e-01 -1.883166374426437639e-01 4.173751163878792192e-01 -5.356093246663786722e-01 6.215108680890155668e-01 -3.006896134494255080e+00 4.419707211906954702e-01 2.050067749134497852e+00 -8.268007472268220637e-01 -9.194327242024168401e-01 -5.251280198624087570e-01 -4.435198481617811384e-01 1.128333547151535443e+00 -3.108686808723034600e-01 2.450417616125911136e-01 -1.540363511595763901e+00 7.810777658208681862e-01 -4.531813561397284307e-01 1.123132904287235112e+00 7.706930118397620211e-01 -3.562334232510876997e-01 8.837763231949066212e-01 8.105421256604858904e-01 8.682152994076770547e-01 1.332187239153715064e+00 -8.852561399897818095e-02 5.193669210496545396e-01 7.821972551472533564e-01 2.109501059223261882e-03 -1.715023495082202531e+00 1.513332475328991455e-01 1.741578300132436530e+00 6.394794232309211068e-01 3.456502874353559740e-01 1.181703225394196144e+00 3.375306701732960768e-01 -2.314922625517339849e+00 -4.322307804842815404e-01 -8.082071796385095208e-01 3.960570674575319972e-01 -1.726340121553808227e-01 -1.372781345384773477e+00 1.457042643370256574e+00 -4.325419443897698946e-01 -4.115569062859638638e-01 -1.024976305313671343e+00 -4.250163175407659089e-01 1.562428248771802197e+00 -5.626518214496670917e-02 2.070710621353874792e-01 -2.045884009449417118e-01 -9.507328235642067416e-01 -9.054839193079732285e-01 -6.552875561821405181e-01 8.664538897551627983e-01 1.054441847175580094e-02 -1.184740434792480590e+00 1.549909572044945727e-01 1.160959701056545557e+00 -3.611393296383895168e-01 3.408377126371016641e-01 1.300246794916989801e+00 1.259469055798164039e+00 -1.324030430363739574e+00 7.391603992418470659e-01 -1.892658614692602492e-01 -6.152738039100139611e-01 5.557927726894102971e-01 1.363083849526222968e+00 5.076254192400806442e-01 -1.136852671866053210e+00 -2.315512195334158196e+00 7.279781520340563583e-01 -1.070627198694834137e+00 7.386772103755080421e-01 -1.441008370933945848e+00 6.460065605809618694e-03 1.180105935106329440e+00 3.999307236908002938e-01 -9.433448536425890207e-01 1.910792520269642691e-01 1.648721662741089000e+00 3.903206795695831621e-01 4.377033468687892559e-01 -4.463968993553944775e-02 -9.277914075813404882e-01 5.749239501890043291e-01 -5.056765529612521348e-01 4.202396970637786028e-03 -4.674934915651032807e-01 -5.008576251006114921e-01 -7.212759993606573383e-01 1.296585924059245665e+00 -1.717399706819271732e-01 -1.836334420439466930e+00 9.110306730992584479e-01 -1.918712704528062307e+00 1.177707946626861846e+00 -1.455917151783800989e+00 -1.050677274382873838e+00 1.315987964662968634e+00 8.056589329933261379e-01 4.436297952440484416e-01 6.720717824317810063e-01 3.144717560938302403e-02 7.200996856275052593e-01 1.222715203644817672e+00 8.155556677174770064e-01 7.204349860074078793e-02 2.023940494023983128e+00 9.124928188778085314e-01 2.496660333175936053e+00 -7.988957853319094138e-01 5.295288273433712556e-01 -4.094482733486549675e-01 -1.775640260743428289e+00 -1.533644738199100299e+00 -4.737916416462698010e-02 -3.627702901497763532e-01 1.015908686364649149e+00 -8.176869399037195452e-01 1.491975003011043910e+00 2.221566516185417006e-01 1.144379985189679871e+00 -1.015802116860420545e+00 -4.565838979154923649e-01 -1.302613148710583424e+00 4.809450219206028443e-01 3.894063508523101097e-02 -1.740575978706375260e+00 4.888028143689066018e-02 -8.508665300218953842e-01 1.440339947128113085e-01 7.984706050898633389e-01 -1.265465683485350379e+00 6.131500060774512928e-01 -1.401401140699301273e-01 -1.016863642136157431e+00 -1.992940248471246178e+00 1.315734216894004938e+00 -9.035091627591476104e-01 1.985257861649363520e-01 -1.935741393154130296e+00 2.150890342626554652e+00 -2.417820039669319465e-01 -8.338757950625229620e-01 -8.927533134088780908e-01 1.752526376354661464e+00 5.016698153499918877e-01 -6.031351409686798171e-01 -2.351829285708407102e+00 -7.884277630111441448e-01 -7.935711931555803345e-01 9.087822329578355562e-01 2.540718083531650073e-01 4.548810427871312068e-01 -4.801772367807451980e-01 3.335167053146898541e-01 2.825329728616307046e-01 -1.987844739562517338e-01 2.220602807307632265e-01 7.743646066319875843e-01 -1.525540234439699327e+00 1.198390788512549571e-01 -2.156921973902651057e+00 1.591321806943917228e-01 -1.445463786972332576e+00 7.673485414771966662e-01 -1.273320104420158916e-01 9.452272612688488174e-01 2.328488479266656253e+00 5.833862863092146300e-01 -1.420895213547230140e+00 1.929289755103283932e-01 -1.983979396036718579e-01 -4.565276770252196803e-02 1.867276234490926889e-01 -1.896307817875926005e-01 -8.778045153185305427e-01 7.314578397279650757e-01 6.871465767410512848e-01 1.462762594790250725e+00 -6.458580533889171083e-01 1.320479771722034457e+00 -8.755123116886093237e-02 -1.183513157399622706e+00 2.371726103306370792e+00 1.592019460463319769e+00 1.125243208407051831e+00 7.141790256148832228e-01 3.087304428833973491e-01 -8.659277264296989518e-01 -6.071700469975234160e-01 9.613556468911634845e-01 9.333654080177132828e-01 1.348887200026200606e-01 2.715515148851655458e-01 2.268796843197444235e-01 2.028579847385648005e+00 -1.166043287077514146e+00 -7.912480958539875875e-01 7.699995812786381011e-02 4.695179839607341865e-01 -8.747622237444719895e-01 1.265442922989698626e+00 -6.648888392516086876e-01 -5.907227500873406534e-01 -7.974654180815365923e-02 1.911748549170229350e-02 7.072824326728668343e-01 9.816753044017802188e-02 -1.614568389126509185e-01 3.776710770626245384e-01 -2.381981716074838273e-01 1.664608720447011692e-01 -3.553723568551407919e-01 5.198684170611710398e-01 1.207144323996674151e+00 6.329859819152144906e-01 -5.275335631921806989e-01 -8.457138639908372557e-01 1.156502492017916328e+00 -3.421062285284511700e-02 -2.230314678870265188e-01 8.680496115020077674e-01 7.361405081239499326e-01 -5.955395054429570845e-01 -8.578627877283865333e-01 -6.037950430554433340e-02 -5.451951331798238209e-01 -8.403795002156577709e-01 -5.435633686906465867e-01 -9.805569380330646512e-01 1.313420478768927646e+00 -3.955377375660890094e-01 2.704828318766878126e-01 -4.212601136187096862e-01 1.871891537558203200e-01 -3.902475905773953313e-01 -2.202870490668807690e+00 1.293512817005998405e-01 2.141589913467423223e+00 -8.713402269061923944e-01 -1.994863809659423559e+00 2.719871356787320060e-01 -1.369881410853990733e+00 1.040194161677818752e+00 -1.564860576617485566e-01 -1.454120061704196942e+00 4.338310874496263403e-01 -4.849861075457234105e-01 2.296409230294126913e-01 1.871677549881619607e-01 1.366870537451718937e+00 -3.948766580439670992e-01 1.124376150099886562e+00 4.106711878347187872e-01 1.743756714127325358e+00 5.983943491124573688e-01 -6.941343131074501072e-01 5.498694461991489035e-01 -9.773142252581956679e-01 1.518646470870456122e+00 9.803900817215394081e-01 -2.778294155988044606e-02 -9.221725826956119754e-01 -1.853574763963218575e-01 2.620936829233014631e+00 1.579726978068471510e+00 9.217556619497138115e-01 1.563161696491106811e+00 2.543051985494818368e+00 1.300267475735609413e+00 -1.200908284471746024e+00 -5.789658714685984586e-01 -1.061754284797349124e+00 -7.996340556129092336e-01 -7.725939586958110450e-01 4.174715592445136791e-01 -1.202651945829960711e+00 -4.163028118834540270e-01 -3.441639871739419210e-01 1.167223495220684804e+00 2.348233399651842745e+00 -1.613580893933703742e-01 -5.690032304089291948e-01 2.812353859792654287e+00 -1.287022531481234244e+00 -2.358245228731863374e-01 1.111362055991226949e+00 1.791740240896057434e+00 -1.521770714357107090e+00 1.744125100998524136e+00 -7.845984112621484652e-01 -3.577387474394941314e-01 -1.411196796697686162e+00 -1.621682311072032701e-01 -7.195524712346144103e-01 -3.223185327703307346e-01 1.701351150724003669e-01 9.507875626930585300e-01 6.730748653594573749e-01 -1.630567101509443340e-02 1.299683083424097996e+00 -5.622590344259699169e-01 -1.119492027361651321e+00 1.263849167721768918e+00 1.422179419261653810e-01 3.298113337395525146e-01 7.537605906184240423e-01 -6.339383583683267931e-01 5.916995283587791477e-01 1.472391565635137400e+00 -2.411221758649622959e+00 1.444098476050765384e-02 2.441394038132403299e+00 4.050959432838649281e-03 8.618586363116629290e-01 -8.970241831412676392e-01 1.156749282191208428e+00 5.617181333591816927e-02 -6.386845066374448043e-01 -7.303463438561905163e-02 1.147403966809130260e+00 1.304301090535724184e+00 5.473597754283960892e-01 7.630212083221673547e-01 1.797291056984417768e-01 1.152503982827853379e+00 -8.217048012308839633e-01 -7.640843800237037686e-02 -1.016132114973685274e+00 5.851220172729663105e-01 -5.932339293179195172e-01 5.506138217053397899e-01 6.501077680910045675e-01 6.446709291032441946e-01 -1.322315221930959461e-01 1.133813251271324152e+00 -8.720336086219181160e-02 -1.979503761083643010e-01 9.290902969377701215e-01 -1.033435532042655813e-01 1.696917240169865115e+00 -5.818250803705101587e-02 -9.388108586525765187e-01 -1.185957139605878924e-01 -1.417456854655000098e-01 -9.267153511781289765e-01 9.755106036308454076e-01 2.413647374744597451e-01 3.173930549314507576e-01 4.758244151018082291e-01 -1.306130595459731758e+00 -6.179011985625837422e-02 -1.398313914898379473e-01 -2.207141166538692190e+00 4.634200817219629176e-01 -1.210450752058260360e+00 -7.943931798585215365e-01 1.167386652581965389e-01 2.448263836189338571e-01 1.458130196439801463e+00 8.741321926282304977e-01 -9.581178535309169131e-02 -2.088528178861747547e-02 6.438343415941509829e-01 -6.739741510664186697e-01 1.406760460354740561e+00 -1.195563695667970217e-01 -1.038574921731676648e+00 -5.198584398551000518e-01 -6.420724946212944539e-01 -2.499817456842583219e-02 -9.960802663227352749e-02 1.986383536038572428e+00 7.983012544505931896e-01 1.354983387677486384e+00 -1.078758228555011689e+00 -1.215007621541189936e-01 1.100874091523587284e+00 3.471854292033196288e-01 -9.181692603673226039e-01 -2.388038081947423674e-01 9.390989617568997749e-01 -6.354141069055304625e-01 1.195041599839722579e+00 1.916958808725874430e+00 -4.315545442489274186e-02 1.531054286025595568e+00 -8.161204171719171896e-01 1.039002916445436853e+00 2.826305312872072206e-01 7.586189285387945347e-02 -3.812447401172398553e-01 -1.188804837489250144e+00 -9.177870853120874139e-01 7.312726547542157673e-01 1.781437078113967676e+00 3.825167912882463939e-01 -2.608704804887404527e-01 -1.676787118894603079e+00 1.224117700431314737e-01 1.790500807889170223e-02 4.530128809569274329e-01 1.442655060068408712e+00 -1.881420808088615004e+00 -1.199401079662377079e+00 6.017105184524474543e-02 -1.135006383959693138e-01 -9.623474454198283068e-01 3.707875604081519172e-01 -2.981757064599039123e-02 7.057257440632742906e-02 2.868855321295915028e-01 1.923171836073375163e-01 3.664969352132133734e-02 -8.415762986054984296e-01 -2.475000278178938196e+00 2.742503677266962647e+00 1.238248616699717308e+00 7.985559313636981793e-01 2.452008533546616409e+00 3.923103164394571851e-01 -1.167111982546209931e-01 8.533522796874926097e-01 -2.997657257992644708e-01 8.431586751076943775e-01 3.645388571652677934e-01 -1.397719731155683487e+00 3.955910534257167654e-02 -6.086554898550368131e-01 -9.310984810407778589e-01 2.780855165479316216e-01 1.071473380221786398e+00 -6.288868794277465701e-01 -3.682055334582355899e-01 -1.839606768418524885e+00 1.178341372359732242e+00 2.217727698629725630e+00 9.296717444256485940e-01 -1.815885487384240604e-01 1.142758514077931276e+00 -5.078680754386847296e-01 -6.979633419453560306e-01 -1.132969438830721542e-01 6.455041313883387311e-01 7.072443140190420863e-02 -1.060192647160096868e+00 1.806348520357905496e-01 -1.452489914594212062e+00 -5.473157368139611734e-01 1.732736563394366991e+00 9.636759470319689047e-01 2.756576653087089990e-01 -6.347214935797350632e-01 9.139686737914767267e-01 4.099535091302348166e-01 -7.247273173740164109e-01 -3.357986419582350557e-01 -2.007549776101299754e-01 -1.544248460020640132e-02 -3.469400877910814446e-02 -9.798310436845929505e-01 1.550526014391122587e-01 7.330809294164224443e-01 8.158161165281502258e-01 -1.288329806502119812e+00 4.694707478719017391e-01 2.000390423961945219e-01 -6.192463365261210440e-01 -5.566779591209002342e-01 -3.744373980065358598e-01 3.974663732618904377e-01 -1.265303568105846432e+00 -1.063015975249417044e+00 -5.911082208951703443e-01 3.137521684473182360e-01 1.485319901987331326e+00 1.454430610641577637e+00 1.368073204066953819e-01 -1.199140193675430455e+00 -9.290447036126166236e-02 6.870694710481226597e-01 -5.979189945541022455e-01 6.127409828447129003e-01 1.098286214007910599e+00 -1.815986997423136295e-01 -7.645023218297747336e-01 -1.721474786681327918e-01 8.786772666050729486e-01 5.953426900136478128e-01 6.477637930236597175e-01 -7.539140461591562481e-01 -1.315146645216394239e+00 -1.507378938177810435e+00 -1.770468170643609840e+00 2.386385977003650793e-01 -1.441092812610705653e+00 4.931689927084172420e-01 6.710402487266260430e-01 -3.191228147097811552e-01 -3.533784765274536888e-01 1.262482055240145007e+00 1.999153881984142844e-01 -1.855903407958425788e+00 -4.290562235873856545e-01 -1.094843796975906836e+00 1.724458243890377274e+00 -8.585634479361909932e-01 -1.990774497653195585e+00 -1.012218219101729266e+00 -3.428665921458597388e-01 -1.542763545220738886e+00 1.833573686066821029e+00 7.970013033433633876e-01 8.343907294477742598e-01 -5.493318044759037955e-01 -2.014706019202798515e-02 2.566228607917707683e-01 -5.661475681445176100e-01 -2.407838165177544898e+00 6.176055222791689836e-01 -1.156363388875197629e+00 1.851822170640835763e+00 8.298370389946051473e-01 -1.269440477171988359e-02 -1.848651392348081013e-01 2.852520989642520988e+00 -2.399347279255414078e-01 1.301271704056771839e+00 -8.488812093301931760e-01 -2.300442559721169872e-02 -6.758412842245059560e-01 -4.819731894811537520e-01 -3.301502059304931014e-01 7.402026703551228826e-01 3.987889297120649212e-01 1.360746820416074643e+00 -2.467676182337736335e-01 -7.654945169234721458e-01 -1.053439806749094210e+00 1.602444880894992318e-01 5.424334180944030415e-01 1.717091232643732923e-01 -1.036747292652035135e+00 -8.476637860510440048e-02 -3.254841729291962360e-01 8.489301880240340825e-02 1.685448835805145151e+00 -2.025153876403291253e+00 6.259893418454869352e-01 -2.632921637130615500e-02 6.757240430382215335e-01 2.027726178208197061e-01 -1.935315188877961612e+00 -8.411147337409240476e-01 6.237662512119431790e-01 -1.207267077605712474e-01 -9.790293817854881508e-01 5.951437742127565489e-01 1.726069429142398137e+00 6.708945663123033754e-02 3.638025375487718427e-01 1.551457795400450479e-01 8.998065286728937906e-01 -6.167741383046566606e-01 1.370804018629403487e+00 -3.649055289631431553e-01 -6.089980854148613343e-01 -1.271637574803829773e+00 3.064126142755058124e-02 2.618713361173495180e+00 -1.208078360944505825e+00 3.550007521865478077e-01 -6.540692434409905998e-02 2.497911166141684736e-01 4.925002349627035647e-01 -6.727974912538576824e-01 -2.778675498616848261e-01 -5.508210594075190203e-01 -3.192302006383462842e-01 9.656552334552886974e-01 5.084457178326180493e-01 -2.932728431185094853e-01 1.679406660461935319e+00 -1.432244097354627765e+00 -7.798128157347089529e-02 7.551076111010598946e-02 -1.615649485943404517e+00 -3.293450609775905313e-01 4.779684022595092618e-01 9.241737934911237184e-01 -8.270295830780894919e-01 -1.195585038419974877e+00 -1.355880135676016118e-01 6.738702513025676133e-01 -2.405534208010494446e+00 2.469515415258175806e-01 1.270194925355515148e+00 1.947551053730346649e+00 6.379901684709093912e-01 -4.958268088784582583e-01 1.063210859714209144e+00 -4.357954416255152008e-01 -1.238678213344931445e+00 6.605981842866219811e-01 -2.321581085071265704e+00 7.771527995730651561e-01 -9.389441926081639744e-01 -3.850474024795343397e-01 1.721445881671623379e+00 -1.731264134898174101e+00 2.108167994671294121e+00 -1.460577552968688853e+00 -5.748853647514809984e-01 -2.096127907109867489e-02 4.452910031787924439e-01 8.392614187886714427e-01 -1.445967521538022750e-02 -7.395655298900493113e-01 4.339388801345863689e-01 -1.136593028693744456e+00 1.614721497342651357e+00 8.661447322276970284e-02 3.494642325100351110e-01 9.838632224002981097e-01 5.327752741911783163e-01 -1.230333950977523738e+00 -7.320816100439450080e-01 1.994792848799489815e-01 -1.787926073545491046e-01 1.086259466739357693e-01 2.835876558178799800e-01 -1.286026397599145388e-01 -7.218493479412150249e-01 1.865715127335003887e+00 -1.174294930202324894e+00 6.248894813241373525e-01 -2.109128268168686038e+00 1.289490092116010733e-01 -7.036619625340564954e-02 -9.962714841870878857e-01 2.177442134945318575e+00 1.243027622960653611e+00 -2.236129813145848466e-01 -5.695841024086206739e-01 -2.080284732417171600e+00 8.230668835083727597e-01 2.011740675067399398e-01 1.163778018343899934e+00 2.006428564468065723e+00 -3.975265732791426476e-01 -3.414741130394894908e-01 2.075019778592209985e+00 8.058940242431853473e-01 2.539438369129494166e-01 1.115679956596139916e-01 1.837049596985569078e-01 3.630555971880599087e-01 -3.173847257279973633e-01 1.717178578154178181e+00 -1.892156016674987562e+00 1.944687491355390430e+00 -2.728614094972327653e+00 1.648533060221753832e+00 -1.826516106664991757e+00 3.851708884337310956e-01 2.147217518669232827e+00 1.876732233109805192e-01 5.664176100641249434e-01 -1.205950439748757264e+00 -5.181840074811641661e-02 -1.046958772564561713e+00 7.203556933685595354e-01 -1.737736552712546789e+00 2.458981454129125499e+00 8.255805118123951125e-01 2.012139723619405796e-01 -1.631186057983140258e-01 2.903863651955070901e-01 8.263992275960132528e-01 -2.201027206596549435e-01 -6.572954471684480104e-01 6.673212412256410708e-01 -1.314527240944991071e+00 -3.185647821919632694e-01 -6.547450792420171917e-01 1.760521624948739872e-01 -2.955720242566802214e-01 1.698901195884346071e+00 -2.706959127838930002e+00 -3.943005737852566805e-01 -3.414348854164290792e-01 2.537927725577388216e+00 -1.287832940571202567e+00 -9.163920382460377656e-01 -4.337020863935994175e-01 -1.037303940572974259e+00 -9.050883308382425829e-01 2.356707162744799966e+00 1.315190405116757111e+00 2.016334375352007990e-01 -1.205014199746775372e+00 -2.023249963342582947e-01 3.782322034579854164e-01 -1.483908629000633361e+00 8.788682163221817056e-01 -2.273235090023643934e-01 4.957578098793368193e-01 7.626677639163255418e-02 1.397901835329442843e-01 -7.353684049993940430e-01 -1.807378232474414759e-01 4.293681405792660333e-01 -7.630594804539005960e-01 1.440650171035311899e+00 3.734964880374671004e-01 -1.047117800036347468e+00 1.846724866111650598e-01 6.872417685136071874e-01 -3.214243947540146307e-01 2.122090589278788075e-01 -1.482417110346292199e+00 -6.191394096686472226e-01 -8.305505258063908824e-01 -9.977331677017757805e-01 6.109930021661690303e-01 7.284431660549840482e-01 -2.083051840806951827e+00 -9.296678040470762738e-01 8.601554312309289685e-01 1.547056444380658036e+00 4.763941495599022802e-01 1.185079573087114868e+00 5.398463916363928083e-01 -7.079342764342612115e-01 -1.711126835835030224e+00 -7.477877683144544818e-01 4.780195009558316221e-01 -3.304810836990835221e-01 8.386566981938150533e-01 2.698229597623559850e-01 2.206846954188469656e+00 4.375626256055644703e-01 -1.671425997336045466e+00 4.704711950181300062e-01 -1.956172117805284050e-01 -1.040320514242307981e+00 -1.464164442345371742e-01 3.889420764490034849e-02 2.350969407025386371e+00 4.723024953258109782e-01 -6.982368575456008308e-01 -5.705208798914611357e-03 -2.081158960575107741e+00 2.419368681743677141e-01 4.964133498556334567e-01 5.466970423985673122e-01 4.632764102606566903e-01 -1.046467074691123766e+00 -5.052882548141740190e-03 -8.520639460214802785e-01 -1.862072493703667286e-01 1.162459455500223005e+00 9.876260219961493503e-01 1.656692665462181413e+00 -1.239092581770354640e+00 7.709186153213462012e-01 7.060234205981742450e-01 1.456864069451171195e+00 9.364456864750531073e-02 5.133838861050786795e-01 -8.188828635836706837e-01 1.012192532189462701e+00 8.217271688063423341e-01 1.067360582705414007e+00 -3.494084368824582398e+00 1.330130829504827972e+00 -2.570683026343240640e-01 1.687244755820713205e-01 -2.987070475699643568e-01 4.309396972284944560e-01 4.167365004344554813e-01 6.299760260118829613e-01 -6.523587964796331296e-01 -1.825985071509700131e+00 -3.074276289468041989e-01 1.659788674822605392e+00 1.681121692927248112e+00 5.025527279658211777e-01 -9.506771645856088027e-01 9.656879237419727091e-02 1.124905781870974675e+00 1.714111212455712296e+00 -2.523632939615762627e+00 1.650429401669414042e-01 -6.622054643909157656e-01 -5.963891082362109408e-01 2.560158769075840945e-01 4.080530629017337096e-01 -7.752792392078751149e-01 -3.269175474560789274e-01 9.279037769922319212e-01 -7.923641844355355790e-01 -2.746328976564995639e-01 9.996352606313120281e-01 -7.221236357574133402e-01 5.634509947192590795e-01 6.110536392375160997e-01 3.916097173922511443e-02 2.197478978474873834e-01 7.186335237761671824e-01 -3.059114252111052035e-01 1.063597457893869391e+00 1.926916901084089861e+00 2.315049440894509716e-02 6.901215556355255742e-01 3.901165421158590552e-01 -7.331845199632690546e-01 1.846672016983952780e+00 -5.934549432724781637e-01 -9.189228277718377580e-01 -1.671615004819918537e+00 -1.468568438763184103e+00 1.492926349535990571e+00 -5.863821318835303886e-01 -1.061561546510072507e+00 2.879136920636478636e-01 1.795939372602316286e+00 -9.072751352264747382e-01 6.809137454343212603e-01 9.000161450813309871e-01 -8.549426624814755460e-01 -4.855909850339712452e-02 6.688639002706668890e-01 1.999542388245890479e+00 1.584643013987561133e-01 -2.663190570813744884e-01 -1.634307403031682648e+00 2.083754995428796497e-01 -2.950595145401063712e-01 8.107370838225607113e-01 -6.882143215761783450e-01 -3.387183889071160303e-01 2.626431853407261041e+00 6.144974727133307724e-01 6.371051443747816068e-01 1.949106357018060010e-01 6.489562211468198338e-01 -1.092733463719593789e+00 8.115799512723101961e-01 3.484996773344823939e-01 -2.386972642027571090e-01 -6.007083522452826285e-01 1.347779835995040587e+00 2.346685671147683699e-02 -5.376905035953465362e-01 -1.105096758608644425e+00 -1.706498666932902697e-01 -1.454417320683522252e+00 -1.299407852405992214e+00 8.217985049007846543e-01 -6.441638596735040911e-01 2.806822516483087337e+00 -3.220659761597763904e-01 -1.128979317750552935e+00 -1.414986594352785343e-01 1.295753967867023349e+00 -1.099322972526386222e+00 5.481187144388989241e-01 6.074949483779283899e-01 2.129955698599195646e+00 -9.984652650465992707e-01 -1.277177714641405837e+00 3.000798924664718648e+00 -3.478047263887384943e-01 -4.756866537756426760e-01 -1.363192793578194895e+00 -1.383513889435282307e+00 6.104416082113353070e-01 2.936800638031817900e-01 1.098785328867462052e-01 -1.217576951973307620e-01 8.092276243925744517e-01 -1.019073918740301732e+00 -2.402431362873395371e-01 -1.867916085933466919e+00 8.053637464698091275e-01 8.732637166853386701e-02 -8.110585266069788579e-01 -2.191383071342992039e+00 -3.209511481470470051e-01 -5.167169123277776110e-01 -8.903295220293413470e-01 5.711785373686343315e-01 -2.252088416978593965e+00 -2.406911753701350687e+00 6.048587764826415247e-01 -5.011361185702581933e-01 -1.802338944591516112e-01 6.762866362739431425e-01 7.748593747803710352e-01 -1.707205851908244032e+00 -1.011629675316794374e+00 -1.348710506289150457e+00 -4.939113979131286580e-01 -6.462970287680896986e-01 4.449571292400277822e-01 3.756906706718758371e-01 1.521334880559161329e+00 3.097467807082838753e-01 -4.508287618933715102e-01 -8.959946825198072951e-02 -6.233473160718396855e-01 1.276055074325208816e+00 4.648548123976181112e-01 -1.761239267640856421e-01 -3.160010500280963086e-01 2.144934885226920329e+00 9.585714922615634626e-02 -9.553504461356991939e-01 -5.581468014117566545e-01 1.142974384151381306e+00 -1.144878836199708927e-01 3.097513314543478113e+00 2.074219604727130406e+00 -1.612879671992131669e+00 6.727039699198932299e-01 -1.052270376437307170e-01 -8.640110590331991913e-01 -1.030458603576374532e+00 -8.949721748639579699e-01 -1.161541461425216193e+00 -2.256133989634002274e-02 4.772852286246634379e-01 1.113764895437233671e+00 -1.857227208872572755e+00 2.600840285714582922e-01 7.620982396451337904e-01 1.341975219838291933e+00 7.633491437896114951e-01 1.030118050738974889e+00 -1.400094733734732921e+00 8.314692137221498802e-01 1.058431199582744453e+00 -1.333232066211595512e+00 -6.635113739836070446e-01 -3.830064676849117000e-01 7.622603690167922830e-02 -7.369713209170757340e-01 5.976073057512716336e-01 -2.630703355463470672e-01 1.058843873801539326e+00 1.859420590507580850e-01 2.405477014319969131e-01 2.631903758389008696e-01 2.444035672557341721e-01 4.631318972449537281e-03 -9.220091944821086072e-01 -2.055470056183566374e+00 2.915488100689171969e-01 -1.451768387911195335e+00 -6.266669668938636972e-01 3.818329662204207331e-01 9.330994786542554653e-01 -3.890101284724285513e-01 -2.752288720218157292e-01 -1.562707129211809987e+00 1.819889681136245274e+00 1.708498137260119898e-02 1.548629607920250922e-02 -1.163539920914875792e+00 4.899060425268535884e-02 -5.023466113480465900e-01 7.180087532649230830e-01 1.922474691356101384e-01 -2.480872570596439897e-01 -9.526347857871723113e-01 -1.679799394799087742e-01 -4.365122423596027104e-03 -1.217646546631242499e-01 7.026695216549111445e-01 2.351273374562752594e-02 -1.059641700059584579e+00 7.604749552021933257e-01 -1.823624874874638424e+00 -8.723289529637653361e-01 1.755683404123175029e-01 7.134859352117969289e-01 4.693350836408065607e-01 -1.151620410308019204e+00 3.327124035307957306e-01 6.579186827264056348e-01 -2.580957838436900298e-01 2.172967121634657439e-01 1.616679144405175128e+00 -9.320567723486067324e-01 -1.346232207127481040e+00 -6.053637182618943902e-01 7.140257195962640413e-01 1.613418358419667520e+00 2.111333963680839532e-01 -3.490732517715470773e-01 7.911500737599336253e-01 -1.515397667005600191e+00 -1.168948808530475114e+00 1.659317091789349330e-01 9.615390011858049313e-01 1.040967516603689136e+00 -6.905144561294339345e-02 -6.419630637151353403e-01 2.562581152170456122e-01 -1.793598181861872365e-01 -2.564588004298707161e-02 -1.107582620874163259e+00 -1.545668712891514307e+00 -9.304043547110671941e-01 -1.697390994133800846e-01 2.219871449644797157e-01 -3.575835406564908392e-01 1.032484294417282067e+00 -1.839765416489415273e+00 -4.008828052217518201e-02 4.710368915163821724e-01 -2.290905409213246924e-01 -4.144514390577107577e-01 -9.276537247148095577e-01 1.872463575656208301e-01 -5.343157849215074418e-01 1.045141592841466904e+00 1.005596607686137234e-01 4.201516671118832869e-01 3.491036135222828074e-01 -3.719816263215093843e-01 1.328776951626157478e-02 1.191918285026231317e+00 2.143398240604568183e+00 -1.761594071870435707e+00 -1.460077281665006943e+00 -3.474716766848148231e-01 -1.752995257203743940e+00 -6.349821728489625228e-01 -1.381019222732047469e+00 -7.760211942942075725e-01 -1.059691286944936195e+00 -8.644936327552816824e-01 1.124144878808872150e+00 -4.366247281740575081e-01 -1.661326868143772964e-02 3.309214231007171492e-01 -4.447888441389213354e-01 -9.171961155490752082e-01 -4.769785591456731644e-01 2.001078222842432586e-01 -7.219354379998431659e-01 -2.955920050645379771e-01 1.337132273102590752e+00 -1.532204473063308425e+00 5.076542752538651948e-01 -2.475340999944386153e-02 -6.422207694893312668e-01 3.028761945232889108e+00 2.704816689167201527e-01 5.007224730674861846e-01 -1.518781147694911571e+00 -7.382116643639130560e-01 1.106102991596716878e-01 -1.567937689891152897e-01 3.781635495695476745e-01 -1.652702949880212824e+00 1.215495024281685987e+00 8.776337158029956509e-01 8.325620529597718700e-02 -1.656164529452627709e+00 -2.244519912576028731e-01 -1.536468614355623208e+00 1.385928964692890952e+00 1.502363003632349203e+00 -1.811031896677717024e+00 -1.771769721952367316e-01 -4.097003569507502441e-01 5.221244758823335649e-03 -1.385664486562214970e+00 -5.335543210504791745e-01 2.434817380364658890e-01 1.266430647187445580e+00 -3.283986910254862446e-01 -1.292898472833722057e+00 -8.613082012538885168e-01 5.679158590820153618e-01 -1.116213233164417229e+00 -3.483356975925076121e-02 7.476480217225508484e-01 -3.078475979624019643e-01 -2.743990127294177128e+00 -7.805046633677996670e-01 1.246264193952511423e+00 1.224478850356165882e+00 -1.402054938078929780e+00 1.491351661799968920e-01 -2.570924986120010081e-01 7.923434615155768856e-01 1.217668830075138375e+00 1.323020882310766089e+00 1.692757867021974283e+00 1.635738082859678366e+00 5.373755285094425904e-01 -9.001134723792720838e-01 -4.455124930641490844e-01 7.347802760056103555e-01 8.216542559486469388e-01 -8.843857558966905508e-01 -3.988227167973397158e-01 1.452816586681624222e-01 2.611967102695951226e+00 7.351938166682686626e-02 -5.751599590422127317e-01 -1.297753656224697627e+00 -1.249972064031809604e-01 -1.203642678215395140e-01 5.865175847653746333e-01 -2.735802563953914079e-01 6.648642269585447462e-01 -5.161634536815379315e-01 4.922849889841929838e-01 -2.509701642817616096e-02 2.378192170797998606e-01 4.813923656004875373e-01 1.571263475505877971e-01 -3.066465078284804635e-01 -1.011084284916576870e+00 -1.086632795715990918e+00 -1.211032535760367512e+00 1.729616638995104261e-01 3.034596306642323160e-01 1.911394273537958197e-02 2.146867170775057954e+00 7.382391733808466583e-01 -2.733281511376371764e+00 9.483710302772122014e-02 -4.102712965514697663e-01 -4.279011177300819785e-02 5.847580412900004188e-01 4.427851050715286285e-01 9.417390478627176709e-01 6.091269791631730435e-01 9.963393868677766774e-01 1.647073972054616364e+00 9.557604199459152072e-01 1.426737868298502132e+00 6.359921631885748217e-02 -6.648789301951752995e-01 8.808855877423760194e-01 -6.992063602487335050e-01 4.556930431604349629e-01 1.530260217700391223e+00 7.396099437784591224e-01 -1.730562149312839249e-01 7.829543781721677309e-01 1.820005793623858725e+00 5.190954073396777391e-01 1.235872433598873554e+00 3.732535046758623243e-01 6.503331301581356527e-01 -2.232037623041109420e+00 -2.775255625616263266e+00 -2.185377234794374790e-01 5.934068755863304290e-01 1.104330587044356937e+00 -1.841769797100814454e+00 -1.776408711603332469e+00 -4.565700064335020403e-01 -5.680516367960488644e-01 -7.700908876146825288e-02 6.237841125310087387e-01 1.139152827652658129e+00 -1.269926978649936089e+00 6.314392296244405456e-01 6.667060785371112797e-01 -1.631568353529350590e+00 1.070792364457519019e+00 6.030584062631422215e-02 -1.160608590920291006e+00 4.005833953837532047e-01 2.866935709740807692e-01 -4.640731919534796246e-01 -2.635900440326826022e-01 2.047955530067513408e-01 -7.278919437533601933e-01 -2.960416773190631123e-01 -4.878178512671713651e-01 -8.840744779127071018e-01 -1.064434185806066857e+00 -9.016080022972549068e-01 -2.605195414699654766e-01 -3.992860466651435569e-01 -1.256599399957983865e+00 -4.410627896417009808e-01 2.236681880702353187e+00 7.976934107066366852e-01 -2.218878096618235318e-01 1.989364733074884539e-01 1.548532153445144166e+00 4.528766091334948674e-01 6.526717015731433591e-01 5.099795928090751218e-01 -1.148924924654087576e+00 -2.494814679994926954e-01 1.709076086917352133e-01 -5.292065074431758775e-01 1.459900080998598915e+00 -1.712832935263054746e-01 -1.571709526217001177e-02 1.562202378132719893e+00 -7.244484702925473307e-01 -9.158071827378629071e-02 5.983534157402651404e-02 3.768028587765574061e-02 1.005996223511694598e+00 1.003609917076343283e+00 -1.181055392932864878e+00 3.125705691979922540e-01 -1.998486885801421975e+00 1.463326215228220699e-02 -6.214085785361298520e-01 -1.535475803656087823e-01 -4.714137244662536946e-02 4.948718911958463473e-02 -4.800740389116596174e-01 1.267808902030598928e+00 -8.872719752570267238e-01 8.762752980529535385e-02 7.465339357336423509e-01 8.421846706657512005e-01 1.454705268481321645e-01 -1.494575626360036491e+00 1.055674322212700966e+00 -7.968803783254131412e-01 -8.998286880389075870e-01 8.579412776674228969e-01 -2.596900347489521366e+00 -1.475674703582406100e-01 -3.859266173259062183e-01 -5.481571926163886221e-01 -6.519333482121099366e-02 3.786228595928425172e-02 -7.524478876105988867e-01 -4.967234746331999351e-01 2.972737728855103234e-01 3.995514894574748177e-01 -1.056095965989536811e+00 -8.658041627272120566e-01 2.597324690242002951e-02 -5.430510657228128091e-01 3.703713658315853641e-01 6.519396974516653565e-01 -4.078777222877590924e-01 1.574852410619427268e+00 -6.331123023413657291e-01 -8.602006468386783622e-01 2.715775715469592178e-01 -1.715763253842536917e+00 -1.603787263506638583e+00 -1.659215921017998641e+00 -8.643514927481423804e-01 7.509219843282429752e-01 1.976474868893142722e-01 2.090232885516011940e+00 -2.581196484969090488e-01 6.440667892533636918e-01 -1.958331027460277651e+00 5.348280940613689971e-01 1.837698793440166956e+00 4.029101413013030930e-01 2.097175496205139489e-01 1.635800412782632274e-01 -5.253949051434244621e-01 6.682563666102592226e-01 -1.497707887834234697e+00 -3.573361319085032184e-01 -2.258863728616630068e-02 -9.620530119707296213e-02 -6.779188599332887089e-01 3.915276849426669314e-01 1.716296289858617596e+00 -2.145587088063961034e-01 -6.895169312710218712e-01 -4.356090669998367582e-01 -1.241071100128693233e-01 -1.942908659755742784e+00 -2.109354675802732615e-01 -1.579238984427171921e+00 3.507938722032589718e-01 1.142953359097991090e-01 -9.249529978147275067e-01 -1.698987544669472660e+00 -7.751190663349615262e-01 9.287004180294749361e-03 -1.546456496202316844e+00 1.479271438798054339e+00 5.029060349598528656e-01 6.465566240205756765e-01 -4.787210036438990096e-02 -2.004413257355290023e-01 -1.179839802753129385e+00 8.050369612162354693e-01 9.086657289742544608e-01 1.603110734858968822e+00 -3.895585973812781266e-01 -4.467526556147068950e-01 -1.846516664197092483e+00 1.239507891606071333e+00 -1.437892182398659457e+00 7.600937945607875168e-01 4.195739136843767425e-01 -3.061998114893783596e-01 -3.578726223274222296e-01 1.343029483787711698e+00 3.594452053295433269e-01 1.662274716917187423e+00 -2.305592744627601165e-01 -6.101930373397745910e-01 9.976209532643042222e-01 -2.611587568669005432e-01 6.273884105352449669e-01 1.245960622724654909e+00 -4.055644806768888833e-01 -1.523309305352261500e+00 5.939328957500640271e-01 2.245535265519873758e-01 -4.342510043479967385e-01 -1.126720616782628248e+00 -1.318447508475821366e-02 2.718211195390304313e-01 4.319218185988275005e-01 1.387821751991513919e+00 -2.718510345590812727e-01 1.907509033303642354e-01 -5.276071832031111741e-01 3.775020041165013107e-01 -5.852333044306379239e-01 -1.341920713140629662e+00 2.094729452769137149e-02 -1.446367255105560912e-01 -3.615768117315948937e-01 5.317921484591814352e-01 1.691726294392406960e+00 -7.403653964566839774e-01 -6.336142496666024027e-01 1.441872776722787686e+00 -1.660906499522007085e+00 -1.085927178564770390e+00 2.126162823652444356e+00 -8.428249683394255509e-01 6.931087894964324536e-02 7.168712447179728109e-01 -2.288705390068159484e-01 2.111479436356472617e-01 3.232847759967810153e-01 1.123871047328554473e+00 -8.532076114994727734e-01 -6.864973333180242054e-01 1.605239081354109310e+00 -8.517687987700109931e-01 3.419437120880774450e-01 -4.196899404502982961e-02 -5.672438551868296264e-01 9.183785486359163919e-01 -3.815469774745766651e-01 -1.116297512850795634e-02 -1.472058491453632989e+00 -9.150124102187287001e-01 1.465920308603755773e+00 -1.101539658812192402e+00 8.281142812401152964e-02 2.760492738820414349e+00 4.416661367387925696e-01 1.966762355020926778e+00 -1.518516827098448152e+00 -1.024711596395886160e+00 -1.675001313345023002e+00 -7.130791556027703537e-01 2.297199949937357155e-01 -5.574792487134633268e-01 -1.090029170293921462e-01 1.070246132499991676e+00 -1.203698722283802924e+00 -9.751919333368513909e-01 1.402500569186388768e+00 -3.515715767843159978e-01 2.053971622968227884e+00 -7.169696637216135260e-01 -5.923503446133833172e-01 1.252427636501600716e+00 -1.568236472907694523e+00 1.297384141285679471e+00 -1.363455348290023850e-01 8.898017646345514342e-02 -5.678738984203277745e-02 -1.314751316906530021e-01 -4.949477472585071536e-01 1.514679761141900505e+00 2.462079811061937684e-01 9.430485399856318729e-01 -7.754232739420019449e-01 -2.158280011844427096e-02 7.640675235150024003e-02 -3.382376179342611588e-01 4.524581905728686237e-01 3.008761893293807055e-01 -1.172070693023821830e+00 -4.365313525596749011e-01 3.081019039254527178e-02 -1.825944310874933141e+00 5.034397102570034033e-01 2.508638683320270957e+00 -8.196660602749772373e-01 1.382619341527476120e+00 -6.850550598124084400e-01 -2.931832425697434297e-01 -2.632628345544194559e-01 3.179528126544577948e-01 -4.585948324675555021e-01 -6.872593948758989324e-01 -8.637362640878848419e-01 3.375187868318072493e-01 8.528887392207591400e-01 1.075132640210084256e+00 7.645755108192396621e-02 -7.698755657128774077e-01 -9.591965648963015623e-01 -6.664072582810338929e-02 -3.813957236781677362e-02 9.788703272891555729e-01 1.212396651968090211e+00 -1.318205396116687744e+00 9.134645655344190152e-01 -1.374082141836439730e+00 -8.791269312339883291e-01 -2.997819087509945302e-01 -6.383733541374327081e-02 -5.987005024718445867e-01 -3.617556202385567854e-01 -1.160268812081750589e-01 -5.474571667154281424e-02 2.911214133204653720e-01 -2.048257186647543193e+00 5.072185224500199707e-01 -3.259810236122083982e+00 1.135372916332918258e+00 -1.023360179098977474e+00 -5.676658000753539435e-01 -5.413422527227571557e-01 1.023364813927068795e+00 6.682336154267787265e-01 8.736916537135860361e-01 5.146492858509733176e-02 1.565082935854968105e-01 5.927294799262531333e-01 -4.289479750980855211e-01 2.013803807720088157e-01 3.617454995218066238e-01 -7.430128160022829720e-01 -1.203895185728401929e+00 -4.233122913523343356e-01 1.255589778645459953e+00 1.264517542270184647e+00 -1.397875451700675509e+00 -1.060756938556812523e+00 1.021048464183437421e+00 9.268114746160129869e-01 3.482601977658575376e-01 -3.978002118004613230e-01 2.496431440268557789e-01 1.923738473489847167e-01 -8.703783166080486522e-01 1.040304217932484621e+00 -2.417454285833560076e-02 7.593150465025628737e-01 -6.888280222764634475e-01 -1.052059371464116211e+00 9.550832360177263780e-01 -1.324518811857934297e+00 -1.290167492203492028e+00 3.824826952396887525e-01 1.385264827341041061e+00 3.309201725236686764e-01 -2.848205351960375054e-01 6.038284165463964070e-01 -6.803788482711229380e-01 2.537992736671095262e+00 1.556889109118896997e+00 -1.179256495435559771e+00 3.288278124876675701e-01 -7.374309665051634877e-01 9.908041572727944724e-01 -9.966108981549710588e-01 1.775894236384996105e-01 -3.544064622202541814e-01 -4.206122305321361998e-01 5.115276395192742270e-02 8.866806002749103577e-01 2.795025570976349960e-01 -2.423421993767804206e-01 -2.034695036965685766e+00 2.863065613381101659e+00 -7.772400263903492812e-01 1.101807661750014322e+00 -1.742693406842133585e+00 1.041034661330979327e+00 -7.713894783891926954e-01 1.335898143595665166e+00 -1.543988883048393601e-01 -1.409714865684122298e+00 -2.253671722469936523e-01 -5.666797678106013647e-01 -1.047057170083584898e+00 2.323098418445915525e-01 -1.163939887438842496e-01 -1.248070828876692184e+00 -5.965819237586910129e-01 -9.391253097162634011e-01 1.126634634125466494e+00 -1.038168990328590668e+00 -2.758390190551256449e+00 -9.194045693534817765e-02 -1.650854475523405585e-01 -2.053206841628285595e-01 2.998069837257707482e-01 -7.530700222777528818e-01 -2.022602698516016151e+00 -1.366289760272206388e+00 -4.977735451590942217e-02 5.252875692486353998e-01 6.120234437512976911e-01 1.633673058883166884e-01 9.408455756522062785e-01 4.429002094409997814e-01 8.771167721114793148e-01 7.005580047201882543e-01 -2.478112664399850118e+00 -1.543923269932474529e-01 -3.580157098470388988e-01 1.608294327156246928e-01 1.224627546858772176e+00 1.219031469949139579e+00 -5.613998101182202660e-01 9.520687126713633930e-01 -1.035513524237583249e+00 -7.503654267295488400e-02 -7.188960160903816732e-01 1.316653640970234740e+00 1.742724972386847371e-01 -1.644017480775587625e+00 -1.544076657921751750e+00 2.544232935263414097e-01 -2.722838012847364486e-01 -3.745316538358264835e-01 1.002657455877698389e+00 -6.992755374413991420e-01 -3.838031606518652050e-01 3.526858372206043146e-01 1.100736009471222632e+00 -9.566809034898496322e-02 -4.445742699225789241e-01 1.480042567661725927e+00 -1.528833802315538115e+00 -1.889968489140115171e+00 -2.165835092383655014e-01 -1.719597516897374501e+00 -1.196091860832258602e+00 -8.583164586183774647e-01 -8.433210478198545079e-01 -8.998826654554127336e-01 -2.226096037026969177e-01 -4.749976820662419330e-01 1.517164105731631629e+00 7.377149502287283500e-02 2.429536816318288661e+00 -7.475898956996045452e-01 3.695100947009024028e-01 8.177749714137956261e-01 7.829195498611026816e-01 7.822580810385124650e-01 -1.357636766032602749e+00 1.506194842055595506e+00 -7.054943909937692048e-01 3.280426706459183550e-01 -3.378486149908788150e-02 -1.431229329326402233e-01 -7.189457564110649512e-01 -1.558899027429822282e-01 -1.013553390537311527e+00 -9.651707509776934479e-01 -1.659016032439770694e+00 1.280365220011383309e+00 -1.592731201048099399e+00 -2.767223064875280247e+00 -1.426709552585086360e+00 -8.146069941999030395e-02 -4.205777899043669499e-01 -4.040907954484275200e-01 -1.998173503014099017e+00 -1.088083046625754724e+00 1.211981179059342661e+00 -1.158144605374190617e-01 2.696732269247763991e+00 1.986195336040653681e-01 1.561338267300571292e-01 1.470997263471306882e+00 2.862772760872258071e-01 3.969519250793815401e-01 2.111892690894713598e-01 -3.158652853940123184e-01 -9.328045866827408550e-02 8.616463791216376622e-01 -1.035698913439504931e+00 3.087050161009993743e-02 1.693499807344744368e-01 1.736228188855734267e+00 -5.927404718498329173e-01 1.319371925585552718e+00 4.185168558858331500e-01 -1.437194883265173603e-03 -2.255848296538242037e-01 -1.001824295565422185e+00 1.550643817688461268e-01 -1.349310400282496269e+00 -1.047871649615549128e+00 1.041746209570387105e+00 -1.703906648354772457e+00 2.802490983757285892e-01 -4.964931133284210540e-01 3.877217850354174322e-01 -6.403154961844931270e-01 -1.624311352067452141e+00 9.875716069158959609e-01 8.399647909941296842e-01 1.140459862162852972e-01 -7.110226442294425020e-01 -1.609583566795475207e+00 2.332777182761432311e+00 -8.957484203081879093e-01 -2.990142184905845379e+00 1.317484127411800099e+00 -6.100614469836727893e-02 -3.661310470621141899e+00 8.477955541511843496e-01 1.668217448232876654e+00 -2.583682378164678384e-01 -7.557707885754200161e-02 -1.019443644550223738e+00 -1.473002026155096067e-01 1.892415463938256659e+00 9.571989541306370475e-01 -1.189891628885906272e+00 -4.707601778389853830e-01 2.283259898413110209e-02 6.072961062061867921e-01 -1.793079544069039910e+00 -1.590914107278022183e+00 -7.415248793528317339e-01 -1.873644117327343539e-01 -3.327793083048470879e-01 -4.277475056001315834e-01 -4.293769898860440026e-01 4.483009858175165258e-02 -5.696082657709006236e-01 1.573012819873969237e+00 -1.964617970994931184e+00 -2.260324606206029596e+00 -1.692963301618596761e+00 -2.390336446877605603e+00 -1.749926820970530150e-01 1.495487421262215788e+00 -1.386518138541613099e-01 -1.609963844859715554e+00 1.068610627827101256e+00 -1.744037716610122413e+00 1.519297970392352870e-01 -2.963464530139473530e-01 5.558197914942670376e-02 1.304201267434762501e+00 -2.996335248429227716e-01 1.160290221117560305e+00 -6.018993309601716746e-01 -1.060541129602993043e-01 -3.547126381003070650e-01 5.484314181227015750e-01 5.013820676786523434e-01 -1.570904295500072712e+00 -7.736348885404822351e-01 -1.193620190401669223e+00 6.610461640843723341e-02 4.084915411060107693e-01 1.577060172151746320e+00 7.131155484499094310e-01 -8.800694496598810979e-01 -1.114079114587456648e-01 -7.142349925445160563e-01 2.579758915474093528e-01 -6.471358259818873471e-01 7.866127886953002690e-01 -1.208764875640578884e-01 -2.402420634770272567e-01 -2.459912036129547896e-01 -1.064170636500138212e+00 8.332296838798392002e-02 6.723304061941650644e-01 -2.146197735056050715e-01 -8.081640432024080889e-01 1.187783805643475965e+00 6.970712989592220410e-01 -9.113591264376017520e-01 8.560062353627360121e-01 -4.156620983718537499e-01 -4.302116895628260024e-02 7.441312037533835966e-01 2.593932309883956400e+00 6.856959328070341142e-01 5.634325456145374833e-01 -5.125824359963879751e-01 5.361195359383245096e-01 1.150070301116414173e+00 1.467490627986281826e+00 1.789656559702225147e+00 -2.853025863480679325e-01 2.695868442630857231e+00 2.457816522263144010e-01 2.774585667791701349e-01 1.052318508920525031e-01 -2.174971249399583417e+00 2.499568949575747545e-01 -7.055533285988568881e-01 -7.401423310717542003e-01 1.366727604122746742e+00 2.401749443241810167e-01 2.417992358985215570e-02 -8.535356559143167932e-01 1.065777553568908048e-01 -7.165507679257018259e-01 -4.617528222232759050e-01 1.431659664030436874e+00 7.440791962232862211e-01 -1.854388827553048458e-01 -1.116207978698920300e+00 -9.411088672389120724e-01 -2.952027108764292418e-01 1.240150658647384052e+00 1.355905756030290898e-01 5.160281363059612270e-01 1.141509306916325794e+00 5.199325263149761067e-01 8.127600424500583953e-01 1.741162583584094925e+00 1.276360947616611341e+00 -4.250332877255890707e-01 1.580446882003319287e+00 -2.469671008191277606e-01 -7.370999017196749881e-01 5.184955217271076666e-01 1.192967574218388283e+00 5.581131573725940376e-01 -9.114047651979140241e-01 -7.986439900529560543e-01 -8.683095411785027862e-01 4.469320994727861152e-01 -2.121994141950978574e-01 -2.120116807869586228e+00 -1.927097407719104150e-01 7.005449126736535970e-01 -3.633467429770409485e-01 -9.012590794853263254e-02 6.783713115089511358e-01 -1.052879539739635772e+00 1.315500408224277828e+00 5.253433807270117828e-02 -4.071895408220356782e-01 1.985106987537422540e+00 -5.636355243745497789e-01 -1.324257207082935039e+00 4.202252999295156832e-01 -1.365096088664016494e-01 -8.108962325672635085e-01 -1.301772096463758854e-01 -4.925301276007290618e-01 7.201727213900753766e-01 -6.496899157025356475e-01 2.434864094103744436e-01 -3.905135081618422155e-01 7.742905424838224526e-01 1.893885197378537333e+00 -1.181790865978674221e+00 1.547190355783910620e+00 7.435638933543949891e-01 1.835762509799238940e+00 -9.330502549034095372e-01 -7.042503149815063646e-01 5.572753519561314262e-01 -7.908104278892749139e-01 -3.622982802895055587e-01 1.228282758464033404e-02 1.249584194356376576e+00 7.696177284618870018e-02 7.387645019634880850e-01 5.308913058180233513e-01 2.701345820334122294e-01 -1.185913126417785790e+00 5.108200365615739313e-01 -8.118694495018716761e-01 -3.993023145201590185e-01 1.358083791133009921e+00 1.096505334225949424e+00 4.549940286450979837e-02 -6.622118157921781378e-01 1.752108388281336859e+00 -1.447365063083839054e+00 1.781717660124447544e+00 9.804855881434700882e-01 -1.282120761777198359e+00 1.230725888952949099e+00 -9.584730797226918009e-01 -8.228592340159760488e-01 -5.393528302015156983e-01 1.283579479358100128e-01 4.424085938274796570e-01 -4.806779427514602521e-01 -2.783053390253217296e-01 -9.754837896941545017e-01 7.226866480319557029e-01 7.480849272393834681e-01 -8.434194847076579293e-01 -7.965648600620335307e-01 -6.362117570010231704e-01 1.025687304129598854e+00 3.188986014807652314e+00 -9.377650822224986582e-01 2.257617919623760017e-01 1.123493501117586169e+00 -9.395040100295724006e-01 9.686185996861614855e-01 5.065689157950490351e-01 9.304855322745634316e-01 -4.582746513052839837e-02 -5.733215179629811420e-01 1.730517010934944588e+00 9.273342337611307773e-01 -2.995899869314668298e-02 -4.209173073824117872e-01 1.584123168748961530e-01 -7.269770334927638800e-01 5.093321553022183146e-01 -4.508997908253416509e-01 7.257485167527292225e-01 1.060621489870667178e+00 4.028932974647136955e-02 4.633718337521401942e-01 -1.249539478212355670e+00 8.983170095287938972e-01 9.159197531868157327e-01 -9.338848620184376781e-01 -2.003286580700333608e-02 6.942966939798884685e-01 2.487668344481849814e-01 -5.319573899900532643e-01 6.362130512963382056e-01 -5.763568516584260948e-01 2.243191515745913689e-01 1.009481531501669416e+00 6.188852003109006628e-01 1.044848543020738818e+00 7.638802303009891714e-01 1.508884344772601027e+00 8.687618437662812942e-01 1.628575113662753981e+00 -1.140966444409367009e+00 2.731692807847061477e-01 -4.801866203549445267e-01 -4.552077474399625623e-01 1.423800854771178015e+00 8.693128082930638989e-01 -3.081828741420888362e-01 2.187630352295738767e+00 1.008834701202258488e+00 -6.084289590832434591e-01 7.590365022647233006e-01 2.659745946882660639e-02 -1.312596090401048521e+00 6.288353225088573195e-01 3.142685256302522878e-02 9.283901917731329778e-01 7.889274147354200517e-01 -1.418465856595476637e-01 3.929900540354894223e-01 1.614224342552585123e-01 7.778768134501587994e-01 -1.245708829470263401e+00 3.064742674824658675e-01 -1.639840494182594810e+00 7.613672890134538518e-01 -6.759981929692827629e-01 1.083048723767678911e+00 1.546730472818905744e-01 -2.465295935942301009e-01 -8.063780915742895239e-01 -7.507966702565219141e-02 -1.573792462415116944e+00 -9.879292491444008339e-01 3.924937776143037294e+00 7.786859991247854218e-01 4.752453218626087050e-01 -1.248238361221634340e+00 1.005716198683900692e-01 -1.501216778447371336e+00 -1.135624950677054379e+00 -2.351240786344238887e-01 4.511127903353981949e-01 -7.712266818628328302e-01 8.589609310228692174e-02 -9.257953824376058405e-01 -3.046806345570938768e-01 -1.034568759563752938e+00 4.533696539142800103e-03 -1.172605842387734132e+00 5.546056817160266439e-01 -1.091186045334861521e-01 -1.037285049935304515e-01 4.188125160465341335e-01 1.999413362268215089e+00 1.003567627282059949e+00 1.024827552136664988e+00 -4.533912608313765968e-01 5.064287387536734603e-02 -9.563644029272937441e-01 1.432286151886685011e-01 -5.053483965297139724e-01 5.101521197457336010e-01 6.030904420383857018e-02 1.199117017988245326e+00 -3.595258642734487919e-01 5.113941100660230887e-01 3.937130716497090899e-01 1.049498360631880622e+00 3.340785656586793828e-01 1.409565788397620367e-01 -5.833951399627378409e-01 1.238723867444214977e-01 8.109683293959669692e-01 -1.980782094278824568e-01 2.090172064824546705e-01 -3.324017196962856802e-01 8.407366703059069302e-01 3.665262286200920427e-01 -1.521855728044198219e+00 -1.239233599858925228e+00 -2.778308167099091675e-01 4.413449776249549483e-01 3.822233970563135297e-02 2.437932260601482770e-01 -1.224277889585456247e+00 -3.025137100612372287e-01 2.119806618695999401e+00 5.646695209231662044e-02 9.933777097160910730e-01 -2.184849431326480462e-01 1.667685844903674108e-01 3.762298036933566792e-01 1.577471798358923483e+00 1.192286035226773455e+00 5.392334563214986609e-01 -1.960344625222718851e-01 1.388469337417002736e+00 7.027090129837165744e-01 5.794612755915652391e-01 4.757304460201732255e-01 5.744045484067561436e-01 4.477258014099082528e-01 -4.000798227456777711e-01 -1.846938474430444010e-01 3.833955081241405827e-01 -7.359690205955330411e-01 -2.039592593283363620e+00 -5.358831790035924192e-02 -2.660416746033499313e-01 -4.895579634359169541e-01 2.004851988965049639e-02 -2.359038152940799105e+00 -1.208363206892866248e+00 -2.727871251955325427e+00 -1.218598636041713368e+00 9.939000941965141500e-01 1.657039243432176789e+00 -5.450708385095238695e-01 -1.672679775456626272e+00 2.066644915433196505e+00 1.019295641515173045e+00 6.620775236419954579e-01 6.847021305339188180e-01 1.032636451731690386e+00 -7.128331287688366436e-01 -6.377746714074539192e-01 -6.429261584199806867e-01 -9.757628945743519466e-01 -1.546262271136889799e-01 -5.785031904343088116e-02 -4.695782877000203581e-01 -7.662599424096947498e-01 9.632163000569423650e-01 -1.074629628247608659e+00 9.128639460642088421e-01 -1.382930575895921388e+00 -1.927754935050324525e-01 -7.166013765661483070e-02 1.413273533682723349e+00 -4.696896410414945766e-01 1.652880359468530125e-01 -3.360104855957983805e-01 -2.467093421898200578e+00 -1.024431188189675046e+00 -7.869339956143267534e-01 -7.601433763685943035e-01 1.069170850972939596e-01 -9.998688095802482634e-02 -3.515163235613246173e-01 8.505990255377605669e-01 -6.101041636923256739e-01 2.122557152569760852e+00 3.182240706552327270e-01 5.674425247446870241e-02 -9.732973620334074427e-01 2.933532937929856504e-02 1.297221794620823987e+00 -4.995070678346997806e-01 3.434956920166805650e-01 1.587234835184591741e+00 6.974415520033711013e-01 -1.816476100613548583e+00 5.965396531699745930e-01 6.992367323022348202e-01 -5.891839568147251294e-01 8.683070771872310190e-03 -2.824609678294514037e+00 8.984483703858109349e-01 -1.214075543906198984e+00 1.181799309951854671e+00 -5.053236811024305331e-01 1.872811914490168927e-01 -1.543255573969037897e-01 -1.068717258559992889e+00 -2.306127910350181665e-01 -5.443839620942505370e-02 1.600815425628763500e-01 -4.772855674431614736e-01 1.436685558185148315e+00 -6.970560030180540378e-01 -6.335759489806236378e-01 -1.775450966609949166e+00 8.077221539425472052e-01 -3.846677981170792959e-01 -4.951182335702009052e-02 1.856798923774881427e+00 3.497310347293151600e-01 -3.557566928332139833e-01 3.137992962348644110e-01 -6.763461623384096066e-01 1.707043211604433619e+00 -6.310720189084763065e-01 -1.003518614402950648e+00 -5.381387764688063680e-01 -1.127524184003532381e+00 -1.304427681396076899e+00 8.777038454378538468e-01 5.509235381884675098e-01 7.015876600259388640e-01 -4.446974258860789120e-02 9.672770345878978215e-01 -1.110776122038965807e+00 -1.576015040358770714e+00 1.049332606035463744e+00 7.240590852599130267e-01 -1.028625000326744088e+00 2.418817972259298177e+00 6.392706153956452531e-02 -2.363953503782783294e-01 -2.353128611127273118e+00 -3.630464167363036121e-01 -2.810346067027276740e-01 -1.763283699928111514e-01 9.543419340126960693e-01 -5.841213212094277241e-01 -4.818375907850119821e-01 2.257357096852489337e-02 5.979388557598116494e-01 7.027243528910636083e-01 3.480760558650347058e-01 -1.919634527905897670e-01 -2.839378881772544050e-01 6.914607359251495611e-02 -6.968055881354009440e-01 2.323167978260428423e+00 2.821039123131816040e-01 2.112037618218359503e-01 8.896551751448518452e-02 -5.492767221052253790e-01 4.189132946619697484e-01 2.481165304255688930e+00 2.767613294358897691e-01 -9.528953452408620572e-01 6.316585572208069932e-01 -1.697235002097981393e+00 -1.373735434831797608e+00 1.390966947459614467e+00 5.894391277232949866e-01 6.612507269764322793e-01 -1.169819889930599599e+00 -7.310323883296649949e-01 4.579208974994996573e-01 -1.170267576766722550e-01 -6.044452481966610530e-02 -1.255841737056575980e+00 -6.071747406550646042e-01 -2.916389832293542761e-01 -3.462412118426501095e-01 1.469411765664523806e+00 -7.445534936409439197e-01 -9.060659817933413018e-01 -8.277455877778337398e-03 4.501442181200502879e-01 3.646185350697780936e-02 3.162938635754647398e-01 -6.614477437544780125e-02 -9.251334675863519541e-01 -7.793566396781159700e-01 1.195851162102169879e-01 1.544382032339693067e+00 2.440750292045224673e-02 2.796389855482058096e+00 1.856932410961134039e-01 -4.699369497713015154e-01 -4.430886048899796426e-01 1.015388916686994270e+00 1.445038816057577225e-01 4.462219246522636240e-01 5.551547412771046935e-02 -2.568711439750712699e-01 -9.711888901449082789e-01 2.942726772181321060e-01 1.258165772235982915e+00 5.441001353917106487e-01 3.900469863628888700e-02 1.556624273738242303e+00 -1.997324264245113890e+00 5.994444775568283923e-01 1.005652899499077879e+00 -8.560040644966208090e-01 -5.958884465462678248e-01 -1.277788953460948562e+00 2.735197043277970419e+00 -4.916038420934344955e-01 -6.175105599843270232e-01 1.383694661663845027e+00 -6.473404520173335897e-01 9.894428217312931789e-03 7.525480542292282138e-01 1.130655047717662454e+00 7.656400486435835928e-01 -1.439081519105918971e+00 9.788416966604854830e-01 1.003102771657365277e+00 -1.540478528493756993e+00 6.206858010267982673e-01 8.449166113638836295e-01 8.575051914865696734e-01 -8.949287787195879806e-01 -6.258187763589831976e-01 1.208453654432740665e+00 -1.323341559742837736e-01 1.512334396221563848e+00 -1.632122627090262013e+00 -2.253648129647670972e-01 3.622718429477481128e-01 2.150749214487278349e-01 5.581662511109599656e-01 8.541084022716664004e-01 -3.567477953676666536e-01 -1.298131943945423750e+00 1.481081784854032968e+00 1.366774012540346472e+00 -2.465339584010916851e-01 -7.527548423854037996e-01 -1.003633172795078465e+00 -7.056363739784816680e-01 -1.162468092951147031e-01 -5.149831414402509244e-01 3.969112680458622422e-01 -3.893030979891585752e-01 1.241087382469032718e+00 -5.704001780117746723e-01 -6.824064560626457165e-01 1.130094075372846396e-01 1.181905482559967080e+00 -1.689919063771422536e+00 -6.931216676055053094e-01 1.236809975726150812e+00 1.469797537265879583e+00 -4.026074692445575920e-01 -1.888053790237259832e+00 -8.581131060437130476e-01 3.933305503524567315e-01 9.137804734131186324e-01 -1.959771057394022575e+00 1.917246664791860455e+00 6.018646109847605175e-01 -9.226644805311716713e-01 -1.185308094108384891e+00 -6.657661533325640590e-01 1.584830765968176847e+00 -5.657791534932636868e-01 6.827401375056122435e-01 -3.887511274310428283e-02 3.902266895073503439e-01 -1.953105324187270619e-01 -9.931937245029998085e-01 -2.445109692528794898e-01 -8.377455565915565838e-01 -1.474348809396111459e+00 7.881090004353680234e-01 -1.336635883099159372e+00 3.403357892809442120e-01 4.655327867686018251e-01 -2.038687959269042949e-01 -3.266814414160572055e-01 -2.125141092995328052e+00 -1.505298787603006172e+00 3.945476003463017078e-01 7.305461591871328375e-01 -1.098351828252460693e+00 -2.056251526965767074e+00 -1.617296576060493152e+00 4.687558346062317138e-01 4.873910102316694193e-01 1.205602255216324581e+00 1.517850546278533219e+00 1.367366332151816133e+00 -1.467730055027868685e+00 6.059939107850524920e-01 8.168983837593435382e-01 1.448710000774180218e+00 -4.776071492096688881e-02 -9.556059005183559218e-01 7.213425532660847628e-01 2.671970462550109504e-01 -1.446883347426524580e+00 1.484849740327798484e+00 1.612064889617682795e+00 1.218386712120121951e+00 -5.762892843403406573e-01 7.557197528428185596e-01 1.498950015949075620e+00 -4.226549590496686548e-01 1.355909337817893467e+00 -1.884299184971007124e+00 2.655430056409800454e-01 -3.606928131635698809e-01 2.922327426680161860e-03 6.523999298141346381e-01 -1.481600680580090978e+00 -8.996407174266164708e-02 -9.789953125078638685e-01 5.506578478838046742e-01 7.230952438464545162e-01 1.380673876557977131e+00 -1.055499372205126685e+00 1.484786454159676916e+00 -2.237660650284148123e-01 3.237061274117023491e-01 -8.485530343149194632e-01 4.120536641563622982e-01 1.362697043913625450e+00 9.608341785464287466e-02 8.564782393613785960e-02 5.986448532715545889e-01 -3.000666636760712658e-01 -7.819375499040155386e-01 -7.576370738297391050e-01 -4.301495478374102732e-01 -3.844081960754304750e-01 1.246692158129717898e+00 1.194265181074106286e+00 -6.991134755532779632e-01 -1.678089009082240068e-01 -4.338352164640104647e-01 1.560322886572294232e+00 -1.838402051977220841e+00 -1.025693456411690407e+00 -1.560718484425827057e+00 -6.983539279274117995e-01 -6.293242836356923720e-01 -1.327962300413376262e+00 -5.406734795493872703e-01 3.469870355833000186e-01 -8.589460960930137556e-01 4.703721195111339459e-01 -4.614959329640779817e-01 -7.656494426034339273e-01 -1.784942224863627747e+00 -1.058776703738429081e-01 -8.499463503770742223e-01 -1.119598681776533100e+00 -2.540438212947201957e-01 1.752258737772459884e+00 6.222310932056454025e-01 -1.723340576911396749e+00 -2.398604556859722958e+00 -9.733596074738226633e-01 -1.269609493564039784e-03 -8.901840685203074033e-01 -1.474206875011610185e+00 -1.247964214793340743e+00 -2.645172502882169319e-01 -1.560993558644752921e-01 -1.737324344665435727e-01 4.162327001464694032e-01 -5.215934939201875842e-02 2.318413006572760671e-01 -1.520875108455479463e+00 -6.255334050281599056e-01 1.626380223030482686e+00 -3.561807073326684336e-01 -3.570953106153769707e-01 -1.483723450591218684e+00 3.444243366573758736e-01 -1.929425880571600804e-01 -1.434193318960763630e+00 6.472956382566503741e-01 -1.475465371248927848e+00 9.882904696619625451e-01 -3.499828724385287138e-01 2.604049652973953854e+00 3.422778411174036139e-01 1.278286360467236094e+00 -5.963885192931819290e-01 -8.955036534750309141e-01 -7.121566494676130343e-01 -7.204798544983843922e-02 -7.799704002804215275e-01 1.029765812868943309e+00 -4.226924505301875579e-01 -1.140453103942525637e+00 -3.991108670677439019e-01 1.250662200314224703e+00 2.904351906088356583e-01 -2.970523878847857735e-01 6.823929409734161844e-01 6.256145751590951321e-01 -1.838733110575893281e+00 5.644854367427961650e-01 1.172088082883371574e-01 1.338963632490492106e+00 -1.631682603810645560e+00 -9.830827871469937085e-01 -9.532286944860839384e-01 2.410157338986581854e-01 8.225027544220967490e-01 1.049402939388331291e+00 -6.088429902486340861e-01 1.151232567128748663e+00 -1.016156552950748138e+00 2.948299561745735708e+00 8.034550718264109603e-01 -1.110666571633075694e+00 -9.068934209142834879e-01 2.172996815308625429e+00 4.332932740548406936e-01 -2.454609055260999761e-01 -3.617000075536784265e-01 -1.064124806664741740e+00 5.743141439124298253e-02 -1.663924649130689160e+00 -6.217624887942908574e-01 5.244136346728115461e-01 -1.463452744047081255e+00 -2.997518392385451966e-02 7.063130144322263826e-01 -1.467965946564133040e+00 1.289227256329753102e+00 1.049706319512584279e-01 1.038025783152632719e+00 8.483964847494652739e-01 9.295145173683795337e-01 2.296245414757429326e-01 2.229962238702037247e+00 -1.032565209621434388e+00 2.773093709036624777e-01 1.275094481610607788e+00 -1.045007659182562554e+00 -8.511332060183828263e-01 -7.417914000284614451e-01 2.024362562628596318e-01 -2.234960641445988550e-01 6.716851763299337419e-01 6.088532838365069422e-01 -1.129666913237733050e+00 -8.163279143164476892e-01 8.415477055210063284e-02 4.861158613612723278e-01 -1.631803858366079885e+00 -9.722045983629314103e-02 -2.794746830419146399e-01 5.270787684063675815e-01 -1.390096374168209581e-01 -1.006035704124574881e+00 -7.152891753432547572e-01 -1.471274638631804299e-01 9.444182217394896384e-01 1.071286806689514259e+00 8.045302231358483214e-01 -1.296502369066932614e+00 -8.294606727939324298e-02 2.053667431729506998e-01 5.003784205761490494e-02 4.718287764614297330e-01 -3.371320289627927069e-01 2.773610886977030399e-01 -1.140407902873364146e-02 -2.764941808915962196e-01 -1.378487597410074761e+00 2.363631397963353642e+00 -1.104074105997218114e+00 1.763343310609659098e-01 6.492379595328455766e-01 1.264043318680000194e+00 1.659307671400678474e+00 1.169961978458262220e+00 4.449280732340324951e-01 -1.019341991721925522e+00 -1.085033576797175048e+00 1.146203218867553497e+00 -1.602511701785871989e-01 -7.810442057059461263e-01 9.533008208785203053e-01 4.814702157878418820e-01 2.955597404873462342e-01 1.076095468486751638e+00 -1.740338841673752246e-01 -1.926618240916554148e-01 2.192475515472052106e-01 5.745891705479848621e-01 -6.694684458691047002e-02 1.240380507223615592e+00 2.275608431409649413e+00 3.538286290738751894e-01 -1.637146987799555919e+00 7.654265011736355317e-01 -1.874923676880399404e+00 -2.209816216457245908e+00 1.934222973657465205e+00 1.221791374090401616e+00 1.636459517528369378e+00 1.407499292180195705e-01 9.753984541852342427e-02 8.855624604563776536e-01 -1.138138711660788394e+00 1.030045120089658983e+00 1.760240977634588144e-01 9.994305217486758319e-02 5.998384561497001333e-02 -1.687156687726982351e+00 -1.178964642228856663e+00 2.065108287919934060e+00 -9.297772089183068411e-01 1.096838158531749485e+00 -1.576293511506980313e-02 -4.804863820272666231e-01 -5.806955721291795491e-01 5.240508351537395137e-01 -9.841165627107874292e-02 7.236904742474838947e-01 -4.013307237777985481e-01 1.171728081995891513e+00 3.424538696732565279e-01 -1.127154340971478153e+00 -1.734733797797540777e+00 -8.538473247519631215e-01 -6.513858351949131098e-01 -1.063807988379626313e+00 1.105707333849053287e+00 1.128864509747372624e+00 1.023828681972784205e+00 1.434149456329011585e+00 1.506354983478277676e+00 7.719244240624122400e-01 1.127623425379741029e+00 1.289734047250429283e+00 4.144132759527917043e-01 -1.304880544712971213e+00 -7.213286265954507726e-02 7.669759250896148739e-01 7.189712505826174604e-01 -1.082302873770072837e+00 6.671593447503636476e-01 3.296655803446625344e-01 1.039550280925768781e-02 -6.362538021641865882e-01 1.600120755130036487e+00 -1.795384538333798519e+00 5.541771430832077572e-01 6.946273453601106707e-02 -2.917755272605520034e-01 -9.992156014202938641e-01 1.478974692574549221e-01 1.823757876956438428e+00 1.013693949058888766e+00 -1.886626144798087212e+00 1.852579633071504417e-01 -1.087050822860615495e+00 -2.211185865448591081e-01 2.554646609734487761e-01 -2.145747890744217123e+00 -1.157742347651552040e+00 8.148626046363788289e-01 2.008428988962179140e+00 -4.619079072352031551e-02 1.003934733829239923e+00 -2.431667270376416945e-01 1.467626386708438258e+00 1.143571281593748212e+00 -9.605219470196404985e-02 6.103623419605347378e-01 2.283861426547167728e+00 7.727132318725016269e-02 -8.847640578440194581e-01 -1.668646241508385142e+00 1.510086218910405620e+00 9.499305543996724444e-01 1.728071859670430310e-01 2.392026773431988051e-01 -8.696238949883610125e-01 -3.891511083743375843e-01 1.226005574810373977e+00 -2.276199658175135365e+00 1.140730193415899318e+00 -1.249555102341923574e+00 5.254646596108726309e-01 4.308902845203553267e-01 2.945016700085078543e-01 -1.682808013638939171e+00 -4.290384359767104860e-01 -9.788067193669468258e-02 -1.158476397862530094e+00 -1.242793442001337789e+00 1.018985023907034160e-01 1.142989080179038219e-01 -7.719980054725750218e-01 8.660376718866350521e-01 -1.258451616487049618e-01 2.988930457801481366e-01 -5.466712720393362979e-01 -8.404683916403173916e-01 6.740466058632198221e-02 -1.142568841218220888e+00 7.693306571249483028e-01 -2.819082088514916484e-01 -1.913487596348992570e+00 -7.276381155013676993e-01 -9.084721321951383377e-01 -1.147119142104431555e+00 -1.401949923190284775e+00 -2.170350658302571123e-01 7.104654206522904580e-01 -1.375420823165740103e+00 1.530898829058794597e+00 1.445417913304904156e-01 6.634813147079925422e-01 1.615100539577290606e+00 1.397289440271483607e-01 -1.493042510943923817e-01 1.630618691940171727e+00 1.424380176617371818e+00 1.527044595091961998e-01 1.103152008605899015e+00 8.102893316523616107e-01 -1.112717805989889230e+00 1.194361357818643166e+00 4.759511066253160894e-01 1.057816494530515045e-01 2.245605735560831373e-01 -1.658778096489577969e+00 7.819639713823107741e-01 4.706152132197794491e-01 -1.596636215856684915e-01 1.060713207317256268e+00 -4.073492651089425931e-01 8.491998502363662382e-01 -1.436283696503587004e+00 7.516641526417111585e-01 4.475548697305470336e-01 -6.240379151336488128e-01 -5.736936772342706714e-01 -6.514505862909136802e-02 8.746131034010816430e-02 1.794135024157160085e+00 1.148922170557694189e+00 1.905458996293620588e+00 2.356132546437344211e-01 -8.485968496564761931e-01 5.458433786835278356e-01 5.426002137647113061e-02 -1.538861728766018067e-01 -1.163780433768081268e+00 2.096080645698524814e-01 -3.993505966813960528e-01 1.446416522265471238e+00 6.855857864622841857e-01 9.366532200163874000e-02 -8.121067385637262825e-01 1.413165175736625256e+00 4.157051423452756689e-02 1.031446608930570052e+00 -1.210381782548211493e+00 -5.175254814511629498e-01 4.426163147245885110e-01 2.897610958776448697e-01 -1.505650721889518540e+00 1.155279245514944514e-01 -9.281394840389606271e-01 -1.384820626950678257e-01 -7.928616490390694160e-01 4.069389513033555006e-01 -9.181401888912128495e-01 1.047751361548829641e+00 -1.545419871272506906e+00 -1.091660096529216972e-01 -1.758164881103414512e-01 -1.308101884360151290e+00 -8.492654144119635706e-01 3.989817716552296889e-01 -9.336930156099836342e-01 9.349206907248581999e-02 -7.391745247908410033e-01 5.904126360891737146e-01 1.337980315914549356e+00 4.653552643989555815e-01 -9.978655296752122483e-01 -6.347245291936557399e-01 2.629484603866505954e-01 -1.293794439254310591e+00 -5.884004241363610666e-01 5.702910568078920495e-01 -5.580545922277734272e-01 1.374197386065164395e+00 2.873277966889619117e-01 1.574927133573205795e+00 8.265680261746428670e-01 -1.259578042745394200e+00 -2.529867829601065488e+00 -5.867888298052219564e-01 -4.843424679269016653e-01 8.486176644646094003e-01 -2.569607792149440906e-01 -2.344884783620213575e-01 1.551551130271420886e+00 -1.749022977270022983e+00 2.376488960487034952e+00 1.989535921061818424e+00 -6.385483906645105234e-01 -1.026738379032290371e+00 1.839168580898512761e+00 4.680529452078550090e-01 -1.635910136467081166e+00 1.044983460867246583e+00 -2.458434210168158884e-01 4.362051872402226138e-01 -1.806558860311855419e-01 1.628464969008667440e+00 -2.360286033315851517e-01 2.492335207355452220e-01 -5.433777644665822582e-01 -1.676836518348007177e-01 -4.632120431446025699e-01 6.172368694485083074e-01 5.989042733405680607e-01 -5.892126984519433508e-01 2.147443553690284723e-01 -1.360389428212278817e+00 8.835788644929134517e-01 5.646997262339300550e-01 9.887271756324599314e-01 2.991258466422630491e-01 1.508268500621563479e+00 -5.110427782546461684e-01 2.244833383663620563e-01 4.196491544932541840e-01 -5.140931429390983576e-01 5.909165931370071734e-01 -6.341095544206821755e-01 7.927545753374700688e-01 -1.019397904769421492e+00 8.669821507572609276e-01 -5.087615605767281668e-01 5.593632731982075557e-01 1.153397802228129043e+00 -5.288973198944167953e-01 2.450267736750287639e+00 1.152715994895232132e+00 -6.744687384942547048e-01 -4.100818530187675948e-01 -4.350343391143492444e-01 -1.778737108158022551e+00 -9.016250488384403017e-01 -1.881808035507750665e+00 1.056255899060389192e+00 7.246151874417335881e-01 3.464065227478554387e-01 1.595702212839200385e-01 -2.362825679730075346e-01 6.197913984936198606e-01 -6.529886605861321414e-01 -1.674319207054368874e+00 -5.133731299628720990e-01 1.008497561888982430e+00 -6.168137880968160847e-01 7.489637217052503848e-01 3.270525659588608969e-01 -8.397171048342338961e-01 1.484991892565405758e+00 7.020767793231326159e-01 -4.219019923871110689e-01 1.184111202182200229e+00 -1.077223630208381522e+00 -5.697060895487681131e-01 -1.657109465278680874e-02 1.202651515497479284e+00 5.965365155190058832e-01 -1.329670008256096103e-01 -6.391787942191643479e-01 -3.857967657524709049e-01 -4.304113201018703871e-01 -2.072972952906110000e-01 9.501143504273843465e-01 -9.666420896428316034e-01 2.844987954298085556e-02 -2.174910299535094682e-01 1.030532758963520257e+00 1.814533088665539529e+00 1.082754662398756479e-01 -2.065566645890129838e+00 -1.472723208540170914e-01 -2.237938742634271727e-01 5.792842330357493852e-01 -8.992479167359104242e-01 1.447728241002407545e-01 4.870275269141373098e-01 -7.800491196380767711e-01 -4.701818770804672143e-02 -1.962764124967260049e+00 -2.060124475209808292e-02 -9.839761851189986475e-01 8.795143660271729225e-01 -5.423309007714909730e-02 -5.265387977878577264e-01 -3.475636493849051378e-01 1.540355274804294572e+00 2.908392666865035059e-01 -6.357952734546858942e-01 3.351419910834295135e-01 -3.255912259459435854e-01 -1.999901573597742122e-01 2.290038317386816347e-01 7.472058980662111827e-01 -1.155870380676273790e+00 7.158203864544813166e-01 5.988337199571868164e-01 1.191497569555475255e+00 -1.626711163614025513e-01 1.255606588767439469e+00 2.236765179872896248e+00 2.130847065525372841e+00 2.351286781626347633e+00 -6.974662329940878314e-01 -3.329526202154026171e-01 1.236005999899566943e+00 -1.218623615756261547e+00 -1.049522863015969421e+00 1.396023927998530478e+00 5.587022155911747223e-01 4.992446752887639283e-01 4.699938861361136477e-01 3.761818394127424137e-01 -1.419980831205097882e+00 8.544539990442921729e-02 -1.217315822818413329e+00 -1.350100064579324854e+00 4.131422671265391755e-01 4.728525767152826909e-01 2.429039911935796381e-01 -1.121548275980587261e+00 -1.981708864727789843e+00 -7.734678244685553317e-01 5.870543163071913206e-02 2.792349533742176426e+00 -2.572332041497252808e-01 2.104546584334014009e-02 -1.670467454892777148e+00 -7.600362833471618895e-01 8.574522333805988383e-01 1.498500010477527677e+00 -8.283762207716256487e-01 -1.946087769128945211e-01 3.152818581143562726e-01 6.700799520531548481e-01 3.167999132664342521e-01 1.558804150091900320e+00 4.243588692638307069e-01 1.235627559448701174e+00 -1.414670701993882285e-02 1.888273682230940498e+00 -1.397241283227879327e+00 1.511855610439494457e+00 1.691864783071094225e-01 -2.690215536283142583e-01 8.227947102812995794e-01 -5.216776074345557124e-01 -8.092775227886286338e-01 4.431227451529268779e-01 -5.811274366226818477e-01 3.357646243064070224e-01 1.679049817263464084e-01 -8.756477967577055432e-01 1.438547142949049951e+00 -4.063565070863914969e-02 1.006563213123520040e+00 -4.287646555734196396e-01 -6.814358961196249620e-01 9.090782267156097968e-03 -1.008431208550449654e+00 2.117975067928070221e+00 -2.023389981540447968e-01 7.061520517548619535e-01 -7.523274680316893726e-01 6.696207330022563298e-02 1.070417131156648383e+00 -6.773900421405305572e-01 3.465572421009315840e-01 -5.004717519265745596e-01 8.302425095966088353e-01 -1.105507036851392844e+00 1.722999519238977095e+00 -5.321764006554823290e-01 -2.177058396853420508e+00 7.735764853143793918e-01 1.642278958699115721e-01 1.665746697299099299e+00 1.316522394596727930e+00 -3.774517471670162383e-01 1.216607221643158709e+00 2.137558985830754654e+00 1.099163121916186148e+00 5.143415588670569027e-01 -1.862994309009120775e+00 8.679759996348850315e-01 6.795467035399609390e-01 -2.650182034805520503e-01 3.382145630359762456e-01 1.202257396390879363e+00 -1.657916584311483824e-02 3.081119399442034390e-01 -1.603936977891342874e-01 9.666898021715788492e-01 -1.649552927333022279e+00 -2.762463887759121772e-01 -1.583889643995375907e-01 -1.543166737864013704e+00 1.934054953896449769e+00 3.502846185641085963e+00 -3.429591810854102918e-01 -4.142794576670768003e-01 4.879272406446637511e-01 -9.372664959572908627e-02 6.779083858311250044e-01 4.808895653528433844e-01 -3.622331777524401830e-01 -1.390737767502426281e-01 -9.432569017840126968e-02 1.943051589040930560e+00 -3.383329737010781768e-01 1.805092059477784394e+00 -1.777537468902416595e+00 3.564147916493607404e-01 2.522930895602230716e+00 -4.988840743200862460e-01 -9.847858977325421037e-01 3.392094956528515781e-01 3.445470602429182572e-01 -8.272884756174295751e-01 6.607031982621937027e-01 2.099405359876313604e+00 1.696334350710704708e+00 6.316293690474729106e-01 5.764869948973444513e-01 1.022884498355981497e+00 2.063383035478857930e-01 -5.680689045286853034e-01 4.346300622315310558e-01 -3.353309118587062265e-01 -7.932645165297743661e-01 2.966633838550931657e-01 4.033176668523967556e-02 5.659747960037203596e-02 -2.857502684811102922e-01 -1.138222054019768503e+00 -1.264611086934969819e+00 -5.987488811392409627e-01 2.656443468749446257e+00 1.275218171886591589e+00 1.505660750835674966e+00 -7.338277679267369846e-01 1.333997905266263828e+00 -1.575230669531926475e+00 -3.505763349726513378e-01 -1.848529107067000132e-01 1.021973930893712357e+00 -9.586750941470720822e-01 -8.222115927871913588e-01 -9.659093147042733252e-01 5.877691490681815623e-01 -5.701833193079769956e-03 -5.789297760140931226e-01 3.005429749157193520e-01 -7.969468024221165736e-01 9.176674907449317020e-01 -9.714866833760604781e-01 5.604015429569981777e-01 -1.816501801844398134e+00 1.325025777499542201e+00 2.970411201303105875e-01 -1.173600161059548341e+00 -1.112666435874605453e+00 -2.267594407113298072e-01 -5.794465851914127469e-02 9.712563042968922478e-01 -3.574800523014328713e-01 7.691294740876368774e-01 1.636931529083204551e-01 1.344526064197076431e+00 1.276256173855293996e+00 7.908689042437654360e-01 -3.565001208747862332e-02 -8.798435876789971744e-01 5.778747966105692857e-01 2.016807606313449241e+00 1.502898219617641862e-02 2.518327605924214896e-01 7.512413474276471992e-02 4.356129957585196388e-01 1.592969790515935236e+00 -1.928001878745037312e-01 -1.278358974967269690e+00 -2.700836252503879265e-01 -1.925742014278695180e-01 -3.797801866722430586e-01 -6.499599737038640468e-01 -3.747455524641642444e-01 -1.862200482529155487e-01 -1.702688312891734279e+00 5.125448485638468554e-01 -1.811087744882147632e+00 9.254525602099427095e-01 4.095414199407236833e-01 -1.375858275980356427e-01 -8.447031866293407409e-01 5.978860755217931811e-01 5.487713065907728893e-01 -1.033310721436474289e+00 1.804439223161024897e+00 -1.178965537392270141e-01 8.130060542328400031e-01 8.956040951543490225e-01 -3.749648608949795459e-01 1.649492605243550125e+00 1.687793652643353015e+00 -6.584078726666786618e-01 3.614003573808182157e-01 2.001077179544987206e-01 9.525961785791429159e-01 1.498847005359142281e+00 -5.327453195511735462e-01 1.744858258373566465e-02 -5.715172283989138069e-02 -1.681918845698992415e+00 -3.996923654648953939e-01 8.931169590607256348e-01 1.861330343520303243e-01 -4.767634440932780882e-01 5.813331633538447729e-01 -1.282972271853855872e+00 -3.264524959651323721e-01 2.166331899493555979e-01 -5.443131217428703872e-01 1.385893976858885712e-01 3.356838583954790955e-01 1.464059846071745330e+00 -1.841737056067164646e+00 5.711098164353664020e-01 -2.860739071805713449e-02 2.114406437261949989e+00 -5.333260974008821043e-01 -1.550314289529845846e+00 -3.818783013433588169e-01 3.301585018390110760e-01 -2.019195232340270305e-02 1.689521815434619878e+00 3.153860627244167159e-01 4.128080809426716846e-01 -1.593839385452422208e+00 5.551564262276060813e-01 9.509024627385517237e-01 -1.646446771561494715e-01 -4.603117603753490994e-01 1.249379607010026483e+00 1.757136369037987367e-01 -1.285246656915865759e-01 8.225992525104663944e-01 1.070442546028895325e+00 4.868755678033498957e-01 -5.507218741078494934e-02 3.966016543175266557e-02 9.149065020294111505e-01 2.483015857679770622e-01 -1.952969571955120331e+00 -1.724102482987882046e-01 -7.142504328392976776e-01 8.872991001962703406e-01 5.186846568361040966e-01 -2.887373606205095866e-01 1.415522389528050540e-01 1.357679202097673565e+00 1.425010719569706152e+00 -1.009310163632507695e+00 2.206323366229046901e+00 -2.039220955583223027e+00 -1.319920836902485628e-01 4.954799234332148417e-01 -1.216168529149574074e+00 9.175080570151414872e-01 1.241862940372128632e+00 4.967926311160552472e-02 -2.007804393513261232e+00 5.271171102971722311e-01 1.033640132341844708e+00 -1.325667420903996474e-01 1.383737266549853705e-02 -1.810961014691356841e+00 -1.025634991124726003e+00 -7.269028046034435864e-01 1.800510459779895434e-01 -7.852671170023177438e-02 -6.095147034541793796e-02 -3.247862479831266080e-01 -1.990465414751064754e+00 6.085286336186074285e-01 -9.491256031985024766e-01 -8.334623802255336500e-01 -8.409325787619672532e-01 5.179970899592051259e-01 -1.514240144547075895e+00 9.009995383474193043e-01 1.070033113506227762e+00 5.774321168417276828e-01 2.392417243538691451e+00 -1.692393104496648037e+00 7.372932549720392359e-01 -3.895023718343198493e-01 8.521781318241946623e-01 -1.521090457018727526e-01 2.682454050844622073e-01 -9.666605695363135187e-01 6.749625377633091672e-01 -3.132929265356591830e-02 -6.197144031626599103e-01 2.691776264951899478e-01 8.894063608555672351e-01 2.757645584034641995e-01 1.640956044718703544e-01 2.572902149148931783e-01 5.903026532765293100e-01 -1.670357629906951136e+00 -6.248173800315517390e-01 1.194741677076242237e+00 1.109338021599953095e+00 -1.487775214545157265e-01 2.669250861755975146e-01 -1.569698012003178711e+00 -5.104506340761605365e-01 1.961070917809161207e-01 1.680670318294293253e+00 8.120476501333379060e-01 -4.347130108294081086e-01 1.652083672189975871e+00 6.128616022204646380e-02 1.567229101174367756e-01 -1.861060201813621084e+00 2.059100644002303526e-01 1.366040006744808410e+00 2.155861447091519389e-01 2.573134092221579516e-01 -3.744887492353844993e-01 3.909393290960452849e-01 -1.278831217605800985e+00 -1.160373555266738688e+00 1.493002450087200783e-01 -5.720469504151134629e-03 -1.409499404793902233e+00 3.658267875008822667e-01 -3.883894154813571920e-01 3.321895036443858196e-01 8.751379894457640418e-01 -4.240430518539713423e-01 -8.461867735794683654e-01 -3.930791524841959483e-01 1.984545751899824059e-02 -2.580507030818242953e+00 6.488406036729041926e-01 2.983865511508816959e-01 1.205526473276701260e+00 -1.421159135510033367e-01 -2.364191068386373162e-01 1.944673306300151561e+00 -1.465236641096474002e-01 8.693881745542928474e-01 -5.465040398800737886e-01 -7.900955503321600570e-01 -7.538460029070722657e-01 2.050094250488662784e+00 3.788591446899616244e-01 -3.755001673290434550e-01 -7.782751910165469633e-01 1.804666283497795343e+00 7.474742096227677823e-01 -5.657125331280480340e-01 -1.269376178894556506e-01 1.133003600040454750e-01 1.023479414880535066e+00 7.479098449440738094e-02 -2.048228823770229301e+00 2.589817451727958741e-01 1.356156146705713161e-01 -3.667811060992274830e-01 4.292544748192968496e-01 1.010608408272056086e-01 6.698462030564213132e-03 -9.095156868197924460e-01 8.053440326165308694e-01 1.203030650591246781e-01 -7.180865966937405309e-01 -2.306286575265628636e-01 1.047088649841096730e+00 -2.615565850541840542e-01 -1.613594189264051515e+00 -9.675732446016344079e-01 -1.000620660863977607e+00 -1.045759028770876231e+00 5.704985267758597711e-01 5.649745299753489158e-01 -5.607731201874193161e-01 -3.999834736810470859e-01 -1.380353572298287590e+00 1.231859733315922689e+00 6.061152034071181083e-01 -1.045536137481326705e-02 -1.122372453023976702e+00 -7.004213658020398414e-01 5.371624359424963524e-01 -4.207170250249195331e-01 -6.331845704124249297e-01 8.769239990512017746e-01 -2.231527551971443923e+00 9.670999443404313389e-01 5.816219372710904612e-01 -1.522247760709724895e+00 7.025301940641445197e-01 7.484332138988553096e-01 -1.407476729786679703e+00 8.317398579312711426e-01 -7.748482371669283830e-02 8.959705787404976807e-01 -1.041909316468264457e+00 -4.825080120895428037e-01 -2.823228649184221228e-01 -1.646405112910588775e+00 3.385201238225477027e-01 1.483502385737363483e+00 1.055939815735299492e+00 -3.748682270704495334e-01 3.182571278810534809e-01 -1.042978935852016731e+00 -7.853587860691962907e-01 -3.536970819297583501e-01 -7.322970009640519251e-01 -1.075530282627531753e-01 -1.013882164162988930e+00 -1.382464180677786536e-01 4.421171150443409803e-01 8.332688831926420292e-01 -2.783955759814361053e-01 1.880823793393722632e+00 -2.138506781823153347e+00 9.410578249128233042e-01 4.179159560161113118e-01 1.313104514806471002e-01 1.768461964210770843e+00 -4.079946877204466693e-01 -4.775985997563373942e-01 9.128422646233352866e-01 -1.039764678649972574e+00 -2.598025378928799256e+00 1.584928557879184963e-01 -5.878414687008611805e-01 -1.639087247338138487e-01 -8.555523030674998530e-01 -5.493078621219467106e-01 -4.364091326748477107e-01 -4.678152366302879561e-01 3.669610831245229687e-01 -2.268556182535491406e+00 6.971963027566641102e-02 3.852492874183875982e-01 8.103606236380690442e-01 1.771744777190329856e+00 -5.981961098681631839e-01 -1.436088613664215745e-02 -6.069156520167201530e-01 -7.076978087861451883e-01 -7.401139141091295226e-01 -1.163947526217284922e-01 -1.285702395637059681e+00 -6.729227003381860195e-01 4.473499224443913680e-02 3.537146924755705298e-03 1.025333510944790083e+00 -6.105406418726004869e-01 -2.462747310786175259e+00 2.326772614637236114e-01 -8.782656371279087271e-01 8.516924393368831281e-02 2.923652464608574864e-01 -1.994820294520802395e-01 9.264133824339841894e-01 6.470205230969197085e-01 -1.312212256031785040e-01 3.039922083713810785e-01 5.343899261840642234e-01 -4.061938959155551032e-01 3.298690022553019685e-01 3.454447460382594204e-01 -3.299169887149850378e-01 -1.003252978509733495e+00 -4.033153438213057940e-02 -9.976183868116030862e-01 -1.222080598741561275e+00 -5.742250957493718611e-01 -5.613592032891531192e-01 5.479260389582030211e-01 1.139975169376181707e+00 5.302098495489865337e-01 2.182654384130125469e-01 4.120554651132014579e-01 -4.109607044640348206e-01 -1.080469616504392549e+00 1.448036284045946642e+00 5.723184072827024460e-01 -6.166609992826302955e-01 1.591086444614578488e+00 4.618243189082300026e-01 -1.527957966543982860e+00 1.956548376364709130e+00 -2.552395263380203283e-01 7.936943827578836208e-01 9.789978689029722458e-01 7.984467379369458717e-01 -5.728152880237362687e-01 3.271611959671119618e-01 5.033887912403069986e-01 -3.654437249722642944e-01 1.026912492803605526e+00 8.350003816336016849e-01 -3.362554203167875122e-01 -9.710592377460549596e-01 3.271945787799852012e-01 -2.486256336721181792e-01 -1.471265771935579059e+00 1.599219877237739507e+00 -1.217758093306555933e+00 8.457814500252739398e-01 -7.318539447920557883e-01 3.523863476480780799e-01 6.227688849822379802e-02 1.149855992600883781e+00 7.507679730509515814e-02 8.161995068172833712e-01 2.028703668719264996e+00 -5.027779663727228142e-03 -2.912264636631775594e-02 1.702728397712857333e+00 -9.405075132425626538e-01 -9.700312199166970517e-01 -2.955058352785206455e-01 -1.170004552632392336e+00 -2.767340911725336694e-01 1.158952133664613138e+00 7.959029535349468332e-02 -1.255151189496703568e+00 -3.543652050186579805e-01 -4.741014056917292052e-03 4.447912478986436047e-01 1.014995820020713646e+00 -2.820438690562793171e-01 4.301578735213208438e-01 1.261076796256135113e+00 4.726342814009520943e-02 2.200701339196382555e-01 -2.219839431901016458e-01 1.455767893411089142e+00 1.237440950035854748e+00 -3.969289755480528425e-01 1.817896704729678126e+00 -2.461608804730341937e-01 -9.557421352953794358e-01 8.852170262205859563e-01 -4.391426794413041401e-01 -5.685726359799672669e-02 4.360922187391502725e-01 1.447877767916023961e+00 1.119764962873250003e+00 1.406690016930835396e+00 1.785140813321915765e+00 -9.616593469304998143e-01 8.104042319016100393e-01 -1.206941452728188757e+00 6.924189043605398775e-01 -2.078535416454935780e-01 -1.145326540600911658e+00 4.538836975837718390e-01 7.319520638281797054e-02 -1.751282582396370024e+00 1.124536027265769650e-01 4.950197234972446014e-01 -1.588844134299697064e+00 3.518899136615328271e-01 -2.399993143573246446e+00 -5.953949075568915755e-03 8.749085469454078723e-01 -6.268793045656649854e-01 1.728964146218079811e+00 1.070508760884820054e+00 -3.797735115727922661e-01 1.019602404326986012e+00 8.090671044998108963e-01 -1.366745138406606497e+00 2.024671752033481154e-01 8.840347323552611991e-01 8.795113027752202717e-01 1.935666267943481622e-01 -3.511555035139617142e-02 -1.016947567286282883e+00 -5.355152215194943777e-01 1.919342735945477885e-01 -1.589462453209500747e+00 1.434959060211774995e+00 1.175771035931820974e+00 2.501513495688537647e-01 6.183763843422019485e-02 -9.765973544138987217e-01 7.717414348422001469e-01 -4.379161745738602840e-01 1.184230736345694313e+00 -2.625874607087383961e-01 6.585423524617515234e-01 -2.408935454996397607e-01 5.161396348640808762e-01 -7.883725964616070669e-01 -2.017712779035260695e+00 9.752553974824960115e-01 1.786583330189174479e+00 -9.896469864167728447e-01 -5.398140061183617222e-01 -2.470061335649258449e-01 1.165644658095638247e-01 -1.517618241577413096e+00 -1.066964081165748368e+00 -8.938868048975006086e-01 -1.094012344892288269e+00 2.619019576567096497e-01 1.844707300171920084e+00 2.003679006020553932e-01 -5.923437533393062226e-01 -1.131092773259545492e+00 8.510075975081219379e-01 9.349057886843459286e-01 -5.475749440519359634e-01 2.534339269052328092e-01 -1.910408724501651001e+00 -1.574156232429311242e+00 -4.434012789145804212e-01 -1.077448896416805635e+00 -1.225884255833418340e-02 -2.305845890362146822e+00 -1.255937252803213555e+00 6.281602177754318506e-01 -1.391098679962911699e+00 1.072183554605623756e+00 2.109479929333002879e+00 4.878140717324530584e-01 -2.401194687692984053e-01 7.863973691859760251e-01 6.529622208210607293e-02 -8.144596078582561072e-01 1.268825179004788639e+00 -3.803990324414699420e-01 7.234455322971621305e-01 4.421120019258159006e-01 -4.482346568631719874e-01 4.444621659545341941e-01 -1.197665965730491111e+00 -1.143600466765380519e+00 1.682892374222535681e+00 -2.579825625099496644e+00 5.490255653883536757e-01 -1.127217950304955779e-01 1.632113420140164584e+00 9.560354670161332891e-01 5.537227889119787916e-01 -8.053906673747797118e-01 -6.835021004463116556e-01 -1.437864753145978947e+00 -5.221922000048697665e-01 -2.063296763658970523e+00 -8.699247257032120817e-02 -7.501296725837267587e-01 1.089736559670749338e+00 -6.496477836843445042e-02 -7.718390171001517086e-02 -4.236610224047900886e-01 1.960874592500517100e+00 -6.707731092619793056e-01 -6.059793154911781166e-01 -2.117110696448078144e+00 -7.382370660112795857e-01 1.335424389685364865e-01 -1.091155919904673199e+00 -1.086538829590370792e-01 5.284111431919759072e-01 -9.418452456663389816e-01 9.545647831372063019e-02 2.786846841251525708e-01 -3.927306323380892472e-01 -8.125104377437786241e-01 -6.863123079771036306e-01 3.499387537476384979e-01 9.401146506533393232e-01 3.576696063240668022e-01 3.419983672812612618e-01 1.320648361422585293e-01 9.740911196295304331e-01 -1.324211619626863845e+00 1.312237119461956203e+00 -1.265081010626323499e+00 2.989457526979079627e-01 -4.047760064321192508e-01 -7.275250178100289844e-01 -3.787569761394131707e-01 1.421954213925925581e+00 2.065631327681965779e+00 4.929106211972170692e-01 1.112082009381831105e+00 1.675397258634825359e+00 -1.194519072076313942e-01 -8.059258080560890436e-01 2.914420781478808675e-01 1.324934736076843755e+00 8.107491098780303940e-01 1.701119038969613889e-02 -8.459136286157882545e-02 1.993037501174116155e+00 1.805174175734915176e-02 -1.026959827509791978e+00 -4.909495605792293382e-01 -1.068710426341080710e+00 -2.810897827522024772e-01 -9.068517551203413296e-01 -1.018930859047648463e+00 5.504954168942133991e-03 -1.725976817425595611e+00 -3.456479828646447650e-01 -2.462443040502818314e-01 3.688216949908468528e-03 1.119297668300719972e-01 5.868456927871186224e-01 3.211961297305497287e-01 -3.375146017422535338e-02 -1.365594503170017571e-01 1.515378406776016540e+00 1.161064351816453177e+00 6.169739898099381170e-01 5.656704086054024222e-02 -8.141955343700847392e-01 -1.221291543751652720e+00 5.898836031458902784e-01 7.082796130880223417e-01 1.772925740561930030e-01 -9.774158137639751276e-01 -7.783336201203067128e-01 1.235001112638851151e+00 -9.370058620439787600e-02 -7.621573552280698494e-02 1.552291098813480819e+00 2.862117855400831967e+00 4.515155842904001182e-01 2.682805957162729182e+00 -9.070645073827742211e-01 -1.293491027942664573e+00 -1.678759755692049993e-01 -3.242678671415339386e-01 6.347006260066477834e-01 6.006352079789949450e-01 1.350395661791463642e+00 1.326468252666786751e-01 -2.093306634172857450e+00 -3.574248971606910352e-01 1.292841040567676902e+00 1.324043283488910150e-01 1.603579482034668713e+00 5.187468819020211175e-01 2.746091145525413890e-01 -2.018956143901969869e-01 4.865545768035705043e-01 1.025802658110514409e+00 1.150055800074171186e+00 -7.199858584744769918e-02 -3.622797433226579433e-01 -9.381029921214149858e-02 1.175459060898795677e-01 -1.029716899073253478e+00 -8.919679922607690603e-01 -4.833945914328698079e-02 -1.908213082649915293e+00 1.271336554801713037e-01 -3.096845477816837500e-01 -2.961963815477884898e-01 -4.221072987455540271e-01 -3.525612632571468175e-01 -1.344639519610895340e+00 3.721707207729799682e-01 -1.355053379083867582e-01 1.443577236008541043e+00 8.555858977666492837e-01 9.065331713031006267e-01 2.782085721430007652e-01 -7.408558974789208884e-01 -1.371995490522473604e+00 -1.131500308495142493e-01 3.513685070946052230e-02 7.947319492473167157e-01 -4.580421022871271619e-01 6.846939124277399147e-01 1.187537588654740350e+00 -1.043405496315751968e+00 2.021131756330381002e+00 -2.908986353078184539e+00 3.495078980617369324e-01 1.216477480548037393e+00 6.561246770908765180e-01 -1.159946798683010177e-01 1.469032997351097658e-01 -3.440322909132137452e-01 5.359005628928593667e-01 -8.243262966166818861e-01 -2.335895366921809213e+00 -1.141766637332798373e+00 3.447518977529687861e-02 1.433458893962895830e+00 -7.008053896044716957e-01 -5.210239273579768682e-01 8.057020862468358136e-01 -2.169564508002594039e+00 3.486438667726076135e-01 8.344917855927367345e-01 8.256815296756024602e-02 9.268014395916960302e-01 -6.669069806317148297e-01 -1.500700973909084635e+00 1.374266975898095211e+00 -1.933204108345823458e-01 -1.119072792663515559e+00 7.948529802781291453e-02 2.313502014570302523e-02 -5.600683749917312326e-01 -3.330204840436500335e-01 -4.266814176111324852e-01 1.576701374730379079e+00 -5.513176926025883384e-01 -8.164910263819478153e-01 3.487097221575972128e-01 1.195221469251525281e+00 3.919983623118863947e-01 -2.895494343302447149e-01 -3.473100308289062133e-01 -2.431023844037437875e+00 2.197166506208608483e-01 -8.457382957003911628e-02 1.116811040358463236e+00 5.249546276971527731e-02 4.011538089618156833e-01 -1.829063525163213244e+00 -8.769186809754278000e-01 3.974423820791158080e-01 2.174062082119328831e+00 1.147300565930767791e+00 -1.029082515455345348e+00 -2.087560406330959354e-03 -6.687144735977280652e-01 -5.642771037878796525e-01 -4.572854241913114071e-01 1.110850330147620246e+00 -2.031727875053307208e+00 -1.781919555600560146e-01 -2.955373490926293534e-01 1.553255059886275324e+00 8.958676848935100967e-01 5.187619497704641924e-01 2.063726207959730274e+00 -1.127622202442775778e+00 -1.328209367369029614e+00 -7.656865174165408128e-01 -4.588708246300691740e-01 -1.314796229685583073e+00 1.894617234622130386e+00 2.838183538136139217e-01 -7.591911128210780957e-01 -7.227777761296565462e-01 2.051928302489214762e+00 -1.441685641540336460e-01 -1.349115193227246490e+00 -9.008211747484583531e-01 6.712831525290490209e-01 1.117174690429418166e-01 -1.325635246200500328e+00 -3.117818304307285598e-02 -7.488873894200303027e-01 -9.663173802271677326e-01 -6.329882565774709313e-01 -1.333534808039319453e+00 -2.906240437093041140e-01 -8.267598568214359900e-02 1.043795111852526825e+00 -1.477906011706116685e+00 4.080354787721366533e-02 3.689509812329889171e-01 7.013013116353998821e-01 -7.045415706466842121e-01 -5.190945089078942143e-01 -1.889824847907424221e+00 7.619124295389466672e-01 2.217947946285608041e-01 -2.446433371577712901e+00 8.323379321840235559e-03 9.904962880024084093e-01 -1.705820396020590435e+00 -1.480573052247783905e-01 3.689756103484660432e-01 1.144995722829657225e+00 -6.295735520271157348e-01 -1.473218527505362641e+00 -1.103710845846908706e+00 -7.783634688114352551e-01 1.570835242004402499e+00 8.215618560071396015e-01 -1.834815631690377424e+00 8.093419806959614160e-01 5.857278190632188020e-01 1.179206794695163207e+00 -7.353305455765807297e-01 -8.843547737838063361e-01 -1.319562411226417709e+00 4.577993559030131276e-01 -7.572444969389706404e-02 -6.393204128301487321e-01 3.422120442884168945e-01 8.666386110765315065e-01 -7.528789651035532327e-01 6.315455338478517255e-01 7.823541888985928727e-01 6.364042963783358431e-01 -1.000057372620558604e+00 1.490955625782395932e+00 1.662755413292548723e-01 -7.256117778899136006e-01 -7.157107583861675726e-02 -6.619410078772966499e-02 -5.029002820401929919e-01 -2.051881424065251647e-01 4.350376057202363922e-02 -1.098851034127321796e-01 1.586174120689307410e+00 -1.068125759827087018e+00 -8.970022207007520842e-01 -2.298571297593553775e-01 -1.358582428135892917e+00 -1.217196534525590984e-01 7.779982346002427551e-01 7.070747258098660781e-01 1.001679672053347181e+00 -1.512189800201592105e+00 -8.688088462091255737e-01 -9.344047190552469129e-01 1.229065595654211668e-01 -2.254210467547270724e-01 -1.701415224436162887e+00 -4.495942716343533929e-01 -1.700611008235854094e+00 -4.527944244671388008e-01 8.870760247202573445e-02 -4.114330511406181778e-01 1.314362279122626598e+00 -1.479525836723379451e+00 8.001187016608162228e-01 1.354131652665615526e+00 9.682437999471881218e-01 2.688740648769529784e+00 5.224157914293841021e-01 5.850336412213219539e-01 -1.284742027826938804e+00 1.265860442872780878e+00 -1.913676952766742545e+00 -1.269420664800310794e+00 1.493470426280556262e+00 -2.964567793113956906e-01 -7.056281522841139076e-01 1.455248956594939580e+00 7.755654006574378423e-01 -5.011653852173970636e-01 -1.719835806221065022e+00 -5.087311517701301744e-01 -4.490952802657075527e-01 -1.184983530010484065e+00 5.459755337162432998e-01 -1.763529803037864774e+00 -2.793891561580416072e-01 7.441224873782389393e-01 1.722224136914655812e+00 2.397610450699999007e-01 8.934890520705065509e-01 6.635750270085358782e-01 6.333452833208487176e-01 8.398476275229862509e-01 2.010421148271819836e-01 -8.852066657528295801e-01 -2.075265570165564011e+00 -1.233546473785340769e-01 1.362780240694843936e+00 8.772379986548902719e-01 4.581985630372507057e-01 -5.575123434758665342e-01 -3.627769874909986814e-01 1.710761649783996696e-01 -1.974171798549129164e-01 -4.750106718076550494e-01 6.617888089867305368e-01 -2.091623564148445691e-01 1.101210010072635637e+00 -9.364376962825473605e-01 -6.446321095079303454e-02 -2.075943054453789571e+00 5.200505488818610855e-01 -4.849067209469257733e-01 -5.382934167527427816e-01 1.865034154483157236e+00 -1.034528446339177260e-01 9.648423683960480335e-02 -1.010571162928131650e-01 8.750184778527315688e-01 3.483898253360619979e-01 -9.013292906313824515e-01 8.994574093479479338e-01 -3.561322472661693772e-01 2.131140565258538899e+00 4.125269924799236931e-01 -2.412132512381986726e-01 -8.534023214991685036e-01 7.280909551542522617e-01 3.245217662635962452e-01 -8.935758357809144847e-01 9.868177643571293123e-01 3.318500470673039771e-01 -2.164552440064142935e+00 1.648739920874133569e+00 -8.905963660949819394e-01 1.846226480445020968e-01 3.408626137379275334e-01 4.575611004805876236e-01 -2.700411124200275959e-01 4.776361169016175023e-01 1.262108239001505927e+00 1.778630986047361029e+00 -6.339191276205480285e-02 -1.422343663875163644e+00 1.409940423852235947e+00 -1.042181948916335754e+00 -2.282449500272686407e-02 4.046155935519486491e-01 -2.400219186603811394e-01 -1.648400909749487608e+00 -6.229483404605243857e-01 -4.808403551244753993e-02 3.421581984887706596e-01 -4.622627538300515537e-01 -5.256801766322218850e-01 -1.797043420194891938e+00 -1.070657467572335986e-01 8.306868613131528356e-01 -7.108956479085439817e-01 -7.217911335420656993e-02 4.367530728342530755e-01 -4.106943721360524213e-01 1.198735252845968713e+00 -8.514329685165646922e-01 -3.269429093057294455e-01 2.551580248538686924e+00 8.816494321921664046e-01 -2.625285886360352872e-01 -1.353335662155910279e+00 8.208129374374067977e-02 -6.960265089708422837e-01 -2.399587931347295089e-01 6.893607280907873003e-01 -4.769638605115775198e-01 -3.245928916082927995e-01 -4.535086299254895842e-02 2.063233777543243441e+00 8.875377938243340925e-02 -8.791475818632188410e-01 4.129556829285132014e-01 1.765051228242511705e+00 1.595792788577460986e+00 -4.024845769540132956e-01 -4.361871332415334090e-01 -1.849888760426175560e+00 9.917513846046084325e-01 1.992107226666615938e-01 4.053380568128881478e-01 1.661385832629850512e+00 2.963880235463100532e-01 4.037060218372721665e-01 -3.980426477578322131e-01 -7.280125333970152157e-01 4.662119428623043849e-01 -1.719889566950237647e+00 8.410165722870963645e-01 1.490437102031714200e+00 5.204800571295290501e-01 2.935635951829057566e-01 1.463143460049077360e+00 -7.491397819133750469e-01 4.565994067366474680e-03 -1.725994403840189984e+00 1.809571878784065058e-01 5.752911126614446147e-01 -7.254133027383417032e-01 -2.540680228626789883e-01 1.599719666294944664e+00 1.684180475448663561e+00 4.292409631366445599e-01 8.386056544031805782e-01 1.533075326620555179e-01 -1.475171735560153019e+00 -5.891464076749560741e-01 -1.133904007640511358e+00 -8.149235786855965058e-01 -2.740000008281085475e-01 6.546267726103135454e-01 -1.176732338076721396e+00 -7.801266338691492663e-01 2.653965211640242905e-01 -6.282114286274305126e-01 3.771395887074942554e-01 -7.021474989221196950e-01 -1.047608710895519823e-01 -3.627971240082462634e-01 1.999770640442920744e+00 2.964738493661426277e-01 -6.039951626451847133e-01 -3.372422068992630417e-01 6.176636828737499529e-01 5.486695973263642223e-01 -9.344687857125238972e-02 5.540555758281331400e-01 6.032033535508122268e-01 -3.073153963728038063e-01 -5.413878374287202089e-01 -8.050681919638723594e-01 2.255759724669753385e+00 -1.122554087123837752e+00 1.122969953451901981e+00 -1.388113813918582906e+00 3.812333336496768199e-01 1.166429249630854370e+00 -7.142448157184944080e-01 -1.435045949082023320e-01 -1.161735352081950001e+00 -4.098223612500711543e-01 2.951871283616534503e-01 -2.270406956240037522e-01 -2.307384671503961426e-01 1.360669630813266529e-01 -2.490652946934885925e+00 -2.572234736045218573e-01 3.855777543220668679e-01 3.385258606193751740e-01 1.554904907062234276e+00 1.461068685171552917e-01 -3.344362327470516316e+00 -3.582266996889502814e-02 -9.175020775454894029e-01 2.288737539777343510e-01 -1.732889926407523568e-02 4.600303857469478785e-01 7.341734518952793831e-01 -1.766683399573622637e+00 -1.928699921545816709e+00 1.565694295585712936e+00 9.023117721384976697e-01 -7.327294128301123921e-01 -4.818639820271044538e-01 -1.104381211158226517e+00 1.104770174929117887e+00 -2.139616824007503360e-01 -2.629353270120280972e-01 9.946928696699445238e-01 -4.101986996213792813e-01 1.362697953698550624e-01 -9.561867609539081991e-01 3.034510159529556494e-01 -2.743492267554353603e+00 -1.543983116048735504e-01 2.122968433517972153e-01 -2.068088676330670506e-01 -9.636165765470098288e-01 -1.031850027390778024e+00 -7.292470482780939456e-01 -3.799935512684782246e-01 -6.281948193507862488e-01 -1.892896693977894895e-01 5.112087556671792710e-01 -1.418238971468877563e-01 -4.999142886300583788e-01 1.107786485281547773e+00 1.502089100730665372e+00 -4.016784768215348467e-01 -1.176324771975098882e+00 2.847369355773486377e-01 8.606233954050871438e-01 4.415769071696934792e-03 -1.601426246577556611e+00 1.035870709575906101e+00 -5.756129745835565359e-01 -5.416385439499699084e-01 -1.931693221292200224e+00 9.929872155341156192e-01 8.377558102691731179e-01 -1.894125442327825870e-01 1.496649481249691105e+00 5.823661386351837166e-01 -1.240536409856816791e+00 -1.443521930291096433e+00 1.271203497397796589e+00 -1.604154492426689949e+00 -1.110447736958222631e+00 1.067344481897576497e-01 -2.415221046716357622e-01 6.837337007632102726e-01 -5.067234940384334196e-01 7.461476992492126481e-01 -7.470115412323581339e-01 -1.165310022122622691e+00 -1.260495965630879178e+00 -2.672685693139451590e+00 7.080131129211155727e-01 -5.567761859937834373e-02 -1.216180829626415161e+00 6.554335936369440896e-01 5.988542433235176654e-01 -6.566902966139901050e-03 -4.828133656359793746e-01 2.875315841767317249e+00 1.019677111798502400e+00 3.279856469209849745e-01 1.156620599803357630e+00 -1.969918060531226228e-02 6.246498458640735718e-01 1.074380357117213025e+00 1.275745641021986732e+00 4.012147140237169451e-01 1.288600705139288649e-01 3.362265409298630103e-02 -1.698475229240079099e+00 1.175873150510321485e+00 -1.848027126460068670e-01 -1.527552497444718105e+00 -2.188840538206637820e+00 -1.560501750684391287e-01 -1.928401054202673270e+00 2.969683986717422952e-01 1.353354479198419336e+00 5.238169087492799275e-02 1.582134463726893481e+00 -1.480554181796306823e+00 -1.833477673415062181e+00 7.260569514947007308e-01 1.010581988933094477e+00 -7.331984970204545871e-01 5.997822012462163954e-01 -2.216523334243899246e+00 -7.595780474239746116e-01 -5.028713691212953751e-01 1.420083234542150574e+00 6.160515504892543071e-01 -7.539129535086095402e-01 -1.044984515634878930e+00 8.669586511670290818e-01 1.436147806856004738e+00 4.714017810456203050e-03 -4.779136617993678948e-01 1.213754685656925902e+00 4.886398255301680482e-01 -9.997154038853146851e-02 1.464521501490402833e-01 -4.829710676578666262e-01 -1.408818615596228341e+00 -1.684247372241522545e+00 5.143007418218944471e-01 -5.217049555693934471e-01 -5.638159971076674992e-01 -1.206044230320945543e+00 -2.028741974217085797e+00 1.759764216388826075e+00 6.257553982664996184e-01 -8.843024859758635836e-01 -9.340979072080647372e-01 1.377391578069922407e+00 -5.280510004691090220e-01 9.568702072760438826e-01 4.592333126295921053e-01 7.074973259357768274e-02 1.421817675782807378e+00 6.009848584385080877e-02 1.363643383900781769e+00 4.958732342541306570e-01 4.680980764127085636e-01 6.758989774342744061e-01 1.856302632938353181e+00 1.461285202550415940e+00 1.403162579161033596e+00 2.668991530978297999e-01 -1.304424122342401626e-01 -4.753721219195173875e-01 -5.048813027807996789e-01 1.182809004744042936e+00 -1.708459828943355643e-02 -6.938328594465192900e-01 -6.975318879163657781e-01 -2.774846415725037430e-01 9.384790894693731955e-01 2.154964682597393377e+00 -4.762089404712435137e-01 -1.408365760029447501e-02 9.127118234764334259e-01 5.188726780990110532e-01 -1.076409187768189168e+00 1.008651125801350856e+00 1.010757790374327669e+00 9.215287445286252099e-01 3.322331423779775195e-01 -5.235387633853654243e-01 -1.448927255231667655e+00 3.814894464039839672e-01 -1.411254596367624847e-01 -4.709703042923517324e-02 -3.968839392613725536e-01 2.770657981182934049e-01 -9.761992923846842807e-01 -1.648717514278793539e-01 2.097821890225310071e+00 8.666231347079506042e-01 8.083660980016475414e-03 7.280912739282470458e-02 2.089022281353042132e+00 4.870871925779353129e-01 -2.305449547544556888e-01 6.071210861701615835e-01 -2.667316506441975044e+00 -4.469828385878219512e-01 -1.130527465260954545e-01 2.498550470338140594e-01 -1.298744511955556513e+00 2.059888388894591138e+00 5.356647159484553278e-01 -4.092329516364597852e-01 5.666802477510263225e-01 8.812577184452363710e-01 1.305924247077348789e-03 -1.234093370930434252e+00 1.510669833462210621e+00 -6.539104331619379762e-01 4.515042187300731258e-01 1.532873542417583668e+00 9.842744931267544128e-01 -2.990364384516351892e-01 4.002121401005080958e-01 -4.539861373400496669e-01 7.188508807900360065e-01 -8.659052464521558301e-01 1.964316665893998115e+00 1.402509481603167352e+00 1.633651859992860444e+00 -1.812873120437705543e+00 4.559815045295232544e-02 8.595700609526349401e-02 1.502615822215807029e-01 1.657461589575171534e-01 -1.671503958692199587e+00 3.854173201842786556e-01 8.885994527966759038e-02 8.788759491232926990e-01 -8.754933233379117441e-01 4.795085977650944131e-01 -9.975464705109721164e-01 -7.636521446036262928e-01 1.198314976301278340e-01 -5.973081121233203561e-01 -5.762060658662817580e-01 3.995773586109553355e-01 -3.615407179150264549e-01 3.113443484424305852e-01 2.005720532435718573e-01 -1.212596716307810379e-01 -1.211087840609946342e+00 1.585746355565408883e-01 -1.165181251217221270e+00 -1.054104924684374112e+00 -8.244875193689613635e-01 -2.125182271558499814e+00 -5.663603575295442782e-01 8.855480870553875672e-01 2.381762392753065394e-01 -4.267203620371589623e-01 6.371783505690664651e-01 -8.418913717203013736e-01 6.987402573291694452e-01 -1.247087830507038753e+00 -2.549285495631016807e-01 3.779424392609738170e-01 -1.833406971911373917e+00 2.609667081178829173e-01 6.227023560554795223e-01 1.677656093491080247e+00 4.623500026136183327e-02 2.612230820131395959e-01 -1.807302148689851062e-01 -9.170540537221192334e-01 3.187263363977774766e-01 9.366656478552708442e-01 1.773210361413998792e-01 7.297325729278224538e-01 -9.123884749837325725e-02 1.879372307978170037e-02 3.042653194731099742e-01 3.944705302174841832e-01 -3.093044488618680865e-01 -1.583082213266945315e-02 6.837646138834144738e-01 4.443482840273439427e-01 -1.285133746336868388e+00 -2.556268522904425189e-01 5.250365077033816719e-02 -8.113613241751292671e-02 -6.001999301459783887e-01 -1.478239473259379544e-01 1.030951135470968144e-01 6.680773255870181560e-01 -1.200738860059354485e+00 3.935253483146837483e-02 -4.405416517957428391e-01 1.012493293498087032e+00 7.614289908889028125e-01 -1.236791266704640568e+00 2.233643212654062155e-02 3.723670562730532207e-01 -9.956106440740870867e-02 4.306671083689520702e-02 -1.799540615461926008e+00 -1.156304330576144679e+00 1.408827203968550990e+00 1.496519286564985229e+00 -1.256654607871736440e+00 -2.579848135977634627e+00 -1.922117957170161595e-01 6.511757229971970595e-02 -1.917339257945551934e+00 5.185364036808344235e-01 1.232512836274494011e-01 4.549078518582934105e-01 2.181505797569680549e+00 -1.293016877699588951e+00 2.185000919167622957e+00 3.367077840924879717e-01 5.861472453804257299e-01 1.448426307622608343e-02 -1.336072524757578206e+00 -1.916626488243055038e-01 3.630657776690619509e-01 -4.848337855019754228e-01 -7.141014943467923759e-01 8.620641726980490804e-02 -6.926960192110408476e-01 5.647274962004431575e-01 -2.612167841854740047e-01 2.459348532610988181e-01 1.424571482022390922e+00 -1.492999200151689632e+00 -1.581196475074931218e+00 1.667069392798319893e-01 -8.986641332292183426e-01 -1.190111015338148670e+00 -1.892227589201467552e-01 -5.030876302024418489e-01 -6.042806510975393675e-01 1.374683585589227541e-01 1.519541052277397997e+00 1.542405195444883914e-01 -2.583860654902911391e-01 4.291383985086874020e-01 3.428841822330608857e-01 -1.621339800471704173e-01 5.091022859672504897e-01 7.389138835263246996e-01 2.819017763235308061e-01 -2.597995840673777979e-01 -2.593207072227247667e-01 1.356626708637863610e+00 -2.388739001080112390e-01 -3.078135239838679094e-01 3.649997781787494011e-01 1.707410478142801447e+00 1.748721547273331511e+00 5.378100023689523779e-01 -6.373904122790842175e-01 -1.402246582236404138e-01 -1.376118826420306585e+00 -1.303866651269868449e+00 3.385850227508013788e-01 1.808198246821583588e+00 -1.371381358162653941e+00 9.028906194976071831e-01 -5.424753768401809895e-01 -1.952523711359642311e+00 -6.599892265840621164e-01 -1.861935705882773906e+00 -8.746111782685992431e-01 -4.480928943242491469e-01 -1.177616818194256343e+00 2.007000241811328009e-02 1.599740920938786504e+00 -8.339617487754989733e-02 -3.940184280975491116e-01 5.018232899571494210e-01 1.024464446764020042e+00 3.795668990325311021e-01 -2.656153495829787284e-02 -1.429231163407711502e+00 5.306194928579939241e-01 2.224661811173050258e-02 -5.646249798087835670e-01 -4.609369005090616089e-02 -7.237611714293731291e-01 7.468670569229211853e-02 -2.181663832628585986e+00 1.140526725312038137e+00 8.563430987109956760e-01 -3.399631054743398884e-02 5.218643006069008106e-01 2.130947199018773830e+00 -1.546633955850274855e+00 5.073580743684364958e-01 3.189141728299625944e-01 1.717425102519750946e-01 3.385436486848185655e-01 2.964411673560515825e-01 8.937986417316259313e-01 2.478727797707096503e+00 1.345991004782123968e+00 1.297106088681994063e+00 -7.571244551684154223e-01 2.424482679712391064e+00 -2.503165721434623056e-02 -8.615840002987624757e-01 5.819178440770789162e-01 4.028000285490259680e-01 -1.776022891715376861e+00 1.859660134054092195e-01 6.688320455462785086e-01 5.690223152937390338e-01 -9.514575897875414690e-01 6.417588964522501493e-01 -2.007195350124701516e+00 -4.331756765549100718e-01 2.334881566095323713e+00 2.820887011578384063e-01 -2.362202620784390472e+00 1.762895830265619246e+00 -1.096501766008562750e+00 1.083450869247575499e+00 -3.906029865700615892e-03 -5.588979434502292509e-01 2.042888394080653036e+00 -1.729456070842876059e-01 2.783277425032492647e-01 7.194855794762188284e-01 -5.847366840698156043e-01 3.838579063054168850e-01 5.347449937362925843e-01 -3.455913860949418048e-02 2.469197259249145571e+00 -2.006827316342458367e+00 1.565640487289944094e+00 5.346398281846010958e-01 1.329101032500226154e+00 9.836076988792721298e-01 1.326997668049375578e+00 8.472228337287573963e-01 -8.175707877506803722e-01 1.195750803644347604e+00 -1.067529049242286754e-01 -3.521921153386661785e-01 -1.209620037324822484e+00 1.509629512458476430e+00 5.858745551139133562e-02 -8.938155943049410634e-01 1.903422885722192648e+00 2.589996110679024799e-01 -2.126497249582033622e-01 7.708285505498939649e-01 2.143195095654278681e+00 2.583285795881994917e-01 -8.114348703634970128e-02 -1.442092425580206561e+00 -5.120700621177391720e-02 1.657793112641952282e+00 -1.025582524482457902e+00 -6.043290871378922402e-01 -9.118358310875408490e-01 -7.532919689397783447e-01 1.159674929318799119e+00 6.219241287057813983e-01 4.997299767433144302e-01 2.947045155849780107e-01 8.917686546328632557e-01 -3.163776163419407261e-01 -6.808593621136876939e-01 1.014166407999136821e+00 -2.584244865321528861e-01 -4.711713612510640137e-01 8.541328194432754595e-01 4.835321054580063449e-01 -4.746819101139201913e-01 -1.222633048038410664e+00 1.382053168494937534e+00 -3.885799859484775909e-01 5.126393626930429992e-01 -2.859031309531518961e-01 -1.905675384538480233e-01 -1.379293187863335879e+00 -3.730769702580378766e-01 -1.090001713422362961e+00 6.328465613218393626e-01 -1.339207287070324215e-01 -1.445561414431204783e+00 1.627437591463720468e+00 -1.971847659448609791e-01 7.733374355101768627e-01 -2.351766586775799528e+00 2.950352591416665060e-01 4.203413265651625985e-01 9.931394586721936646e-02 -1.345734837130379002e-01 1.732964896660521836e-01 7.452077679228066298e-01 -1.504738437375779253e-02 -2.380617726624195019e+00 7.150173763994168707e-01 -4.070527182698585600e-01 1.292179817132810715e+00 4.344357361702674142e-02 6.302870218385864254e-01 2.386826443612286019e-01 6.871584854660346409e-01 5.512618646097270370e-01 -2.029695527142089340e+00 -4.333958508361786532e-01 2.966714750033421222e-01 7.636787672440232821e-01 -1.903263089987509149e-01 2.331966053988523857e+00 -1.266148854340264807e+00 6.495715678090484557e-01 -1.267366421120030395e+00 -4.211927084850128344e-01 1.590520856133674998e+00 2.358470507147610196e+00 1.460000317910220335e+00 2.131204282196964006e-01 -4.313280816414593599e-01 -5.536569114695124583e-01 -1.849910417711821298e+00 -1.808660260039584466e+00 -8.067468054216417883e-01 -1.307138184823988469e+00 -4.385422277824596593e-01 1.641698723453443254e+00 1.261364956067356546e+00 1.406801283497612770e-02 1.316461948795889958e+00 3.568941171258280809e-01 -8.062805179562729241e-02 -7.082024450725332709e-01 1.091345834273437898e+00 -1.386720177273942589e+00 4.452653372280394040e-01 -2.583211482004877380e-01 3.788039027635440315e-01 -3.826163391969601424e-01 -6.592052397500866023e-01 -9.723380453037901994e-01 3.933140543269091349e-01 1.173510865938574982e-01 4.021859496571147941e-01 1.482263891543133871e+00 -6.027091536285431594e-01 -3.356453869306236792e-01 -1.038393161813216947e+00 -9.020703675518189357e-02 -1.357117371235679659e+00 -4.807263579674522780e-01 -1.774689162064859715e+00 6.072729991074631295e-01 4.525501947985947210e-02 1.274800580571214592e+00 -1.052491837510182826e+00 3.719942344342339058e-01 -1.303610872744693117e+00 -1.886900563014557719e-01 7.733305089665679644e-01 -1.314209430407995205e+00 1.708091291804911593e+00 6.520784464007606251e-01 3.207255418902016930e-01 1.202067226001785727e+00 -1.499170249252485210e+00 7.999820315397667692e-01 -1.084942498335609740e+00 1.137585594920963672e+00 2.101116899290023099e+00 1.279941724029757699e+00 1.445434189477029285e+00 1.016220527058870227e+00 4.728253358442196380e-02 -1.199840028546930171e+00 3.106374666800845175e-01 -1.926919313327241090e+00 -3.164115084845343095e-01 1.276666643198084983e-01 2.046422859398309424e-01 1.913028891006384624e+00 -1.693172500546809567e-01 -7.956179068069585414e-01 -4.550351489206719974e-02 1.049530927236604905e+00 2.087031514213608219e+00 4.415207912400163914e-02 1.725342303023532420e+00 1.007323776531378279e+00 -1.574528565484975218e+00 -1.399221968301631369e+00 1.205842844305646588e+00 -1.610086308230459784e-01 1.047926927480504977e+00 -1.246205353379157499e+00 -2.593533638232206062e-01 -1.979952666055323718e+00 1.326544138866635469e+00 -1.873804684419211608e-01 -1.671941507644875147e-01 1.055808756827281369e+00 -4.268074870933429854e-01 1.455716868459097757e+00 4.351471240249215056e-01 8.492723540910559477e-01 8.758807230395915244e-02 -9.058210517304594589e-01 -7.594538200941612915e-01 3.423136686667823114e-01 -8.228412660984026905e-01 -1.209843040422675209e+00 9.357818714108243618e-01 1.110123834929915565e-01 3.304599426157274755e-01 1.074297708537786722e+00 -9.262481599670947530e-01 -1.675586974804595508e+00 1.608776979125678297e+00 -1.429342714540317250e+00 6.278678425521713180e-01 1.343750554922546137e+00 -1.422098023271315848e+00 -1.097854125385218094e+00 4.589661889839798392e-01 -1.373580744414023558e+00 -3.227603373227452832e-01 -1.050570531784384753e+00 -6.793542087115486128e-01 -5.804383129682136877e-01 2.852773345464204025e-01 -2.003352912102436545e-01 -1.614029978298267443e+00 -7.464461939485388386e-01 -1.576535918521732860e-01 8.866868044394784487e-01 -1.887358583343573537e+00 -2.186207019053184042e-01 -7.867278035998437336e-01 1.222017766821105633e+00 1.310810916723116337e+00 -1.785208446733333343e+00 -2.122027462173327883e-01 1.586229622365796788e-01 -1.061627525066373812e+00 9.980697639906165319e-01 1.781361694523163175e+00 1.417331429895762218e+00 -3.197376104368334637e-01 9.241300966680259243e-01 1.641346813998214027e-01 -5.997452109639963558e-01 2.547912781088304435e+00 1.541641202249645515e+00 -3.958896409105437386e-01 -1.253726058137124344e+00 -1.255770487200418728e+00 -3.394509590644717023e-01 6.104100082957519824e-01 6.518872509521863590e-01 4.715338057311488917e-01 -1.597027857241783533e+00 1.621837117862504896e-01 1.777347314654735833e-01 -1.003727667402396273e+00 1.836242815849928434e+00 5.832596286795872498e-01 -1.877059149334127763e+00 3.459356419038612795e-01 -2.848842997313363878e-02 9.437629079176556024e-01 4.396226187542254249e-01 -6.433005893173986411e-01 -1.125616007925334117e+00 1.257884119053565231e+00 1.498354044799477536e-01 -7.120209221762294760e-01 -3.927135297913528778e-01 -4.160249165563750795e-01 2.225904728662605331e-02 3.065158970007464956e-01 6.926872924695948175e-01 5.034962500735373769e-01 1.317721180150080718e-01 8.972125371205293964e-01 1.968315436831136189e+00 -7.463796858375075782e-01 6.551431525455840565e-02 2.204719419138766179e-01 -4.941889010077483713e-01 -1.682260174170944478e-01 4.154463487270578237e-01 1.842968459324929587e+00 -1.041352677091278878e+00 -4.006857598661252573e-01 3.298260664423370847e-01 -1.735319669165144296e-01 1.490921528219252057e+00 -1.347312262449763098e+00 -1.892140987614071845e-01 -1.000315913263097878e+00 -1.949493084381369659e-02 5.556356065589334037e-01 -3.105658040191231969e-02 -2.415418198769728186e-01 5.902844057702668623e-01 -6.132849386896175314e-01 -3.234212335133920257e-01 1.282524419384649228e+00 2.701328980570782079e+00 -2.757306063486129055e+00 2.200933219208241476e-01 -5.869813963099491660e-01 -7.506219446255191219e-01 6.372686804771418578e-03 8.737145943992882802e-02 -4.811050655077105942e-01 -1.244529436740019257e+00 -6.741388233901511873e-01 2.624644240908183823e-01 -3.721545686505949302e-01 -1.577208937963337609e+00 -1.220926084670102663e+00 -1.999728587885796660e+00 -7.198629986736555797e-02 4.241718349517511477e-01 -1.965837262644918627e-03 2.353178609602971427e+00 8.781468213884764396e-01 -9.628030357329842026e-01 6.863436630288114459e-01 -1.327464141230320083e-01 8.009755913713737518e-01 7.904367038844951621e-01 1.013105028003665309e+00 -9.660808144085718530e-01 1.533323663093106581e-01 1.333733173175118525e+00 -8.588490172860769878e-01 -1.714904410522345435e-01 -1.976851534564883606e+00 4.710176613979724092e-01 -8.118490656774497438e-01 4.576628824731442391e-01 4.941871511841865461e-01 -5.666918821376911719e-01 9.667345895625123475e-01 3.237084221730885947e-01 6.966950596002674523e-01 -2.480682637755612152e+00 1.255297288958968416e+00 -5.302881730543995698e-01 -9.245425253976276014e-01 -8.057579918851505152e-01 1.263950738103355453e+00 -9.914263937311517116e-01 -1.985407485636743852e+00 -3.548209047099114000e-01 -2.449525393859735889e+00 7.235948667201379525e-01 7.896548845519880955e-02 -3.688929738187788493e-02 5.884417759822178073e-01 -1.607006432665280427e+00 -8.347528062469657950e-01 -1.163222157623391650e+00 2.936520586852679471e-01 -6.899077145795091681e-01 -1.424417960256063154e+00 5.554800413631134637e-01 2.215293622143957586e-01 -1.014232827877948606e-01 8.951185430068729909e-01 -4.453721805744956797e-01 2.071122356956264093e-02 -9.481748026285516384e-02 -1.041102985402360404e-01 8.670614794346617193e-01 -1.309224289417204867e-01 8.404112381211609195e-01 4.519389524238069389e-01 2.150014573529552275e-01 -1.729139887319858904e+00 -1.202423940780442957e-01 -6.346043344165755440e-02 -1.190628741455093786e+00 -1.549789674999184630e-01 9.792627696784390878e-02 6.269889969266936314e-01 -2.185690616875583248e-01 7.246104568661251299e-01 -6.686861571181702546e-01 -4.023436973336778633e-01 2.130681123118565723e-01 -2.086284345661316153e-01 -1.989290391295263749e+00 8.800204785667059548e-01 8.751038690845006629e-01 -5.681553255510215505e-01 -1.337306908846344511e+00 1.399556138379220105e+00 5.943748472998433563e-01 8.633281888945253391e-01 -8.043797281136639832e-01 5.173375383436150665e-01 -5.671631627952795629e-01 1.098174263800078210e+00 -1.700602473595884956e-01 2.709187727338270513e+00 2.714965725527341278e-01 -2.200387610207510836e+00 1.362967037473523657e+00 -1.502973072150834977e+00 7.153767575395583167e-01 5.982955502240554502e-01 -8.339149576378676043e-01 5.897645896288842282e-01 6.986185387800381008e-01 -1.823620046477656201e-02 -2.021066756137175624e-01 -7.876796464016654342e-01 3.537869822289959609e-01 -8.732694188878243891e-01 5.604573178775910103e-01 1.053291818927931001e+00 1.727211731939471528e+00 -8.217896084527993583e-01 1.946214299053516728e+00 -2.504307014798809461e-01 -4.464912025567119302e-01 8.612729151658796711e-01 3.255753201499257954e-01 -3.907865793295332013e-01 -1.410250326733483384e+00 -3.002306675945162762e-01 -5.743427766608819596e-01 1.846110616018113548e+00 3.119895375293966211e+00 -3.711190311635965133e-01 -8.460252059469124397e-01 1.236464942836204006e+00 6.294209354618039709e-02 8.692313016207876553e-01 1.356841686079342635e+00 1.144953570778013185e+00 -1.504141560553967638e+00 3.364528007770450357e-01 5.935834420019538982e-01 -4.265471967093389938e-01 1.257093882648383065e+00 5.821179756152815576e-01 -1.347798307617349423e-01 1.084805706590608737e-01 -2.896940786889436459e-01 -1.952760329566748665e-01 -7.805157028595992585e-01 3.758501841068494498e-01 -2.364383265105036644e-02 -5.416155383833487491e-01 -4.304202317363881036e-01 -2.425760475357136570e-01 9.967811323566296844e-01 1.144564101185334914e+00 1.374487760934438363e+00 -8.294581454873585225e-01 3.682650310292957530e-01 -1.359314905219734859e+00 6.356574245185496741e-01 -1.788237195802849233e-01 6.790825443523619276e-01 1.373140321320517110e+00 1.917105901271626833e-01 -8.466901163741019642e-01 6.548265129979891075e-01 -1.480378730572536217e+00 -7.297431248498618128e-01 8.284958521224888850e-01 -1.628927952235402765e+00 1.291481172709971093e+00 -6.630442251855008795e-01 -2.206060332869049567e+00 8.590362402374286388e-01 -4.523922879023989929e-01 -2.288246018968496942e-01 -1.905258613201791518e-01 -8.441466709651649358e-01 1.713424446502104237e+00 -3.784556549178105800e-01 -1.723948929380497708e+00 1.302953434537112293e-02 1.583986308559069522e+00 1.325419028316118242e-01 1.495171052684223678e+00 6.008211243158951831e-01 7.529618275513697556e-01 3.260391427846853762e-01 9.421981064841543629e-01 3.206489427436907125e-01 -9.993480650712195379e-01 -1.146694055704482906e+00 1.313645799229808286e+00 4.545991482583714438e-01 1.160757232630162505e+00 1.126781295608123123e+00 3.337732327901410945e-01 4.892204898191396256e-02 3.165571608309392659e-01 -3.073574453750108626e-01 3.247941740947080658e-01 1.826225981649600927e+00 -4.841118678909369644e-01 4.322360247819556078e-01 -8.493430645278211566e-01 1.109755925462146742e+00 1.007792158466536803e+00 1.123446998353102355e+00 8.194124423268487334e-01 4.034024037443115773e-01 7.852459644698345231e-01 9.695246298637709703e-01 -3.780919589046323470e-02 -1.085476498545666635e+00 1.590477903021277228e+00 -1.605536926284653942e+00 7.975105155923603029e-01 1.964132413154413337e+00 -7.149199592067568831e-01 -1.761124272021754367e+00 -9.787663783438126375e-01 -1.623391804878953293e+00 6.087142756112029485e-01 1.161073848280569365e+00 1.548785380809172496e+00 -1.068221031337653615e-01 -1.684297708000762173e+00 7.710388644507568667e-01 -1.752567523862818000e-01 1.690396122307154525e-01 -1.174462402276510220e+00 -1.788334442511011035e+00 -8.043947931069231894e-01 3.799034211041777964e-01 2.132550305491438980e+00 3.908770628925001822e-01 1.159047671391133516e-01 3.551267027537354237e-01 1.313611646034417602e+00 -8.816778538124601106e-01 -5.967215035539688017e-01 -1.474759520526901957e+00 -2.218932980917135978e-01 1.179026863598978458e+00 -2.225867634467028344e-01 1.781049725458830890e+00 -2.209728873173466557e+00 1.255179972842854097e+00 4.813271807771377642e-01 -1.397608804540072303e+00 -1.655607428764332534e+00 2.236780602037131138e-01 1.376988252049682060e-01 8.468850933946977522e-01 -1.236161207708239340e+00 -9.856943360181181779e-01 4.148390270755334952e-01 -1.160982556408999278e+00 3.941218343813032710e-01 -7.192147006363952544e-01 1.101487773275288795e+00 -1.242971244073615367e+00 1.682397650748444606e+00 9.898795983543441368e-01 -6.610213855766196023e-01 1.124303736859460390e+00 8.615243870745423749e-01 -1.717047120093586898e-01 -1.557496032118898421e+00 2.644689826831941870e-01 4.419027178785877585e-01 -2.088690535284976335e-01 -4.866260247878623213e-01 2.223622454297639051e-01 -5.999844002576212310e-01 -7.287171345596450689e-02 -1.074974705776945871e+00 -3.104982266014370551e-01 -4.139228884581572232e-02 1.162322674340165785e+00 -1.184836894029043464e+00 -1.934289012114285056e+00 6.057097382153717874e-02 -2.817454958186650926e-01 2.392482610290104894e+00 9.880091629608610537e-01 -1.261663402875784490e-01 7.984730187776528654e-01 -5.946807534311093768e-01 -1.108233616050696924e+00 -7.415715790142838326e-01 -1.159930974312018082e+00 -1.131016466008618826e+00 4.629187975836768221e-01 -7.810266810613619715e-01 -1.097855924682778372e+00 6.659241900089254984e-02 1.647157316305742844e-02 4.223786942031818037e-01 -1.007629790549404269e+00 4.815107675937120302e-01 1.180756640308914696e+00 1.483528276908050003e+00 -1.801177401494783670e+00 2.668669792691918397e-01 -4.603253931407608190e-01 -1.850452869104974196e+00 -1.071954110109910152e+00 -9.405275896502218735e-01 -5.638336892119352184e-01 -1.679092279702788959e+00 6.546719189690831664e-01 5.784330164965500315e-02 6.578594231535501713e-01 -3.821215913314522927e-01 -2.521670200423881791e+00 -1.490017273995486446e+00 1.197587761963925912e+00 1.081254630824052709e+00 1.942504553448981763e+00 -2.135531915285734106e-01 -5.632350985365117690e-01 2.067770197842397462e+00 6.673445070527666001e-01 3.522286722441341222e-01 8.868616908799226151e-02 9.799576066721541467e-01 -1.502559581308658743e+00 -1.097737333544859251e+00 1.285975957047085672e+00 1.599485971320722122e+00 8.613507140183469801e-02 4.051132681264553170e-01 2.313505350895401325e+00 1.150771600438451614e+00 -6.287426539176708129e-01 -1.203086826085443484e+00 7.950815519238958740e-02 -6.744161644642615583e-01 -9.064600432478280290e-01 -1.088527149742692379e-01 -3.612214392935711449e-01 5.342948505571295525e-01 1.150394052398488576e+00 7.309399865543650954e-01 -6.055671393670944425e-02 2.170359620972782955e-01 -2.021424526914721576e-01 -6.989206369778682149e-01 -6.586377584148596712e-03 2.230339789770661163e+00 8.968576360642899203e-01 -4.906107651407073389e-01 9.609225681228767968e-01 3.201352998667761907e-01 1.786061170842791812e+00 -1.530609779226106137e-01 1.354714329131971651e+00 -2.132000242755087704e+00 7.135556894152056580e-03 -3.170044570903505221e-01 -1.456067601117629007e+00 1.506189061879570579e+00 -3.749676869008650715e-01 5.741307381914995123e-01 7.447936371302803504e-01 -5.419645736183369839e-02 -3.702675351877952603e-01 -1.129329972495590306e+00 -1.977265637110364516e+00 5.271593913244216889e-01 2.691476221497355326e-01 -1.763418375835938301e+00 -5.073029788225068559e-01 -9.960364012165854319e-01 -1.301582653436057606e-02 -3.095596141829291437e+00 5.387038628476251700e-01 -1.121656551897494358e+00 -6.201258901806004920e-01 1.058603383793045971e+00 -2.231773305477340319e+00 -1.635401807295844057e+00 -5.402726869529138609e-01 -4.134670605862533765e-01 -9.562739106385862442e-01 -7.644895888998549660e-01 -7.879014110896666034e-01 -7.749307549969769449e-01 1.035137854529095902e+00 3.436124860553267379e-01 1.295219269550887675e-01 -8.028879686636808399e-01 -5.835809209138126397e-01 2.305766484976444833e-02 1.589612359714007161e-01 -5.444532083582959148e-01 1.068373187003222036e+00 8.873669775844089669e-01 -5.329885189372269849e-01 6.299107639118038948e-01 2.158088146784593153e+00 7.050079930030619946e-02 -7.246508177019672647e-01 1.413871834907950875e+00 -5.700410714235026877e-01 1.013827501060734493e+00 1.751904842733848611e+00 -3.028827865803351282e-01 -2.089249879146140909e+00 -8.124760622752453809e-01 3.157142070418171853e-01 6.727355618039954077e-01 1.423772972996887987e+00 9.767105237312943000e-01 -1.617167004693426779e+00 -1.214317753002533751e+00 -1.361160000964263705e+00 -3.825018833928894857e-01 -3.790096574546810149e-01 1.637060403415308563e-01 6.572443295832142152e-01 -4.788469500143063828e-01 1.110345403285130317e+00 9.594963297118537238e-01 1.610328955658372752e-01 -4.967945363424091099e-01 6.687940932902431967e-01 -3.353818467062621433e-01 1.002964648307806961e+00 1.982269787291420116e+00 1.556894967687661335e+00 -2.255190844484838752e+00 -1.761163183751189409e+00 -1.586495792069853472e+00 4.195532213118462472e-01 1.548243541209008534e+00 -3.349277467565026783e-02 9.800675441374919750e-01 1.906410721124475738e-01 -4.253300142640649151e-01 6.576649527703825049e-01 2.749972793055082687e-01 -1.195680781765974920e+00 -1.655301819214033687e-01 -7.341110203558061098e-01 1.196953434883808454e-01 4.123410803274656367e-01 1.185557690218605575e+00 -2.968476104513080860e-01 9.150017428660328633e-01 -1.924888911555166171e+00 -1.191036524320607581e+00 2.230832717199465742e-01 7.521662012905097061e-01 -2.747215790006182767e-01 -5.752234658789396882e-01 -7.139624094160326173e-01 3.749670165702194413e-02 -2.469683501791890556e-01 1.286909331426394285e-02 2.819048625651668361e-01 -1.070223180337041669e+00 3.144321601060129368e-01 7.925598651833387631e-01 1.460357658071676390e+00 -3.419983480044634927e-01 1.016858715848069306e+00 -1.776444522583632279e+00 -1.121498688257191456e-01 2.315025811667195954e-01 -1.431694961621075846e-01 -7.297698186687140431e-02 -4.487710666005150784e-01 7.398924179175650484e-02 -2.459906840660256999e-01 -7.882267535171376682e-01 9.637646228583462982e-01 6.705281334207647825e-01 8.829575723406257737e-01 6.357551490588719822e-01 -2.629219833472012241e-02 1.726701137028626432e-01 -8.802552737919292491e-01 -3.481312623934242900e-01 8.138989774334544069e-01 -2.567245036441291872e-01 -1.851837955007455738e+00 3.025980082861676190e-01 -3.641428299290037085e-01 9.196215686436417514e-01 -1.195629578188459163e+00 1.920269366944459488e+00 8.201209351177597418e-01 -1.447509034734118405e+00 -4.107585434499520100e-02 -1.432284488033255698e+00 -1.471917768684180006e+00 -1.213075600356082057e-01 -1.269770494510101599e+00 -3.788735186476858141e-01 -2.459107838279039449e+00 3.068173569126395606e-01 -7.806935228887862399e-01 -4.361753274362065169e-01 8.697756035198628277e-01 -2.168380296009675967e-01 1.822499670028566998e-01 -3.239328115141643649e-01 -6.999923483977955607e-01 8.128772603943225095e-01 -5.328786301840086059e-01 1.047474721929303909e+00 1.000118031621483050e+00 7.140631041775686860e-01 -4.649687972375631806e-01 -7.301110424385265363e-01 -5.278870590881785257e-02 1.180474470171278600e+00 -8.831285065683793789e-01 -7.946989330654949946e-01 -8.059099440810695014e-02 1.419144693831310977e-01 -5.696103951174285029e-01 1.406394985035467338e-01 -3.452121881168087048e-01 -2.589237898128529669e-01 7.333206611950723319e-01 -1.084571351801959294e+00 6.132966069533190429e-02 3.717591129772756520e-01 -1.378498461274673570e+00 3.790832089217863188e-01 1.797064189163947168e+00 -6.718013441497910909e-01 5.668808874801792852e-01 1.106472259482111919e+00 -1.244616725184263029e+00 -1.959678185930902872e-01 2.643104763271122981e-01 5.782508653661504461e-01 1.796267175120901949e-01 -1.136585829446253859e+00 7.529378636289765225e-01 -4.251047434497278593e-02 -2.386484170193806445e-02 4.738579669267142802e-01 2.646259553932135411e+00 -2.186583125378461778e-01 1.974732855291139733e-01 2.982149598346969244e-01 -1.197974634644890068e+00 -6.110532653019012939e-01 2.092679918726725319e-01 3.066897506989802458e-01 1.101277973137901656e+00 6.360932402338139724e-01 -7.545899157368179955e-01 1.637585524522529867e-01 1.136928614693836437e+00 -1.015035338854550773e+00 -6.135641455033994385e-01 -2.676961894385401219e+00 2.852223631867255582e-01 -5.601192005062126666e-01 1.007332083339235629e+00 -1.007965620569903464e+00 1.138984753588664356e-01 -4.136124413063886895e-01 1.018850948901875719e-01 7.137384611689800984e-02 -8.370610146060856183e-01 -6.723243503333803384e-02 -8.742486361686072627e-01 -1.505145940738458643e+00 -1.005349871028132780e+00 -3.622770561626139640e-01 -2.645716581911698381e-02 2.064678135686764948e-01 -1.689621980294849640e-02 -1.591112253876219906e+00 4.570855432875545743e-01 2.446663072935403971e+00 6.501362932703766973e-01 -1.254369299342670496e+00 -2.149233120996383750e+00 -9.920061309727226107e-01 1.257733610208848107e+00 3.957624428922109638e-01 -8.179723898856976205e-02 9.347715616211216272e-01 3.834218578622707041e-02 1.005785487813753765e+00 1.446240265637013911e+00 1.436859838207941609e+00 -1.557569002648853784e+00 1.103998580321673195e+00 -9.579619233982372695e-01 -3.455626793572234012e-01 1.684739223891169313e-01 1.672402525080474822e+00 1.252846409381631831e+00 1.191494142960091818e+00 6.873483246025462456e-01 6.189452076968766647e-01 -1.501121961626276313e+00 -1.641343702626385792e-01 8.629047201218285890e-02 6.524453556160282330e-01 -6.224527649672034757e-01 -4.139668681793655103e-01 -1.809956738895324158e+00 -6.401216211062580319e-01 -7.852225528295844192e-01 3.204683187550582124e-01 -8.805846011468532186e-01 -2.029594959894498452e+00 8.189976752892188516e-01 -1.133086207827476821e+00 -1.158519002613595250e-01 2.889557748168396500e-01 -1.055593263899791134e+00 -6.602895924891607482e-01 -4.135411113900408497e-01 9.257557497273248837e-01 -1.098713204201402283e+00 4.794051053564627601e-02 -3.441338414299635606e-01 8.962200471878876140e-01 1.373603491049863123e+00 3.858569354796638762e-01 -2.664614247233483210e-02 -3.354110511392043859e-01 1.910411351943326119e+00 -1.900022896907038072e+00 -1.259340837343240760e-01 6.124683985815230353e-02 -7.838112783070342315e-01 9.118009740368870908e-01 -7.766985771201908584e-01 9.717385809136849240e-01 -1.435224908368611052e+00 1.950072182996554215e-01 -8.152917894963439271e-02 1.055315326502673789e+00 -1.487901955128765774e+00 -1.451185170927501211e+00 4.984318651487890106e-01 6.762246617623780820e-02 8.410542938228595666e-01 -2.639909498143872685e-02 -1.441378529055586499e+00 -2.485662783379306795e+00 -2.319423722389868103e-01 1.627778813650562872e+00 -6.866789356899708485e-01 1.365279961552205990e-01 -7.971124095688146838e-01 8.472325707702562658e-01 2.264784269397032368e+00 4.065040567590670340e-01 6.150598305969370294e-01 -1.431186411550062543e+00 5.752982630463900904e-01 -2.951496734930089128e-01 1.732086774693690490e-01 6.641050979763322148e-01 7.313545179146363484e-01 -3.191125307345710205e-01 -1.295907318387089224e-01 -1.494075931187686335e+00 -1.868889114518396399e-01 1.903139725919654468e-01 -1.275960306466227490e+00 -6.941936302104896317e-01 1.108513201242762536e+00 -5.045492309247326945e-01 -3.836378414522684244e-01 -1.528692440690420318e+00 1.152848145272087566e+00 -1.147925473488178527e+00 1.886995234696930757e+00 -5.908889957594792852e-02 -6.653345949179738650e-01 5.605270744265193894e-01 -2.132064384059050521e+00 6.632521993222070256e-01 1.157223654838909210e+00 7.199652627677224359e-01 5.363302976754105167e-01 -8.780795264806061373e-02 3.900100935097373656e-01 2.076596300805208517e-01 1.159090506642091345e+00 -1.409345518948575737e+00 4.209714790164388876e-01 -8.914826914860628504e-01 -1.037891498452684358e+00 6.238489318476053702e-01 -5.247869537760843084e-01 -9.822682404913990473e-01 8.046712846259019836e-01 -7.009706868825004156e-01 -6.526723337466582009e-02 -2.072047907375291764e+00 6.415508385232669974e-01 -1.501972792077195473e+00 6.022717105208066357e-01 -6.473387641915509527e-02 -2.847096597757406977e-01 -1.950662186435101475e+00 8.007744903963893712e-01 -5.930963270816710237e-02 -1.041897760202732393e+00 -1.312547296731091162e+00 8.311682152985429006e-01 1.611690315750359925e+00 -5.871648400557147873e-01 -1.615909079865377462e+00 -1.978183320868226680e+00 1.149568953532385862e+00 5.566908471829509208e-01 -4.234442334803767416e-01 2.714729364609309581e-01 -6.884889052759133321e-01 9.823209944721567055e-01 -1.572950014522601414e+00 -1.430513462326778784e+00 -8.150625085033342820e-01 4.466084879121640094e-01 -5.898103502165166212e-01 -3.219811443241273330e-01 1.418933072221368441e+00 -3.757918396037701614e-01 -7.584708215288019639e-01 -8.939234818303043451e-01 -6.443229759260188372e-01 -1.668861275235200836e-01 9.788901913688995426e-01 1.240168313459815014e-01 1.474617190200691041e+00 -1.099370476949956599e+00 5.917568137930260264e-01 -1.391284045950487380e+00 1.855215917418107097e+00 3.986654262063310354e-03 -6.287938276243797420e-01 -5.528945553744881725e-01 -4.421178445050968908e-01 1.547638846011749614e-01 -2.135709065271492513e+00 9.171296548896309409e-01 -1.665312290138174056e+00 -1.150748410206027250e+00 -1.040202339434526113e-02 -1.523938571497258199e+00 4.564514010259225207e-01 8.613457895066989334e-02 -5.786975302610793959e-01 1.822087043477200741e-01 2.514251618053179316e-01 -7.908820645178950004e-01 7.905236186190062186e-01 1.628604505502837529e+00 -2.543359634065004565e-02 5.668600380455947052e-01 7.259938451106507928e-01 -4.089736272507135117e-01 -2.318553432145289972e-01 -1.305700782144403882e-01 2.869135775242739328e-01 -2.061790038682413506e+00 1.763608191360956090e-02 1.301658631107034170e+00 -6.146747476642234753e-01 -7.136340230171612786e-01 4.158730225550442694e-01 4.642850201979449865e-01 8.766294008708335195e-01 -6.865463045068763703e-01 -1.055975530797966577e+00 8.524246739315369248e-02 1.409131178478808311e+00 8.727071969332360624e-01 1.335532603362475923e-01 1.322527029456477488e+00 2.104899297213553289e-01 -5.498564077650114346e-01 1.207771258070076126e+00 3.465424810897818619e-01 -1.789801624615710435e-02 -7.532874917900517220e-01 6.923345424042317564e-01 2.284609301064278508e+00 -1.390840307738409054e+00 -1.723569605364444035e+00 1.293777309851346313e+00 -1.093331811587170632e+00 4.538298460103269011e-02 9.523898640148831252e-01 -9.634546787389762779e-01 1.234665537292668924e+00 -1.353158658430454464e+00 -4.164335044027989707e-01 -3.043444903415593039e-01 1.897612964959731974e+00 1.770679326927314112e-01 -8.769617918184879901e-01 1.415146074085707806e+00 -8.173037996387001736e-02 1.968109489005294366e+00 1.117954117373370221e-01 7.139285726225131912e-01 1.005065897181087298e+00 -1.525320538044921737e+00 -3.533989628209516232e-01 -3.274963320248143184e-01 -1.956529396635701579e+00 7.319681524968081332e-01 -2.450479358347788850e+00 1.173393641356604428e-01 2.336554295294608619e-01 6.354368692313239197e-01 -7.323506335208098683e-01 5.242686810801567843e-01 -6.344432054183074543e-01 -1.194178852807843416e+00 2.007399027694573679e+00 4.633735118274451281e-01 1.069166821022194735e+00 -7.663026415902003396e-01 5.064209782256400283e-01 -4.275895868807358946e-01 -6.737158424003146795e-01 -4.379605929628007099e-01 4.358428756447817465e-01 -1.080670567219571332e+00 -2.837253778021057715e-01 1.174306548441175657e+00 3.913960653353620311e-01 -3.848836461923685337e-01 1.163838400423959814e-02 -1.810347822814244723e-01 -5.950331880956889474e-01 1.396507384859979384e+00 5.772964616742812805e-01 -1.024087829543154582e+00 -6.338085574408731659e-01 1.082053090533333650e+00 3.796627947565569539e-01 1.970852095265384740e+00 2.555730624427764441e-01 9.213054154412685381e-01 7.085036804172863967e-01 1.220786891147521924e+00 1.686436657714041054e-01 5.430327739543382437e-01 -1.539928352135819523e-01 4.962984061921008744e-02 1.283960707695680492e+00 3.739243649470215258e-01 1.121191710283590437e+00 1.906849661249080119e-01 -1.271578796951366996e+00 1.329006414186779006e+00 1.450398284093443180e-01 -4.389216919889639690e-01 4.842879724729807767e-01 8.726440866145664110e-02 1.444764543197145645e+00 -1.384183684534525005e+00 -7.464984844783163487e-01 1.592234905009178858e-01 -8.035469366968123195e-01 -9.080732281235224246e-01 -1.858076764423210347e+00 1.621912483518646031e+00 4.662545013170544816e-01 -2.360655643292549483e-02 -1.743681273077422600e-01 -5.416459194078671047e-01 8.456354203939604464e-01 -4.915147236693213212e-02 -4.187279575011946808e-01 -5.417534445242283558e-01 -1.614194195075151272e+00 2.289218357884572619e+00 1.282137578890773844e+00 3.132283853862862788e-01 -1.879215847852840682e+00 -1.911519817589006354e-01 4.075506617740091153e-01 -5.732147858684012720e-02 9.991412595140165553e-01 7.642570172846945287e-01 -6.502113337179039609e-01 4.470049277120985987e-01 -2.099735968392919094e+00 -4.756251802095962100e-01 -1.758471265419497831e+00 -5.458660061261355612e-01 -7.925377467613717863e-01 7.702357816265735790e-01 -1.861400425337150777e+00 -5.912291749377888150e-01 3.044332689940041359e-01 1.585710051749174010e+00 9.639338898531744082e-01 2.543963326125797231e+00 -1.157381566539916473e-01 -6.619428169948730067e-01 -2.572620563603172372e-01 -3.286434083143803808e-01 6.983264162079287907e-01 -8.666589090892904412e-01 1.116541011380731474e+00 4.685885485873732548e-01 -7.226976752650947633e-01 -2.762126731834666948e+00 1.008957098690057341e+00 -1.028562888601244341e+00 -1.180977914793759131e+00 3.101018517531243246e-01 5.971016824921018262e-01 1.297925977085482296e-01 -2.096626906750296726e+00 -1.977984891899857434e-01 -4.233588378958440535e-01 7.308714687870258020e-01 1.294002537653816898e+00 2.269092869637235332e-01 1.073855687461481523e+00 -7.106366876029585056e-02 1.889957318491442273e-01 -6.503125092256087925e-01 6.695028468155175272e-01 1.793984407300760697e+00 9.573428888241679313e-02 6.511437729275407760e-01 -1.925569156377667998e-02 -1.108758962054358532e+00 -1.447831939608106300e-01 4.087256763883178046e-01 2.293487764320971956e-01 -9.544678666588516172e-03 -6.546735932478828790e-01 -7.070371314069946456e-01 -8.605064394588157750e-01 9.240022447103660164e-02 1.687085165281195648e-02 -7.778654933446632613e-01 -9.491798860409494942e-01 1.570446872671815930e+00 -7.698320893254032571e-01 1.321641481409009833e+00 -9.095880367091992158e-02 -3.344014267180275279e-01 -8.291107407824350739e-01 -4.895432772612425681e-02 1.668533162348048160e-01 -6.619143238025825271e-01 9.678345907054282105e-01 -1.610745675246528119e+00 6.909234289277167429e-01 9.322619967950028508e-02 -6.355440892612068682e-01 1.152166184785963887e+00 1.452316941757190838e+00 5.170420545747024255e-01 9.962384479539253546e-01 -1.226533029391817520e+00 2.816676407785032588e-01 3.865252397621844471e-01 -1.146465275953978180e+00 -2.114979703666282518e+00 1.196819243216873385e+00 3.983079362016708203e-01 -7.656780460440783254e-02 -6.700976176575686172e-02 8.933554107408675504e-01 -8.901507308605761670e-01 2.601977621371170252e-02 5.173210662633908052e-01 -6.738561731610056560e-01 -1.196201669610626794e+00 8.815255655043899852e-01 3.199924216972486191e-01 -1.211053421217810622e-01 -4.376146446794373368e-01 -1.867549883808881983e+00 -2.086567391620327339e+00 -7.996777302023727607e-01 -1.563359546694658986e-01 2.324500614935603171e-01 1.679207167789218635e+00 5.454306792903784729e-01 1.281690291507843749e-01 -4.236174820107584393e-01 -1.376130546019544321e+00 8.319463433339768788e-01 1.178616915629526085e+00 1.609301217174693877e+00 -6.522151989826868723e-01 -1.686430429027781230e-01 -1.111581223847941891e+00 6.068310583999043661e-01 9.623505821233624413e-01 -2.270210904705530108e+00 -8.595013913121288818e-01 -3.984777226131486771e-01 -8.460345368722875792e-01 8.515722061759185557e-01 7.020484950519870759e-01 -5.891086467589094072e-02 1.329477335450565789e+00 -2.197330080805484975e+00 4.342622257229523108e-01 -1.168801851758754173e+00 -4.395260770626994162e-01 1.061272099138495406e+00 -3.534063001861829645e-01 -5.062850387553093912e-01 8.783734311529156624e-01 1.215236175138853791e-01 1.158900855130612362e+00 1.998952298740571010e+00 2.897076943478515410e-01 3.331924405492259211e-01 -3.019009310504718324e-01 7.354591065563689245e-01 -3.102775157074321756e-03 -2.599244950872483972e+00 -1.594593728674579269e+00 7.435722137085046812e-01 -1.565952931997494357e-01 2.955040333529224128e-01 -7.591889514369412062e-01 -2.732836322388695893e-01 3.997433274431850814e-01 -1.283685273800428517e+00 -6.323318195510014839e-01 -9.494233998289575149e-01 6.925939946327192009e-01 -3.276086184840998894e-01 3.213732608826905257e-01 -3.214660067634413365e-01 3.183763114555858142e-01 -5.797971717890594290e-01 1.325011712152538434e-01 -2.596205005836197621e+00 -1.966931442863831370e+00 9.175445071770097494e-01 6.695260111550921378e-01 3.297027272240850571e-01 -8.582530789095352830e-01 -8.216554747580768758e-01 1.202316939332415124e+00 -1.499739285997370608e+00 -1.194217462550406950e+00 1.904955892173032073e+00 9.687886424342327940e-01 1.756189059653210927e-01 -1.282096468453489679e+00 -2.098208186188456337e-02 3.799895392928955701e-02 7.663242147507413060e-01 1.806795214846985409e-01 -8.913043686166496338e-01 -5.343879844660829326e-01 -1.278915187383684815e+00 -5.085894990218748912e-01 2.427640422841015333e-01 -3.655612873745200386e-01 1.594518579927401314e+00 1.635976935522707398e+00 1.334753714447452166e+00 3.413206599767532046e-01 1.184645428412577361e+00 1.466321265617303964e-02 1.462994400006035978e+00 1.156586216683807233e+00 -1.574463148619128061e+00 -2.225370493377141490e-01 1.274096099363517975e+00 -1.166464017129915876e+00 2.432525897816689708e-01 -8.175148789386792458e-01 -1.904845114757861349e-02 -2.834499442112319301e-01 1.321472479278595014e+00 -1.690836776611939762e-01 -7.332965192827262113e-01 1.640424112935596979e+00 -5.861390063617610835e-01 2.501279652922593133e+00 7.773521033951689141e-01 4.416570996027533447e-01 -4.913362461816545568e-01 -9.224079559303937081e-01 -5.488246005354975310e-01 1.632457860643600489e-01 2.378084099377639316e+00 5.672581846882064349e-01 -1.823112662484899893e+00 1.794739217428207079e+00 1.556206058402729020e-01 9.237790784420162327e-01 -3.137849339933406756e-01 4.903555862429773843e-02 -5.145781296318580056e-01 -1.161680109635843339e+00 8.069494796959353344e-01 1.239930734585970473e+00 1.061818371893761714e+00 -6.200092422778151757e-01 -1.568847637700693021e+00 -5.469969809846951803e-01 4.720561841421472282e-01 4.686888852187889865e-01 -5.435268647216991988e-01 2.696288184478240479e-01 -2.624738302399263201e-01 7.196709429197505337e-01 -1.213989709849501386e+00 1.081844001410514899e-01 1.422364460809850017e+00 8.214074661583004033e-02 -2.812043361376442840e-01 5.179342239404794990e-01 1.403064264013741402e+00 -4.805294936741150852e-02 1.491589708032815098e+00 1.411311606198223600e+00 8.223591867781515630e-02 3.095582060927535850e-01 1.188273631178257572e+00 3.156108228360032242e-01 -1.469388361178770031e-01 -6.019925677548735449e-02 -9.084953357898792881e-01 1.151780580417132605e+00 -1.420279567081930150e-01 -1.712108830726570607e+00 8.826838459258349312e-01 -1.001656132441790525e+00 1.513181550982867496e-01 -2.561935018517293994e-01 1.739125724525358851e+00 -1.829518745827668935e+00 8.398061046476142932e-01 -4.739729195993895583e-02 1.877966498265064343e+00 3.774173684993443745e-01 4.885096907231097352e-01 8.493347410425550192e-01 -4.592180356515262463e-01 -3.259689680213363749e-02 9.510971981106820794e-02 -1.410363014610176435e+00 5.324678940958258444e-01 -3.162248980659921327e-01 -5.465576510269624100e-01 3.990805254445614625e-02 -2.339355820596407051e-02 8.518586077152224822e-01 5.854847521914443575e-01 -4.060066776322577287e-01 -2.485381070382396140e-01 2.224129572874673944e+00 -3.628534220334621030e-01 1.048768137236018916e+00 -3.244088513966190690e-01 -4.945492532618412374e-01 6.552495582844169997e-01 1.055403138710055755e+00 -1.399172593420085597e+00 -1.150660096570307322e+00 -9.594794770116286120e-01 1.004623662520874872e+00 -1.772878702192931533e+00 -4.573335704880237551e-01 -8.055681123997983084e-01 -1.140259309846984870e+00 -1.121056170794769609e-02 7.789969184083230802e-01 -2.213492424755898913e+00 -1.329814861711599239e+00 -8.707402823407622838e-02 -1.960416652470829302e+00 -6.556869685575540396e-01 5.307209559859262793e-01 8.657858234038512402e-01 -1.096226278276621197e-01 6.372054265856551547e-01 4.250345742238952895e-01 -6.863749194706254830e-02 7.730742943166621362e-02 1.409529816616893916e+00 9.658121972666297017e-01 -9.549952026074615130e-02 8.804777837988463363e-01 7.340586476887066558e-01 -2.214529790969431700e-01 1.631971327991167398e-01 -1.540041964552054443e+00 5.682516158159057751e-01 1.748541883423758270e+00 -1.167083923426556868e+00 -7.156973955238009610e-01 -2.303261456021786113e+00 8.257489515893645660e-01 1.047699319806838059e+00 -2.332231212106649743e+00 1.996792166948331837e-01 5.009136369719007220e-01 4.698445059225268006e-01 9.816501964345626385e-01 -3.178612475049562014e-01 -4.830196939911561849e-01 1.030954755895153035e-01 -1.014279720227301507e+00 2.658600045387606373e-02 -1.112926834512262930e+00 -2.166329997781338834e-01 7.937422033913597019e-01 -6.633210099304942542e-01 7.234991355369430055e-01 1.736907073453145767e+00 -5.386094397852073667e-01 -2.070995953835423453e+00 -2.508545112765144802e-01 6.357534068262487015e-01 -1.933327427244688090e+00 -6.307297508729714508e-01 1.243064185893218543e+00 -1.058065802658209931e+00 1.334571463728133067e-01 -7.791349544103403080e-01 -7.586178225742643555e-01 1.598979747958157782e+00 4.426471175596298491e-02 6.619055633799506566e-01 -5.423015102259050035e-01 -4.603770406736014675e-01 1.118122229479012297e+00 1.678580917124172345e+00 1.055438879402197605e+00 -4.629340330402950121e-01 -3.736785547625323112e-01 -1.000286000360476102e+00 -8.801376608513111766e-01 -7.680856303101238902e-01 -1.849131708603842128e+00 -7.845200200291739812e-01 -1.731505649827202120e+00 -1.329620206770956381e+00 -1.795055492123696306e+00 2.741028660272498030e+00 -3.319811799894267335e+00 2.964365040622340408e-01 -1.492404258163560149e+00 -1.005759504102731849e+00 6.039863950184336527e-01 1.100929277493346792e+00 -8.719138391974258218e-01 1.325435929793916667e+00 -1.371866004426651520e+00 1.519107160259404843e+00 3.779126275618179265e-01 2.752011524217625738e+00 9.800932487720785957e-01 1.508475772016708641e-02 9.743638085300583285e-01 7.057900907428247272e-01 -1.807833392198537059e-01 2.039472637388552556e+00 -2.311631346789173591e-01 -7.356089895904877052e-01 -5.416282464003651098e-01 8.025233731923719915e-01 3.290236076797202203e-01 9.707011513649619339e-01 -7.243230238140923039e-01 1.710045745354673352e+00 1.244611875118232014e+00 -6.030826462597700388e-01 7.224278451751307006e-01 -3.734208104587763977e-01 -2.767195231870854255e-01 5.794433662355491510e-01 1.138613567599843446e+00 4.852796872912845672e-01 -6.188569375569935582e-01 -1.141300545750278950e+00 2.020305663985709987e+00 -1.449996009909057193e+00 -2.628758126767536951e-01 1.283791902607277935e+00 3.917073717042613562e-02 -5.474218543990492236e-01 -4.282825162244313644e-01 -1.291346530009859439e+00 -1.961117223981112767e+00 -7.676087274189686838e-01 2.860274095640594205e-01 1.057747206338970208e-01 3.556542854560642009e-01 -7.374467034158018741e-01 8.433498590106264237e-02 -1.940933279564120706e-01 -5.805343148068318193e-01 3.236352732362653972e-01 2.867986432237401018e-01 8.787738224933721032e-01 1.767696226911851909e+00 6.849970445048656487e-01 1.776593650720937445e+00 6.426160983090095646e-01 6.240278635887986924e-01 -3.732752915948525096e-01 -2.836099255520829199e-01 8.460525789374094829e-01 1.653213834470103061e+00 8.092370216751855472e-02 1.070351490468921973e+00 -6.190432971177374233e-01 7.416338450422289563e-01 -2.160216657926082640e+00 8.207902898941801251e-01 6.463122275458408339e-01 -8.616613763812582816e-01 1.061084773969490636e+00 1.305516825045903051e+00 -2.701484697698098292e-01 2.043531498066685770e-01 -2.018337354885841872e+00 -4.411646061100729654e-01 1.635804473242216561e+00 8.787829440749830301e-01 -1.038514760327462622e-01 2.832849733459288921e-01 -1.227480349920497149e+00 5.817641868637482006e-01 1.251989821021370908e+00 -8.973479252987363042e-01 2.592756562414179622e-01 -3.871881773924804038e-01 6.618317875128040262e-01 1.205910079788126144e+00 5.180254554185195204e-01 -8.966663370471219530e-01 4.301608603048112656e-01 2.121136441784478244e+00 -6.276170735285956370e-01 5.749541522756778100e-01 -1.977811777071519561e+00 -4.263634135906621547e-01 6.082892556480362645e-01 -5.937306188440262256e-01 -4.818243495095294038e-01 2.618169228850499852e-01 1.028283264409630249e+00 8.773065115578856377e-01 1.112216543628380405e-01 -2.719586547725415526e-01 -1.750730775963079688e-01 -6.842149801724930480e-01 -2.104865218975100760e-01 1.060503297208622298e-01 3.635978736549195234e-01 -1.314979672204963812e+00 1.797521596876375582e+00 2.840023394061019779e-01 -6.056284058254117753e-01 -1.193166731678432457e+00 -5.498901152186475016e-01 -1.485139244169636052e+00 -7.408865996862846748e-01 -8.880893435508492306e-01 -4.357856903385214364e-01 -1.171823352944749486e+00 7.769487947214092083e-01 -4.188951334667202486e-01 -1.314304254460354704e+00 1.384065091138310555e+00 -2.888191285903249028e+00 2.938777835242978864e-01 5.327136174578686045e-01 -3.319727014890608841e-01 -1.680189073818537215e+00 1.242228913535158519e+00 3.087736869022871811e-01 7.587618159800926243e-01 -1.595739236618469281e+00 2.214487872438729021e-01 -7.855771983334256525e-01 -7.838679412196669638e-02 -6.907980341993824602e-02 -5.637960048992713968e-01 1.335804381397768026e+00 -4.427961478730047529e-01 -1.672643926350239729e+00 -8.257971037315171570e-01 4.171927310593975813e-01 1.047358181261557553e+00 -6.269487768341460709e-01 7.050670749399319259e-01 -1.249697335636444029e+00 -8.759444095837236599e-01 8.802290937233266943e-01 -5.112555127036086944e-01 5.761024883685666315e-02 1.651178303476312559e+00 -5.143024747384830619e-02 -1.815110266721234211e+00 -4.221937874079620956e-01 -6.946379625113188183e-01 9.725356965173755919e-01 -2.652625219073276863e-01 2.074687155455269272e-01 -4.681151516497154552e-01 -2.220605543235659507e+00 1.305273110466676822e+00 -1.184728487833052402e+00 -1.267295153459752355e-01 6.446630095939372973e-01 1.895659699507396823e-01 -1.844727759319752858e+00 3.807130733905885189e-01 1.616124747599625877e+00 3.602445798797410115e-01 -4.827720351090346584e-01 5.670734460441040348e-01 -1.112544171619258115e+00 1.330051224723478691e-02 -1.591313745953422343e+00 -5.933409122507843012e-03 7.323648303927867698e-01 -1.445811972812022506e-01 -7.158123434438156130e-01 -5.444371379274459688e-01 7.194981093727856880e-01 4.628435684544422446e-01 -5.826008365342845163e-01 6.400515625422480426e-01 -8.795469025022656373e-01 -4.688696561428236098e-01 -8.404597965142917015e-01 2.533376412810140477e-01 -8.034864402685795159e-01 -2.042462482700534210e+00 -1.828684045517320778e+00 -1.399300736251532840e+00 -6.786060655840328026e-01 8.412863063615918513e-01 9.210266858259069656e-02 -8.710473424437131795e-01 -1.388068550205567853e-01 -2.228844162662496409e+00 -3.364585292684996731e-01 4.438834778687941740e-01 2.011022379740524668e-01 1.400829322434355706e-01 5.004599251302264129e-01 -5.306933022639370723e-01 3.194609840858334548e-01 7.147562443532433640e-01 -1.860796209078824925e-01 -2.982676087490294115e-01 -4.914084675600118302e-01 -2.280751057870192555e-01 -4.641521469810380163e-01 -4.060014977392474855e-01 4.706577154463976731e-01 -1.814876042223154018e+00 4.096268503945861839e-01 -7.254478907620361960e-01 -9.682783659104172713e-01 -2.346089617124451632e-01 -1.391813038971814409e+00 1.872761959238341767e+00 -1.127896958024793006e-01 -2.483379116131841369e-01 1.265153637386769336e+00 -1.248728771929294767e+00 7.575811660777975742e-01 -1.256278786451953122e-01 2.124430052428168125e-01 -5.108856440949858246e-01 7.537231396887006385e-01 -2.968437387758195989e-01 -1.272325991244078747e+00 -4.474306368432730552e-01 -6.226806875435708655e-01 1.455218545885180959e+00 -8.464889797528446502e-01 8.875317388196604096e-01 6.098044833327583847e-01 1.363398426037656597e+00 -3.639306771543541763e-01 2.219841830319774570e-02 1.327708175573358407e+00 5.506120339530062857e-01 -1.871973696248746544e+00 -5.546793382737024158e-01 -5.684875951433737695e-01 -2.757930531292618337e-01 8.393042874222981231e-01 -1.359312193313435113e+00 1.105581497774474453e+00 5.120022402279091889e-01 -7.989681136834679842e-01 2.626242765622048281e-01 1.690161956472504334e+00 -1.560485384743222292e+00 -2.393033423182987229e-01 -1.067969807409546307e-01 -4.035829273232329206e-01 6.175803988189020322e-01 1.171472214516388943e+00 -7.426877538071073870e-01 9.251388700164653311e-01 1.296692639488655541e+00 -4.101919868601703323e-01 1.833169430217760631e-01 9.036551023276255812e-01 2.854359774646256787e-01 9.906454833582560571e-02 -1.034784906433682261e+00 2.321127039974330009e-01 -2.821027813044747479e-01 -2.689623561133112073e-01 -1.192155834942883574e+00 6.523121651564571799e-01 -4.130462181599312554e-01 -2.153344146423874506e+00 -1.295454742684531146e-01 8.250544350090854850e-01 1.371260879203544780e+00 4.746656757086722411e-01 -7.915565655114215060e-01 -6.804478764123585988e-01 -1.437754771200988380e+00 1.358070698616768546e+00 -8.612244140757272515e-01 3.911776168371333129e-01 -1.558427529503493725e+00 1.346053446960402633e+00 6.941006146262911347e-01 1.121931269360058048e-01 2.006525592864505103e-01 1.424525454029569871e-01 -1.462825049169361291e+00 -1.998144655996738350e-01 -9.374961159587872350e-01 -3.775888437070462622e-01 1.582740617091714874e+00 3.498821497372944234e-01 8.707947834573284140e-01 -5.583977536594777469e-01 -6.245127827070025006e-01 7.907784812664775398e-01 1.151766730456239340e+00 4.534545715333098137e-01 1.913809119811519521e-01 -1.453469720126350451e+00 2.731724231704069972e+00 3.869131662715883935e-01 -1.344145740363424490e+00 -1.127471085117861316e+00 8.270000723974971768e-01 1.180673881377503953e+00 1.306930641016329053e+00 5.960806861061938022e-01 -1.247630570012850937e+00 9.174167536719166627e-01 1.226325346287820528e+00 1.491017260778025877e-01 -1.195710913456162761e+00 6.060871894162740414e-01 1.548750699244955786e+00 -3.655156811729663446e-01 -1.485481669361213175e+00 3.727679599385224640e-01 6.202895450289945822e-01 -1.749355625005028225e-01 -1.192808624779888582e+00 1.020223996148851509e+00 -5.806657626113378434e-01 -6.527585653903626994e-01 7.136631972867383267e-01 8.266876640332457837e-01 -6.345822352407319844e-01 -1.706742173929596484e+00 4.487900239642539924e-01 8.685927438335053763e-01 -7.091468739848442171e-01 7.160137394018737389e-01 1.533216788081602111e+00 -1.253650955983830695e+00 1.272357915157911856e+00 -6.600639347667323908e-02 3.593409904507328945e-02 1.193246760316744481e+00 -1.818196962301855679e+00 2.304444120689880915e+00 -1.082595450527880782e-01 2.054951160323482462e+00 -2.489904701418520494e-01 -6.321015410750611130e-01 2.709097802369986319e-01 -2.086246282270735539e-02 1.983795651522112014e+00 -6.775872474668778178e-01 -6.064025974551257026e-01 -3.997336108568814161e-01 1.365848923029773232e+00 1.692490701328971614e+00 -6.752706151480354635e-02 4.309976760298234733e-01 -3.403497345569602150e-01 1.196325390054787663e+00 1.874431087531227114e+00 1.368100192367813106e+00 -1.677985837669094815e-01 -2.464191766480826828e+00 1.513610396539066816e+00 -2.890914121755617794e-01 7.292465560306228278e-01 -1.461813184553579226e-01 -1.632694272217239395e-01 -1.472132438033387114e+00 -9.078254142677100180e-02 5.056262264422427544e-01 -3.628770552001843730e-01 -2.689499006311134588e-01 1.157583041401437196e+00 -1.056294193905485068e+00 1.614293761146073702e+00 1.740448242755866737e+00 6.276767722064315880e-01 9.521075223139617849e-01 9.261879164469298820e-01 -1.820070833154597278e-01 -1.258434265056459944e+00 1.293235532536117560e+00 7.878812812981796920e-01 2.336004611514879981e-01 2.237631751272801117e-01 -1.560856323298246195e+00 1.096340038735946987e+00 7.533368429648777953e-01 -8.033006053819361503e-01 -5.742008849202290266e-02 -8.092863863243792144e-01 -7.557028468096174123e-01 -1.283252599939010974e+00 8.891718548815582546e-01 1.827064810554239194e-01 -6.575771647892517668e-01 3.443904486859408198e-01 1.215395302837004365e+00 1.315198743665307868e+00 -7.884564096019640311e-02 5.484580200393218696e-01 9.607064692633751068e-01 -3.302343364520365920e-01 -6.541962771962166467e-01 -1.520219049690716417e+00 -8.139889256679706531e-01 6.302590344005286616e-01 9.811992887844503963e-01 -1.410038400838281136e+00 -3.528107719349591331e-01 -2.002107644427232547e+00 2.087268624742153023e+00 7.035728598226145269e-01 -2.320828282410796473e-01 1.668571492747003671e+00 -7.127914128165794283e-01 -9.063954969936113271e-01 2.150075125834707002e-01 -4.504553062376348005e-01 1.091669311821128474e+00 2.091474144421094361e-01 5.905748924246021492e-01 -1.323486709360502389e-01 -1.435484684755740981e+00 1.727362879390071382e-01 8.220929528386763385e-01 8.981727590415029550e-01 1.371349682809331005e+00 -1.045747623462202208e-01 -1.738923529020890146e-01 -7.667366370026433842e-01 4.081610324875207807e-01 -3.910763450593637280e-01 2.215685013333162701e+00 -7.146722339082191011e-01 2.060519884273330771e-01 -7.826032332689345505e-01 -6.344373554876633348e-01 8.391091103073902158e-01 4.653736259967385935e-01 -9.807878485127181634e-01 -1.701105514382188932e+00 4.920275570157223166e-01 -7.345039588154584909e-01 1.576526886047681320e+00 -1.270054842809671680e-01 -5.857841255271435399e-01 -2.806486390960880595e-01 -1.795363537570559831e-01 -7.714169783602012886e-01 1.575043108779796475e+00 -2.103197552021506822e-01 -2.142740033436804636e-01 -9.167472588198680812e-04 1.953844928316189167e+00 7.485146856712132646e-01 1.454396480519695611e+00 -2.225770311059853124e-01 -1.846182840970678196e-02 -4.238067297224172858e-01 7.315208781036707242e-01 1.835883794381413914e+00 -2.298406850870704510e+00 2.295608607654826550e-01 3.850147303713275515e-01 8.344651792434057969e-01 -6.511189383536928332e-01 -1.566193484733765739e+00 8.264671272657506673e-01 -1.114444587138470943e+00 -1.021348377856645007e+00 2.906935189439704970e-01 1.137225613035450111e+00 -6.794006533276050197e-01 -7.784340156869987322e-03 -1.671025767895660818e+00 5.391658325160276349e-02 8.529304738601138913e-01 1.762750036337794590e-01 -6.250909764168974814e-01 -6.131525182427697285e-01 -7.438238513795009110e-01 1.703328844062687239e-02 1.842506690243046197e-01 7.383534543974542563e-01 1.806709177966866475e+00 9.836921276740662190e-01 8.099451851449390727e-01 6.939662907841451789e-01 -1.068229960550351576e+00 -2.555775369824558885e-01 1.415520403335141508e-01 2.800554266021521577e-01 -8.495950444330507834e-01 -1.796396017129287870e+00 -5.563298926578245096e-01 -2.497849463736587575e-02 -1.982267984972355956e-01 -1.222306795852200478e+00 -2.072161075825584842e+00 -2.675526156045006099e-01 -1.201611447687406936e-01 -1.022944668530339829e+00 4.664225791894935913e-01 -4.867581422110688338e-01 -2.143113426007617617e-01 -1.237496070381973734e-01 1.633498615054189251e+00 -5.282085797375275504e-01 4.830728974799463615e-01 -2.624127266024713467e+00 -1.657247042867163733e+00 -6.056067638167729195e-01 2.614535567645992487e-01 -1.382713181027110383e-01 7.948064597810940157e-02 -1.668105335334477246e+00 -1.317765262005932136e-01 -1.716629137869854382e+00 6.249385707333852125e-01 -5.273192664184555012e-01 8.421171284510334809e-01 -7.080179492405962449e-01 -2.073404827009805107e+00 1.370634223576193245e+00 -9.907297172720268552e-01 3.828102192535113857e-01 3.643346715522296497e-01 5.552984485973280204e-01 2.061687394761297920e-01 -3.023120544936577225e-01 -1.303749314673365578e-01 4.802080231073289074e-01 5.015793053296411230e-01 -1.649439477175103308e+00 -3.385950372927468144e-01 -1.097392598419085319e+00 1.046195809461449633e+00 4.224456312011972692e-01 1.240175073251762905e+00 -1.766656329327129349e+00 1.149300685347794060e+00 -3.484333470544424549e-01 6.571011464453847817e-02 -8.650340219269782305e-02 6.826468016953046725e-01 -2.867858136971368141e-02 -2.353663551177328228e-01 3.805725990225898858e-01 6.855249314399580740e-01 -1.056591740557569103e+00 2.100218584748239081e+00 1.373918685068402423e+00 -5.955262874499804848e-01 9.266889317731600295e-01 -5.855051835626893242e-01 -3.778436150081368461e-01 -3.686240618537190428e-01 1.454049862830050888e+00 -1.371019595651372436e+00 1.214467547667909653e+00 -2.816349968127140890e-01 4.586973427362579514e-01 -1.306447896828789146e+00 -7.819646334372097884e-01 -1.137183756585081335e-01 -8.737005825404783321e-01 -2.645011366156094779e-01 1.564191414798623281e-01 -5.296733748219497606e-01 -7.213699590299617326e-02 7.279810122016321383e-01 9.995219487642059697e-02 -7.243141368756463860e-01 1.636739674730776084e-01 -7.269787108797947095e-01 -9.326734836408786533e-01 -1.597282390882257680e-02 7.709075332926003110e-01 1.080998671583370152e+00 1.603233926876986626e+00 -5.798742601633639637e-01 8.442138569915750290e-01 -1.420600586166689494e+00 1.020207956186617304e+00 -3.691886909483210188e-01 -7.099200057677690356e-01 9.687121099688260351e-02 6.103303538516751114e-01 -8.500811703138864972e-02 3.225264656920988626e-01 -9.776335429294867596e-02 6.127464371451640801e-01 -8.430105414992986601e-01 -2.219510719135905086e-01 -1.292383471197622535e+00 -1.804687797289147522e+00 -1.477315804591974313e-01 1.451448827165490452e-01 9.161848760488623400e-01 -1.126253685598345156e-01 -2.217360635413780479e+00 -2.147882628641995417e+00 1.090233591544717662e+00 9.412722827875086296e-01 1.638560878973534529e-01 1.463727295408465023e+00 -1.510729285955625834e+00 9.475811799290243531e-01 8.636619524406619064e-01 -1.704755656951416065e-01 -4.934349428127834392e-01 8.470258888982132861e-01 1.075022774133481462e+00 1.100230845149537118e-01 2.560333845858832058e-01 1.708108152313581318e-01 -1.649966006389153583e-01 3.042884741814834704e-01 1.648242075998629652e-01 -2.804191198705439647e-01 -3.226774594364557602e-01 3.442364569825038245e-01 -2.759348394109317759e-01 1.712906437716288366e+00 8.924368309115758846e-01 1.703099787111167052e+00 5.229905366821400170e-01 7.326233341573261670e-01 -1.590707919124507486e+00 -4.869128896890391189e-01 -4.035243197450580910e-01 -1.104385653907243636e+00 2.830586531166403130e+00 6.398611408166819947e-01 1.183675329182581226e+00 -1.309224697830431605e+00 5.474457518476503193e-01 2.037105354843259941e-01 -1.308758488534041975e+00 -5.696878153932740663e-01 1.589164974095362004e-01 4.862501580359891717e-02 2.048488775598252154e+00 2.668327588416005702e-01 1.094329582502551190e+00 1.612488663821685098e-01 1.471609993572125630e+00 -1.736822527340541392e-02 -1.592057387582424433e+00 4.746263219951243895e-02 9.852624023839217093e-01 2.987949564641124156e-01 2.071915042514751892e+00 1.184164429689267939e+00 2.109965833247965161e+00 -2.025141612752897391e+00 2.324769873560553479e-01 -2.315104911463992943e-01 -4.260854225042515209e-01 2.316785647764727785e-01 8.567572697379068070e-02 -2.892134062725032484e-01 3.083488600735247442e-01 -1.621459169643980847e+00 8.801363182499756244e-01 2.175395228626429311e+00 1.409916508807338431e+00 -4.359110446153278140e-01 -9.649800047000610670e-01 1.300709165338729711e+00 -5.369719737150255856e-01 -2.747930734662122454e+00 -8.395896983818988690e-02 -8.361698821983515328e-01 4.706279071312465256e-01 6.353629196744688956e-01 1.779259925406274645e-01 1.723373263123836541e+00 -1.708579351096542354e+00 2.078086362175920687e+00 2.180077317725739317e+00 2.020121074678404242e-03 7.968724469589208992e-01 8.783383074368492083e-02 3.571235286462958181e-01 -7.582228494984891709e-01 -3.714171795313078173e-01 1.025229642145252695e+00 5.405399206537476742e-01 5.451392880702048416e-01 1.596271144242104034e+00 1.419427885815236046e+00 -1.041524443048891468e+00 8.517968304654679468e-01 -4.442480110412005967e-01 7.616300495397450021e-01 -3.912843565249204264e-02 -1.386760506575416940e+00 9.298492733263258314e-01 3.866933495867194703e-01 -3.249853453065590370e-01 6.531294809345756791e-01 -3.796770662685201025e-01 -6.672242707607352052e-01 9.561993966553093971e-01 7.007062194356530327e-01 -1.098434775327392643e+00 -2.603920229392305274e-01 -1.177094999727344771e+00 1.050521336962424890e+00 6.206755081870058977e-01 -1.138871021700750052e+00 -5.028952647590554381e-01 -6.624533598437477577e-01 -1.054790223079970612e+00 -1.594172523260346808e-02 9.491308722804236986e-02 -3.514403069964032178e-01 3.965891748789563964e-01 -4.600440612148290476e-01 1.437981495523272368e+00 1.222335286922739517e+00 1.457302996902148928e+00 -3.192300600158894941e-01 1.716189039753920120e+00 -6.511748806035834169e-01 -2.235218708786205211e-01 -2.759923714880537227e-01 9.820531887056151155e-02 6.872467306977123602e-01 -5.007972866756722485e-01 -2.047783127910541012e-01 -5.576598090236623007e-02 3.312881763382904410e-01 -9.340481751721460002e-01 -1.156786262397804466e+00 -1.441543261610371829e+00 5.860956147569001962e-01 -4.056833699458847753e-01 3.644707105129300628e-01 -1.244578321957382272e+00 -4.643106579075937379e-01 -7.558527657488818274e-01 4.927512943499274822e-01 -8.494785225681757979e-01 1.264292669969358185e+00 1.239228828215137579e+00 -1.112422980257996796e+00 1.007637512310444849e+00 -1.634692679426228645e+00 8.302340154573814024e-01 -1.041322909428627375e+00 -9.216710797642087005e-01 1.758319520704603622e+00 5.895133812272316254e-01 8.296918223384498470e-01 5.774882298740603437e-01 8.136081001947550462e-01 -1.383510149740553530e+00 1.467604951214899867e+00 -1.724090970538457945e+00 -2.234611912516393240e-01 -4.371727980532525426e-01 1.221072250609276155e+00 -5.267096481624287119e-01 -1.295397140955052429e+00 -1.924487115168947104e+00 8.886338296983145035e-01 1.102662890406923779e+00 2.370338494236129689e-01 1.379773658896183419e-01 -9.624389162253484953e-01 8.327148268350172966e-01 1.457069747806166195e-02 -1.774381628512696985e+00 1.389423909132773138e+00 5.972227561128984341e-02 -1.494050492223766957e+00 -4.755152163193147041e-01 1.407682568747129270e+00 -3.886305072315138776e-01 1.493740548248277289e+00 -5.956090354864972403e-01 -1.121390781912946277e+00 1.568336727171459222e+00 1.512415320478937675e+00 8.732254082871979683e-01 -6.275632014197343178e-01 -8.453152225090521110e-01 7.180588773032218208e-01 2.877880950882170108e-01 -7.701964806950504228e-01 7.405920392040287181e-01 -1.078277634711278798e-01 -4.886194867062443326e-01 5.030626193645013622e-01 1.658914557489370667e+00 -1.254852914976764211e+00 9.517071302961515045e-01 9.979678637435467348e-01 9.274685674739581165e-01 8.938283799348322178e-01 1.062191487121484146e+00 -2.691874226679396576e-01 -1.183034433930141960e+00 -2.533283594267579097e-01 -2.121220481786131096e+00 -8.011216177886887335e-01 -4.146377145845641654e-01 -1.571698287558463303e+00 2.489805709137850709e+00 3.865967383179987227e+00 2.852175073502898894e-01 -1.877840804664854701e+00 -3.973018829469037172e-01 8.895208717185996150e-01 -1.382459592415400840e+00 2.442058843273422208e-01 -2.301154292255606637e-01 1.075813736323242065e+00 1.193389181554049383e+00 -9.977684962354239628e-01 -9.991870154943170990e-01 -4.846794709203510187e-01 9.866541707230799263e-01 -2.529188053044160653e-02 -4.085748118903473336e-02 8.996378902224194674e-01 1.679705321515273866e-02 -1.122469750015998358e+00 -2.033718537752112532e+00 -9.020620110591758278e-01 -5.297342360605937772e-01 -1.074060484214851341e+00 -1.526264240687212448e+00 9.216633423546658488e-01 -5.551974611354077993e-01 4.732574209855623382e-01 -3.361513059133228176e-01 2.260396367480433710e+00 -7.035413305227323777e-01 -3.813817825810346673e-01 -1.235009827436617247e-01 4.156463453824773002e-01 1.081428796371844275e-01 6.451953042517521997e-01 -5.212717415111841612e-01 1.574628508150360151e+00 -2.035594199057672693e+00 5.962677280016491776e-01 1.551403543793727691e+00 2.239483299411358708e+00 -6.672908365873616576e-01 -6.448600130575683764e-02 7.153656479422795256e-01 3.042894628583389660e-01 1.373882190299154371e-01 4.706427188850855758e-01 -1.611417354289294446e+00 8.401959898867773502e-01 2.357209674565132751e-01 -3.403301550545355103e-01 1.608406572977258697e-01 -9.091624118347810257e-02 7.202043748758207853e-01 4.365989085196265718e-01 1.088539245012842160e+00 -2.450668560405921126e-01 -2.264161670992606845e-01 1.873416641622650536e-01 -9.352478163927553378e-01 -1.235908391899912084e+00 4.589208744326424005e-01 1.920348099561249189e+00 1.316365244092630560e+00 -2.099235111342289961e-01 -2.185746400433533854e+00 1.432272501864020997e+00 9.959204133532926217e-01 8.074668902116090008e-01 -1.615428264469934927e+00 2.878617265525066360e-01 -3.466691032037992892e-01 8.272060585504762420e-01 -7.420580745718726723e-01 -9.800231454761535455e-01 -3.074455931809209064e-01 1.279817459767720322e-01 4.113990665564130067e-01 1.000448617678591390e+00 -3.817913153205956256e-01 9.676076317185072773e-01 9.204805002906661926e-01 3.278672791213761983e-01 6.283831659609355746e-01 2.015971031410172254e-01 2.443897970836634570e-01 1.143890787787764651e+00 -2.813388697815026318e-01 -1.350172718491802870e+00 2.270133545853969814e-01 1.092447117285892499e+00 -3.328323183828901244e-01 2.699881027080482943e-01 -2.117182257123005229e+00 -1.136105906443672486e+00 1.115179238433989140e+00 5.950397143861797522e-01 2.046398930130327365e+00 2.564170244749784389e-01 6.377123660771064628e-01 1.189891463653990122e+00 8.103498445553700691e-01 9.901552720542063923e-01 -1.322462744503974386e-01 1.007047238082429796e+00 1.231552528727891893e+00 -2.460583575941653264e-02 4.927445334502135177e-01 1.154421205811033690e+00 -2.977909927231019882e+00 -5.490328953574127313e-01 7.909466414410930568e-01 -3.412061711271950903e-01 -5.352154060120256629e-01 -4.132661824713351750e-01 1.735824237263954295e-01 -9.410693353173282816e-01 -1.101816929189474825e+00 8.665786725012273317e-01 -1.960110297882754482e-01 1.836681087182107930e-01 2.475130882791810594e-01 4.743982386787895522e-01 1.002454538640233039e+00 -1.398937534905790647e+00 8.981006724680583586e-01 1.662059027359132635e-01 -1.785495792959908290e-01 -1.880564755608164607e+00 -1.151090822297956340e+00 8.968290214017983208e-01 2.163809910975487971e-01 2.521306433195938390e-02 5.476122849968042550e-01 4.347548587023561950e-01 1.548481537292327181e-01 -2.338713971727307328e+00 2.038455942378289087e+00 -1.089354897623239504e-01 -1.253434700090023113e-01 1.607349387246405970e+00 -6.267720247136522316e-01 3.771258154033881316e-01 -9.397183476754802367e-01 -1.153243182430446101e+00 1.551752471692563196e-01 -1.996855973951489616e-01 -8.137289258096843669e-01 -5.856622283002385077e-01 -2.435411019092961205e+00 -2.828947058678697779e+00 2.556429993575652482e+00 -4.154441285483123636e-01 3.287993896712195219e-01 6.337581601405024578e-01 4.671799851228595202e-01 -1.165724804026711192e+00 4.917835335048754142e-01 -1.000624658860148480e-01 -4.167662589164494169e-01 -3.070459234938578419e-01 -8.244331156652856540e-02 -9.309684936375870468e-01 -5.029899552673849916e-01 -7.531998252814011696e-01 3.979633048531643347e-01 -7.715103177834913284e-01 1.213120306048283359e+00 1.671202167812323891e+00 1.090874503799056816e+00 -5.147119116180837173e-01 6.457268644830109483e-02 3.551140136660854707e-01 -5.979537923722872961e-01 -7.681841473600097281e-01 -5.275889330322084403e-01 4.678654172963480629e-01 1.591497664767461129e-01 6.131226237727607220e-01 -6.545546850213278534e-01 6.840484643653133023e-01 -4.377211158580255890e-01 -6.183972294043761364e-01 3.520534938224686387e-03 6.092642985903978792e-01 6.163189217061080388e-02 1.257055488488135753e+00 -2.935239065297793881e-01 -4.091737475290183612e-01 8.881931982472680565e-01 8.511502358218139275e-01 -6.100687703773063353e-01 -7.408082323215147147e-01 6.083356469246155029e-01 -2.173717345574321391e-01 6.064407145784648234e-01 -1.321547809769951121e+00 -1.382683086259939020e-01 1.247126321833756046e+00 1.242808382629237762e+00 -3.889852729585610014e-01 7.252774344181054378e-01 4.228208511780467971e-01 -1.228372935912584563e+00 -2.434973677116433477e-01 2.059469691699085114e-01 5.838256582900039904e-01 6.820694904038210327e-01 1.584693886754694192e-01 -2.642772888773953777e-01 -7.082129667857552935e-01 -7.066921171097678700e-01 5.796911173828052100e-01 1.115881420781776212e+00 -4.288048215012693620e-01 9.908379109635208071e-01 -6.324910953869549157e-01 1.140060000729096856e+00 1.877281699972517259e+00 1.050667185572746326e-01 -4.460368702801881247e-01 -7.411165522606976142e-01 -1.062713028086949674e+00 3.164070641920666005e-01 3.914636415533727098e-01 -1.238614285332524156e+00 -8.880607160185873816e-01 4.378597680831330385e-01 3.545929443181176643e-01 -1.378377387448942226e+00 -1.440969040110092525e+00 5.622838920283805830e-01 6.407947896245523856e-01 -1.429235816599026265e-01 7.808173233186109785e-01 3.378195835996525287e-01 4.107259868059791041e-01 2.010914392613883717e+00 1.989236567115643950e-01 9.370686614474540432e-01 -1.356026374847553839e+00 -2.724544071182060989e+00 3.114489489537945577e+00 -7.398729972043144310e-01 -2.438211676119556859e-01 -7.366648938091290288e-01 -8.606288895183346332e-02 -1.678758249965887905e-01 -3.142199670153015933e+00 -1.517560842876697569e+00 -5.555414236397691052e-01 -4.760522212394335262e-01 8.185077867237884330e-01 -7.335403652798516694e-01 1.532469870832491310e-01 -3.971137155750018022e-01 -6.430854656791731849e-02 1.010468878871734866e+00 4.225946707151880810e-01 6.682831345760715802e-01 9.138580754730823985e-01 -4.649269498199778416e-01 1.786642624851440875e+00 4.706549494316129012e-01 -4.668112999564136834e-01 -8.729965482385303455e-01 7.403370367497346116e-01 -3.101300352109895297e-01 -4.857026135512317877e-01 -1.838147491336715733e+00 1.028713852957308328e+00 1.011428486355271106e-01 -1.062116817417306569e+00 7.842112396263674068e-01 3.271385634401322018e-01 -4.861391972040719489e-01 2.027566991099588822e+00 5.980839274206040113e-01 7.538839742798023602e-01 -7.340313949942225413e-01 -5.442716802371339035e-01 3.714756329893934561e-01 1.700880424832329929e+00 6.237151252283161806e-01 5.599562404241343883e-01 -2.187788947120753225e+00 -1.770432918125107724e+00 -2.884775340457963466e-01 -3.274859455874568614e-01 -5.003175113678358654e-01 1.035631602820200392e+00 5.863597205216327657e-01 -7.479229605667258030e-01 6.603387461921371715e-01 9.655232105493118944e-01 -1.390429300291865733e+00 -1.557989992441354277e+00 9.379806516479068934e-01 1.342750961882396954e+00 1.266299811914609885e-01 -2.368792250535653177e-01 9.153850354287565994e-01 1.710385202818128225e-01 1.132216082249640071e-01 -2.061769387162125877e+00 6.727296693152958751e-01 2.139331887787597086e+00 1.153656413779273526e+00 -9.893553623463504643e-01 -1.153740862828786851e+00 -1.469238884559414260e-01 -2.772232844497293791e-01 5.633482650778677270e-01 2.911379654246503690e-01 2.123693062013249366e-01 2.867028442028231594e-01 1.027116912503878154e+00 4.804732196835594382e-01 8.709590781248939262e-01 1.524832964060285623e-01 -7.484076033139768214e-01 4.930199479154862008e-01 -8.959100738581302625e-01 8.407867065908720683e-01 1.222256914137736405e+00 -5.697918169251916382e-02 2.842644453402179971e-01 -5.734504071968795635e-01 2.196153838662671998e+00 -1.349885808003514764e-01 4.153157330067107078e-01 8.929482472190204412e-01 -1.267557318031228286e+00 5.497649241276009180e-01 -1.013331457658836809e+00 8.834217252757295968e-01 5.871425099179614637e-01 9.720045116935468466e-01 -1.089991955521839806e+00 1.491355214330674306e+00 8.401340925661934800e-02 -9.854725682989317059e-01 2.463115302409093488e+00 4.376604686018284451e-01 -1.080222330720212565e+00 -1.005723122848462214e+00 -8.837732149276289473e-01 4.063955678574421859e-01 1.569312968321165680e-01 -4.711038477021907700e-01 -3.400900173252897063e-01 9.142872679660338786e-01 1.852728172038492493e+00 1.281359213274699815e+00 1.228397450576874217e+00 8.612755305242411064e-01 1.344294024283282818e+00 -1.323644023017717386e-01 8.187302711763825291e-01 -3.386171328808508907e+00 -6.195539496044435435e-01 -1.117623701843446261e-02 -4.055050599661625399e-01 9.916826378178006385e-01 -7.435954196784393400e-01 1.588265776810084740e+00 2.292845250871247409e-01 4.208681683067770907e-01 5.913093402699504120e-02 -2.794481106105397780e-02 -7.446860571973297205e-01 3.018682904177781623e+00 1.181415135139968653e+00 1.790612427652869432e+00 -1.729054020069994424e+00 1.396928596639923859e+00 -1.480359649581225900e+00 -6.147478637431933457e-01 -4.991349218867214832e-01 2.053620431203613705e+00 1.686383837043297085e-01 -1.186749471389474175e+00 1.427676277329227972e+00 -2.599033733997546114e-01 -6.968006549903834612e-01 1.976193742797323738e+00 -6.811365205609852813e-01 -1.222640317764170703e+00 -2.951000262551098929e-01 -5.922042107923877197e-01 -6.332503158344164884e-01 -3.330023109096656442e-01 6.956419090710318220e-02 -1.342824200011861313e+00 -1.684856587669439465e+00 2.902095046590934535e-01 -1.858588367705245492e+00 6.226970663461617317e-01 -2.369705803288230106e-01 -5.917844108907384104e-01 -8.832537423287943890e-01 1.025626800264825667e+00 -1.554842477997491645e+00 8.392673159074235389e-01 1.202669042750011963e+00 1.996694206679201944e+00 -6.639671299945987260e-01 6.397224443467773580e-02 3.443195887380789411e-01 -6.494754221705659747e-01 -3.351149444593329307e-01 -4.034389158429013134e-01 -4.747621849392961724e-01 9.008041041389859283e-01 2.592712585275733228e-01 9.130244209698191726e-01 1.217882582446283113e+00 -7.917561173219942461e-01 6.557543801170271358e-01 5.979409864612810210e-01 -5.345237588976365500e-02 5.313324578802483544e-02 -2.917763529681210444e-01 1.571190853963083667e+00 1.034176855513149640e+00 7.155396458347569599e-02 -1.277542058764375432e-01 -1.212771219751294316e+00 -1.807136683200523675e-01 -1.866297474216947583e+00 -1.110803716933698615e+00 -1.074229372379993247e-01 -1.250866544651746626e+00 -2.256400452750235708e+00 -8.451382044106001135e-02 -1.526893413254534204e-01 4.226433873840680366e-01 -1.989718667760486878e-02 8.062481146902039653e-01 -1.421729271936385430e+00 4.376620221014404510e-01 1.446030803813128873e+00 5.260188134607354238e-01 2.860478934279269136e-01 7.921743393960622992e-01 -8.248008549683977231e-01 1.474397647670131262e+00 1.376740560362108345e+00 -1.258476562071488281e-01 9.162123668863209058e-01 -1.214683909732450662e+00 4.467693434244642825e-01 -7.582930117766419065e-02 -5.818420457912708565e-01 1.521494086165649795e-01 -4.450038770672419819e-01 6.264153210606018818e-02 3.105012828450119389e-01 -2.428408089453285790e+00 2.162169413486902059e+00 -1.843704178720784737e-01 3.635973199943264011e-02 2.216836583465275012e+00 5.820334322622128242e-01 -1.270753881507554528e+00 -7.624972846984185981e-01 1.213617928389876921e+00 1.320128874863554458e+00 1.513109023127999553e+00 1.337704067353522319e+00 9.829965856901935473e-01 1.639222891233365065e+00 -1.123990912720738422e-01 -7.163607083807803644e-01 -3.481132620055395477e-01 1.001265957765393289e+00 -9.291645547917113390e-01 1.291563853408303153e+00 -9.166369122058897201e-01 1.644884812370026317e-01 -1.136382447603850210e+00 1.103544983321398831e+00 -1.100721814165875889e+00 -4.341679979554186608e-01 -7.061115160409349445e-02 -5.097490699580600193e-01 -1.496285744855292643e+00 1.161846689728164961e+00 -5.566866584352603287e-01 -9.996760672560895955e-01 8.991190345362141123e-01 -1.262878227154550448e+00 6.852575954740224295e-01 -3.400208637960857594e-01 -6.582439454182044125e-01 2.400261673215572378e-01 -5.329087016209028693e-01 -4.177563706012540901e-01 1.987184839170090145e+00 -6.238105953528925163e-01 1.616224921789025659e+00 -5.429827868153595805e-02 2.215203419127997897e+00 5.486447279855829473e-01 5.332436408726594079e-01 8.246788808094112078e-01 -5.106862102558143990e-01 -7.026516157707131116e-01 -9.226752960210591326e-01 -1.077984831089719292e-01 -1.876049084594503744e-02 -8.834687494055578627e-01 -1.321179167482632866e-01 -1.931091896329302449e+00 7.489499680692793260e-02 1.564736080394939499e+00 -1.804826935227506479e-01 -1.658017639283683842e+00 -5.612642704873933575e-01 -4.216948533300483026e-01 2.358597621422549029e+00 -6.054964517882663877e-01 6.335192239771835210e-01 1.611527941260085139e+00 3.189280673882369799e-01 -2.261150607868156748e-01 6.113138539077859201e-01 -1.132555499419410708e-02 -5.001986199339162296e-03 1.366775378821327491e+00 1.461688574359836512e-01 -3.812327892676176111e-01 -7.806502845362917054e-01 -4.046022848896764779e-01 1.796774854136439004e+00 -2.021038477038019643e+00 -9.172804607558104895e-02 -8.870152504678471272e-01 -2.498476235615243457e-01 3.822386136132879808e-01 7.254476349918098643e-01 2.627787751755916723e-01 -3.900645880240110608e-01 2.005191058920266389e+00 -8.876947607422959463e-02 -2.926709786015074810e-01 -1.726494714688736831e+00 9.406070369857022495e-01 6.018874169648710248e-01 8.691606484695353352e-01 -1.354074675018918650e-01 -1.483210662934414614e+00 1.744649904503667415e+00 5.034234933492514052e-01 3.055603217263501703e-01 3.074873991102217707e-01 -2.564349696117367738e+00 -4.038137796405468771e-01 4.401024426621545915e-01 -3.497724538655367921e-01 3.956073213924456156e-02 -3.312777965012756454e-01 3.512909028898996699e-01 5.305929145477651376e-01 -1.475301834729396244e+00 8.767894319360135524e-01 -3.898353635669421502e-02 -4.031302947713984453e-01 -5.462945240415855164e-01 5.038194411574457021e-01 1.524566373384188323e+00 -6.366095762575034733e-01 1.132033076723373277e+00 4.523282728079077164e-01 -3.739147926579982073e-01 7.735114554973051559e-01 -5.353926306912258903e-01 1.635017364753237779e+00 1.825491320847202337e-01 1.534286453549429108e-01 -6.674230540122231270e-01 -3.910669664225730480e-01 -3.571959137191625666e-02 4.195894744256050690e-01 1.468872447411789350e+00 -1.085672241872716492e+00 4.670643416880567583e-02 9.047390457520521068e-01 -5.012258258566409941e-01 1.021401028075443751e+00 2.033245769200100916e+00 -1.334277350439375232e+00 -1.980711370682525230e+00 -1.700803876167930273e+00 8.044465423076812075e-03 1.473764616052105403e+00 -1.021969023119190800e-01 -2.214336782770590872e+00 -1.019750950499759501e+00 -2.156356801418870539e+00 8.885387059157051626e-01 4.845272924053090069e-02 -7.114788536469425217e-01 1.572600282987633769e+00 -7.378103780713477500e-01 5.562335690564617491e-02 -6.623527130636793769e-01 8.585424339475770106e-01 -6.202046802562884986e-01 -7.242990863133228485e-01 1.181641626684597046e+00 -1.012842802535777409e+00 -1.945325548879488275e+00 -1.347637790966222049e+00 5.609858772394983317e-01 -3.433842253339864595e-03 -1.452451919464492036e+00 4.067900576086105890e-01 1.172522026670424600e+00 7.969835111949983286e-01 -7.321631238072358050e-01 9.287313971305166671e-02 -9.898150191665783248e-01 1.037292243128568880e-01 -2.205531378914870611e-01 -5.643320645716469741e-01 6.637491388711523610e-02 -4.244928732834032242e-02 -9.603221080619511740e-01 7.441820285901872278e-01 -5.182633230458238982e-01 1.012502358269960157e+00 -5.967711936349570645e-02 -8.710889996543526304e-02 -5.181137307412317927e-01 -4.172106373775820165e-01 -1.764163149144319487e+00 1.087142411033970246e+00 7.206651298879594714e-02 1.563925090655405303e-01 -2.068553767186610270e-01 -2.250287572195083519e-01 5.254496689570971046e-01 -5.897122815409460150e-01 -1.427912883836212898e-01 -1.669289398470349683e-01 -1.505023153571322103e+00 -7.290536585944903392e-01 1.314767390099260691e-01 5.943575699297057868e-01 9.590164021551156326e-01 1.317448526157524551e-02 -6.827085747811929839e-02 5.878767413309579082e-01 -1.029113534684969605e-01 -7.623712255875582100e-01 1.326127203774079666e+00 3.959213607829296655e-01 -9.280162143191893476e-01 2.186575260454090008e-01 -1.581030326491257298e+00 7.862238181756272537e-01 3.944845232536422497e-01 -1.499171552898576065e+00 9.519104221897701779e-01 4.272947074474932605e-01 -7.952669570327555171e-01 8.926035435284419561e-01 5.915117782051808604e-01 1.261023217611096925e+00 7.967653376054441017e-01 -3.241035337580239761e-01 7.430624569109677280e-01 1.961184017006057101e-01 5.080268287492849533e-01 -1.772918677355197037e+00 2.212060081883469587e-01 -2.735296646097316597e-01 4.324157655176273374e-01 -1.107828591939898688e+00 1.251469183754633896e+00 -3.452510533106961654e-02 -3.882321542762465216e-01 -6.207135890653957544e-01 5.005395350968063761e-01 1.114651400402783210e+00 2.661541514936293096e-01 -1.269038634614486627e+00 1.751614111246669214e+00 7.665584488233569971e-01 2.018635891696118900e+00 -1.366349013260856893e-01 -5.258495125852890029e-01 -2.562122387151218317e-01 4.065994417696010554e-01 -2.978959042411289098e-03 7.391082202244184662e-01 -5.202214397713799121e-01 1.699297244121011241e+00 1.223748991898770511e+00 6.881238631637354164e-02 6.283011252460348750e-01 -1.784535455726514952e+00 1.248006865476908978e+00 -8.213490303499976219e-02 6.222038565843259761e-01 -3.087401521628670986e-01 2.130618043970544218e+00 5.732188967540601254e-01 -1.640869345043934405e-02 -3.596586128914496805e-01 -1.633568285470092363e+00 4.243224669992607945e-01 -4.632729064095735816e-01 -6.151440578207616472e-01 -1.093641732086206408e+00 -1.088105689364432971e+00 -3.998242123560893924e-01 1.310655522668739748e+00 1.331264206042003462e+00 -3.553998010221068315e-01 -1.077665950771001135e+00 3.769128204082129452e-01 -9.448084859312355643e-01 -4.726997450501226328e-01 1.459705079389362892e+00 -1.080450947005051177e+00 2.290747147001119532e-01 5.300258227669462086e-01 7.174271474219948708e-01 6.459267393504407595e-01 7.353169654886509976e-01 3.418561316962932806e-02 4.393219678508002435e-01 2.611048627936861655e-01 3.315186099827023281e-01 1.740429837824948867e-01 -2.381694863722834954e-01 -1.661025698018957275e+00 -2.645737201131501126e-01 -1.023840775507776357e-01 8.442631407711768121e-01 -5.863406982072191242e-01 -8.332964120445044420e-01 7.783210953036590052e-01 -2.274030062139615893e+00 1.589784815841913668e+00 1.879441630380979944e-01 -8.334893823399577295e-01 7.711821109945680153e-01 4.950069512297577412e-01 1.143601936308281386e-01 8.380647346908042250e-01 -1.541558202322980797e+00 -8.775802126240903611e-01 -2.676721834235382680e-01 -1.046675075699399771e-01 -9.664996590304950619e-01 -8.675923662894136079e-01 1.190310349849393878e+00 1.613354121415238485e+00 -8.337637179508836094e-02 4.323506132564444160e-01 1.764637032278342232e+00 1.107627278596476472e+00 -1.124869995906492726e+00 -1.469102296482636683e-01 1.163801068026925067e+00 1.443359403480500847e-01 -8.679012859853874051e-01 1.989824437487167641e-01 7.233572787622419842e-01 -5.214666922486533851e-01 -2.356458658856988853e-01 1.964235435955028697e+00 -1.142329268993190983e+00 5.960693010505416778e-01 2.025631325819907236e+00 -3.675585074185241941e-01 1.261828221179332188e-01 1.993249650637975157e-01 -8.197650354290246799e-01 1.319482050340589741e+00 2.613232677929560113e-02 4.199008898624610048e-02 1.250169524559508805e+00 1.592251111388277129e+00 1.605169810746383652e+00 3.325895805710972208e-01 -7.306237913396170791e-01 7.824512502149628679e-01 9.577807638584657779e-01 2.279570805491361596e-01 -9.704976005640792991e-01 3.852960915215463134e-01 5.419240359748520586e-01 -1.548931082399711334e+00 1.931321929215424449e+00 1.179035493869330375e+00 9.230464714010998550e-01 2.654615214566343195e-01 -1.148352891931722075e+00 -2.366562416238632560e-01 -9.942689308329768494e-01 -6.687502268130383065e-01 -8.257177116074385648e-01 -9.802383190445866992e-03 5.488058557708097585e-01 7.568592009502042028e-01 -1.421212294615373573e+00 9.227330667656069574e-01 -2.766608531183109565e-01 1.401974033563595290e+00 -9.316177002271412988e-01 4.030326413524086826e-01 1.940403114236211257e+00 9.04465
[truncated: 3,648,109 more chars]
