# Supplementary material for: Bayesian inference of kinetic schemes for ion channels by Kalman filtering
Source: eLife. 2022 May 4;11:e62714. doi: 10.7554/eLife.62714 (PMC9342998; doi:10.7554/eLife.62714)
Supplement: Figure 7—source data 1. — Each of them has 10 ligand concentrations. The number in the file name reports the amount of ion channels in the patch. [file elife-62714-fig7-data1.zip › 5000current.txt]

-7.179485871592899970e-01 -5.479031344617128763e-02 -1.832770111732727747e+00 -1.028693179861233542e+00 5.200475579637807710e-01 -2.460018522261714580e+00 -9.614963601847690278e-01 2.748243369933793812e-01 1.234149818133809320e-03 9.449081847416277435e-01 -8.304210987217330864e-01 -1.939994563949163364e-01 2.696296225942246050e+00 -7.291910030155833722e-01 1.677738925227953315e+00 -8.378565544191912684e-01 8.224539742402499076e-01 -1.426964841674689843e+00 2.972133842263362524e-01 6.333506514953465283e-01 -2.095847881499118548e-01 6.627868019491734985e-01 5.941245527556283240e-02 2.692758476852976091e-01 -2.734587808542585097e-01 1.481766138045709891e+00 -3.840638664770833488e-01 -3.215943092904842704e+00 5.541486839767538752e-01 2.906027172428054528e-01 1.110903451441002776e+00 5.761555079600898521e-01 -5.836922181208198390e-01 -1.244431985942856533e+00 1.900736237402704809e+00 1.865760346183707452e-01 4.265321066533247496e-01 1.214292711351304677e+00 9.601805628160903217e-01 4.030068965049550811e-01 -5.474827688528821623e-01 9.053809571434995318e-01 5.779474002028440749e-01 -5.580921828715861288e-01 6.676844299716609976e-01 -2.476041014638355742e-01 1.822859757874608910e-01 -2.638610690780423540e-01 -1.078621893989137659e+00 -2.630857428993779168e-01 8.842311951484727039e-01 1.105534424082843303e+00 4.216630207264331354e-01 -6.638461683811300862e-01 1.008014888092113870e-01 -1.599849949892259982e-01 6.709902358940725842e-01 -1.782695261185621716e+00 1.905789598097865911e-01 2.794039775098370870e-01 -8.360067945563494085e-01 1.820944283191889390e+00 -2.979899333110041515e-01 -1.791715207417222400e-01 5.322129701469300311e-01 2.360628237594856405e+00 5.245186268696181431e-01 -1.408160170819539481e+00 8.674274226096747586e-01 1.103731489197659288e+00 7.589188668982926878e-02 -6.630550509136948767e-01 8.103372065991260031e-01 8.284882457632450903e-01 3.517333332524454903e-01 -2.878123036212012931e+00 5.380047600118621487e-01 6.177522368122021490e-01 2.745722062984637724e+00 -1.013000275152780238e+00 -1.556525794216572889e+00 5.051859690564142191e-01 -1.006768549155694914e-01 -2.283191266570866185e-01 -5.362821847815198995e-01 2.092794937754640372e-01 3.431665874046648246e-01 -1.545133761037134734e+00 8.357150617473207976e-01 -3.558738254756875774e-01 -1.516157040072051210e+00 2.850571529024442108e-01 1.988169362822318209e-01 1.114420562472194787e+00 -1.604274436183677599e+00 -2.628846368844265369e-01 1.319456976453334957e-02 1.079633301322145078e+00 -8.175471004525219909e-01 -1.172076105986702838e-01 -2.466184227714119936e-01 5.941492923423835615e-02 -4.431400858783384189e-01 1.012272032741595273e+00 -6.404301447219108434e-01 5.237665378030416097e-01 -7.455692815991230016e-02 7.940149562327998289e-01 4.181517808773175249e-01 1.446958895266461598e+00 1.417897137690399045e+00 9.954024495357843838e-01 7.854758996777456703e-01 -6.256263999457475355e-01 2.642543591213232790e-01 -6.837739477417501543e-01 1.317815034689609144e+00 -3.489685766578164983e-01 -2.140915809404539516e+00 8.000032471705145753e-02 -1.180437614555365222e+00 1.314491377127703364e+00 5.470453004716465673e-01 1.216510255181769917e+00 -1.015324377535015837e-01 5.966576113350598176e-02 -9.241558665493703195e-01 -4.062221916857415849e-01 -1.675425702586819665e-01 -6.478670289662290249e-02 -3.550521828221102072e-01 8.355374431468517438e-01 7.590505984183025801e-01 -1.017047967961394406e+00 1.540323520466082563e+00 -7.502445880212745832e-01 -7.925225938893756261e-01 3.564031027793790329e-01 4.762980414547739461e-01 -6.328615863976699840e-01 7.931784272514066370e-01 -7.822431559582986027e-02 4.648486662992314389e-01 8.246537590442291898e-02 -1.188477830231466470e+00 -4.908938730840889386e-01 -6.753520807305531948e-01 1.479820948695035332e-01 4.829239966898780656e-01 1.650429533294109075e-01 -3.402721309461600452e-01 -1.070559672444258537e+00 3.209504186218641308e-01 2.409868880984074313e-01 2.431613634013715941e-01 -1.340409948596364142e-01 1.080143879355071057e+00 1.932351835146689290e+00 3.668949406067680274e-01 9.154280212609922085e-01 1.570159006819998648e+00 -6.351110193668993986e-01 3.081195516294599202e-01 -7.199768140642583969e-01 -1.268862450162591415e-01 -3.968959673625336859e-01 1.324353417832640156e+00 2.251708312034601978e+00 -1.762823713131326020e+00 -5.214580174539426016e-01 1.669829202510261790e-01 6.086918006915017498e-01 -3.574003704174005813e-01 6.760596871016592013e-01 -5.475446946036719442e-01 3.234298458708671498e-01 4.485062624988843116e-01 1.004857561636789187e+00 -1.343538342371671801e+00 1.141682467684827840e+00 5.902018912935115269e-01 -8.608862419804229338e-02 -3.742955690815016334e-01 9.100027317315511066e-01 1.489192446145412685e+00 2.482510388806783652e+00 3.421214791205092198e-01 3.739634778514028812e-01 2.358123278992800380e-03 5.578782931544015167e-01 1.921211917072562336e+00 -1.278263160142626420e+00 -3.403339842353812761e-02 -5.668072398731572870e-01 9.625244831314024030e-02 9.487294004802279135e-01 -2.844526795052469970e-01 -1.501239714101093803e+00 -1.397403557066494661e+00 2.700412235055549282e+00 1.032501744948601141e+00 -1.349670684019542266e+00 -2.069392314853736536e+00 3.521787400642201193e-01 1.036142470035178897e+00 -1.854638686932175151e-01 -2.384549477704438203e-01 -7.344218349846235450e-01 5.362917035202559024e-01 -8.017022852271860067e-01 -1.869571781268349886e+00 -1.341307081052906858e+00 -6.787474050159973959e-01 1.087715247062120527e+00 1.544467737899649862e+00 -9.889039295721975265e-01 1.495571406997145303e+00 -8.723666854722814668e-01 -1.539685399018868826e-02 1.369188042414197337e+00 -2.215630140221424293e-01 -5.762791492185065367e-01 1.351092373923090229e+00 1.625608793426718268e+00 -5.135202829423409776e-01 1.140879508054821967e+00 -2.410427562943382451e-01 2.628016695670037928e-01 7.909153347065819295e-01 1.660874468633916745e+00 -2.687580139594393236e-01 -1.494642311831472670e+00 -5.036499001381707918e-01 -4.724423001319359439e-01 5.394056954013020100e-01 1.707443324140759833e+00 -2.144241467844521853e+00 -6.663135534137071270e-01 4.387634174180321533e-02 7.515979729703498036e-01 6.017862820419155323e-01 7.083284753061014349e-01 1.449543409714612707e+00 1.743374774829827389e+00 4.223931158061262625e-01 6.348856141442368872e-02 2.295409162438149242e-01 -1.775445754334235293e-01 -2.388461767127063318e-01 9.827164013467123427e-01 1.039233304500510324e-01 5.423385969237655146e-01 -1.091730100510698159e-01 -3.392627598533258237e-01 -9.870653542887966037e-01 -7.862794851671653928e-01 1.245742077505876066e+00 9.026326149562693274e-03 -1.424059347128183051e+00 9.586484292460321077e-01 2.997111784787764854e-01 -8.555109714858613046e-01 2.498610665249090257e-01 6.641856833182133713e-01 -4.445757712739838163e-02 -7.447365399601597880e-02 1.111893191211985044e-01 -8.904909364075616063e-01 -4.569506036320293285e-01 -4.321220745681540049e-02 -1.474985415959385815e+00 -5.376336848067817531e-01 3.498424619486054876e+00 -1.387349647172298805e+00 -3.280513115095842758e-01 1.955813527215221281e+00 5.715829358917903225e-01 -5.020578637114292420e-01 -1.108223565699613777e+00 3.172533221155901528e-01 5.102471209975635302e-01 -4.085717643314720759e-01 9.843471611108407515e-01 3.562120703977463276e-01 6.345047827356216086e-01 8.526695113190977393e-01 8.332713162350633418e-01 4.248945061552844571e-02 1.259799175568820928e+00 1.043553749798417085e+00 -8.245183167309614314e-01 -2.038100099763342055e+00 -2.826281209735728717e-01 -1.163018650063583070e+00 -2.250274824063326129e+00 4.054731356876420389e-01 4.794384935558744232e-01 -1.092119593807238803e-01 -1.957141451919401254e+00 -1.586928905067110096e-01 -2.517250809615615426e-01 1.457426922448244733e-01 1.607059204003452368e+00 5.326058237542620477e-02 6.956489774514972302e-01 -1.808272467457902044e-01 -1.988015702752728431e-01 -2.332895864242278197e-02 1.657440094419149190e+00 7.530015203671118762e-01 -1.733695096428746973e+00 8.378280373153269567e-01 -1.656281725709933816e+00 -1.442045427139710512e+00 9.235708972830524166e-01 -1.553930441961012821e-01 -1.430604591483020327e+00 -6.019633331742390431e-02 -3.304478559416965666e-01 -3.202616314341826254e-01 -8.623713418791573160e-01 -3.384449340439073528e-01 1.318303789301489726e+00 -9.440436706347236084e-01 -6.459691706983234916e-01 -1.969994715014029119e+00 1.359792691492553551e+00 9.325682437104295675e-01 1.969689695653113581e+00 1.934261360035070210e+00 1.959063664847779718e+00 -1.772688168115074792e+00 -2.352978239067501143e+00 4.826038744930535862e-01 -1.429849364258882982e+00 -7.035811192199051822e-01 -1.325800121225361616e+00 1.801581552392213181e+00 -4.275520258370187343e-01 -3.632132569445412629e-01 -4.652057206581069471e-01 -7.886083082754222762e-01 1.440826090914251623e+00 9.484028931118742012e-01 -1.219017376883367199e+00 -9.001252863223159206e-01 7.118322918412970379e-01 -6.462541390841601840e-01 -1.825982317871257254e-01 -6.386715883943969718e-01 -5.338040838045576830e-01 -5.042282060358652673e-01 -1.934293291484982802e-01 1.136812709733171278e+00 -1.959717556451756382e+00 2.241581485503091886e-01 1.097659502578707924e+00 -1.235595581963507689e-02 -6.420021016469530384e-01 -1.390994301348294160e+00 -1.535096873416445851e+00 -1.984422499699908804e-01 1.086439774704196504e+00 -9.633336495570939961e-01 -6.503025676929513610e-01 -1.656669372503359883e+00 1.350275650132698457e+00 8.656813200568391764e-01 6.928625998728327184e-01 2.146612401974246354e-01 4.848236647919710318e-01 1.094912598102598222e+00 -3.703771248864441423e-01 1.003353520756148365e+00 -4.073108255838391034e-02 -5.684313861528369483e-01 -9.294629166583210367e-01 -8.460569680269014459e-01 6.653286009341570217e-01 4.043843533362995180e-01 1.015016201235171334e+00 5.919863485767068965e-03 1.613872135082357939e+00 -2.463537047502845745e+00 1.404752834702424069e+00 9.780939601537586015e-01 2.111347733307650021e+00 1.790143376955443122e-01 1.342981935478680944e-01 1.771599947771840711e+00 4.036290281130676116e-01 6.981284056632883206e-02 1.376150877204117551e+00 -5.428703429485730592e-01 -7.436476187355665901e-02 -2.376916400540458885e-01 2.155533769236699815e+00 -1.015689493591377834e+00 -8.176604360972554719e-01 9.954158738014159402e-01 -1.637043740586169565e-03 -9.986535297557921353e-01 1.188509290720261902e+00 -1.208558807452666306e+00 -2.256135244920358662e+00 -5.293400871731533952e-01 2.870831379052085075e-01 8.645897643155358026e-01 1.528286960649467119e+00 4.097656155363454955e-01 -1.361949151450786155e-01 9.018231563730758626e-01 5.527406626092850050e-01 -8.586348010891893534e-02 -1.717537779798647760e-02 2.928816894383235447e-01 -1.692949265646962187e-01 -2.467194163121826100e-01 6.840229692539347983e-01 -1.918534730438011815e-01 4.403383838138902329e-01 -8.951972228648464869e-01 -1.523525551842838999e+00 1.354124541373501023e+00 2.474460439140800661e-02 7.641089688562187066e-01 -7.822184123665789635e-01 -9.235212558283022455e-01 8.540236703113631700e-01 -2.276695967646323593e-01 9.142477588069790606e-01 -4.192417269930666657e-01 -4.257577013217503370e-01 -1.618105706123967646e+00 1.115973774569424259e+00 -4.654366119016744019e-01 5.814570151305074042e-01 1.114830573893872634e+00 -6.984820012115466881e-01 3.092679762221794526e+00 1.360049760393017948e+00 7.647486289164883155e-01 -1.376771896781859572e-01 -7.036535492301732031e-01 5.800890227015486067e-01 -7.139685771045484186e-01 -2.270217586578361091e-01 -1.631693999751911095e+00 -1.149206954826237533e-02 4.166244963333526341e-01 -7.732052962202070612e-01 -5.044868065457699391e-01 1.038091243012630338e+00 -1.010353784703470259e+00 4.534245381152683940e-01 -4.284101453313903241e-01 -3.063490900636687275e-01 -1.010036965431879152e-01 7.899960143542825719e-01 1.019216752435069262e+00 1.232224600836008710e+00 1.153123473131075993e+00 4.808060483375231065e-01 6.181266952507866730e-01 7.365890175185402233e-01 1.952554618869346781e+00 1.132052191878698100e+00 4.332251217819749201e-02 3.838095588926431767e-01 1.535304379432998578e+00 3.415263537610928046e-01 3.842233250858462790e-01 1.533227122972722900e-01 -1.288147757113469738e-01 1.209429360393542985e-01 -6.050163131085393164e-01 5.039167362333374367e-01 5.378464604649826342e-01 -1.461191829552942689e+00 9.211039074016443007e-02 1.204195683357481284e-01 -4.534611437306829140e-01 7.741184758646252329e-01 7.524584265392201265e-01 1.180712614620673007e+00 1.554063528660683424e+00 7.236800048054803369e-02 5.751723376816526567e-01 -6.831168875892736914e-01 -1.680007023391063559e+00 2.555347983504187570e-01 -1.723953051280865401e+00 -9.431308295276756848e-01 1.663484137390925488e+00 -2.815508144641151178e-01 -1.265985940644324570e+00 1.793831497919118056e-01 7.277900295146453313e-01 -6.570222952881348277e-01 7.037683734419436510e-01 8.954932971559379506e-01 1.498541430103032868e+00 4.065368871264097295e-01 4.257171499221835687e-01 -4.323005604108812738e-01 -1.223378917465641896e-01 -2.036341951228008151e-01 -9.221232414820473844e-01 2.273978903318740197e-01 -8.265003567989456235e-01 1.050362161537450767e+00 -7.286424689808594923e-01 3.242947743660797300e-01 1.934038364758065898e+00 -8.388870759925872722e-01 -2.515258179186255383e+00 -4.883240418222390411e-01 -1.693901725734936248e+00 1.437421240975573999e+00 4.163282756363286263e-01 3.719073475912060833e-01 7.234444008432333595e-01 1.708931551433255258e+00 8.292403082065248343e-01 -1.177467763547870305e+00 -7.200439257349185995e-01 1.631014122948457323e-01 1.197579836370290085e+00 2.810618495212464651e-01 -1.003599107526767176e+00 1.239930628047284239e-01 9.597727178750510291e-01 -5.084480204077408416e-01 -4.749454429050833926e-01 8.693709376465956762e-01 -1.049510493999168625e+00 1.755849483172985170e+00 5.235770622652630157e-01 6.529978938444044867e-02 5.078820971370557880e-01 3.131249437800859292e-01 1.331877763849239171e+00 -1.584339053985415635e+00 7.731759263131331439e-01 -5.417291784831625989e-01 -8.484457671816348912e-01 -1.829062813259195952e+00 5.419234284561873505e-01 6.656193356630760727e-01 -6.694322541343061816e-01 1.907725617534577478e-01 3.743508612643826061e-01 -1.962227470404203755e+00 -9.061676854987308349e-01 -1.057817236110682346e+00 -6.479592907784893496e-01 -6.805750291879701930e-01 -1.181123035292398038e+00 -1.501662553881939921e+00 1.303180690028994171e+00 -1.836543712879835089e-01 -1.145256776165924695e+00 1.331981547394157417e+00 1.692681905266200992e+00 3.149371286490650901e-01 -5.017861565407769620e-01 5.766864558860032020e-01 -8.225566647414096488e-01 -1.127663281631086090e+00 8.557788388848492911e-01 7.394319591884794818e-01 9.532260938348803281e-01 -6.952581390325465183e-01 -1.197180988207863006e+00 -2.587798857488780246e+00 -4.853349007492125944e-01 1.236720428795634596e+00 -4.396420360538086936e-01 1.733889838135590777e-01 -1.832564087758852267e-01 -3.226345637996725357e-01 4.747268147003412819e-01 3.781073510955036965e-01 8.271877563013144696e-01 -1.993227689105137701e+00 -8.336222216784952010e-01 -4.170360145688622455e-01 7.991385601294825891e-01 3.975369601514781581e-01 -5.964664499415058829e-01 1.039769633362260581e+00 1.138457133514375164e+00 -1.200304437822080628e+00 5.322088982940926805e-01 2.722062849999736134e+00 1.447753998464561098e+00 4.285404785375503400e-01 -2.144295253991413297e+00 -4.165426517614740504e-02 -8.769017677374861819e-01 1.231848685293098544e+00 -7.300796086394324008e-03 1.463453883570939196e+00 -3.729889038282397373e-01 -1.510761673496633928e-01 7.942625471650710534e-01 1.676759712254258794e+00 1.044346189590575680e+00 2.251755970931782258e+00 -1.508260840489425991e+00 7.284106990913425950e-01 5.625882739033899460e-01 -2.117311896053346576e+00 -1.650351895309850603e-01 -5.056252970000997271e-01 -1.401867897596479340e-01 -4.870965721423524686e-01 -9.364889492156428519e-01 2.447640895230029923e+00 -5.289614012960115463e-01 7.477363722880839836e-01 -6.885061919453787649e-01 3.368559862139626770e-01 7.472529776993394046e-01 8.372680283907357746e-01 6.204786142663301085e-01 -1.563855700544906080e-01 -2.434374662708357617e-01 -3.038862228212889871e+00 4.037803562795099221e-01 4.250770059117873201e-01 -9.775435540866647122e-01 -9.103183331669200129e-01 1.160637220595808206e+00 -3.386331178512916318e-01 -2.737780459730128513e+00 2.350433690971140077e+00 -1.390478345956139394e+00 -7.056655150288613232e-01 1.260912461149478747e-01 -8.703640244930351821e-01 -1.888770280612935615e+00 1.109661173458421191e+00 3.220660431855558170e-01 1.710243328298494403e-01 -1.142162780744815143e+00 1.057200273313629202e+00 -2.637871377089976987e-01 -1.274691627522380966e+00 -4.464898242463365419e-01 -1.518272347061750960e+00 1.762325907377352563e-01 -8.896028573882958090e-01 1.413803142868574891e-01 4.136393994168749422e-01 1.764998525600105506e-01 -4.199719252231374350e-02 5.787954484909250130e-01 8.419670721088243770e-01 9.611671709496192317e-01 -1.541017241428829454e+00 -6.039426564710310696e-01 2.148791224665522470e-01 -2.173964117697627429e+00 1.152898888306624903e+00 -2.527589160753496711e-01 4.421718408233936692e-01 8.392570610751665106e-01 -6.069151736667561803e-01 1.835720325923619001e+00 4.528003213809966843e-01 -1.188666234691842849e+00 1.477072518460261996e+00 4.380286278413737105e-03 -6.049037782419720566e-01 7.194600114623540543e-01 -3.757190966784623720e-01 -1.070875568325175164e+00 2.885813884026100951e+00 -8.897851399224939728e-01 1.045235415005291574e-01 2.254328712748640662e+00 -2.818881657532318896e-01 -1.513657445823942238e+00 1.901253788281800361e-01 1.099479712206225201e+00 8.140605574009067424e-02 1.265853529430669422e+00 -7.391072560143580050e-02 -1.216576513412555016e+00 2.229706181690828792e+00 -4.230624785964579582e-01 4.485091088825907124e-01 2.238229666543686491e+00 -9.420594899373969655e-01 3.566527736192831588e-01 5.356638434240452717e-01 -7.857881361971726930e-01 1.922024150801952824e-01 -1.325694162796044129e+00 1.349970442972971418e-01 2.793129255497046048e-01 -2.449513935730357195e-01 -6.437908271200265542e-01 1.575415786393527195e+00 4.715808977084049447e-01 5.100985980045654733e-01 1.000435031976704969e-01 -2.077516073011531073e-01 7.167304255702910964e-01 -1.082595170683126225e-02 -5.740304181140870599e-01 4.062875931051166956e-01 -5.662208823421562842e-01 5.319966097612748024e-02 -3.613305844207235218e-01 1.637366961993088177e+00 8.426838826979949904e-01 5.525711695689262681e-01 -1.189405338429614822e+00 2.848884881662965829e-01 -4.443398255391731722e-01 -2.976624973646611605e-01 -2.080558613622189856e+00 1.481153986445181481e+00 -1.018602617252870157e+00 -1.798958494854664414e-01 2.367818600578514232e+00 -3.200875385102847637e-01 5.153782545597390685e-01 3.225597322159450830e-01 -8.407294129424637275e-01 -1.022539769536730425e+00 -2.262319060369401225e+00 -1.159945251075857220e+00 3.843725024385741817e-01 -3.572819954431926126e-01 7.824180426101157160e-01 1.629921763573896731e+00 3.558785313481787060e-01 -5.479380640126190194e-01 -6.463002366141055999e-02 -3.888250214637357649e-01 -1.047268310356886722e+00 -1.198316550295427163e+00 -1.387032650397111322e+00 -7.417816811565742796e-01 -4.214736877522808345e-01 -5.091869472638711480e-01 -1.155864775062989853e-03 1.137526126157885509e+00 -1.740488392786966598e-02 -5.512249183010982101e-01 -6.678903267717993808e-01 -4.629493929236664918e-01 1.062354077214600068e+00 -4.572440765921214623e-01 -1.597434618573304155e+00 4.538694616303325102e-02 3.480054466063216556e-01 3.700259988544370438e-01 -3.962362440042946909e-01 -1.050283748257941241e+00 -2.391066046393186095e+00 -1.622764275102446696e+00 -2.599336837562157831e-01 5.520266810257464796e-01 -1.031688201301809826e+00 1.476290517114097478e-01 1.246013248534532103e+00 -5.010580373635846740e-01 1.258516415118051124e-01 -7.710349936767454393e-01 -6.050953087066954783e-01 -2.751965983524816139e-01 -1.577079323536146438e+00 2.695105122567619471e+00 7.496435598117685561e-01 5.235602935139164194e-01 5.264445966912422170e-01 -1.461907887783935323e+00 -8.908752093546014328e-02 6.386940300574599494e-01 -9.499667881856957985e-01 -1.606081768217349381e+00 8.046880701786272017e-01 -9.675117354379334511e-01 -1.135260075072414887e+00 -1.538060521975277206e+00 1.154323840690319347e+00 -7.714835928829442135e-01 -3.981601180033134679e-01 4.465450351519880540e-02 9.801536360687134186e-01 1.267566320926698298e+00 3.050126030155672074e-01 -3.489196973777401456e-01 -5.935647379467500206e-01 -2.175212962517128368e+00 3.620765103328372203e-01 6.783697694603347816e-01 1.624062849055723234e-01 -4.735202493574755533e-01 1.372344902500902908e+00 -1.517839443463230298e+00 -8.895894422739315521e-01 2.198959403164384430e+00 -9.634530797138890490e-02 -1.083408727263393212e+00 -4.041584931691869498e-01 -7.790679322351011793e-01 -8.019414606674085677e-01 1.348672110378679845e+00 1.798509958212847135e-02 -9.668443227833094511e-01 6.178435591191393517e-01 -2.668780042348209980e-01 -1.548707037041415546e+00 2.085256771547681076e-01 7.524436908565697024e-01 -2.448818420139378671e-02 -8.871355261936321457e-02 -1.193980506938071007e-01 1.724655074288342083e-01 -2.143729287399141370e+00 8.480860358671510335e-02 -2.473586151116087817e-01 -9.341420576605620196e-01 5.697038621869461306e-01 -1.374220081677681726e+00 -4.688681407745101115e-01 1.472261284509762014e+00 -7.633562623138782088e-01 1.579959046490786001e+00 -5.462996505085943033e-01 1.110417282146093809e+00 -6.459428600701645762e-02 5.460334558638785252e-01 -1.070669055523281621e+00 7.874868908615905161e-01 1.256023588910613886e-01 1.544173615842977965e+00 -3.323026021338971181e-01 8.316638453042505263e-01 6.061973609007776931e-01 -2.507379446687355573e-01 2.690879593751971388e-01 -3.873660969289911549e-01 1.677257930158991828e-01 -1.418549514523592237e+00 5.664006054696815173e-01 -3.952818262217288048e-01 1.306011807100870836e-01 -1.406891842628561262e+00 8.613761632931431489e-01 1.484110811753887482e+00 1.161598967671154448e+00 6.027165610437065779e-02 4.240938774208719009e-01 -3.792853675672178126e-01 -8.799498415194647594e-01 -2.899878633555004748e-01 1.154557194367708192e-02 3.565635073510843855e-01 -8.364297642651546960e-01 -1.338133129821442724e+00 -9.089790853519258418e-01 -7.135754584796838440e-01 -6.617057574120583929e-01 6.208573646896849985e-01 -6.601973215677534590e-01 3.541843553345329632e-01 -1.248014321386838432e+00 1.667255646168079863e+00 -5.510341795714612800e-01 7.696309232150263524e-01 -1.755669734152650319e-01 -4.084216394217801138e-01 1.467240655861048237e+00 -1.384935829116652695e+00 3.562858451093710577e-01 -1.420747377571527581e+00 -1.065464491357639876e+00 8.654288721845432297e-01 -4.212823510455395160e-01 -6.158951425770433641e-01 5.528545339361619071e-01 2.506345303273029845e-01 1.195574458494384817e+00 -1.033738745753036925e+00 1.272129064425703504e+00 -6.939007879955775282e-01 -4.356331578895203394e-01 -2.565569177463317363e+00 1.057361378869938529e+00 4.666180293576378535e-01 -6.131797768625162348e-01 1.315022885794202345e+00 -5.151668134353849515e-01 -9.647037051124777163e-01 -6.334297949203490652e-02 -9.909995932338694358e-01 -1.062132978017193752e+00 -1.069075827731785333e+00 7.762735884233422645e-01 -2.944128145489592341e-01 5.282832625162160456e-01 -5.094423798592780939e-01 -1.130134170981769159e+00 1.393599689119821461e+00 -6.102296679574967797e-01 9.320617308202241436e-01 -6.489424991808673271e-01 1.596826897330118511e+00 1.680860084762755835e-01 -1.429546791329237565e-01 8.817929971452450610e-01 -1.083323593751275737e+00 1.008031755287843279e+00 9.576877673976702532e-01 -8.430385213149542423e-02 -2.221247733753694664e+00 5.118027337827765061e-02 5.762721149649960850e-01 5.309749840386585040e-01 8.230867738911216147e-01 -2.571092974566883127e-01 1.695686430877225703e+00 4.897166219344782911e-01 1.621168974140129393e+00 1.642331209963717509e+00 -1.014896565488413449e+00 1.726007721411617180e+00 -3.483321782305213304e-02 -2.493413156480499104e+00 -1.235880777927267138e+00 -2.766296060369585197e-01 -2.030109168475547676e+00 1.080982396129557266e+00 -2.374991496601997820e+00 2.327049182603344590e-01 -1.781638884506921150e-01 -3.270039311718295760e-01 7.000933613964517299e-01 -1.217864553141142725e+00 -1.102982522508527907e+00 6.533898359128044175e-01 -8.575457353618763656e-02 6.909982046387298515e-01 -7.128879583354509331e-01 -8.620613230720975961e-01 -1.561655200374171271e+00 8.065127660926273423e-01 2.572802874289253250e+00 8.022338427201076982e-02 -1.681646178987908025e+00 7.373653530165823478e-01 -3.037945939531302986e-01 9.540571669335631277e-01 -6.428167227735085421e-01 -5.440752574602553127e-01 -3.016491610518857169e-01 5.751061330961359380e-02 4.483083726755284631e-02 -2.712255976097594640e-02 9.140405046770290198e-01 2.037655035207356580e+00 1.541314992881562596e+00 -2.177014455207760824e-01 -7.756025176779985930e-01 -1.475658677869815305e+00 1.702296845967225858e+00 1.226469699389298867e-01 3.286306976982269479e-01 9.160365524203604171e-01 -1.260723010746165551e+00 -3.030273637465411563e-01 -1.826784459129420668e+00 2.575669480782984411e-01 1.101667782462729228e+00 3.717988978946913936e-01 -2.267386653443309308e-01 -1.295028786372932617e+00 -6.506288980602857874e-01 -1.026172430955060388e+00 7.076533928357754688e-02 1.671888266345125107e-01 4.516426809278598076e-01 1.202342810096536235e-01 -5.781337182412322750e-01 1.000122833982596937e+00 1.982541106336908332e-01 1.186562083677683288e-01 -5.609309198244273320e-01 1.065472788351887967e+00 8.129350919494291450e-01 3.989552160023555616e-01 -2.334367563182745409e-01 1.845322665790424532e-01 5.176877228357659178e-01 4.317721920324016360e-01 1.634676868801208771e+00 2.796346085318299313e+00 3.692131219671296094e+00 4.887839283666735923e+00 4.794547152141329427e+00 6.166446667389753777e+00 9.397720025784243703e+00 1.205227338512170832e+01 1.202276147582500165e+01 1.634852452360384945e+01 1.548679997720502399e+01 1.357946281173048142e+01 1.678556574471696550e+01 1.890029605565758430e+01 1.789657910423184362e+01 2.173400030596000221e+01 2.597572984295490883e+01 2.579673751607587207e+01 3.178595049423491758e+01 3.282488062024536646e+01 3.479202593459363158e+01 3.977608911448621143e+01 4.187700929018060236e+01 4.939023318291863518e+01 5.413866949657903405e+01 5.841183132923445243e+01 6.054071204701560305e+01 6.493189932102215778e+01 6.672700577202301986e+01 7.164514534661580569e+01 7.479982854082540200e+01 7.964300968483422594e+01 8.607568201939648134e+01 8.438393176211853586e+01 9.067030150955635293e+01 9.375915180408354388e+01 9.676256204219698986e+01 9.871040168906016277e+01 9.700378119020352585e+01 1.059256091919851883e+02 1.081692633307707752e+02 1.164389516418175958e+02 1.165299146604463658e+02 1.273373766651418606e+02 1.269342309640874475e+02 1.306239435561112998e+02 1.312531591255045953e+02 1.314006619641828024e+02 1.336615052736282223e+02 1.400414211562027447e+02 1.468325536032066907e+02 1.474765300697733323e+02 1.486645541044262018e+02 1.466466911631621599e+02 1.489974932146648996e+02 1.491773056558404562e+02 1.524579326795173415e+02 1.624499770562449896e+02 1.710020162126323271e+02 1.678270475260296166e+02 1.722296400178315992e+02 1.734466702247481749e+02 1.816129972861067472e+02 1.817542869141636857e+02 1.891922302795777853e+02 1.897962088666058094e+02 1.979775894094142927e+02 1.977457348243947592e+02 2.053242763580063013e+02 2.070424929163888521e+02 2.042663388167158587e+02 2.092022689750421591e+02 2.136980014140142714e+02 2.211756142885884060e+02 2.231212228369268189e+02 2.222031458365841559e+02 2.331178573585576146e+02 2.345840231328963341e+02 2.331919328999800314e+02 2.360600826293748185e+02 2.391528590591122736e+02 2.390257968083608091e+02 2.456293412544389696e+02 2.465782617421886584e+02 2.485128513825049765e+02 2.508742542955773445e+02 2.552750864721909068e+02 2.550269216115887332e+02 2.550187399030283188e+02 2.575366535013872635e+02 2.619435868184750120e+02 2.629184275995825715e+02 2.667744715835492002e+02 2.719898946338869905e+02 2.793007984880759977e+02 2.780462932574662887e+02 2.830495802732176571e+02 2.806490623490511780e+02 2.872775256772338253e+02 2.910911534046587121e+02 2.953507300411139909e+02 2.912429968395436504e+02 2.937470372274596571e+02 2.939025104135338893e+02 2.998003698210335415e+02 2.996420180625278817e+02 3.014513669692589133e+02 3.034564947836120155e+02 3.086693696094393431e+02 3.093299611779023621e+02 3.131540583549387975e+02 3.175457400981147771e+02 3.179351550106827062e+02 3.231872748001061382e+02 3.207361850232937854e+02 3.274543613911350235e+02 3.349469987627722389e+02 3.375022789240795760e+02 3.347448853498773929e+02 3.374403831495156396e+02 3.391619768041717293e+02 3.408126034590030713e+02 3.417264519126178470e+02 3.484131865450034979e+02 3.462298878043647505e+02 3.522572693881738246e+02 3.528323762301969282e+02 3.576157388438580824e+02 3.537145258786049453e+02 3.640607121278396789e+02 3.579078141252073237e+02 3.600235085989947947e+02 3.564489046120839930e+02 3.557794409744963104e+02 3.594207109173173649e+02 3.648415755639726399e+02 3.650054978620025281e+02 3.651509848251781705e+02 3.755183442464916652e+02 3.770828303662536314e+02 3.766429093292711059e+02 3.697156855634026442e+02 3.738176276337903232e+02 3.813839186536566217e+02 3.754451450251316942e+02 3.758186097088782844e+02 3.839360402549104379e+02 3.860530056533301604e+02 3.821367237626188285e+02 3.915647103731138827e+02 3.940356499357258144e+02 3.909701488909303180e+02 3.936949277835225303e+02 3.981389373353760561e+02 3.896383434684032636e+02 3.920039940379666632e+02 3.953812078087934196e+02 3.980977153850748209e+02 3.986329719785738916e+02 4.076677667485610641e+02 4.028786860245760977e+02 3.992716322853167981e+02 4.026745049807942678e+02 4.029657579999134782e+02 4.119068198340348204e+02 4.127732821938246843e+02 4.208173088778240185e+02 4.138833713148245579e+02 4.123288191685770698e+02 4.120143215835828414e+02 4.197389617108705693e+02 4.193298016237469596e+02 4.199284583422419814e+02 4.304620233710409138e+02 4.309737122788798729e+02 4.346145903086228941e+02 4.370564723517154562e+02 4.460928747272931219e+02 4.434094425566453310e+02 4.489641194232140151e+02 4.453859922004547229e+02 4.471901027160844251e+02 4.471684143803129245e+02 4.515166442622779073e+02 4.528577716094107473e+02 4.537543870772415175e+02 4.587345488621412528e+02 4.571126873776427146e+02 4.537662987274592865e+02 4.552834580095673118e+02 4.555614567252445681e+02 4.487926403504640689e+02 4.552253199415416702e+02 4.591725893500430971e+02 4.601309503962116310e+02 4.663127031687852195e+02 4.660565678051503937e+02 4.687523726359416401e+02 4.651825620341482477e+02 4.613179553763580429e+02 4.606909167128832792e+02 4.669503819048579203e+02 4.683921575186573136e+02 4.672163359888472769e+02 4.710907916599365990e+02 4.729636263089697650e+02 4.778870678296992764e+02 4.818642255815110502e+02 4.830482780630310913e+02 4.860581788843776394e+02 4.823086014726685562e+02 4.843109740859819681e+02 4.930713256163172673e+02 4.934519075669813901e+02 4.987726811748178193e+02 5.005892956340141495e+02 5.069168258739590556e+02 5.091780356083839933e+02 5.034257204400871046e+02 5.043464413124548287e+02 5.045042288921843578e+02 5.070811316626405869e+02 5.083418460764677320e+02 5.081406265457644622e+02 5.043808470954338645e+02 4.986470657255435981e+02 5.004890901803657925e+02 4.993806360715312280e+02 4.970718717929875652e+02 5.010087468577225991e+02 4.975492572924623005e+02 5.023591681928625690e+02 5.083298958872608750e+02 5.095947335925088169e+02 5.077639790840538012e+02 5.093529990550898674e+02 5.075248783999887792e+02 5.078452742562976709e+02 5.086393767870109741e+02 5.138219421107359040e+02 5.067198579745199822e+02 5.138806170444912595e+02 5.110517693905622423e+02 5.158954148266697075e+02 5.140283366328691272e+02 5.135049809220641919e+02 5.138467225360390103e+02 5.111230063332554892e+02 5.205508475878812078e+02 5.180960036499413945e+02 5.186500167417106013e+02 5.256330917571783630e+02 5.259424690223168000e+02 5.254542271682273622e+02 5.231350790965890383e+02 5.190911920411216443e+02 5.259447410773145748e+02 5.211106599108589990e+02 5.253767597032161802e+02 5.198662982435801041e+02 5.188191088001186699e+02 5.274487713460302984e+02 5.260875517250756275e+02 5.279126416547788949e+02 5.239259363199904556e+02 5.244322754791007810e+02 5.195376831549745020e+02 5.192218350206599098e+02 5.166329717391857912e+02 5.239885206629140839e+02 5.209181801497611559e+02 5.211960383147787752e+02 5.241638705823961573e+02 5.200374468072081982e+02 5.206980029831737511e+02 5.232243090401302652e+02 5.264981764344139492e+02 5.218907520325008136e+02 5.228464860296310235e+02 5.179772605499855445e+02 5.187492502084235184e+02 5.194373075487645792e+02 5.184472230060549691e+02 5.197418811016295876e+02 5.164877313616616448e+02 5.134402081399616691e+02 5.241290861836404247e+02 5.201805911510575697e+02 5.197314002880318640e+02 5.282348138283166463e+02 5.226218084489523790e+02 5.327832471747356067e+02 5.224393738508377965e+02 5.303019148802227392e+02 5.225812860858014801e+02 5.201606356116922143e+02 5.263554226630336643e+02 5.234595377576229112e+02 5.220084888516414594e+02 5.172629094650228581e+02 5.218815202330802094e+02 5.207325086797741278e+02 5.271955614687766456e+02 5.269298856322729989e+02 5.267303179405929541e+02 5.315514024864756948e+02 5.310492563795138494e+02 5.273543540464247599e+02 5.314629522043713905e+02 5.245080679010652602e+02 5.191345961852066466e+02 5.229811282201798122e+02 5.346299205598040771e+02 5.288032589325301842e+02 5.335675705987132460e+02 5.376490822920388837e+02 5.451866616078750667e+02 5.429603660318741731e+02 5.501995492368686200e+02 5.464763179010442400e+02 5.571929296061069863e+02 5.551010756821408449e+02 5.593268925477979110e+02 5.537029741751155143e+02 5.631640565230900393e+02 5.665047809834168220e+02 5.632394463475620796e+02 5.671328107122611755e+02 5.652744139441654170e+02 5.629691079252532973e+02 5.634978317609123906e+02 5.589494266302957612e+02 5.600114908568401688e+02 5.625215539122521022e+02 5.633924342122734288e+02 5.616273503483874947e+02 5.649058588646264525e+02 5.681180992365329985e+02 5.686845462626760082e+02 5.651949880163466560e+02 5.601884662394442103e+02 5.615274792628772502e+02 5.650155473960766130e+02 5.601629296920945080e+02 5.585907558950372049e+02 5.615960729773019011e+02 5.612869022974393829e+02 5.620303210257128512e+02 5.592955820310913850e+02 5.497447343900804526e+02 5.533334686003342995e+02 5.521753203585020628e+02 5.547139379644781911e+02 5.531651017529823093e+02 5.586833084203972248e+02 5.581087079630964354e+02 5.494749807870977065e+02 5.567975569577839678e+02 5.630875646026707955e+02 5.592057606497322695e+02 5.655940677283645073e+02 5.638441901177884574e+02 5.702848203010494217e+02 5.718098530404206485e+02 5.658317613915178299e+02 5.669895268507040100e+02 5.654878056853137878e+02 5.637501808575323139e+02 5.585469381811079757e+02 5.577447980638632998e+02 5.621961589413208458e+02 5.600366741637341192e+02 5.594136541141666612e+02 5.715925354111579964e+02 5.745398612024062004e+02 5.758441152271961982e+02 5.796404220274255294e+02 5.787892104329930589e+02 5.686679487309675096e+02 5.781107016044361444e+02 5.718351864380865663e+02 5.773874999608699454e+02 5.784036721756058341e+02 5.812589847000334657e+02 5.883771691596849678e+02 5.861113493570828723e+02 5.901296676282095177e+02 5.864389327822078712e+02 5.865572401091552592e+02 5.875188275334584205e+02 5.942865229604519755e+02 5.969612084628508910e+02 5.884669541719588324e+02 5.776480485821521142e+02 5.891795507956778692e+02 5.886562922207333486e+02 5.852607202044689529e+02 5.881228172672236951e+02 5.820576253506400235e+02 5.835041213061770122e+02 5.815033837900405160e+02 5.829008028698768840e+02 5.781327807556136804e+02 5.791168344453593591e+02 5.759106497553053714e+02 5.759037815717418880e+02 5.593820430284279155e+02 5.660934912233826708e+02 5.674931473703200027e+02 5.691519957821071785e+02 5.683082391364343948e+02 5.680788364731458842e+02 5.769016870504318604e+02 5.779709390097235655e+02 5.789652401046037085e+02 5.777612601289486065e+02 5.833606770799615333e+02 5.848381639454967171e+02 5.812068180489376346e+02 5.705394223473108468e+02 5.737186616725680324e+02 5.777335101062617468e+02 5.725982789925928955e+02 5.735322380768297990e+02 5.734134036961017955e+02 5.753507592808883828e+02 5.782492686918453728e+02 5.703497234155630622e+02 5.720101087009004459e+02 5.636355028034058705e+02 5.708438795576144003e+02 5.689692423078671482e+02 5.680744044792436398e+02 5.702904891696940695e+02 5.718225918499271074e+02 5.718464865894660534e+02 5.653867146021276540e+02 5.676129361664162616e+02 5.659115210901668434e+02 5.713429226811000490e+02 5.665427649954948492e+02 5.724022866408558912e+02 5.677828391279634843e+02 5.700651985876943399e+02 5.697575032119527805e+02 5.767568906811984562e+02 5.696761874691407002e+02 5.654836129806370764e+02 5.687347661184136314e+02 5.723577809641849399e+02 5.701137331945657252e+02 5.765754246174058153e+02 5.751196109719202241e+02 5.770423429179941195e+02 5.773749629035885391e+02 5.786568111338997369e+02 5.742225660844380855e+02 5.756016606816193644e+02 5.747153240554270042e+02 5.693985262110902568e+02 5.751556510850690529e+02 5.775041943786828824e+02 5.771689398706257634e+02 5.792664907615454695e+02 5.787576475884341107e+02 5.874147379161664730e+02 5.822945996893600977e+02 5.782485201575577776e+02 5.799230467922046728e+02 5.820403451298647042e+02 5.734111453694144984e+02 5.816328873612068264e+02 5.747572272457020972e+02 5.754969610242851559e+02 5.765850628727661160e+02 5.792363191938388809e+02 5.822873780739245149e+02 5.790244795491541936e+02 5.731407743583731644e+02 5.767838330676175929e+02 5.741088972488704485e+02 5.764681418197905032e+02 5.777500123594727484e+02 5.754218936333744523e+02 5.714540049557490420e+02 5.681027340123696376e+02 5.660092811231735368e+02 5.710606050714761750e+02 5.643413079217074255e+02 5.629721816873159241e+02 5.652326917280234966e+02 5.601627552436646056e+02 5.665165504700909196e+02 5.669583509897227032e+02 5.638270676529234606e+02 5.606032690091965378e+02 5.578131522481730826e+02 5.595600495966798462e+02 5.592786926821288489e+02 5.493463979029450002e+02 5.496262217464111473e+02 5.518020896688377661e+02 5.534502076138464872e+02 5.508150111628958712e+02 5.560292117235458136e+02 5.488370433953330121e+02 5.546140070024625857e+02 5.530032100215080391e+02 5.556599591440103723e+02 5.536988469948280454e+02 5.505342944482256371e+02 5.508500475961105849e+02 5.506457086126671356e+02 5.445057457096102098e+02 5.430978433809087846e+02 5.475269404702702332e+02 5.496882224636003684e+02 5.433346099615495177e+02 5.387626498261524830e+02 5.380575219889989285e+02 5.405246720902358675e+02 5.407982138375529075e+02 5.415364874781844264e+02 5.351310552802843858e+02 5.347853372043992977e+02 5.265237174220108045e+02 5.396893095450521969e+02 5.347128954875374802e+02 5.334042243783928825e+02 5.408700486476674314e+02 5.329434181842253793e+02 5.352513706960298805e+02 5.445703006398815660e+02 5.371601887219524087e+02 5.445228649227854021e+02 5.463748342220739005e+02 5.514969495678656131e+02 5.564967887866013143e+02 5.526555338923329828e+02 5.489132671461461541e+02 5.473002266756273002e+02 5.505593296932462408e+02 5.409350207298510895e+02 5.452996076745931759e+02 5.511155621495458945e+02 5.505804000257552389e+02 5.512841827052299095e+02 5.500295500044285291e+02 5.503895395213197617e+02 5.448955846804864223e+02 5.473355449367526262e+02 5.427771688246101576e+02 5.400056231245322351e+02 5.444600632526002073e+02 5.487976080080557040e+02 5.482800006410908509e+02 5.446130788256165260e+02 5.447038725076713490e+02 5.382136743753949304e+02 5.395812968466103712e+02 5.335783563179870725e+02 5.395136062357639730e+02 5.391136783166778059e+02 5.282042642828264434e+02 5.288898022733134212e+02 5.347407062409458831e+02 5.274934511625494906e+02 5.402910019652050551e+02 5.436223104151190455e+02 5.454472903423986736e+02 5.489613313361479641e+02 5.471444974495485667e+02 5.506643983348651545e+02 5.493068672240397063e+02 5.507685195461389185e+02 5.555475512076041014e+02 5.549783573614344050e+02 5.583443514977797122e+02 5.521577820827343430e+02 5.450817142679364906e+02 5.573974148155325565e+02 5.504078126931747192e+02 5.522618541700094283e+02 5.554837305551560576e+02 5.492051556391641043e+02 5.459964719379302096e+02 5.473262935781289116e+02 5.455631755305491879e+02 5.536223139770686430e+02 5.514464683443442254e+02 5.444558037458434683e+02 5.462122429374054491e+02 5.516486289887113799e+02 5.467145653805541770e+02 5.465900486507649703e+02 5.478705239864992791e+02 5.457707557092463730e+02 5.499309473563487245e+02 5.529757360121180909e+02 5.587999132584877771e+02 5.573725071788138621e+02 5.584976317270512709e+02 5.560003891941444181e+02 5.611759405505841869e+02 5.650891964255525863e+02 5.636291024627363413e+02 5.638008352422343705e+02 5.642101536582709969e+02 5.628774234295688075e+02 5.622634543710391881e+02 5.609911124758108372e+02 5.638315678588458013e+02 5.636525358300815469e+02 5.716894110538587483e+02 5.690284668519525439e+02 5.755884794425730888e+02 5.676151456302162615e+02 5.735968658860389269e+02 5.671914735621269301e+02 5.628109465155356474e+02 5.638041873538029449e+02 5.692437785024293362e+02 5.730339763047933275e+02 5.717459774015716221e+02 5.695307154808994028e+02 5.703455129499826626e+02 5.763201732621599831e+02 5.677132092288279637e+02 5.736176520179116096e+02 5.713389604431685029e+02 5.768633245747464571e+02 5.826541788959057158e+02 5.789041962812747215e+02 5.711052058357495298e+02 5.773967533480445127e+02 5.719197619814819973e+02 5.677926172998452330e+02 5.780690901980320859e+02 5.828600010585956852e+02 5.822868698436967634e+02 5.791958246883693846e+02 5.755577518135638684e+02 5.777323184219310406e+02 5.750802897791921851e+02 5.729337837495671693e+02 5.732135561262080046e+02 5.761324946201367538e+02 5.748027197107473967e+02 5.843375700255747915e+02 5.838342577199708785e+02 5.756447709747270665e+02 5.676511331080815808e+02 5.725558125369028630e+02 5.719931353786843147e+02 5.812865790054732997e+02 5.760042618481634236e+02 5.773605611304864169e+02 5.759257113279302303e+02 5.740623062749649534e+02 5.788838721588477938e+02 5.832416693962304635e+02 5.849248016965929082e+02 5.771117577882379237e+02 5.777783975356977635e+02 5.712635538232533463e+02 5.687210471910226488e+02 5.747642979619063226e+02 5.689500759468950264e+02 5.683008845838236311e+02 5.669841828717521821e+02 5.668609474105063555e+02 5.652329672802820824e+02 5.707912273664724125e+02 5.673690868484270595e+02 5.666884861246808214e+02 5.628921118696098347e+02 5.635575544051260977e+02 5.670280446981090563e+02 5.676538078908240550e+02 5.656484401102886750e+02 5.521260932416377045e+02 5.553753832716570287e+02 5.631363881552210842e+02 5.586026145295180640e+02 5.583433848775966908e+02 5.562218537671540162e+02 5.577431435256653458e+02 5.551854652149398817e+02 5.568412723582955550e+02 5.613998298409730978e+02 5.541379869903186091e+02 5.527686762235900915e+02 5.461518756960905421e+02 5.490665789488122073e+02 5.546967833090221802e+02 5.579452642257125490e+02 5.542894092027820534e+02 5.508019795384440158e+02 5.496307012403385670e+02 5.488511560392335014e+02 5.545078790633971266e+02 5.603231877568855452e+02 5.681416489179030123e+02 5.664870502844001976e+02 5.661935052862364728e+02 5.644790662895386504e+02 5.639801374676774230e+02 5.598444631333477446e+02 5.645504406431497273e+02 5.645004289360726943e+02 5.670351655749083193e+02 5.716172741871652079e+02 5.645090568590298972e+02 5.661663931853830718e+02 5.696293055375376753e+02 5.690682394324093138e+02 5.788017209861010315e+02 5.787682722172313561e+02 5.732083858209537084e+02 5.698234273739236642e+02 5.712743954401122437e+02 5.696748975358929101e+02 5.650964515810831017e+02 5.742126491313416636e+02 5.672898653241056763e+02 5.681460604268571615e+02 5.773585603040210117e+02 5.797063651661279664e+02 5.770334769124292507e+02 5.739598855441644218e+02 5.770149104441429699e+02 5.735767739710569231e+02 5.681448901492058212e+02 5.602339659110194816e+02 5.664058634135004695e+02 5.713143573754559839e+02 5.656172482521576512e+02 5.686451879903842155e+02 5.737525956492115711e+02 5.667985491617023399e+02 5.760085764930386176e+02 5.755803924693266254e+02 5.802027174345392950e+02 5.816044404406168269e+02 5.794135418491732707e+02 5.784859345640297761e+02 5.760119688533524140e+02 5.723900360912242604e+02 5.690442370026121353e+02 5.646353417586897194e+02 5.652522634646414872e+02 5.787806651576853483e+02 5.764814412860122275e+02 5.764712439498890717e+02 5.796934420314457839e+02 5.892240791264836162e+02 5.801707150777662036e+02 5.781936304781459057e+02 5.844355625821747253e+02 5.778167176424846048e+02 5.855928160045639288e+02 5.795307512546146427e+02 5.785171568690880122e+02 5.704861015314158976e+02 5.730304659841947341e+02 5.746515176392193780e+02 5.697626710288089953e+02 5.700462927698062003e+02 5.699854419607833051e+02 5.695946674165040804e+02 5.676500661173421349e+02 5.741902029435303803e+02 5.696417277929933789e+02 5.766227018250458514e+02 5.755056039446137675e+02 5.726734952240998382e+02 5.788698190423596088e+02 5.705461107743864204e+02 5.781198786481858178e+02 5.763702221757577036e+02 5.673738945533286824e+02 5.628587287934340111e+02 5.605866742633206741e+02 5.596202312999205333e+02 5.523441904224822565e+02 5.668084814426400726e+02 5.677078176930117479e+02 5.691141571859304804e+02 5.730241452168236265e+02 5.746863221978778711e+02 5.774223536359853597e+02 5.849598260843220032e+02 5.891848125247245207e+02 5.892973493225168795e+02 5.856513682973547930e+02 5.905085433847466447e+02 5.829659810664298902e+02 5.905455989363190383e+02 5.872499585521346717e+02 5.856087545453253824e+02 5.903504458848032073e+02 5.856679093282867825e+02 5.800030662708273894e+02 5.880229246929079636e+02 5.907694990431297128e+02 5.890565867525998556e+02 5.940258499407326553e+02 5.891544344525043471e+02 5.915699892884282463e+02 6.000648621079267286e+02 5.976468095819312794e+02 5.971809915556392525e+02 6.033171207674865855e+02 6.026714425436638294e+02 5.970532763422012295e+02 6.006936878436379175e+02 5.939003764920972799e+02 5.950318772907750144e+02 5.983580151409194059e+02 5.906563127559843451e+02 5.968744274399150527e+02 5.980367983745046558e+02 6.036430488374166998e+02 6.050676209709050681e+02 6.020002467024439738e+02 5.966955043299876706e+02 5.968037737126893489e+02 6.055843161816426345e+02 6.104354705356988688e+02 6.040705286123077258e+02 5.982543802263123780e+02 5.985026101301709787e+02 5.917860206485536310e+02 5.970094675785921936e+02 5.992536910203716616e+02 5.939144516808972867e+02 5.936430858864334823e+02 5.980895082729317664e+02 5.923983368595788761e+02 6.019421777919811802e+02 6.016856250914568136e+02 6.091849182967043816e+02 6.043225986210783276e+02 5.965608501329608089e+02 5.969194192828272207e+02 5.960189063919842738e+02 5.977650554039819326e+02 5.972597803358124793e+02 5.994903270291299577e+02 5.969737863097859645e+02 5.965242166658397309e+02 5.893565578821411464e+02 5.944221946578203415e+02 5.933014074280440582e+02 5.851720480448807393e+02 5.958919656399847327e+02 5.993835310751861698e+02 5.940006679785876713e+02 5.893033355575790893e+02 5.833606695791304446e+02 5.742769544156800521e+02 5.726698232689125234e+02 5.799737266623856158e+02 5.713026458515292916e+02 5.748814204203021063e+02 5.775734602005042007e+02 5.775231611745649616e+02 5.758736458797045543e+02 5.644184016094706067e+02 5.698214776582060495e+02 5.755647492952592756e+02 5.729989451188239400e+02 5.687436901482603844e+02 5.700200225680521271e+02 5.743455016947774538e+02 5.730071275398722719e+02 5.691266883330189330e+02 5.691189213909970022e+02 5.654746695066507982e+02 5.628368730369404602e+02 5.642678483921135921e+02 5.659350992881828688e+02 5.612635533798010101e+02 5.708684704977908950e+02 5.698808602758715551e+02 5.790907969179119164e+02 5.913139234052576967e+02 5.789077986321144635e+02 5.762282617627912487e+02 5.683685595839847338e+02 5.693558940245252415e+02 5.788529304824950259e+02 5.718832056054166060e+02 5.661160495498517093e+02 5.760865600190498981e+02 5.733722892767277699e+02 5.765723701388785685e+02 5.765657475346579304e+02 5.763889457905573863e+02 5.732176359661638116e+02 5.672943862101012655e+02 5.695203553435014783e+02 5.763793884006528288e+02 5.732430051945093510e+02 5.755761621935544099e+02 5.699960250092918841e+02 5.723224605603406872e+02 5.613959451180036240e+02 5.573388857684947197e+02 5.522619056271655609e+02 5.564709151662132172e+02 5.490969438981859412e+02 5.454540399160700872e+02 5.501252658826007291e+02 5.541094383176977090e+02 5.475765861636015188e+02 5.443977541090175691e+02 5.511292526567830237e+02 5.569802846922534627e+02 5.513879192031064349e+02 5.486803447446058044e+02 5.513786778983761678e+02 5.565276643989185459e+02 5.537958306623405633e+02 5.605444211733358770e+02 5.592648226856598512e+02 5.590190631688298026e+02 5.551428035705831689e+02 5.528792652648256762e+02 5.591306827177463674e+02 5.558747405133306074e+02 5.546307540695839862e+02 5.590865840704160519e+02 5.558601749502300891e+02 5.521358735849964887e+02 5.555776044332501442e+02 5.549903786328494562e+02 5.593962690770543986e+02 5.578750336454745593e+02 5.572949697681557382e+02 5.613582142135364847e+02 5.581916586084207665e+02 5.511572739505728578e+02 5.617641941684200901e+02 5.639428123194844602e+02 5.617576035949219886e+02 5.622970092787660406e+02 5.669997503394578189e+02 5.699331101308507641e+02 5.651082025307407548e+02 5.615534004986981245e+02 5.643830528932772950e+02 5.678279546918936376e+02 5.678952618137565196e+02 5.744153283705627473e+02 5.677024945992172889e+02 5.762797548236696912e+02 5.777638858294856163e+02 5.735357962066735809e+02 5.699290427739442748e+02 5.777786239694432879e+02 5.737372257685815384e+02 5.681102261362502759e+02 5.708342067420896910e+02 5.662432174204614057e+02 5.702340603688073770e+02 5.648888523289906516e+02 5.597931077721397060e+02 5.618010753580323353e+02 5.607697003147601436e+02 5.679393041935121573e+02 5.588540795051726491e+02 5.607568389661391848e+02 5.585016238263763171e+02 5.594070885508341462e+02 5.599809826410055393e+02 5.687385171245518904e+02 5.598221179521857493e+02 5.662417588388975673e+02 5.662854219506397158e+02 5.649360651891373664e+02 5.690199279065333258e+02 5.704950959699459645e+02 5.758524071777759445e+02 5.656366133768270856e+02 5.645055616580089008e+02 5.649269900907221427e+02 5.704789474707879435e+02 5.687771767544146542e+02 5.673699301319953747e+02 5.650982045357831112e+02 5.676327730746743327e+02 5.638945612626221191e+02 5.648407373841824892e+02 5.684589574966728378e+02 5.735888307543388009e+02 5.682941491268645677e+02 5.679425853428266464e+02 5.637643421468615088e+02 5.658194138300743816e+02 5.543520744793718222e+02 5.557562804616837866e+02 5.584464852092587535e+02 5.586188038210796094e+02 5.599902112371221392e+02 5.662870632242136253e+02 5.537540381266962868e+02 5.559587638289724509e+02 5.573058750645406008e+02 5.649924974370170503e+02 5.679357934681812594e+02 5.764339959800495308e+02 5.799127852910356751e+02 5.759859048447253826e+02 5.751802216033690911e+02 5.694971998693514479e+02 5.797254311094860668e+02 5.742968773223519747e+02 5.779737311876616559e+02 5.818039977952836352e+02 5.813025368755126010e+02 5.756403277883247256e+02 5.760630912857433259e+02 5.707457038176908100e+02 5.773165921527903492e+02 5.803437477616096203e+02 5.719566621845989403e+02 5.785009727779964805e+02 5.791204392410871833e+02 5.776476003293387294e+02 5.813468276910758732e+02 5.849346289579942777e+02 5.738144729604573513e+02 5.748663750570854063e+02 5.741854951196518186e+02 5.713305452796806776e+02 5.749516892897881917e+02 5.739057296990914665e+02 5.737136228065431851e+02 5.698408035779411875e+02 5.725631488874429351e+02 5.683358577187855190e+02 5.641079704691960615e+02 5.616163652820371226e+02 5.699660691032200930e+02 5.762617004667438323e+02 5.696524720590241486e+02 5.703723849218025634e+02 5.664260984009297317e+02 5.709716755229551381e+02 5.664212667647173021e+02 5.637863291793468079e+02 5.669085502988734788e+02 5.672015273336039627e+02 5.753154550362945656e+02 5.662871339879013703e+02 5.759378313050073075e+02 5.829816395543812177e+02 5.738076898940765886e+02 5.750493993228672025e+02 5.772410081431428353e+02 5.772497260677661188e+02 5.776609143918835798e+02 5.724886891323824329e+02 5.732619559842647732e+02 5.698072277466474134e+02 5.758963205765113571e+02 5.811959630371505909e+02 5.768257869529409163e+02 5.808435422209378203e+02 5.835453420058762504e+02 5.826323431186787047e+02 5.882207876647592002e+02 5.825417932013322115e+02 5.803495035061854423e+02 5.795978609779616590e+02 5.715657255451475294e+02 5.659364820857014138e+02 5.715916068981725857e+02 5.734976578549875512e+02 5.715710487138917415e+02 5.728730919207033594e+02 5.673931329259665972e+02 5.682953812082027980e+02 5.734730734053155174e+02 5.695366454809275183e+02 5.679963408253873922e+02 5.669564748154754170e+02 5.577255232503512161e+02 5.599592880100450429e+02 5.523717877396096583e+02 5.475962849739008789e+02 5.509874753934777800e+02 5.536229645105967165e+02 5.525655350142915267e+02 5.562453833383141273e+02 5.550496394017251305e+02 5.525358566993786553e+02 5.499895699821958033e+02 5.529314795141268633e+02 5.520464829685837458e+02 5.488517576142834287e+02 5.434432020213150736e+02 5.389652006599164906e+02 5.425967392056746803e+02 5.399372872094709237e+02 5.384447852013503280e+02 5.426111909169616183e+02 5.448428622710407581e+02 5.385518189322087892e+02 5.330266806166144988e+02 5.370195624162170134e+02 5.315355789691832342e+02 5.294382546636984443e+02 5.326922249266973495e+02 5.279100247672878368e+02 5.284782408915422138e+02 5.303720578038588656e+02 5.328202723288055722e+02 5.190605420743924014e+02 5.266467864705804232e+02 5.259386218815872098e+02 5.308313675166396024e+02 5.280377627050256706e+02 5.322708278322504611e+02 5.312279166459180715e+02 5.342980806567740046e+02 5.341212647360365509e+02 5.306657924971236753e+02 5.272277193231856245e+02 5.272336758956554377e+02 5.233057547017205025e+02 5.213768836444631916e+02 5.183924030912477292e+02 5.193821594389792153e+02 5.265480509980662873e+02 5.281422472730224627e+02 5.308298018400015508e+02 5.383183248758542732e+02 5.400066912096834812e+02 5.400842808948386846e+02 5.379752487917523922e+02 5.374489753868710977e+02 5.377678861094923377e+02 5.259093556958744102e+02 5.319695935389059969e+02 5.344748416775972828e+02 5.308542826103154084e+02 5.314681509857546189e+02 5.334906587103106403e+02 5.359664031799841268e+02 5.327429484175316929e+02 5.354492714887272768e+02 5.298436595950537367e+02 5.239144339432641573e+02 5.272230043852016479e+02 5.317037544439315297e+02 5.254474552324139722e+02 5.282942603617368604e+02 5.358298689255223053e+02 5.345163857697601770e+02 5.296940634539704433e+02 5.323863596852504543e+02 5.247926392173748127e+02 5.368307444019056902e+02 5.349140308982773604e+02 5.378006559702109826e+02 5.364782091190951405e+02 5.384080917582410848e+02 5.487167090119701243e+02 5.458936957888111010e+02 5.396226759935184418e+02 5.413664076480368976e+02 5.371449843141799647e+02 5.409047162699338287e+02 5.324295125886510505e+02 5.313671022101895005e+02 5.297050769474213894e+02 5.290469066187154112e+02 5.301429039421939251e+02 5.311836938090332296e+02 5.303088374442492068e+02 5.335096920849456410e+02 5.447449405978532013e+02 5.417683659377760250e+02 5.432316002888669573e+02 5.523582420393266830e+02 5.496354914954446258e+02 5.537262681469467225e+02 5.542406009151831086e+02 5.572377723596792976e+02 5.594868464456674246e+02 5.585878904530977707e+02 5.584540561746227922e+02 5.577221762811411736e+02 5.621729136857744606e+02 5.593622426229183020e+02 5.658638554684224573e+02 5.639140373090367575e+02 5.632298686509185472e+02 5.691445017658068082e+02 5.682723853607935780e+02 5.634252994003292088e+02 5.684349822000567656e+02 5.618252466835527912e+02 5.613576996056034432e+02 5.640784838525453324e+02 5.580333477768748480e+02 5.536896859768918375e+02 5.631595908391475405e+02 5.628771981068135801e+02 5.639131641153765031e+02 5.709476097191120516e+02 5.680177057785040233e+02 5.693170693388102563e+02 5.700513812637153706e+02 5.670309162919472783e+02 5.755263024753244281e+02 5.739471112892970268e+02 5.804610502394409650e+02 5.832266139162813943e+02 5.827436204891475882e+02 5.802475799475618032e+02 5.810758154935766697e+02 5.888183634760551968e+02 5.866552237576719335e+02 5.828034454445471511e+02 5.822301816222437765e+02 5.773187137850362660e+02 5.815246510753489702e+02 5.804131551036015253e+02 5.735417102665742277e+02 5.771609026613988362e+02 5.853734807802476325e+02 5.853333533768656025e+02 5.838724606886067932e+02 5.778528182564484723e+02 5.858131969992897439e+02 5.764739837879621973e+02 5.696059360236286011e+02 5.831089937669663641e+02 5.785010519285526698e+02 5.703683793707762106e+02 5.715753423544546195e+02 5.700037814625077317e+02 5.765027315609540892e+02 5.782837561171028256e+02 5.752122088129980284e+02 5.763693965928174521e+02 5.809871224441627646e+02 5.778338955001681825e+02 5.846597247454051285e+02 5.738292128909763505e+02 5.696976566417064305e+02 5.771634460556329032e+02 5.699680798493767497e+02 5.624910182181602067e+02 5.702866169266919769e+02 5.712566697797400366e+02 5.702890113780932779e+02 5.667228359317058448e+02 5.710694817530526279e+02 5.602691213451270187e+02 5.676006487390751545e+02 5.698439292960371176e+02 5.740695070278242156e+02 5.698933914931724303e+02 5.775795598084126823e+02 5.745309353373398835e+02 5.818657311121271505e+02 5.774673419294634868e+02 5.793693023732485017e+02 5.733326344767643832e+02 5.732832529107956816e+02 5.728826598230358513e+02 5.749140946584428775e+02 5.732157866118748188e+02 5.727985254372459849e+02 5.714591243620036494e+02 5.724853040859717339e+02 5.767600619893019029e+02 5.744768323029639987e+02 5.748636846775355025e+02 5.733762931351940324e+02 5.770842469551773775e+02 5.766729617230004123e+02 5.828919511745521049e+02 5.759050280525775634e+02 5.747327628935140638e+02 5.700076875446176246e+02 5.843679494038422035e+02 5.686613503676811661e+02 5.688483228202544524e+02 5.660192266960259531e+02 5.726625100812466371e+02 5.802142712489326186e+02 5.729378709863618724e+02 5.839029295774114416e+02 5.911726208084199925e+02 5.788139484480910824e+02 5.823943223226488044e+02 5.791716517784627740e+02 5.777919116185512394e+02 5.823813684135880067e+02 5.821951544415952640e+02 5.765660687731505050e+02 5.785539018119368393e+02 5.768551001446459168e+02 5.725147436874217419e+02 5.754721679519714144e+02 5.747170407972449766e+02 5.730971633055285110e+02 5.698150793780627055e+02 5.752716016815439843e+02 5.585008283258987376e+02 5.624626577435070658e+02 5.627273709430609188e+02 5.618073432518147001e+02 5.512617013603578471e+02 5.529598767517819624e+02 5.503266488122234250e+02 5.547207034896562163e+02 5.564969821139986834e+02 5.545708220155590880e+02 5.477685618436253208e+02 5.497121005315166258e+02 5.522297270129083699e+02 5.502149250462342707e+02 5.464705102789531566e+02 5.429321114419562946e+02 5.395972170516329243e+02 5.483112146178430066e+02 5.425631656889493115e+02 5.456884843891161836e+02 5.503880606804773379e+02 5.409552533505485599e+02 5.442314824273394152e+02 5.419175705548441329e+02 5.444777552916038985e+02 5.406235508335075792e+02 5.418705278078732590e+02 5.521488943925230615e+02 5.419588669439219757e+02 5.376401081609465109e+02 5.523564618027771758e+02 5.473119597008171695e+02 5.459193840504531181e+02 5.415864984378248437e+02 5.451729955502310077e+02 5.449612404721476651e+02 5.407397886962112352e+02 5.520606888260491587e+02 5.460090271347855833e+02 5.447817200968423776e+02 5.463207105708891049e+02 5.483800844903339566e+02 5.474181926286439648e+02 5.465856730339096430e+02 5.496201360603242847e+02 5.369360786550831790e+02 5.462114748727088909e+02 5.502920053704225438e+02 5.514033638808873548e+02 5.517211928315994101e+02 5.467679286970965222e+02 5.389122177915336351e+02 5.516821086949961455e+02 5.483699190467369817e+02 5.563549663925972482e+02 5.597457919032952987e+02 5.494944764107902984e+02 5.460065155800726870e+02 5.423699524162001353e+02 5.496786314799851425e+02 5.516165988807882741e+02 5.540877319200639022e+02 5.610034406570840702e+02 5.594306174703879151e+02 5.599159102869705293e+02 5.607019203035874853e+02 5.607519041728043021e+02 5.564809979526864936e+02 5.610270309150735102e+02 5.582378675929389829e+02 5.615690657500532552e+02 5.658098850145811411e+02 5.694049251202745836e+02 5.713065243209073287e+02 5.628999399057360051e+02 5.605586819513573573e+02 5.575100790870844776e+02 5.559805530560923899e+02 5.563043856388502491e+02 5.563417439224688223e+02 5.489453190069208404e+02 5.510154264311942143e+02 5.543622483801763110e+02 5.575051171897799804e+02 5.619806016885572717e+02 5.732606778294541527e+02 5.715601022170297938e+02 5.715780355571832843e+02 5.764226148315574392e+02 5.739470931223206662e+02 5.776635280751168011e+02 5.719365317558108472e+02 5.740917966196807356e+02 5.701950597397902811e+02 5.754684968143261585e+02 5.737964473419724527e+02 5.724347622199813941e+02 5.681449243832565799e+02 5.706625494526039120e+02 5.688350355953815551e+02 5.729706028524697103e+02 5.760773694066913322e+02 5.667118107867788694e+02 5.714008968866792202e+02 5.685282339998469752e+02 5.574167133706278037e+02 5.570346571198314223e+02 5.654441381084632212e+02 5.632391369349184060e+02 5.635155497797496764e+02 5.577007839992146501e+02 5.655965205976693824e+02 5.627367638317452929e+02 5.642062049837525137e+02 5.695830143317741658e+02 5.712906637299522572e+02 5.671196691016994009e+02 5.625196862728060978e+02 5.644817588160585728e+02 5.679260005581254518e+02 5.659619476683437824e+02 5.646478049233761567e+02 5.753844515183503745e+02 5.643776215010329906e+02 5.696633143149258558e+02 5.603962652154003763e+02 5.605785534577927365e+02 5.607563267004627505e+02 5.606573812898255937e+02 5.583062441022019584e+02 5.596631737767813775e+02 5.600753745140996216e+02 5.603196685466948566e+02 5.584999459184563193e+02 5.592387496980219339e+02 5.641185607790246195e+02 5.563254298710695593e+02 5.612774373495539066e+02 5.644261602595230443e+02 5.651322235022122413e+02 5.659576250849744383e+02 5.614896736046306387e+02 5.613249986607780784e+02 5.597757796791109968e+02 5.540828804554087128e+02 5.596754448571049352e+02 5.533362786585208823e+02 5.613969670154474443e+02 5.531056945904302893e+02 5.539995748090487950e+02 5.514289093679639109e+02 5.598264001319211047e+02 5.558842093442663099e+02 5.586538689323895142e+02 5.623527625526262455e+02 5.603457248735005578e+02 5.588637100531583428e+02 5.518236449897964349e+02 5.609191381209609517e+02 5.599561111205701991e+02 5.533834023002600588e+02 5.532603191631957316e+02 5.538042483102644837e+02 5.451179051327312663e+02 5.516378961594718930e+02 5.536570934295309598e+02 5.510614213672729420e+02 5.446405885057333762e+02 5.471392545521790680e+02 5.540570088972958729e+02 5.516616802651210492e+02 5.478389419713216739e+02 5.527519384448784194e+02 5.566480394002907133e+02 5.510144671348892871e+02 5.582132363658421355e+02 5.588788066456521619e+02 5.565193280628761840e+02 5.557643595115580410e+02 5.531945395292322019e+02 5.555204047469488842e+02 5.548420833203089160e+02 5.523129797795769491e+02 5.467039499299739873e+02 5.438038908062359269e+02 5.447272938804607065e+02 5.447443204746101628e+02 5.414651693569387589e+02 5.457118353732427067e+02 5.444737813400971618e+02 5.441774137959938571e+02 5.401524106169664492e+02 5.495176988545827044e+02 5.504113202673888736e+02 5.507274330627841437e+02 5.480982228277783861e+02 5.488076108027289592e+02 5.478450843692971830e+02 5.447484346693005364e+02 5.496874471937368298e+02 5.538185365233034645e+02 5.470246891470510491e+02 5.465043711542783740e+02 5.447079697877700255e+02 5.432977618266965010e+02 5.451153686910552096e+02 5.478595952553115467e+02 5.452106470494960604e+02 5.479161017006335896e+02 5.461429473411919844e+02 5.488802991554179016e+02 5.475978596713305251e+02 5.469605474072151310e+02 5.424337686302241082e+02 5.388425582126715199e+02 5.326567513399843392e+02 5.291451572090173840e+02 5.300437505111334531e+02 5.299001557563988172e+02 5.353486273177434214e+02 5.335700845637817338e+02 5.336672935578409351e+02 5.368720067788900678e+02 5.414688426383069100e+02 5.359255460799406592e+02 5.391344024260930610e+02 5.417970670581876220e+02 5.426506279816836695e+02 5.387039008953332768e+02 5.423477388899921152e+02 5.431922755204726627e+02 5.446755148556104587e+02 5.554050037996078117e+02 5.490151767897491482e+02 5.427092530601230465e+02 5.459994141629917976e+02 5.442790996213304879e+02 5.397241160557978219e+02 5.429737661707656571e+02 5.386926736372936375e+02 5.345485970812409278e+02 5.398521257625898215e+02 5.343966439958704768e+02 5.424530670639502432e+02 5.312840729143471208e+02 5.274170738467639694e+02 5.373618800413486269e+02 5.338349215044929679e+02 5.314330798130667972e+02 5.394864929992486395e+02 5.363338170453316707e+02 5.346806757632477911e+02 5.359483190540628357e+02 5.301310561507704051e+02 5.339795622565043232e+02 5.431425763267315006e+02 5.404394496652047337e+02 5.324336060326661482e+02 5.381369214862884292e+02 5.313214640911448896e+02 5.415741751721166111e+02 5.385972616976654308e+02 5.356597408997190541e+02 5.374914079625584691e+02 5.389847454139350020e+02 5.381889662310296671e+02 5.374132752424856108e+02 5.342073965521744867e+02 5.296755633246260686e+02 5.323817861317514826e+02 5.279216799279381576e+02 5.307016368240741713e+02 5.285382018835865665e+02 5.244418140477629322e+02 5.240735770204954633e+02 5.301785596591194007e+02 5.354947299556523603e+02 5.376702321793034116e+02 5.480242791876291903e+02 5.532906177842128272e+02 5.521350734709435528e+02 5.544882389864359311e+02 5.544009642891664953e+02 5.507072757715289981e+02 5.504207223549731225e+02 5.488763651329422828e+02 5.492708937645767264e+02 5.561692339926052000e+02 5.502901428550316041e+02 5.442231823356762561e+02 5.403586103298448506e+02 5.449654084813566897e+02 5.478565503414666864e+02 5.437869396319417774e+02 5.445540296864247694e+02 5.495796748110667522e+02 5.479360489454338676e+02 5.464490982663047589e+02 5.401832520559335080e+02 5.426873259135693388e+02 5.430830014471920322e+02 5.549456359446077158e+02 5.524155159009970930e+02 5.494820678828715472e+02 5.544164335675563962e+02 5.527270030953542346e+02 5.526757241631640909e+02 5.550341483794774149e+02 5.501118183126035319e+02 5.483254833634325678e+02 5.530271304078871708e+02 5.519978411629650736e+02 5.455898555061406796e+02 5.474759606242843120e+02 5.505212305497591387e+02 5.445511764178369276e+02 5.405689049966744051e+02 5.339344727062309630e+02 5.358800725054577470e+02 5.385012544295161661e+02 5.462776521260336722e+02 5.491381626973495713e+02 5.471053412359390222e+02 5.499950758491987699e+02 5.558159586372876220e+02 5.583523234269694058e+02 5.558224147483007300e+02 5.465356115420656806e+02 5.495486648374752576e+02 5.499859832702167068e+02 5.593113140134001924e+02 5.550838051550030059e+02 5.580753339636420378e+02 5.575248394075362057e+02 5.557570934231310957e+02 5.522957572794922498e+02 5.526078845562864217e+02 5.579236212766305698e+02 5.591689241512938224e+02 5.643302346893161712e+02 5.580717464167108801e+02 5.598786308647916030e+02 5.604156311603708218e+02 5.644155196214284160e+02 5.671772300664664499e+02 5.582522063197550324e+02 5.537052010594006788e+02 5.539407900834877410e+02 5.586787245352716127e+02 5.641172741026900894e+02 5.574774790838695253e+02 5.573087844589571205e+02 5.641231729558361394e+02 5.598233493773201417e+02 5.521706206336265268e+02 5.559585187806045496e+02 5.577326849972173477e+02 5.545425883366920061e+02 5.549662780991945965e+02 5.604787167041187104e+02 5.513191174920913227e+02 5.560727761943804808e+02 5.460981088807134256e+02 5.434931081321568627e+02 5.471513130174782873e+02 5.444186865871529335e+02 5.436013080853548445e+02 5.458066866725334876e+02 5.489301464896908556e+02 5.491325589487796606e+02 5.546093185422690794e+02 5.540812988685172513e+02 5.558569198015501343e+02 5.466130946445412064e+02 5.449329587324277782e+02 5.441465908596940153e+02 5.470623091953951871e+02 5.483135347173367791e+02 5.519653063708957461e+02 5.540246906271419221e+02 5.494616224920092691e+02 5.512215707095975858e+02 5.411342074377021163e+02 5.441425322360521477e+02 5.434757793026494710e+02 5.465727797462299122e+02 5.479474515431562622e+02 5.440920701972793267e+02 5.391917149910348144e+02 5.481606334018384814e+02 5.413966727136704549e+02 5.434813765325942541e+02 5.399492970852375038e+02 5.407936475256385620e+02 5.393839527646481429e+02 5.389122021020019702e+02 5.283398874489862465e+02 5.316226243719829654e+02 5.360020617498181537e+02 5.289710827489105895e+02 5.285779324320650403e+02 5.354888882543634736e+02 5.411208602935118961e+02 5.384749662133026504e+02 5.413382187245820205e+02 5.420989031301435261e+02 5.294352981489613512e+02 5.331512549683322959e+02 5.397522602524868489e+02 5.374332364733165832e+02 5.440670450568788965e+02 5.427347918914142610e+02 5.424425284252879464e+02 5.450629066472291697e+02 5.492839504618378896e+02 5.479712786443524237e+02 5.520952737714272871e+02 5.594762365001826083e+02 5.618507508693218142e+02 5.555060298504620278e+02 5.638189818259937738e+02 5.558585426411059416e+02 5.547558611080929722e+02 5.564284868694562647e+02 5.584612003584587683e+02 5.572128346236536345e+02 5.596696305952601733e+02 5.646332045735242673e+02 5.584839872992338314e+02 5.586636762662371893e+02 5.582239324689463729e+02 5.605561262481444373e+02 5.597615311112732570e+02 5.624375705946490598e+02 5.653998168309290122e+02 5.616314008478694859e+02 5.655106955716373704e+02 5.645039362418636983e+02 5.600444149078272176e+02 5.598820699861013281e+02 5.549890530984744146e+02 5.533663107208383281e+02 5.586327005785580013e+02 5.601140043256424406e+02 5.581263185040181725e+02 5.604516547852543908e+02 5.599579144695421746e+02 5.565494231533076572e+02 5.554944361347754693e+02 5.585187602748769677e+02 5.593009116156192704e+02 5.594514994480454106e+02 5.514403832906519938e+02 5.517732144015963058e+02 5.595128974076353643e+02 5.642071752958125899e+02 5.634249204090604053e+02 5.649764850513620331e+02 5.611996848567845291e+02 5.615959686234431274e+02 5.571525119046571035e+02 5.667461964363272955e+02 5.532819623824674409e+02 5.516584049724968963e+02 5.529764453794635983e+02 5.502775520156254743e+02 5.556626544062934272e+02 5.556120643248632405e+02 5.437971107981550176e+02 5.472535173273556666e+02 5.461931543968606775e+02 5.522269961205367963e+02 5.467037729334972482e+02 5.572706142627528152e+02 5.458973951249541869e+02 5.487063293742387486e+02 5.534526039026997069e+02 5.513614280421529656e+02 5.458900120697541070e+02 5.460919375884216151e+02 5.502841671163695310e+02 5.493275374260558692e+02 5.392836421373933717e+02 5.403601898027361585e+02 5.423003042087118502e+02 5.478549258253726748e+02 5.505526788030622356e+02 5.460080833204045803e+02 5.479685326003150294e+02 5.565105016394628592e+02 5.479566467688316607e+02 5.499615520023728550e+02 5.494646360263413953e+02 5.471577570049050792e+02 5.477439882654259691e+02 5.485507173605427624e+02 5.455738961156143887e+02 5.469973122469820055e+02 5.497550389893739293e+02 5.445539852940739820e+02 5.461091985680137668e+02 5.502342100117507471e+02 5.536221936632022107e+02 5.543509507501842108e+02 5.570480798954279180e+02 5.639338042135202613e+02 5.559683791832334236e+02 5.584535431227471918e+02 5.548122867709964794e+02 5.547229654742596949e+02 5.542672920478300966e+02 5.493293322468252882e+02 5.546573317428642440e+02 5.651819321273362675e+02 5.551032147937406762e+02 5.552105423466977072e+02 5.463741859017868592e+02 5.470727393576567010e+02 5.488729322846271543e+02 5.414157873995540058e+02 5.437725364662685479e+02 5.482836746515357618e+02 5.508841162972718166e+02 5.435449476840451553e+02 5.417630588903261923e+02 5.487802166904490377e+02 5.500281820596786702e+02 5.488091177960484401e+02 5.500389483377690567e+02 5.485537133141604045e+02 5.504505706136845902e+02 5.525860224759969697e+02 5.495043630485981794e+02 5.559639982150470132e+02 5.588264845890236074e+02 5.543916134501108672e+02 5.551593082484722572e+02 5.506418266933903851e+02 5.481872306566635871e+02 5.543788020444276299e+02 5.477969540476823340e+02 5.465844837274365773e+02 5.499796874247294909e+02 5.506974386234702479e+02 5.536346109068043688e+02 5.554390056785090337e+02 5.596302477849878869e+02 5.520826135606168918e+02 5.535886792949626170e+02 5.509110715026714615e+02 5.569488332616891739e+02 5.642371243298024410e+02 5.612878231530220319e+02 5.625104813606511698e+02 5.646432144133162865e+02 5.671962465882805873e+02 5.607690422953864982e+02 5.637059765047341671e+02 5.669636954357299601e+02 5.685773135470443549e+02 5.665472950511274348e+02 5.650150707405283583e+02 5.681116465678782106e+02 5.740104893569234719e+02 5.655201708107052809e+02 5.627310887915692774e+02 5.626954583706130961e+02 5.571853859230972148e+02 5.611610574530213853e+02 5.555808590963761162e+02 5.602993018525946809e+02 5.581773259698721859e+02 5.580915041980966862e+02 5.585139675506806043e+02 5.528641276809780720e+02 5.611558418172490974e+02 5.635684620888274594e+02 5.580965657676844103e+02 5.529616838921999715e+02 5.542269163517095194e+02 5.449593210811973449e+02 5.403209681597659255e+02 5.429392125245855141e+02 5.507050596978548356e+02 5.502808120028385019e+02 5.522817338481123670e+02 5.585283075896807077e+02 5.580126972915302304e+02 5.512018342536631508e+02 5.568076181667985338e+02 5.460647401000445598e+02 5.531382648511582829e+02 5.429966222205869144e+02 5.436162477123499457e+02 5.422863692317037021e+02 5.484334158831632067e+02 5.459369908217456668e+02 5.432968392322952695e+02 5.517856303729726051e+02 5.492858890477604064e+02 5.533814637613090781e+02 5.564203576452284778e+02 5.509429904192920731e+02 5.513841876123469774e+02 5.553635118534106141e+02 5.527603559820931878e+02 5.535590720224709003e+02 5.561351267479349190e+02 5.536538428847363775e+02 5.482531177606807660e+02 5.515161220400726734e+02 5.497725345444880531e+02 5.456576272744092648e+02 5.437109291511184210e+02 5.433504745516344201e+02 5.468531140867943350e+02 5.496432716402708820e+02 5.478027234450476044e+02 5.471963949627163402e+02 5.466457378206446265e+02 5.400004817453593660e+02 5.524401494708353084e+02 5.444857108656725586e+02 5.547635325479842550e+02 5.520033548424756873e+02 5.543776548199749641e+02 5.585101619423699049e+02 5.622515953754368638e+02 5.576707365194969270e+02 5.566169246460179920e+02 5.579784386248511510e+02 5.633947340533833312e+02 5.647187919105194851e+02 5.627862802457518683e+02 5.647681990971458390e+02 5.600460250599181791e+02 5.648288376362550025e+02 5.635851947257973507e+02 5.630646185508740018e+02 5.670070153044537165e+02 5.622609636711878238e+02 5.588341954799150244e+02 5.509964489076569407e+02 5.533983128649166474e+02 5.541015872950733865e+02 5.489634130511695957e+02 5.536629954488464591e+02 5.486242849177959897e+02 5.517088196263213149e+02 5.501785471913058245e+02 5.482717658333118607e+02 5.398235705450066462e+02 5.434978904805520870e+02 5.367476147505807376e+02 5.394321374648596930e+02 5.412419742888558858e+02 5.395828161488745991e+02 5.372061406493916138e+02 5.335754743284737742e+02 5.319962227791884288e+02 5.259137480830395361e+02 5.281032835619415664e+02 5.255015608658851534e+02 5.256976247579010533e+02 5.319803826150958912e+02 5.267081983684253146e+02 5.216293256013876771e+02 5.211214097411263992e+02 5.303135714330729797e+02 5.315362397559423471e+02 5.308609409330206290e+02 5.263372112625050931e+02 5.326090427747167269e+02 5.307630762611639739e+02 5.242695462454289554e+02 5.277530983263791313e+02 5.332133000267486977e+02 5.213402836155266868e+02 5.249869953463484080e+02 5.302070702878410202e+02 5.182358938501500916e+02 5.232237752663949095e+02 5.270989185391944147e+02 5.246981854414252666e+02 5.310491849106512063e+02 5.320606493492907703e+02 5.316884319645714641e+02 5.332872269102928158e+02 5.244628204712234947e+02 5.245184501307088567e+02 5.277524713801693679e+02 5.270260970934131137e+02 5.277900554565197808e+02 5.281253860192153979e+02 5.338465126466016955e+02 5.346910843206537720e+02 5.310832725103095981e+02 5.346801365575123555e+02 5.323263032470136977e+02 5.401325182499718949e+02 5.453288514315006523e+02 5.483682043671234396e+02 5.470060969510993800e+02 5.522223428054651322e+02 5.474258922782734089e+02 5.468720468358052358e+02 5.515584342483444971e+02 5.454234995105325652e+02 5.498248800509618377e+02 5.544754984657711248e+02 5.578135642288921190e+02 5.583784238861929907e+02 5.652136537952688968e+02 5.584753694711421304e+02 5.619659853731860721e+02 5.681893104883725982e+02 5.698038181366304116e+02 5.659316005161631438e+02 5.623689437503127238e+02 5.643527671189926878e+02 5.639230875492692121e+02 5.599451318974945480e+02 5.662569874338569207e+02 5.667544818016459658e+02 5.635654528656616549e+02 5.583431698595315993e+02 5.599939609122568527e+02 5.545220190577172161e+02 5.556013452546864073e+02 5.470069421133566721e+02 5.507475354867742681e+02 5.564629783980132061e+02 5.540500253972561495e+02 5.631523857073696036e+02 5.549192791425596170e+02 5.551284246277994043e+02 5.589962580026277692e+02 5.573762406528314841e+02 5.553934724810741272e+02 5.590584363349290697e+02 5.587443499485889333e+02 5.574454320202817144e+02 5.520178185272710607e+02 5.469685378051915450e+02 5.453806193012014774e+02 5.461341595698482934e+02 5.424118264406582739e+02 5.457734545195623923e+02 5.408786518498677651e+02 5.393912575466273438e+02 5.389937797891135460e+02 5.426845561050448623e+02 5.409540365170955738e+02 5.501954676988312940e+02 5.428944913858905466e+02 5.348278945582450206e+02 5.409379289227507570e+02 5.442452946436683305e+02 5.511829087464982422e+02 5.491343255622175548e+02 5.572226575561373920e+02 5.570704628098475268e+02 5.538909042915349801e+02 5.519475033219835041e+02 5.525862641571823133e+02 5.520185576121224358e+02 5.472696465878294703e+02 5.527102430597781222e+02 5.537217596318029109e+02 5.547331639964683063e+02 5.566061667009844314e+02 5.528511378769621842e+02 5.575721920743113742e+02 5.614102411708881846e+02 5.605890163641086019e+02 5.677500437931563511e+02 5.707080174175098364e+02 5.682707693247284624e+02 5.696180703777487224e+02 5.760908678911841889e+02 5.734315534267091152e+02 5.805512478634909712e+02 5.730195255891965189e+02 5.822428738909887898e+02 5.874285119400026360e+02 5.814845253761417325e+02 5.809805279608796127e+02 5.828699698144422428e+02 5.823148791616961262e+02 5.735459990510479429e+02 5.764392646420269557e+02 5.796986823864148164e+02 5.781507951758859463e+02 5.804309924427244596e+02 5.764675987204490184e+02 5.800982688336064257e+02 5.819078591535323994e+02 5.860208054362881285e+02 5.824539350239367650e+02 5.865247078619555623e+02 5.887670137663467358e+02 5.981443860512753190e+02 5.939075860463577783e+02 5.902187048133519056e+02 5.862195071260071018e+02 5.881323366655285554e+02 5.967260136283093743e+02 5.991635866402922375e+02 6.001796092752430241e+02 5.952090653725217635e+02 5.950641070251651854e+02 6.004216579130805940e+02 6.004581229406097691e+02 5.944198681770471921e+02 5.888758085336685326e+02 5.945965245788671609e+02 6.042665114510805324e+02 5.991616197780675748e+02 6.028581979525066572e+02 6.019677757023291633e+02 5.961157833234482268e+02 5.941202791159842036e+02 5.869822541989826732e+02 5.903619722635463631e+02 5.998944127178798453e+02 5.989776820914588598e+02 5.953013438110951938e+02 5.875147771573514319e+02 5.916027865240420169e+02 5.909049638915445257e+02 5.884331997188401147e+02 5.955245638783949289e+02 5.935471133350581567e+02 5.972242221222236367e+02 5.952761543009705747e+02 5.906839305958807245e+02 5.991433107639337550e+02 5.997300620489049834e+02 5.930147935651393709e+02 5.959202972353539280e+02 5.929928474316387792e+02 6.000449943516412077e+02 5.962254206041022826e+02 6.077298071271421804e+02 6.109005531815861332e+02 6.123631547226065095e+02 6.085354760960007070e+02 6.080804683608698724e+02 6.033376487686954306e+02 5.977141032856357015e+02 6.050280136870571823e+02 5.997835558163402538e+02 5.990168308584932220e+02 5.993092602595747849e+02 5.981472632454529048e+02 5.966461079415952327e+02 6.027499693412709121e+02 5.969164542002581584e+02 6.017515093543004241e+02 6.007643312898310342e+02 6.019681054144422205e+02 5.993454360173329860e+02 5.978056719911978689e+02 6.007122008893791190e+02 5.987967512703486364e+02 5.990052066203234062e+02 5.985600829949644321e+02 5.884352540744860107e+02 5.921805560214287425e+02 5.860926590793137620e+02 5.831383383032917891e+02 5.821964402664550562e+02 5.907438471939983629e+02 5.908251582660745953e+02 6.032063308529291135e+02 5.971432696523983168e+02 6.041971053958327502e+02 5.994084922126561423e+02 5.985200005690196576e+02 5.976201652126133013e+02 5.889067778654402900e+02 5.835744560634393565e+02 5.871194032880883924e+02 5.870929834815963204e+02 5.980079202928355926e+02 5.974194741748299293e+02 6.020214301069378280e+02 6.006987319920885966e+02 6.058523298967614892e+02 6.009365889458813399e+02 6.040148035414597416e+02 5.956823587234649722e+02 6.033536326219323200e+02 5.996250013536728147e+02 6.018217388643200820e+02 6.056548336023041657e+02 6.088937469895993218e+02 6.028273936352586588e+02 6.022898272677231262e+02 6.027527927411276778e+02 6.014083747206783528e+02 6.073763827820355345e+02 6.112049460201444617e+02 6.127538666435617642e+02 6.080999802807382366e+02 6.056432839439573854e+02 5.991016889927798275e+02 5.953943411676763162e+02 5.990169413759773533e+02 5.969560298997805603e+02 5.996126019371024540e+02 5.975809366577201445e+02 5.980643657959368511e+02 6.011274868880482245e+02 5.946794603763385112e+02 5.882500707824545998e+02 5.969451884961290489e+02 5.986985586874695855e+02 5.924265403726860768e+02 5.960188317585319737e+02 5.981416785588265839e+02 5.983360452514411918e+02 5.901391395106559230e+02 5.903643719073227203e+02 5.906533877291678891e+02 5.926457475812155735e+02 5.918773033220717252e+02 5.842854801739957793e+02 5.872360711231239065e+02 5.864024278535258645e+02 5.918885929799150745e+02 5.839204594333846217e+02 5.891934746498467348e+02 5.903537410518848674e+02 5.855259484489943134e+02 5.882653890742202520e+02 5.874675732031776079e+02 5.865997009320824418e+02 5.822010192587912343e+02 5.902260341720606220e+02 5.854311810754261387e+02 5.875761112898812826e+02 5.836803984145212780e+02 5.845981747999495610e+02 5.790481113261103019e+02 5.821155636234794883e+02 5.796301883577590388e+02 5.820509768832241662e+02 5.806561028541260612e+02 5.781249629028517347e+02 5.773577705628971444e+02 5.768703015471164690e+02 5.858311083932110250e+02 5.738453218877909876e+02 5.850596898767147422e+02 5.843052184981997925e+02 5.841684945917963887e+02 5.917940924481650882e+02 5.923561500184622446e+02 5.922030793312995911e+02 5.867602535137584709e+02 5.925121854391766192e+02 5.941542264064437404e+02 6.027580896821649503e+02 6.008405616918943224e+02 6.070583351132970620e+02 6.063935265359810955e+02 6.058870491914901777e+02 6.059152397065564628e+02 6.107302753673347979e+02 6.138230161216483793e+02 6.139503842321862521e+02 6.071417726170102469e+02 6.042347556874316297e+02 6.023131695753073700e+02 6.076562648633830577e+02 5.991885888239238511e+02 5.993416442287133350e+02 5.949323216153437670e+02 5.982740360010582208e+02 5.953053722552725731e+02 5.936156350555039580e+02 5.866663399717785978e+02 5.902929091641319701e+02 5.873511587998527830e+02 5.842035768480425304e+02 5.868761054791903007e+02 5.868356399209459369e+02 5.846894886721128159e+02 5.803832317400748479e+02 5.911359525547619569e+02 5.842726474526555194e+02 5.867930228248912954e+02 5.876674989573039056e+02 5.831551755661422476e+02 5.841991332150814742e+02 5.886539434057220888e+02 5.905957111045324837e+02 5.869952480363324412e+02 5.812317209769672672e+02 5.733868440677816807e+02 5.762215391002815750e+02 5.767434590666648546e+02 5.699027172545460189e+02 5.725461552863341694e+02 5.694957794746919717e+02 5.846655634729901294e+02 5.827216536482185347e+02 5.829038088680867986e+02 5.809197357448123284e+02 5.889161333048247116e+02 5.865709109136438428e+02 5.828455475566742052e+02 5.821354915546046414e+02 5.819682487820786037e+02 5.844737947303916599e+02 5.829173228198378638e+02 5.842587126604938703e+02 5.837278341609248855e+02 5.851260353968015124e+02 5.933881176996693512e+02 5.940734368903591758e+02 5.853225979194581896e+02 5.886994132315842307e+02 5.915886845032249539e+02 5.887705078664264420e+02 5.864457540174155383e+02 5.834569703414074411e+02 5.824654151528571902e+02 5.909720843055424666e+02 5.891372396140262708e+02 5.864191899084923989e+02 5.884882999251601632e+02 5.726823086952451831e+02 5.816368903340053294e+02 5.749344869029533811e+02 5.697379814798492816e+02 5.733458192163632248e+02 5.728095520486405121e+02 5.688460441394516920e+02 5.676930546413769889e+02 5.646176867810348767e+02 5.688507960050308156e+02 5.676365122103762815e+02 5.635377961600488561e+02 5.650992555525383523e+02 5.679829033182104467e+02 5.692796571909951808e+02 5.707096666556309401e+02 5.751850055090858405e+02 5.737915580805677109e+02 5.749643769808458273e+02 5.742928904645206103e+02 5.749913733674613923e+02 5.739290810171171415e+02 5.734458912911476318e+02 5.774215173349772385e+02 5.818443145156555829e+02 5.895561961650828380e+02 5.843663834294848130e+02 5.889165142125464172e+02 5.940243049487311282e+02 5.859368726651557608e+02 5.891537734928878081e+02 5.839733557859037774e+02 5.915555261541977643e+02 5.902978086392048453e+02 5.936405115614967372e+02 5.941800858907348584e+02 5.930567716791833845e+02 5.895024022704843674e+02 5.847981511010563054e+02 5.906142131941136313e+02 5.871525299867179228e+02 5.937309905590637982e+02 5.939319923201260281e+02 5.901301318996701184e+02 5.895332220443776805e+02 5.846754461551238364e+02 5.811490945094838025e+02 5.782359292976151437e+02 5.873971323661119186e+02 5.821120354378145976e+02 5.827276051390093699e+02 5.856144502508811911e+02 5.974085464690754179e+02 6.037235259166902779e+02 5.955463409720182426e+02 5.982080947518392122e+02 5.929597476818350970e+02 5.863553843698713308e+02 5.819669031977680334e+02 5.905128961981524753e+02 5.883313528480221066e+02 5.932309369806870336e+02 5.873219081078866566e+02 5.928900260747283255e+02 5.860674265205985876e+02 5.880273136821485878e+02 5.874780757011781134e+02 5.877240150253317097e+02 5.841327308592615282e+02 5.874674715171438493e+02 5.979871943995933634e+02 5.974940177967929458e+02 5.946867668630101207e+02 5.940051678609802366e+02 5.943328685864443059e+02 6.032911774139886347e+02 6.034158365754057058e+02 6.027166188545118075e+02 5.974433305322756951e+02 6.038759637360772103e+02 5.862145484262432547e+02 5.941660526782170564e+02 5.934093897830376818e+02 5.895309893085993735e+02 5.925605852356495689e+02 5.979166472680882407e+02 5.961764097405373377e+02 5.954214084898291048e+02 5.996229569225993146e+02 5.931965985715876286e+02 5.907624982368417932e+02 5.966203841903051170e+02 5.960138009873111287e+02 6.096735309499800906e+02 6.026668588183740667e+02 6.005274383560488332e+02 6.013444956437182327e+02 5.996138776477401962e+02 6.062210833523383826e+02 6.031179245186023081e+02 6.101042644236446222e+02 6.064500125140879163e+02 6.048978688802698116e+02 6.065077822528922979e+02 6.072979550514689890e+02 5.935980343602395806e+02 6.002617144201054771e+02 6.049099976870455748e+02 6.010537912736773478e+02 5.973798644610634483e+02 5.962797090178722783e+02 6.029131166123488583e+02 6.048989005350634898e+02 6.105542150268320256e+02 6.090871681306682603e+02 6.067367633387431169e+02 6.126187101022150046e+02 6.062441712391253077e+02 6.077958882436457770e+02 6.074302318212511409e+02 6.049286644194500013e+02 6.027293151178438393e+02 6.089475980514004050e+02 6.013047307059787272e+02 6.046117391415814382e+02 6.079754254882768691e+02 6.002218882854134563e+02 5.993072453874702887e+02 6.068197741202781117e+02 5.979923078282585038e+02 6.052898031942000898e+02 6.052561009873181774e+02 5.982708931477692431e+02 5.985994232766881851e+02 5.997652229601621912e+02 5.975419500935848873e+02 6.017569740828032536e+02 6.081880063770190645e+02 6.079932004669400385e+02 6.104635756119970438e+02 6.097887436810723329e+02 6.119003178989833032e+02 6.121926969261907061e+02 6.047012886290560800e+02 6.084721288238118859e+02 6.036893363757798170e+02 6.092779663137265516e+02 6.011292877286998646e+02 5.974805564685055970e+02 5.937798012531144423e+02 6.012941729617602959e+02 5.914640353978312532e+02 5.978560701255223648e+02 5.950997809992051089e+02 5.949109270630782476e+02 5.992492172398459616e+02 5.977593480694154096e+02 5.953236597473231768e+02 5.988127133711998340e+02 6.038085492729944690e+02 6.015972823228861444e+02 6.108289741183712067e+02 6.027569078827186786e+02 6.062835384456697057e+02 6.009527332892922686e+02 6.018900419065099641e+02 6.051673186129171427e+02 6.129660802510206850e+02 6.006511532377815001e+02 6.024894405659060794e+02 6.045677623234369094e+02 6.012731906790863832e+02 6.034612979740057881e+02 6.077065738560664840e+02 5.985901911304540590e+02 5.951712308622688852e+02 6.002839098381218719e+02 5.974007379081569979e+02 5.958199120737973544e+02 5.970179942846666563e+02 5.977776058796356438e+02 5.978642394182735416e+02 5.935640179332615389e+02 5.991804421838691042e+02 5.989244298016516268e+02 5.943542158550239947e+02 5.991655999021816115e+02 5.990280531031285136e+02 5.922043605738048200e+02 5.942198857483950860e+02 5.880827520384925720e+02 5.900384619831811506e+02 5.889855345459473028e+02 5.867760650565322749e+02 5.879884783701253355e+02 5.946133181956224689e+02 5.963653023570396954e+02 5.944802620129462412e+02 5.988879232598887938e+02 5.999600593060151823e+02 5.941232485137949197e+02 6.056216025553410418e+02 6.009995538623388711e+02 5.980557286794153242e+02 5.925252117840678920e+02 6.012200425549176543e+02 5.918358870481597478e+02 5.982123479330881537e+02 5.975545440466339642e+02 5.946656076974230700e+02 5.927517520926173802e+02 5.934867088284846659e+02 5.947492321613016202e+02 5.958734845986481332e+02 5.939123081746391790e+02 5.891825369062873961e+02 5.845150014879036462e+02 5.875762310176818346e+02 5.894090491882753895e+02 5.865007225608777617e+02 5.789546851327640979e+02 5.886836946871321743e+02 5.901903688085977819e+02 5.865358772245517684e+02 5.864683325144014816e+02 5.893429388811689478e+02 5.951187679318750270e+02 6.062454304180034796e+02 6.023605192653233189e+02 6.050749616182390582e+02 6.085441730904276483e+02 6.083035629427413369e+02 6.090677920235775673e+02 6.119472474759249963e+02 6.102537933338205676e+02 6.079479058809313301e+02 6.035821184977628491e+02 6.042295041467662031e+02 6.012705688942652387e+02 6.029380777639880762e+02 6.034007104016503718e+02 6.008919432571021844e+02 5.994235230759965134e+02 5.999176655052834803e+02 6.068166285701977358e+02 5.990191697506043056e+02 6.019209852048509219e+02 6.023621772642288761e+02 5.944089089362429377e+02 5.969832413930106441e+02 5.994442636022591842e+02 5.977727370827758477e+02 6.001451082878818397e+02 5.977229125337642017e+02 5.920566278703337275e+02 6.015261929884586607e+02 5.982337746089867778e+02 5.979320564268663247e+02 5.918979008088975888e+02 5.972000114391535135e+02 5.977426636576251440e+02 5.921060916889740611e+02 5.953618875586224704e+02 6.015770925876850015e+02 6.005716632378365603e+02 6.075178767623281146e+02 6.103339528883061575e+02 6.067154930154273416e+02 6.089539647169585805e+02 6.076313313119060240e+02 6.049050688464838004e+02 6.034648479474923306e+02 6.011343923642355094e+02 6.091360831296673268e+02 6.032143366933755715e+02 6.063600531094862163e+02 6.089568678544579825e+02 6.071542747176117700e+02 6.075058232800280393e+02 6.076602549641240785e+02 6.043949588875879044e+02 6.041534840035451452e+02 6.049815320243372980e+02 5.993193079559703165e+02 6.073980488444974526e+02 6.040369286160589581e+02 5.994108544259172504e+02 5.999500308900472874e+02 6.010587993892577288e+02 6.029568750481549841e+02 5.963397142960500332e+02 6.001919320669684339e+02 5.998055726809963062e+02 5.937258654155085651e+02 5.912209983756932843e+02 5.914598848258879116e+02 5.898425520836043461e+02 5.834912422819252242e+02 5.845292577742679896e+02 5.794195955048869564e+02 5.894641942959910921e+02 5.860609512578748763e+02 5.863599888996017171e+02 5.740543481429775738e+02 5.737511513203925233e+02 5.736400650990274244e+02 5.772491209929872866e+02 5.758292398042245850e+02 5.788435816300728902e+02 5.736926918266545954e+02 5.677238471862090137e+02 5.701090583969016734e+02 5.727413257322817799e+02 5.775516993249747202e+02 5.715490861750068916e+02 5.674899630541611941e+02 5.697391636208016052e+02 5.649801405726458370e+02 5.666843656131189846e+02 5.653679604519583108e+02 5.701209738435917416e+02 5.738933136498292242e+02 5.738219430126529232e+02 5.786655250283457690e+02 5.815235601402196153e+02 5.787437550846783552e+02 5.765453504827453344e+02 5.843467909640346534e+02 5.816602011860719585e+02 5.779222821942804558e+02 5.740616367465446501e+02 5.674136414230313221e+02 5.669861607229269111e+02 5.721180670176261174e+02 5.718959041597346413e+02 5.677464284374708541e+02 5.659880458761430191e+02 5.651218943233784557e+02 5.639073672543311204e+02 5.581425288960629132e+02 5.531133208636341578e+02 5.562213343867721278e+02 5.639447770172311039e+02 5.601553139644604471e+02 5.543013934215549625e+02 5.533875393707739931e+02 5.552376003049789688e+02 5.599768788670744470e+02 5.543641710989666080e+02 5.567952256659681325e+02 5.613175975945897562e+02 5.623895964513485524e+02 5.567782377716902147e+02 5.507497808089170803e+02 5.515786986937179108e+02 5.520688960833151668e+02 5.504924033502460361e+02 5.484953907150115811e+02 5.468350599059925798e+02 5.445983956651186872e+02 5.438640774268073983e+02 5.497236169984194021e+02 5.487109150648379909e+02 5.524986265525309364e+02 5.534118930560080116e+02 5.509869374230347603e+02 5.545799949295917486e+02 5.566052131353358163e+02 5.512299204956879066e+02 5.463257297845220819e+02 5.475662196132365125e+02 5.495893339759549008e+02 5.501501143649036294e+02 5.460565946779595379e+02 5.509496268244591874e+02 5.440126662966968070e+02 5.485415770270894882e+02 5.521701749049102546e+02 5.487606890041203087e+02 5.493493921167611234e+02 5.531379719446712215e+02 5.538618172804987125e+02 5.467267299859942113e+02 5.536084390005479463e+02 5.541455448088169078e+02 5.435891114758728691e+02 5.473659445217855364e+02 5.417245944918316809e+02 5.513394315097930303e+02 5.536213011562764450e+02 5.548173483859800399e+02 5.430502016481229930e+02 5.424260495769359522e+02 5.466853890568986571e+02 5.423018435081926327e+02 5.388672404052795173e+02 5.369673025587956090e+02 5.364810113658186310e+02 5.345497636838368862e+02 5.274094631150419445e+02 5.428479037555323430e+02 5.461410996565352889e+02 5.434253881730916191e+02 5.404514155123064256e+02 5.441837243220315941e+02 5.482112991004893274e+02 5.539261585192264192e+02 5.439494731101705156e+02 5.457845362842332406e+02 5.413587674723571581e+02 5.357540403052046258e+02 5.389666930635099789e+02 5.344900221959708233e+02 5.430979872807471338e+02 5.259434960955941278e+02 5.314300589864296853e+02 5.246200573754588277e+02 5.266498301426116768e+02 5.264735955914568422e+02 5.258747203475305696e+02 5.338761352480811411e+02 5.302009485063960028e+02 5.411944686238040276e+02 5.316649272988061057e+02 5.276466000770635674e+02 5.261724049210724843e+02 5.293852351780608387e+02 5.260520034985863731e+02 5.249902511958778177e+02 5.295963630990921729e+02 5.331047630748511210e+02 5.351094202379728131e+02 5.268233287744154723e+02 5.281720531851721034e+02 5.280159165576743590e+02 5.245810859397344075e+02 5.265571968422148075e+02 5.241808941141669038e+02 5.247011228785470394e+02 5.246835824446219476e+02 5.278061722397972062e+02 5.287598228920055590e+02 5.307693083860895058e+02 5.224442106521047435e+02 5.244577191299708829e+02 5.263469609977220216e+02 5.141098556161317674e+02 5.050724388381322001e+02 5.069044980652921595e+02 5.067923107708582506e+02 5.059836887711691702e+02 5.084978232563516372e+02 5.062573539752526131e+02 5.063239217861910788e+02 5.076946341254822528e+02 5.024667171079824470e+02 5.064490625392256220e+02 5.063482410374775213e+02 5.138717998104003755e+02 5.101506768938520509e+02 5.059362103695370934e+02 5.141211381153058255e+02 5.134185706197810077e+02 5.161133362780553853e+02 5.107576669860687844e+02 5.221809740474643604e+02 5.181277544891502203e+02 5.230082376396757127e+02 5.232106780078406700e+02 5.154914104299696191e+02 5.178458801285730715e+02 5.257618944982567655e+02 5.234236895813409092e+02 5.243731170150027765e+02 5.233878899517793570e+02 5.227763359999280510e+02 5.186931834432153892e+02 5.204105785454557918e+02 5.198999272957506719e+02 5.216300913310132046e+02 5.243075713830843370e+02 5.252128424070820074e+02 5.200084532918241393e+02 5.219084763182897859e+02 5.156239717580425577e+02 5.104016545279055777e+02 5.075592963574035252e+02 5.157913367050740590e+02 5.226825752317300839e+02 5.269491676574411940e+02 5.291184409209035948e+02 5.195024576453827194e+02 5.290059834366961695e+02 5.230767511011172246e+02 5.219180189408189108e+02 5.210009663230946444e+02 5.129693802278417252e+02 5.177801216424477389e+02 5.219374223964493922e+02 5.085414583798936405e+02 5.162540571527964630e+02 5.115339510285161850e+02 5.084215311906699526e+02 5.117811981680863482e+02 5.126192323716674082e+02 5.100145344646156786e+02 5.126186470064565128e+02 5.196818985739820391e+02 5.169807276544328261e+02 5.068822157177013992e+02 5.121076276129618918e+02 5.126428383342500865e+02 5.145674946145178410e+02 5.100595967282221181e+02 5.065642410127030075e+02 5.117923122518337777e+02 5.124167232707376343e+02 5.099665617666800017e+02 5.154299622511724692e+02 5.146862807300129816e+02 5.205014004770007432e+02 5.148419883448161727e+02 5.128893045511729269e+02 5.161130637831579406e+02 5.237067994119855712e+02 5.233493166398728818e+02 5.130422872725062007e+02 5.147729358472624881e+02 5.171117344080508929e+02 5.213626988535214650e+02 5.202712996876501848e+02 5.227255397549647569e+02 5.223286556247364842e+02 5.223754033636207623e+02 5.172399185268742485e+02 5.121648143933452957e+02 5.210118424164049884e+02 5.159041326562987706e+02 5.181376933353569711e+02 5.252614290508558952e+02 5.340582204315188619e+02 5.257963383849129286e+02 5.269951407688607787e+02 5.329274719187396840e+02 5.351290419572724204e+02 5.339352205722276494e+02 5.243996870482699251e+02 5.341719607559595033e+02 5.308547876413603035e+02 5.297782066048840761e+02 5.292680172904487108e+02 5.328985880280514493e+02 5.319419407858192699e+02 5.362470962374850387e+02 5.322967123317334881e+02 5.300608214626004155e+02 5.333685229676983681e+02 5.330149702035552082e+02 5.361704137319451320e+02 5.347345585096529703e+02 5.409563267884718698e+02 5.507308689884386013e+02 5.398084210419725650e+02 5.473335456264602499e+02 5.407898879286469764e+02 5.404074276429603287e+02 5.342053330991579969e+02 5.309229210700982549e+02 5.299722766219180130e+02 5.246288397987706276e+02 5.267991128273117738e+02 5.271903507281182328e+02 5.303778310311665791e+02 5.295406249616333980e+02 5.277114309919110156e+02 5.266720828993729810e+02 5.289425833660881153e+02 5.375988659958599101e+02 5.362092650514705383e+02 5.265405857783397323e+02 5.323935166493871520e+02 5.358764363642998205e+02 5.390453038486286914e+02 5.422828290502865229e+02 5.327482672860122648e+02 5.305514965847411304e+02 5.307430733553900382e+02 5.302812336860258711e+02 5.346559858630575945e+02 5.399102423896088112e+02 5.395982500663568544e+02 5.348324762530140788e+02 5.352600360509435404e+02 5.344967360287491829e+02 5.377980009495146305e+02 5.350750089823067128e+02 5.414763341118997459e+02 5.451187395128173421e+02 5.448715661693267975e+02 5.422476770639639199e+02 5.412106422965946422e+02 5.424712008011097168e+02 5.396512335206996340e+02 5.296123848450304195e+02 5.345139129457503486e+02 5.332406881304340232e+02 5.279137161315320554e+02 5.278122267379753794e+02 5.355317141993130008e+02 5.361565036622563412e+02 5.374022231591577565e+02 5.335399415243082331e+02 5.357448030779918327e+02 5.342705463557497296e+02 5.346996469641945851e+02 5.297648779534047208e+02 5.363493275892122938e+02 5.315459092572500595e+02 5.384474832267006832e+02 5.383913084699638603e+02 5.348454143567552137e+02 5.327648205640908827e+02 5.291173350740099295e+02 5.298153286877286519e+02 5.254238559821421859e+02 5.324372505795640791e+02 5.245902180831238866e+02 5.226675716627643169e+02 5.244344610225103906e+02 5.216915669775103197e+02 5.247399906464079322e+02 5.201343480584749841e+02 5.218304426672922318e+02 5.200938618449475825e+02 5.219330180698520962e+02 5.121291881553016765e+02 5.165215116319512845e+02 5.161998303369879295e+02 5.081272700711099901e+02 5.010115829659985707e+02 5.128231840870556653e+02 5.102326718536261296e+02 5.130166697241246538e+02 5.179164272853309967e+02 5.175225155451466890e+02 5.225074612942933072e+02 5.233080739850834107e+02 5.208013968634897992e+02 5.202920634783968126e+02 5.175470239739848921e+02 5.244116832163207391e+02 5.222949331279229455e+02 5.206603542669203080e+02 5.151602100521952252e+02 5.244692025326056637e+02 5.238051240710075263e+02 5.214229933569322384e+02 5.200674592289035445e+02 5.213313170121328994e+02 5.189325272478776014e+02 5.271586594559122432e+02 5.257886670688176309e+02 5.299332473532366521e+02 5.304973469470249938e+02 5.250030434805823916e+02 5.248006309213535587e+02 5.261182717481733562e+02 5.210435924095697828e+02 5.162415172228285201e+02 5.199585860677627807e+02 5.199338785084628398e+02 5.159803402678968496e+02 5.128427109645482460e+02 5.089274997533204328e+02 5.127607190316259675e+02 5.089453667691661849e+02 5.104388370799511563e+02 5.182650618099552275e+02 5.176430147862433842e+02 5.190435996567246093e+02 5.207843662296112370e+02 5.253640781222153464e+02 5.255131883969977480e+02 5.245129259784758915e+02 5.208685919795236714e+02 5.232867970936232496e+02 5.197053477803785881e+02 5.310241883749988574e+02 5.265752301531489366e+02 5.290473568743929036e+02 5.293917756231671774e+02 5.264901374407849062e+02 5.306121888186198703e+02 5.340294870561893958e+02 5.359493552451663163e+02 5.312838919576029184e+02 5.335562849223867943e+02 5.379826992105244017e+02 5.345089093317593552e+02 5.410889071828621582e+02 5.293985027003359392e+02 5.375196055423747339e+02 5.344472056398637960e+02 5.316481700932779404e+02 5.358291137207627344e+02 5.379632952427654118e+02 5.308292002022792531e+02 5.282993303904855793e+02 5.297596955157227967e+02 5.299515600440970502e+02 5.289301651678019880e+02 5.216323799598925461e+02 5.324615068547498140e+02 5.354344085992051987e+02 5.358523811350221422e+02 5.402428269480042218e+02 5.376966809109087535e+02 5.426940600233245959e+02 5.486911771635560626e+02 5.488054416484634430e+02 5.542014895144145612e+02 5.500937045125536997e+02 5.457797289299793420e+02 5.448526242120016150e+02 5.454272140830435092e+02 5.402365751969160783e+02 5.468131116914943277e+02 5.377864789748002750e+02 5.362779846681473828e+02 5.378250372846331402e+02 5.406426435745844401e+02 5.388601268189057691e+02 5.310957385902305532e+02 5.346581994486343774e+02 5.309050618227360019e+02 5.275454912334195114e+02 5.309021603993173812e+02 5.330279015802583444e+02 5.375682489217865623e+02 5.432053883692392446e+02 5.367303293798031518e+02 5.356667863050851111e+02 5.385964531888010924e+02 5.419697317668078540e+02 5.477965079703061519e+02 5.397723531640855299e+02 5.435987693879543485e+02 5.387831423776592601e+02 5.429924944201464996e+02 5.368569070855725158e+02 5.394209047861949102e+02 5.334170154305307960e+02 5.250563873647746505e+02 5.295935256722749500e+02 5.327150829229899500e+02 5.249994304472782005e+02 5.242297048330954112e+02 5.208238110433802603e+02 5.272389702486642591e+02 5.329378197414463330e+02 5.332730610967846587e+02 5.349996486381564864e+02 5.335266100161029499e+02 5.364296733987650896e+02 5.353547475425135644e+02 5.432674547029857877e+02 5.344787222862807994e+02 5.335638607625350005e+02 5.359735297062497921e+02 5.386295893955334577e+02 5.363623689480891699e+02 5.414350786686128458e+02 5.430048119415712335e+02 5.422628798016909286e+02 5.402845804288042473e+02 5.454884624923956835e+02 5.468322489742266725e+02 5.536610598829090577e+02 5.535536595269768441e+02 5.532890920364171734e+02 5.510455900133739533e+02 5.471465727384510274e+02 5.544840433735325860e+02 5.520698479325977814e+02 5.514422972154784475e+02 5.459759263159144211e+02 5.416175542731723453e+02 5.340809165561790905e+02 5.412113702679588414e+02 5.446692463188713873e+02 5.388758546488252250e+02 5.375990328390497552e+02 5.429078429412488731e+02 5.417374184181260262e+02 5.497029858048811093e+02 5.517037171640808992e+02 5.532546337223950559e+02 5.547097825287351043e+02 5.557006179500873486e+02 5.564095848152400094e+02 5.535323788091186543e+02 5.472965980544092872e+02 5.485726195744839515e+02 5.458304122370918776e+02 5.410516251353180905e+02 5.534084041367559621e+02 5.464135231692582693e+02 5.476888707228483781e+02 5.474516511071939249e+02 5.521618325094457305e+02 5.477247759014865096e+02 5.451459248431946207e+02 5.486224853690503096e+02 5.487885334697394910e+02 5.520419851271742573e+02 5.538765749159256302e+02 5.550112443289799558e+02 5.561673953905217331e+02 5.559804030052275721e+02 5.567873721137492566e+02 5.567223943732340103e+02 5.594420565600905775e+02 5.531168754470920703e+02 5.560182987309336795e+02 5.573411587379390539e+02 5.498887757613623535e+02 5.491882065568962616e+02 5.489844908688141913e+02 5.465748889243637905e+02 5.439870421894579522e+02 5.478051649019454317e+02 5.456553383345362818e+02 5.487727878109462836e+02 5.457364059626943344e+02 5.460074967169806541e+02 5.511483011664211062e+02 5.497876078281466334e+02 5.476129908560974400e+02 5.409029822141214936e+02 5.488055146899880583e+02 5.445803616262804780e+02 5.456460016000837641e+02 5.402588755921341317e+02 5.464542034432497530e+02 5.480859891114079119e+02 5.428878448191928783e+02 5.420273334749526839e+02 5.487560208836421225e+02 5.453416529471736567e+02 5.473816705876201922e+02 5.474405980651812342e+02 5.406126662855363065e+02 5.466481922798706137e+02 5.495588798356784537e+02 5.453912754375564873e+02 5.481376924135994386e+02 5.403646241592878141e+02 5.511808692032381032e+02 5.441614511454027934e+02 5.453073316555509109e+02 5.385145437381754618e+02 5.400201463924148584e+02 5.342663805825081909e+02 5.436529568139977755e+02 5.400961165904084282e+02 5.391533662935044049e+02 5.378155322957497901e+02 5.396005176691502356e+02 5.410221276659572140e+02 5.371972865272587114e+02 5.401862785026970641e+02 5.392926179366407951e+02 5.390188918252969188e+02 5.366451556816050470e+02 5.367883466647474506e+02 5.334776628265948375e+02 5.307634943749909553e+02 5.269482357563905452e+02 5.331183196242296845e+02 5.300000511823883471e+02 5.310795262667124916e+02 5.309539227208099419e+02 5.351573630943165654e+02 5.408732495963765814e+02 5.426809450990534742e+02 5.394085674542981224e+02 5.386459592945499253e+02 5.412852446995667606e+02 5.318164238044751073e+02 5.310515514447073429e+02 5.313399159548220041e+02 5.366567143404577109e+02 5.370585307903493231e+02 5.357576104499127041e+02 5.359563697066242867e+02 5.382992698363345880e+02 5.311360016290093427e+02 5.331248066730363462e+02 5.354008685932475373e+02 5.402973486808893995e+02 5.452589355672811280e+02 5.393846358458799841e+02 5.466961007280572176e+02 5.388062870868233176e+02 5.428911597415707320e+02 5.435797295207695470e+02 5.372422759872476945e+02 5.430168956203671087e+02 5.303959918981884130e+02 5.302642601285389219e+02 5.300413310315545914e+02 5.281240763778278051e+02 5.323642198800120013e+02 5.339730690490134748e+02 5.328828030551535448e+02 5.338308437960778292e+02 5.320259210063206865e+02 5.367569619817624016e+02 5.379651640525011089e+02 5.329994724157027122e+02 5.276686868981215639e+02 5.254777597019374298e+02 5.218688395199922070e+02 5.244405207938569902e+02 5.312820721325010709e+02 5.320706921377556000e+02 5.297259282260579312e+02 5.330319097444586305e+02 5.281376146394246689e+02 5.322379125712546966e+02 5.310525040026067245e+02 5.244764980659304001e+02 5.325220449972422330e+02 5.248435346444244942e+02 5.228692743959514928e+02 5.244120112091380861e+02 5.190744414093203432e+02 5.138976431387015964e+02 5.114350453900969455e+02 5.139004176026692221e+02 5.066936510702694250e+02 5.126470685685110311e+02 5.148481924144060713e+02 5.161108674409689456e+02 5.242817543272573175e+02 5.305702523032405225e+02 5.275897385748274928e+02 5.327587220198996647e+02 5.371047649813061753e+02 5.335682953239705739e+02 5.432374073687020655e+02 5.432042245490227970e+02 5.541980054829869005e+02 5.515880550665975761e+02 5.376023006269755342e+02 5.435360046544109309e+02 5.460936809429715595e+02 5.453777662377153774e+02 5.453531140300348170e+02 5.416962966940577644e+02 5.451427337984384849e+02 5.445759720797074124e+02 5.320836367625582852e+02 5.377467435336050130e+02 5.333230553922082890e+02 5.297861429737723711e+02 5.349573279993422830e+02 5.285129531342161044e+02 5.319929311541710604e+02 5.367031994330386624e+02 5.324992927503495821e+02 5.259349321191385798e+02 5.364152954729504472e+02 5.324796739660812364e+02 5.286451015617303710e+02 5.226771864856417551e+02 5.268974209954731123e+02 5.173811504236447263e+02 5.216491250306904703e+02 5.126252758858730658e+02 5.102083140221400868e+02 5.167436338539326925e+02 5.203420191140311317e+02 5.105624653933149375e+02 5.128825506835721626e+02 5.188545210083257189e+02 5.200882771475123718e+02 5.180856210046824799e+02 5.251909952548205638e+02 5.208222335069247038e+02 5.191424060953062281e+02 5.228085973912365034e+02 5.191184924235562903e+02 5.242475034338605155e+02 5.169250304300702510e+02 5.230075097444930634e+02 5.243373077968415146e+02 5.247511983361811190e+02 5.307131088895774838e+02 5.347631693973262372e+02 5.300234892782013958e+02 5.323307636064440658e+02 5.444257936479090176e+02 5.378868998653166500e+02 5.346050364631621505e+02 5.286483635700353716e+02 5.331086814624566159e+02 5.308144226617331469e+02 5.366900229321026927e+02 5.362707734544499090e+02 5.484531224259023929e+02 5.421042230920064640e+02 5.473576281622132456e+02 5.485901963963588059e+02 5.405115268168118519e+02 5.415438912019102418e+02 5.492255688111126801e+02 5.397612067305648225e+02 5.351271048362273177e+02 5.359172962013441293e+02 5.330601912131065774e+02 5.423327743845530904e+02 5.396416229484111682e+02 5.453083073547265940e+02 5.398253854917091985e+02 5.427249579248405098e+02 5.414437696637526187e+02 5.352654809229005650e+02 5.336752930248852635e+02 5.414041539683274777e+02 5.355573567500921399e+02 5.348439860666842378e+02 5.308096153217369420e+02 5.304056062150538082e+02 5.289854219106975961e+02 5.238550439757382264e+02 5.301154808697713179e+02 5.253967351241866481e+02 5.265061232089994974e+02 5.269860721138495592e+02 5.332211882789447372e+02 5.266935338358704257e+02 5.320390666591753188e+02 5.293294410094324576e+02 5.358649527503721401e+02 5.298114046311740140e+02 5.339626961468886748e+02 5.310832001626032479e+02 5.298327841174037758e+02 5.253755324192536591e+02 5.148189974838567196e+02 5.071496547035699791e+02 5.113855393103314100e+02 5.101854908861802755e+02 5.031913151356928893e+02 4.980578400540446182e+02 4.993903007868888722e+02 5.021042714645736851e+02 4.993122043386123892e+02 4.989460718693123908e+02 4.972655548076785976e+02 4.955467907770603233e+02 4.955792127471718231e+02 5.018544904168300604e+02 5.011456607046470140e+02 4.994116131042555367e+02 5.003040299422222006e+02 5.004608432329337120e+02 4.968779707770050891e+02 4.951067181138618025e+02 4.930924138076317149e+02 4.952249348599757468e+02 4.923971808655315954e+02 4.985405182129259174e+02 4.999218388494714418e+02 5.011201701719778612e+02 5.023559203212524835e+02 5.031990917133325638e+02 5.025712418906540506e+02 4.977485815470647594e+02 5.014014283510521182e+02 5.036336881634781548e+02 4.980306940201473935e+02 4.975576537319286672e+02 5.052917354878039191e+02 5.029160173815001258e+02 5.047452722292906060e+02 5.102862080237774762e+02 5.060575984673403696e+02 5.047018665567536004e+02 5.017702521228904402e+02 5.065830308589130482e+02 5.030564005905830527e+02 5.053122915899363647e+02 5.020803058484182202e+02 5.052788823680535870e+02 5.045479875510582133e+02 5.092249928725913719e+02 5.086593856816814991e+02 5.209815276241248512e+02 5.211749912754094112e+02 5.170187127364672506e+02 5.163233569840053860e+02 5.211502303754867853e+02 5.284265233904706065e+02 5.236654914539089987e+02 5.281950819667468977e+02 5.215450037259897726e+02 5.285348010192574293e+02 5.350326685924727599e+02 5.314179641072864797e+02 5.302232376891521426e+02 5.393292551362133054e+02 5.354981444206457581e+02 5.420231896104863836e+02 5.493196941609795658e+02 5.508081660606576406e+02 5.486810097433203737e+02 5.542369798477060385e+02 5.586073335119776857e+02 5.531490268322214661e+02 5.506449699142847294e+02 5.562250083834261432e+02 5.571065111420112999e+02 5.663923349456786127e+02 5.603968659103264827e+02 5.512031757577801727e+02 5.604569104177854797e+02 5.602406056007957886e+02 5.570174240834378452e+02 5.560331939231201659e+02 5.551831038200183457e+02 5.611118283561989983e+02 5.579820372621450133e+02 5.593605313063454787e+02 5.596792214001139882e+02 5.608719751507804858e+02 5.622293557022615005e+02 5.635163763638289538e+02 5.666964470407652925e+02 5.684845196864808941e+02 5.616901601858022559e+02 5.683065650781149998e+02 5.701942246372763066e+02 5.642447518893745837e+02 5.642399966217520841e+02 5.712513914114199451e+02 5.664992755289367778e+02 5.757534344550364267e+02 5.682869641176472442e+02 5.709161900823631868e+02 5.730208265593403212e+02 5.734573945574962863e+02 5.741533010149364600e+02 5.674780381130954083e+02 5.649643849752073947e+02 5.669182556085196438e+02 5.690723520294634454e+02 5.692144181420219411e+02 5.632057097664184084e+02 5.731592714290068216e+02 5.639198909458816615e+02 5.692893598117378815e+02 5.645192573972689161e+02 5.606985791545575921e+02 5.614541505653522790e+02 5.684425091634963110e+02 5.728745937865325004e+02 5.719479034192494282e+02 5.711604190935844372e+02 5.683887607013012939e+02 5.766080381594639448e+02 5.656970034014276507e+02 5.643990222995842032e+02 5.606979704677708014e+02 5.572163925007898797e+02 5.653387142856464607e+02 5.684337819992191498e+02 5.612772738385810953e+02 5.660860158179236805e+02 5.675357525256670215e+02 5.637794578522558595e+02 5.592501785270283108e+02 5.648257044959881341e+02 5.615340148584772351e+02 5.602308080329707991e+02 5.605885648975280446e+02 5.569967888514730703e+02 5.605269078293980556e+02 5.527812891202478340e+02 5.500642489162640913e+02 5.491649766664784238e+02 5.500045323503121608e+02 5.485541904848256536e+02 5.501739846164756500e+02 5.484880720534787315e+02 5.530303680320619151e+02 5.476568355174581484e+02 5.457684386104374425e+02 5.437439816983760466e+02 5.474689688308264977e+02 5.425120242733031546e+02 5.507660099154472846e+02 5.473984347457763988e+02 5.452147940507234125e+02 5.514197635152614794e+02 5.484100153295191831e+02 5.537718804902975762e+02 5.489022711483127068e+02 5.453719060245493893e+02 5.390990050041223185e+02 5.445652119918145218e+02 5.404510813132790190e+02 5.434359816102834202e+02 5.424055538333637969e+02 5.453217315652847219e+02 5.443571715333093834e+02 5.416486811697709527e+02 5.457705592358779541e+02 5.484394403012147450e+02 5.496845870589327205e+02 5.484543319751857098e+02 5.497744017589660643e+02 5.559680892132881809e+02 5.571946745651334822e+02 5.620975915567534003e+02 5.610017801787636245e+02 5.620985247789077448e+02 5.614860906591197818e+02 5.605010952728874827e+02 5.613155885574549302e+02 5.614674545038793667e+02 5.691305205802091223e+02 5.678486783743541082e+02 5.631273748096563168e+02 5.698713912651651299e+02 5.683575166855732732e+02 5.713143004711815820e+02 5.616297009448825293e+02 5.590312497980656872e+02 5.556176924953025491e+02 5.528679617020950445e+02 5.559553517457736689e+02 5.581898967167303454e+02 5.543183840996892968e+02 5.630402989694667895e+02 5.641447190607773337e+02 5.699878467703603064e+02 5.637950777018461395e+02 5.653633539472864413e+02 5.658369783365737931e+02 5.605907370147523352e+02 5.621519803550310144e+02 5.608338329294480218e+02 5.610260363022489400e+02 5.574480690619179768e+02 5.557704565959339789e+02 5.545327152799389978e+02 5.576134071262529233e+02 5.513333784222162421e+02 5.596891944535817629e+02 5.572172645303335230e+02 5.535298435755588571e+02 5.516640634530599527e+02 5.532604150767197098e+02 5.542536540470097179e+02 5.551451782829566355e+02 5.524636363765494025e+02 5.583348815833877552e+02 5.536421990900759056e+02 5.604261026332926576e+02 5.556663921838633087e+02 5.664325005803971180e+02 5.674617253374578922e+02 5.728817743329030918e+02 5.685699708841146958e+02 5.824037077428708926e+02 5.768989082494605327e+02 5.721897019117216132e+02 5.772195674313103382e+02 5.791279911702785057e+02 5.790299589867770464e+02 5.810332252622444003e+02 5.739352503008549320e+02 5.737844992552078338e+02 5.813630403076359698e+02 5.821734998667164973e+02 5.816131725840018589e+02 5.834041521315760974e+02 5.897683242675816473e+02 5.931092465904123401e+02 5.917212244587586838e+02 5.871050744305003946e+02 5.857554948976253399e+02 5.830932875476596564e+02 5.845512154534480942e+02 5.880403231695270279e+02 5.845140112077318690e+02 5.832966521278515302e+02 5.783919568572706567e+02 5.797765773515550336e+02 5.784443327684978158e+02 5.717413262375597469e+02 5.713358165445739587e+02 5.687641219722991082e+02 5.680192699987881042e+02 5.715220726818552066e+02 5.678504369397020355e+02 5.702922262088974321e+02 5.703933468393671546e+02 5.658050253790964916e+02 5.675854071715001510e+02 5.592919867918611772e+02 5.639571790941881773e+02 5.660528293598080154e+02 5.623073939812505841e+02 5.683529581434773945e+02 5.621761066770451407e+02 5.635702961435559928e+02 5.700629565994655650e+02 5.607205627114203708e+02 5.527416354631744753e+02 5.615106406976743756e+02 5.681004679998337679e+02 5.603783393040420151e+02 5.629330778656895973e+02 5.638354309876102661e+02 5.602871979782080416e+02 5.608495385082927669e+02 5.589310083011440611e+02 5.639274673502554833e+02 5.648053306957486939e+02 5.679286110302541601e+02 5.676727856846064242e+02 5.642652124936271321e+02 5.636553078008382727e+02 5.655776726327239885e+02 5.677245801433376755e+02 5.725247348685945781e+02 5.610904283649522313e+02 5.588624831015491736e+02 5.535923781578972012e+02 5.520683556478821856e+02 5.538644584728268683e+02 5.579180140412643141e+02 5.553563971767060821e+02 5.474209058782586226e+02 5.452854251960301326e+02 5.493734456148962408e+02 5.435538732102667154e+02 5.385360649993333482e+02 5.461835560150053652e+02 5.456149959297330270e+02 5.405951495310367818e+02 5.435279083804819038e+02 5.354817487449014379e+02 5.366500746064442637e+02 5.343377252065043876e+02 5.276979992694615476e+02 5.315986055211399162e+02 5.221939349634860719e+02 5.330541945439207439e+02 5.326571865413432079e+02 5.357077388414579673e+02 5.269363598512150020e+02 5.271188721672237989e+02 5.338949175900957016e+02 5.319854568907996963e+02 5.306957751334217619e+02 5.406065847722985609e+02 5.346678396627914935e+02 5.394234995180909209e+02 5.389407356931940285e+02 5.460497971677015130e+02 5.426506972973302254e+02 5.423666371599174454e+02 5.286459221627554825e+02 5.338301266903226860e+02 5.298851251433584366e+02 5.280607037358818161e+02 5.253545108262351278e+02 5.232959651211011760e+02 5.254264064662461351e+02 5.272025049208820064e+02 5.281509748970863711e+02 5.271611748481287805e+02 5.241494283537439287e+02 5.257454849233118921e+02 5.272566298720569193e+02 5.297581630108818445e+02 5.236640905266235677e+02 5.285648143797802732e+02 5.280205589030205147e+02 5.262861425767603123e+02 5.160436294190445778e+02 5.139540559062763805e+02 5.148357828867855233e+02 5.152973988769000471e+02 5.188523414561636855e+02 5.177424063880837366e+02 5.301401791382373858e+02 5.304799304698676679e+02 5.360449869443735906e+02 5.381019650912942325e+02 5.362105602807972673e+02 5.321554070901870546e+02 5.253853274490375043e+02 5.231368147680281027e+02 5.349034805442694278e+02 5.296753869648408681e+02 5.279475588863733719e+02 5.300424478427779604e+02 5.268536927807575694e+02 5.276845600354889712e+02 5.295034484851694287e+02 5.236479992561845620e+02 5.315855253161289511e+02 5.262513755806503468e+02 5.237953831849258677e+02 5.254304522016695955e+02 5.287731818739562186e+02 5.271959746632707038e+02 5.262837034412830235e+02 5.220156827761558134e+02 5.200440041397251889e+02 5.221328140751001001e+02 5.292349979076817590e+02 5.278244411360036565e+02 5.295111629270920730e+02 5.285998807683587302e+02 5.324718020285366720e+02 5.369010662364379414e+02 5.329030160016294531e+02 5.334172964918220714e+02 5.331384920531314719e+02 5.330925055342165706e+02 5.345621016565485206e+02 5.319847679814247385e+02 5.318893552381604195e+02 5.379115907800146488e+02 5.303317763919081926e+02 5.259721805491716395e+02 5.293733514719223194e+02 5.264334290294008269e+02 5.266638466496067394e+02 5.295078119446677647e+02 5.319936061447264137e+02 5.417046417030347811e+02 5.401213508739843974e+02 5.398414522407133518e+02 5.394337443910744696e+02 5.371573299125980157e+02 5.346402410588012799e+02 5.336117367373961997e+02 5.316418161125027382e+02 5.256247668159720661e+02 5.306210522665575127e+02 5.412817485506196817e+02 5.408103675975305578e+02 5.385105979997545091e+02 5.391694648016798510e+02 5.348460783023157319e+02 5.288638884905290070e+02 5.343939838047029980e+02 5.343568060609297845e+02 5.285999360060266099e+02 5.331452023215813369e+02 5.328093659245823801e+02 5.415596860944211812e+02 5.351266481086056501e+02 5.271635321092169306e+02 5.266359736937441767e+02 5.300098917582477043e+02 5.363421247559508629e+02 5.271360217784020961e+02 5.345409063416120716e+02 5.324733982580576139e+02 5.280296466109736002e+02 5.281763090596506345e+02 5.255792150071941933e+02 5.274406833357861615e+02 5.303085462380269064e+02 5.241679499008185985e+02 5.247442552229352941e+02 5.223150429084382722e+02 5.278177101018329722e+02 5.271094578674214972e+02 5.273295561789554995e+02 5.255643864140491814e+02 5.221131644390385418e+02 5.145647704905858291e+02 5.159343439632513082e+02 5.128542507105698860e+02 5.139588403663010467e+02 5.198942004755369908e+02 5.211591433936112026e+02 5.176864987530485678e+02 5.145447186578185210e+02 5.207383073676677441e+02 5.242439343502304610e+02 5.230725409651976179e+02 5.239961592919556779e+02 5.231339158762734769e+02 5.259506236235157530e+02 5.302043003923134847e+02 5.278665187272977164e+02 5.338118810227323365e+02 5.393309147260828240e+02 5.358731124888122395e+02 5.368708353661824049e+02 5.401523433844084821e+02 5.453653610167225452e+02 5.413629594478557010e+02 5.408009562939412262e+02 5.422007845861344322e+02 5.455971251046178168e+02 5.539252210733149013e+02 5.516717525219489744e+02 5.531675678008049317e+02 5.574342723979422090e+02 5.525813234564296863e+02 5.623801095448510523e+02 5.543287548471306536e+02 5.569261101042019391e+02 5.577987803796451090e+02 5.547668706437566470e+02 5.617414382870271083e+02 5.542006922404946181e+02 5.573087686792738396e+02 5.540303395977496166e+02 5.527896301107889485e+02 5.598051437887345401e+02 5.601889386386585556e+02 5.607263210321220868e+02 5.594715690304406053e+02 5.506233456602732304e+02 5.494606925017956200e+02 5.500966148911920754e+02 5.516508734908024962e+02 5.481476883042738564e+02 5.518314322780544217e+02 5.503594277367676568e+02 5.537979744803731137e+02 5.567444228447462820e+02 5.486512035820506981e+02 5.483282360061973577e+02 5.420859276907074218e+02 5.534573931463239660e+02 5.534554330482753812e+02 5.509163455147745481e+02 5.476920958198460312e+02 5.560788782658864875e+02 5.615507208801570869e+02 5.590753778811105121e+02 5.583595975246788612e+02 5.496468993527830662e+02 5.511891645038691649e+02 5.506049460027749092e+02 5.437203427242315001e+02 5.472315178273647689e+02 5.511086931202256665e+02 5.483221193621989187e+02 5.582839888013645577e+02 5.469193273358505394e+02 5.474625316085678151e+02 5.460509851408639861e+02 5.532453914052151731e+02 5.521483482110231762e+02 5.541076411221889657e+02 5.472739106233135544e+02 5.546799277971871334e+02 5.585547640863791230e+02 5.594277847538843389e+02 5.615896995195565751e+02 5.674935911537719448e+02 5.632063686045535178e+02 5.714340574495583951e+02 5.665367009832931444e+02 5.623214552755963496e+02 5.469211531504572577e+02 5.547026825068346625e+02 5.557321213327770693e+02 5.595408197362545479e+02 5.550673690204272361e+02 5.483810913583658930e+02 5.519932110846124260e+02 5.509586977303264348e+02 5.485326275252421055e+02 5.510187447283570918e+02 5.538555952835401968e+02 5.535282767283463272e+02 5.572322072166979297e+02 5.520293663784603950e+02 5.488899754221605463e+02 5.490595354303005706e+02 5.510022921572544874e+02 5.511186391642190756e+02 5.586478678644568845e+02 5.516348969780802918e+02 5.596846412763436547e+02 5.571538047313977131e+02 5.538284243299947320e+02 5.612558160290609521e+02 5.589366837928388350e+02 5.635797719712322760e+02 5.618697636369830661e+02 5.598844577034204804e+02 5.541370211450619081e+02 5.563147447576011473e+02 5.543221753057696333e+02 5.560846527081205295e+02 5.595738971532565529e+02 5.566018251978491662e+02 5.510334213824498875e+02 5.601352575884334328e+02 5.607917666895576758e+02 5.627495234715191827e+02 5.681373570511142361e+02 5.578418712458257005e+02 5.618066276737905582e+02 5.654117306686656548e+02 5.733041484038641329e+02 5.675951979969487411e+02 5.675096780321191545e+02 5.697073734212426643e+02 5.687572732465939680e+02 5.721752229261570619e+02 5.734700245125374067e+02 5.686064125746653417e+02 5.628543903140136990e+02 5.621749797004023321e+02 5.696829437555949198e+02 5.699232231648430798e+02 5.641386602344095991e+02 5.712819613356803075e+02 5.745183443376854484e+02 5.819424569828316862e+02 5.834182854134623994e+02 5.937612138896856777e+02 5.955690943902477557e+02 5.903722193695530223e+02 5.879387717663108788e+02 5.873427830851775298e+02 5.840226633597404771e+02 5.790804595973959294e+02 5.745257516794210915e+02 5.706719079581931737e+02 5.697322468110606906e+02 5.661980428130757446e+02 5.646142844510658279e+02 5.628405762172836830e+02 5.625854178475052549e+02 5.581317729112344068e+02 5.548030090324423327e+02 5.635655308732804087e+02 5.593188878952230425e+02 5.580730039633085653e+02 5.589473201930831010e+02 5.632465279930918314e+02 5.597911638491344775e+02 5.599869960954945327e+02 5.691581180889587586e+02 5.649542925274140543e+02 5.712287060187069301e+02 5.848344613935353209e+02 5.799587857661155113e+02 5.819737265093418728e+02 5.819354381332415187e+02 5.815023747797848728e+02 5.807982452981293591e+02 5.782441274016043735e+02 5.801519262411039790e+02 5.812361243083544196e+02 5.813992883281817967e+02 5.769547401220255551e+02 5.827827637446005156e+02 5.819385185376852405e+02 5.834196430314834743e+02 5.909296119005649643e+02 5.904467095276969530e+02 5.866562814792453082e+02 5.826116148836218827e+02 5.864067161675172883e+02 5.872814216165547805e+02 5.867719176976580684e+02 5.854846322655089352e+02 5.907999875522707498e+02 5.796689797924997265e+02 5.852387340766994157e+02 5.910909342789921084e+02 6.011166548701689862e+02 5.950248525410443108e+02 5.979901183367293243e+02 5.969446817475864009e+02 6.001672877913363209e+02 6.085720758388866898e+02 6.027496530366937577e+02 6.006961046147563366e+02 6.028630654487020593e+02 5.989024121280646114e+02 5.962981841480625462e+02 6.008845247067876016e+02 6.034667999927778510e+02 6.058814768913761100e+02 6.071399821979350691e+02 6.025362881775033657e+02 6.049827826975075595e+02 5.969449291764349255e+02 5.962500159251262630e+02 5.921182150839133556e+02 5.950170455346295739e+02 5.962919493494694052e+02 5.922234525933523628e+02 5.946913877027822082e+02 5.911628041149135697e+02 5.905714164070398056e+02 5.915455696460455783e+02 5.906993917503197054e+02 5.917925179396676185e+02 5.870775022153011378e+02 5.967102434258247285e+02 5.926434645808133155e+02 5.998474170443754474e+02 5.956812083503427857e+02 5.958975200403315284e+02 5.882086640072524233e+02 5.849285436185640492e+02 5.855149695693248759e+02 5.892106102331434840e+02 5.877545093044460600e+02 5.855157186771858733e+02 5.916292678451275151e+02 5.945842669205496804e+02 5.926161290277865419e+02 5.920441529572104855e+02 5.878749579708551209e+02 5.860013607129790216e+02 5.836196711540126216e+02 5.845433640610399380e+02 5.771937742329740786e+02 5.725346129242846018e+02 5.739116442342588016e+02 5.777302658867233731e+02 5.858746721175932635e+02 5.898030612886196877e+02 5.908645477804718666e+02 5.940063577920419675e+02 6.000302752188792965e+02 5.920686302818951390e+02 5.851240847196550021e+02 5.920426156739935095e+02 5.919120047180958863e+02 5.895828150152958642e+02 5.960650544518938432e+02 5.957626716951205026e+02 5.889792213611598299e+02 5.979721421174119769e+02 5.920094641893634844e+02 5.901202532406816772e+02 5.898785285476611762e+02 5.902848161272078187e+02 5.939190147315393915e+02 5.936060586963121750e+02 5.948834367473103839e+02 6.000714569410214381e+02 5.918309217426435680e+02 5.876327670531173908e+02 5.901393414574423559e+02 5.930679460957793481e+02 5.900890405301413466e+02 5.779420957911447658e+02 5.803502894319784673e+02 5.812317952975568005e+02 5.835716365858695553e+02 5.820764926183104535e+02 5.771839331765195311e+02 5.825555241472710577e+02 5.821075361290907040e+02 5.876971489482953075e+02 5.923735173128661700e+02 5.859540074244696370e+02 5.823896364776798009e+02 5.853947233829114793e+02 5.848775849624763623e+02 5.835865670053576650e+02 5.827566851900546681e+02 5.897364578278333056e+02 5.827945065867903622e+02 5.871309600595911888e+02 5.986094785638297253e+02 6.004691541420686463e+02 6.043268904497615495e+02 6.027956310689039583e+02 6.023537165516743244e+02 5.988881821903363516e+02 5.961882377985441508e+02 5.970010613952620133e+02 5.975851112517606225e+02 5.974794595985531487e+02 5.940462589384577541e+02 5.963403302127939014e+02 5.977684059447689151e+02 5.952228815934954582e+02 5.964178729098132408e+02 5.976089527262986394e+02 6.008721760114159451e+02 6.029217760353392350e+02 5.960574877966224676e+02 5.915945604141541025e+02 5.867900738760912418e+02 5.874181338885517789e+02 5.896758536392856058e+02 5.892599528656634220e+02 5.921756263662616675e+02 5.882313303000777296e+02 5.857077343913132381e+02 5.826520100464675807e+02 5.777662024812979098e+02 5.854397918642930563e+02 5.847891523271723599e+02 5.903953330136906743e+02 5.873002248817455211e+02 5.922785075076498060e+02 5.910386327959423625e+02 5.911737304576140559e+02 5.921645393682395024e+02 5.884479824014965743e+02 6.013479613463608757e+02 5.840822188836883697e+02 5.857596192894715159e+02 5.848816558797509515e+02 5.803384880127924816e+02 5.871302325722137994e+02 5.889347274067179114e+02 5.846587896261003152e+02 5.896424807903557621e+02 5.819130843359023402e+02 5.872305084225363316e+02 5.907515561979331551e+02 5.864087758118032525e+02 5.848841493668242038e+02 5.850286024085538656e+02 5.868849287952506302e+02 5.756057793442677166e+02 5.797034351444210643e+02 5.748859019446537104e+02 5.807714957600041998e+02 5.755226805790067601e+02 5.765111026577883422e+02 5.796384845018968690e+02 5.783418028724444184e+02 5.745500031955592704e+02 5.693528578574811263e+02 5.738267768310660131e+02 5.633188804920321218e+02 5.703317093234495587e+02 5.699349359296843431e+02 5.694453667092393516e+02 5.672474792550002576e+02 5.647864642405008908e+02 5.644586501097065820e+02 5.616768052651644894e+02 5.684526499848452659e+02 5.723611906524621418e+02 5.700872936667672093e+02 5.723537761043214687e+02 5.649515643676514856e+02 5.709203590290438797e+02 5.681227508171655245e+02 5.669885689210282180e+02 5.737099491819629975e+02 5.769036837918625906e+02 5.722197020661873239e+02 5.691066031687992108e+02 5.764779147237290999e+02 5.708413805791523146e+02 5.761524992133697651e+02 5.766945140098770253e+02 5.808130046128331969e+02 5.808981147883049516e+02 5.817848754213907796e+02 5.736742428039812012e+02 5.810453030473937588e+02 5.816526501967352942e+02 5.750686516589095163e+02 5.738330260709624326e+02 5.748896681262619950e+02 5.853789117550333003e+02 5.814497106996687990e+02 5.808351518793348305e+02 5.862365259388375307e+02 5.752364035666022346e+02 5.669145601305834816e+02 5.792967781124483508e+02 5.736594750959091016e+02 5.733299172789171507e+02 5.719664308886547133e+02 5.738488459286539864e+02 5.738465137992757263e+02 5.734347523219801133e+02 5.755046108811206977e+02 5.751914461701684331e+02 5.681241833643529162e+02 5.701638606873469826e+02 5.721959726571614056e+02 5.616803617804780515e+02 5.699066506111015542e+02 5.630017867339719260e+02 5.637216149462287831e+02 5.657379318627955627e+02 5.670735615388929318e+02 5.615484564962431477e+02 5.624003655727671003e+02 5.623672472749107101e+02 5.653248100802968565e+02 5.683700274072025422e+02 5.773347443644124724e+02 5.639429748939952560e+02 5.630395461129636487e+02 5.713928582465833870e+02 5.684297956761841988e+02 5.677201441049833193e+02 5.668408922362250451e+02 5.666025012965390033e+02 5.666208424141973410e+02 5.706495598300737129e+02 5.697283841335563466e+02 5.664632375233090897e+02 5.735339986318375622e+02 5.721211758001346652e+02 5.678412079580483578e+02 5.728058366125451357e+02 5.718483255567734886e+02 5.745404404576318029e+02 5.743262068258231920e+02 5.767179572438359401e+02 5.751314068788725535e+02 5.774702202744978194e+02 5.766839510195671892e+02 5.670031107846438090e+02 5.736475827548559892e+02 5.741810154675698641e+02 5.627879157241974326e+02 5.647781802233168946e+02 5.640242614846229117e+02 5.686241750608916163e+02 5.709647898870706513e+02 5.707551876442223602e+02 5.749620941820554663e+02 5.770706158784960280e+02 5.719077993324473255e+02 5.701184992554552764e+02 5.764820465290396214e+02 5.768810619266479307e+02 5.677677816298056541e+02 5.724796219694004549e+02 5.728340029196962178e+02 5.740959956158769728e+02 5.758158549846226606e+02 5.743096209904076659e+02 5.682175447017473289e+02 5.656798477840625310e+02 5.682878591260267740e+02 5.595425131792177353e+02 5.623572726959097281e+02 5.672655754527489762e+02 5.581485950606000870e+02 5.641171603405128963e+02 5.589087972672399474e+02 5.577543519957730496e+02 5.583117412768746135e+02 5.569141841540484847e+02 5.584287118284313465e+02 5.572267513298893391e+02 5.598112339923678746e+02 5.606022631911530425e+02 5.617807389741777797e+02 5.522692260400662008e+02 5.552304125639233234e+02 5.611814615416834613e+02 5.553101539455873308e+02 5.499077591433215275e+02 5.537350742734323603e+02 5.606263369128309932e+02 5.622265292583508653e+02 5.603665997848418101e+02 5.604820944838336345e+02 5.630946448342047006e+02 5.560384268503067915e+02 5.630940888792124497e+02 5.640581398799524777e+02 5.630656271735934979e+02 5.632815897780748173e+02 5.661344269437308867e+02 5.670185809843654852e+02 5.632046869302826053e+02 5.622230851420157478e+02 5.590271682484473104e+02 5.621521108132909603e+02 5.620299548713040849e+02 5.582111462216728341e+02 5.632171238689799111e+02 5.645302192055794421e+02 5.629569561433334002e+02 5.630332948269424378e+02 5.605663225991150966e+02 5.688252271888850373e+02 5.624986141151072161e+02 5.617175260136389170e+02 5.595946356876338541e+02 5.597728772540940554e+02 5.572677020294180465e+02 5.540337201355484922e+02 5.556257609920199911e+02 5.580090598356924829e+02 5.581953992154286652e+02 5.576134536937973962e+02 5.570125088689119366e+02 5.563234865524966608e+02 5.577289306013875603e+02 5.561122369276109794e+02 5.605270048445727298e+02 5.601698861814239763e+02 5.637174689588886167e+02 5.568883430468104052e+02 5.640103437751646425e+02 5.647981621492670001e+02 5.511350287123332237e+02 5.599149755652169915e+02 5.616004395664385811e+02 5.602736308969875836e+02 5.706422904542175729e+02 5.659010915263671677e+02 5.630299612167714258e+02 5.656858512048243028e+02 5.669172884791358911e+02 5.665117729280118510e+02 5.668811733504406902e+02 5.702695261094835359e+02 5.745887460184585507e+02 5.680367796964865192e+02 5.703723713723122728e+02 5.665653659609170063e+02 5.658842326204729716e+02 5.623960022620184418e+02 5.655367737224012217e+02 5.643590448406938549e+02 5.671523041809717824e+02 5.704099488211668358e+02 5.663809953533684620e+02 5.722666069817890957e+02 5.666171556028359646e+02 5.712162247208417512e+02 5.681051444879021801e+02 5.617989992194773095e+02 5.647514888098012307e+02 5.634975400037019426e+02 5.637121797671920831e+02 5.668983320215852473e+02 5.669136401887707279e+02 5.647102550712944549e+02 5.668495059009391071e+02 5.650710496853820359e+02 5.694208142484876589e+02 5.757184021038922310e+02 5.738906556957542762e+02 5.770380439381976885e+02 5.748121628146112698e+02 5.750068084846408283e+02 5.663635950835888480e+02 5.686804031542261555e+02 5.729977021568573718e+02 5.657509265575085919e+02 5.673530583531886577e+02 5.663725350700590297e+02 5.641474556528265794e+02 5.655062079495100988e+02 5.656980506278158600e+02 5.682529103230269811e+02 5.662411745191964201e+02 5.627329754552691838e+02 5.718737347783535370e+02 5.679065137585091634e+02 5.653509122360761694e+02 5.664489814094247322e+02 5.649733001769576504e+02 5.666263917758288926e+02 5.663745869511690216e+02 5.721036463052720364e+02 5.812813420306675880e+02 5.773874881879374925e+02 5.741081468299709059e+02 5.760629757360047734e+02 5.752507495898855723e+02 5.797662557327645345e+02 5.819041852975118445e+02 5.857668560338985344e+02 5.817581183654252754e+02 5.835253160493265341e+02 5.890205275704776113e+02 5.830757019432199968e+02 5.851271183688284054e+02 5.825293962067094071e+02 5.769237832565262352e+02 5.835421122065691861e+02 5.772481447574733693e+02 5.843401504300148872e+02 5.807585093081800096e+02 5.760330334954900309e+02 5.826679645035471822e+02 5.788464567962215597e+02 5.802086353058346049e+02 5.825901104752839501e+02 5.816150446400198462e+02 5.679918690999076034e+02 5.741872825328894123e+02 5.734529542378123779e+02 5.772120331591929698e+02 5.701950143180803252e+02 5.704054422266010533e+02 5.688581783532858935e+02 5.755087175808880602e+02 5.698578300638899918e+02 5.742303089295126028e+02 5.742995086412208821e+02 5.748707438099387446e+02 5.733296822799098891e+02 5.708204097024425892e+02 5.657394217099918023e+02 5.684462077430621321e+02 5.677239391329102318e+02 5.656249214089971247e+02 5.613386810266252951e+02 5.636636522481397833e+02 5.658394163143822198e+02 5.691589626393180197e+02 5.728967185807802025e+02 5.753622551306473270e+02 5.680972854361712052e+02 5.606132205986689314e+02 5.672774057472535105e+02 5.729742905221972933e+02 5.644265586364135743e+02 5.611796262246544984e+02 5.615218512802020996e+02 5.579563203485913618e+02 5.593011823871811430e+02 5.604243559341045966e+02 5.589793478569044964e+02 5.535753958647217132e+02 5.502441002685710600e+02 5.574152211173561682e+02 5.583412835109140815e+02 5.599912995671102180e+02 5.571186309614722632e+02 5.535107978905595019e+02 5.502490556109593172e+02 5.424067428272411462e+02 5.415979742928659562e+02 5.400738023553271887e+02 5.452109967407815247e+02 5.448812836165226372e+02 5.411236723366471324e+02 5.482730286791816070e+02 5.491987967799236685e+02 5.521085094016633548e+02 5.540701221852624485e+02 5.589020902796449946e+02 5.561548825714389750e+02 5.645339150114147060e+02 5.628356889207286713e+02 5.644644569093912878e+02 5.637082680443093068e+02 5.638587826018438136e+02 5.633578423502308397e+02 5.555878413442295596e+02 5.500125821072917915e+02 5.501587743470604437e+02 5.546142769974992461e+02 5.598571699378173889e+02 5.529222433449272103e+02 5.409874547930710378e+02 5.492545749195941198e+02 5.511705623436031374e+02 5.463982831590636806e+02 5.527112147480145268e+02 5.558366149830173981e+02 5.530114237977655876e+02 5.576115849862775349e+02 5.654740797554354685e+02 5.576564793662543025e+02 5.616986187188824715e+02 5.528121704255125906e+02 5.563257576017324482e+02 5.534384268533370914e+02 5.456941845185397142e+02 5.523653732185842955e+02 5.532644153899902904e+02 5.538736030535668533e+02 5.525203432850473746e+02 5.608043430052174472e+02 5.592598826866330910e+02 5.606984197832839527e+02 5.545699906704696787e+02 5.587387616136832094e+02 5.565666379236502053e+02 5.599363588387958544e+02 5.533511581769074610e+02 5.486537300380593933e+02 5.537800240593568333e+02 5.505754323133974140e+02 5.513428299762214237e+02 5.569266144833151202e+02 5.480451177200001212e+02 5.529907677188091384e+02 5.494450343306259583e+02 5.585489278553621944e+02 5.504943865078322460e+02 5.518082510891509855e+02 5.544640245664115810e+02 5.535521951219326411e+02 5.482363736315721781e+02 5.506736017038574573e+02 5.455504621523932656e+02 5.491539237965110942e+02 5.515073570052170453e+02 5.495429865854232503e+02 5.494527373776357990e+02 5.516132984466271409e+02 5.517519244847410391e+02 5.511770298359659819e+02 5.547090391373092189e+02 5.545930994094842390e+02 5.573658485200769519e+02 5.568446815111522028e+02 5.492987783924722862e+02 5.491913557438467706e+02 5.431224008068307967e+02 5.433833578417321633e+02 5.420907326438692735e+02 5.453302784130636383e+02 5.407521941450804661e+02 5.386790311338157835e+02 5.369315265655401390e+02 5.366586596832187297e+02 5.470846721000176558e+02 5.474852074096291972e+02 5.494099354866492604e+02 5.522411332189393534e+02 5.505526038101692166e+02 5.503511049010018041e+02 5.501730150291225527e+02 5.468291533135713962e+02 5.498836788707358210e+02 5.539908935959890641e+02 5.512391411505698215e+02 5.433827001511856452e+02 5.458014750511789543e+02 5.535931598516840495e+02 5.434715166535444268e+02 5.518839067517274088e+02 5.476622160290110060e+02 5.557374704668948198e+02 5.510947473138555779e+02 5.479594230304452367e+02 5.493662942441520727e+02 5.402835222387161593e+02 5.423396834944670672e+02 5.357411635679252413e+02 5.387426724387383956e+02 5.370067371134144878e+02 5.389458090735810174e+02 5.410684417488391773e+02 5.378655402974850404e+02 5.422526897139672428e+02 5.489936612593286327e+02 5.492821761069616286e+02 5.412565354994388827e+02 5.380288074514645587e+02 5.420703200155497825e+02 5.348176232942620345e+02 5.347427928010487221e+02 5.384262722340248501e+02 5.402201297911724396e+02 5.419954783487886516e+02 5.415459800806763724e+02 5.433693969969968975e+02 5.459990543346295908e+02 5.455238309924967552e+02 5.437286438340380528e+02 5.457996412439761116e+02 5.509440351494808965e+02 5.485610023294849498e+02 5.510106914998126513e+02 5.485507966614015913e+02 5.484644674932681028e+02 5.491904978944799041e+02 5.453851571594152574e+02 5.492450812884213747e+02 5.480244534276395143e+02 5.549683380612116252e+02 5.553316487344725374e+02 5.599375774284756062e+02 5.471405941674198630e+02 5.499755560402514902e+02 5.505580950789404824e+02 5.411142091074450491e+02 5.396031074049902827e+02 5.507583844300498868e+02 5.488838408694068676e+02 5.478808217269111083e+02 5.429859412614833900e+02 5.420398309001778898e+02 5.481805410364287354e+02 5.486947094866578709e+02 5.489357412784665939e+02 5.507901510288028248e+02 5.556128689578439435e+02 5.518528337122169205e+02 5.495152515511349520e+02 5.587819277192570553e+02 5.527207800818518990e+02 5.563339625258940941e+02 5.486309727672053214e+02 5.509877020014030222e+02 5.463892191948076515e+02 5.527123468170166234e+02 5.484000870334908768e+02 5.556351055464128876e+02 5.567493260254098004e+02 5.495994884528089415e+02 5.588334637396613971e+02 5.508086820402977537e+02 5.534225549260994512e+02 5.431707104231165886e+02 5.394457174250794651e+02 5.346072621087596417e+02 5.418133393618002174e+02 5.469132409148087390e+02 5.477709663160313767e+02 5.416877760430893431e+02 5.443567379439456317e+02 5.375149703636610639e+02 5.398610550183312853e+02 5.500195596403295895e+02 5.388675260925191424e+02 5.448971267677628703e+02 5.462274449861769199e+02 5.444052895953673215e+02 5.370738193078349241e+02 5.467107391131958138e+02 5.385622927247484313e+02 5.462928204786294373e+02 5.456359174029340693e+02 5.400223817605069598e+02 5.351589311495088168e+02 5.355619093129496378e+02 5.346315457541015803e+02 5.366669317596147266e+02 5.322528846630830230e+02 5.422327368870192004e+02 5.356047684363970802e+02 5.359566015738930673e+02 5.376811515569680751e+02 5.406389844948621430e+02 5.408794708116997754e+02 5.346608869142107778e+02 5.370458947227664339e+02 5.413622832845679795e+02 5.354642369479282706e+02 5.335847022145162555e+02 5.396983979338064046e+02 5.340133704037822326e+02 5.266366690409868170e+02 5.360308715111127640e+02 5.372951947268775257e+02 5.308597402186622958e+02 5.361041508094439223e+02 5.380243528500568573e+02 5.373239072844196471e+02 5.441658412896035770e+02 5.490620348072983461e+02 5.592967134897717187e+02 5.567976736401132030e+02 5.528970492807866322e+02 5.457988702391281777e+02 5.487426879191503986e+02 5.450315278335471021e+02 5.410418103217718908e+02 5.359533134092988576e+02 5.342124898572931215e+02 5.444718366793266568e+02 5.388923870239385678e+02 5.311471894108057086e+02 5.414238257310104245e+02 5.374349343298451913e+02 5.394466427356629765e+02 5.503334439231290389e+02 5.445110396046328560e+02 5.455516758902326728e+02 5.450623790964001500e+02 5.510305508098952032e+02 5.471137772226072684e+02 5.478735626922285746e+02 5.488146553932270990e+02 5.426537940296967690e+02 5.480573301470577690e+02 5.411903256134302183e+02 5.467285359975959409e+02 5.443215956783299134e+02 5.427222178080794492e+02 5.489972038561937779e+02 5.542371760670661160e+02 5.582129673384355328e+02 5.578263055451167247e+02 5.560487078189356680e+02 5.544726329612524296e+02 5.570458148217762755e+02 5.514107297091129567e+02 5.533796936324438320e+02 5.585772561068786217e+02 5.582478930416400544e+02 5.547682476012931829e+02 5.605001295170302456e+02 5.579698964490382878e+02 5.618447643693492637e+02 5.663620302070323760e+02 5.691381717435044720e+02 5.694516267923847863e+02 5.739102591561570534e+02 5.713310036772619469e+02 5.717652092131286281e+02 5.710572725800619764e+02 5.645774532511914003e+02 5.627235352042703198e+02 5.627193133822360096e+02 5.545708060800261592e+02 5.608310099121982830e+02 5.547560272942505435e+02 5.528916579930873922e+02 5.490940558641325424e+02 5.500964332402920718e+02 5.436771415704707806e+02 5.455582299946627245e+02 5.464929265795526589e+02 5.528221920094675852e+02 5.416183478562369373e+02 5.424458400487156950e+02 5.440423300390353916e+02 5.546305860884060621e+02 5.483433334238142152e+02 5.511186605636216882e+02 5.568435610043111410e+02 5.501725421575654309e+02 5.575103946089936926e+02 5.563172411276607363e+02 5.467748370440497183e+02 5.450412322133463476e+02 5.475518374864751650e+02 5.513931773488075123e+02 5.535772231255384668e+02 5.467475605709587398e+02 5.484297025408347963e+02 5.553835704794022377e+02 5.481671641070711303e+02 5.489604623415560809e+02 5.574914072006184824e+02 5.530773809195560489e+02 5.469825990918403704e+02 5.467200828002512480e+02 5.461456339228768684e+02 5.412806450383729953e+02 5.398281764885318808e+02 5.409702417368790748e+02 5.444463530882068198e+02 5.432525797153820122e+02 5.483090232556594401e+02 5.453615656814914701e+02 5.408093260427561972e+02 5.420365807402815790e+02 5.397346637876067916e+02 5.334539261373585077e+02 5.366354729017159571e+02 5.421713069409751142e+02 5.340372085107401290e+02 5.358543892653793819e+02 5.326974840132377267e+02 5.353596120944196173e+02 5.341353051866084343e+02 5.289059090520891004e+02 5.323080183963069203e+02 5.335822535687196932e+02 5.388373911285473241e+02 5.406418898539018301e+02 5.334446634431654957e+02 5.423585953087708731e+02 5.468084049701069489e+02 5.458669838990773542e+02 5.411646173525155064e+02 5.487522160307255490e+02 5.465387907709368847e+02 5.409294085301478390e+02 5.426428407108164720e+02 5.461813621695281427e+02 5.474166555694818044e+02 5.455606847881640533e+02 5.379846930056947940e+02 5.396567371614488593e+02 5.424267597525529254e+02 5.407210490965920826e+02 5.391783725906751670e+02 5.438612574745467327e+02 5.422725000317968806e+02 5.474179411160733935e+02 5.454265096314047696e+02 5.455632652251694026e+02 5.442100428783900270e+02 5.457763862611449213e+02 5.475472188411387151e+02 5.520011125360903179e+02 5.510958632666943231e+02 5.575965502553319766e+02 5.613276072558296619e+02 5.660792273369761460e+02 5.608788125553788859e+02 5.645044685160765994e+02 5.633320658334771451e+02 5.614173045134490394e+02 5.700188949192780683e+02 5.637472769706513418e+02 5.773501513840666348e+02 5.760582565169085001e+02 5.822362783993546600e+02 5.808689201969568785e+02 5.820293388731636242e+02 5.805931386780130197e+02 5.811833276761935849e+02 5.848646918607402085e+02 5.954565563533943759e+02 5.917324554202137961e+02 5.914777007551290353e+02 5.878151318646793015e+02 5.867697440936983639e+02 5.856269709622383743e+02 5.904833961006355594e+02 5.892151274629239879e+02 5.903682974712269242e+02 5.894907139837528121e+02 5.819245729079954117e+02 5.857912931080406906e+02 5.849974261361629715e+02 5.844822896111498949e+02 5.803179347374476720e+02 5.792894653632454265e+02 5.787504519140713910e+02 5.787801402874478072e+02 5.804550492481274659e+02 5.705628959408328456e+02 5.764571626093191981e+02 5.707656089163441493e+02 5.753393026487252655e+02 5.847373030155662263e+02 5.868110901365408836e+02 5.777232568694452084e+02 5.831389799391502038e+02 5.799467736438152770e+02 5.772019882043763346e+02 5.770552808090918688e+02 5.823535537757538805e+02 5.872235821470050041e+02 5.914411769451572809e+02 5.930543281837761924e+02 5.994019462900192821e+02 6.005118209635907078e+02 6.025479276236610531e+02 6.001289294030847259e+02 6.065436964854474127e+02 6.046767381436832238e+02 6.054371104244648905e+02 5.977506941520912278e+02 6.006272626609987810e+02 5.977383511741123812e+02 5.970511115203703412e+02 6.010741472727040673e+02 6.013611957837346154e+02 5.988089799881282715e+02 5.983311856287714363e+02 5.989661580972992851e+02 5.973834837390392067e+02 6.007968422524396601e+02 5.938684818778666568e+02 5.950316175441365658e+02 5.889562669984778722e+02 5.930523960897992310e+02 5.944605740540375791e+02 5.961364852355695803e+02 5.909306452184356431e+02 5.917216217119331532e+02 5.862750829973755344e+02 5.890708462168433925e+02 5.899768864215926669e+02 5.875647859729692755e+02 5.894454231905225470e+02 5.856004407239169041e+02 5.785608332419536737e+02 5.804900532548444971e+02 5.835767396604371697e+02 5.855599242804452160e+02 5.769456952798374232e+02 5.799070806868606951e+02 5.814006977770982303e+02 5.758535280670287193e+02 5.745216531752009814e+02 5.777679794664290966e+02 5.870738463326632655e+02 5.843740595144460030e+02 5.867634081197580826e+02 5.877496174255347796e+02 5.882441485167273640e+02 5.945182702206718659e+02 5.871454360997249751e+02 5.907847036803663059e+02 5.916452083418830625e+02 5.855327219635910296e+02 5.856494071957613414e+02 5.851631073663643292e+02 5.800952115023194438e+02 5.823219311482188232e+02 5.817870557623542709e+02 5.756806419368449497e+02 5.808067710662911622e+02 5.844805512832792829e+02 5.843237040661507535e+02 5.782490274252577365e+02 5.817153626788658585e+02 5.744319225574333814e+02 5.763173815238393445e+02 5.678305396004050181e+02 5.722876623259064672e+02 5.696609583570806308e+02 5.743374391908444068e+02 5.729368340729919282e+02 5.643896447702663863e+02 5.616992721162705493e+02 5.566368758752981876e+02 5.643659473727271916e+02 5.594157882542610878e+02 5.567707631085155526e+02 5.598768349114061493e+02 5.547982799155183784e+02 5.586804713587227980e+02 5.631864317996409000e+02 5.619694095071027959e+02 5.642364874294096353e+02 5.665941108017229908e+02 5.715747820498897909e+02 5.760816957013232695e+02 5.713366360005410343e+02 5.673737535001071137e+02 5.641874331704782435e+02 5.619466213205176928e+02 5.562875703218606986e+02 5.537399095509895233e+02 5.557106559016252731e+02 5.557692197071006603e+02 5.611700866552486104e+02 5.495321375018257868e+02 5.475281054812611501e+02 5.424944095419934911e+02 5.337332000922535826e+02 5.335526091691498323e+02 5.236675685174833461e+02 5.183946507162376065e+02 5.131701564115637666e+02 5.130046069421697439e+02 5.110168199290688449e+02 5.063405813423404993e+02 5.078066843704386315e+02 5.056748464010861994e+02 5.027926930094107547e+02 5.022415345596376142e+02 5.000743603038227434e+02 4.950406189501421181e+02 4.893201266050825211e+02 4.876170204678790583e+02 4.848376004697008170e+02 4.761639268598166836e+02 4.770965696921598465e+02 4.703235408246945326e+02 4.632254319612023892e+02 4.651968551717747005e+02 4.659793595604902521e+02 4.557414888889943541e+02 4.557291408829055968e+02 4.582647947126914687e+02 4.534438363300286596e+02 4.494609462482664526e+02 4.444546430924501124e+02 4.421700955556655686e+02 4.384304795346718606e+02 4.306630911221713518e+02 4.244124145423070900e+02 4.219299108790573882e+02 4.227521357820162393e+02 4.159501343299174323e+02 4.070313423517307001e+02 4.077929975421816948e+02 4.077422593697791058e+02 4.079274801967499116e+02 4.028640588051988516e+02 4.048758457916660518e+02 3.964586643919400899e+02 4.011462697336717724e+02 3.970777062494458960e+02 3.931869948803064858e+02 3.821126357610291961e+02 3.808440178540050738e+02 3.780028143402971068e+02 3.717148533281603022e+02 3.634321358107091555e+02 3.582237463814448688e+02 3.577148012827254320e+02 3.531079689489043858e+02 3.379387863818108144e+02 3.378188450213006604e+02 3.331380403970840121e+02 3.324886664016154896e+02 3.322428494710266023e+02 3.273385088848320947e+02 3.275596248884792772e+02 3.213485569187553779e+02 3.252130826002463664e+02 3.152953341547433865e+02 3.136333935289940200e+02 3.171865712034883700e+02 3.162459622287448724e+02 3.138285893539033964e+02 3.082782071790794021e+02 3.045850036668520602e+02 3.012864496587951635e+02 2.948174115465262162e+02 2.898510049327867364e+02 2.913343571983732545e+02 2.861132820094881026e+02 2.877142474778239034e+02 2.818629472555540474e+02 2.761998621307880626e+02 2.754709101195501830e+02 2.777925972453608665e+02 2.748865710105253015e+02 2.721563414741574434e+02 2.746507343297430452e+02 2.699357305530907638e+02 2.627980076156683253e+02 2.621926151364555153e+02 2.602297082158629564e+02 2.605939591971800269e+02 2.592278695454647277e+02 2.591539625161082085e+02 2.542356309828932694e+02 2.507368052782283598e+02 2.520433001684715180e+02 2.486999672317751617e+02 2.471657603497154696e+02 2.489150728021733414e+02 2.378050950144440492e+02 2.412303042937572570e+02 2.315068372743614589e+02 2.311381920409549764e+02 2.288618093367722963e+02 2.283099012760040409e+02 2.249378156559715194e+02 2.222327399028326340e+02 2.181661190643984298e+02 2.178139818582496616e+02 2.209702892163716399e+02 2.147474809266766727e+02 2.117673795530751590e+02 2.100014932770339726e+02 2.136782353512291479e+02 2.130722069763949094e+02 2.138126889787215816e+02 2.064569666454066237e+02 2.060286463962985977e+02 2.046316129735694460e+02 2.063774615248020439e+02 2.073120508180221861e+02 2.039235716940296754e+02 2.023060842260546508e+02 2.011643432247570047e+02 1.981897587666388461e+02 1.979335579062461079e+02 2.009081763867747270e+02 1.984194106430660440e+02 1.961125030297408500e+02 1.999843131907279314e+02 1.954620689026324669e+02 1.942955894914811950e+02 1.931600644009135124e+02 1.946807169975186014e+02 1.904615804664236975e+02 1.821761348741133020e+02 1.836528148064366803e+02 1.833472517783874594e+02 1.819523330237378218e+02 1.836390866570312141e+02 1.801656470346188996e+02 1.775314486118744526e+02 1.774243223630360831e+02 1.792049784231831779e+02 1.739031663831618459e+02 1.701325048544543961e+02 1.727015846962666217e+02 1.660410857550914159e+02 1.644791759987813293e+02 1.664687999884669694e+02 1.674755822228225384e+02 1.672521535084983952e+02 1.602953014892221120e+02 1.619495349669413713e+02 1.594959833725656324e+02 1.570377129781011831e+02 1.576461129832269137e+02 1.563401932187654779e+02 1.515453317650432723e+02 1.544781639273838607e+02 1.520388154734822024e+02 1.540291076505643559e+02 1.527578067430877127e+02 1.479894173844742511e+02 1.458874423503736466e+02 1.463900543491486701e+02 1.489845631651526787e+02 1.488746613165010899e+02 1.481432411959162039e+02 1.406524496811356926e+02 1.430477242976751029e+02 1.387506245065999906e+02 1.394331051897405302e+02 1.396518462137343022e+02 1.377541178758666831e+02 1.345362016017529072e+02 1.338126286950889892e+02 1.327493754270445550e+02 1.319803599708931756e+02 1.315255951675789561e+02 1.305768401659306903e+02 1.342169769110551840e+02 1.330212303383601977e+02 1.288572872366216586e+02 1.234813439969106810e+02 1.244444900006004815e+02 1.217220441192550169e+02 1.212465946934369470e+02 1.182940679027542501e+02 1.158433940415421688e+02 1.141283202632891971e+02 1.114230275117037365e+02 1.100125693615835019e+02 1.080686353818478267e+02 1.057228666426672419e+02 1.003280955285311791e+02 1.007248116693263853e+02 9.904673587238488608e+01 9.932819785437450832e+01 9.925815128134364329e+01 9.438628798078811144e+01 9.652588029678433656e+01 9.622999424440469340e+01 9.663944089125855896e+01 9.574653746774082208e+01 9.437643644306214696e+01 9.433664682940585067e+01 9.317310053393208591e+01 9.235303667517521831e+01 9.321645776264311678e+01 8.907359458333586133e+01 9.361235241287685938e+01 9.049944042942426847e+01 8.811481987750742917e+01 8.608111051445780504e+01 8.287720133472868156e+01 8.484979512260704837e+01 8.202974137875835936e+01 8.193155732422485471e+01 8.208897233457831533e+01 7.720906106654999235e+01 7.672913934861057328e+01 7.558968358292815992e+01 7.275617562978445108e+01 7.523477871758366575e+01 7.425755156472006036e+01 7.524794222781831365e+01 7.828921790819011051e+01 7.652374107319509733e+01 7.643440819821687171e+01 7.580845289706425660e+01 7.393724304427612992e+01 7.236930237510588881e+01 7.152151777412144895e+01 7.102285592831972849e+01 7.007560546004810931e+01 6.972468150901357831e+01 7.006218778818259807e+01 6.605762465808419392e+01 6.575928432574154670e+01 6.631620489571466237e+01 6.425916904385857720e+01 6.948955583541406611e+01 6.712978799046855727e+01 6.512423476489857421e+01 6.442189266404382408e+01 6.450248747035153940e+01 6.524051019295716003e+01 6.311303407613450389e+01 6.468569687835910997e+01 6.221028633960140297e+01 6.570350217911268942e+01 6.255646741461517024e+01 6.178880315937695400e+01 6.414161626105423863e+01 5.932392570078436478e+01 6.077371207712504031e+01 5.924488763051932239e+01 6.058675553723945484e+01 6.042662388037528132e+01 5.725785782923046696e+01 5.677593660049144830e+01 5.930809745488471663e+01 5.583225806283761017e+01 5.504500054893871663e+01 5.318943928708947766e+01 5.564911823198810481e+01 5.357249623822634987e+01 5.357554904997011391e+01 5.230265010107999757e+01 5.500721991224411056e+01 5.497520952507784386e+01 5.398512198995470612e+01 5.118420957982019104e+01 5.220241974431952059e+01 5.459805699272371271e+01 5.236793242024221939e+01 5.192516844307120749e+01 5.559392238288198484e+01 5.120729970716003976e+01 4.858256997061190674e+01 4.917164115182637119e+01 5.043914390859868746e+01 5.109102603620786454e+01 4.790086281168590432e+01 4.720923648682606455e+01 4.910154511486686602e+01 4.634668007164921733e+01 4.555294776678615420e+01 4.469531399508900904e+01 4.523335441247086663e+01 4.465886914934412744e+01 4.473123287484051502e+01 4.677829201238880330e+01 4.432403464709796026e+01 4.248937547851250685e+01 4.337232092325258037e+01 4.681556192016193307e+01 4.492874142234725809e+01 4.339796505064384746e+01 4.449807791658138001e+01 4.304387635632807019e+01 4.274914734183109033e+01 4.270624721015523306e+01 3.913902979338156740e+01 4.142960131970384907e+01 3.948299556684097666e+01 4.020126367886921770e+01 3.721336977195356610e+01 3.862248526922326874e+01 3.912391600049689799e+01 3.789335056413435154e+01 3.588525916001955096e+01 3.829379173317615681e+01 3.686911730777833895e+01 3.332935505097597684e+01 3.363669504060417381e+01 3.516499076561261461e+01 3.709845309318492212e+01 3.551492378138182460e+01 3.639841962217705174e+01 3.535563986166374661e+01 3.686187508107605026e+01 3.642782795711293176e+01 3.576367771347822355e+01 3.447751671675967344e+01 3.421701192908440703e+01 3.622295795937220220e+01 3.439320833299031221e+01 3.535889455541390447e+01 3.184456090109513937e+01 3.122059279378449759e+01 3.371507683083048335e+01 3.307186021844360369e+01 3.144106605993907522e+01 3.039750641479288262e+01 3.091225792901854419e+01 3.025277910107213586e+01 2.730973227435820405e+01 2.847628534522279509e+01 2.691177842850085966e+01 2.817218945504607319e+01 2.752062996320021426e+01 3.052008843484006206e+01 3.007709654122763610e+01 3.057150644040431686e+01 2.781237291404587353e+01 2.816511749199267101e+01 2.674866320064381853e+01 2.772807511113594714e+01 2.723196377580200433e+01 2.454329067694510869e+01 2.650859857355854743e+01 2.410897861332568581e+01 2.440779960254170788e+01 2.579942035395356470e+01 2.534576688638721720e+01 2.379590739485984585e+01 2.335920118669637091e+01 2.266990987077203812e+01 2.374225231991373164e+01 2.292553527513052458e+01 2.324358486342553931e+01 2.100958751463061702e+01 1.983284865530801611e+01 2.058853172106952911e+01 1.782209135330232996e+01 1.906625909395714302e+01 2.135449700005816354e+01 2.040648826837312058e+01 1.934736575510292766e+01 1.927502919617615618e+01 1.949928167942521284e+01 2.207268434369615662e+01 2.023822494388671345e+01 2.196321906738964103e+01 2.231193565804038315e+01 1.799036354981291552e+01 1.806421140159283567e+01 1.753331653086594955e+01 1.583041011699058664e+01 1.579286743672391147e+01 1.899291660043743235e+01 1.809192944359101674e+01 1.549645682193185969e+01 1.747547870213904275e+01 1.365706797179788623e+01 1.388557214221447111e+01 1.543400152357653887e+01 1.524140896586550298e+01 1.390279947395914384e+01 1.400990869884596357e+01 1.329722949864196657e+01 1.386120862705358903e+01 1.532955933861362752e+01 1.207798079534550340e+01 1.321999187018071709e+01 1.184625455928220994e+01 1.396769089771145467e+01 1.573934621549630108e+01 1.412056051649624067e+01 1.331664007662391747e+01 1.466054972504819531e+01 1.066384198527350691e+01 1.195279743620845458e+01 1.249979180370772092e+01 1.041269206078376186e+01 9.157980499802702568e+00 1.000946292760314726e+01 1.168034061841436433e+01 1.107954451587346867e+01 1.255755680217627734e+01 1.151470110004168390e+01 9.373107291474225278e+00 1.267619671229290645e+01 1.190939786716412030e+01 1.212668054013802887e+01 1.259668180070788068e+01 1.174862022350673207e+01 1.126752570139966281e+01 1.225104319811807763e+01 1.231217518668079869e+01 1.148734243991389015e+01 1.087832139809812837e+01 1.133063299849738392e+01 1.141920342827359747e+01 1.086107526826668668e+01 1.168147947749706006e+01 1.244089896966805142e+01 1.180474887352751345e+01 1.170340371283238490e+01 1.067404444407982744e+01 9.409597097609587735e+00 1.087593957920059573e+01 1.081954479510292266e+01 1.111462949910348996e+01 1.010151814180868968e+01 9.197453776997191355e+00 1.016448907668385893e+01 9.945210538037439818e+00 8.701958315779014796e+00 8.093455240990722999e+00 1.069748630844293480e+01 1.135703650135474696e+01 1.105667237178957052e+01 7.565640588749751316e+00 8.636940493007653430e+00 7.164684490118292892e+00 8.586004277588276778e+00 7.484450092445664282e+00 9.115279196762427816e+00 8.463814050656873533e+00 1.048581098710271320e+01 7.882628411252824208e+00 1.008917468482573554e+01 8.591026210289699705e+00 9.549682563783086664e+00 1.059116894658922980e+01 9.190758351937518000e+00 8.566146440179126742e+00 9.188931420087159907e+00 9.638939357127531693e+00 8.317821798221586960e+00 9.960336691367091433e+00 9.305158568689762433e+00 9.084799181592831729e+00 8.107884223100542798e+00 5.477077498148065438e+00 7.043184308521096781e+00 6.692809590659388519e+00 5.492265547574061380e+00 5.982946320114198357e+00 5.756915693213106699e+00 7.478811029222761420e+00 7.691267354327230521e+00 5.536610780664735998e+00 6.990209219700538767e+00 5.463420879385006756e+00 5.344424316799454289e+00 3.837098488840777311e+00 5.549260302375730980e+00 4.989381098088366606e+00 4.250580912951314794e+00 5.217607383794331533e+00 5.897724114343078305e+00 4.167081325688456239e+00 6.303703354804106596e+00 6.724976208842118552e+00 4.931966666139033784e+00 5.419763296770773842e+00 4.055776831521715309e+00 4.694022230647812322e+00 5.285253411013642655e+00 5.425979808823785611e+00 4.670445282119930042e+00 3.690783067009375085e+00 5.065338182379399257e+00 5.209213235271281661e+00 5.411950841789455069e+00 5.767912289164928374e+00 3.729532819028087420e+00 6.106250583986290614e+00 6.231359096527928187e+00 2.928926717205974750e+00 4.920194424331037375e+00 5.490572840679714517e+00 5.735135469597174129e+00 3.635886234619161606e+00 4.939308647364250682e+00 6.471036806325206392e+00 5.238670908891674749e+00 4.043799187780775739e+00 3.332197234355521953e+00 6.654139442253952375e+00 4.691674884335665041e+00 3.643230973790847926e+00 5.781160152279366748e+00 5.151966445574077014e+00 3.493729032753346786e+00 5.712398760165696032e+00 3.015588200389859086e+00 1.879660328809861891e+00 3.969541182962884829e+00 2.953439677445788281e+00 1.890260654506737747e+00 3.062525834946473235e+00 3.378146079204576324e+00 1.060032905515573720e+00 2.880354088622333109e+00 3.547805468760689696e+00 2.294603404728629226e+00 1.152936629460797890e+00 3.071602340207961745e+00 1.840934000566769146e+00 3.166933571268005565e+00 2.109269721441804357e+00 3.795860905049546652e+00 2.735543501447408321e+00 3.552252438318497241e+00 2.442637080246672809e+00 3.019017072285484549e+00 2.895357687883190145e+00 3.278937805890612456e+00 3.646475452491111824e+00 4.220908385034859656e+00 3.419908216538682044e+00 3.333210059576792617e+00 1.417582379844263940e+00 3.383671183491861800e+00 4.453144825705689591e+00 4.403151602905507112e+00 3.628312101453678551e+00 2.592144628698962006e+00 2.704620569076369829e+00 6.759232267042177833e-01 3.009004969056046086e+00 3.892684115314989590e+00 2.669137846449442186e+00 2.765421540615451867e+00 3.935598960487490583e+00 3.239004885296318470e+00 1.986726445251302042e+00 2.078633305571277123e+00 2.363781355492215130e+00 3.386957769002076457e+00 1.978832302950108035e+00 1.938370922589763623e+00 2.953178629608429695e+00 2.428476719574739207e+00 2.564218517331426472e+00 3.114624855954535310e+00 1.093847199699727657e+00 9.947022946858118386e-01 1.752423936013854489e+00 1.261363929190813860e+00 7.138283794215829481e-01 1.298252343667356312e+00 9.230113996995771286e-01 1.976213978435457541e+00 1.673719209126800500e+00 1.920000109823789103e+00 -4.232520201345477684e-01 1.377057923002188655e+00 2.219874293155557954e+00 1.849846979630637600e+00 9.466370234950021167e-01 1.351488337091228287e+00 3.973041978840144761e+00 2.273264128506259141e+00 1.908055640187136248e+00 1.149647672961704892e+00 3.063421899877094567e+00 2.456052345017364580e+00 2.448102949346746104e+00 1.978342013180075298e+00 2.016004362397756378e+00 2.485993893715072733e+00 8.390880735364603105e-01 2.072981450309000717e+00 2.629851054066713711e+00 3.986651527862144384e+00 1.203732701055501897e+00 2.147276826577503073e+00 2.164249792839620934e+00 1.904405544359777380e+00 2.227248328036119940e+00 2.105003098043317866e+00 2.771691290897256188e+00 1.662676306163364259e+00 1.020835093725578124e+00 3.028072672764173245e-02 1.052454693641522665e+00 2.591772361220705978e+00 1.555669376375367063e+00 1.976984294078305116e+00 2.651740876878720066e+00 2.661046741466115861e+00 1.563016584246183838e+00 1.607625210236544255e+00 1.729528046323925095e+00 1.147956263561144219e+00 3.568986783716365796e+00 3.385628559267645166e+00 1.502938751548174912e+00 2.200831783238303530e+00 1.830126394830827286e+00 3.245812538786248869e+00 3.640938153379221109e+00 9.276159992156207679e-01 2.404379018283988145e+00 1.272144290863908456e+00 3.448372703463616240e+00 1.564090342575140680e+00 1.974688638234477711e+00 2.636191823920355670e+00 8.028581590459282769e-01 7.698199225818030955e-01 2.782400172088309809e+00 2.299430454370648746e+00 1.880410563217591147e+00 2.196392126706842252e+00 1.863654186534771773e+00 8.816011972132331564e-01 2.916567666139727510e+00 1.126386512648880789e+00 1.955843266382632839e+00 1.013687266430056466e+00 2.877275616795701985e-01 6.191663389107195936e-01 1.464023416231615027e+00 -7.481539002126416649e-02 1.252410742153446277e+00 5.028205124666018655e-01 2.205951354083539151e+00 2.380528759126479876e+00 1.840209363258585418e+00 7.048931934926321308e-01 -1.749754791309154900e-01 6.384938709203838991e-01 1.158895113746415850e+00 1.605366218684684210e+00 1.166040217619500829e+00 9.216635957539048851e-02 -1.450523276366613157e-01 1.456043107397794412e+00 -1.332178960183695304e+00 -9.113567437048952780e-01 3.565775832592405492e-01 -3.368152080434378970e-01 4.605932072553452217e-02 1.090227481626687922e+00 1.610246022372557650e+00 2.149742819686727147e-01 7.491976833586503348e-01 1.520379311954128010e+00 1.648174389232751835e+00 8.921750607625229534e-01 3.007817011203337554e-01 2.327515870431308365e+00 3.491983555694767816e+00 -3.485786595445304892e-01 3.779906567291279051e-01 3.354773865595998550e-01 1.275401292017144250e+00 1.149002290553598371e+00 4.218140469219878175e-01 -2.766369547811374230e-01 -4.191790727852272580e-01 -1.313393502866828433e+00 -1.066098378281939152e-02 9.402913475807496146e-01 3.862939094376248717e-01 2.885563906207894713e-01 1.238310814964533213e+00 2.059718666075658344e+00 -2.123408814663494404e+00 4.419979172013196456e-01 -5.054066709544835501e-01 1.592459718644140931e+00 8.587071788395309602e-01 1.077424772530936270e+00 -4.084606088019128722e-01 3.417023876035008567e-01 5.520546002208485126e-01 1.232948781007084660e-01 -2.386960977507419646e+00 1.464458406071282415e+00 -4.698248027341475064e-01 1.108445586350429002e+00 -4.336521960997789527e-01 -9.268580023228677467e-01 -1.530642451018052297e+00 1.568019233895048270e+00 -1.927104925873600882e-01 -3.022697019666451546e-01 -1.212694667171555718e+00 5.338664873249040488e-01 2.121194850648826513e+00 -3.102302217681932039e-01 1.112287977473163325e+00 -3.018644251304558046e-01 1.074740011455151967e+00 -1.339612395165342140e-01 7.662756972094760810e-01 -1.149894399690243318e+00 3.461665507954083121e-01 1.033857323745682955e+00 1.648205559650027519e-01 -1.524678888515235142e+00 1.647309832095853910e+00 -1.192384767184831329e+00 8.602974846555283550e-01 7.511685504382948908e-01 -1.517498898970129018e+00 -5.647789475289423100e-01 6.152583527216398673e-01 -7.456301894409922415e-01 -2.173009170546396529e+00 -1.703277626719666760e+00 -3.509078075677812825e-01 -4.435962546756139213e-01 4.140105407562849615e-02 2.446406354087370949e-01 1.530754497006983295e+00 2.716060933660995880e-01 -6.759208426589000118e-02 2.902189483754479271e-01 -1.081267570140501899e+00 -5.962355119730626540e-02 -1.210553379432971616e-01 -1.879090676541133043e+00 5.469117893273978126e-01 -7.953648131482997652e-01 2.531130043868928259e-01 -1.175161410141542850e+00 -6.643271595375951355e-01 7.394360078365772582e-01 -2.031676167876959038e+00 7.993808449553274631e-01 9.144442617072832125e-01 1.279554178994807057e+00 -1.425166593114050029e+00 7.387110300366078741e-01 1.401048829008896934e+00 -6.383275767629459363e-01 2.413036121409906365e-01 2.325873324899593975e+00 3.302082839249162460e-02 7.418540730508570435e-01 -7.860639771269607445e-01 -1.548204845498606375e-01 -1.519859908541802973e+00 -5.180699922889715481e-01 -8.652591888081609950e-01 -9.192194715585765286e-01 5.189786910896617700e-01 -1.701169855212573134e-01 -7.752341505171694847e-01 -4.839887936894328169e-01 5.110479487808798904e-01 1.189410919450183179e+00 -8.825124019817597310e-01 1.823686993963730130e+00 6.409524354966520399e-01 -3.196793808177574858e-01 -9.166225148802301659e-01 -1.538159318442372248e-01 -6.815093505514485672e-01 7.429103128814057433e-01 5.296928947890269246e-01 -1.233384830527805009e+00 1.618897335544501770e+00 1.023963564630469225e+00 -3.074505506293745416e-01 -8.339260225089660805e-01 -1.115276146792503198e+00 -1.068758854272095160e+00 -5.241624478553669197e-01 -1.277252268770756816e+00 -2.338007092781310359e+00 1.714194100646429630e+00 9.836019736626879784e-01 -3.050487127412663813e-01 -2.224560387334061362e-01 4.526854357520410099e-01 7.907135586096107893e-01 6.493358869166984126e-01 5.597301179987663744e-01 9.808177283130954383e-01 7.268733738506324427e-01 -2.868434957404457641e-01 -1.487681713632714509e+00 1.376070538571920965e+00 -1.625061399437298215e+00 1.164843853555795006e+00 -1.358003762535589631e+00 6.363173672111306634e-02 -7.340571640554415245e-01 -6.200837524986235749e-01 1.027446417820093494e+00 -5.201051653056785185e-01 -1.028450009737485127e+00 -3.484348248637962886e-01 -4.931850587536902308e-01 -1.733355357079554016e-01 -1.343280458939531963e+00 -6.149025819736251286e-01 1.288372566715564105e+00 -6.816569079564843703e-01 -5.919072180804003658e-01 1.018945106072877138e+00 -4.494946755565204684e-03 1.180124583972835817e+00 1.412189002173842356e+00 2.896142875319564491e-01 1.147082595056985177e+00 6.112549042559955320e-02 -9.610861558146065464e-01 4.473434049025910159e-02 -8.747623453376571767e-01 -1.582199521589840174e-01 -1.416449542093103586e+00 -3.609264541538279025e-01 5.557508929327601432e-01 5.019949288965313006e-01 1.542666386703114290e+00 -8.044918998751979800e-01 -1.160655422332845355e+00 -6.714670203135769677e-01 -3.919976647274748816e-01 -2.368139915878970103e-01 -4.740583928185990940e-05 2.220226359464047672e+00 1.077146521055865058e+00 -1.069074929600134505e+00 1.064010312741838993e+00 3.002819285132163896e-01 -6.951473227706433944e-01 5.859110061783138201e-01 -6.471167060920903769e-01 1.117466989818887591e+00 -8.449738735748455465e-01 6.879151713502181797e-01 -5.983612168834537282e-02 1.753609467708169001e-01 1.347455900066597545e+00 3.593440209779943939e-01 1.645370267736485648e-01 2.137507810895346694e+00 -2.826774281818333345e-01 7.141881835193325534e-01 2.408665499331694437e-01 2.152033403416812873e-01 -8.855286579486910947e-02 -2.471484708544003164e-02 -7.471232554784034141e-01 9.701445259104488628e-01 1.523113962457525394e+00 -6.815593473919115963e-01 -1.578733834967016580e+00 -1.284535900704919742e+00 -2.821016668166181907e-02 6.572465260269917398e-01 -7.638341932643555321e-01 -2.632345971137537433e-01 4.999813062800437247e-01 1.583261523611463772e+00 -1.202440811720999703e+00 6.833129297986182404e-01 8.949285786362525252e-01 -4.862780180349187131e-01 -1.315399625417599916e+00 2.014943380211347890e+00 9.925971096457966159e-01 2.036567204043219004e+00 3.886595142286723426e-01 1.711074694511242278e+00 -5.221308346886015528e-01 -4.822879073694972818e-01 -2.298327431393698106e+00 -3.179611015906280008e-02 -6.062341760931219126e-01 1.233124058408961110e+00 2.280163353408850568e+00 -1.856667145899493498e-01 2.096933194574061576e-01 3.996083929432989734e-01 2.417941117278404883e-01 2.337160608546446361e-01 6.715665635716829007e-02 6.216955638608578916e-03 2.364544022287795311e-01 -2.592795786802200297e-02 -1.201845811136257103e+00 4.920682673133030538e-01 1.890017624176915989e+00 -2.151335254186700130e+00 -1.902234491497809987e+00 -4.114912772408181318e-01 2.297127844059288493e-01 6.493945887169408904e-01 9.718668908366089321e-01 6.854460088469130907e-01 -1.219390656198155121e+00 3.953090078461726775e-01 9.799177691437881421e-01 -1.919805381770170807e-02 -5.329546332491851279e-01 2.215219341569525102e-01 3.532689811801989488e-02 7.734612413632804273e-01 -2.632944724121957791e-01 3.938375844156150607e-01 -4.836510558983814212e-01 -3.294341472741008081e-02 7.708829759662610970e-01 5.973211551550418053e-01 -6.685671611763426281e-01 -4.444566397069996122e-01 -2.085000041392078562e-01 -1.355814526377415730e-01 -1.868206036209547893e-01 3.287377845982087932e-01 -9.010158998174891964e-01 -2.522023907689663336e-01 4.612868762625235153e-01 1.398654895137442677e+00 1.252366795370673191e+00 1.709228681992912557e+00 -1.115260044993449384e-01 -7.207006333436020151e-01 -7.069860005117261093e-01 -3.553736029740234836e-01 4.445168958475612109e-01 2.925177700400970471e-01 -6.662571112475360602e-01 9.311730468965666585e-01 -4.522534893758160535e-01 2.481228420156341985e-01 5.247041524206107477e-01 -3.373255541566512750e-01 1.734781416101190965e-01 1.289041031873393139e+00 -1.151443082746331781e+00 7.686803876621326470e-01 1.700786023648890088e+00 -9.273285602964690399e-01 1.328579962959441918e-01 -1.192336353228804491e+00 -3.500013833605737368e-01 -9.357288437821095761e-02 -4.922277512421645573e-01 -8.733605794679878409e-01 -8.137107716776221800e-01 8.217409709060434775e-01 8.871041614600425618e-01 9.986978011544375700e-02 -2.556507312644142743e-03 -8.363585280161258684e-01 3.094065004150023390e-01 -2.292443958740124632e-01 -3.338034301373682955e-01 -1.334271494406201075e+00 6.740994892342999645e-01 4.268597109190759853e-01 6.224459878552472958e-01 1.374578751436338564e+00 2.023008234352366319e+00 1.773471574304976150e-01 -1.340908828777700901e+00 -2.021698231782473432e+00 -3.801588309219535722e-01 -8.044485353433685759e-01 -1.884239298184518629e+00 -2.617891666770415515e-01 -3.984286489542864795e-01 -2.102657852731738775e+00 -2.068244844216838296e-01 2.636573550665471388e-01 8.254839657243964179e-01 7.330209618047466291e-01 -1.176129457529291100e+00 -1.818440725792169407e-02 -3.180531842096478434e-01 -1.265151625735425833e+00 1.115897240278500790e+00 1.208402083590543796e+00 2.078425088745966820e-01 1.249764614811474717e+00 -1.653248215334001238e-03 -1.039296195840984982e+00 -2.610203813838217757e-01 7.473205209745720050e-03 7.489315178738343848e-01 5.668745242573508536e-01 -1.473955281488993574e+00 -9.774562465765821440e-01 -6.928445703202648076e-01 -4.599203013799065820e-01 -1.485492004060390725e+00 4.898083321881798735e-01 2.681122918232531904e-01 -1.009969672838509247e+00 -1.707339804537700623e+00 9.718424582271462109e-01 -5.738588851169202157e-03 -1.060606111404312601e+00 1.433802886260696630e-01 2.149631320245086741e-01 2.768208602411046382e-01 1.134365468328707022e-01 1.069827904390227014e-01 5.164918706250167801e-01 5.716609933337552310e-03 4.490182001923527233e-01 8.244753242278550776e-01 -1.313866617461878050e+00 1.214715900024953443e+00 -1.123198498478360952e+00 1.113106445756877783e+00 -7.317340796066601483e-02 9.276874905589035381e-01 6.787783147286297059e-02 -8.642002506223911418e-01 -1.103539890060878242e-01 1.693070803186968121e+00 5.137020332417313595e-01 -4.765872026368845882e-01 -3.432758492026374286e-01 -4.048003551519354093e-01 1.775703576482561719e+00 -2.423118654982092224e+00 -1.463538950928042093e+00 7.108372149113074689e-01 -8.709133651132975329e-01 1.452435971240468415e+00 6.480202731873769828e-01 -1.606655614847425806e+00 6.361968059370151085e-01 8.941973352137588815e-02 6.710594295467078307e-01 1.983128041887703696e-02 2.711819144219267952e-01 -1.813541827947939389e+00 1.060667469993335166e+00 2.561653376107129731e-01 2.095350431919513312e+00 5.639224049719331333e-01 -4.156793755890371145e-01 -1.131163875906817440e+00 7.749021105052544822e-01 5.745612407748623696e-01 8.979140420993020344e-01 -5.309717692004215506e-01 2.125359812421373507e-01 3.674656449280392922e-01 1.410569033868768474e-01 1.119390608062201586e+00 -1.273715096932631630e+00 6.861343268657247307e-01 6.240548351915352621e-01 -4.801359765655098255e-01 -8.211816896293647750e-01 1.922673772023716809e+00 -6.914853743333873037e-01 -3.747364352357308026e-01 1.081055994871477910e-01 -1.731511975249839130e+00 1.898230893965212329e-01 -4.810125021399950795e-01 -6.702848748850589455e-01 8.885990070559811604e-01 -2.846112534422963192e-01 -6.687079262025140691e-01 9.765146542506755178e-01 8.769996559837149597e-02 -1.047327136925023661e-01 -1.392708422103661192e+00 6.089444495401715729e-01 -2.316001678605550840e+00 2.149254539457490232e+00 -3.705521661878961592e-01 -3.572708653091880571e-01 4.511270422388324319e-01 -1.935872480642082172e+00 1.145164299029103105e+00 -1.925263659610513489e+00 2.128965414877829476e-01 1.923680214108809960e-01 -8.580776081431015223e-01 -7.723379561090822909e-01 -1.367163549458081939e-01 -3.922158058835285566e-01 1.428050570109979267e+00 -1.412971247265003283e-01 5.245435423362736493e-01 -4.181498453618721078e-01 1.296333230581252716e+00 -1.240454773606359806e+00 1.879168931728378400e+00 -6.426387061053103755e-01 3.506169893727048015e-01 6.557360305642676579e-01 2.314511709928948058e-01 4.573933437480424136e-01 -2.650918898658315426e-01 1.176302320056741735e+00 1.057441309961199893e+00 4.044271927626327257e-01 -9.010220718478575419e-01 -1.615022670362133095e+00 -1.032762037926402907e-02 -6.334785386924188799e-01 -7.131986252162597628e-02 -9.294588740345620381e-02 -3.279559692283978145e-01 5.736257605045873564e-01 1.563266849008729809e+00 -1.468995589638250276e+00 5.385950354824525776e-01 1.146921727532130841e+00 -9.629286517387971589e-01 1.033878372296320070e+00 -3.556763387921387659e-02 -6.137682812449535286e-01 4.940178502446086473e-01 -1.160508897010510188e+00 -1.215221363453598658e+00 -2.048324951266587424e-01 1.039901089716328109e+00 1.320994359375521621e-01 -6.477836718474786482e-01 -1.813357057730923261e-01 -1.015559584402134785e+00 -6.720991084864448295e-01 -7.218987739103439605e-01 7.809775765946943560e-01 -7.175948004178387407e-01 3.964829386910591058e-01 2.409630392459000126e-01 -5.607734713882998046e-01 7.888918367505977081e-01 7.492750708534382520e-01 -1.381833207340267489e+00 -3.764111683835379973e-01 -2.587272564481398751e-01 -3.146608776798726637e-01 1.556522340491349188e-01 8.591416013614872060e-01 8.349390364421531707e-01 7.280292646164059356e-01 5.166791808172915834e-01 -1.951663308889296788e-01 1.752409568794257577e+00 1.164276837574457657e+00 -1.134508578630947367e-01 -7.525237863884480793e-01 1.986713923818758998e+00 -2.661420861272040077e-03 1.893227145408761247e-01 -1.463051092788139274e+00 -7.670451649299590002e-01 -3.934270824305725611e-01 -1.143254910295770310e+00 -8.570736423003784410e-02 -1.753003820499947851e+00 3.854530282658365503e-01 9.317467856550331051e-01 5.096117546280164445e-01 1.993981341968814602e+00 3.601554935401731772e-01 -5.540672555921160036e-01 -7.041095367449380360e-01 -1.053489434890580556e+00 -7.420135838153537611e-01 -5.565531981855258437e-01 5.924524511181583630e-01 9.308033424612961459e-01 7.209186251464798356e-02 1.817874680934497000e+00 -1.080018314115685829e+00 -8.485078147939247861e-01 -8.811479319366244400e-01 1.303748929341174145e+00 6.337383354256892476e-01 -5.309800235244009903e-01 -3.491244503069706462e-01 -2.786449772919925572e-01 1.381928224039963293e+00 -4.322709807059324505e-01 -9.025982851842088150e-01 2.247095125760119050e+00 -9.399228251504972154e-02 -1.029551806914822260e-01 -2.739463095977147100e-01 8.635781570832616882e-01 -7.248595098207770704e-01 -6.535670920286786867e-01 -1.645978327880711356e-01 3.376125751174172129e-01 3.713237673884447476e-01 8.526128690711238800e-01 1.221482111745666455e+00 -1.291345620202430045e+00 1.180201527103355685e+00 -1.202379702631750424e+00 -4.671737236599982079e-01 1.310939189733993371e-01 -6.458717235059324713e-01 2.545699945203878656e-01 -1.902070174626707688e+00 -1.790164442191173100e+00 4.105727264592261005e-01 -5.561057133166167343e-01 5.793498680927178235e-01 5.869474175336242272e-01 2.941932748974985801e-01 1.437637305666301657e+00 -1.026214626522817808e-01 -3.639058649185744621e+00 8.119983575482451199e-01 -6.809920730137932754e-01 9.014427316869283446e-01 -1.739468619715464071e+00 1.234921720636362186e-01 1.759841132200399283e+00 1.290494838974023395e+00 -6.115761953419263097e-01 -1.186841071548696336e+00 2.246814908309061609e-01 2.683329521638339217e-03 -4.656405474594864646e-01 -1.431753166468757998e-01 4.461041951727245936e-01 4.247146807557105053e-01 -3.904421356898583606e-01 9.505020426716456750e-02 3.550427243981991721e-01 -3.398444379149939132e-01 1.183128306291050258e+00 2.494884187652474661e-01 -1.142002953417958905e-01 1.348639087418062599e-01 -2.100762077784812831e+00 1.891058657139373933e+00 -1.329541938692142766e+00 -1.042416982972505624e+00 4.627578599798375381e-01 4.773718013383833059e-01 -3.897512026960820997e-01 -7.445569620809310285e-01 -1.860904051990296182e+00 -2.629904862033122792e-01 1.240246929702894518e-01 -2.446775310693949101e-01 -9.369308889742626600e-02 6.810689641028335739e-01 -6.860150631072139960e-02 -7.499746732797558657e-01 -1.238089355566566629e+00 -1.761565689909252885e+00 8.826145716810608333e-01 -1.431597945975171537e+00 -1.613651084116028755e+00 2.318067134085053937e-01 -3.869595624524419519e-01 -1.042254828952882795e+00 -1.797095265679663489e-01 6.868087320635780646e-01 -7.902387978407841018e-01 1.867497420096686733e+00 -4.437833649259884106e-01 -1.874920651983469910e-01 -5.339274319907106880e-01 1.740874820275559287e+00 8.026851416587515997e-01 -1.357649443855152738e+00 -1.549727801023803364e+00 -6.292260876317046225e-01 -2.054536487167913261e+00 7.320967356547360971e-01 -1.163336268229027803e+00 2.054793168586012131e-01 -1.810862832069887407e+00 -5.803116360861524381e-01 4.457718176764039614e-02 -1.311409113857847086e-01 2.179015737943709452e-01 2.353219372738182824e-02 -1.890092803392626752e+00 1.046521720480753093e+00 4.939394404436898145e-01 -2.944667815295112095e-02 6.087341835867710049e-01 1.474347887188552697e+00 1.766379836465556519e+00 1.579924482602129920e+00 4.826091808270472905e-01 1.349669713546827410e+00 5.689700577910598023e-01 2.632814713401548379e-01 6.456480848658557870e-01 4.843184375863133218e-01 2.761721736622117507e-01 7.117391516944963081e-01 7.882988127878620688e-01 -1.624204445843084654e+00 -3.297339135275080824e-01 4.043931472511609337e-01 -7.694516404618539918e-01 -9.267568626317249647e-01 3.221111402067270424e-01 1.096274231130372145e+00 -1.027184741845826345e-02 -4.369001740211939655e-01 -1.935000881252586513e+00 1.386663186466710274e+00 4.843244972834715445e-01 5.457897048490307768e-01 1.469605859868663655e+00 -1.718632577626119762e+00 -6.791117141877575092e-01 6.908654354438794609e-01 3.969661854791260991e-01 2.155975787972224111e+00 -1.776752262542893979e+00 -9.594980223725259050e-01 -2.653039882900850022e-01 -1.519977595382215441e+00 -1.398664856602371609e+00 -1.700342249032421038e-01 -2.791346403592000480e-01 -3.448257285222718904e-01 -1.834437103037439842e-01 -2.851435368800430137e-01 -1.679132869877479228e+00 8.482816775655892538e-01 8.239939464856455009e-01 8.951199455274784222e-01 5.126165639649723355e-02 1.434061115725855817e+00 5.617545525220649649e-01 -1.463246411962036531e+00 -1.005542866948905961e-01 -1.399844771427737333e+00 1.681224948968237376e+00 -5.441883420011865702e-02 -1.252436407936738938e+00 6.441886623378747512e-01 -5.007649241571980880e-01 1.545511439754782002e+00 -1.438948038429400111e-01 1.906113136657970886e+00 -2.224026801790725261e-01 -1.301035834240113209e-01 -3.448935199792010353e-01 -2.567077658450043001e-02 1.274506171228274587e+00 -6.407129149983773475e-01 -3.603572203188998846e-01 2.871866201826138165e-01 -1.961641595035596097e+00 -7.676614926919349546e-01 -6.407766908672128947e-01 6.618677334603483009e-02 1.372531523995514924e+00 3.911243626957488506e-01 1.178121335983087548e+00 1.371937837281786976e+00 1.120245839973841750e+00 -9.464746784703997884e-01 2.913742467936258351e-01 1.264572535695062117e+00 2.743620387465990906e-01 -1.433831248780841783e+00 1.112669747952596211e+00 -9.182016156587297084e-01 -1.141563073719009669e+00 2.816383190694510263e-01 -4.478631331181320840e-01 1.724798994765421034e-01 -3.839522845477840729e-01 9.079350572049380563e-01 1.256075045052220451e+00 -2.963642626655458856e-01 -5.261448902971691544e-01 1.136585479745852556e+00 3.597999729866243057e-01 2.624351969223744918e-01 -5.253323676984028578e-01 9.896752793065686227e-01 1.879431593494474140e-01 2.293030945553782007e-01 -6.640316891077693295e-01 -1.547379793216087762e+00 -1.048694008151856538e+00 -1.221853660824918364e-01 2.553973240154334690e+00 -4.034094396625865775e-01 -1.090947571481649447e+00 -7.038992905360318408e-01 3.808721809031833869e-03 -3.172281923134479542e-01 7.225921386183047357e-01 9.377394104099971706e-02 -5.739803703349568575e-01 -4.427461854088150517e-01 1.066810474081518967e+00 -8.301491483649310332e-01 -3.347766928431234607e-02 1.369892840660240418e+00 -1.201330661543301148e-01 -9.274723321286107436e-03 -8.940578512411743173e-01 -1.033935768784019493e-01 7.621330817028100224e-01 -1.305353479375491732e-01 -5.325642926388757248e-01 -9.420114657966889293e-01 -3.032812603797873097e-01 -7.931169817525409726e-01 2.534216303942594117e-01 1.088862725377403251e+00 -1.159991757896647879e+00 -7.803038352745602646e-01 -5.991665668717548465e-01 3.594066589159253811e-01 -1.105719999466770576e+00 -7.079295887845918900e-01 3.608003710990784763e-01 4.189550169936606672e-01 7.772683743177862814e-01 1.599793557770944119e+00 -2.389341736637737856e+00 6.209426306417271668e-01 1.479859575233221536e+00 -8.452651269130612155e-01 -4.093241403185511884e-01 -8.904019052715364535e-02 -6.734668280324646039e-01 -1.071366744289571793e+00 -3.030644740148639715e-01 1.665561051760667821e+00 1.554767676655730124e+00 8.877987765171324597e-01 4.716998198518879137e-01 -3.079386925825807975e+00 1.824917646701882390e+00 4.425929045645983217e-01 5.490469510028680444e-01 -7.055930118685785901e-01 -1.190953489747683669e+00 8.374451328051059074e-01 1.714142915235474796e+00 -5.664411925743062515e-01 -1.849959096106548184e+00 2.725437876466391129e-01 1.464265904748932812e+00 -2.066640651119436178e+00 1.963389284230793175e-01 9.214104765938887498e-01 -3.532635642645331475e-01 1.127507726011064276e-01 9.857609339676582927e-01 6.963428476211734608e-02 8.568782152662141050e-01 8.193641837467801059e-01 8.336531660932058330e-01 -3.503134839772652498e-01 -2.451589569207355823e-01 1.202660517889843517e+00 -3.056004851458656857e-01 8.679580598958085424e-01 -9.340747760908389985e-01 -1.671298992839167497e+00 3.675898536812497591e-02 3.639679152720876054e-01 5.574866625454638625e-01 3.026467211319584794e-02 6.925166039855701339e-01 3.887759083056502307e-01 -5.410349625124832862e-01 2.115104418958952959e+00 1.423626860021583118e+00 8.714928032394297919e-02 5.386237862934918352e-01 -6.800984359749866481e-01 -5.290684091991861848e-01 -6.188254357383008442e-01 -1.391876644275067409e+00 -1.348186456384745657e+00 -5.771129744287104568e-01 1.537447182506549992e-01 -9.522765474236589978e-02 6.609228717803634912e-02 3.322261745503925501e-01 4.644952688878331015e-01 8.129274709916007868e-01 -2.475405109484352661e-01 1.710081517985690136e-01 1.262398865979495133e+00 1.391553001149466562e+00 1.332772158841609045e+00 1.171380948840547331e+00 4.996429159239654944e-02 -6.987239503247232308e-01 5.234710886069932068e-01 2.540329304476995897e-01 2.029724685497276415e-02 1.571756074772366063e-01 8.411674261091088844e-01 3.547856657456165408e-01 5.925139386845597322e-02 -5.546578227911780345e-01 -8.482965664085784230e-01 1.781553339793507718e+00 4.106211049907210198e-01 -1.789673668945260254e-01 6.779268748147777579e-01 -1.312604382005802872e+00 2.664910612204768880e-01 5.402070251911167409e-01 6.301396802928950214e-01 2.691005894011848087e-01 -1.742816646052004259e+00 -1.378181529049921361e-01 -1.449766912999679025e-01 -6.234448661506674094e-01 1.214199140527142395e+00 -1.313296284974922568e+00 1.604106712817067626e+00 -8.918751285752432034e-01 -1.417474668539375093e+00 -4.940037493563399495e-01 7.209554736493825056e-01 4.073517127971517660e-01 -1.876362984713190851e+00 2.286506488010827010e+00 -1.315107034989109192e+00 7.958272888233122178e-01 1.174471212421265953e+00 1.577221974687334161e+00 3.521386668991366986e-01 -1.815040545795269189e+00 -2.623271846573221877e-01 1.969596844288706849e+00 5.741898237551412015e-02 2.016224132277654846e+00 -7.967108972455316795e-01 -1.512362643282096908e-01 -7.268202394122950105e-01 1.724035540343049622e-01 -1.864992974497885481e-01 -1.104565749493783722e+00 -1.396354309135351857e+00 -8.840757923906787941e-01 1.850780787398214278e+00 5.301866906439135774e-02 -5.765163372069106451e-01 -9.856316290026200244e-01 -1.154484723942032165e+00 1.006119996609829759e+00 2.017803240612475069e+00 -8.881136065458535844e-01 9.073121688024681220e-01 9.423038106182459739e-01 -5.659319234504122526e-02 1.592806683587688177e+00 1.092382424957641790e-01 6.780291851501886180e-01 -2.443260479834429288e-01 -5.821257050015307133e-01 -2.561163847516526038e-01 3.991994448245607674e-01 3.207184070132386711e-01 1.681190566972965428e+00 -1.578762041538916749e+00 2.637692270032062081e-01 -6.936786007311176450e-01 -5.227254086361425856e-01 -1.407650088594219140e+00 -1.725547778423860631e-02 4.559674861770686427e-02 5.446609918655290761e-01 -4.107674426028541936e-01 7.320053291980579968e-02 -1.904989855747392935e-01 5.665342905495482917e-01 -1.120233394867976573e+00 -5.440727258842561476e-01 1.168914098060974405e-01 1.024048224648351768e-01 -8.319357090727863557e-01 -5.582295893825334199e-01 5.620102847267035573e-01 1.116292828938987514e+00 -5.769147772214355818e-01 1.166459881926580566e+00 1.808241668297209559e+00 -6.089958422179787556e-01 -1.085596098082823424e+00 -1.186122990841451230e+00 9.340532204046565479e-01 4.179907532377504786e-01 4.739692645758798450e-01 -1.291934315602155214e+00 -9.585171844752474746e-01 -9.708738075363998465e-01 6.392178791939391314e-01 6.801362852023217220e-01 -9.739330309344785830e-01 1.584005282549327598e+00 -1.682168067562583635e+00 2.207952387066634881e+00 -1.061152845299264458e+00 4.630230895670056634e-01 1.578005641094695211e+00 -3.374013703007986975e-01 6.778994219942683364e-01 -2.121908040430236508e-01 7.636976804994773937e-01 8.076421292784797812e-01 -9.599414463795080676e-01 -2.471702887855810327e-01 -1.461787520644249438e+00 1.714471536151858100e-01 -9.870537850556542203e-01 4.402874185401003393e-01 1.573196968158729225e+00 -7.785796637014483768e-01 -1.337563916590912338e+00 -1.401159666954537031e-01 6.909414485182624466e-01 1.217578378329084554e+00 6.280330656802976530e-02 2.501137871023400905e+00 -1.770697588972667269e-01 1.058306572370824261e+00 1.085027162326107408e+00 -6.429929040172114307e-01 6.667326892216650647e-01 1.107173215817712914e-01 1.872920178265381708e+00 1.421612080308997106e+00 4.079404838899562957e-01 -2.305592361292026382e+00 -1.190459934972425554e-01 7.495919902871136520e-01 3.036793621227015239e-01 -1.507731964926361190e+00 -1.511153759311007594e+00 -3.390623509019197179e-01 -1.945648496092490243e+00 8.248186767381919804e-01 1.687289019936653589e-01 -1.020088088470818333e+00 -5.948962164561022448e-01 5.029431667022327135e-02 -1.377509546663644668e+00 -1.271895080140990286e+00 2.113752042244924911e-01 3.189365834648812820e-02 -1.861266811766338625e-01 4.081881227257418976e-01 -6.182164248895974379e-02 2.270864134894310937e-01 -5.754673355645920640e-01 4.838025862920010689e-01 -1.727103943659000551e+00 -9.831088198080418783e-01 3.388130430553770722e-01 8.138001903735626597e-01 -1.737174732300343027e+00 2.101570126881439737e+00 -7.564010357895398773e-01 2.032061677712149184e-01 -1.158137780327297195e+00 1.758743062482996500e+00 -7.891988090539703293e-01 -4.362006203420288886e-01 4.205459941454062212e-01 3.386972669649392365e-01 -1.093572767387817946e+00 -1.806249341810294839e-01 -2.207930471186557442e-01 -1.581358538792828616e+00 -5.751697595087905679e-01 1.290942352284549788e+00 1.530848326767385650e-02 -2.443593585467080054e+00 -2.135077799250672814e-01 -1.138158381184578349e+00 1.613737138530456638e-01 -1.924624236912685360e+00 -1.521258005251058476e+00 -1.010942000034082300e+00 -7.498612850747170544e-01 2.010985893283999144e-03 1.757207903224493384e+00 -8.900485709923819932e-01 -1.012139595187615093e+00 -2.467657752581910169e-01 7.020219485593127695e-01 -8.081957139713836780e-01 1.029052627172289291e+00 1.176636453292384310e+00 1.159094245601645978e+00 5.035599483964439127e-01 -7.952671293706693734e-02 -1.657126684663158198e-02 7.008453815001056686e-01 1.537991896826510718e+00 -4.585888219240601416e-01 1.458536065691043326e+00 -8.247481372669543953e-01 -3.651658859573037649e-03 -5.512250459585408269e-01 1.588434330744843859e+00 8.997729365180681116e-01 1.835049540498599474e-01 6.956277372599153352e-01 1.728104165361694200e+00 1.371626640924644258e+00 1.370469451518558035e+00 -1.208943692972768019e-01 -4.056356658802152126e-01 -7.567311957951140533e-01 -1.150901460564287104e+00 -1.831824519025855746e+00 5.062614666091358462e-01 -2.394342797544919854e+00 -3.679140229584965671e-01 -1.853912057600425045e-01 1.673617257204942810e+00 5.294531378426738932e-01 2.273799114291741308e+00 -4.081190557502893390e-01 9.487698899902664573e-01 -1.664543238954842463e+00 1.155301918073288636e+00 3.889323336550796761e-01 7.912481566941893529e-01 1.006145688127101145e+00 5.270269730714499667e-01 -1.032254456828816253e-01 -1.119880404318557510e+00 3.531183409889283586e-01 -9.123636148751684827e-02 -9.303883947343253302e-01 2.260956909712404705e+00 -1.288967054832937942e+00 -2.735696104865085188e-01 1.167294830163266406e+00 -4.631254827509594107e-02 2.308796689868839014e+00 -3.916992696022779663e-01 1.258021646167014618e-01 4.488429476464170786e-01 1.198594535129840155e+00 -2.594390999267015552e+00 -8.800476263492909013e-01 1.345862535265735516e-01 -6.737359163840885012e-02 -8.616777373297899167e-01 1.961413144909486039e+00 -1.455314756913622665e+00 -5.154984785464327146e-01 7.309828588315345765e-01 -2.678824725676883234e-01 1.262712234351695550e-01 -1.299785764770649887e+00 -5.896729995115980172e-01 -2.401639746776922379e+00 -7.286130787982408874e-02 -1.433644627235925562e+00 5.103278737901543183e-01 -7.243747853359766564e-01 -6.432877532817531385e-01 1.847116576121441645e+00 7.847221753765727392e-01 -8.550014431190433584e-02 7.220117799566506678e-01 4.514656845043013011e-01 3.999147055272891937e-01 7.159981928893834890e-01 4.893272385850251371e-01 5.671141163965830456e-01 -3.820740066369247567e-01 2.135218782940640769e-01 -6.080665886808892528e-01 -2.608235216383217314e-01 1.560594123841899661e-01 -2.858112036119424548e-01 -5.060208534661094770e-01 -1.044273852533646185e-01 8.367165145947683680e-01 3.289985842478685557e-02 4.394509828088191683e-01 6.618223835226130780e-02 3.325287091570361953e-01 -1.254312238651710820e-01 2.077722304507198636e+00 -1.264209922596800872e+00 -1.176450896111882249e+00 -8.987734818561375905e-01 -3.537057013795685267e-01 3.797820430140907283e-02 -2.065814825016902390e+00 5.176803831072059880e-01 1.889348908117811088e-01 -1.156471434851250812e+00 3.168791234891788378e+00 -1.755893436604349933e+00 3.272825058043896673e-01 -7.194003301650608861e-01 -1.159071600102327543e-01 1.612709959133696025e-01 -3.231945756134863568e-01 -1.197296136578553938e+00 6.882481456641036388e-01 -6.205105035724366447e-01 -5.025549202758766015e-02 1.210894100522899031e+00 -2.320183589894054266e-01 -6.213151213252323668e-01 6.212928472650233180e-01 -5.933478144511435959e-01 1.157617450068128884e+00 3.129385246034832035e-01 -4.824653302726575332e-01 3.569868004192494615e-01 -1.797142760784372406e+00 -7.968771135417143103e-01 -1.032284782099757603e+00 6.073850436773524653e-01 -5.995509280062485402e-01 -4.749349919880105908e-01 1.302487241210015689e+00 1.580623131958741601e+00 9.315932394634085512e-01 -1.346866639299313384e+00 -6.646298374864765268e-01 5.925042227205500334e-01 7.112665827872920454e-01 -2.405770373474767077e-01 1.593761570111931203e-01 -2.146300129360519282e+00 2.361930219181968826e-01 8.266004546977637202e-02 3.949729918117187433e-01 9.163274822885118798e-02 3.177133832662682456e-01 -1.603352971650518155e+00 -1.689045560274073265e+00 -4.278053654170814735e-01 -3.286771105732027021e-01 9.863842609708813047e-02 -2.248721239425922891e-01 -1.522228277582587663e-01 -7.662222221870234051e-01 1.173141225692113432e+00 -2.134141711068727465e-01 3.500991245495217452e-01 1.365958890225725364e+00 2.983809530319568193e+00 1.580716442271798972e+00 7.384381351660305182e-01 1.292104203042987176e-01 3.633525629002088420e-01 7.585234036614459108e-02 -5.779919193697905522e-01 2.273284824710940233e-01 2.849154935575701209e-01 9.275740195843874547e-01 -3.117929853249302163e-01 -8.855230265739746365e-01 1.193460974740212510e+00 -2.677233961247501570e-01 1.669780335259519521e+00 -1.832003677554768117e+00 4.579197605244126335e-01 -1.622417078350761654e+00 -2.008134984053507599e-01 1.222752466427122320e+00 8.000345281898391114e-01 -1.214670254338760857e+00 1.204205983189214235e+00 -1.680062033069036342e-01 1.036104947370117380e+00 5.345219345769867125e-01 9.410208384171644402e-01 -3.669509071906660869e-01 -3.288325194823127351e-01 1.020441835386655116e+00 9.954057836386130953e-01 2.434389738848941331e-01 4.030970391603339031e-01 1.421116866100919918e-01 -2.993958158074017106e-01 1.164199190848264953e+00 1.510363418583754003e+00 6.642132015836156311e-01 2.019756735055217578e-01 -2.577065282954761616e-02 -1.086057208471127744e+00 -1.768337974094345288e-01 -1.776679977884502645e-02 2.073550899581982632e-01 9.580823576247469164e-01 1.220074831576711150e+00 8.715262598356545709e-01 -7.054027451605692223e-01 -1.123412194354230648e-01 9.220892291798792328e-01 6.927762972547721028e-04 1.215423970008205762e-01 -1.183718480570095620e-02 -2.318404474162557793e+00 -1.470892293032123765e+00 -4.214048792828975487e-01 7.582581852403125211e-01 -8.893391481171311064e-01 1.806848117687430033e+00 -7.606384249726814151e-01 4.165919590686886775e-01 6.440484930268230990e-01 8.033511212368718568e-02 6.311069626336763827e-01 -1.402018403396810386e+00 -4.520207733081092472e-01 1.134845348539509136e+00 -1.605552006364477258e+00 1.435758742552567746e+00 1.275359006059057165e+00 -6.523975396480122813e-01 -1.802154482851928918e+00 -3.239613369859611902e-01 1.184258388458699018e+00 1.731578804996700416e-01 1.791564302960785060e+00 -2.644462016955358319e+00 1.572169060380287642e-01 -9.857804108904375529e-01 2.699511027304237962e-02 7.236270699129573325e-01 -1.294063892235995272e+00 -6.081831635182411988e-01 -1.552319105070037175e-01 1.359982823699031895e+00 8.142370729035307564e-01 -3.526998668831042294e-01 -2.406903956988127646e+00 5.586541764088378548e-01 -1.356375413872725977e+00 2.079351259324228041e-01 1.739422029132894343e-01 2.303289398458255657e-02 1.307858402123165842e+00 -5.933257675250001029e-01 7.438663010066762782e-01 8.578472432371119227e-01 9.674409534011373379e-01 -2.494073767098350380e+00 -2.236238648172931762e-02 -7.130344034487643423e-01 1.318529510910385838e+00 1.641098465808840334e+00 -5.481986339905542405e-01 1.755451412473599371e+00 6.527113628660390077e-02 2.440345822290244104e-01 4.302426601259217720e-01 -1.046560178354035142e-01 -5.888839636035021474e-01 -2.149364055308978561e+00 -1.314098036801271352e+00 7.103827089020885444e-01 1.424144986356864928e+00 5.659141035469031911e-01 5.091292220604293206e-01 1.651323298197483469e+00 -1.957501039687016720e+00 3.952461285493932830e-01 -9.564807893274680783e-02 2.410364242868837104e-01 1.052725749882191253e-01 -8.930248622711562945e-01 -5.615475852012540292e-01 1.686796317103639975e+00 -9.724800917440351578e-01 4.458954004660887205e-01 -1.527283416704750874e+00 5.536292776405500327e-01 -1.335052167578367976e+00 6.592238607912382919e-01 -9.314081113585080951e-01 3.148439332643047650e-01 -6.408644512213109712e-01 -2.048146062686835744e+00 1.729544399488502637e-01 7.903898843732781732e-02 -1.988065744206137575e+00 -1.861312858448029184e+00 4.726614649491226450e-01 -2.895720329826616535e+00 7.853052080959896930e-01 1.488335922136411638e+00 -8.613712243886353925e-02 -2.576828357328140306e-01 -1.210965123539702537e+00 -4.673142056359658181e-01 -6.013282521787838286e-01 -2.690721024975252007e+00 -1.130309876401251135e+00 -6.792532552100957188e-01 1.056330726184127933e+00 2.311499112066523753e-01 -1.104184875687302503e+00 7.097115700605582944e-01 4.878742288843776476e-01 -9.066450403425720950e-01 2.397160209349813442e-02 5.874985230226931199e-01 1.552850404331546086e+00 -4.590382724352103927e-01 -1.963924942942210761e+00 -2.725185417636465379e-01 -3.223842781559909554e+00 4.488954866197736870e-01 4.033485993322797336e-01 -1.477682454735573581e+00 -6.287237356009929556e-02 -7.767628346832528008e-01 -1.592881799628149686e+00 -8.587271058645934430e-02 -5.872034161285326626e-01 -1.000152572881202850e+00 -1.207931491584923744e+00 1.228951739815711708e+00 9.904288331262754985e-01 -1.009814414247547587e+00 3.695252530213622433e-01 -9.550324427410920025e-01 1.982434542077935180e-01 -6.820054467248042318e-01 1.696305039870495079e+00 3.601047574623650327e-01 -1.254138600733082809e+00 -1.016459042214010289e+00 -9.174180962285504171e-01 -1.906219558092531741e-01 -5.289607798959787832e-01 1.410447392490671581e-01 -4.390530127518872394e-01 1.044462190485582198e+00 1.265401100888474462e+00 8.239986571084498834e-01 1.715206396466391059e+00 -1.239294829879963089e+00 -5.259975808831666155e-01 1.471728291168006297e-01 -1.295454505248556876e+00 -1.697038997951951234e-01 2.539494516748331751e-02 7.007952764338534202e-01 -1.295443328558963492e+00 6.488147121797990247e-01 5.428695162439866051e-01 -8.538965701527972962e-01 1.131867968330496410e+00 1.005487441861350639e+00 -9.319925763428895671e-01 -8.676392528095643319e-01 -4.760419940438989084e-01 -3.837348411907036128e-01 -5.474257491962907229e-01 -3.137436244905745242e-01 -6.458444514124566955e-04 -1.758983963470399425e+00 1.823820858426611125e+00 -1.380108029157858018e+00 9.023942957392580011e-01 -4.458169813870124787e-01 9.803208143643915573e-01 7.739338441361548471e-01 1.498430900850772796e+00 -1.648286995406645916e+00 -2.102364434805311932e-01 -4.317427432318268754e-01 8.891807733630900934e-01 4.492727566110633064e-01 -1.598232469940430001e+00 1.103093604635170921e+00 -1.619064188848354124e+00 -1.908247259163553811e-01 9.782087479741720104e-01 5.781311393732855297e-01 1.188737722888638215e+00 8.225500307167795677e-01 -6.754628555466898332e-01 1.219855300278098964e+00 -9.272575737499294535e-01 1.270903344477459118e+00 -4.464028979412916764e-01 -1.297022731591693789e+00 -1.612695065776318826e+00 -2.442277436965250015e+00 -5.986373579376257359e-01 1.509233356281746596e+00 -2.026004188529376415e-01 4.768219381810778201e-01 7.772236241971634818e-02 -1.589705059652886665e-01 2.203450730071887520e+00 3.581433591940033079e-01 1.174221963361872012e+00 -1.896010761512588738e-01 1.530648919838665245e+00 -9.104489218532855199e-01 -9.088311715924417555e-01 -8.638084977179851798e-01 -3.016410024892307584e-01 -1.514495836868500755e-01 -3.812042757438961482e-01 -3.943271417760730313e-01 7.588247909343320829e-01 -1.301455520334462435e+00 9.784387032180483779e-01 -6.841921026548244411e-01 -3.982398770662776699e-01 3.790739716734795733e-02 -8.829013722024036115e-01 1.096471785987324088e-01 -1.937519323144669056e-02 2.893966627798720270e-01 6.040777113130413323e-01 2.019858143875854772e-01 -3.663209678063715780e-01 -1.517149129518881701e+00 5.381309392752281484e-01 1.276687027540094332e+00 -3.991298751074319195e-01 3.252214123454916228e-01 1.653333089971275316e-01 2.563731272382075432e-01 2.320061932478211242e-01 9.407164008121924326e-01 3.505736603601428691e-01 5.906303500367223736e-01 6.890406854787076707e-01 -1.652645009869528447e+00 -6.593284612599602523e-01 1.000695744191209435e+00 9.296997581603154703e-01 2.195793034710672997e-01 -2.443556723538655578e-02 4.886731205676422829e-01 2.183825587814748892e-01 -6.812763424393880607e-01 -2.362220800459254866e-01 3.491774887934451232e-02 8.576553895379351866e-01 1.234929248040282701e+00 -1.325765092425426506e+00 6.155548577728823245e-01 -3.145151389847369860e-01 1.290263393811717840e+00 -5.772387211607209467e-01 -1.886413394764555163e+00 1.048340985462362429e+00 1.023728219517632931e+00 4.577944890766880714e-01 -2.341249785718178822e-01 -6.279035210731700456e-01 -2.531392767480606931e-01 4.622399544886401923e-01 -1.281010690423059817e+00 -1.176102860053164445e+00 1.202939761744453273e+00 8.489343311818516868e-01 8.327006647093091463e-01 1.742872083454352516e+00 7.745233717136775775e-01 -8.208192874681750212e-03 -1.339588415311006475e+00 2.713261724273339226e-01 -1.639895319827502362e-01 1.310403811077565095e-02 -5.171723226184543609e-01 2.397888116464955699e-01 5.458548564157452709e-01 -1.603642240731366353e-01 8.718078070072692309e-01 -1.021517986468618133e+00 9.701317173110589609e-01 5.274601862734843577e-02 5.079259099981495718e-01 5.524898759020496763e-01 5.429446622643119280e-01 5.225572944426496447e-01 -1.566867760340628024e+00 1.506936469089588337e+00 -4.138403044324223123e-01 -8.687122694172802473e-02 2.509604168492091114e-01 1.095325447847142586e+00 1.710162200536824717e-01 -2.253076364342522231e-01 -1.082039237766322937e-01 6.665335272678130085e-01 1.730027349190911057e+00 -5.398167698972122786e-02 4.184084712876953716e-01 -1.149976960816404548e+00 -1.349573475490930319e+00 -8.472208921796079428e-01 3.981592194874856716e-01 -2.020146120812679191e-01 -1.590531020979178090e+00 -1.203745706112440139e+00 -1.019934603730596079e+00 1.201425322038833121e+00 3.030131586194318438e-01 3.882023771082122598e-01 -1.170623291424643497e+00 5.347526124810173531e-01 4.740877738904862304e-01 3.253486680906056971e-01 5.350971775862024549e-01 5.287055649352735420e-01 5.343147029715786811e-01 -1.506699941983881408e-01 1.792787522713761073e+00 -8.366778290885019675e-01 -1.294331065971797479e+00 1.238639746569992317e+00 -1.057723436960466418e-01 9.595587183516869345e-01 2.359948745551236626e-01 1.991724819498873922e+00 -9.767144593337893088e-01 -7.375504428752192865e-02 1.468471452854642534e+00 -4.716874273194903711e-01 -4.804617271126082056e-01 4.367409163260308480e-01 -2.647169202734386828e-01 7.544628577973525596e-01 -1.316262773554327525e-01 1.593678844147365714e+00 1.054126380529922358e+00 -3.440757071731476158e-01 5.769434804521713644e-01 -8.792515197509320757e-01 -1.917535070586708024e+00 -2.350771896963268215e-01 6.471401254605673170e-01 -1.862790654422917525e-01 1.605711522394043023e+00 -7.131632344403135981e-01 9.454576560335565816e-01 7.065500532517298149e-01 -7.359105750346357500e-01 -2.449479409170042921e+00 1.657827559779923909e+00 -9.643727522029226229e-01 6.325366777443098831e-01 6.355358715195638108e-01 1.463083916317479805e+00 8.007553012713012341e-01 -8.419956927259599766e-01 -5.734894860751338364e-01 3.205207298742697719e-01 3.459988956314237196e-01 -5.382724187015114348e-01 -8.929687758717153034e-01 1.636612147785799221e-01 3.449095753973929201e-01 4.113714548973209095e-01 1.212191671038767848e-01 4.012161249375263417e-01 -4.201026243561621631e-02 1.416015170574980386e+00 1.046874537177845177e+00 -2.355233572573787321e-02 -1.240532461776548079e+00 -1.264521438480040727e+00 -1.969378093704569954e+00 8.529756088933925229e-01 8.960273920749669552e-01 6.449118348881118790e-01 7.956271558424635182e-02 -9.593092584781275356e-01 5.424522311228553439e-01 3.921104176622383641e-01 2.721756916839472296e-01 2.629989715519273741e+00 -5.445774788898263274e-01 -9.458591661953819063e-01 6.749671938359907974e-01 -8.295605067909717079e-01 -2.506827154048585707e-02 -3.684259430239489874e-01 3.258818755571094572e-01 -1.152542930053266357e+00 -2.564818453762800488e+00 5.416334600788472731e-01 8.384884660321598182e-02 1.563231529090181482e+00 5.322848870336505112e-01 -2.386012043772288149e-01 4.250000003725058484e-01 -2.542095133293669207e+00 -1.227058238448919258e+00 1.570474530941138314e+00 -1.133046952601355573e+00 5.751308428584973598e-01 8.217068548886052870e-01 -1.912818097967249054e-01 4.084486778156731224e-01 1.944266186064442514e-01 4.041670918389657086e-01 9.964600954838014335e-01 -1.456846099905677872e-01 -3.461884092289519987e-01 3.914565960511881548e-01 4.259393180769522891e-01 -2.799982607354715158e-01 -7.316947564348273703e-02 -1.753897086324852639e+00 -4.059214984530690185e-01 -1.361119507065769785e+00 8.469307593935078149e-01 -1.940291797923051065e-01 -8.498081881084096345e-01 -4.779007473691622709e-01 -1.159987794779611781e+00 -2.040933572680983410e+00 6.567747689371307152e-01 -2.209444848366045377e+00 1.827782693148317872e+00 1.679080273731496042e+00 1.313655924211539316e+00 -1.994711559813866941e+00 -4.994314435868657531e-01 -7.129508324836285604e-01 1.148184273282393392e-01 -2.196139371995558420e+00 1.206097064830705223e+00 -6.148141505890660774e-01 8.061760517880121046e-01 -9.716019086457078346e-02 -1.822505597140862410e-01 -6.017397386165393991e-01 7.325420895541717714e-02 -1.288206704785586076e-01 3.853863395627625810e-01 4.874684244888682905e-01 8.614567359840765715e-01 1.528169674264761690e+00 -8.146640925641736031e-01 -8.304489316380957442e-01 1.419091748787710383e+00 -1.615613853198642758e-01 -5.653599564717982640e-01 -9.611749436022082316e-01 -9.014328872651222735e-01 -3.232838204688357475e-01 -9.947997262050482792e-02 -5.982950658547293576e-01 -1.589080980505725993e+00 -8.633997269937512264e-01 1.536928902017877241e-01 -5.680543016298239545e-01 -3.495735346012853739e-01 1.683111915617849119e+00 -8.014042982204694354e-01 1.259532595203354921e+00 -1.359544191199466789e+00 -4.652551342734282391e-01 -6.950579117839152110e-02 5.101583688987368914e-01 -6.321511609407333143e-01 -7.261156918206777833e-02 3.678808153409737769e-01 1.391032665782402589e+00 -6.260048067099497349e-01 -1.828094321603961570e+00 -6.032762433008552749e-01 1.370270440056625016e+00 1.080329523494739791e-01 -4.835334082961171842e-01 1.010152337451297733e+00 -9.527513893690524593e-01 -4.274430196980183450e-01 5.085565940077427793e-01 -8.779171172459031558e-01 1.932793851372135885e+00 1.281958873230172324e+00 -6.484994391914291612e-01 5.057475291920305455e-02 -1.114951001008360532e+00 -4.819321414290496652e-01 1.607322879426982043e+00 7.381108537503645595e-01 -3.623018505331369044e-01 1.152226721920748043e+00 4.476129378106258327e-01 6.991339679720984246e-02 -1.883855470893305295e+00 -1.680580310461258442e+00 -7.107455590258750233e-02 -9.366847071445025819e-01 9.142310891156064656e-01 -1.201702331060285456e+00 -8.775311780323812316e-01 -2.934053308912124569e-01 -1.900078858969655782e+00 2.393619283087112581e+00 -1.665676468380839631e-02 1.874786110334036027e-01 -1.073201297490110173e+00 -1.357416994819535594e+00 7.581111750737636878e-01 1.633382415253904707e+00 -2.440846228823177477e-01 -6.810991338960513675e-01 -8.480749381853491808e-02 -8.741438436866791895e-01 -9.904982654188340119e-01 -1.344229042273247243e-01 -1.915790983713236972e+00 -1.136587219334082022e+00 -5.369904482518280675e-01 9.946485100026586368e-01 -6.091127232221701382e-01 -1.028415569165172627e+00 7.311700987618016123e-01 1.673342315122139101e-01 1.517738857357149085e+00 -3.748957922374183682e-01 2.112385286270912488e+00 -8.665940740708735213e-01 -1.370585775444941312e-01 1.564803763452478291e+00 -1.989694193231192343e-01 3.151398878461792452e-01 1.361835577565958078e+00 -8.655895364041619189e-01 4.251483102833419209e-03 1.003280061850498228e+00 1.424420750562038762e+00 1.488470486338995036e+00 2.579462473084250251e-01 -5.300896198131821446e-01 5.124088157473613014e-01 -1.469950001180529542e+00 -1.241378587498958019e+00 3.092801640314811196e-01 -5.022781995652958464e-01 -2.267287979724042501e-01 6.192141264089584540e-01 -1.274087841461761572e+00 -1.782065363622279186e+00 -1.192809988207600203e+00 -2.728084606627085296e-01 1.189203467854629687e-01 1.215810556506864204e+00 1.265822522695558394e+00 -2.050415480578464678e-01 1.451366551025649598e-01 1.515546768644881581e+00 2.460361358449904001e-01 -1.036088855201641845e+00 4.756596797917991282e-01 9.046938964913861514e-02 3.120568277190395867e-01 1.699136541266634159e+00 -4.996948775434609247e-01 3.953493394213802303e-01 1.092800225572527317e+00 4.299169589685810089e-01 -3.873251021161243646e-01 1.511338940720826862e+00 -6.538219509284221020e-01 4.301545258405636840e-01 -2.704921678014976738e+00 1.265683423322130574e+00 1.152710275029219744e+00 1.015325993207188970e+00 -1.298769462502860905e-01 3.150257312661779996e-01 -2.021663330864057750e-01 2.162406132527853853e+00 -9.233391341379624251e-01 -6.983170155146956048e-02 -6.309083297323971884e-01 -9.666984513343336305e-01 -7.513409940120208130e-01 -1.064458418596827327e+00 8.325063903097454920e-01 2.986769245353891877e-01 1.152399377727309077e-01 8.321919124945026391e-01 4.213067707881587021e-01 1.234595854040783758e+00 1.060231885734944202e+00 -4.800290210377303191e-01 3.147518978246299781e-01 -6.065865092752229515e-01 -1.217509554678690931e+00 8.529965431208639259e-01 -2.906156837525624148e-01 1.563240290372239327e+00 -8.812903759862186215e-01 2.524321134308152303e-01 -1.649264155623501593e-01 -3.280989742356046346e-01 -1.309462464360529876e-01 2.567240904943746682e-01 -1.020871157886996394e-01 1.208485953219028408e+00 1.200799133310603173e+00 -1.188217815677617750e+00 -9.408064214252921387e-01 1.063335793016155995e+00 -5.815288584627807955e-01 -2.171311665149464054e-01 4.814903099111062512e-01 4.949033211168368251e-01 5.250399171780263385e-01 4.219135953794933003e-01 3.290026831364649129e-01 -4.320568443515116486e-01 6.160235648183479684e-01 -1.681204399001093641e+00 2.182829094392343183e+00 -5.302709434352393947e-01 -6.070415270948567033e-01 4.308059245486248190e-01 4.589719385345162883e-01 -2.689517698575614735e-01 6.253319587855535877e-01 -2.923996714061478583e-02 -7.276778699410934026e-01 -4.962226805221465198e-01 7.143266866735170639e-01 8.762311547450790661e-01 -2.977822357362946426e-01 1.673613295896160702e+00 -2.023580368529246665e-01 1.878025009515142951e+00 -2.223551604124077485e+00 1.002769333277723440e+00 2.179457863929872286e+00 -3.495753451933784062e-01 -1.343825354813791950e+00 1.006511380559802354e-01 -2.228048523582303986e+00 1.043666135290604924e+00 -1.547264887640354081e+00 5.288401797336664822e-01 -4.391242696133590417e-01 2.057465426366670513e+00 -6.973920990782809248e-01 -5.047267686013185983e-01 2.311554185164937103e-01 -2.486858076866958478e-01 5.709705414194226059e-01 1.286874753530667270e+00 -7.831643748877403777e-02 -5.345917961184011302e-01 1.185008668121289466e+00 -6.058630466957816152e-01 1.540637024970493485e+00 -6.930585855934072725e-01 -7.739270659271516029e-02 2.470149231754215358e-01 1.124087428768254293e+00 -3.412625772146961056e-01 -7.245210695673319767e-01 -4.877787218184304607e-01 -8.662614715789680453e-01 -1.436672854921317244e+00 -1.123409978491828332e+00 -7.258809023825806284e-01 -7.642806939118743648e-01 2.059490898119168190e+00 4.734725017160905658e-01 5.794923162340038791e-01 1.305437921779262489e-01 1.405476063383563678e+00 -5.476540645918579475e-01 -4.432382454993887277e-01 2.131316043319861353e-01 2.236988531679092507e+00 6.498725525650054236e-01 5.023211526100757052e-01 -4.982737818313443534e-01 -1.111366187571936726e+00 -7.224922335428853870e-01 1.122698964003349564e+00 -2.984484520688337472e-01 -5.335937776107843589e-02 -4.355016195044629224e-01 -1.366429567113875310e+00 -1.102637467652146208e+00 7.357130280903931840e-01 -7.181633005077614484e-01 1.859042229107508992e-01 1.006094427237778088e+00 1.144438874243687001e-03 -1.629970935312867519e+00 1.111253688063754685e+00 -7.892305694725503251e-01 7.124933187454840500e-01 1.308916283086579702e+00 2.316022854725487135e-01 -6.479345627599125690e-01 -1.350653402933529534e+00 -1.434432543160533702e-01 9.971886572675355831e-01 1.864539039763015993e-01 -5.037863299091883684e-01 1.808193656283816786e+00 1.421165704537798113e+00 -1.219822075691397778e+00 -2.021796276995140862e-01 1.280105370752551819e+00 1.208118573015986463e+00 9.273159531817316559e-01 -2.789717963059288319e-01 9.684576459196124754e-01 1.485107877676639765e+00 2.118949697328385451e+00 -5.743011641228048525e-01 9.779396871839430849e-01 5.985681936653941548e-01 1.524687148057711106e+00 4.912680663727554964e-01 8.354211262100056379e-01 1.189686629522539452e+00 3.623961491619596131e-01 7.250372360669898875e-01 8.169842810927426813e-01 1.388567874842901340e+00 8.155193994961141835e-01 -6.727283646168442932e-02 5.990323470218941182e-01 -1.122754322824281337e+00 4.134243859726914327e-01 2.396622137112533579e+00 2.915666873924787628e-01 -7.089194318018388064e-02 -3.071450889909206894e-01 -1.193186234813346965e-02 -1.068056095351737511e+00 -4.524567430513823929e-01 -8.789632619625611376e-01 1.385422378336945926e+00 6.316246302314849903e-02 2.029967143234480131e-01 2.371521025617132350e-01 1.495624609764977020e+00 1.180760359104419344e+00 -2.029866484631965839e+00 -7.049297077668551514e-01 -3.816269203898899343e-01 5.432697426927882711e-01 2.917732510812190427e-01 -1.201882138566672920e+00 6.188709936808518552e-01 1.393834549006697676e+00 8.194784440004992954e-01 7.728892533379222440e-02 -3.265696794587175100e-01 -1.919876828760954668e+00 5.219862605151751600e-01 1.074238423243683904e+00 2.587870512318254934e-01 9.020805273634092958e-02 1.134061945775552527e+00 9.625147269438050213e-01 7.808287836673930560e-01 -8.669742917871227084e-01 -2.512924724316998870e-01 -2.894704827003152792e-01 7.815745933347832963e-01 1.494502367242839913e+00 1.706770992278836108e+00 -1.836555578752879558e+00 -4.122266765295142799e-01 -6.491078815355294518e-01 8.729675658473746991e-02 3.730085452123123035e-01 2.697474415816373816e-01 2.973397402808316548e-01 -9.393333654283639311e-02 1.419245345950573833e+00 1.819060919860413961e+00 -7.052789704111421809e-01 1.716405623185280671e+00 -1.293702498725178396e+00 1.007937635967753209e+00 -8.553783621654654779e-01 1.398654753687936125e+00 -1.237062606354779604e+00 -2.274653038282737627e-01 5.816858429298364941e-01 -2.551093972189570458e+00 2.421379000858672748e-01 1.646910018736081893e-01 -5.762445133230780225e-01 -4.014533743217524320e-01 3.961625001478036867e-01 7.070162622380328499e-02 1.248241831992614737e+00 -7.912718910215557067e-01 -3.591770775045635689e-01 -1.771730847818424825e+00 8.641211094134131354e-01 -2.461846738424178921e-02 -8.301128637126625742e-01 -3.733256466919112060e-01 1.231992436364544918e+00 -5.067914554048492670e-01 -1.689450561669631479e-01 7.968274490718937342e-01 8.618304667483028814e-01 1.282627243350663138e+00 3.176395981924450274e-01 4.386825549633458499e-01 -2.892436327333389179e-01 6.872193395433975338e-01 1.082738159847085185e-01 9.471561239350266836e-01 -1.785770162242901415e+00 1.946833402762846582e-02 -1.181535858388510496e+00 -1.568499191217066935e+00 1.547187673831299959e+00 -1.144137162097014215e+00 1.737279895727822154e+00 1.905345748954214047e+00 -5.327762634448104384e-01 8.024251942650063585e-01 9.691146901308497763e-02 1.466952541292383838e+00 -1.342197753166409768e+00 -1.255109376161029910e+00 -1.478262397514540361e+00 8.625626581922528624e-01 2.178421782460975009e-01 3.445062302470712212e-01 -1.328639844589845520e+00 -4.474442027494356933e-01 9.364739697326236456e-01 1.193387728434922135e+00 1.660568519064576476e+00 8.721888085816691394e-01 1.150393850679091612e+00 -1.492453596073643141e+00 1.598950355752456920e+00 1.116396997451926248e-01 -8.984479115422410178e-01 2.427643060001117181e+00 -3.206599813077031791e-01 4.357625995685552311e-01 -1.331268003749066065e+00 -5.575259599396705790e-01 1.440578619744642630e+00 -1.016728465103151846e+00 1.179319644617898621e+00 1.810272366394868770e+00 3.771024685453405745e-01 -1.367894436710639150e+00 -9.478929018310979782e-01 -1.001414376094811987e+00 -5.314634008056441372e-01 -4.193935267385096033e-01 -5.318684805985189890e-01 6.242043033135986629e-01 -8.224539002105469843e-01 7.040718710217448439e-01 -1.422517900238144062e+00 -4.783407395109497973e-01 1.115584093489439210e+00 7.841026146169796096e-01 -4.400014201184926366e-01 3.838822571140397266e-01 4.460767204738040337e-01 -1.487194280728293183e+00 1.051179062867395597e+00 4.129384392053827013e-01 5.939840682647945513e-01 -1.230580188269233766e+00 -3.410705545826058227e-01 -9.980625982244828442e-01 8.954970672313349311e-01 1.610462834591109171e+00 7.573156617626385090e-02 -1.792994822234159846e+00 1.371932862857007107e-01 8.213055293465191253e-01 6.931806670512079549e-01 -9.886626856854531242e-01 -2.637923497813311258e+00 -6.632904791847775705e-01 -8.314477507877152673e-01 2.361815335544914518e-01 1.686770883880936989e+00 -1.953297323142746400e-01 -3.715230642346318835e-01 1.032059594306212302e+00 6.991365224784851229e-02 6.214261274351774444e-01 3.621369006704564571e-03 1.089959152007006216e+00 -6.627927605258525645e-01 -4.507975327875973215e-01 -1.305660787170673132e+00 -5.210292383371681879e-01 -4.923531419060170888e-01 1.269633357774363702e+00 6.456002877400262019e-01 -6.826298451055617944e-01 9.350343852045164272e-01 -2.354188013116308431e-01 -1.401843809390700857e+00 -1.517134876180913805e+00 -7.717258007884503224e-01 -2.335563711533116538e-01 -1.411982245595974073e-01 -1.525369525093107859e+00 -8.181008431405583092e-01 -1.361120722784059600e+00 1.025013047199322180e+00 -6.470074706872264159e-01 -1.942766918785003627e+00 -2.308835369261010295e-01 -1.404483918635661466e+00 -1.117146125192721717e+00 8.082950569923704753e-01 1.634700314903722695e+00 3.615297285717417597e-01 -3.550306270101400430e-01 -1.612973871341225607e+00 4.673560527775958429e-01 4.812244836997494474e-02 2.583621873293136417e+00 3.946754255551265800e-01 3.547449847460197592e-02 -1.471147994089980482e-01 -1.777201516478718935e+00 9.223897456408185480e-01 -5.899301319928416110e-01 -2.500378122225464850e+00 1.354626608694381895e+00 -1.006409434697310035e+00 1.332190114282147952e-01 -7.469858233497397859e-02 -7.958323804904381404e-01 2.641812436127989883e-01 -4.758971881854796027e-01 5.073808856460465533e-02 2.242900231138378331e-01 1.314460251436574412e+00 -9.128564809484976950e-01 5.299280748864336754e-01 4.011105256757908910e-02 -1.074171320078164182e+00 -1.451856983969453729e+00 -5.663950025134113497e-01 -1.524537492107687076e+00 1.403939766156882651e+00 -3.079165756677109678e-01 -1.772895344054594480e+00 -1.192793612377676782e+00 3.266003241513291133e-01 -2.441465308749540541e-01 1.332532718334767052e+00 -2.844553703313105197e-01 1.506770275714650054e-01 -1.517570831369608131e+00 6.231637867510414486e-01 1.280238085995258901e+00 6.211191546342924585e-01 4.213169357907713963e-01 6.994179096652901606e-01 5.911375646210723644e-01 1.199215757515931235e+00 -1.728377873914475060e+00 5.719317341287784018e-01 -1.551791112354663715e+00 -8.009165369515304223e-01 -7.892703152687384760e-01 1.493004327469985848e-01 -1.023029124868525958e-01 4.240103197182629180e-01 1.656754898374774188e+00 -1.568023333513158812e+00 -1.978721835900734694e-01 9.064449998063535130e-01 1.679198836604504530e+00 -5.915718053220044848e-01 -1.484650620517710351e+00 -6.488246834387462192e-01 7.675293121036331767e-01 -5.009310377325220109e-01 -1.074786942529697864e+00 7.822565497247970789e-01 8.391327614196756324e-01 -5.968743857832105038e-01 -1.368035276230947561e+00 -2.543997242396009439e-01 -4.919441981992389024e-01 -6.540735394780529122e-01 1.039481148648975672e+00 3.875114820738829180e-01 6.168133348255170345e-01 1.457067792716683519e+00 -5.330175897461395529e-01 1.355165964882616203e+00 6.292072661470905492e-01 5.192400813042720165e-01 -7.587586311260376137e-02 -1.490618973026793137e+00 1.290910573115416904e+00 -5.565824325869218603e-01 -5.457001733416022571e-01 -5.149564806868803801e-01 2.087198124115026143e-01 6.726894136840080862e-02 -6.684601638125990952e-01 9.971041985808651864e-01 1.414094123779545464e+00 -7.067931646374402410e-01 -1.177701261044296954e+00 -9.325592579838768437e-01 1.074101825492447537e-01 9.002922397619351758e-01 2.237190596854319452e-02 -2.190207501581563701e-02 -4.342025606146446837e-01 3.352604463587994799e-01 1.125597645996432528e+00 4.256637689764173338e-01 4.436394454766258433e-02 5.450080924079498956e-01 3.954813236682767075e-01 1.091987060815495791e+00 -8.961170880348651169e-01 -5.855684619459934348e-01 2.102982188283368178e-02 3.782980065445963325e-01 -3.840677913414523581e-01 1.910413134410232638e+00 3.151377951021217538e-01 -1.022892382400767408e+00 -3.452782152280735595e-01 1.150772979240969773e+00 -1.385872376306172216e+00 7.679061030048364156e-01 1.438547854017961702e+00 1.456233346516703886e+00 1.445097766093941111e-02 1.207761362721228131e-02 9.494175227204444401e-01 -1.056470361467024999e+00 2.013994614304900566e+00 -2.058331600055641974e+00 1.397540958495631980e+00 -2.743202553268224264e+00 1.553987365394537967e+00 3.064694235225314811e-01 -9.318668846883604306e-01 7.579321883537072368e-01 4.627692005805955633e-01 -4.629280952465760768e-01 2.632552083877585325e+00 8.086758766406524357e-01 4.910739314541466283e-01 -5.836180420881462161e-02 -2.021996201923089917e-02 -3.654787114087280075e-01 -1.462596121309392538e+00 -1.410247460189902435e+00 -8.646790887399175007e-02 9.506480484871011605e-01 -8.255420555843983044e-01 1.820573840643527619e-01 2.260015605990981502e+00 1.089759223433799606e+00 4.968964552161543313e-01 3.009671557350201976e-01 -3.887140486945375173e-01 5.386536001299769838e-01 -5.449776143375691939e-01 5.656733175871418995e-01 -2.272465071069455611e+00 -3.803494728792627400e-01 -4.536811837268111547e-01 1.829124248754410154e+00 1.202670693299410898e+00 -1.021476248153044164e+00 3.125471927087993818e-01 -6.813143687609763965e-01 7.717598845281395392e-02 -6.236500167829380770e-01 -1.013383699107815339e+00 1.719655292099981914e-01 -3.808963418653755761e-01 6.611336552519062604e-01 -9.523464894069384457e-01 -1.412419514360586437e+00 9.752889513843860936e-01 -8.132113909527551865e-01 1.691346606543154829e+00 -2.169243748989805987e+00 -5.515037758582104210e-01 4.463081542576207705e-01 4.897525307142797657e-01 2.483176379898758002e-01 1.371544366085229338e+00 -8.555594046312561263e-01 -1.670868340922412099e+00 -6.721698558960804704e-01 1.215686870569390038e-01 -2.732179863165575817e-01 -1.522963484006031987e+00 -2.989375271858823457e-01 -4.462520741877866737e-01 -1.228864159977180126e+00 -8.405224489840862345e-01 2.380732086310798912e-01 -1.235760941499309595e+00 -3.704647237068853238e-01 2.633088579045837485e-01 5.549942767635968749e-02 -1.233634953876878937e+00 1.428099968605659020e+00 -2.453592014464197890e-01 -1.433357421562190259e+00 -2.232319894339826583e+00 -5.415884700341251357e-01 1.632509920721391339e+00 -8.790411774931085054e-01 -7.071129839367282788e-01 7.169823891565701990e-01 1.016743275886959674e+00 1.741037912141322863e+00 1.409853829049293461e-01 -1.640370947401698976e+00 2.227011416979680913e-01 -2.440438246284361845e-01 1.108158326066174121e-01 2.212030853896488070e-01 -2.653849316093841448e-01 -2.284748016900314926e+00 3.622609539969397829e+00 -1.024322439081013503e+00 2.161994262770462055e-02 -7.457262381883787983e-01 -3.957828549396849582e-01 1.825349336622677843e+00 -5.376357966270263189e-01 -5.260964545153082872e-01 3.432772762757314855e-02 -2.170518283457672393e+00 -1.898342160404970294e-02 8.435829883072273327e-01 -1.311495599412707103e+00 7.153947928123594036e-01 -1.229941551765970420e+00 7.114654764688824184e-02 -1.759088967195712394e+00 -6.060171968325633873e-01 -1.719831972059011616e+00 -1.748801459757373999e+00 7.419415749401419014e-01 -7.077279171342154562e-01 1.144000076555570788e-02 -1.404128004957218678e+00 3.045581961371024438e-01 3.030199589358329448e-01 -3.667753582003681623e-01 4.315455063465009067e-01 8.064808746010723173e-01 5.395069636635015931e-01 -1.412099376911779731e-02 -5.312105305271310751e-01 1.374245737796933875e-01 -5.881823893271435066e-01 1.440656087725549650e+00 -1.094384129697822949e+00 1.991515569311423706e+00 -6.133977903453917413e-02 -1.846690110539208618e+00 9.748478252424720436e-01 -1.217390561658122650e+00 -6.848450042174247798e-01 -1.350630074278175607e+00 -1.091759088565265268e+00 5.926204478850010116e-01 -1.840604764921520253e+00 1.569626001721782238e-01 -6.323022397509784343e-01 -6.811895073292336678e-01 4.253735814397501258e-01 4.027525895710551418e-01 1.304222181453164042e-01 -8.167230274760345354e-02 -2.053559692887046428e-01 9.551474945205780109e-01 -9.396566188299066980e-01 3.704655692316300430e-01 6.632193873422520536e-01 -1.080286601882415043e-01 -8.463987288845907786e-01 -3.336182567990297332e-01 -3.994158996619924240e-01 -3.269590134494854694e-01 -1.526948905000084233e-01 -1.467109119244792259e+00 -8.784958104338225215e-01 -2.606629969020292648e-01 -7.182757296792182666e-01 1.539403674414142331e-01 1.394498099585131490e+00 2.391187344549761951e-01 7.876110182129229809e-02 1.176535353428913577e+00 -8.680787450939549954e-01 -1.315103915109492094e+00 -1.443174852889769488e-01 -1.275579925271692838e+00 -1.666763289848835372e+00 5.814311372922368326e-01 -7.261298980431303285e-01 -1.180727118710867440e+00 -4.001300548014357084e-01 -1.746479952128809077e-01 -1.245096901353256014e+00 -1.228159280515215501e+00 9.038267142223440631e-01 -1.248132626811911727e+00 7.516301552593274149e-01 -2.287195024013699118e+00 -7.325417075598368299e-01 -1.069830098823401299e+00 -1.283131578736531830e+00 -1.557990262977958507e+00 -3.792256975307116695e-01 6.889219076789596663e-01 -8.948958862919628165e-01 -1.078866402694596216e+00 -9.602908440284656510e-01 -4.228083272252725067e-01 -2.142641790118788414e+00 -1.620534830781608926e-01 6.706726684833863583e-01 -3.111238286379825468e-01 -7.946559568311921673e-01 -1.466700588884147116e+00 -4.802446558893115891e-01 3.863506015222265000e-01 -3.284560370394794537e-01 -1.462195561765757823e+00 -1.459953269893403682e+00 -4.340864110629493594e-02 -1.199340877814829120e+00 7.108071604777830288e-01 1.764104548101856074e-01 9.129612056926730279e-01 -1.524704367873800814e+00 -3.814448691285252657e-01 1.137100128447937841e+00 7.819781025093558435e-02 -1.223264244380947829e+00 -1.423941374430059970e+00 -6.934066188187018032e-01 1.449056272797790423e-01 9.265293686681921326e-01 -2.991199442701208966e-01 -1.368801248023461259e-01 -7.363705490505275675e-01 -1.064880186584183264e+00 2.885722760940871989e-01 1.081273335728613283e+00 -3.174746565136954413e-01 -1.029333571452243135e+00 5.899809938682497590e-01 -2.833283186586619817e-01 6.970461988470291192e-01 1.266333700161583975e+00 7.158124068536848572e-01 3.637990234708860515e-01 2.448441829238515166e-01 7.631948653829178086e-01 -9.421493710470484340e-01 -7.601379648045966109e-01 2.287672098303754620e+00 -5.433147285949508909e-01 2.960374123223435353e-03 2.217865392396058510e+00 -6.159195144990724513e-01 -9.192895642627985087e-01 -7.062342659917520971e-01 9.504215322388354092e-01 -1.004338391103042794e+00 2.445083703601943353e-02 1.894936561158329924e-01 -2.275717054022847463e-01 -1.061759127372490674e+00 8.601078918227841319e-01 2.130048297232391974e-01 1.066173858707324840e+00 5.724872822004914985e-01 1.957287126574682068e+00 1.022263859666207864e-01 -5.067000741117784202e-01 6.272481763619688344e-01 1.851004886632927393e+00 -5.500903583620264659e-01 -1.044048715865494747e+00 5.033805076712929427e-01 6.184660534624879524e-01 1.765212770300997880e+00 5.620576936315602179e-01 5.989385733304177784e-01 -1.738204102933244677e+00 4.841150431427558298e-01 -4.816403349512508175e-02 6.383279522866392997e-01 8.240025337375850301e-01 1.047777506094741851e+00 1.176510268219790545e+00 -6.148262081329979901e-03 2.030892236929138672e+00 1.350607501119294840e+00 1.281234579871420198e+00 -9.082927367175629429e-01 1.349915068839352417e-01 5.736395420614265328e-01 4.950790042272379399e-01 -9.953073247147542491e-01 -3.727323641817572031e-01 -1.092169281334404385e+00 9.514029680966716862e-01 1.746404376070848086e-01 1.900609442785772263e-01 -2.311432789736167781e-01 4.145691305558119738e-02 -1.499923046272902738e+00 -1.045056407311133695e+00 2.255083072879154882e-01 1.582985865808014481e+00 1.730094385851634220e+00 3.715475540004609667e-01 3.225516916264459799e-01 -7.690900512354131857e-01 6.639289630256469676e-01 5.296709180395350325e-01 8.034503368501066944e-01 -9.058483114048675455e-01 4.822386209283595626e-01 6.513380522608276380e-01 -3.701423901528335669e-01 -6.450857650371787377e-01 -7.177253760778483649e-01 -8.372376521445979228e-03 5.714516346992120077e-01 -9.997366669324311284e-01 2.143350679914863555e-01 3.735646115064071571e-02 -1.251590686287950227e+00 -2.685460741604829060e+00 1.253134510442242666e+00 2.842674912251555441e-01 -4.144102033371406812e-01 -2.902937090407935905e+00 -3.176039928043964955e-01 -8.717102674259782358e-01 5.793151564645302454e-01 -9.153839738304564433e-01 1.631000724763081111e+00 7.768482024975237321e-01 3.379317512750563690e-01 1.394311294267377710e-01 -1.556683572047225184e+00 1.305349464027247164e+00 -8.586054489089486319e-01 1.736315267430434517e+00 -8.220738889098661017e-01 -1.068440964250676029e+00 1.865761760713521067e+00 -1.228064955317304419e+00 -3.594841023530180868e-01 -5.785254849396508775e-02 6.449732088482248438e-01 -6.178138034908206011e-01 1.919282048519777240e+00 -1.583815994460264220e-01 8.549355657018203880e-01 1.861052993695706759e+00 2.071317893050871606e-01 -3.102332219593356699e-01 6.195878874187779051e-01 -2.087124646312972676e+00 -4.102228928400121766e-01 -9.790681694562682058e-02 8.158488080958480049e-02 9.654986277197017408e-01 -1.178014328766128216e+00 -1.103077237170133840e+00 1.234585422975869040e+00 1.452395785815115747e+00 7.791523169033712781e-01 -1.395609720341780324e+00 9.563516661623165938e-01 1.662764734612699247e+00 8.911490839467732794e-01 -1.577717137239702250e-02 1.278727980152275068e+00 -1.157754183828334643e-01 -2.776249791812115397e+00 5.949597455391678613e-01 -1.774535004966611706e-01 9.569552209513405849e-02 1.067642406273930256e+00 3.727283336616697418e-01 -2.246934993029867378e-01 -7.409629312406138535e-01 -9.535137749587400124e-01 1.105339903789401612e+00 1.747325857071213795e+00 9.978902436322694136e-01 2.743647512828720769e-01 -6.168211680751409798e-01 5.997367549781678076e-01 -5.042454125170223733e-01 1.342108239270945580e+00 -2.670963422034129398e-01 9.789609015220099852e-01 -7.641173446707055783e-01 -2.034735259738293944e-01 9.642419027029324186e-01 5.808754571446095305e-02 -4.511438923970187975e-01 3.698328487543894871e-01 6.256653014164866855e-01 7.581125179388005231e-01 -1.093641963827309604e+00 6.733676986529054664e-01 1.232072759129489770e+00 -1.062105363954163773e+00 1.021773192079503234e+00 -1.550168157572980654e+00 1.038959050947229623e-01 1.758797989511234200e-02 -1.253987102749708482e+00 1.177568189231340767e+00 -8.964292163737392904e-01 -9.816860627276461360e-01 -9.903571743138506189e-01 -2.242475686904705223e-01 8.090369373337255032e-01 7.181628897709206871e-01 2.986706850778204636e-01 -1.957787622879024469e-01 7.242075217359439203e-03 -1.224145538934890975e+00 -1.274786420993707203e+00 -1.924850618975929295e-01 1.315398594484149530e+00 -1.797811235445638256e-01 8.572807445651599023e-01 9.683058549924563607e-01 2.808712150597382218e-01 -2.259800071745045602e-01 -1.273995500806728520e+00 -6.913990145923907260e-01 -7.818757762038540671e-01 -6.289974808482607926e-01 6.603545867993910745e-01 -7.025207304105071104e-01 9.333484464550810822e-01 7.680063800851824052e-01 -7.578622139936401769e-01 -5.994608855681511361e-01 4.615846979120451499e-01 -1.064901483153993106e-01 3.604825526883064790e-01 -1.894403411479593125e+00 -1.943678216387782154e+00 -7.693098999696492690e-01 -1.438863316700129014e+00 -9.947048923618480032e-01 -3.858863421817516626e-01 -9.666253193960337997e-01 1.389952707767933449e+00 -5.802922844947240311e-01 -8.433401041215918825e-01 -2.822260289616400630e-01 -4.166461158555724853e-01 4.510960478798021200e-01 -1.616927526432778706e-01 -5.529287091585983749e-01 -7.872983983566842481e-01 5.443082281184774551e-01 -1.136909180033346844e+00 -1.469503556052481792e-02 1.606932850787947231e+00 -1.418751996248568403e-01 -3.044706041123188545e-01 1.059468224819158921e+00 2.176824453972434625e+00 -7.844664165549508628e-01 -5.824352776014469768e-01 -9.143268671986544138e-01 3.658025305995231125e-01 -1.662012335445937072e+00 1.426897897330536846e+00 -1.727664704886962221e+00 -3.100266618382187200e+00 -7.708328749539148372e-01 -4.448157279835741051e-01 -3.665659374406970428e-01 4.419425163532965661e-01 6.120559592172343244e-01 1.010681956582452301e+00 -3.601742618103621618e-01 1.635059057281330608e+00 -9.064516133959532596e-01 4.662565348296602852e-01 4.217425740766643782e-01 1.627477800069930536e-01 -5.696657185702930226e-01 -1.631521268790314227e+00 -3.510903890168236008e-01 -9.794714579766199414e-01 8.793733914409302965e-01 4.897848351194918348e-01 8.982272055005974254e-01 1.800198850477503054e+00 -6.806755698785315056e-01 -1.326326760531636006e+00 -1.684175814328628284e+00 -1.425730227597264754e+00 -1.221777986543852862e-01 2.236429142999519559e+00 -1.449147151650465926e+00 4.696005406698672974e-02 -5.073695585651836204e-01 3.414639093805996728e-01 3.360035545919636268e-01 1.136753938339267078e+00 3.344613794947557395e-01 8.249215779095691037e-01 4.323137445114525468e-01 -9.996936596730009450e-01 -9.847430048618923681e-01 -7.530186462647207035e-01 -1.797864107382878496e+00 -6.446738705186523255e-01 -5.075800304668073304e-01 -2.886242394859386828e-02 -1.494604006056673873e+00 -1.078915142937758365e+00 1.342962707175248793e+00 1.734704363982243924e+00 2.025539589811085894e-01 -1.450872429267360264e+00 1.269668535758302408e+00 -4.551013609063536136e-01 -1.424033213000394371e-01 1.436181197976868218e-01 -1.353718380367399145e-02 -6.675417137475356810e-01 -3.058506605990768401e-01 -1.401881231715171872e-01 -6.648714349716056127e-02 5.153610813754146980e-01 -1.542304501317132592e+00 -1.050388856517927953e-03 -1.744536787074011164e+00 4.718306513279058589e-01 1.770922805109175879e+00 2.604596775621872973e-01 2.303120483973791988e+00 3.897011516111864582e-01 -8.085407947384709582e-01 8.714303186760014031e-01 5.574879514772697053e-01 1.424587320145747349e-01 1.851309107150312716e+00 -2.915497080897913484e+00 -9.390997358199489886e-01 -7.832491163434855963e-01 -6.149289296788343906e-01 1.032884271909114693e+00 -1.930985031452321365e-01 -6.152403217685099568e-01 -1.042517384790107471e+00 -1.505429636442519481e+00 -4.413683968974806970e-01 4.981047868657930699e-01 5.168886678648242361e-01 3.423382304424935074e-01 -1.490037460106449885e+00 -7.392877682963664432e-01 6.610008813724667087e-01 -7.919098970685096717e-01 -1.805733781988385189e+00 -6.897097867489736522e-01 7.405083052179940450e-01 8.955873386857517160e-02 -9.871526045921538151e-01 -1.173782246331011248e+00 2.036837493029781121e-01 1.887856958063254487e+00 -9.803849303347895727e-01 -1.034545849510463800e+00 8.563538455250643278e-01 -1.567163573583403524e+00 -1.914456729486996855e-01 5.801063013049488903e-01 9.128020779161487575e-01 -3.137024317586815658e-01 4.214962746364142032e-01 -9.571194880597236887e-01 7.245818144001902050e-01 5.599382791807736570e-01 4.651507362488389585e-01 1.993630391587093875e+00 1.441505594214576247e+00 -6.006903835140642300e-01 -2.749593994351068105e+00 7.013777255872121197e-01 6.358124769927920861e-01 6.018189852059518952e-01 -1.484184819205183636e+00 2.223638472273712363e-01 -1.775694144925682894e+00 -6.304486183720106052e-01 1.051291747061955162e+00 8.788478460681707904e-01 -8.189794259606616444e-01 -1.046440251102643604e+00 -6.977558049379780636e-01 1.762107202183603172e-01 -2.179653682236345702e+00 5.343769863890514282e-02 3.749398628397186406e-01 -9.646187206342149434e-01 5.812944035147052935e-01 -1.848389041896837170e+00 -3.176701067916942733e-01 5.318962661432842243e-01 1.764521341991956316e+00 2.173603429177690671e+00 8.761563329386913290e-01 8.612447549130731739e-01 -4.517397730039204862e-01 -8.696002207006807427e-02 1.724308788996984088e-01 -1.621118034677037301e+00 2.626889270711278535e+00 4.656767248880687160e-01 -2.235515362539902684e-01 1.205603216369242725e+00 -1.830826680367233505e+00 8.114659220330839862e-01 -9.923621423558991461e-01 -1.611520923972687980e-01 4.156211765103697275e-01 -3.607898165401848822e-01 1.468277408158978448e+00 9.495342884434331693e-03 3.033657607405715328e-01 -2.535278202534732017e-01 9.560381557123033280e-01 2.570582460272634040e-01 9.894491279762256397e-01 -2.447882792491962611e+00 -7.881522047049321911e-01 -4.492500794679921139e-01 -3.235225513158252464e-01 -9.874021896923627084e-01 -6.838321020336473044e-01 -7.788939137934411394e-02 -1.211233069782970739e+00 -1.549011324171876147e-01 -1.703021055872103728e-01 9.068720188510671631e-01 -6.244242855891719568e-01 -2.179742953937895411e-01 -6.698876694211441940e-01 1.366955977345771123e+00 2.450894387360889604e-01 -1.029600514453266752e-02 1.659478495589449487e+00 1.084791139706808405e+00 -1.204836309123205496e+00 1.157967000327236429e+00 -1.383780924676430713e-01 -3.243470363657946498e-01 -2.052890865712639068e-01 -7.507108027486181917e-03 2.807212680988707465e+00 -2.756760929814961458e-01 8.878785814588473491e-01 8.489959991178219756e-01 -2.470390143547956663e-01 -6.310704047674111639e-01 5.984747992399040983e-01 -6.864078607531082232e-01 8.021065721302910179e-01 -6.248194356756791024e-01 1.061083801330190868e+00 4.959547260609330488e-01 -1.333895272199394910e-01 2.592064436039489550e+00 -2.057398900465595482e+00 -1.067020300689510703e+00 2.071911171855107536e-01 -7.290804173411108424e-01 -6.473849424180697643e-01 -1.980818872366805761e-01 8.277314779381353960e-01 -4.833815897100824932e-01 -8.120296286836063970e-01 3.678822619976278574e-01 -3.109970598633173267e-01 -1.087061191758129430e+00 -4.067789902560550730e-01 -1.516839207862460848e+00 8.432803251115954524e-01 -1.426858777834502323e+00 5.307185053610110614e-01 -1.235362003154506505e-01 -6.464168240078852490e-01 -6.289118683926669950e-01 9.547990565353544623e-01 -6.371811438506057301e-02 7.192788873570187258e-01 2.203275300255120028e-01 2.620885373587859002e-01 -6.653623152700757215e-01 -7.280384586761774468e-01 -1.465254020718679273e+00 1.324424876898664838e+00 1.002638055587947941e+00 -2.357971276283678641e+00 -2.004148300236241020e+00 -8.309562167926020093e-01 5.403045521082804337e-01 1.905313278862498683e+00 -1.363815105226441782e+00 -1.348032678834891196e-01 1.122164726701556203e+00 -1.360133914727007509e-01 -8.952634272318760189e-01 5.975975351826507964e-01 -4.553060844635015147e-01 8.980910896826524437e-02 -1.478232880658134629e+00 1.299861329688539908e-02 -2.429800413075805521e-01 -3.853411464086733407e-01 -9.490982745911330509e-02 9.628718775752631576e-01 1.301827420250028233e-01 -3.407518207977150437e-01 -2.035395335433014263e-01 -8.626451480305008523e-01 6.181069875379006096e-01 1.701577665081247304e+00 7.141309376164488576e-01 1.516438050816311778e+00 -1.382202379369109335e-01 -3.272740308447252278e-01 7.261067939472617416e-01 -1.334430353032972860e+00 1.130459906001914233e-01 4.905605710991593066e-02 -6.632925029273848416e-01 9.274191400964700849e-01 5.791773301326229306e-02 -9.530614508305200738e-01 -7.814178860288143458e-01 -4.120355081389215357e-01 -8.432126410600940813e-01 6.246801085865084646e-01 1.132677854174595211e+00 3.288463742220562036e-01 -1.439784289852776566e-01 2.465511650909325836e-01 -3.110280835892469398e-01 7.382047990259328618e-02 -8.369330297227758342e-01 7.426096631861083264e-01 -3.012646166175023676e-01 2.047364791457096517e-02 -3.680917145723540118e-01 3.066695198057229343e-01 1.859443706447512001e+00 4.673988489336648455e-01 -1.160069475056100669e-01 -4.196082959365988740e-01 6.597568495354343143e-02 -5.500685912817163681e-01 -2.666630239789174794e+00 -1.229599376010066081e+00 1.017700284973744207e+00 7.569049876139316568e-02 -4.684933309607596241e-01 -1.030899971090059458e-02 -1.019853076565062633e+00 1.555726930762440396e+00 -2.746509186426310034e+00 -3.798876047538575218e-01 -4.039213729673390985e-01 8.627401259187860161e-01 1.033100916804434721e+00 8.467457407741996178e-01 1.326626029379094573e+00 1.271345960685217047e-01 -3.691173600900019003e-01 -3.348313592341278233e-01 -1.103043590996224843e+00 8.410613939037139275e-01 -2.363621786030238869e-01 -3.745536248204256458e-01 -1.803331707122397560e-03 8.002469180674343097e-01 -1.469205031899663449e+00 -1.139040662400891746e+00 8.943189509679744242e-01 -5.049023047011959031e-01 -1.798776230726519598e+00 -1.887376146129316756e-01 4.565529015095927123e-01 7.831344081395588130e-01 2.236556366565956022e-02 -1.311236908007578084e+00 1.959657932273840331e+00 8.534118089679418873e-01 5.661049780245757113e-01 -9.841761005748955737e-01 1.216750756146636636e+00 6.973383107142834270e-01 4.223679489337187065e-01 1.316290875874109201e+00 8.908291137518593583e-01 5.520558312091470299e-01 -2.642983248686614939e+00 -4.587573631069259972e-01 -1.612462672276256281e+00 -1.764724592685716631e-01 -5.325110778644380760e-01 -1.093173803392371995e-01 2.265585973516738072e+00 -2.118698712623084957e-01 -4.533834720811090735e-01 4.513607625074676499e-01 8.348323228659904061e-02 -5.942122118222364913e-01 1.123682382445184258e+00 -2.881374784379994725e-01 1.754485226307515577e-01 -2.662024501575050994e-01 8.370342063362841145e-01 -8.805437507828754728e-02 3.923109923755130901e-01 1.871993873633673033e-01 7.034696295134540422e-01 -1.217858844436142229e+00 6.959052345264420125e-02 -1.564062144461350057e+00 -5.159359552257932746e-01 -1.118172727979874104e+00 1.361231206140870897e+00 6.928656208902599367e-01 -5.834975595034448403e-01 3.856838799341736901e-01 -8.846132982161836189e-01 -7.618893955555842146e-01 -1.283938940511424320e+00 -4.862195453538054046e-01 -3.254289519760956040e+00 -5.152596083298461617e-03 -1.805776002704530647e+00 1.138387387743304835e+00 4.213190341635519309e-01 1.065468735302436354e+00 -1.857932588245957695e-01 -7.492203927587732792e-01 -8.093201703775065869e-01 1.055626634286110033e+00 5.896576512601280351e-01 6.877931229030951332e-01 5.290461627313459703e-01 1.787331131746737745e-01 2.684194351781465926e-01 -8.130778936202820439e-01 -4.465221738744415414e-02 -1.561576034983155781e+00 -1.102114423171965951e+00 1.258388424868156275e+00 2.923492848593833404e+00 6.708865705112383448e-01 1.967110303926554171e-01 4.232777737229831416e-01 4.033382622636637049e-01 -2.948617749075487793e-01 -7.158803994665950965e-01 4.184235455480240229e-01 1.733296589388802156e+00 3.234483376587191650e-01 -3.351957185310506238e-01 -1.645345263185637730e-01 1.575932904576632931e-01 2.088727549300096187e-01 -7.273803416830350033e-01 -4.243735312714996266e-01 8.201771800004421520e-01 -5.367407885527828437e-01 4.762567705465799439e-01 -5.913665567350213648e-01 -6.353287077466059918e-01 6.441905385141932783e-02 -1.520057144493382362e+00 4.851691524363522245e-01 5.402949242275277841e-01 1.132672006962759825e+00 -1.143877233587624470e-01 7.781757199664114388e-01 3.021325994712267260e-01 5.017837666883662173e-01 5.106994463453222721e-01 -7.583779884530389426e-01 3.463206363611800453e-01 8.741522070110441245e-01 -3.217839753223905586e-01 1.210652763105559471e+00 1.247856121243504202e+00 1.010187328575104626e+00 1.413307416671982342e+00 1.948313470626694341e-02 -7.336039257646359557e-01 -7.111636051213846565e-01 1.556552380291908733e-01 -3.867348515057335012e-01 -1.843555531264321756e-01 3.252837036301050588e-01 -9.955017178181085891e-01 -7.198642417497608421e-03 8.982269040035806285e-01 -5.596110878379363385e-01 6.788696061202849075e-01 -5.335927258529762351e-01 6.712433624725969716e-01 -5.691926600026070426e-01 -9.809445273279141508e-01 -2.820321156484375050e-02 -6.291242420635281274e-01 1.367309058678967792e+00 1.215146949113604657e+00 -9.191220635111020665e-02 -8.742040120581754392e-01 -1.411753453223131838e-01 -5.119572996539708543e-01 3.226426589304192682e-01 -1.288565942815319276e-01 -1.339733392388652078e+00 6.617912153464291514e-01 1.028513323592080697e+00 -3.916729032755906781e-01 1.040782461093819750e-01 -6.778992618780749213e-02 1.179457197500110910e+00 5.510327819426739937e-02 2.447115421660114032e-01 -4.517973721785239483e-01 5.849797887046789269e-01 8.070912827141321078e-01 -1.232490320078723167e+00 1.349054284995384601e+00 1.373950299832395361e+00 -5.266908094235440707e-01 -1.775612974248805820e+00 9.364941163228198209e-03 1.157639397075209908e+00 -7.355834987134339809e-01 4.791835693470303803e-01 -2.197997164504643663e-01 -3.671999447508049186e-01 -6.374529024955918333e-01 -1.391211035284516617e+00 -2.559593052205176300e-01 -9.272007135150931445e-01 -6.080203683185422259e-01 -1.354442787978757501e+00 -5.890828624396295954e-01 1.038074648834975966e-01 2.460378608741196960e+00 1.451735413982778056e+00 1.024743234721469803e-01 2.670583574309712827e-01 1.670093791744617640e-01 3.466043889801676686e-02 -1.851318377878547750e-01 -8.348568385589343332e-01 -4.163179649993256071e-01 8.345692151922008695e-02 -1.999297896578600575e+00 -1.471510683260458752e+00 1.569784380778605826e+00 -5.279569801659700357e-01 4.955389274713281056e-01 -1.391074436134977166e+00 -2.142302443365963760e-01 -1.324014757725911817e+00 1.051491206842678938e+00 5.198387349067489227e-01 -9.572959422018131881e-02 -1.664616185267155657e-01 6.309062458278992258e-01 1.186243746674912503e+00 -1.830926562856371731e-01 -1.209123567713141112e+00 -8.491086473927065281e-01 1.188672632677853169e+00 -6.870908884962498853e-01 -1.078729371637284551e+00 4.062505223359344497e-01 7.289568437459209571e-01 1.899694421996629856e+00 -3.273608517156703090e-01 2.214638150083445112e+00 -1.083727490585346009e+00 -8.647405904702570867e-02 8.655242822502948741e-01 1.225808188350177019e+00 6.627874872469220469e-01 -3.936474590875239099e-01 -5.794862600418082543e-01 -2.736832498013554438e-01 -1.945344944029442080e-01 3.298049651984945041e-01 1.693209419194849463e+00 9.593480745619540340e-01 -3.960081703644106610e-01 3.363228429863999169e-01 -1.563734567235870010e+00 9.805897244310172178e-01 1.893555063354031009e+00 -6.568143725577815228e-01 -6.890063674485628065e-01 -6.204067925130135608e-01 -1.468539385863102176e+00 -1.574515184191672690e+00 2.465272171529309941e-01 6.519798528921778580e-01 6.644765532413635656e-01 1.624120340499394688e+00 -2.833600473984727586e-01 -6.122146914260798850e-02 4.457458831158007673e-01 8.140782155927511754e-01 4.782814163506903804e-01 -6.012357119588311594e-02 -2.633413720487941950e-02 2.288292419795521226e+00 1.329731435085766689e-01 1.318479958910305783e+00 1.045003833988187081e+00 3.031161319011945188e-01 -1.877255339004550105e+00 -3.874923781370534503e-02 -6.876435285323950763e-01 -1.985558228036884421e+00 -7.849489116707867309e-01 1.784568219537334133e-01 1.745920582665900112e+00 -6.529807835985683706e-01 2.501110892581915879e-01 1.075913456094828469e+00 -7.315353151386172481e-02 7.346428618159570600e-01 -2.333049165980877193e-01 1.319737091594881173e+00 -7.184092061699635101e-01 -1.390090348589447578e+00 -3.922191331823138283e-02 4.539596013158443966e-01 2.051101637805681666e+00 -1.246474521669814539e+00 1.482497835327995173e+00 -4.526763618175758813e-02 -1.046645425039240962e+00 1.838249051329390316e-01 -5.900180900673424045e-01 1.366014227055560193e+00 1.709764945938975655e+00 1.248336297451529742e+00 1.370080155527126697e+00 1.683196207774217620e-02 1.262696527811197456e+00 9.975445969057680218e-01 6.792760982083682064e-01 1.095505224444089709e+00 6.394094304407659246e-01 1.241349574774577746e+00 1.470703454395864695e-01 1.615861102779946101e+00 -4.977837283408000357e-01 -5.832139756693300869e-01 -4.649197432707426469e-01 -1.051556947099971051e+00 -1.049471122189137295e+00 5.132601225895622177e-01 -1.472077831538848525e+00 -1.187482051207951139e+00 -1.064928842978858592e+00 -7.809071035832495511e-01 5.149544124939252621e-01 -4.714216238623765709e-01 7.797334193472563735e-01 3.150147067936646950e-02 -1.132240986840725855e-01 -4.500104112505644016e-01 9.486996858950239586e-01 1.352376276745198780e+00 -3.951943701014576371e-01 1.071722551800772028e+00 -5.363984967387840364e-01 2.612963900800616135e-01 -7.300210567121351302e-01 -5.780147744323874126e-02 -1.824782987931727607e-01 3.975164790788550673e-01 -8.233557344180119086e-01 1.122995052989623543e+00 -3.887392144773239022e-01 -1.414113098076729136e+00 -9.008784977682555706e-01 1.273550325623334256e+00 1.050628573542512934e+00 -1.049598005954775370e+00 1.989294727201012414e+00 -7.074334342317829538e-01 -1.725102450087340866e+00 -2.095445130029285202e-02 6.553973223640447987e-01 -2.232446620234809664e+00 1.195528522567131935e+00 -1.768161950212205458e+00 -2.524275037945600264e-01 2.156693132292435700e-01 8.153208449786089052e-01 1.229971764046525751e-01 -1.446570087039069863e+00 5.248892758592809127e-01 6.198269629966842720e-01 1.330006414082852972e-01 -6.877464418741031649e-01 2.733545457674679824e-02 -8.448463865813373719e-01 7.720275220600248955e-01 -1.262911325767774207e+00 -2.121869186414737651e+00 3.691925506302669580e-01 1.828598853000151570e+00 -5.217555032746065136e-01 1.866408570335187367e+00 9.524086757428767980e-01 1.222890641248034038e+00 -1.444956868170620412e+00 1.683457231131267884e+00 -1.642267701520684353e+00 2.294054907171719226e-01 -1.270522447985407810e+00 -3.316542420575744887e-01 2.138015915114494236e-01 2.283245473999490627e-01 1.295852074209845606e+00 -1.415324240234485664e-01 -2.028147608809497404e-01 -1.875566255472353783e+00 1.537645266607779782e+00 -9.498336731883444406e-01 -1.115242356367547538e+00 -1.733207396008883183e+00 -1.268810489235831840e+00 -8.073167997210471958e-01 1.173357454518535237e+00 6.375550340567135432e-01 1.768394758453099014e+00 -9.693662356973270500e-01 3.496058661170493159e-02 1.572160559213058584e-01 -3.428900716633632717e-01 -1.454194769531400588e+00 -8.864793322979194201e-01 -1.121459442375944304e+00 -1.948470748803146968e+00 8.079047679586212616e-03 4.499795538925235872e-01 7.160041052355113900e-01 2.382934422491606863e-01 -2.600407521033960556e+00 9.728563181348853783e-01 -8.229941417160361317e-01 -4.567950936992576372e-02 -1.620679118774698502e+00 3.857717935646959861e-01 6.131619647769155634e-02 -4.852894693741292564e-01 1.851064064513469720e+00 8.680203708500299209e-01 1.377053535632294101e-01 2.178509329317313559e-01 -6.856895533878220039e-01 2.773118202325667858e-01 1.112939510294269185e+00 1.456082030269728378e+00 -1.918438500666426183e+00 -1.092791441498982108e+00 3.602575868139277215e-01 -1.012917393112539449e-01 -7.416750626680269909e-02 -1.733073160533422863e+00 -1.277914987020319915e+00 8.713564838830304415e-01 -5.488258223811396386e-01 -1.341541404265397031e+00 -1.769020774202156643e+00 -1.361279092504548593e+00 4.974433262797457456e-01 -2.648693231940238771e-02 -1.047290045240211603e-01 -1.090131462227851289e+00 -6.526670786042096939e-01 -2.400244379432448838e+00 -1.617639842216753721e+00 4.492208431246043077e-01 1.010357092497511378e+00 1.000999199158040032e+00 2.683345911678773899e-01 4.413477182213296768e-01 1.574820177643260433e+00 -2.806368164532640486e-01 5.876334259405970872e-01 -3.069649799820647562e+00 1.163418483710514817e+00 7.573900404943221254e-01 3.295717312109550795e-02 -8.463393741746354504e-01 1.722843078721256971e+00 1.876195434843004550e+00 -1.717601721977846108e+00 3.255001078296385769e-02 3.807190681917337893e-01 -4.643460164795772949e-01 1.891171239815966076e-01 -9.611784442755488822e-01 9.322830767675279739e-01 -2.875715569695314056e-01 1.708717054951118142e+00 -1.919138834062450671e+00 8.792235778099811716e-01 3.800908660029144737e-01 -2.381738044573692648e+00 -2.956809467530766566e-01 -4.206624083866750130e-01 -3.555782693373739645e-01 5.489889448818442430e-01 8.485701384799102520e-01 5.410211673351219552e-01 -9.386781118238154975e-02 4.865688098433963438e-01 4.993365796972779047e-01 -5.755530898923530980e-01 2.860226305419614201e-01 -1.883744025566623237e-01 6.309940530970602479e-01 1.092139424906357847e+00 1.308551214632990511e+00 4.497184454664858166e-01 1.048378365007318104e-02 -1.400653110020679160e+00 -6.040621721441240544e-01 1.447807145930435135e+00 -5.364321703779101336e-01 -5.378553837167139307e-01 1.392444653254044873e+00 9.257066764402667181e-01 7.172374482892457381e-01 7.991034027880175028e-01 5.201667194056367460e-01 9.088817282116987695e-01 -9.490271477590497273e-01 1.371414003753911315e+00 -2.660308027267385134e-01 -9.291832274396394364e-01 1.130904513016184158e-02 1.074180829332318066e+00 3.958530554744653096e-01 -2.087219713600043214e+00 2.320256000429395282e+00 4.771034121356336755e-01 8.507488247493531774e-02 -2.263309452083856754e-01 -4.711799696459530451e-01 2.327289275071528607e+00 1.506119552164225883e+00 2.858223001794759077e-01 -1.327364598470813339e+00 1.218855173623368371e+00 9.159464767071172631e-01 -1.445889673594003000e-02 2.660081805677174671e-01 -8.144045931122180226e-01 4.916554327073103803e-01 4.941465634028310849e-01 -6.571419036746304343e-01 -1.334960154383595610e+00 6.973739885524582460e-01 1.837017798733859841e+00 1.378576350074869117e+00 1.157375386101450632e+00 1.353066885518250384e+00 7.602605527627902537e-01 1.566891554714915813e+00 2.450563465304360367e-01 2.802148089316662816e-01 3.646761106752022807e-01 2.635072135117974002e-01 2.308446429484548035e-01 7.754195878970858713e-01 2.219781587504705112e+00 -1.120328279693147688e-01 -1.725723073151162579e+00 -5.560789208236615044e-01 -1.096945971970011202e+00 -5.590105216298574264e-01 2.246458724744451629e+00 2.429255415541207608e+00 -1.591696680352474580e+00 1.445325025006939379e+00 -7.703960592178141775e-01 -1.371334033808185415e+00 7.921160103333632074e-01 3.478752349720580228e-01 9.167005466557699433e-01 5.208577768050517420e-01 7.809389124356528322e-01 -7.718848913783987742e-01 -1.757526042788243759e+00 9.062938484876341683e-01 -2.353366749132027314e-01 4.576819284659141007e-01 -6.785208307767456315e-01 7.791311684105681756e-01 -1.017345752917650392e+00 3.544641748419513627e-01 -6.173651910445830948e-01 -2.014707079577254589e+00 -1.094729527231888960e-01 1.439197165380009302e+00 -1.615896469972478267e+00 -2.656679534913871876e+00 7.998698719988518446e-01 -9.158848240417181152e-01 1.479784188448227233e+00 4.769679922793551574e-01 5.611731998580412606e-01 -8.152640071050648585e-01 6.460840390789731602e-01 3.081975582071952990e-01 2.937823421154130421e-01 3.636251226364140554e-01 -9.471332541811904315e-01 1.160090036098859301e+00 4.073279665462331556e-01 -9.652948977441090650e-02 -2.775022259421267012e+00 -2.720700963987335186e+00 7.921623500743179003e-01 6.247283691707251618e-01 2.254163092827404125e+00 -3.812984720783650361e-01 -8.477431439735358953e-01 -1.715897168351002255e+00 9.964687336947184448e-01 -3.979517074112144392e-01 -9.570832497812924444e-01 7.021136821575946207e-01 -4.860014389330004070e-01 4.222409908044904570e-01 9.661959693276856997e-01 -1.518018780741485996e+00 -1.157928921958519597e+00 1.084466386472634269e+00 1.351925112080657021e+00 -7.023543671284032675e-01 -2.861896184870869053e+00 6.789291549460593211e-01 -4.065334916190206371e-01 -1.027832136470486546e+00 2.517386948327880458e-01 -2.572047264239963882e-01 -4.177078541402382550e-01 -8.025929390647347228e-01 -3.875643480454037393e-01 -2.338813327748210658e-01 1.901873218315721203e+00 9.301529499533023326e-01 -1.048814636890093688e+00 1.563044959809730017e+00 -4.636111580061950954e-02 -4.810628516483429762e-02 -1.530143544574331105e-01 -2.411072751163512717e-01 5.555155336951601575e-01 -2.940055991038369454e-01 1.336251134172272981e-01 -9.421295409942345156e-01 -9.997814292005343662e-01 1.720181058437318278e+00 -4.145372495968779880e-01 1.604178403550755583e+00 -6.445616244211450629e-01 6.720432785493642980e-01 -1.976354767104716581e+00 2.275213280058959509e+00 -6.325885195449351128e-01 1.446507931733396424e+00 -3.142773342072720522e-01 -1.083429868059360590e+00 -8.289394918478208973e-01 4.516165477592611333e-01 1.558751669547073559e+00 6.718385106891802128e-01 -2.611929250202719155e-01 -2.869175963230612414e-01 -7.932655898087670465e-01 6.737716230822419217e-01 -3.081965622121263237e-01 -1.639559074234983260e+00 4.873998132236952441e-01 -1.946416839636720075e+00 -9.767570631007053139e-01 8.517576384298607417e-01 1.663194106637708281e+00 -4.594537560185257274e-01 -9.338553481260697398e-01 1.064666752011604878e+00 -5.058448120029621631e-01 5.985576758915086559e-01 8.796010868995843279e-02 -6.127467392515995037e-01 -4.210999687568264260e-01 -6.392582732022794589e-01 7.963953646086311400e-01 -1.289673698751734321e-01 2.461105087849988937e+00 2.804578572899641409e-01 -7.517127017010777346e-01 -7.927121679431236023e-01 -8.911748575229555547e-01 2.469187171653468127e+00 5.210051073577808278e-01 7.254298705000973291e-01 6.673056511851992445e-01 3.907960245513663611e-01 1.417616889679855149e-02 2.177300240973271614e-02 -1.234954260200179288e+00 1.076821271956104331e+00 -2.613317169687837671e-01 7.975652638619412649e-01 -2.434017373794035155e+00 -7.990376583120722964e-01 -4.597694342368187082e-01 1.713564104721055692e+00 2.421495491525664512e-01 -2.020301649624293816e+00 1.384938709349289310e+00 -2.082698660608893193e-01 -2.443888634394307591e+00 5.480439713903859644e-01 -1.171928113384694686e-01 -1.167646175917745888e+00 -1.200054401922353131e+00 -1.080108991215294800e+00 1.269620744319654548e+00 1.268020996047578786e+00 2.742613873390267396e-02 2.674704534706651149e+00 -2.211177049427104802e+00 5.743492199532999054e-01 -2.491009255098561859e-01 4.096541654209045480e-01 8.726395486801429291e-01 -2.611491881874298260e-01 3.418220119204379986e-02 -7.927300145313893598e-01 -4.861571788061779253e-01 -6.045685698609598417e-03 8.830672098409625415e-01 -6.547618169667713747e-03 2.778543707336070812e-01 -1.610077037535107225e+00 -1.074945576020205767e-01 -1.493457918563244891e-01 -9.228988568769140866e-01 1.051073442923614321e-01 -1.459008051924444826e+00 3.738448501157512482e-01 -1.577166627774297503e+00 -6.612049245234922212e-01 -7.656423368173821686e-02 7.204727147419572875e-01 -1.405387583850272459e-01 -5.510571759229861144e-02 -4.267187087759142378e-02 -4.530794321797975144e-01 -1.305460744850097887e+00 -1.409089995048325772e+00 -5.722062025720289213e-01 7.124691782007571694e-01 -4.498937745700349461e-02 -1.046751854902363554e+00 4.580906367039333515e-01 7.814293213663863202e-01 -7.293608856259027329e-01 -7.402113007637366460e-01 7.730748233348563314e-01 6.443050506744363304e-01 -1.183816881894812267e+00 5.889871121611257587e-01 9.137603079799941908e-01 -1.290916532508493253e+00 -1.333736036272288095e+00 5.807243602613019196e-01 -1.936660987167700076e+00 -7.286763881559410461e-01 -3.627456384371259279e-01 2.699876363654944433e-01 1.705340862749565312e-01 -1.014499310245880581e+00 1.695511005659564363e+00 -1.093777120968125738e+00 -3.633669866874022492e-01 -4.979540543061657942e-01 -4.326647852527180094e-01 -3.502955873522445307e-01 8.111567193152241506e-02 -2.394570779472823818e-01 8.429158704402989200e-01 1.651611381020530400e+00 1.727158856397280895e-01 1.130328821347360430e-01 -1.110019280896216376e+00 -5.071196221225769962e-01 -9.377191930562730482e-01 1.842913282460165725e+00 7.848020839539525673e-01 4.384421112191079217e-01 1.995238923248275453e+00 -9.385778321431935689e-01 -1.361165330712647559e-01 2.589518713101190417e-01 -1.280177631437842412e-01 8.056895611180711070e-01 6.755655390957726603e-01 4.760972429791741622e-01 6.173701696429419183e-02 -7.738803956887618796e-01 9.922826564864442034e-01 -8.183799677609841783e-02 3.296512042458626945e-01 3.459199439058373016e-01 5.143750319661080095e-01 -1.829956829873155222e+00 5.850982118394348896e-01 9.777302629851588600e-01 -1.626890331239355114e-01 -7.306473405974825974e-01 2.639609575897106097e-01 2.911994204144506826e-01 -8.970310949972721826e-01 1.228047243456120985e-01 7.176042085059617381e-01 3.092676858746754576e-01 1.044710347512145088e+00 -1.102236600688565327e+00 1.131809252816955505e-02 1.137811420794199169e+00 -8.723508450833882266e-01 -1.323303238572582918e+00 -1.276325104262160393e+00 -7.563821113724739087e-01 -1.792374222293734665e+00 1.332756615436945680e+00 -1.762407413774114362e+00 -6.624391313257291802e-01 2.010943707392859992e+00 -2.176687948116429627e+00 -3.264666200886460756e-01 -5.686696515711178179e-01 1.259106554336649975e+00 -5.734686513162258192e-01 1.556572826402964349e+00 7.568878232149769403e-01 5.563784996719568499e-01 4.426850287034749254e-01 2.245217870137400096e-01 4.624481846486243608e-01 -2.272715866670609597e-01 -8.581912924660033415e-01 4.251191509267671087e-01 3.639101658078972568e-01 -8.152450449258148435e-01 7.000791383865722084e-01 -1.769857226106111847e+00 -9.229493515253423333e-03 -2.445853168929825294e+00 1.104668814542083988e+00 2.047814779211216130e-01 7.362111799254998923e-01 -2.832293453753780832e-01 1.179016942291734926e+00 -3.257759724060859119e-01 -7.539306339164569826e-02 8.752017722532721145e-01 3.763402287995722961e-01 1.219564148945123244e-01 1.278106448587699839e+00 3.828465184329498672e-01 1.186349345885164830e+00 8.917027528585443896e-01 -1.462769253141128267e+00 -6.550588850782677053e-01 1.521065913690323290e+00 2.288090031353018916e-01 -1.314104814731640758e+00 -6.542134385403889363e-01 2.525158892253823173e-01 5.400638803632178409e-01 4.075733889860869708e-01 -4.891854748872755954e-01 -1.945841517236326576e-02 -1.659215084636372239e+00 2.497987034443522880e-01 5.768909315552133571e-02 4.588998424790440289e-01 -5.775986612855605884e-01 3.507899076643923308e-01 -4.933045052010432419e-01 -3.908570679243619783e-01 3.909787890418196521e-01 2.042362260937740509e-02 -9.842545609731981338e-02 1.605463376242417750e+00 1.277756973527670148e+00 1.707956955005802135e-01 -1.328472785930329414e-01 6.817950384256018515e-01 5.952828296931633734e-01 -6.218723297485813373e-02 7.126438685420317665e-01 2.248945645950778394e-01 1.695748985663331654e+00 -9.054365991975537042e-01 1.602386943565669908e+00 -2.856499914783299232e-01 -5.504625082084403376e-01 1.631849437697355798e-01 -6.141209916291424653e-01 -6.872625867805174371e-01 8.724271874061211296e-01 -1.783708679866107705e+00 -1.608983933435454983e-01 1.192218524131366086e+00 6.347121818692533779e-01 8.359882330645210802e-01 -6.037375135597854436e-01 -8.414195146596487040e-01 3.398129125625556912e-01 1.101070768454227133e+00 1.691935017893392512e+00 6.475607600844630607e-01 2.468224822811879438e-01 1.688587085459465342e+00 1.402351350238398853e+00 7.362451859616361838e-02 6.615293145965694954e-01 8.060105024757380221e-01 8.799622218326161871e-01 1.800230661476316385e-01 -1.653067480832204686e-02 -1.544266047515953089e+00 8.870210226142828391e-01 -9.766008702498947258e-01 1.077122170142015140e-01 9.285797413012938373e-01 -1.661598762396910567e-01 -1.013389440184055523e+00 1.023238721253454830e+00 4.838162585821211836e-01 -3.354591690620632727e-02 -6.360018338060804410e-01 -1.603734072358414364e+00 5.937207725605833097e-01 -6.684761887502258526e-01 3.215980984562533118e-01 5.998441319858727194e-01 3.853844921302926330e-01 -1.770406347134331870e+00 2.409386896699644998e-03 4.299701586397843833e-01 7.968982373704200373e-02 8.826060308059349713e-02 -5.518821559393777276e-01 -9.266238058818443424e-01 -6.231799357809116868e-01 -1.575701422104865523e+00 3.008672335972582546e-01 1.252880691124945489e+00 -5.001142609159798386e-02 9.793231814020141313e-01 1.699118022869347655e+00 1.955012092700603721e-01 -1.586188448560549968e+00 5.074695359966864272e-01 8.265303946741258123e-01 -1.533753658582946544e+00 -1.866419024277414351e+00 -1.905607783803145328e+00 -7.857132906691970120e-02 1.329014706985323924e-01 -1.308483933245676023e-01 4.950509706645662145e-01 9.748249406125394367e-01 -1.510718432977706582e+00 4.440017774383968052e-01 1.637341211949438824e+00 8.297043369013211711e-01 7.669874635532545996e-03 -5.222502754730177221e-01 -5.788548820245650317e-01 -4.773208193791823595e-01 5.243986338486665844e-01 -1.545745098673179940e-01 -1.599407197612935594e+00 1.712246705811766578e-01 -8.535359428444069252e-01 4.897215448911877989e-01 -3.054016766714651165e-01 5.873942666228565423e-01 8.977300751765535658e-01 2.451358357367031449e+00 -2.231836021916223656e-01 1.380532535517391413e+00 1.534348670799628167e-01 4.142488709462444074e-01 -3.623780316235156729e-01 6.397898247236716296e-01 -6.331314229747310174e-01 -1.038100598645566253e+00 -6.489403456263435066e-01 1.773699147407385990e+00 -1.089807912118009536e+00 -6.232962388379281737e-01 -1.496203641624497704e+00 -5.086475564261845328e-01 -2.029097295681611346e+00 -3.911455421251779918e-01 6.198646669182451552e-01 2.065924551730168091e+00 -2.894135724430981771e-01 -1.973302256640184105e+00 1.360241278803197895e+00 -7.919967742137361544e-01 -2.279020493906868339e+00 9.359593992065918799e-01 1.047715395210369937e+00 8.620956678446931032e-02 -7.546489197272001626e-01 5.880290103585150696e-01 2.462340187909816402e-01 1.116827548509665258e+00 -4.525571516547502449e-02 -7.914302830134201105e-01 2.031461744064346209e-01 1.474455958744227191e+00 -7.969621841160849929e-01 -2.609206882335057820e-02 -3.342049187147765332e-01 9.359036705874453910e-01 1.319528730119095883e+00 -2.273697569009784036e+00 2.578508796330200581e-01 -1.380517967872917584e+00 1.143666804879385629e-01 8.011994570363778490e-01 6.781623660796166631e-01 -7.265319052298621072e-01 -1.357803681825515973e-01 5.696666885785675039e-01 -8.111618050362335852e-01 1.155597125068303255e+00 8.196132200485755082e-01 -5.775682692621578740e-01 -1.468160858180690420e+00 -2.821048210346029927e-01 5.928746387191816680e-01 -7.620086541408342962e-01 -9.581358865894373800e-01 2.816011638848161081e+00 8.862693439119091396e-03 9.494021735499491577e-01 7.848617817813425823e-01 -6.797863240388944683e-02 5.845379229968553636e-01 -1.257629824157123766e+00 -1.184647361144467892e+00 -2.173828309786104973e-01 -4.231216338062222526e-01 -1.007142321145544812e-02 -5.196560470780033913e-01 -8.586774355722591734e-01 -4.355762172547023026e-01 1.593980869512574339e+00 -6.415496358466016291e-01 2.283136743454945439e-01 -3.992211256608433345e-01 -1.516021731851101118e+00 4.484398124821310505e-01 -6.915072644682241920e-01 -9.463607605515725330e-02 -2.036408009481006420e+00 6.240803094253331018e-01 4.437536545937688648e-01 -6.282599288357723077e-01 1.054875656598791123e+00 -3.572880252120267941e-01 -1.400755427947135479e+00 -3.198929003731553755e-01 1.121282750847032217e+00 2.252895255183157974e-01 -3.054366998601100794e-02 -7.761889719794626830e-01 1.294936466032975853e+00 8.894391602010225384e-01 1.933037700566451855e+00 3.321387447817620853e-01 -1.173959379662384839e+00 -1.627008438853173589e+00 -9.208797182824037808e-01 1.154230719197010480e+00 1.835464088878931088e+00 -1.809522943351736579e+00 -4.154649250078220057e-01 -2.555461133544736363e-01 -1.750748524571460241e+00 1.166556948433246088e+00 -1.727688660884982297e-01 7.328034941454606432e-01 -9.656840936442120382e-01 -1.253898698074192852e-01 -2.362523430819060133e-01 -5.342483866451240848e-01 -6.436214690095517499e-01 1.053382674028140009e+00 -8.640880145263727385e-01 -2.352204982811319234e-01 3.300937112893310987e-02 -5.659441901065856984e-01 -5.050416801782076082e-01 1.055449761454811730e+00 2.571843466488117347e-01 1.940899603200941237e-01 -6.935610610279041577e-01 7.612929813460701522e-01 -1.154058476246250464e+00 4.666386068390071529e-01 1.493071184481930436e+00 3.153338122619679940e-01 -1.716477523209025913e+00 4.232477996671581422e-01 -8.634698023900712685e-03 1.166917114307205905e+00 -1.804384396491039988e+00 7.829012167413670342e-01 -4.458122571423583924e-01 3.315033260463349785e-01 1.704414976848605545e-01 4.426927253598842982e-01 -7.026048313265029766e-01 -9.055309570803596331e-02 2.144670377695311547e+00 4.625301385113768093e-01 5.015047782912464003e-01 -1.037863775918908216e+00 -8.898679544878890235e-01 4.940438517913116057e-01 9.082097908609243486e-01 5.799865076428376565e-01 -1.787280724617671845e+00 -7.427894907138001823e-01 6.377038257814855449e-01 -8.623301225152417704e-01 -6.854995232240306269e-01 -4.671030527054073067e-01 4.107090860974590280e-02 1.973975150704384285e-01 1.459070147719837285e-01 -1.156008015802374667e+00 -6.898374188168914234e-01 -2.815896173334425656e-01 -8.096574676367587209e-01 -4.794798910654537449e-01 -1.756402369099620220e+00 -4.468658154201249899e-01 1.560240292442614252e-01 2.364624453962031747e-01 1.036349272309038394e+00 -7.713790823710330313e-01 2.147021062508303935e+00 1.250429796865481835e+00 -1.049006118052050907e+00 7.754412769314580345e-01 6.322460241910839995e-01 1.025512899770782083e+00 -1.449754376760665320e+00 -7.022291768447852522e-01 1.234602811434400427e-01 -2.879964283498059330e-01 2.174724316680760161e+00 -5.664324613872381287e-01 -1.230968179716187993e+00 -1.965669500377051626e-01 8.262583959200365813e-01 -1.804907458215954774e+00 8.378021012316431149e-01 -3.675020705633745832e-01 7.581183009116208016e-01 -8.524613303548147503e-01 -3.809398485716694038e-01 -4.995149029552681808e-01 -1.284175866968887192e+00 3.878733552653410022e-01 -2.993655993277926086e-01 7.849668890183070236e-01 -1.296648763566121021e+00 1.685064695696564252e-01 2.045759871791824336e-01 9.046667681968746377e-01 1.361875146986743612e+00 -1.492518638207883386e-01 -1.324045012815694200e+00 1.524195476974360697e-01 -5.431083106064338306e-01 9.751315984575392726e-01 -1.138222500809897175e+00 1.508178573445989601e+00 -2.703568612220232925e+00 1.430931850058055066e-02 6.821306425644270144e-01 -1.168931767611292472e+00 -1.721582623955582037e+00 -1.181730318137790281e-01 8.900489915195137769e-01 -3.772858800279972891e-01 -8.507559814535121945e-02 -4.024133690667557883e-01 -6.539625531280610637e-01 9.326763748401785126e-01 -8.686877288068982697e-03 1.133569028211291574e+00 -1.405533137133900823e+00 -1.628843943336625522e+00 -4.106050903735142255e-01 1.025309104959626127e+00 2.296644790143881121e+00 1.003542612393083511e+00 2.092691017798221864e+00 -1.420762513050759068e+00 1.057040816591438670e+00 -3.107327520294088652e-01 -5.222592129644962888e-01 1.847589749053228703e+00 1.938507562845382948e-01 -7.407213100243037474e-01 1.636505810473360967e-01 -4.573410371277752406e-01 -7.611070404730285732e-02 5.588337115979471470e-01 -9.383909184412055904e-01 -2.677073300533948652e-01 4.993622914879889407e-01 -1.248331081456109104e-01 -5.168989200686786162e-02 -1.244526376449236679e-02 1.747359783715056111e-02 -6.730734037319285878e-01 -5.887736807651812176e-01 1.762698376318140928e-02 -5.994314635215229892e-01 -2.145394281707710404e-01 -6.306630037762854801e-01 1.423457767142970176e-01 1.618400821163846315e+00 -3.160637334862259618e-01 -3.888004667967633332e-01 2.394250131412369420e+00 1.386157052822879931e+00 8.501750677201729278e-01 -3.614295461515592001e-01 2.285342393232770442e-01 1.673370838825142037e+00 1.112389661030080967e+00 -6.521452609340043782e-01 2.450085884639284228e-01 -9.295335106973384720e-01 4.421740432475171900e-01 3.549234366591114687e-01 8.269681123741147166e-01 2.497828485245888963e+00 1.059500559515944129e+00 1.433451537468173331e+00 5.384877607401287319e-02 7.385321968234767054e-01 1.841803317606676371e+00 9.333887682589543378e-01 2.272231696883279639e+00 2.587222231499104463e-01 -2.275610095988561121e-01 -2.078904554970518320e-02 -1.492557785022422846e-02 7.085608166712675793e-01 -9.397738734580395326e-01 -6.895754965882902043e-01 1.241805110375508114e+00 -1.650292491442200804e+00 2.204617982700999568e-01 -1.118584414416639028e-01 -1.001039923161146650e+00 -2.360956879945961706e+00 7.319469507354402493e-01 1.875364962400733193e-01 2.252157658522774622e-02 1.258431313123318795e-01 -3.857348268028011340e-01 -6.957277836944085747e-01 -1.472345305534247695e+00 1.165828909301190430e+00 -4.423489107823639355e-01 -1.117584253274209738e+00 6.648120813989730205e-03 1.192724436853179304e+00 -1.227082023220479323e+00 3.997176626653700660e-01 1.058020350064568793e-02 7.959589112242472231e-01 -3.894941157811878107e-01 -2.686113629894994470e-01 3.934985974686114885e-01 1.003880311418394733e+00 8.848484136815661094e-02 -9.820189497357613151e-01 -6.189242186969781123e-01 -8.097727217852751513e-01 1.071243114358246595e+00 -2.332623286048076394e-01 -1.879093054128990303e+00 1.657363542825384950e-01 1.345349855678692252e+00 6.848834309399274289e-01 -8.726022081202385872e-01 8.440769213850065622e-01 -2.201589069434089829e+00 1.911565643150815452e+00 7.924446738163479775e-01 -1.999112974104887197e+00 -8.544317524535770536e-01 3.928594648208036944e-01 -1.575427090991698309e+00 -8.859483622575914374e-01 -3.354638619760995644e-01 2.469422481875650430e-02 -6.965867122117517241e-01 6.060991316921952865e-02 -1.321741449119003597e+00 1.738579296812129971e-01 -1.512340020984942690e+00 3.543710242534247601e-01 -1.945440735941299237e-01 -3.361940394728195058e-01 -1.872600964075265273e-01 8.205940790808435858e-01 1.201847187590323163e+00 1.705873249124668645e-01 6.590449267038375192e-01 5.424121036936531137e-01 2.156226111039604154e-01 -4.970935254573008999e-01 -8.555845904986646433e-01 4.042537255947868391e-01 1.805727580731533999e-01 6.206401620387078655e-01 -1.784696062497561186e+00 -5.735230999975902133e-01 2.357501880986608178e+00 -6.343648651095896707e-01 1.501602573159681875e-01 -1.418708875974692973e-01 1.446812259468057693e+00 -1.747285254051110237e-01 3.990463506693189277e-01 3.489891018136158096e-01 -4.764190794092934000e-01 -2.182595584178805836e+00 -1.403695819526592725e+00 -8.085507980097077496e-01 4.169086709723066053e-01 -2.824135171901606678e-01 -1.137520474075446542e+00 -1.388518219902725281e+00 -7.623871778987455494e-01 9.348211978118018406e-01 2.902150589473076359e+00 1.945007265484153536e-01 1.654371999269680094e-01 1.662254724819281382e+00 -8.537111022084223899e-01 -1.850666104678684309e+00 6.160059871382496111e-01 4.277847165653730910e-01 2.010818208526125028e-01 6.821421310291621021e-01 -1.164995961303477851e-01 4.554513687087077822e-01 -1.037269567625081601e+00 -4.865827132561403312e-01 4.838065450031711623e-01 1.520603945832359472e+00 5.476078355977145318e-01 -9.756218393145147383e-01 7.967443212833396071e-01 -7.511381180496924659e-02 -1.726291547556234041e-01 -7.145287258974835076e-01 -5.728653249837034611e-01 -2.685125278672599869e+00 -1.390517078394035710e+00 8.271092663098181808e-01 1.133123886628401994e-01 5.672627486637188410e-01 6.111525180393229117e-01 4.699507857665181088e-01 9.145083340523627591e-01 -6.704960869545545377e-02 -9.057642422041761732e-01 5.203740806146412989e-01 1.174836616976654563e-01 -3.721039639334129401e-01 -1.816593221561855209e-01 6.542694283395111832e-01 -8.745058543912336280e-01 2.056600097592474086e+00 1.580899531351520837e+00 -9.100813520926978040e-01 -1.379106220706255659e+00 1.779957598629054560e+00 1.136527677037106665e+00 1.429655981932017039e-01 7.644462742530279131e-01 1.195079340718029126e+00 -1.817110514268932997e+00 1.639077462631499671e+00 1.954202919978297981e+00 -7.283635103939751776e-01 -2.049853596698869573e-01 -1.340232346351994064e+00 9.572457320407573578e-01 7.842892613637659771e-01 -2.047692951066741318e-01 9.802584819154538387e-01 -3.781722971029233271e-01 3.119268996393041449e-01 5.395748891855394191e-01 -4.556951918223958176e-01 1.046034104675055672e-03 -6.324816083168300906e-01 8.866598105152864173e-01 6.366277860815664491e-01 2.566494273764311634e-02 -1.566529206217724957e+00 6.514305402231622688e-01 1.041799935716870795e+00 1.841074319329722986e+00 4.245082962008280281e-01 -3.325248558213009797e-01 1.093319517073049196e+00 1.043826769483418682e+00 -1.152501159747865433e-01 -9.078339498634695470e-01 -4.379231257676211020e-01 -8.496314061927925376e-01 -4.808058640431304709e-01 -1.763443452307360548e+00 5.834611146488265510e-01 1.089252919831272814e+00 -1.707311765918160917e+00 -6.882155910326867021e-01 1.903387495458549461e+00 -4.606014106494449312e-01 4.982682606087908139e-01 -5.875091382329054868e-02 -1.180731050789648018e+00 9.461179433658554183e-01 -3.753554381973432386e-01 -8.773475900957378171e-01 1.124954501430586395e+00 8.581389650693190818e-01 -9.990409803284688861e-02 -1.819963785400146916e+00 -1.447972461372590169e+00 1.660892826264861177e-01 -6.747081756687768328e-01 -4.212534570293254843e-01 1.011696887691317714e+00 9.422722052427882078e-01 6.201367335827503435e-01 1.126841049465343803e+00 4.916576636690756508e-01 1.702345814869932417e+00 8.733491106081988642e-01 -1.569710142577348089e+00 -8.219128115809273272e-01 1.500022811763088937e+00 -5.419637068655765999e-01 9.300239143045305745e-01 -1.008186263012943007e+00 3.473658034657371996e-01 1.225128139061970156e+00 1.672511012826634280e+00 -7.753815971689395070e-01 2.555014028549677185e+00 9.200499488308070406e-01 -2.265715507219493163e-01 -7.030628696303047320e-01 -7.554655588157986879e-01 -1.274439122157891457e+00 2.017729741602807339e-02 -5.123686568630535232e-02 -2.723241016771558165e+00 7.100763520959496589e-02 -2.170694660775414508e+00 -3.146139351291705188e-01 2.720043995563988792e-01 6.537928577495141780e-02 -9.878715027001765125e-02 -7.034222300297188202e-01 -1.317179150446514235e+00 6.072208084671857353e-01 -4.268377709613019322e-01 -2.133118017988126613e+00 -2.684863879299929090e-01 7.588901309903961501e-01 9.002038749589303945e-01 1.156335024340280349e+00 5.824472722411799808e-01 1.192256138058808812e+00 2.011135818869766556e+00 1.827426167194162288e+00 -9.225931320398408353e-01 -7.029274812215132728e-01 -2.246213550572142559e+00 1.312703379764796674e+00 9.748272782163729389e-01 6.279396256331476467e-01 1.609640284944315214e+00 3.693907931287053192e-01 1.146608105813310408e+00 -2.525015880264159240e-01 2.483274576452198790e-01 8.209037031809561791e-01 1.326417975495536306e-01 -2.990480240366103493e-01 -9.156377760669667798e-02 5.621536481603831570e-01 -7.114926877959568685e-01 1.066962225126323993e+00 9.410376024839529618e-01 9.861438735024893321e-01 -7.356331270849697512e-01 -1.240145457752444003e+00 -1.465686948559682401e+00 1.614060843176202242e+00 -1.015852590398071076e+00 -9.541866095935098713e-01 -1.160707369976941905e+00 -5.430298072097061723e-01 -1.238338261888591196e+00 -1.523242653640789479e+00 5.472323883414602630e-01 1.888270939629456691e-01 -5.400149123027454534e-01 -8.699898670297928627e-01 7.956765184606525709e-01 5.192216598024438357e-01 2.520229383563645231e-01 -1.354250862261194177e+00 1.322677376924646708e+00 3.110448525637380945e-01 -1.523175566344480814e+00 1.184207621065515470e+00 5.108688209918550438e-01 -7.913516706726178018e-01 8.064144883845404399e-01 -9.018325727146353499e-01 -2.719523169401349971e-02 3.299943511552269060e-01 -1.122620071061525560e-01 6.578292085356004515e-01 7.921385578445775399e-01 -1.040250048630539048e+00 -1.376444969955479547e-01 -1.326533732857883008e+00 -3.346163433919684960e-01 -9.156874782963179138e-01 5.258423341325758615e-01 6.516936817755296651e-01 -8.410430310151597588e-01 -3.022644806165973308e-01 7.567421817560352482e-01 5.233440925728749527e-01 1.644523911019354134e+00 -1.776015091522121114e+00 6.486798561320077372e-01 6.989935636822552922e-01 5.734822262446281904e-01 -2.706872487809139916e-01 5.991723985565965416e-01 -3.182776660522016465e-01 -1.075129260058310443e+00 5.930730546605161857e-01 -4.301437191385730774e-01 1.943354396200704048e+00 4.201047298961099186e-01 1.396652218798561940e+00 -4.458449550732573180e-02 1.511333754314412747e+00 1.193433526593810634e-01 1.129525809514031476e+00 -3.497793935634458395e-01 1.061624135109985767e+00 -5.123648231386498386e-01 3.641031715386768702e-02 7.857653355677686191e-01 6.876433931956983658e-02 6.917521350523427870e-01 -2.988140900954315282e-01 5.750160549218096273e-01 5.840213725348931961e-02 -2.940296541536855379e-01 -6.042829409500176663e-01 1.104008012752579093e+00 6.742460014296630666e-01 8.274553820548092853e-01 2.383696029187980514e+00 8.623660180891038474e-01 -2.618178942211394841e-02 -4.069862166989277608e-01 -6.686028145332406636e-01 2.778117919918436929e-01 8.232888287052817500e-01 -1.091794754861687533e+00 -1.361378764776740802e+00 -4.274412898114118842e-01 -4.660178391398016595e-01 9.460783389954420253e-01 1.623313237859897173e-01 1.927470227871434794e-01 6.470856261128231368e-02 -1.102381542986105689e+00 -1.150073274302603199e+00 -1.417495378204847445e-01 -8.346169227868341922e-01 2.016377749346387749e-01 1.098594439152343449e+00 1.007069020225747902e-01 1.391075128345687695e+00 -1.528249603991539196e+00 1.259514303480394837e+00 -7.314190132118708609e-01 -1.155974130987996035e-01 -4.559940056311586609e-01 -3.993456778877538804e-01 6.846222203553397057e-01 -4.226798558540432738e-01 -5.711990323666102376e-02 1.979365496779099454e+00 -3.692880334150269173e-01 2.916244514200647675e-01 -8.917344704445058223e-01 5.537327502906834731e-01 1.015052965960433040e+00 -8.655383551384463470e-01 -7.292569164309046226e-01 -1.860747820722407631e-01 -2.577690405400765994e-01 -1.185148291038411877e-01 -1.716818297059675036e+00 -4.922940437673074543e-01 8.260749765566001157e-01 1.070213204770587678e+00 1.151147482474184497e-01 3.202319488402423087e-01 9.081887048863492851e-01 -1.350617580073733559e-01 1.875933548282492813e+00 1.167232482806931149e+00 -1.032676737463688932e+00 3.777316560402261825e-01 -2.023122850407754303e+00 4.946138817340022809e-01 1.514853404340774867e+00 2.535879392223717166e-01 1.935940698611873234e+00 -8.933758288787712054e-01 -7.124835754265126386e-01 -6.036041016603642742e-03 -7.111769480999163839e-01 -1.235943581025844284e-01 -2.374555657859779956e+00 -7.759971848081821666e-02 -1.197778189157234774e-01 -2.356526554329226586e-01 7.288628660722881181e-01 1.530816001089559467e-02 1.451686184317965367e+00 5.352075463775899516e-02 -1.590284565100468672e+00 -7.170536858144700432e-01 -6.155005835259491631e-01 5.074692237748396062e-01 -1.990148166570189003e+00 -4.772862429990540334e-01 1.107513816702875964e+00 -1.379471702032032621e+00 6.817213669263905151e-01 -5.931277032471813371e-01 1.038547935337520212e+00 1.272717074146262783e+00 -1.571653540286789053e+00 4.845629923217042445e-01 8.681209717711125817e-01 -1.079655460695828489e-01 1.231827941625335043e+00 -1.513265664174664238e+00 -9.330750640569962506e-02 9.581688290749688919e-02 -4.951153896505149921e-01 4.955085190771472137e-01 2.696595095756833538e-01 -9.481093733706884574e-01 4.449383596521291895e-01 -6.238917338919917066e-01 -5.719219128975157052e-01 -7.799541888275279833e-01 8.365298438432667849e-01 1.335403134686882765e-01 1.095992826755935567e+00 3.493373533232153050e-01 2.411523005656316609e+00 -1.470196070206792882e+00 -2.050752172207634949e-01 -1.569509299632156629e-01 -1.331735242294647792e+00 -5.494370835658660690e-01 -9.356191594227403208e-01 -2.107017456348085904e+00 8.712618116068550078e-01 -7.975779457199786426e-01 5.201411588140384401e-01 -1.453352793706040869e+00 2.635818468227810740e-01 7.781193642818853284e-01 3.889032819680658393e-01 5.682452341508082982e-01 6.348923529135066524e-01 -3.053649945806252930e+00 -1.626359893246372978e-01 -1.281820396425140451e+00 -2.363251669646050379e-01 -6.987856284050486533e-01 -3.294878751818066664e-01 -8.237190747939865387e-01 2.949237149148149495e-01 5.869931639253868072e-01 1.617774855180904581e+00 3.147557924185471756e-01 9.965909460235409245e-01 7.877303632918046805e-01 -3.537767532001226400e-01 -1.041114884922550887e+00 -2.003935052560454899e+00 9.784822977401729238e-01 1.243449575081690295e+00 8.662866560322590725e-01 2.099468997749103782e-01 8.071759281531955266e-03 5.335716037107633702e-02 9.404005854080892401e-01 -9.360569407910036555e-01 -6.083283604327913707e-01 -1.137847216244655568e+00 7.453018133804363288e-01 3.895836709646626761e-01 -4.106293106578894903e-01 1.240803131300747042e+00 -7.885987587037364133e-01 -6.044377439554283749e-01 4.761705752234915434e-01 -1.247860875462097008e+00 2.270965819286510923e-01 1.294816787267299985e+00 -1.683631914587812251e+00 6.188197013400802415e-01 2.966415956646600294e-01 5.405768696469005485e-01 3.318262755267895603e-01 7.571577679346658263e-01 5.805882494195476751e-01 -5.444841101468008704e-01 -4.395924531788447109e-01 1.763465880453638224e-01 -6.302130433231597495e-01 6.918124466118383831e-01 6.159715565332483100e-01 -4.610065096373724414e-01 -7.092005804022083471e-02 -1.004707268563652001e+00 1.805091181093454455e-02 1.221636935575026506e+00 -1.136006702243160839e-02 -6.970942564808946251e-01 -2.605413971728198774e-01 -1.141259288835079433e+00 -3.150458987433421010e-01 -6.303668307244318925e-01 -5.762107643658885836e-01 1.176962444072984920e-01 9.184192269364677141e-01 -1.267913041872926083e+00 1.106357619048871754e+00 3.669274488578121440e-01 -1.391515839155160750e+00 1.950756737120096229e-01 -1.450909111574368859e-01 -1.375329869413225214e+00 7.026351997243752701e-01 3.022877824089031940e-01 1.287935788007787963e+00 -2.483685760362132899e-01 -1.635462021842024882e-01 9.106977714019648396e-02 6.535077527456786273e-01 -1.412975778364580437e+00 3.027989473544708265e-01 -5.334136363775743295e-01 4.510492697029356290e-01 6.560026392584782373e-01 4.927742922478907106e-01 -4.122541117178079445e-02 -4.176966359367122461e-01 7.798393211638341427e-01 1.141780804887200018e+00 -1.491650537049511005e+00 -5.900908419740846789e-02 -1.147158453753144958e+00 -7.023667249719506289e-02 1.282693500524362484e+00 1.180427795497257293e+00 -1.948310034290339499e-01 -2.097529688829583017e-01 -4.382184273120017792e-01 8.135123444623829081e-02 -2.601747828439793242e-01 -1.592072930258160435e+00 1.615472653832067618e+00 -1.984745253617276606e-01 -2.092883578634124608e-01 -4.202587805040262081e-01 -1.146316688029437980e+00 2.165130396865433404e+00 1.036527811344907679e+00 9.843017402987555009e-01 -5.632925035441506134e-01 1.684673176486050972e+00 -1.285092726714334610e+00 7.069886980728372627e-01 -1.153291861832128173e+00 -1.393437132894412400e+00 -1.346451960828119576e+00 -7.445969338622303590e-01 1.307210289271490744e+00 4.326823159455960854e-01 -2.021719124449989469e+00 1.053464917904735065e-01 1.232858978151220031e+00 -4.385491741660224596e-01 8.776193765726276741e-01 1.387508646160307835e-01 1.549719388279809262e+00 -1.097170592544201434e-01 3.653746945905767540e-01 2.082406563604943806e+00 3.295839882153679401e-01 1.235989341111449313e+00 -7.403211293724273889e-02 -7.821447670789498652e-01 5.075004603656328994e-01 -6.811621537392857917e-01 -5.711606373463149477e-01 -1.409191303357289482e-01 -1.729790232496091873e+00 4.652198148877034756e-01 3.828018960682439964e-01 -1.110395954402037422e+00 3.396367513463472432e-01 1.862217777398873286e+00 -3.125726937272368944e-02 4.843338944994610845e-02 -1.515170083014663716e+00 -1.302890372270198771e+00 -1.312772449179915757e+00 -2.038662757491447874e-01 -2.478907707048454145e-01 -9.582540481936475674e-01 -7.691047653720839428e-01 -1.472824284749167045e+00 -1.234792351377182129e+00 3.552873488255767764e-01 -3.125151873929159496e-01 -2.984040682229269215e-01 9.019437855995210418e-01 -1.527098111063674990e+00 -1.355380066374394676e+00 1.068952978912531604e+00 1.223420777671458543e-01 -4.870001706359382010e-01 1.098231463531520458e-01 -9.341302942380108609e-01 -2.775408594984361821e-02 5.390517068693212455e-01 4.132682178724196298e-01 1.607685966374154729e+00 -4.824396139168506403e-01 -5.642954338002166281e-01 8.534697602686412976e-01 1.057117687218769753e+00 -5.434502290832273763e-01 -1.437141044742876739e-01 1.115160172483718792e+00 1.129379427397935620e+00 -7.042885722791754066e-01 2.644200308367034569e-01 -2.240953772325770532e-01 -1.035071881203204480e+00 -2.162519410833315947e-01 -1.478625516217595859e+00 4.249338927640018970e-01 1.596222349718207090e+00 2.083872941826462544e+00 -3.644942529322811597e-01 5.565242866458893767e-01 -2.018439542279940879e-01 1.046680250277214341e+00 1.290460876840007876e+00 -8.279871742572702392e-03 9.984827166191663217e-01 2.840490757424340984e-01 1.005636889977394199e+00 -4.526736713736819739e-01 -2.427713846569956244e-02 -5.711773876793794225e-01 -1.130808440983635643e+00 2.863011151271266930e-01 6.733876612556500829e-01 6.313970592245948810e-02 6.953161631255883046e-01 -1.421430378913880688e+00 2.978497442758208935e-01 1.239990085868298425e-01 -2.687378073158676051e-01 2.999420161835687271e+00 2.475382060160400133e-01 8.637881285011073107e-01 3.794098742017085746e-01 -3.766367343653937438e-01 6.197581917421530751e-01 2.018083184963387122e+00 1.692452323727190233e+00 -1.647615397906696533e+00 -8.991090638373264721e-01 1.955339952251539781e+00 5.088218821881637099e-01 3.039754977377176481e-01 -1.039715704293807802e-01 -1.308229624959473369e+00 2.204854281932177695e+00 5.573040988877168145e-01 9.835763485856666710e-01 -1.360265707324961104e+00 6.526412138880434144e-01 2.324093017709755182e-01 -2.239413283649661912e-01 -2.154548179710374378e-01 -3.484402986069358721e-01 -7.604528500194233098e-01 -2.333521117747033580e-01 2.094480677323437290e-01 7.906786768841851387e-01 -2.012954152737454205e-01 -1.288916102663071994e+00 7.015736479440676243e-01 1.370616502234258904e+00 1.167354500894994374e+00 8.752804437773699098e-01 -6.928884531484060805e-01 5.652521577060853897e-01 4.421866319407992685e-01 -8.492278665747332589e-01 1.700487372750022708e+00 -7.396293915286946685e-01 9.478550586161008651e-01 -4.435962138867520776e-01 9.373316305203949206e-01 1.266795232692523143e+00 2.230691587181813096e-01 7.563796584858719640e-01 -3.572756559930048703e-02 -7.943952609135804810e-01 -2.274560193418464937e+00 -7.898694302429239977e-01 1.335819917261744649e+00 7.404975109514234655e-01 1.242903992334199126e+00 -5.652618813604277925e-02 1.386358685161250381e+00 -1.431678428048462015e+00 9.098259299414837020e-01 -1.654668821920863842e+00 -5.244200783093367901e-01 -8.678246857901809053e-01 2.188647150354292137e+00 -5.033337976668993408e-01 1.804344895429725870e+00 -5.237592194579269167e-01 1.187218762852048914e-01 1.531269318023073200e+00 -6.154990067227218420e-01 -3.267316916459147014e-01 -3.249265787525928428e-01 -9.456586809357985235e-01 3.207386516388465170e-01 -5.938977509039462532e-01 2.624685764697509693e-01 2.661984117506197567e+00 1.780310374619119784e+00 1.210648692938369964e+00 2.990608678866527037e-01 6.435199917673499748e-01 -1.677423558104707280e-01 -8.345574051385746817e-01 -3.003096898935578296e-01 5.324878367976677573e-01 1.268962695288941012e-01 5.853517224618885045e-03 -2.513909036759785387e+00 -1.016729674975659137e+00 -1.055783473915775615e-02 1.604952680775195262e+00 -1.172113049335202106e+00 4.043501181486136575e-01 -8.763865727357968982e-01 -2.412008971990489969e-01 -1.379625276451552862e+00 3.636809082566049289e-01 -4.358783144340783733e-01 -6.230360242002734861e-01 1.609970137428779202e-01 -4.381590798345802451e-01 -2.270527733471261467e-01 -7.031747921660168599e-01 9.063648496392302523e-01 1.285207826539020548e+00 -2.014988867029312569e+00 1.920807051837420731e+00 -4.190245731498674631e-01 -9.008893609454059481e-01 -1.294151779768909716e+00 9.865188386423678207e-03 9.527388004893154461e-02 -2.113052264962016036e+00 3.171559509892474260e-01 -1.309154772375971665e-01 -2.226604319320006076e-01 1.101417079064253013e+00 1.838917165299735687e-02 -1.783169817820820180e+00 -4.706350102800235802e-01 -3.203532540419936070e-01 1.221330554980547101e+00 -5.392948326228967915e-01 1.417625168681339587e-01 5.821758837999476549e-02 -5.742744139065967257e-01 -3.354042434791460470e-01 -1.420129271289406470e+00 -2.053366365146717942e-02 -3.488097018832262419e-01 1.966301699233509837e+00 -8.200187707310865326e-01 -1.089608186837860648e+00 -5.437948156779752740e-01 -1.399638208137405693e+00 2.316382149892381115e+00 1.444672104584719396e-01 -6.081952448710506998e-01 3.466920547264875641e-01 1.692533644791044678e-01 -9.152944053259441937e-01 1.263036355527172583e-01 -3.304705278646409838e-01 -4.341776752131512596e-01 -1.943823384393978504e+00 1.837831052935921639e+00 -9.188160987842394212e-01 7.519040616834977986e-02 5.522676217512582086e-01 -1.633833940840231813e+00 -1.158051107233079691e+00 -2.342564963043263226e-01 1.838351154336368642e+00 -1.986909408390380161e-01 3.552489454803032798e-01 6.528692821716501615e-02 -4.558440231502183804e-01 1.014107247582665572e+00 1.598718258117173052e+00 6.507736595727274809e-01 8.277841918819389688e-01 3.867949366662701283e-01 7.822657937755568280e-01 1.059344945759899570e+00 1.804752634484300788e+00 -1.100520730919115620e+00 -8.394459330844467049e-01 3.227078378860469554e-01 -9.917661535674669737e-02 8.484521874395908325e-01 3.205407345652463991e-01 4.164323165932929949e-01 1.158036291914074978e+00 1.983716131115166759e+00 -5.849873812090070624e-01 1.929399430619426203e-01 -2.948949878329436558e-01 7.935284464576083385e-01 -1.536542725526015563e+00 -4.865040767185632165e-01 2.028477315286953075e+00 -1.466149905686707999e+00 9.194614863623595813e-01 -2.505245669065694347e-01 -1.088024180930807105e+00 7.112479968996848756e-01 1.131984745198224118e+00 5.969188682215160746e-01 1.228005421451221268e+00 -1.356726793218474114e+00 -2.329419148616119206e-01 1.274438493848845666e-01 5.241928265476695215e-01 1.122995685640900687e-01 1.372415051074593884e-01 -7.601708704672374139e-01 -1.900078748213444857e-02 1.164421477190357823e+00 1.725070645757137699e-01 1.206469768973737811e+00 8.916436567158297910e-02 -1.675459748470925492e-01 -9.521520885519910715e-01 6.738954330267861170e-01 6.602030283922273590e-02 5.157509342665255181e-01 -6.181058350621677633e-01 2.411000117744173665e-01 9.654344488137216185e-02 1.872395977186076532e+00 -1.920819743685611813e+00 -3.113898283115209553e-01 -1.870664657947709308e-01 -3.560786424340830481e-01 6.682529484488970439e-01 -7.462087333106016684e-01 -4.377483870999486215e-01 4.865768747337081979e-01 2.312237804393866558e-01 -7.274668106447911287e-01 -5.785562885454638149e-01 1.047134410270496252e+00 5.885782364128041566e-01 -5.505681617222124569e-01 3.930998923969289405e-01 7.213841552529485224e-01 1.120987149007523387e+00 8.698821076556498277e-02 4.985270405690138684e-01 1.598100147157095030e+00 -1.223105902418498481e+00 1.292909442630152395e+00 -1.260202025498034839e+00 4.355109420207028265e-02 -2.441764238110577523e-01 1.760968173322808444e-02 -1.488845015286607565e-01 7.213127176622115000e-01 -9.301867431845909362e-01 -1.677935691787040551e-01 -8.288817057604712657e-01 1.459349862097381045e+00 -2.125194868218562017e-01 -1.003735839837673005e+00 4.580949698380094165e-02 2.241134554113131672e-01 3.062774289715571308e-01 1.234184397567335834e-01 3.455111692786768662e-01 5.482685369836483025e-01 -4.259112539046481793e-01 -6.443418148393403877e-01 -2.290565068784915781e-01 -1.216801849216987419e+00 1.559026887988817833e+00 3.492506023457348646e-02 1.048939028367484427e+00 1.027882074881816932e+00 -3.535960009704773310e-01 3.746665888312077364e-01 -2.425584431974380506e-01 -1.107759727446220088e+00 -1.303875335148828807e+00 -4.725191015715342058e-01 -8.470355515486306386e-01 -2.142154625744460972e-01 1.611894529757097738e-01 2.180636714047914371e+00 9.310204509094738290e-01 -2.041809120987444270e+00 6.206390568914802452e-01 2.773028507067635262e-01 8.895916896313831312e-01 -4.168010250304196584e-01 6.527989992964988719e-01 6.181714396544143453e-01 -3.808369574380676137e-01 2.477867656792211992e+00 3.234604875089845677e-02 -1.456817151816210076e+00 5.859440639144364305e-01 -1.933143284048183475e+00 -5.913300143539743647e-01 -6.174319521427935609e-01 9.316269212171486291e-01 9.715802679464835556e-02 1.273226435567577086e+00 4.098932799073237154e-01 -2.127300092201450943e-01 -2.818505880822625431e-01 -1.067141021748224228e+00 -1.810327472531627624e-01 1.134964116030213521e+00 -1.263604769412477902e+00 -1.247543087850026822e-01 6.255468809297718424e-01 -6.945349187659665136e-01 3.142348311893229940e-01 1.594633235574766328e+00 6.249973963319330750e-01 -1.599652283339226377e+00 -1.391381220118183881e+00 -7.895071530984701935e-01 -1.054336713495282352e+00 -1.705999821721488230e+00 7.414707473643583624e-01 -9.288906621135031294e-01 -3.777650835938668461e-01 7.604710074791916075e-01 -8.974005013655762530e-01 1.987552939024177290e+00 7.898813055499463720e-03 -6.836464839506475322e-01 -2.436911417818268810e-01 -1.157043489747465514e+00 4.570771541008180616e-01 -8.705209343305088387e-02 2.617528316114890452e-01 -8.225257921331601274e-01 -1.070663442715370284e+00 1.929001030952613160e-01 1.994952354828942065e+00 2.836056904935399525e-01 1.109910862168987267e+00 -4.064289004376943626e-01 7.666545557354028650e-01 -1.988404682875313523e-01 -1.351525634549038068e+00 1.854733154119080352e+00 -1.967635366303948641e-01 3.305543502483292428e+00 -1.997539681768232711e+00 4.995709163689016075e-02 4.938237632909401320e-01 5.193498866994489260e-01 1.319531143708589038e+00 1.540539346881037996e+00 -3.579765772590771111e-01 -9.308357067964757592e-01 -1.416480341467626580e+00 -1.522679261959005159e-01 -1.027391250927712107e+00 1.092402491207339565e+00 1.043996163588339243e+00 -9.569568600274924730e-01 1.801199237819240129e-01 7.035189545511170151e-01 -8.022012333199048939e-01 9.480643148272761556e-01 5.551221040141767205e-01 8.492947401792204642e-01 -1.213646775915242920e-01 -1.776288416437539430e+00 -8.159039988363551155e-01 1.569252599568062623e+00 -1.143028906219496932e+00 -6.313633572507487690e-02 -6.008876002632554392e-02 2.519852860661312421e-01 1.223266590541089160e-01 9.070485512837849207e-01 -9.203648097158555474e-01 -1.603200887631703209e+00 8.954224567063188145e-01 2.602933449237557206e-01 -9.291313405716293827e-01 1.050692749822748517e+00 -7.253308616919558194e-01 1.248931535375611274e-01 6.494781981555208805e-01 -4.859273376840249070e-01 3.195670426071532400e-01 -1.133018301886910439e+00 6.375438487759755857e-01 9.249348129613039760e-01 3.087279184594313719e+00 -1.512117204527015923e-01 -3.473776148570053568e-01 -1.211651875286789082e+00 9.353284620458933718e-01 5.661339087028320893e-01 1.778051463011242478e-02 -1.566838477475376523e+00 7.409151451038453740e-02 -5.710603643696704479e-01 6.730406687862217074e-01 4.546056074895754029e-01 -6.863076974632599525e-02 1.141793889129901096e+00 -8.720680419811509543e-01 -4.406429804522910693e-02 -7.962037597451262494e-01 -2.084898405567215118e-01 -1.767359736648903779e+00 1.875275039823560280e-02 1.527434622926604479e+00 -3.417697145920234880e-01 1.363410146126015743e+00 9.377599869561366042e-01 -1.237592312236235115e+00 -4.535681658002963523e-01 1.562351187041316758e-01 1.222035035715928419e+00 -2.720423667122292000e-01 2.380821923505786752e-01 -4.221493681295541145e-01 -5.577709676069683709e-02 1.114515060639553884e-01 1.045220827413190445e+00 -2.103025513531491253e+00 -1.405051590603424216e+00 -1.062527591316505260e-01 -1.938350967426124005e-01 -1.206926349764075646e+00 -3.084224245728321365e-02 -1.870051215458715665e+00 3.903149799889177873e-01 -2.418597886054703883e-01 1.877040593571771554e-01 -1.971125739653555975e+00 -7.108687831485552278e-02 -1.552512208453773468e+00 2.463195002790685151e-01 -1.488311950639751302e+00 -9.801477805932226062e-01 1.389652587293165542e+00 -9.296339738805742270e-01 -5.287417796592905894e-01 1.707382025746307930e+00 3.661650562124008079e-01 -1.077752904184805960e+00 -3.441015886852287764e-01 -8.643656956971311756e-01 -6.394063929401444524e-02 7.766926311984783116e-01 -1.424962149146351331e+00 -5.907186499672879565e-01 1.979893558247609042e-01 -6.268792057769477788e-01 1.287702391327645524e+00 -8.953100737046817414e-01 1.979045558426551117e-03 3.534504140743718881e-01 1.039785645064902342e+00 2.152829524076123491e+00 -1.134059356367528082e+00 -5.781415975051000800e-01 -1.455589776563684934e+00 -9.197441245821877942e-01 7.940163320588220497e-01 6.231926760195819481e-01 -3.590551131657002126e-01 -6.543081913612456280e-01 -2.325748062747459710e-02 -3.507126741166961548e-01 -7.852800026452415594e-01 -1.681396522921658088e+00 -7.036297594978682124e-01 6.072498981189341505e-01 1.229121700362914904e+00 -2.759772384190632977e-01 -1.866348882976545331e+00 -1.094050626999082843e+00 2.674520255241932265e-01 -1.066732786128328669e+00 -5.529926027286758972e-01 -1.060248294739801755e+00 3.342374986092169209e-01 3.422404731979737935e-01 -8.512970408738637640e-02 -9.267928276641563823e-01 1.686960710648227835e+00 1.339299294940144991e+00 -8.385907920813904237e-01 1.172032092097543998e+00 1.359282292925834801e+00 -6.540472294703463252e-01 -2.975995992963381687e-02 -5.869649042720359589e-01 -4.184485884394460453e-01 1.173179769827013219e+00 1.061150767912618420e+00 5.810467665999141662e-01 -1.054383658467403562e+00 9.349722990796117683e-01 -1.730314271231105039e+00 -1.660000530668556795e+00 1.499186577559955991e+00 -6.613344168988840588e-01 -8.748880485841650789e-02 1.001707635658393380e+00 9.117179007217873776e-01 -4.847592248262019843e-01 1.329006980097520163e-01 -7.925828629345017529e-01 1.281015499023878235e+00 -1.823386757505359723e-01 -1.025556000868627304e+00 -1.258526490920971463e+00 -1.633099157848752814e+00 1.897080739970072663e-02 -1.549894255088416273e+00 8.850440975387305897e-01 6.801747825552306725e-01 -1.084306786511719939e-01 -8.291262828751488900e-01 9.964947446121974473e-02 2.627539409077070953e-01 -5.497630835653650738e-01 1.022105067408420748e-01 2.202715372188090992e-02 1.125789109309286884e+00 1.298624133281867321e+00 -1.701386063987524899e+00 1.874011635085198080e+00 6.147742751308357123e-01 -9.203123735291365293e-01 6.643824247010980955e-01 1.496462204159354048e+00 1.215077966537970872e-01 -8.347748080560659645e-01 -2.216334333511042198e-01 -2.806483916977210447e-01 5.463419743131426864e-01 7.279406549302440688e-01 4.387464252324782543e-01 4.276130954494302139e-01 -6.553488995224368563e-02 9.429974562457345000e-01 -2.340495527867165748e-01 -3.642622154602025430e-01 2.481790755036034080e-01 -1.276529138847690703e+00 -2.106887999874670570e+00 9.173776393834588427e-01 -4.735318330946307053e-01 -1.598890624028735663e-01 1.231820007732654876e+00 5.997119095211458362e-01 3.273764805416886636e-01 -8.818698118276956377e-01 -3.012581329934442276e-01 1.203021984654689958e-01 1.566108578203027069e+00 -8.308890428250657878e-02 -6.816506778580323500e-01 -5.741197802588204890e-01 3.146714305006706458e-01 -1.537571096596518805e+00 1.104682088908813947e-01 1.401626638063594887e+00 5.538309182649443496e-01 -6.211516169773123597e-02 -5.832056227970146001e-01 -8.453774030143823559e-01 -1.478277453240660400e+00 1.395515032438264136e+00 1.615589092015241812e+00 -7.559835055546212379e-01 -1.441277151826549474e+00 7.982248099849888201e-02 1.162770541011536318e+00 3.411633417638091914e-01 -7.460990304784353988e-01 -2.299163989958485477e+00 8.238998264982607678e-01 3.406101134183814327e-01 -6.002127957494709509e-01 4.561009303508063439e-01 2.137117988481683106e+00 3.936449324221963364e-01 5.552360787905571415e-01 1.161787539382463930e-01 2.340573099208459462e-01 -3.405026509097034193e+00 -4.740922192459568474e-01 1.255939759909802111e+00 -1.305545238071606162e+00 -1.462596405060142768e+00 4.607343169219058621e-01 4.736061386960417618e-02 2.580535342681200550e-01 5.586019845263801020e-01 -1.190638391438997745e+00 1.651391385861266325e+00 2.756245181887368445e-01 1.438452027101262631e+00 -2.134707531546984616e-01 -2.892942741567783305e-01 1.838819084002190518e+00 1.402513774029059412e+00 -8.456992506512455154e-01 -8.587479239170598966e-01 -4.032593595284872379e-01 -4.630208376786611457e-01 4.457916388323573398e-01 4.183623973060034834e-02 -9.615226015775779622e-01 4.111690520761168144e-01 -2.137523017539006531e+00 -4.299192797665383203e-01 1.264825213403919291e+00 -5.478968718701520135e-01 -1.290948576143616133e+00 8.105808886034711058e-01 4.597076706868306051e-01 1.992834452782505705e+00 -3.643849381136812782e-01 2.910427847600151052e-01 -6.123622082858983795e-01 -9.042916316961207013e-01 -9.572295440246646470e-01 -1.069224946754749439e+00 1.523091975976370138e+00 -8.183122929910255916e-01 1.567683707169539309e+00 3.589195547143457232e-01 -4.675124684751747473e-01 -3.586865496592946956e-01 1.455813374131402993e+00 -6.830448790341352439e-01 -1.671849752358339103e+00 1.125416241519729826e-02 5.869908588009458139e-01 -2.645780846655951368e+00 -8.104531978445165263e-01 -1.204563317209727868e+00 2.888766814583373588e+00 5.395484977144898719e-02 1.146812925465770405e+00 1.172890757283428398e+00 1.364057683585430947e-01 -1.747873028941786755e+00 1.008246787630689978e+00 -2.887412159626546182e-01 1.419590728487027109e-01 9.597792813557387559e-01 9.420820032487384754e-01 2.845205880469751758e+00 9.547639224036803540e-01 2.822129620828516261e-01 1.748640234329113197e+00 -8.644301638083732309e-01 4.193246358082488578e-01 3.239463429472946299e-01 2.687834654285184421e-01 1.054557233878124833e+00 -2.814476107920639569e-02 -8.988367986375797036e-01 -1.129767582448472973e+00 -1.434778015165947718e+00 5.569598712468698531e-02 -1.152543771521057803e+00 -3.382252344773856723e-01 7.822364941667105942e-01 6.587600494893023351e-01 -2.515230992677467969e-01 2.320941906544662231e-02 -5.951641840311239218e-01 9.022501453536493354e-01 2.366018347709722136e-01 -1.849249304964256657e-01 6.846601930517436374e-01 6.937153862620315525e-01 -2.092468466575356345e+00 5.287163925437333711e-01 1.773402428145059995e+00 2.235243840182112307e-01 -1.067977863042559150e+00 -8.776797986120209172e-02 -1.754071607869477800e+00 -1.866783890208400631e+00 -1.558594128253177002e+00 1.491350892459297472e-01 2.226573031386035184e-01 -2.227323203542093399e-01 -4.794027816430140865e-02 -1.064809096278680478e+00 -5.042573234001961335e-01 4.611006093329640398e-01 -3.323535973941210697e-01 2.119798972087503716e-02 -2.229170108415140295e+00 -7.349699728586384095e-01 -2.146334324728496501e+00 2.784392269638247264e-01 6.068453322304787623e-01 -7.079809297941245250e-01 -6.183303076413295685e-01 5.966130750991097825e-02 3.032281714943343975e-01 1.239916006126005943e+00 -7.975508988749010486e-01 4.651568051148747829e-01 2.240551026907466881e+00 -1.044171044458334308e+00 -1.141475917490227365e+00 -2.232287806881700087e-01 -1.149126894408029342e-01 4.957069174718862770e-01 -4.218367320134644438e-01 1.854479942689636618e-01 -8.643246078723546555e-01 -2.552892773632071233e+00 -2.586740281891159246e-02 -5.058458419111738769e-01 7.905407352769465712e-01 9.916762068145756892e-01 -3.130442664287011456e-01 8.651938418098711545e-04 -1.722547667505018587e-01 6.666264174955642829e-01 3.559525676346775858e-01 1.140491269193266488e+00 -1.352094487447194293e+00 -1.943645879072354310e-01 -3.128187369323026656e-01 -2.194737690612710068e+00 8.016337350613185198e-01 7.431870366997433974e-01 2.704565783608645080e-01 1.076358101634692366e+00 2.889858061310883741e+00 -1.362608555251787756e-01 -9.052381101695549104e-01 -1.629566366140824618e+00 6.294551309225906444e-01 -1.849659971840369010e+00 -3.353333130157126196e-01 1.743601786457119052e-02 5.408484650090168433e-01 1.509555111487836943e+00 -4.908751182675524793e-01 -7.381995896552320247e-01 -1.584385130923311735e-01 1.990557481861307876e+00 8.262360764879087549e-01 -6.165920299190589260e-01 1.009088840358788541e+00 1.285022434885541243e+00 -3.321098517598336519e-01 4.813338965421761761e-01 2.724408866718773803e-01 5.701845561746045343e-02 4.570757895603195786e-01 -3.107504490270042719e-01 7.482366855913680226e-01 3.052880064318575504e-01 1.115427476543541907e+00 -6.361467287453328456e-01 5.154352774161895939e-02 -7.821535637602569091e-01 6.830155215886620779e-01 1.963893820864493378e+00 1.026818479617671809e+00 -1.284326072173977096e+00 2.651475073344453093e-01 4.499766898667239556e-01 -1.025171423105320834e+00 -3.260577825969806498e-01 5.477245369765001426e-01 -9.014217294663605662e-01 -3.088277404979116736e-01 1.121559046214347655e+00 1.352214722732275387e+00 6.134403611158810721e-01 2.156155970367406860e-01 -5.484340755934823397e-01 -2.480572589688555762e+00 7.430614264627463106e-01 -1.981680550936922858e-01 1.056719526075125204e+00 -6.906493603624320743e-01 3.484085122469417484e-01 -8.657960597857597973e-01 -4.930131150773416765e-02 -5.930828630160370762e-01 -2.061106855020319040e-01 -3.450681358584155589e-01 -1.455571377526087562e-01 1.340293579713246475e+00 -4.398748918486394266e-01 3.892421031590229674e-01 5.032167595137262972e-02 -1.958346459084815416e+00 9.663680280214131946e-01 2.845537293335442808e-01 8.250975076054934965e-01 8.747110037350145362e-01 4.435872375192942973e-01 1.463715582222707423e-01 -1.001755253131344281e+00 -6.757240660106810237e-01 -1.717199582791263113e-01 -1.050865056664822328e+00 1.343222147540425349e+00 -4.506453758544130550e-01 2.178302218552368164e-01 2.683769563806679415e-01 -5.787879552560721841e-01 1.181115926576258968e+00 -7.591439555694030616e-01 -8.347425347754238167e-01 1.902490523131514566e+00 5.135286568026748988e-01 -1.839723411394170172e-01 7.618665937037505387e-02 -3.450268299151488249e-01 -1.238943769490204350e+00 7.794117815671027794e-01 -5.187433150536251425e-01 -1.260498167341355558e+00 1.385816846891733567e+00 -1.520287864688640633e+00 1.162337829943647982e+00 1.523764553890451845e+00 3.069643956560253462e-01 1.569104034577507856e-01 -5.436670224549953190e-01 -9.791449064980318751e-01 1.327056972882124652e-01 -1.298655453239412338e+00 1.858749994759350432e+00 -8.439712545492599194e-01 -1.481737248275063257e+00 6.465456041157759959e-01 5.755699551468770186e-02 8.069038024703744094e-01 1.594445153292989026e-01 5.552563176799635292e-01 -7.840773905622409057e-01 2.136165566843492236e+00 -1.463921871638073080e+00 -4.473254310701018643e-01 -8.443091276479687268e-01 -5.652158674271889893e-01 1.114362568811331000e+00 1.388090008209104109e-01 -5.129158431396478868e-01 -1.467525150939861800e-01 -2.290859132275842869e-01 -9.511343138143880938e-02 -1.017628840621512820e+00 8.974355706330013893e-01 5.008928618183173809e-01 -9.609434389295852530e-02 5.772955944361606306e-01 1.261665724125160259e-01 1.884704002146899482e+00 -1.661265333213511219e+00 1.649506868930892711e+00 -1.567000070982411009e+00 -1.166719693987600559e+00 -9.724161869340375297e-01 1.399372151025906730e+00 9.431904783246314317e-02 6.477716425764606933e-01 -2.490117460051209097e-01 -2.896405395820813022e-01 8.949108263824907539e-01 1.072433088179041427e-01 9.924195505353705649e-01 1.001512697913314653e+00 -1.038666571262972654e-01 -1.422925959999953083e+00 5.182732827122261687e-01 8.759870742418518486e-02 -1.696530551793431485e+00 -4.678857269986059775e-01 -2.667026537987025603e-01 1.142276551065684265e+00 1.657956939793570950e+00 -1.609738847551303920e+00 -3.425376229875082279e-01 1.259980709910042629e+00 -2.891308377606056079e-01 -2.821571687487450242e-01 1.118259893698797395e-03 -8.382205478943633992e-01 2.195958940634261392e-01 1.165914113509346040e+00 -4.942873322198036989e-01 -9.509670736428263993e-01 1.340019739756976025e-01 -9.651712487488871284e-02 1.026558977610536605e+00 7.132995696302469879e-01 1.294658604317460382e+00 -1.517373134364421006e+00 -5.766129332357184945e-01 -1.196039545641664592e+00 7.030122365827361497e-01 -1.100014697551534359e+00 7.730174420080803133e-01 -8.515313577033704062e-01 6.063135590956036935e-01 -8.139767686580178241e-01 -3.699404868728716766e-01 1.984902929014016992e+00 -1.037636091923719750e+00 -2.144092916712378560e+00 6.484533405390611183e-01 8.299829792131422357e-01 -5.129153713527111469e-01 -3.086893124379493925e-01 6.607280426268927753e-01 1.147200851655952140e-02 -6.560547525472778529e-01 -1.073568077916719377e+00 -1.105765249251439847e-01 -6.205229890519494695e-01 1.137157723124091024e+00 5.513507641114788749e-01 2.445454485329595085e-01 -1.804550189674212435e+00 8.099359571717574813e-01 1.350064962924404810e+00 -1.284255607669560484e-01 1.318824555194411385e-01 -6.207755798155840249e-02 -7.454873184347452497e-01 9.068672488438392909e-01 1.272956143852719935e+00 9.931866206730096680e-01 -1.193292711197515787e+00 -1.213273590711288152e+00 4.543100918196263938e-01 -1.763621945062770369e+00 2.033252518268208187e-01 -8.485136168634962450e-01 4.432067669493296447e-01 -8.201645121181787568e-01 1.305139747168312381e+00 6.827263076571287170e-01 1.095788867681836587e+00 -4.376619013735508212e-01 9.319266439048525807e-01 4.207349897684877632e-02 -8.303350351335118118e-01 6.244328273261681161e-01 1.001599628192903602e+00 -5.800477225489799604e-01 -5.282921603228065699e-01 8.702586250177954952e-01 2.971004291721094856e-02 1.421423142693475583e+00 -1.210703697677243174e+00 6.856637427668895723e-01 -3.914031367415161666e-01 -2.848158102664539726e-01 7.298344311477251711e-01 2.529308465164096242e-01 1.316581058029632767e-01 -3.290525042471812434e-01 -1.678348586418621207e-03 -2.549207379392198769e-01 1.503850797187191446e-01 -6.411425349217427794e-01 1.828834502625753311e+00 -9.621111030985072254e-01 5.000781817778475746e-01 7.188384064229854653e-01 -1.522761054919427925e+00 -1.310196523519192136e+00 7.267741933393776499e-01 2.177264614270952858e-01 3.274693755311304244e-01 3.600942100938936963e-01 8.785970231673332353e-01 5.244083352471842208e-01 -4.565847297497550583e-01 3.129971122158586860e-01 5.005815044819737075e-02 4.754296122775216737e-01 -5.863081439336211842e-01 1.546677197113781321e-02 1.220509783799949899e+00 1.584544381743712815e+00 7.036104094828322664e-01 -9.424856717983561838e-01 1.141338478044316096e+00 1.464037369038203362e+00 -7.087661257795024872e-01 -5.052783544782207814e-01 -2.151718277256567280e+00 -4.166570886967187470e-01 -1.205829872770002531e+00 -6.339168515618386346e-01 2.151681145268307116e+00 1.539671431746183518e-02 1.699742475020545207e+00 1.234359621942572982e+00 1.250758318281088854e+00 -3.208370152493123517e-01 -2.573607007496900412e+00 1.071226085775895814e-01 1.809709764335874382e+00 -8.461158027386310732e-01 -1.128513256175572299e-01 4.063615951798371095e-01 1.038414291397355971e+00 2.078116266668199041e-01 -5.668534805077340977e-01 2.589320636108871088e-01 3.234245328113910523e-01 3.677748635350716611e-01 -4.071989117405662717e-01 -5.344279986910478453e-01 -2.401981207014138031e-01 1.204705266520528006e+00 1.183023079688667378e+00 -1.849313578187540275e+00 3.317665258896597413e-02 8.138256645218595597e-01 -7.072213991601881133e-01 2.047439423043432571e-01 -1.107336464257792752e+00 2.488570619732768663e-01 -4.779551725390145389e-01 7.725498047728586171e-01 -2.960479883845161808e-01 5.947007928373604368e-01 -3.418691421078275394e-01 -6.995081413559771644e-01 5.357428603506401155e-01 1.942355471395317501e+00 -4.506303022533978964e-01 -3.002037733728114555e-01 -1.007106937860037910e+00 -4.823047975751836719e-02 -2.186043940508498873e-02 -1.044213910082307795e+00 2.888616383203975180e-01 -8.661199739153088717e-02 -1.566705863249328257e+00 -1.006681520141799346e+00 -1.303634510554659620e+00 4.348790539828272794e-01 5.573385638817752730e-01 -2.424478264230705837e-01 -2.849388571728512232e-01 7.047125210553389918e-01 -1.475878274499076603e+00 -4.629831588445298407e-01 -4.005079378483552555e-01 3.436267252323284005e-01 3.098462469617883630e-01 -6.140074212105091078e-01 4.263778674589190076e-02 -4.586285805104802771e-01 -8.657475418931118716e-01 -1.444267398654549117e+00 -1.507163234246298167e+00 -8.198385095755773566e-01 4.812834680811490240e-01 -1.109254385996521347e-01 5.619985687453615819e-01 4.236527262459568455e-01 -3.705830939841480709e-01 -6.812211635064491233e-01 1.006244036209930748e+00 -1.323931488716439286e+00 -2.272573002725786218e+00 1.219741079931731198e+00 2.995803008582554883e-01 -7.039928685538171527e-01 -2.681073012437472092e-01 6.039120090958306486e-01 4.932244757696120918e-01 -1.448177548243516632e+00 1.145797385801908437e-02 9.157857991343636428e-01 6.798245609270744394e-01 2.047145016094679415e-01 -8.091149320678934220e-01 -6.327839128374908029e-01 -7.822849679819353641e-01 4.015210169871794577e-01 2.649784044527614402e-01 -1.160923021550998580e-01 1.051321578987513272e-01 -4.788620927195304522e-01 9.843037513712039610e-01 7.362635900233436281e-01 -1.194455936942904417e+00 9.209864753052888764e-01 -5.070447018935971828e-01 -1.484582337579841080e-02 1.808519498850754692e-01 -2.359418404467993891e-01 -6.175861134622617765e-01 4.394691603488778409e-01 -1.883595274026689526e-01 1.265053803833849633e-01 1.691837333244891939e+00 7.720636564881910857e-01 -1.310508678309100505e-01 1.360863451253610190e+00 6.730927577360871217e-01 6.895109252306623748e-01 -5.974038714573802755e-01 8.238074886766735827e-02 -1.549486988697359180e-01 -8.495953866443636260e-01 1.535807197048716599e+00 -1.257634209840044370e+00 1.730597401348493047e+00 4.211839502342114017e-01 -1.176689001581572441e-01 -7.126945064430885157e-01 1.446431479751606242e+00 1.121782852895280902e+00 5.980600227692397519e-01 -8.481709280713786159e-01 5.867077432044763841e-01 -4.957666026845282681e-01 -4.059882068870162564e-01 -5.372878466865589342e-01 5.856802681418593615e-01 -1.068115620668824706e+00 8.338648970798303584e-01 1.434070085559966179e+00 -7.476486402806694631e-01 -4.017532036260240136e-01 4.923176149021130793e-02 3.406581910914184275e-01 -2.756614087806405600e+00 1.445138445981622111e+00 1.298505510432940602e+00 -1.143594929890436207e+00 -1.151022087337724820e+00 1.909876608165994805e+00 5.828327161123816325e-01 1.124737649735135125e+00 1.618147526067480246e+00 9.221304488483579587e-02 -1.283043780470885187e+00 3.959694482277171246e-01 9.562342911623523678e-01 8.589957384033710674e-01 -1.302855959939697827e+00 -4.143327603940752391e-01 7.031316695098035474e-01 -1.153839343558853869e+00 -3.919851647161113339e-01 2.122197514650839612e+00 -1.527231893121073769e+00 -4.499366873327354521e-01 1.249621662487814477e+00 -4.756169796475426814e-01 5.740598377181252987e-01 1.140336384241184220e+00 2.007805152581765562e-01 -1.196786053799385297e+00 5.508824302891200952e-01 -8.807940526486276456e-01 1.899565890839507304e-02 -6.972269756465997170e-02 5.310095551638945865e-01 -1.030575742327862088e+00 -6.599824578451852775e-01 -4.555642743984831822e-01 5.382618296267506208e-01 1.717933415473372971e+00 2.832639019923158807e-01 -1.939189493303320189e-01 -1.601826794086476380e-01 -3.347342705751873981e-01 9.514897483510241782e-01 1.139829248409440915e-01 4.454743781351225285e-02 7.328146938700808022e-02 -9.639765100809667420e-01 -1.326941746862994265e+00 3.008877566619954091e+00 -2.021868437599590174e-01 -1.279423877707943191e+00 -2.318304522062884232e-01 1.181742897248130308e+00 -3.421710655201262719e-01 -1.036704890292088788e+00 -5.262231627390220323e-01 2.469608820294266316e+00 -2.773881234218308900e-01 1.526588163359484385e-01 -1.008797478720375285e+00 -1.680757945204670867e-01 1.423685040685939596e+00 5.027302094900290008e-01 -1.014589172255490723e+00 -1.060543346682274013e+00 2.312019583241701870e+00 -2.216485412276697833e-02 1.183904496592584232e+00 9.264207053764911270e-01 1.212384243904533809e+00 1.359904707408424507e+00 2.556599035376449502e-01 -1.864124165185333970e+00 -1.210146252929616528e+00 -1.395996776482281376e+00 8.117704165034869135e-01 9.319683684920662126e-01 -1.184713518576852698e+00 7.150658063237154138e-01 -3.176942819058625744e-01 1.012017511258634372e-01 5.324870763586565525e-01 -1.078668631368788988e+00 4.252037661188290407e-01 6.323573926629776354e-01 1.043428651758733228e+00 9.646763944024097093e-01 -1.872287554854808189e-01 2.856415904010837226e-01 3.549390779638980087e-01 -4.442764531507444881e-01 -6.342175656657941252e-01 -1.881584085388736671e-01 2.243797203451814770e+00 -5.180920444695304855e-02 7.567295274878975686e-01 1.115826026673178095e+00 -1.533432734418249010e+00 5.201364754543696955e-01 -1.752199360076286183e+00 -4.558881395524431168e-01 2.507764252711169872e-01 9.558916429384873847e-01 8.137284229535382551e-02 5.486878324300252796e-01 -7.534124586697895642e-01 -3.542376382894266706e-01 -8.921208098518983443e-01 -8.868270354706272313e-03 2.343946533452404835e-01 -1.560075265822950197e+00 3.064290216044032178e-01 1.075839940278773721e+00 -6.390600306252123275e-01 8.193344861097724419e-01 -7.264306205982560272e-01 -7.822510747639883633e-01 -1.101592285922488701e+00 -8.647528975542447816e-01 -2.123410196525957971e+00 -8.774757717562773340e-01 -2.498544511571990867e+00 -9.272576301250023967e-01 5.476976506027461111e-01 -6.307666699784082454e-01 1.547646517438373559e-01 2.854254318159058501e-01 -4.798010833502431294e-01 1.157253315389046994e-01 -1.242591711676038102e+00 -1.281934283061685109e+00 1.992925797135633115e+00 3.844185949107630229e-01 1.462555962100002382e+00 1.228005869858624088e-02 -1.041833599879746775e+00 -6.138503081086745805e-01 -1.900531278281566983e-01 -1.192702142662733333e+00 -8.694828322738411552e-01 1.737251034858298959e-01 -1.712323433523729732e-01 -1.680681954179193416e-01 9.638364584803540414e-01 -1.036150074288409551e+00 9.150284227313886243e-01 1.174947792723748830e+00 -1.801423842657000840e+00 -6.719123102141211223e-01 -1.914098584640022693e+00 -1.083926624116370085e+00 -1.179285197077992453e-01 -6.597663134890026093e-01 2.018431479309274468e-01 -5.626670825600876835e-01 -1.932323039936861553e-01 2.702071020777060406e-01 -1.251341269521705435e+00 -1.443327465102292484e+00 -1.551170200417149259e+00 -1.208056878415912694e+00 -1.979754436849117116e-01 1.179494391327855357e-01 -2.556721471721827843e+00 -1.372789978364055807e+00 4.297328856336557479e-01 1.532821609954683639e+00 1.999060466962481630e+00 2.353545178735216403e+00 4.729983433305769425e-01 4.664562451391571773e-01 -3.915085113843743136e-01 -1.144274191210886249e+00 -1.045786271803783363e+00 6.940261506359990396e-01 1.082084988254730096e+00 -8.937629093272534408e-01 -8.453067272517778008e-02 -4.666610463163634037e-01 9.969506069804867643e-01 -1.497119893752246966e+00 1.406457106131199897e+00 3.312613771097080440e-01 1.404431973324933580e-01 -3.853082332781349040e-01 -1.032757529064444624e+00 -1.493684985819983879e+00 1.420710771515759641e+00 1.264594664304119043e+00 6.846996919490585531e-01 1.192542187407827026e+00 3.590520941879075112e-01 -3.139214790833556035e-01 -7.689571909653016846e-01 1.780376117544552050e+00 -5.401262011178705608e-02 -1.645079291670939747e-01 1.440336127144049794e+00 7.329222266055572810e-01 2.612109712309846898e-01 -8.462048855801521663e-01 1.273904803662142093e+00 -1.517988335118454435e+00 4.928070797151249405e-01 7.946312930936636487e-01 -7.747868735747304170e-01 9.573113682169106520e-01 1.676666671043121504e+00 1.501016093169610377e+00 -7.748687751423005698e-01 -1.051266278647856461e-01 1.199525881832279373e+00 2.924338015753737086e+00 -2.571282774434843765e-01 8.538293921341872927e-01 -4.308213279417689168e-01 7.795227777963843474e-01 -1.108858198474071077e+00 -2.897613686580483572e-01 -6.299931912517778843e-01 -5.990181154872131764e-01 -2.412213387620045335e+00 -6.234573840501610453e-01 8.634819854295429087e-01 3.376476658951614862e-01 3.551613288562557869e-01 2.966197236393594006e-01 -3.061520077142451668e-01 -2.668327451666441807e-01 6.776602568568582674e-01 -7.267671232282407745e-01 -1.022552783618960293e+00 -4.973791136038089311e-01 -1.404286271188510959e-01 -3.913544163103219731e-01 -1.007766884415861819e+00 -1.441424752312957247e-01 -4.885190554824695441e-01 1.485305648710920856e+00 1.702813327893950346e+00 -1.227398785611935605e-01 1.448766221901211848e+00 3.740687228285402011e-01 3.892418320450971581e-01 -6.544582742315984136e-01 -1.080607159530232453e+00 8.900221282640541354e-02 -7.833979840507471204e-01 -1.831696355085230821e-01 -5.872179219228157443e-01 7.014469990414275991e-01 4.049950404143235483e-01 9.441502708046050074e-01 4.612575361232965077e-01 3.317083934335970929e-01 -3.610270031132137292e-01 -3.238581205313457723e-01 -7.799054899978500321e-01 6.872609825447880683e-01 1.252315528217799456e-01 4.970492852380067883e-01 -1.306628796142355331e-01 -1.152914406349562437e+00 5.095615087236089469e-01 6.753529870557445358e-01 1.518286660214588579e+00 -5.480061066824354343e-01 -1.257745258494092244e+00 -1.141098115562620974e-01 -7.166880069239706108e-01 3.100494317792544585e+00 -1.153813039642881622e+00 -8.752810138057144640e-02 1.476767064702445786e+00 -1.597754603947544982e+00 1.586112795932387520e+00 8.560199126249596890e-01 -3.081931097760296501e-01 8.279331085358238029e-01 4.396791056788021956e-01 2.151024311574420089e+00 -7.803810678942603163e-01 7.706455425530222003e-01 1.350341925446432834e+00 3.815529278361766592e-03 3.106391786861658830e-02 -7.347633427852836574e-01 1.141416824845639111e+00 -1.790595349719960483e+00 -6.721862594832970217e-01 1.533796406261094480e+00 3.328067022862467028e-01 7.892206344186180056e-01 1.233050616449734127e+00 -2.960158038009156334e-01 -2.605054140947645758e-01 8.978783953748783464e-01 3.761505649073162982e-01 8.659748725909939271e-01 -8.886997290560705309e-01 1.998864256239336890e-01 5.105328844419604328e-01 2.054143223029913090e-01 4.762427712463677687e-01 -1.926623422941821095e-01 -2.098627373098113758e+00 5.098389667403503411e-01 8.793775765098822417e-01 4.205831436921085298e-01 -1.394811120456473263e+00 -9.847553375410820209e-01 -3.988031680557490577e-01 -8.776398237636161559e-01 1.169536985244245403e-01 -1.241723146466571816e-02 4.435631290290606987e-01 -1.334103691346777421e+00 -4.801519893291133489e-01 -1.843277781592752018e-01 1.539040859594814403e+00 -1.929126792816214353e+00 1.308783763846338655e+00 4.207507140737302698e-01 8.385435340152183059e-01 1.467699466002781117e+00 -1.147728734521385602e-01 -8.021992790940352114e-01 1.009793729510641391e+00 1.878702549622810247e+00 1.411233221967597151e+00 4.777493703902798566e-02 5.199835493601019376e-01 2.790769930643948626e+00 7.504219334404321762e-01 6.653208972875430671e-01 2.162005588513217003e+00 2.745065158339608513e-01 -7.184691461685723812e-01 3.921138133301618756e-01 -3.644847148900193234e-01 -5.788506251447905759e-01 -1.188968655317161671e+00 -2.556640476815294161e+00 -6.849805150712168222e-01 -2.801748247044538176e-01 -5.457945795342019624e-01 3.128999519463755707e-02 1.052663228977800819e-01 -6.267202089701489065e-01 -2.541306785092096732e-01 1.902073732098755299e+00 2.092956192018611550e-01 2.027601911981343985e+00 4.075062919545359152e-01 -1.019497562667474183e-01 2.902668525494813245e+00 -3.917407204773531992e-01 -8.748409750421897169e-01 -1.319141615469141549e+00 -4.941596331387729246e-01 4.645435873651426739e-01 -5.230271559385083480e-01 -2.849007526511168620e-01 2.049623419151353598e+00 -7.262501791074338353e-01 -5.875782389878170253e-01 3.479597216580704311e-01 9.286830277129753952e-01 -1.765987016879495330e+00 -4.683858562947131876e-01 -1.476914626703213385e+00 2.592087108326605605e-01 2.136920080497909380e-01 1.170108723875484591e+00 1.851467037005478378e-01 1.209376490208939614e-01 3.821901953285311571e-01 2.111475871064125154e-01 -7.216018601999522053e-01 -4.290155986832180357e-01 6.041048326433299254e-01 -1.183027952087054580e+00 -2.935668233514471259e-01 -1.837177978520265320e+00 -4.597578107653344515e-01 5.142710220958759404e-01 5.847228974553733138e-01 9.716147965911655637e-01 4.876558637980389910e-01 -7.858423036078173718e-01 -3.325812873600983988e-01 -4.298877637230742038e-02 1.619735663973594475e+00 1.699293826957669618e+00 5.898706678414773752e-02 -2.726032180544802896e-01 2.009553654607123541e+00 -1.528099585856021458e-01 -2.713788506077921436e+00 2.488685723121228377e-01 8.450963648456611965e-01 4.050022661528022705e-01 -3.987980106395031532e-01 -4.407844909028910685e-01 -4.785681910527257721e-02 5.287491077090873681e-02 -5.068955231781959725e-01 -4.871010386384941881e-01 1.122388683181609614e-01 -1.485825790040188332e+00 8.698226848116007437e-01 1.030526248931961764e+00 3.059283980372389244e-01 -2.299079660474315112e+00 -1.136651032918184923e+00 -1.135612625859361069e+00 2.279006439491566560e-01 2.098754548906359152e-01 -8.254646814800603583e-01 2.861736421837110522e-01 -3.504541256368486346e-01 -9.328521504063508329e-01 -1.073619898607520717e+00 -2.457408001217572038e-02 2.034640590154552342e+00 -1.312321364294620096e+00 6.948618755473905395e-01 -2.672490859601343027e-01 -1.903011306200989239e+00 1.958833972327690409e-01 -4.551605065825460317e-01 -1.764022713705442891e-01 7.095843234019398871e-01 -5.827363093699909902e-01 1.643203463035120881e+00 1.624625190018799681e-01 2.107830241731086796e-01 1.109132028006281773e-01 -7.970318399009380939e-02 -9.960609848129928778e-01 3.317951957070589541e-01 -1.287724603094154263e+00 1.545101782398125234e+00 -6.639851272381415148e-01 6.281146633453328354e-01 8.826476167781309723e-01 -7.118011635382823776e-01 -5.773836729096500919e-01 -1.365093622421941488e-01 -1.175390911669708105e+00 -4.344480605800848938e-01 -2.575393589140450579e-01 -5.785253788588813340e-01 5.669205781577889569e-01 1.676307271937770293e+00 -1.811635415069209110e+00 -3.008302622734727594e-01 -1.083375740043399205e+00 1.697016725585801966e+00 5.253904636933427463e-01 -2.075981794584519646e-01 5.765304586400837872e-01 -7.120533424229227304e-01 -1.559355919309426408e+00 1.281683716073556134e+00 1.503012286344508563e+00 1.572086734530532937e+00 -7.824240766117880330e-01 2.688484456957868085e-01 1.923256698952289234e-01 -1.849958100747440271e-01 1.476515969599742517e+00 -1.351150534633956402e-01 6.432915666180515357e-01 -4.017936692805596510e-01 8.544711264891629021e-01 -6.286960403722673119e-02 -7.262479759778511790e-01 -1.392421435048221579e+00 1.602982504262303806e-02 1.242523346732641309e+00 -1.700857331205735123e+00 -9.349206632342206558e-02 -1.219794729000632350e+00 -4.508600137476535819e-02 2.420224908474606085e-01 4.528311504540013521e-01 4.127838782598184375e-01 1.910242228283624000e+00 -4.652644591075063563e-01 -4.546495677812147362e-01 1.915417087538629770e-01 -1.785080754981024365e+00 -3.761830734307023971e-01 -5.604666437819166153e-02 -5.824448243203528275e-01 -1.498323371843918173e+00 3.770337402464544740e-01 -1.732567057766455365e-01 -9.935257781101730634e-02 3.765200485314365020e-01 2.317753459115934056e-01 -1.077905630139132764e+00 -1.425873506062366181e+00 4.647007990551530465e-01 1.041321130952103324e+00 1.540541602374176453e-03 1.039391125620579281e-01 1.268504121852445321e+00 -1.073294961343654208e+00 2.250598846848219162e-02 -4.964930492350232843e-02 1.056153347392026626e-01 -1.129725999771426626e+00 1.363203956651050763e+00 -9.291239207305146408e-01 1.094529539011132480e+00 -1.111666873032598035e+00 5.101485736122107761e-01 -2.266814623618248259e+00 1.672367864845511143e+00 -2.183261557477975234e+00 -1.559919335881432279e-01 -5.327450543616505385e-01 -8.442222541549583292e-01 1.979889792828255085e-02 4.275685321777653036e-01 -1.051463246248698358e+00 -1.001960955484997084e+00 -1.537260551999991121e+00 -3.704840221082849605e-01 -2.967099572038576216e-01 -4.033669474926435128e-01 -6.367583704151159596e-01 -6.161097854359417481e-01 -2.229102027954600884e-01 -1.374729702232909911e+00 -6.936195506686479995e-01 3.025262762727403132e-01 -4.360107876180261410e-01 -1.254986182688508478e+00 -1.041704475018986553e+00 2.609239844481330839e-01 6.063089908784965454e-01 1.729835646809840366e+00 -4.969247583417857883e-01 6.762960711402916658e-01 9.137204143218259356e-01 -6.614020623936894827e-01 1.705020586585834774e-01 -2.628033215975347781e-01 7.000537249044881394e-01 1.726599847281307554e+00 7.776143523310249384e-01 -1.516154695281248577e+00 -5.637853915720166809e-01 -1.517483427662019491e+00 -3.925987190574743990e-01 -6.562470423280372112e-01 3.556606802588600513e-01 6.652279525138256044e-01 -1.412743956110025900e+00 -9.739493466738117222e-01 1.355135827546992022e+00 -2.296145971812495024e+00 1.403757230538670742e+00 4.483794438535061433e-01 -7.841960800604234061e-01 -2.171823132718059823e-01 -1.613379693848875085e-01 3.417876646638559612e-02 2.087630264692158233e-01 8.426405390918995097e-01 1.223848579968978140e-01 8.261241082274884961e-01 4.414286871247452004e-01 7.323209028662625020e-01 -6.554058050984781780e-02 -4.033867828290266244e-01 8.118356932642225576e-01 1.612681842314029890e+00 -5.047328491310692361e-02 -1.788015615616369125e+00 1.359686570275909778e+00 2.703903087750060830e-01 -1.709172080344935285e+00 5.970787611485882662e-01 2.141148876847196458e-01 -1.674926170882638621e+00 6.969422349318652454e-01 -3.582709814479140276e-01 8.824648951983266043e-02 -3.654999472679560379e-01 8.706781470535222001e-01 3.535361602034485240e-01 -1.475513757803743387e+00 4.163476295926225035e-01 -3.677559857300052304e-01 8.424266671973942300e-01 8.644312663199560376e-01 1.626757691056407787e-02 2.740011096376913091e-01 1.447003214248898884e+00 2.301181299901982502e+00 5.806984478295524887e-01 1.207832348454122018e+00 7.082804155739855778e-01 -7.106775406019606445e-01 2.511646147802067741e+00 8.639484260582452890e-01 -5.751047725110073339e-01 2.645916697800620131e-03 8.411485269785988761e-01 -4.692596078019585781e-01 -1.648415583056256128e+00 -1.270368376808237443e+00 -7.552590893410924267e-01 8.836318157695934872e-01 2.620588667478820910e-01 -7.923226538517426087e-01 1.108261550487836367e+00 -2.798041569531389827e-01 1.224905069423033677e+00 -6.640207239905727699e-01 -1.053181956695702581e+00 -2.690864836203593846e+00 7.099026753850576910e-01 -6.511970630945055349e-01 -1.698610985149216768e-01 4.096905644627960030e-01 -8.591087118278639689e-01 -1.201782201163534569e-01 4.961822558720690446e-01 -1.273925883112411173e-01 -4.569912511015384315e-01 -1.039978832874690617e+00 -5.564559463856958432e-01 1.032544443789233490e+00 4.130546024298513696e-01 1.215455932539714512e+00 -3.873274141196146325e-01 -1.191633097012071429e+00 4.248443314588730702e-01 1.639996563034172183e+00 -3.944937257984713064e-01 -1.069601771740636753e+00 9.180489777232040405e-01 6.639900590970111427e-01 -5.161284183063218345e-01 -8.716760638599694300e-01 -1.118146415125925275e+00 -9.224921151147237319e-01 5.083005803424769375e-01 -3.791225479377461349e-01 -5.890864449022301663e-01 -9.323124808765198557e-01 1.169379189709361944e+00 2.696533339927429940e-01 1.204602913232193151e+00 -8.304211759842489160e-01 -2.023854395412975626e-01 -2.189678960588140044e-01 1.798080316733755124e+00 -9.001157642558625938e-01 -1.032060768381710958e-01 5.252394540466048811e-01 -1.554438979709282798e+00 -1.709473064963358269e-01 1.474275552103466058e+00 -1.289587244746416284e+00 -9.694694129937968530e-01 -1.012518166539460696e+00 1.023138442478666255e+00 1.123445272102782111e+00 -7.146748091892185517e-01 -5.686949087464290287e-01 -1.469035179767210320e+00 1.669203038122915261e+00 -6.840452820593737604e-01 2.258791080726065381e+00 6.043502088344198109e-01 1.204125326735259405e+00 -6.450825489169085269e-01 1.306287236576082256e+00 -2.004244002376662503e-01 9.844821455454110248e-01 1.240766050688378641e+00 3.313674770972017958e-02 -8.350783187445643962e-01 -1.386409642273602083e+00 -8.751516304498143661e-01 -2.170598874468772532e+00 2.450922917207071006e+00 8.239291908066295189e-01 -3.618484827458237629e-01 9.089749294100303301e-01 2.731508391940659641e-01 2.743494114345250146e-01 1.800204565204862606e-01 -6.168595522463462544e-01 4.672466049671700900e-02 5.703699540301548909e-01 -4.891471093153746952e-01 9.883542099011098925e-01 -8.578997584024999901e-01 -1.987877244815423605e-01 2.865867103194639776e-01 -5.089111240700997518e-01 5.822974729747258937e-01 -1.192919205053975862e+00 -5.980680827646346343e-01 -1.257385240003246585e+00 -8.825188908371828234e-02 -3.409386877808460170e-01 1.830297387109256269e+00 7.370252992231295375e-01 2.095827294116870743e+00 -1.415454500980467101e+00 1.031949600251492460e-01 -5.053576112831432710e-01 5.922798998660077086e-01 1.290618506747443828e+00 -6.714347132534677076e-01 7.093746853725221291e-01 2.189467050938173620e-01 2.121839940468253971e+00 -1.436791927153237669e+00 1.339615172944873756e+00 5.147980205224345074e-01 1.868450888719471958e+00 -3.027842306690783913e-01 -6.519843671848151168e-01 1.798133595050012135e+00 -1.643257920821371565e+00 1.191603720010038892e+00 -1.403807250645971783e+00 -2.979850795302545555e-02 3.865527200207995451e-01 -6.839607282112525333e-01 -1.216480860940073017e+00 -4.843326123769363667e-01 1.654736686715946092e+00 -2.065973184590225997e-01 5.881120007688350748e-01 1.214114493168624742e+00 1.324805582414843030e+00 -7.341634178270929623e-02 2.041694030330978848e-02 2.536738499677633207e-01 -9.481171960721893610e-01 7.972491347229354597e-01 -5.347494704301629653e-01 -2.650564583125778473e-01 -3.758891023338859494e-01 3.394343137632267471e-01 1.116933535586736914e+00 -1.161652748885572572e+00 -1.155266352221057335e+00 5.992009805410897227e-01 -1.292862145488892500e-01 1.006433139224022444e+00 -8.268923544834497763e-01 -4.361922705997616778e-01 1.047346278218255433e+00 2.380814258358789626e-01 -4.615534728251130536e-01 -1.108407675288616723e+00 -7.216918357772377224e-01 6.508800418069857763e-01 8.509255525326697711e-01 -1.126484501943861405e+00 -1.638517282141990217e+00 -1.599609249416736323e-01 -1.358214949199268773e+00 3.229199576070730382e-01 -7.600047288614107943e-01 2.748168496109781866e-01 2.022312360147240917e-02 3.715437664371642329e-02 -2.631909563933510984e-02 -9.422375442563387660e-01 -1.147034343520548560e+00 3.018534239357541227e-02 2.907535973455799283e-01 1.560550406753908291e-02 -2.135731800093089994e-01 2.952023810868028425e-02 -1.658708350044494129e+00 6.776710783634487534e-01 -3.018321748469723342e-01 -3.334368725673879652e-01 4.898207164493049715e-01 2.790665844582118083e-01 7.599744460381275823e-01 1.748558387948086490e-01 -7.131734532460409781e-01 1.758429168615121219e+00 -3.322793734249965963e-02 9.371943432775403648e-02 8.555731192355225945e-03 -5.343995893671523723e-01 -5.013520332664144624e-02 1.291044313871801075e+00 -6.695182045405231319e-01 1.150963344731089633e+00 5.993316810069052036e-03 1.641166239961373785e+00 -2.232986362539982395e+00 4.597347033527507398e-01 -1.870907203874584146e-01 2.546585396952008029e+00 1.961969758772342809e-01 1.563002355120768794e+00 4.659083999065518622e-01 2.465647640060014967e-01 1.606746267084446234e-01 1.344933390651728233e+00 1.559829346522576987e+00 -5.390782552612890521e-01 2.504645073197780958e-01 -6.114271973723670595e-01 -1.201013299700227854e+00 4.980754729620716081e-01 -1.826502794914486695e-03 -3.055548982855078033e-01 -2.882813964490457126e-01 -1.238578190414515667e+00 6.218134480674532005e-01 -1.169552418037595798e+00 -4.022856363811255220e-01 -8.834134577774913621e-01 5.833731173974545658e-01 -3.540045458521780541e-01 -6.334088362134314698e-01 -1.466219914220300846e-01 7.495792526123222776e-01 -1.687886962399265389e+00 1.197030548950311246e+00 -3.051060833711316089e+00 -1.176772202904299736e+00 9.990661309603060536e-02 -1.229195112011763236e+00 8.169217055121379134e-02 -2.725227683538408718e-01 6.905523543434068934e-01 -9.024064151664781264e-01 -4.680564045533389117e-01 -7.400231548713677165e-01 1.996429551261565294e+00 -5.192027486883686871e-01 2.436426915345457633e-01 -1.064320440692581027e+00 -1.002575221007496076e+00 1.171291554926670475e+00 -2.280025149061314926e-01 1.126498911911639311e+00 -1.175045968132232554e-01 1.554661830906705289e+00 -1.242970600901543987e+00 8.715170727758795310e-01 1.138915578375121695e+00 1.711846684972214927e+00 8.720246991358865385e-01 1.293066158462964910e-01 8.764122869072664690e-01 5.171375263318049864e-01 6.132259725488190538e-01 -1.062785653548442566e+00 1.190437800349965825e+00 -1.526353857936490144e+00 3.990625580311948362e-01 -5.893023902262811697e-01 6.395912502685560108e-01 1.581319858230217368e-01 -2.257220757930004928e-01 4.577673917782514312e-01 3.802760058642360996e-01 6.661162158245657050e-01 -4.745987035548969724e-01 3.576025253716407226e-01 6.389971508523826227e-01 2.628673503312062842e-01 4.633339491868069260e-01 -1.474333689587036478e+00 4.288947347186916614e-01 -1.484019793992877645e+00 6.642577556352360357e-01 1.741970553259768462e-01 -1.633317279737128258e+00 -1.311859285100527295e-01 -7.937035599616809600e-01 1.011176365130211918e+00 9.565221245534355488e-01 1.659808793390726289e-01 4.028797191265214295e-01 3.710397436678581906e-01 1.206182549835103757e+00 -2.639451952477261942e-01 1.754520778036659789e-01 1.828046196717745042e+00 -4.094248361321218832e-01 4.555534657913223318e-01 -7.644957327101561395e-01 -1.188725851276477341e+00 1.057212415146279616e+00 -9.773604579967338779e-01 -8.580214086755536540e-01 -8.459779336758427304e-01 -3.822725361097691343e-01 1.439859057129951658e+00 -2.599521690912175997e-01 4.099722891609666187e-01 1.652980017636703769e-01 -2.308573128860670343e-01 6.020040165512460240e-01 1.375158356110263380e+00 -6.967518766954031717e-01 1.781966343990271762e+00 7.421508063274356859e-01 -2.658659986070311398e-01 5.910721238498138908e-01 -6.906079141086736151e-01 -1.455193202567249822e-01 2.588986860155290115e-01 1.431534229805863978e+00 1.680305463849697034e+00 2.918031786553036966e-01 1.027527936636033923e+00 -1.408494367966783400e+00 -9.790500582495088588e-01 -2.234498760625970581e-01 6.890291362248394114e-01 -3.181863673405392334e-01 5.662050440796935202e-01 1.386556606268388170e-01 -1.485036012506209202e+00 -7.091071972898392861e-01 -9.730615442119536773e-01 2.220490046147391983e+00 -1.151352388018885842e+00 -3.893790055933267769e-01 6.516550093744963856e-01 1.660820555507421359e+00 -2.087668455032208603e-01 9.791710301247812387e-01 -3.601391567492400192e-01 5.609073317999454522e-01 6.716700744021004976e-02 -1.566238876608499364e+00 4.281363063512533262e-02 6.714867295556870008e-01 -1.477233187876379805e+00 8.457229827929850785e-01 9.272445147861740899e-01 -9.789097580469960369e-02 5.095704049178156891e-01 1.578768473376791937e+00 2.630978418917597761e-01 8.445175186093999142e-02 1.280677116491069523e+00 1.748111284773757879e-01 -8.869312624683497459e-01 1.527413053833260426e+00 9.730085258976854945e-01 -3.454993372176367594e-01 -8.962282320251183654e-01 -8.547824979336361428e-01 -2.584025622520846333e-01 4.432041506746332155e-02 8.527332185691910427e-01 2.764425260311321741e-01 -5.746903450729943241e-01 -8.994834925911712187e-01 -4.807149163457611896e-01 -1.895317529874656348e-01 -4.422281963781881653e-01 1.147502351117009388e-04 -5.909697623220672158e-01 -4.788195812587026090e-01 4.459617819242416847e-01 1.123120794374548037e+00 -4.509188628666353088e-02 -3.110297480631862843e-01 4.984555589785383822e-01 -2.742520283407215431e-01 -1.657441026660977368e+00 -3.790344779153960175e-01 -5.568959262470816185e-01 1.958936639238097743e-01 -2.134993398106484364e+00 1.445713616350900566e+00 -2.753099960968797277e-01 8.731011290145720416e-01 -1.159706360846922246e+00 -6.389593996629984174e-01 -6.593397131202768380e-01 3.178995014546892039e-01 2.113720958071456213e+00 6.981750672336126673e-01 -8.395646517305134504e-02 -9.906909456540585746e-01 -5.036992748431668998e-01 2.821731410142166302e-02 2.483393684022175307e+00 -7.661577211234461560e-01 -9.094639003942649458e-01 -8.762155671353237807e-01 8.070193718765692470e-01 -1.527266551747410439e-01 -2.409240831884464029e+00 -6.385928067812368658e-02 4.576267943943734817e-02 -2.361317571070035815e+00 -1.070694751399620115e+00 -2.386613836573349801e+00 -5.258874562872242198e-01 -1.428641817881765586e-01 3.483060876765186609e-01 6.581334699678350608e-01 -4.091101913627360753e-01 1.325852499413328944e+00 -1.075599731214007315e+00 1.835254812218885201e+00 7.840277302039142526e-01 -8.447466463831412864e-02 7.307782961629437635e-01 2.293162463789490124e-01 9.391636348320536731e-01 -2.384611252806765336e-01 -7.840858751108195079e-01 1.173365071658096226e-01 -4.985898036102340836e-01 2.450670273869864912e-02 -1.107273218253607805e+00 4.100264498907053162e-02 -1.603721321622060048e+00 -8.740403057183784297e-01 1.711097383631331903e+00 2.471033923126798371e+00 1.949631581931815794e-01 -5.785019626900369527e-01 1.884710554527718185e-01 -1.074839825761283230e+00 8.426310008820394604e-01 -7.515595293547520095e-01 5.825159551563603710e-02 -6.776326911584673596e-01 -2.057762731924882571e-01 -9.891990244686190703e-01 9.872585088493681660e-01 -4.535951791895024288e-01 -3.585794585526352329e-01 -8.379622604371729233e-01 -5.788190234728417538e-01 1.486843566692019669e+00 -3.974220575562875668e-01 8.089392813916634895e-01 1.970267867867327716e-01 6.584375755662078555e-01 -5.489033005456332992e-01 4.796502707871374560e-01 -8.339904762426256224e-02 6.856996108029635162e-02 9.632141426113173255e-01 -3.699077575799000761e-01 8.070300497862592515e-01 1.691986649652706731e+00 2.387477825873334680e+00 -1.108878174604945643e+00 -4.564974143185793198e-01 -1.925617612673473644e+00 -2.325558316320767371e+00 7.003015799932901242e-01 -6.743492814857250384e-01 -5.471466664548748637e-01 -5.169909500249649792e-01 -7.988399032442965453e-01 2.593352284232985028e+00 -1.430917919665791294e+00 -9.920806455389411527e-01 9.590970020106824867e-01 8.370637966370028105e-01 1.436965991842674484e+00 1.816967913214004193e+00 1.304095793122372227e+00 6.943507197598012270e-01 4.743772703955964065e-01 -1.526677523793731783e+00 1.220468682263886606e+00 8.062086332060773575e-02 5.830455242756779066e-01 3.255023041122058758e-01 -1.581707103593488761e-01 -1.989569764913841077e-01 -1.437548689653092904e+00 -5.181222038297185195e-01 2.908430508949347626e+00 9.313962229229383327e-02 1.182753250274804074e-01 3.102780757380720900e-01 1.778356133136262507e+00 -2.660825245021199992e-01 9.542754308031352606e-01 1.487808659940345613e-01 1.977476862184210260e+00 -2.079853345186323477e+00 9.893519401417500969e-01 9.446540698008578651e-01 -1.220996035861171419e-01 -1.047005077626330882e+00 -5.100534518378158078e-01 1.591887313673444604e+00 4.400988254298838359e-02 -9.248158515734221652e-01 -8.073813509146950951e-01 -7.937612263271227597e-01 -6.290426277842962044e-01 5.204696976624993976e-01 -1.126493252156212377e-01 1.302746387157742491e+00 -8.823727668073312325e-01 3.547370744828174383e-01 -8.275741371102761645e-01 1.116825610385802914e-01 -1.422123821123615128e+00 1.569767529927561966e+00 -1.434964842655212403e+00 -1.428950870940413065e+00 8.134482430617475668e-01 -6.361010762207841562e-01 1.409214172105835994e-01 -4.265311714833342482e-01 4.584439720903828175e-02 1.483215108179589958e-01 -5.878808630796958923e-01 -1.188398510547683973e+00 1.879176943709050555e-03 -7.198148537063523422e-01 1.125598815326269930e+00 -7.307346786184963916e-01 1.785770081153171152e+00 -1.834316971551392728e+00 3.697807022837693580e-01 1.525598784157212728e+00 9.456247191624618242e-01 1.851904427846481627e-01 -1.577377505890619425e+00 -2.377083643147956393e-01 -1.480303118882391411e+00 -4.751826116377338427e-01 5.519668406969869823e-01 7.684764351891414103e-02 -2.368429871066328740e+00 1.684477581014818037e+00 -1.370966488465949762e-01 8.922546133984148309e-01 -6.625023487470111938e-01 -1.357736955135333767e+00 9.728906400119247122e-01 -4.600729347850594508e-01 1.003643049897920303e+00 5.907608522813035945e-01 -9.170879507876718018e-01 6.483930757365174991e-01 -9.111531848279708079e-01 5.162111171927644127e-02 2.610044569222827460e-01 -2.936514420373044221e-01 1.005267459409439290e+00 -1.102554999460895857e+00 5.797121116508393568e-01 -1.633154817489277377e+00 -8.402633714846140245e-02 9.142568960670273137e-01 -4.964651772253320799e-02 -8.444886090213805652e-01 4.652217687060753448e-01 -9.130140723840984851e-01 -7.743205443960258227e-01 1.584223645790399093e+00 1.624525270277368705e+00 7.547435926458722077e-01 -5.409070979773965560e-01 -1.019161008956634751e+00 -1.937511388846888671e+00 9.279700233066365822e-01 2.450469179355283522e-01 1.575357697296628556e+00 -5.895379680274254186e-01 -2.100269490610403356e+00 -8.723497323222971778e-01 -1.324491292379278873e+00 5.668181577258075698e-01 -4.216058170831387120e-01 -3.072500441816372607e-01 -1.430354867416178344e+00 3.458356402572962951e-01 7.324506910099476409e-02 6.944602779680476567e-01 -3.482901327006445724e-01 -1.868096509442286335e+00 7.181154791293027362e-01 -1.256427117939845628e+00 1.520503835294418626e-01 -4.923470702824886969e-01 3.922292919012032586e-01 -1.158732189842357263e+00 1.303356647697060389e-01 -9.769834181398499018e-01 1.683358310733987340e+00 4.896301418941504391e-01 4.263897519721094875e-01 1.983046789253503306e+00 3.660599791160565886e-01 -5.281364105100707501e-02 1.091224649842449157e+00 -3.358739418954660993e-01 7.424072821974761482e-02 -1.704206182888725885e-01 -2.402465703393520946e-01 -6.105666795897699561e-01 -7.829443462964105760e-02 1.360315714629557471e+00 -7.401561141191161930e-01 1.371720958052946304e-01 2.135892318942523627e+00 9.273445603505806045e-02 1.013255872801307245e+00 1.052550747607321702e+00 -1.058271466282146162e-01 9.161977545022701452e-01 -2.981050025941248682e-01 1.259291367903909054e+00 -1.053805523186375659e+00 5.144128110514148977e-01 1.328707479119584312e+00 8.737266756228440068e-01 -2.400600239301101890e+00 -1.012471550364838269e+00 -3.668648818540500289e-01 8.088448539212609312e-01 -5.164003348285146622e-01 -9.004611420057420101e-01 5.340426468439891661e-01 1.804044678598802076e-01 1.559483943114569282e+00 2.551320566079056662e-01 -2.201498133704296922e+00 -9.882850467372690517e-02 -5.604514161830537189e-01 -7.714338306375815302e-01 5.905145615179673291e-01 3.876141143143105317e-01 -2.661981846569796417e-01 -4.454896094994384437e-01 1.190276660503373884e+00 5.947779929740800720e-01 5.375380185542640715e-02 -1.075223962971996849e+00 -3.908833214965896086e-01 -7.527778828142298595e-01 -7.159479131299284482e-01 -1.371208155464357814e+00 5.493022822318026632e-01 -3.190090934093318675e-01 4.781755661795158430e-01 -1.105123889387663455e-01 6.630018028811642851e-03 1.818459491686618579e+00 7.432880499497066529e-01 6.079469632744981533e-01 -1.643317349784851444e+00 1.575126394687107689e+00 1.532350887899044167e+00 -3.339674582399445590e-01 -8.824708780092872518e-01 1.765271702113088592e+00 -5.340139791099223210e-01 -3.854385686063171307e-02 6.707802677300032101e-01 -8.501189279904583507e-02 -1.146720349918574744e+00 8.380780558002278724e-01 -3.285911978802912303e-01 4.680248768593771591e-01 9.397153058895978406e-01 -1.205620439249401432e+00 4.418953514555622464e-01 -5.789405542741302702e-01 -5.025231096058554447e-01 -1.706948906179986958e+00 -1.061269842607190927e+00 -4.798360663849609575e-01 9.076811941550410046e-01 -1.232443906369413256e+00 1.411459155150310840e+00 1.058509561184967751e+00 8.897161069834513825e-01 -1.114167545006245152e+00 -1.042554768652285802e+00 -4.832486063235332807e-01 5.784498908008787327e-02 -1.617409095401431740e+00 -5.922642592741441669e-01 6.837170886419211557e-01 -3.672891111358331240e-01 8.134929654894358375e-01 8.398533594073943620e-01 -5.122162663897119605e-01 -6.832040336456963736e-01 -1.106159562448056688e+00 8.845865448948065923e-01 -4.418277086229351752e-02 2.058417438651643505e-01 -1.755727612824541095e-02 1.646435056249444806e-01 1.854143712813365985e+00 -1.888402832605712289e-01 6.321123218842412683e-01 2.339927913707489163e-02 5.672425310795723430e-01 4.953716733812210116e-01 -9.625060578135707923e-01 -3.322748531940716288e-01 1.242412576879509789e+00 1.256474063813962649e-01 -4.491259561713566995e-01 -2.945179978562288414e-01 8.585092969669505525e-01 8.158421913028705841e-02 6.764086031010051459e-01 9.516728747480106554e-01 1.273130906263960416e+00 -4.357581289944116865e-01 -3.304853718444076272e-01 3.895717863648250900e-01 -3.084157297091069672e-01 1.078462465620867866e-01 1.426928491364634288e+00 1.939133414873944472e-01 -1.399708262840035633e-01 -4.683951808167622355e-01 -9.499462494241687205e-01 2.886598588639590068e-01 5.154361211643336826e-01 -1.419157761792925410e+00 1.447912608653493693e+00 8.621976492494579092e-02 8.142880661454950930e-01 -1.920063961100840211e-01 9.298894915900313141e-01 5.740043696416975427e-01 -3.631075661893017337e-01 1.191897310127284948e+00 9.397650784800390955e-01 3.008880773291463528e-01 4.399831866235722200e-01 7.248119170732050254e-01 1.111825422748626280e-01 7.036021123772758790e-01 2.869674088131664913e+00 2.862382130576993089e-01 -1.193482600013922257e+00 -6.690253895733868639e-01 -2.007379466338983232e+00 -5.568942234276741399e-02 -8.881913754728226751e-02 -1.242669023536558504e+00 -1.596935381424332112e+00 -2.679453224802259559e-01 -4.814332064710857284e-01 6.664898783004743477e-01 -3.891611065097478478e-02 1.451777737554903025e+00 1.027222282943751175e+00 -2.665371841667051322e-01 -2.734598641790151774e+00 -1.107998305667666106e+00 -1.205310354505927162e+00 -1.949216481024646175e+00 -8.765130714675829493e-01 5.429317556202225559e-01 1.565739966308112852e+00 4.051155703869512292e-01 2.076216062905959225e-01 5.502313928988585845e-01 -2.424719632851538853e-01 -1.042812441446422156e+00 -7.913977531892640860e-02 1.815958912105309631e-01 1.169079877377494414e+00 6.195068843172614192e-01 2.034306451768758128e-01 -4.493657070140846810e-01 -7.092270564232082686e-01 -4.878605648509164450e-01 -8.523659439492178302e-01 2.437637786982754573e+00 9.728244071126553871e-01 -3.949339221972345548e-01 -4.927267003561296432e-01 1.352140718814183407e+00 -1.457013730626695258e+00 1.512310208481978169e+00 -3.307379797778948749e-01 -2.220682350709056799e-02 -9.087899490525251922e-01 8.424523287184436660e-01 -7.219323933772698876e-01 1.484447083708009540e-01 -1.423187957637462864e+00 -2.380465071501200125e+00 -9.661118501384883261e-01 -9.335629462755518082e-01 -1.006264554746420792e-01 5.538356343654137620e-03 -9.394001673018672616e-01 -2.401472861896109534e-01 -2.502615876595793432e-01 -6.006677435284418776e-01 -3.574058985079182071e-01 -3.155571902190410505e-01 -3.324391209177001705e-01 1.540212566179198495e-01 -1.436593059933860550e+00 1.107155176383870510e+00 -1.431631691685858743e-01 4.592904258534187822e-01 1.763320074222458622e-01 -1.186647300009461059e+00 3.801109257129617336e-01 1.419344282979274618e+00 -5.830274551196518162e-01 -1.176351567833495926e+00 4.559516270300357360e-02 1.626154215125129587e+00 3.169783051969202736e-01 -1.132558779658634052e+00 -4.059531859336489856e-01 8.966229033351733602e-01 -1.362092444753106868e+00 -1.723811320065474550e+00 1.003452582939232673e+00 -1.618869770589184798e+00 1.388772771753640951e-02 -4.780280422786919448e-01 1.317776574207056406e+00 -1.676379193811891877e-01 2.508952962042576562e-01 -1.402642589432188114e-01 9.549139295013344686e-01 1.534431609384073525e+00 -1.961138995877495850e+00 -4.674608477432541653e-02 4.214093863121579076e-01 7.499299713111388099e-01 -1.494625962167099031e-01 1.294643882204702390e+00 -7.379671421300821876e-01 6.387059931321229511e-01 4.237245041751707686e-01 1.053756545797324140e+00 -2.523009630758956123e-01 7.466934535596715383e-01 -1.037268748440449029e+00 2.068996332653038339e-01 5.759963395649475570e-01 2.215656932031691895e+00 -1.395707470247702586e+00 -7.132759378346420487e-02 1.050692254751128152e+00 -3.017237787217632028e-01 2.995357607104753850e-01 1.202592819809930713e+00 5.861382947179254455e-01 1.500175200546324694e+00 -4.643044497575813945e-01 8.283243674907710963e-01 -5.683565116480402413e-01 -1.919038846481943450e+00 6.773269550640602724e-03 9.633468134348257550e-01 -1.166430026435110623e+00 -7.564318053388529028e-01 -1.480252278388665688e-01 4.611418677613315364e-01 1.220008908515441970e+00 -6.334250336558914229e-01 -1.018362565055234592e+00 7.157098371295611550e-01 -1.700524807114210724e+00 -2.458166341835623381e-01 -1.024490510963685930e+00 8.357939190363670168e-01 -3.363313544519831721e-02 -6.164975606370081129e-01 1.164797378094188485e+00 2.733022242757794373e-01 -3.290203086611069860e-01 -6.289570572642732005e-01 -6.995816082862832408e-01 -6.427032906115699717e-02 -2.903265830347848686e-01 -3.501725436596614949e-01 -2.338031493526328553e-01 -2.986656187883283686e-01 1.104859600662290858e-01 3.946609447839155571e-01 8.505306507251339521e-02 -2.125622523218481108e-01 3.294415151330797875e-01 -1.559353312177347073e+00 -3.797154148370431304e-01 2.171021015260170106e+00 1.532397867049633211e+00 -6.190265056504197227e-01 6.445020289166657479e-01 -5.427781001458855670e-01 -1.203265337347650954e+00 -4.700600316177326876e-01 -4.398071637169093662e-01 1.792559065177298239e+00 -8.932432946241632143e-02 -1.153010960867894286e-01 2.080202958392556034e-01 -1.787754622231142454e+00 -1.052045403847173155e+00 -1.340505365612826072e+00 3.096014565719656386e-01 -8.158449149563693492e-01 -1.134583798604290150e+00 -1.357341366019498841e+00 -1.535162450918357235e+00 -7.570982170490647700e-01 2.078840265067992410e-01 -7.342151372972985923e-01 -2.609670971189144775e-02 -1.952073851073080901e-01 4.203944841718741943e-01 -6.629440337139361761e-01 -3.280163169405179158e-01 6.105077545090757951e-01 -1.403669061742477409e-01 1.210290966324084394e+00 3.832548001409684102e-01 2.968231531965269010e+00 -1.020658153056337891e+00 -4.891019902269901909e-01 3.383428806614449669e-01 -1.716108653369576409e+00 -1.684578065668336455e+00 -6.198088971864501584e-01 3.254602725187839551e-01 7.870760494222746040e-01 -2.531368469530232534e+00 1.458602096211089494e+00 7.944815866293579443e-02 -1.664119988307187326e+00 -1.730285124905267535e+00 -5.986079783485642736e-01 3.521735205641816635e-01 4.396485038265512402e-01 -2.936935500650986186e-01 -1.156078592181336018e-01 -7.793295474665061784e-01 -1.936130405441855440e-01 8.229094019671023830e-02 -2.197025950676427808e+00 -7.461332469433903380e-01 -3.231774561500166398e-01 -4.294696742832196379e-01 2.267931541240369442e-01 -4.710833350967340571e-01 -1.281141005501242880e+00 -3.681353712388135135e-01 -6.300450997604730707e-01 1.561211437706997884e+00 4.028976792358218151e-01 1.084883629860597054e+00 3.482348770360464002e-02 3.689574175354866092e-01 -6.962855564221042126e-01 -5.018054723742806367e-01 -3.916612452366347030e-01 -9.866217994281442638e-02 1.004506806857962342e+00 9.508744998407766547e-01 3.963529907724067797e-02 6.591880967712626660e-01 1.862532683173354187e+00 4.933646645790565333e-01 3.458188346653932044e-01 -1.028853221802783269e+00 9.777081406975436373e-01 7.363907937355957944e-01 2.967524948860981310e-02 -5.416549059344617500e-01 1.306359871426794772e+00 -5.250649803134285198e-01 1.334946283275811441e+00 -4.766757784601234338e-01 -1.873409380832917748e+00 1.998009327933531198e-01 -1.896827239262554032e+00 -2.461354175285642043e+00 -1.660862735947374880e+00 -1.325591163333662781e+00 -4.254934458857890234e-01 4.930994484351447493e-01 -7.903010354929860259e-01 7.495018081231837048e-02 -6.730779543143698973e-01 -1.297501121129437607e+00 2.572577496089919480e-01 3.228762440387638044e-01 1.168876447457650736e+00 8.623095772689409744e-01 -9.480750959208090745e-01 1.882333665969855921e-02 1.076558290729350498e+00 -2.823809354289604223e-01 3.238258950494436461e-01 -6.427496900166439486e-01 9.248064413584146104e-01 1.575790410807339059e+00 1.682766346561174853e+00 2.328101207671370521e+00 9.970770691777395278e-01 7.487137743832890102e-01 -2.487094181938095672e-01 1.319483286371325725e+00 -1.189132752842073648e+00 -1.527532960120794758e+00 -7.322006733872240547e-01 -1.278603121610244697e+00 6.241324502152282294e-01 -3.741747045480543071e-02 1.998308733960402900e-02 5.634823244441619639e-02 1.664563913468080081e+00 8.945894467491304347e-01 -1.380594801705967267e+00 -3.719457014179177734e-01 -8.723594055276839843e-01 2.023434321666564895e+00 1.143283074986647829e+00 -1.140507645448857188e+00 1.449502151583879628e-01 1.401374364591982946e-01 7.679798400229819189e-01 1.963077193917819874e-01 1.513395750722663635e+00 -1.000102002919568855e+00 -3.016201595900584453e-01 -9.485129249325970902e-01 -3.070779295826346345e-01 -1.211163692970635974e+00 -5.716587561968407005e-01 -1.910999423265574704e+00 -1.536109088525915156e-02 6.507639211226292630e-01 2.088230414668637458e+00 1.134262007686246188e+00 9.787784882687764476e-01 -5.265622144385065373e-02 -1.357507295567364825e+00 2.394140060319072949e-01 -2.467952006878509907e-01 2.842991779443911904e-01 -2.000892260479514295e+00 9.264608332018832160e-01 -7.591575321879935334e-01 1.095233064980666721e-01 3.784095233503997346e-01 1.368702330252728361e+00 4.831091942800461170e-01 4.496123199721217545e-01 1.419160982738856491e+00 2.623089603345026832e-01 5.489586848310982203e-01 1.815242350164182783e+00 -1.127282538062031270e+00 2.279903016504771340e+00 6.322476067579742010e-01 9.664951446476677255e-01 1.411831567269064669e+00 -2.028682995506829456e-01 -1.089675764057473462e+00 1.371258923534353302e+00 -3.344251605872449740e-01 -4.899745501879497478e-02 -5.311778686991626142e-01 5.432871050714529471e-01 8.712238821944502387e-01 -6.679165980500262334e-01 -1.223166810266022253e+00 5.585122221956740907e-01 -5.354661348187241821e-01 2.810329074424195994e-01 1.233814332639661115e+00 1.700933338829685670e+00 -1.468578553633654193e+00 1.481752255321608369e-01 -4.551921988070758984e-01 -4.951449186389047519e-01 -4.748169055971986907e-01 2.208306430753435579e-01 9.391150572935538232e-01 -2.390028568258752983e-01 1.753668494054830385e+00 7.299127486250580610e-01 1.415408560589703768e+00 -5.263258101808380163e-01 1.900916446165169804e-01 -3.964266975352582767e-01 1.626951844331065988e+00 -1.816681782615417462e-03 1.494972907283579122e+00 -1.831790553842752578e+00 -1.457887872414853181e+00 -1.442062388826062413e+00 -1.322621247269644362e+00 -5.110792169731261797e-02 1.863785018420548445e-01 9.206865413776627038e-01 -7.881787895716697578e-01 1.473104652617514443e+00 8.119504454632237023e-01 1.897915926083129312e+00 1.348506634482240729e+00 -5.726333893519711671e-01 -5.260427690803829437e-01 9.122345752313377742e-01 3.860037969842156635e-01 7.521287932322566760e-01 2.252796698437059542e-01 -1.035695024979649492e+00 -9.860099753730884320e-01 -1.137601378849508738e+00 1.775757867063652240e+00 -1.404680119242879499e+00 3.282480932636938076e-01 -2.467153631167644967e+00 3.190673670036241472e-01 4.035501942144162357e-01 2.674602928048550599e-01 9.553847513435005379e-01 1.760058842247075317e-01 -2.964193590972496462e-01 -3.853371738245559008e-01 7.311856262559179864e-01 -4.062969508529041818e-01 -1.506133445204253407e+00 9.220091306190396629e-01 1.630729927393561596e-01 1.255008927726739276e-01 1.460727982611149667e+00 1.122525512519704005e+00 1.715234437008382073e+00 -1.591689997980032967e+00 1.075651694204371456e+00 -1.632576293256807476e-01 -8.789190824250139311e-01 -3.109420642341737540e-01 -3.374704270761716973e-01 1.569401264691675513e+00 1.085489013429228100e+00 -1.433574033394799496e+00 8.101944673168995914e-01 1.154880501385457253e-01 2.811542614150589481e-01 1.133579831891166290e+00 -1.905253425154044500e+00 -2.949322814379953805e-01 -9.406780512733693422e-01 -1.322334106485009431e-01 1.422474581207213484e+00 8.415813232191130533e-01 1.505615446366037835e+00 5.238018403832960246e-01 -2.357617623355250380e+00 1.384746928957422574e+00 -2.972479686279809186e-01 4.169087460356333819e-01 -2.850300025527252035e-01 -1.193998456502967542e+00 2.587407635708941722e+00 -9.119448371801704978e-01 -5.042903557687482552e-01 1.283808095667796079e-01 5.264528457330386324e-01 -2.418963244922097022e+00 1.113734052681163655e+00 -2.400205357311997023e+00 -1.051895540961115538e-01 6.657397455964770838e-01 2.114547541555534538e-01 9.719792231952688322e-02 -1.702412936801209531e+00 -3.504229599357092106e-02 1.118415382587622853e+00 -1.393867659944601767e-01 -8.040660280863015652e-01 3.462968704198441383e-01 1.897914458734650811e+00 -2.248168037873147895e+00 2.088219185226143804e+00 -1.724124067123832538e-01 2.963625621773821717e+00 -6.808500559015348008e-01 5.331727554406269498e-02 -3.230495861697794124e-01 3.462533881764000565e-01 -8.287143312817173424e-01 -2.276959655325937693e+00 -1.867427517940632109e+00 -3.204110107433655874e-01 7.575309311586506666e-01 2.415528753872114576e-01 -8.546513111089658610e-01 2.133516986312366637e+00 -1.050893930201052262e+00 1.223284372403707909e+00 -1.580045805759607846e+00 -1.071178742898614589e+00 3.192649995769175630e-01 1.618747156652941888e+00 -4.554504193678693413e-01 -2.064773470412099687e+00 -9.994938857717995395e-01 5.411885067935360283e-01 -1.003024494082319862e+00 1.444611576544385434e+00 -1.567896300740249105e+00 -4.429450173166510352e-01 -2.133411788479133708e+00 -7.929646707791957461e-01 -1.613249326112292881e+00 3.933257709306603456e-01 9.367065080799824583e-01 1.834846761739465926e-01 -2.805945965103116557e-01 -2.088905563159922374e-01 2.045181803869643655e+00 -5.840689920632586851e-01 -7.566356292803912142e-02 -6.975972166079063008e-01 2.147359196095245948e-01 1.108556794190935557e+00 -8.275901068462044874e-01 8.626324927978671342e-01 -5.328673942264205987e-01 9.100341255363109116e-01 -2.532127827426846611e-01 -1.168565031566502821e+00 3.910827672944122146e-01 5.851094625112083225e-01 -4.223268926298822112e-01 1.672744537311543142e-02 -2.040157804312300871e-01 -6.056840277779377280e-01 3.624260601198440179e-01 -2.505100292841349496e+00 -7.159978600268274151e-02 -3.711028685518814041e-01 3.495341843684641181e-01 -1.761683701865307983e+00 -1.539814372398876863e+00 -1.058526303451533979e+00 -1.304144124175215635e+00 -2.105172200838062169e-01 -6.308362064786002810e-01 -1.546010195648204633e+00 -3.849750298738416898e-01 2.583513217231492298e-03 1.053342676496973329e+00 1.140454827830050366e+00 1.238186155966150226e+00 5.624365158553720073e-02 8.178649926717093122e-01 -3.360569480377281204e-01 1.995655631306808009e-01 -7.220400087250350429e-01 4.485525388346365827e-01 5.520186971634458706e-01 -1.251175982796191244e+00 8.485076629081135247e-01 -1.679755366412103657e+00 7.710268125682316898e-01 6.890845824931516803e-03 1.548916270411031804e-01 1.185867547636365593e+00 -5.586676585458690836e-01 -1.037776109996682905e+00 -1.675397914411997702e+00 -1.948317060023831981e-01 2.342693080019093266e+00 -5.689709048445519279e-01 1.110766360740120945e-01 3.531197465897459309e-02 8.508431053617560372e-03 -1.112964075919804063e+00 8.709021188420613679e-01 1.003555158768317357e+00 1.318344230189551158e+00 5.346890382486522153e-01 -6.849562285679259288e-01 5.929782865351309606e-01 -2.215746124556543795e-01 -4.027237527826860730e-01 9.144823961243984112e-01 -5.803324923682735559e-01 1.066882989180354263e-01 1.283115584928936626e+00 -2.313015895650553100e-01 8.576526577437956211e-01 -9.935822397997655653e-01 -1.956077906057606119e+00 6.337850037378604806e-02 6.189624651301213198e-01 1.596868092902582470e+00 -1.241559110667524557e+00 7.669810860618208048e-01 -3.555972662798837503e-01 5.482582263254875965e-01 -2.042404660120396287e-01 1.172775561799326710e-01 1.853001997589700078e+00 7.592295025948452292e-01 -1.611952697188555328e-01 2.190553969860112860e-01 -7.946306869744143020e-01 1.912328017477393338e+00 1.450863215273912321e-01 -1.094712057966720442e+00 2.118498602870718894e+00 -5.432954096048172588e-01 -1.916229805536152908e-02 3.673388157134483412e-01 -1.564761534517917330e+00 9.090574360025434064e-01 1.425242246774490962e+00 -1.362951826006634226e+00 -1.145981415538896098e+00 -1.743520080885994084e+00 -1.189397594046249118e+00 -2.192378438536278853e-02 9.988251634066510620e-01 -1.065711195260113708e+00 6.909646282818133756e-01 -5.081532851859701383e-01 -5.079436737195531792e-01 6.212154577274268952e-02 -8.625281568254794529e-01 -1.693988440910993765e+00 -1.768893935560470476e+00 -1.113146439637475310e-01 -1.576658903943818357e-01 -7.758892639984142914e-01 4.950773212235115572e-02 2.147766500498992759e+00 -6.735757145624469144e-01 3.663983160776814185e-01 7.068357016170342400e-01 7.659178360064125002e-01 1.231026077111244538e-01 1.950192630656434889e-01 3.332639506398490381e-01 -4.281481912145833624e-01 -1.487243674361553025e-01 1.350056351537944899e+00 -8.694164830098753960e-01 3.685029178939931427e-01 1.353940313300149301e+00 -4.444035025274974959e-01 1.786663553433795459e-02 -6.946885426473624614e-01 3.794842757348961260e-01 1.247637438363745355e-01 6.400425186700592350e-02 1.535651799123181505e+00 -9.746276831613389646e-01 3.896463226798712598e-01 -5.485151739351397104e-01 -1.091432812720586787e+00 -5.647845497659737674e-02 -2.197043491299938145e-01 1.091292243608825485e+00 -3.089388967361587635e-01 -2.013924359835949363e-01 -2.806999890595243685e-01 -9.617964459353511852e-01 -8.401990981679186010e-01 -8.799867873917607275e-01 -3.901123435636036363e-01 4.310197560067766109e-01 1.533109048771638394e-01 1.284697940809237826e+00 -1.102887010201825113e+00 -1.793569415654744148e+00 1.479910680325551064e+00 2.315262996500804693e+00 2.601327877364177699e+00 -4.258035618819775436e-01 1.133681214668569304e-01 -8.053960925638296020e-01 2.423783160861400887e+00 -8.090291385709700300e-01 1.558579858368983828e+00 -2.411865850042181070e-01 2.777491319373531220e-01 1.212383734444406613e+00 -7.067292234836456410e-01 -2.268537879091312881e+00 -1.556915736141103235e+00 6.722897172055122272e-01 4.001137493594398298e-01 -7.715905802459203100e-01 -1.552761700816488677e+00 7.889531576640601562e-02 -9.785662550164243578e-01 1.505299418078360763e+00 3.206457995454083942e-01 -1.514380949263319565e+00 9.460020538835149928e-01 -1.857023655044694355e+00 -5.558627079682719740e-01 -1.038405084976711468e+00 1.551263965861673921e-01 -3.073141520911999436e-01 1.235596830471286323e+00 -7.259484218409922862e-01 3.136526224465261414e-01 3.515245175156699875e-01 -9.366342951062984756e-01 -2.019694129376709280e-01 1.394002514581963892e+00 -2.949525431905888548e-02 5.055569413773047804e-01 1.402056252057226171e+00 -1.648339451318014265e-02 9.746461072430935291e-01 -9.002045028071216370e-02 -4.404062623003528187e-02 -2.093787938806148941e-01 1.416613854564822361e+00 1.907789897593978601e-01 -1.504600297027052669e+00 6.163957345275722366e-01 2.156564102474151368e-01 1.785195131497130605e+00 7.975037936537963112e-01 1.707098653976033109e+00 6.901510712249714352e-01 -7.185843234580792105e-01 8.444934472592122710e-01 -2.773666522458471673e-01 -1.636202721366384338e+00 -1.808758564064888441e-01 4.406173782954148077e-01 -6.118478806073317511e-01 1.331076520207494562e+00 1.017882521654309702e+00 3.177749582806969619e-01 -1.211532711769294224e+00 8.543562693141120157e-01 -2.124013006425288008e+00 1.559645160358110294e+00 -6.537244672744368934e-01 5.932248504956735280e-01 -7.841151516457138815e-01 -4.078557660976072086e-01 2.384625216238500212e+00 -1.143597129824721392e+00 -7.956342105785897401e-01 9.684909843046465294e-01 6.950555783474124949e-01 -1.104475106025555986e+00 4.924987904673039374e-01 -3.031303650843168440e-01 -1.447233577834343698e+00 1.692084882764812948e+00 1.751178932406506572e+00 -1.438806787543882360e+00 1.550625319458097451e+00 7.169210234805241111e-01 -1.108829221954584998e+00 -3.733901645677980413e-02 -3.550140366700635375e-01 1.066179618835505938e+00 -5.602786301472779951e-02 6.698627084403748766e-01 1.274297757573499723e+00 1.432345344883607374e-01 -1.258645421011144627e+00 -5.128651169218183536e-01 4.672768761506211344e-01 -1.158802818944089541e+00 2.010120644959803027e+00 8.019986769788244318e-01 -5.930970719133842328e-01 2.213106446400094018e+00 -1.101403173715624906e+00 -1.356595674102668125e+00 -4.338680332192206834e-01 7.847265392287948726e-01 6.210998914191470099e-01 2.945749290576185064e-01 1.416796827845222984e+00 2.650041563539460743e+00 -3.949594466252968200e-02 1.140242634727719917e+00 9.601218167304685636e-02 5.940847990118924837e-01 1.475421947678275503e+00 -6.655155811900975715e-01 -1.670271871894651428e+00 7.856624130997463817e-01 7.515850327878993431e-01 1.019713030099079987e+00 -1.127855066634358971e+00 -1.086369286125100420e+00 1.156681029977152164e+00 1.006337489932739748e+00 -1.104994445855996821e+00 1.537037780693762512e+00 -4.748960830937860034e-01 -1.713508481413589246e+00 5.589794997800463516e-01 -7.683856882993825854e-01 -1.100602303010908889e+00 -1.054302923454816687e+00 1.642579053657760690e+00 -2.580607332402151677e-01 -2.346929379974375951e-01 -7.950792441621561402e-01 -9.847311168263842562e-01 5.067907433156781938e-01 -1.278403618782961937e+00 -1.001518741651820088e+00 2.656128837400905329e+00 -4.294132117262173254e-01 3.683247906675597982e-01 -3.977800460580614705e-02 -1.093137434785413475e+00 1.352296264828584560e+00 -2.189817525572193557e-01 3.515731269626686806e-01 1.968757588563372352e+00 -2.195454590974332265e-01 1.502673673567365586e+00 -7.723044138098130729e-01 1.010451431451310667e+00 -1.155201034149408335e+00 2.079085395121985869e+00 1.624367421721143456e+00 8.195195840216615846e-01 6.681797725542594213e-01 -2.078870975440023638e-01 1.097249455255964845e+00 -9.349642702900868851e-01 -3.231323622679082019e-01 7.523547055869127531e-01 7.072913245520437431e-02 -4.216447020978205673e-01 -3.151954710585247454e-01 9.095892727387844268e-01 -1.679982734239338082e+00 1.194856237273316468e+00 -2.147097435664037934e-01 7.940683120787029869e-01 9.851937870950104592e-02 -1.117348317325894333e-02 -1.216771239188449948e-02 1.958158617893253517e+00 2.782131002824871580e+00 9.936523734026027066e-01 9.806384667145576772e-01 -6.376789252278231013e-01 8.102178374085057255e-01 4.268503963765880038e-01 -8.113236242613619531e-01 1.023767697192609627e-01 5.303169903173556854e-01 -1.307555366871933522e+00 9.457750043537971329e-01 3.793252588606163371e-03 7.380758981632884463e-01 9.308840763631059945e-01 -2.389490018368515489e+00 4.921031214497798706e-02 2.893046363128702669e+00 1.136670399292810663e-01 -6.992975515396570030e-01 -6.055296187159457943e-01 -1.512700939543371870e-01 -6.709077614870765371e-01 6.184461608961859813e-01 -4.343684826507741570e-01 -5.969154304104350439e-01 -5.725235878761776309e-01 -1.183047783149365095e+00 -1.381316760777218544e+00 -1.549905051967273295e-01 2.090029617315504462e-01 2.777112325551193139e-01 8.976352835121512164e-02 -2.980619980678198000e-01 3.106483527721700666e-01 -2.177504765088275618e-01 3.429851515262256623e-01 6.968268866300971753e-01 9.091426452437084693e-01 7.130435094223930292e-01 -7.014676399737077572e-01 3.886456345792591027e-01 8.996042503117933631e-01 -6.482010536412438073e-01 -2.302726719068137307e+00 -6.893894039241107441e-01 1.558482382588320947e+00 -5.894106614664429422e-01 -1.845084758926234025e+00 -9.773903277306950077e-01 -7.433540032971547307e-01 1.645767698767910847e+00 5.534875032964388097e-01 -1.138878624273877094e+00 8.698233029132032001e-01 1.623530483518113909e+00 1.298541745677758819e+00 -1.309342470053757868e-01 1.469150766816529619e-01 -1.344801712969026397e+00 1.809468372780973500e+00 1.725029703851959972e+00 -4.962391938465505747e-01 -1.068333887381283542e+00 7.306215371974705830e-01 4.450547424008891029e-01 -1.083603664530656818e+00 -1.678663918980518810e+00 -1.832441133327457949e+00 1.499220001530643942e-01 -4.752776152920156760e-01 -6.126304299669589337e-01 8.185710379135684445e-01 2.046009131873882669e+00 4.128487663394308504e-01 5.459459432549434305e-02 7.951160269221374532e-01 -1.038357732948322898e-01 -8.454707255680316003e-01 9.059085095469078253e-01 9.123989631077383811e-01 -4.771127729663735551e-01 -2.070414490904329163e+00 2.380934040397160792e-02 2.983064563238700284e+00 1.006003871565053914e-02 4.618515056498566640e-01 6.855739800870835898e-01 4.477635842945617561e-01 -8.599011002072952659e-01 1.272008487489782791e+00 -2.707920756653088290e+00 -7.280638840341364659e-01 5.735974267442536245e-01 1.260910310616786822e-01 -5.564937300783087126e-01 -1.169331042342199645e+00 -9.444467342761369011e-01 5.300718388737704068e-01 -1.009788902870684790e+00 8.360940818718201051e-01 -4.031667958195088719e-01 8.815007003608515967e-01 -6.644939982349390428e-01 -4.483621701181521590e-01 1.491301789782077669e-02 -3.208255258618533667e-01 1.301889654556137588e+00 1.310634054724937547e+00 -5.560541292930781809e-01 -1.094264365306106372e-02 1.297467666936185759e+00 1.721471725926414287e+00 2.095577481106519979e+00 -4.096363728353416556e-01 -1.139417157088625343e+00 -1.011528371741702986e-01 -5.396521590287188808e-01 -3.099423712190592095e-01 2.544547013139834141e-02 -1.340141588150045360e+00 6.382414166001225686e-01 1.082818359584258872e+00 1.190211094846071571e+00 2.486524397551633514e-01 -7.750595735296498257e-01 4.893092234994719791e-01 1.267516685640236229e+00 1.396968988508939247e-01 1.088574226608172602e+00 -4.686193462496848761e-01 -8.529704615792584876e-01 2.694007404292510510e-01 -1.841268785215291359e+00 -6.189615894167918020e-01 -5.408977800211720588e-01 2.298700900198138719e-01 1.471023866580176254e+00 -7.819265799245362913e-01 -5.467741117181534882e-01 -1.355040556604573787e+00 4.978762133424497471e-01 1.004469815772774527e-01 -2.124134199086216590e+00 6.813027645860803005e-01 -5.505140636926221243e-01 1.454976584183943489e+00 2.243010579939370142e-01 -8.887599937147929938e-03 1.947736068658923125e+00 -5.132419801491461264e-01 -9.960496689400017978e-01 2.127885522523501743e-02 1.559923987500361431e+00 9.359306337630911299e-02 6.653644359565036304e-01 5.164025862069629991e-01 -6.835048839883632876e-01 -2.159167862688709860e+00 7.857803519844600015e-02 -1.362729093282205817e+00 1.178989419189666155e+00 2.278332014643084380e-01 -1.203937984764154034e-01 -1.187018454003688550e+00 -3.015509222213441642e-01 5.287775256540848678e-01 1.815812555118255345e+00 7.914218940674574432e-01 -6.507444693083674903e-02 1.250914753217986508e+00 2.597856496406892868e-01 6.636625058233018570e-02 1.181818552346822093e+00 1.215889211040245943e+00 1.252144014479816825e+00 -3.341040948686019529e+00 1.410518268276457654e+00 -1.356881677685984666e+00 -2.650775453579334306e-01 1.154308784190967163e+00 4.067584188297616588e-01 -1.155724873829724997e+00 -1.488630432740805920e-01 -6.428365721327572446e-01 -1.121072928499402988e+00 7.013138661456838063e-01 8.553472493270973809e-01 -1.520939929661402623e-01 -4.915598316139667134e-01 1.512384345414547471e-01 -6.718801339966935515e-01 3.144386807246694615e-01 1.254443986200745487e+00 9.788881385348756625e-01 8.644968714103808960e-01 -1.001666031307619997e+00 -7.341011110950583785e-01 8.487366511954270720e-01 3.108707184970533818e-02 2.358308908568729767e-01 8.314088017707276235e-01 3.830396882040151274e-01 -3.513800788984406398e-01 4.056647588410907668e-01 9.145029720766602033e-01 -3.429007476914363584e-01 -4.472187638595964132e-01 2.297938863438438784e+00 6.165539992532016456e-01 -4.202129941806738156e-01 4.488307396209896827e-01 5.256817554532319248e-01 5.252530102830917924e-01 8.450648996169159155e-02 1.130079814316244491e+00 7.696688045093651453e-01 -2.369584824085650132e-01 7.591666817985271987e-01 8.908799645638307285e-02 2.670810674499354276e-01 -1.738125499555627784e-01 1.244600148727781797e+00 5.398332199843059245e-03 8.260328734644424298e-01 -3.726406197893453176e-02 -1.711006966279156938e+00 1.075741001694114685e+00 -5.973905283878249151e-01 2.569019879568123499e-01 -8.020836868651001206e-01 1.457145174904938278e-01 -8.536950432363081820e-01 3.875441444131543234e-01 -2.484988655236711752e-01 -4.016186707552237278e-01 1.388888489609618193e-01 2.439741364245931188e-01 -1.036679919936604799e+00 -7.464610465195654632e-01 -9.430940546206514341e-01 -4.268072187544243445e-01 -1.464465333549667403e-01 -7.074769679476433648e-01 -6.638966303696745008e-01 4.188973512315339320e-01 1.836607348689202335e-01 4.527271770533006778e-01 -1.555441367933506180e+00 -9.761066077967024412e-01 1.016402038926295326e+00 -7.701837610383504007e-01 1.373931711367382791e+00 1.612311533027093846e+00 1.184343997203636117e-01 6.266700013060356733e-01 5.082852311600001560e-02 1.272953865494151016e+00 -1.909409230190980411e-01 2.047071152402463401e+00 -3.159573221443128799e-01 -1.365689066249615058e+00 -2.029651308924921960e+00 7.711846854440451704e-01 -1.119375004223388759e+00 2.406979287423818725e+00 -1.091927927925988362e+00 1.146512392222185373e+00 -3.585132290041685987e-01 1.844580325660569731e-01 5.612383484323170135e-01 1.535237834731024043e+00 -3.501522835710936810e-01 2.620406050953349553e+00 -2.423268061997886358e-01 1.530161157996583920e+00 6.675440134243464385e-01 8.243220520833397513e-01 -9.660882376593318277e-01 -1.077451854653319607e-01 -7.736474553336850635e-01 -7.183363152781778449e-02 6.873261443034073270e-01 -3.401066066320341807e-01 -1.222530234629551460e+00 9.967582448012671792e-01 6.665003292197014817e-01 -2.365920472931296314e-01 4.951499072768308918e-01 -9.767899482625367336e-01 -2.272897077734127302e-01 -1.556182119264549191e-01 1.348643357381709984e-01 1.240154134275051945e+00 -7.043470647146177210e-01 -1.806161829695913212e+00 -3.586337107505437327e-01 -7.797425042456146427e-01 5.169606294518924033e-02 -5.247150374083964230e-01 6.608361752431767266e-01 5.268002616036758790e-01 -4.833079631944854735e-04 2.622580081239113681e-01 -1.765817698797103874e-01 1.490096138798954230e-02 -1.207955326635355542e+00 -4.944380866793506857e-01 9.905713784516873011e-01 5.265844078564955177e-01 1.375166557696930969e+00 -3.157670872235965320e-01 4.221940447636344795e-01 5.686195023925888492e-01 1.842344251791992793e+00 1.283347242108186792e-01 -8.146059107415885014e-01 -7.222366828532077454e-01 1.552921054389269306e+00 -1.440031741741975679e+00 1.184342646976686009e+00 8.371565322234382212e-01 -1.504536489632996021e+00 -2.231458250680137811e-01 -1.553278511470672085e-01 -1.139769420529630484e+00 1.941251727412197925e-02 -1.062592125975685420e+00 1.084849473147268650e+00 -1.483483640886559263e-01 -2.204845401910090763e-01 -1.007761776531840070e+00 2.154964785982775299e-01 -2.398109100646494407e-01 -9.704443174288944762e-01 1.027561314376288282e+00 -2.223918918659870680e-01 9.610135917512633297e-01 -1.414376009416348223e+00 4.677815236048227798e-01 3.635752030131110812e-01 -2.150274006517735870e-01 8.714281172853453883e-02 -2.747661700593203582e-01 -8.281737644109983254e-01 -3.087747938505976952e-01 -4.729203143824697343e-03 -1.001424903525643395e-01 2.394262265394272671e+00 -8.345363130870832036e-01 2.330537408822524192e-01 -8.467806139268031496e-01 -3.145159177509789239e-01 1.134917251681877071e+00 3.909508889952780231e-01 1.548029797958075715e+00 -2.731400462688898245e-01 1.618469723168302510e+00 -1.439018838927337562e-01 -9.764154150808694865e-01 1.239530744925054329e+00 -2.831909283439668773e-02 -4.345650790483777115e-01 -8.475971046991535029e-01 4.664760185549224336e-01 1.255737883631307950e-01 -3.910591964985727920e-01 -2.249153598047845259e-01 8.068825882236433378e-01 4.176345724261675274e-01 -1.280152581755594321e+00 -5.163446679923570058e-03 9.029406886507251873e-01 -1.350471893648109933e+00 1.269362363969824166e-02 9.548469375734215392e-01 1.000140627409165789e-01 2.173266738601713932e+00 -1.158840328046458978e+00 3.310402853737169360e-01 3.813058811880276622e-02 -5.234256640875438737e-01 4.674788883900510283e-02 3.553752180447917741e-01 -2.374475220483727167e+00 1.671328187282443145e-01 -1.553122547427816302e+00 -1.518646174425434703e+00 3.583888051339376157e-01 -9.716995271323752847e-01 9.112471440639348108e-01 1.754336350864173916e-02 -2.154770571866230222e-01 -8.433364536953484869e-01 -4.213005235159579809e-01 2.197042824440267883e-01 -2.007353361995715790e+00 1.111489407125061835e+00 -1.673213197272533703e+00 1.067825431995605090e+00 1.545455629923501384e+00 -1.525590489974690600e+00 4.856990462331303715e-03 -1.293044080714347510e+00 -8.804215019064748349e-01 -7.879509206718994241e-01 8.855485530660690552e-01 -3.433573208937187871e-01 -9.778270495435480436e-01 1.829183731163368520e-01 1.419265372192032970e+00 2.859244981281038878e-01 -1.517208239811489889e+00 1.193041419911676781e+00 -8.132514209235297553e-01 -1.937426184873554114e-01 -1.323247388343832487e+00 -4.937400369469568950e-01 -5.474409850547115042e-01 6.186644107752139465e-01 1.282816343861078678e+00 -1.099840230362732152e+00 1.536276071354968076e-01 -1.261830943578898800e+00 -2.203728530602083457e-01 1.314923922824515534e+00 -8.043128642496175651e-01 1.808208380591918019e-01 6.142258421945868685e-01 -1.976489105170594174e+00 -1.029581958687868726e+00 -6.179618518359141222e-01 -1.970158814852191798e+00 8.813335305141670184e-02 8.614010045355898759e-01 -8.335948184743076084e-01 -1.140776962818957907e-01 1.205777554036929544e+00 1.571598722866517917e-01 -5.071978655732863883e-01 1.153429804449738860e+00 -5.705217436307381540e-01 -8.880748879605216972e-01 -4.088909477312215324e-01 -6.413968199283656690e-02 5.322979276246198044e-01 1.361592193025268627e-01 -5.232413026386772970e-01 3.886769708133600010e-01 -6.035494129490226456e-01 1.712731775439734760e-01 -9.477114362250987911e-03 1.037038697255207309e-01 -1.702862846861236124e+00 -1.398653041766141136e+00 -6.499851904461680097e-02 -1.326468483346611382e+00 7.220573012811927205e-01 -2.429704835941234320e-01 2.408944386612675848e-01 -6.029600727234850632e-01 9.958687123777641981e-01 1.215237261984115191e+00 -8.810801351103920709e-01 -6.925251248977014606e-01 -4.944156251116263445e-01 2.425060913711056254e-01 -1.805867478137262783e+00 1.673102480947517234e+00 1.695965562632383294e-01 1.233814404016801147e-01 -8.156653377169804653e-01 8.945412550581411937e-01 -3.976817559670017821e-01 -1.451116170598361288e+00 9.408412161174554145e-01 -4.672622161287411369e-01 2.011879455719824961e+00 -1.571888666145241200e-03 -9.255415402722645402e-01 -4.202553123116822831e-01 -8.963083606492822097e-02 1.573115108237250093e+00 -2.448791894104939137e-01 1.047205880677957612e+00 8.693840813769003750e-01 1.278033876687455495e+00 -6.340140070659217031e-02 4.188913062246022445e-01 1.797530006198497565e+00 2.799246707788410546e-02 8.038854353496113214e-01 -8.448907907509394244e-01 -3.121798582549386095e-02 1.560304351277562729e-01 -6.448584366359044751e-01 -2.363257596582807540e+00 -3.755740302685218190e-01 5.113089663337728741e-01 1.187484882809072495e+00 4.122203922875312121e-01 -6.205621612638682061e-01 -6.212243444260924230e-01 -1.542411421359451307e+00 -1.074103608695738510e+00 -1.427823086987313195e-01 7.479027879624770003e-01 -1.508362535945506622e+00 2.374903104779315377e-01 1.645931141432885658e+00 1.671826054646743109e-01 6.558081490492824461e-02 -2.214960353902509921e-02 8.552603026290855892e-01 -2.551914242474748296e+00 1.114957297648796919e+00 1.205730518302065846e-01 -2.114470704591713268e+00 -4.578785009817482599e-01 -7.038737006740651836e-01 -6.729497618647758417e-01 -1.648539171414971083e+00 4.826554959868717964e-01 6.644239732269004682e-03 5.024933117547235595e-01 3.060788957055358139e-01 -2.326068859444956338e-01 -7.866324143458619522e-01 1.113157733836957597e+00 2.474700038726246332e-01 -7.673949612127484166e-01 -1.273066252578612501e+00 2.230103649306019731e-01 -3.863349832958642288e-02 1.227989068230586733e+00 -7.424486619465856529e-01 -1.269124188947288845e+00 1.247040389201675703e+00 3.406231635354147746e-01 7.335640605781399426e-01 -1.106062004540821375e+00 7.917491533136900017e-01 1.476112248876051192e+00 5.510028053092717037e-01 -5.550586188812163257e-01 -6.103832354811133259e-02 6.774610018321423066e-01 -2.075028044859325016e-01 -1.209080520774181267e+00 -4.875955629903057191e-03 1.643813539463695461e+00 -3.412072171308882518e-01 9.851095482073362053e-01 1.383839481721273801e+00 -1.822961406289321573e+00 8.597431013658605181e-01 -2.514740700241996918e-01 3.090956860181673926e-01 9.940038783711327985e-01 6.603380377021882408e-01 -4.390040975877396168e-01 -8.176104305038591757e-01 -2.656780754597519723e-01 1.940742192655571796e-01 -4.580877099793504992e-01 -9.551656400795517643e-02 -8.223877885793504094e-02 -5.621969671638221699e-01 5.125641031101391132e-01 -1.034701942520810825e+00 1.845017815585135723e-01 -2.857023414894829250e-01 -7.863171851218964115e-01 1.227420512277235254e+00 2.435146162080770449e-01 1.107194072375792260e+00 7.593099280937418705e-01 1.056288007870719303e+00 1.831848560230478484e-01 1.134920428794084613e+00 6.698198801856681817e-01 7.377151101857686299e-01 1.289556193354242319e+00 7.685532122604117333e-01 4.892633667051331514e-01 6.822259762607050249e-01 -3.951602859884484897e-01 2.835694634540835146e-01 2.264136334034124509e+00 1.647977030721862468e-01 1.771810617939467425e-01 -8.218749044123148106e-01 4.927601874732542853e-01 3.757823277822599506e-01 7.365493797842627144e-01 1.872299766646973396e+00 1.979293883939895027e+00 -1.227776448825199873e+00 3.193770223473685332e-01 3.862353481260856203e-01 -7.074146814153147167e-01 1.221775236848930080e+00 -7.079609628399517740e-02 -4.403227880466065725e-01 -1.210262857381027679e+00 -8.615611227133327388e-01 -1.076004573355742400e+00 -2.334270144439009875e-01 -1.258451190708526957e+00 -8.116031540850490722e-02 -2.934424611599769639e-01 -4.848025002482893031e-01 4.310605590273501320e-01 2.288233324138565228e-01 9.170021182795388137e-01 -6.054040219656136278e-03 2.155343098931544077e+00 3.986055544996651712e-01 -6.373354063449062634e-01 5.528525024173323171e-02 -2.064977795092464430e-01 -1.527747679674921644e+00 -6.864303245623957217e-01 5.119290369976212673e-01 -4.153824462632401682e-01 -9.980352430510331940e-01 8.304190591721206660e-01 4.631612583186646703e-01 1.469029721616224027e+00 -6.645242947394756072e-01 8.530060864630530926e-01 8.753080694648828208e-01 -1.514184081885687316e+00 8.301010130627944905e-01 -1.216673686217271816e-01 6.396403036776083795e-01 2.092648083701138528e-01 -4.860126777343806714e-01 -1.427510334188333507e+00 1.024916483136389278e+00 4.264014368096187280e-01 9.848081556202793740e-02 1.600333355428835924e+00 -1.553003762100493956e+00 -1.099654240562856211e+00 9.007838114369541849e-01 -7.592482953816483970e-01 -2.872384636137687575e-01 -1.495027584471313453e+00 -8.625555078499001771e-02 1.325252627112996351e-01 -6.079373985158944768e-03 1.222829943957138399e+00 1.907302777568874008e+00 2.807093698770507517e-01 2.212280020164888672e+00 -1.640012739903804195e-01 5.315717419044337921e-01 5.152925388399465234e-01 3.782316652222151437e-02 2.880142936853714031e-01 -1.258081573568482714e+00 -6.892722778163927755e-01 6.015102272092476277e-01 -6.456507846188058730e-01 2.155126450924013670e-02 -4.346774850225720299e-01 9.517876551063934043e-01 -2.014007925129793208e-01 -4.850523102280817622e-01 -8.342622652343101297e-01 -1.278953608463544667e+00 -1.324002446355851959e+00 5.852798433916618359e-01 -1.011801583229960944e+00 1.571987156915025663e-01 1.849762639579216161e+00 2.598711679335141689e-01 -1.142534911895592531e+00 -7.908065496704753672e-01 1.211370518328520163e+00 1.667182063516986501e+00 -1.347455781720394152e-01 5.216447943952537969e-01 -1.091281966705800327e-01 6.764260797323339014e-02 -2.788987602797818877e+00 4.350465647088210264e-01 7.714556780967993799e-01 1.363394309454365738e-01 1.282228103069688041e+00 -2.608764333762886856e-01 -8.577813617109336652e-01 3.781483374880303394e-01 -5.449409244274069364e-01 -6.218394844493663198e-01 -9.663334923352490113e-01 2.797133099418812052e-01 5.423506665023691831e-01 -4.872763430290904529e-01 5.049129027014966908e-01 -1.366974683935247639e-02 -8.295240165788536624e-01 1.061512519042951741e+00 6.357866343007491094e-01 5.188008395635304026e-01 -2.157899588011112924e-01 6.249432716606155847e-01 5.077093818855763496e-01 -1.601927767564058080e-01 -1.656000053281810602e-01 -8.957618916990244262e-01 -3.866031459310846907e-01 1.104288322191961269e+00 -1.753216334436755508e+00 3.921474714068343692e-01 4.111128673206936868e-01 1.377357950349041404e+00 -2.691803599545993464e+00 -6.863600491680164895e-02 2.429557741475064425e+00 -8.737518313513596979e-01 -2.415497900106750251e+00 -7.083059823587228854e-01 1.991378982148216126e-02 -1.272100477983113986e+00 2.632963546647471564e-01 5.615457606728421203e-01 2.555088236707192983e+00 -3.056011729079073813e+00 1.674980296816854120e+00 8.553971098995709621e-01 3.740800839167915948e-01 1.562678343613275844e+00 -1.135359475201398238e+00 -1.724609411453829066e-01 -1.467912651228633125e+00 5.350967572493069840e-02 -1.428989618719995747e+00 -5.465222967254869113e-01 2.827863927413260536e-01 3.903876031227574983e-01 -6.441090215536436903e-01 -5.449937666775082207e-02 -1.306630156083298910e+00 -1.355415811952691785e+00 -9.803084167570049745e-01 -1.006317697405074263e+00 -6.028836360581336651e-01 1.818364843668587028e-01 1.531513819316235314e-01 -2.129983321316042122e-01 -1.338275768968687274e+00 8.365969329023303924e-01 -5.494685274290806998e-01 -1.177496813170401113e+00 -1.117811275600134380e+00 -7.053274676608751736e-01 -5.181369845492994619e-01 2.214290027306355657e-01 2.918360555085803762e-02 1.786612932490617034e+00 -2.215126112780237744e+00 -3.151085472489676964e-01 1.314019559839527895e+00 7.903928850053537625e-02 -8.644992394132429148e-01 -5.639721661419658805e-01 1.451384796525828635e+00 1.447919310859118402e+00 1.625871982826282980e-01 9.550612319401037276e-01 -9.415198274593478134e-01 -3.881648205473264279e-01 -1.268716121105505579e+00 -2.066926102660249509e-01 4.154870750048430539e-01 -7.028160014962325786e-01 4.371412143882808521e-01 1.072607145754931768e+00 -7.591402432635974140e-01 -1.863200319756303402e+00 -3.202688636052282711e-01 2.833686023409585086e-01 1.268383628136603658e+00 9.180803716327926578e-01 4.460954286133346214e-01 2.776264952585382195e-01 1.373431275543432806e+00 6.733797260851829281e-01 -3.067885413417810805e-02 9.561154919878688263e-01 3.189719222822355316e-01 -3.627570043697234126e-01 8.041200162932982121e-01 1.128354596897952256e+00 6.829660789398447340e-01 -4.774766031408597122e-01 2.219045072290818932e-01 1.135578704104831749e+00 1.402726531347284089e+00 -2.315946383566750200e+00 1.883311935606484522e-01 -1.642338635631685362e+00 8.610628456797239094e-01 4.043508242635532324e-01 -7.329539079132608714e-01 -4.869215395869148089e-01 -4.102841135348562762e-01 1.300824715360374473e+00 1.611019361253062998e+00 -2.310568769581373416e-01 -1.745817442995272195e+00 -8.816144570582344908e-01 4.675187031937691473e-01 -1.574367930262462245e+00 2.618119522249788833e-01 -5.738536976343232565e-01 6.303687159792640271e-01 -3.024682151834741650e-01 8.115540183862546275e-01 -7.705037351055973316e-01 4.056297727646064333e-01 -8.129897780478816116e-02 1.289456784079909824e-01 1.487203711848172683e+00 9.882774545239014774e-01 1.137581092264934979e+00 -6.464843694522451889e-01 1.368680317397771518e+00 7.623718394249805186e-02 -9.951993770905764869e-01 7.667613404665742927e-01 6.663386720119807149e-01 2.059712383552419479e-01 1.937192179997494046e+00 6.361554266025736259e-01 -1.295171069002884756e-01 -1.051505419642063954e-01 6.257024652511047336e-01 4.900731189940881194e-01 8.264390080530351623e-01 -1.380075822823137344e+00 -3.019588974454137986e+00 -5.847322547149057526e-01 -4.536499550322611873e-01 6.469661740278754847e-01 1.315596945110984184e-01 -1.306091052611571213e+00 -1.047653027175929230e+00 -8.555297557462805680e-02 -1.511300903618766567e+00 -6.079363324806873470e-01 -1.871297705686632673e+00 4.521371338785818983e-01 -5.633862142954176866e-01 -8.009930645302509866e-01 -8.173755837046283723e-01 1.107269696935676340e+00 9.441745273530951499e-01 1.006238211465296795e+00 6.945460792730022703e-01 2.444298453098310842e-01 -1.447698337958253367e
[truncated: 3,649,711 more chars]
