# Supplementary material for: Bayesian inference of kinetic schemes for ion channels by Kalman filtering
Source: eLife. 2022 May 4;11:e62714. doi: 10.7554/eLife.62714 (PMC9342998; doi:10.7554/eLife.62714)
Supplement: Figure 7—source data 1. — Each of them has 10 ligand concentrations. The number in the file name reports the amount of ion channels in the patch. [file elife-62714-fig7-data1.zip › 6000current.txt]

-3.248808030521153078e-01 4.006725112936588840e-01 -1.084358608741652574e+00 4.532410188316468580e-01 -1.642391820866827556e+00 5.040676715772701710e-01 6.061334550413761679e-01 6.442996730787564630e-01 8.508261848665520377e-01 -9.725269348516747403e-01 -1.888160087262012343e+00 1.481292709787793260e+00 1.850821487114714392e-01 2.144533383931648718e+00 6.307337265720938113e-01 -6.311611099219547327e-01 -1.395535638009854695e+00 3.702712751348621878e-01 7.993544158256812304e-01 7.274727376687936120e-01 -6.267016321728822170e-01 4.548532492698462715e-01 -4.426091242718014351e-01 7.629522716385453984e-01 1.659943149805301221e+00 7.672416309093028908e-02 -1.304087024757830449e+00 -7.675229440667821201e-01 8.411113157951716213e-01 -9.598759527119024026e-01 -1.416171368054269353e+00 -5.150997107527235386e-01 -8.754189919692493271e-01 9.645060355618820247e-02 -1.074054422442384915e+00 1.920259507099375262e-01 1.282588467804075316e+00 -2.297989127475660975e+00 -1.037206977524885554e+00 7.149090344566541577e-02 2.468022840519044969e+00 1.296161819437231300e+00 -6.972492276500845410e-02 1.021193703162027511e+00 -1.866749857486868835e+00 -5.194472539067823691e-01 -1.185147528015139562e+00 1.294537338184741815e+00 -2.610083537995680381e+00 -1.899495603172295377e+00 1.963644543134811737e+00 -8.393150241517711718e-01 -1.006007540725448735e+00 1.412567962214952288e+00 -1.371443236842266433e+00 6.618322321679779296e-01 -5.294163586199334137e-01 -2.458091235625487592e+00 2.461633209224921792e+00 -4.505491211081233960e-01 -1.073127055183619394e+00 6.977160709741693223e-01 8.328880853762541392e-01 5.365807064484620081e-01 1.682738635048446785e+00 -9.874417779994625333e-01 1.719752609656695908e-01 2.315579163180311040e-01 9.894341076018859926e-01 -1.717564829104542556e-01 1.005673762546337224e+00 -9.969428407387580515e-01 -9.094435394129480876e-01 -1.107208571326586399e-01 4.409187275767101899e-01 1.715559607449033352e+00 -1.004082157665318054e+00 8.818748901757302860e-01 -1.432711893038151496e+00 -3.382241293116900471e-01 -8.864727437296686663e-01 -1.403531254553719743e+00 3.868670011956018007e-01 2.467027812347921678e-01 -1.750720578741086220e+00 6.295252111731346190e-02 4.883869966864792245e-01 -1.474334988029646576e+00 -7.137934255939193395e-01 -2.785465510720330218e-01 -2.204359438550310468e+00 1.517597988844196166e+00 1.755336842462021263e+00 -8.668329035197428478e-01 1.474797349649450195e+00 -1.767762346978902555e+00 9.287492268480631585e-01 7.756768137944195507e-01 7.478602194226798838e-01 -2.048408163101064439e+00 2.196783679753550600e-01 9.500484643620659142e-01 4.385860828105947462e-01 1.420871235069224303e-01 -6.641252078175178264e-01 1.543807626816912970e+00 -7.822545075543260173e-01 -7.295072645284912394e-01 1.005358581677968516e-01 8.914831671550522696e-01 9.121033529987458699e-02 -7.382546640350161615e-01 1.668723422646025967e-01 -1.469207453530325891e+00 6.254317404647043999e-01 2.002381341311035179e+00 -4.154239142046806110e-01 1.628124481419104930e+00 -1.480535227308164226e+00 -1.277753831820907626e+00 9.994452656662609069e-01 -1.509398935634086170e-01 -6.769537245433933093e-01 1.089855609722614332e-01 7.260086031660865080e-01 -1.541660182032335680e+00 1.140229830625080210e+00 -1.555292023746692953e+00 3.070162792227699722e-01 -4.806697998612692591e-02 -1.666156224704812838e-01 -3.605735719328211353e-01 -2.490548107920791676e-01 1.466987092484010713e+00 1.009148652017027192e+00 -3.774924544477938904e-01 1.083777533726659303e+00 -3.928907074383664044e-01 8.105999934007329655e-01 -5.811571723391816269e-01 -6.428852213116306169e-01 1.130307255430823832e-01 4.211139689767721128e-01 7.833757737666738885e-01 5.258783940663142378e-03 -3.160742931899834240e-01 -1.303784673928816806e+00 9.776440426722664556e-01 -6.200683139721873127e-01 -7.937785093556243288e-01 -3.887179197436411160e-01 2.739638860767354411e-02 -2.132983580456433437e+00 2.408630345580078935e-01 -8.132882640637841831e-01 1.598199780997758834e+00 -1.728060254724065992e+00 -9.285298465739884044e-01 -9.776190360209803254e-01 3.322464888665291882e-01 -8.966400787407745598e-01 1.276695703458807118e+00 -2.309533714366631685e-01 1.896377488259044786e-01 1.126290987757260442e+00 -5.142854496506208406e-01 1.304363998470182029e+00 -1.968210234090379984e+00 1.632973660581017172e-01 7.308397459671209240e-02 -1.229016105157479943e+00 -8.951226090814257130e-01 -7.388684912752048195e-01 -2.337511358320762067e+00 -2.307375337611603516e+00 -1.061691466481369028e+00 -8.656819473853024638e-01 8.415873996892004882e-01 -8.628605049809444649e-01 -2.113307829748703182e-01 7.900467685878279633e-01 9.581866834933312482e-01 -2.361354490105817661e+00 1.565400813890523990e-01 -5.657143517234065888e-02 4.960726485726844603e-01 1.224380615248691351e+00 -1.067487974055596700e+00 -1.238169927626846661e-01 -1.116273842393267657e+00 -2.904608945778451301e-01 -1.706255970750559792e+00 -6.849536970913960854e-01 -1.478910546769808931e+00 -9.310680422788429889e-01 1.112269399347920018e+00 -2.054336899818946627e+00 1.596280046863966535e-03 1.501215677344547583e-01 -1.412209042195143427e+00 1.149154821515322888e+00 5.073959486064653079e-01 -5.207944294490869375e-01 7.310848971548168651e-02 9.371117724559745454e-01 1.092651603687903483e+00 -1.627075776037249399e+00 -1.189357516438189072e-01 -4.283037765013715248e-01 -9.164997926400272332e-01 1.176425148232067147e-01 -8.533213057785737909e-01 9.363300953279950489e-01 -1.803747473875386031e+00 -5.899707750926457273e-01 -1.989976323635055611e+00 1.237644641185543071e+00 -1.001021671279018976e+00 -1.131620396251656224e+00 -1.225102977946699534e+00 -3.338871829237730071e-01 -2.305819399788453072e+00 -1.106568092501286626e+00 -1.519340087464059241e+00 4.438741047901972325e-01 -8.478249596333896632e-01 2.784317578742215304e-01 6.930036968416702914e-01 -3.723348349825482406e-02 -3.728075353609516807e-01 9.625810424952234712e-01 1.102053419551544122e+00 1.157565823269771088e-01 -1.122561227309659460e+00 2.938619716831060158e-01 5.615776465531511219e-01 3.189490793139426739e-02 7.374749390872232802e-01 1.854164176848220047e-01 -3.283254906412154117e-01 3.287585251373961737e-01 -6.855451530123747583e-02 -1.666983228103512127e-01 -1.086547942890054297e-01 2.856421557908750963e-01 -1.985082856591050549e+00 -4.711113215894486839e-01 -1.213238954949887427e+00 1.457828818888121880e+00 2.524813304025976812e-01 7.313118205392614701e-01 3.138722584849675257e-01 4.864255705635138205e-01 -5.696059239952979691e-01 3.676737698228365603e-01 6.522535416964611032e-01 8.458318945342530037e-01 -1.002607157916119540e+00 -7.863236551933414642e-01 -9.564061533576272423e-01 5.135087150580410764e-01 1.072587561242578508e-01 -6.973178760074242311e-01 5.318884487978395859e-01 -3.787030554595277043e-01 1.112822205633114958e+00 1.092873710863668135e+00 5.910713726313113758e-01 -4.717041528484655633e-01 -1.673292941679656920e+00 9.819063732216881668e-01 8.452606906640824924e-02 -1.244616037391162777e+00 -4.745315287467268689e-02 3.547047866007976835e-01 3.864151337199045466e-01 3.098907072879921731e-01 2.911469974325341936e-01 -1.584749927347557652e-02 1.461523699965513734e-01 -1.165461202204782998e+00 -8.297950952010111347e-01 -9.447848933333544696e-01 -1.151889301860978376e+00 -1.539491443737218024e+00 8.331869024601556983e-01 1.118063819363760286e-01 -4.920794498956377466e-02 2.220460642983156152e+00 4.930705928152801509e-01 -6.018776825706833034e-01 -4.392713195333742271e-01 -1.405440306740238565e+00 1.719182378394596977e+00 4.652148269185174545e-01 -6.506699926739502315e-02 -2.725091478935368766e-02 6.529739605865754193e-01 1.583975567160448961e+00 -3.781493191480281846e-01 7.635866130503317362e-02 1.810363413345858485e-01 8.481032498357748972e-02 -1.722419974516269103e-02 -1.775198456135771874e+00 1.512662359205869222e+00 1.870129060450053393e-01 -5.075248581653678537e-01 -4.703724650143197850e-01 -4.519350419294397847e-01 -1.188835674791076658e+00 2.121290465272231418e-01 1.185181251380333922e+00 -5.758700785748183115e-01 1.420736433047423031e+00 1.961041016812437032e-01 7.840202007175027799e-01 9.269796928365608979e-01 7.090687996098841150e-01 -5.216988057379597921e-01 -1.367329953116852292e-01 -1.653602642759905317e+00 -5.801877987273577064e-01 -4.387200586547719272e-01 -1.861883347220429086e-01 -5.383012206044489600e-01 -1.284462894601484440e+00 1.774739198622823921e-01 -1.389227329466623084e+00 7.832363922398478673e-01 -1.156123070435860045e+00 -1.543329117176626353e+00 -3.997865037269364152e-01 7.438694189140622193e-01 1.055760647478833247e+00 -8.001836827589483558e-01 2.670219058835987536e-01 -2.049642614306131649e-01 -1.023514556095779904e+00 1.706201529429488772e+00 -7.948973439197489776e-01 4.081952418346889710e-01 5.236868588909017186e-01 -1.632752232216336363e+00 1.330366148533051573e+00 7.567216091350768836e-02 -1.237945311115712155e+00 -1.189554667492185303e+00 -6.400858363040184962e-02 -7.056717545230257738e-01 -1.241100302278586864e-01 -5.000821588369005338e-02 2.494830944736516343e-01 -8.653631585713579266e-01 2.708297354417442016e+00 1.681663324518401614e+00 -1.113499600146140162e-01 8.199593126454651770e-01 2.135932437127436856e+00 -5.129551278570393391e-01 2.059973369039580060e+00 4.507500168805952945e-01 -1.120184711365103253e-01 8.387043052921295816e-01 -2.267393725493492163e+00 9.378900217106779236e-01 -4.479019907166740810e-01 -1.767456360877952409e-02 7.064246521763847264e-01 -3.450482223506453061e-01 5.044933759761962566e-01 1.712816598586785144e+00 2.529658839890289862e-02 -1.250767323679528920e+00 -3.754454647061276074e-01 1.710852994798866877e+00 3.161168773179574565e-01 -2.689100891304617713e-01 -1.415760322350227307e+00 2.457797167260938054e-01 1.041962743159503990e+00 -5.975019085264238194e-01 -7.278029703563640984e-01 1.079050858516099387e+00 1.464844060003053450e+00 2.396771141599428057e-01 -1.119730679692430231e+00 -3.231886293289678441e-02 8.533685101454773214e-01 -2.145157920051863343e+00 -8.867882755732436895e-01 4.946128846723632511e-02 5.516819788257367740e-01 -4.734085688357762139e-02 -5.837222749212410688e-01 -1.477099884868041890e+00 -2.935364770543669177e-01 -7.101818028711796016e-01 1.501425728442038698e+00 7.928298798494913813e-01 1.148952176396309532e+00 1.205155567583440446e+00 1.752444010365471483e+00 -3.451885514545407485e+00 -6.320169431752610256e-01 8.896607564701715098e-01 1.056832532349570725e-01 -7.702253647728194430e-01 5.379788302786444598e-01 -1.311751371025946522e+00 1.493755266861314546e+00 -2.937053470495800678e-01 -5.855800393450989461e-01 1.069341809599373194e+00 -7.089332128045641168e-01 3.954179206051425255e-02 9.225262408597987296e-01 -4.466638639446274262e-02 3.127976415872094074e-01 -9.339061512144701815e-01 -2.428261600902701378e-01 -3.773759934736353738e-01 -1.169375513268827937e+00 -5.659520251966332349e-01 1.625422071143850511e+00 3.255485023934524547e-01 -6.940261154879738825e-01 -8.607849068477826382e-01 1.308782931253710480e+00 -2.495227894742026553e+00 3.917191662114084538e-01 -1.119020588223013313e+00 -2.012722526379687515e+00 2.714482049267522012e-01 -6.909871551656233957e-02 2.822300576955951712e-01 6.066972505019929685e-01 6.473207611529754324e-01 -2.335660060421484996e+00 4.036998005397942624e-01 1.096116238617923733e+00 -8.183750813078313202e-01 6.374446654684734481e-01 7.405028634195819359e-01 -6.533965285216510877e-01 -7.185559084164109267e-01 1.216477139093089105e-01 9.682349475788929460e-01 -1.208455571600277390e+00 1.188906397576646512e+00 9.645431477531359876e-01 5.973565523761973362e-01 8.671991448831627425e-01 -7.210423528623474132e-01 -7.405784513074945563e-01 -2.332600156187191853e+00 -1.285225243414640506e+00 -8.985670394838926045e-01 -6.827266371028480885e-01 4.604889511271108571e-01 7.196965249331701564e-01 1.149639659645323997e+00 9.614195556925115849e-01 1.190314936872366447e+00 -4.022708311006827075e-02 -1.563021733649138323e+00 1.893151970273709156e-02 1.727890449346606072e+00 -1.151376695848203680e+00 -1.896553833448602733e+00 -4.387578485046646493e-01 -1.601479857345311231e-01 1.262686737916588919e+00 -9.942870060932922360e-01 -2.011036028285334343e+00 -1.103855914187686471e+00 -8.713926021351083850e-01 5.190166000701571664e-02 -9.460581340983389986e-02 -6.871423253548267773e-01 -5.219377766587398604e-01 1.655160409200426286e-01 6.726030555552354739e-01 1.553224828241402511e+00 1.394016296744245764e+00 -4.330616765209729935e-02 2.122746716160005265e-01 -7.837745769268847917e-01 3.042288268732072920e-01 -5.136554131298234349e-01 -4.120741006370388648e-01 -1.249431964187890098e-01 -1.775182019940662492e+00 3.125387191926996822e-02 -8.135043962829150432e-01 3.065910327950069347e-01 -7.917755921544089581e-01 -4.013920618450528277e-01 3.754104212857258815e-01 -1.919124248133587396e-01 -1.431805109652500407e+00 1.012156196867353364e+00 -7.323863139036277184e-03 1.067757843342936885e+00 7.363976139378001218e-01 -1.288853538365427820e+00 8.221100195971372537e-01 -1.943415578186592718e+00 1.455581277995546374e+00 7.942042158048260303e-01 4.165548116741075724e-01 3.933948094411162111e-01 3.460210931635794296e-01 2.306316295066602184e-01 -4.619029395265609739e-01 8.258756085566751892e-01 -1.139400720902703723e+00 -1.437388831185471838e-01 -1.465813791341015644e-02 7.608818634830836203e-01 -1.155609856197603147e+00 -5.014170959635771974e-03 -6.497141964279772031e-03 9.746894883480244909e-01 -1.597497701928523028e+00 -4.248041606591418939e-01 -7.368431032661874047e-01 4.886565595037322129e-01 -9.439751260965262292e-01 1.123962547887933816e+00 -1.313053313043402559e+00 1.711656848727389768e-01 -1.340365868146584427e+00 -2.486309227295777913e-01 2.187905920894673770e-02 6.557472563314071801e-01 -2.160153561192085150e-03 1.422958054323218313e+00 1.582930758329756715e+00 1.714332802305123193e+00 -1.118670106809036113e+00 -6.527886161323738223e-01 1.237543157410289973e+00 1.295312533636004959e-01 3.825846995128959760e-01 -1.064770852659896461e+00 -6.296123209097066464e-01 -1.481011709763826456e-01 -5.512316683503343251e-01 1.207406769880137842e+00 1.567330114133111740e+00 5.777883555224360146e-01 1.889613814303074957e-01 -1.247454306130774682e-01 -5.606719041391180491e-01 2.494139966311798851e-01 1.228582115277026210e+00 -9.545858656765351391e-01 -5.097024095999211912e-01 -1.732584538297564203e+00 -1.229271769979664447e-01 -8.787080194959608903e-01 1.778395968217818812e-01 1.166965524817917377e+00 -6.631423461925567420e-01 3.798768818432433081e-01 1.713919267439811600e+00 6.958126137196075645e-01 -8.104512900899125682e-01 2.625460099686710791e+00 7.151684043697033033e-01 5.513381857716935786e-01 -5.270997128097382016e-03 -1.665695208199071464e+00 -1.043549588904919112e+00 6.727761641676019422e-02 1.653854251464657699e+00 -9.385187444373114252e-01 4.055656258631508693e-01 6.115676830887105675e-01 3.738825457451070422e-01 1.565457116898126166e+00 2.152205661223272948e+00 -1.278464604927222581e+00 2.410633398137572991e-01 3.854769342696966472e-01 -1.215548025653650832e+00 -2.653737133241001467e-01 -1.029058674243176971e-02 -1.138820235926893520e+00 -6.339635705534846233e-01 7.825168093520797896e-01 1.409421339350958702e+00 5.743085537619939673e-01 -1.912701040679908315e-01 -7.096761509374299726e-01 7.645077819360220905e-01 -3.208516376645525470e-01 2.894233524256484280e-01 -5.240027659596308007e-02 8.891186106804190858e-01 -1.095637721325634750e+00 -6.217128894026083819e-01 3.060744609473691202e-01 -3.588543426348306253e-01 1.000010373393265928e+00 -1.285373934012461916e+00 1.061394539667330328e+00 -8.394341725863143644e-01 8.437455072129268485e-01 3.379174295886720469e-01 4.529543508693166243e-01 5.688975367585585169e-02 -2.422989488997556506e+00 -2.257245529863017575e-01 1.104872403645940970e+00 -1.349025199458724789e+00 3.285836275805896212e-01 1.178908473556683267e+00 2.650277518023310130e-01 -3.931385066599812350e-01 3.115301263797726761e-01 -6.768197697230772247e-01 1.513774482545668654e-01 -7.198644010556706219e-01 -5.185275105605075723e-05 1.666729715334978046e+00 4.844749112895175847e-01 -5.373902120935396542e-01 -9.444769385312585808e-01 -8.159661930589720558e-02 -9.530346965661762315e-01 7.948845268487417792e-01 -1.962597641427173301e+00 -1.133065243539487676e+00 -6.001446507717494994e-01 -3.393972866656183029e-01 -1.449127670400869761e+00 -6.567206619999440553e-01 7.739401246692332315e-01 1.317395759831622604e+00 -1.670105654622070501e+00 1.465265533987375690e+00 1.551837512231241334e+00 -8.443758970994422186e-02 1.180092397917908542e+00 1.254009161659656924e+00 -1.362191871660900500e-01 1.284090157618748007e+00 -1.261519537275436476e-01 -7.456361437810716808e-01 4.560019364042433021e-01 -8.213981909199916664e-01 6.350698212659886543e-01 -3.019424723870094862e+00 3.210601789500834302e-01 1.859149253672160773e+00 -1.219394294977083515e+00 4.053662365366092479e-01 1.489416830801925107e+00 6.035014546540108382e-01 -9.464969806951588627e-01 7.544263145417233751e-01 -5.678770614555280760e-01 -1.288694792268608724e-01 9.246646644342920718e-01 1.142735765523277047e+00 -2.428654902745488314e-02 9.515841455365021684e-01 1.579816308293058580e-01 1.067850661343608051e-02 -3.679742525957354626e-01 -9.365783203920005073e-01 3.209471505072742370e-01 -7.010929626758476418e-01 -1.262743861625319763e-01 1.222420778425058474e+00 -2.098639629648478555e-01 1.077287544377429906e+00 7.974015836059776818e-01 -4.065484322134904072e-01 8.668506441876367985e-01 -5.164241212590019448e-01 -1.080803606945012207e+00 -5.085763710917101665e-01 -3.442134419371421505e-01 -6.029997924893715222e-01 -1.030521510355450365e+00 -2.204964975236498870e-01 -7.453357143022453224e-01 1.370691193091075455e+00 -2.373812757241330063e-01 1.823052133712803613e-01 -2.266995002554351046e+00 2.357302707744319381e+00 -1.562718638706352747e+00 -8.446233691012793310e-01 6.447118656979228257e-02 -6.091286875479535881e-04 -9.664767249145970185e-01 1.012598480999411105e-01 -6.388026435437910155e-01 -6.765953734444678513e-01 1.051933036688342815e+00 1.247956229298814890e+00 -2.494390605748673939e-01 2.286277034986165635e+00 -6.850039201673708833e-01 -2.571813510567060757e+00 8.350327895509151999e-01 3.626397931561923249e-01 -2.213912844743916697e+00 9.480641873735418113e-01 1.185422069450029037e+00 2.057333053804505152e+00 -2.047890354133852231e+00 7.616176380306302063e-01 -1.991634890553576787e+00 -5.096265906771428877e-01 -7.282364002171195505e-01 8.073644541843028044e-01 -2.616492166926164264e-01 6.433069983457981866e-01 -1.570583876028995407e+00 4.353057261257336497e-01 7.434310725350673499e-01 -5.682540722612517969e-01 9.247460091186789077e-02 -4.009067898929810081e-01 1.127496376494583785e+00 -6.814160174654253499e-01 -1.684844886337405756e-01 -1.170660254265664335e+00 -1.316005118729180579e+00 -7.136633150225790700e-01 -4.151758529012628540e-01 2.409977473526053182e-01 1.684220726719533268e+00 1.266694472639953828e+00 -1.425214883276085143e+00 2.045294664778563476e+00 -4.252310797105445239e-01 3.335683597817801216e-01 -4.027841918192572868e-01 1.112672961153925666e+00 -2.155770405652054578e+00 6.710253173346821809e-01 -5.009900079488852631e-01 3.513921025786501673e-01 -1.339862376398719856e+00 -1.090551673569533087e+00 8.619157279609801492e-01 7.952112656614534342e-03 6.299693563296603349e-01 -1.757803458509968886e-01 6.613142247444991906e-01 -1.910727537295512146e+00 1.232929349272830377e+00 -2.074302946660486757e+00 -5.425640029128804276e-01 1.210527908516181750e+00 -1.598506768884942142e+00 -1.324491127291210546e+00 -6.031878136830167714e-01 -4.788408856980658906e-02 -6.932556501505888757e-01 4.911021604392863948e-01 6.550507066803077372e-01 5.603139535614619637e-01 -3.064096104488804873e-01 -4.649959893349271400e-01 -1.298004638499089536e-01 -1.425834651795049757e+00 5.348011143264528311e-01 -1.001419389140652427e+00 1.700653947930822918e+00 -2.226027257560513561e+00 1.843479859272420418e+00 1.101510381940991934e+00 3.482002868033561849e-01 5.318647720878243446e-01 -5.063741913710829712e-01 -8.310529683487241082e-01 -7.322907732334753284e-02 1.662791440296034873e+00 6.672973360584617541e-01 1.749029239455559326e+00 1.075315196733156009e+00 -9.855091566991159846e-01 -4.178242799651054606e-01 -4.732254993548376532e-01 1.012815939589692071e+00 -8.665532592267750633e-01 6.719494216835882883e-01 5.018290696283874697e-01 -7.685511076449067502e-01 5.649094740563547212e-01 2.635291087860660020e-01 -2.351914788306455062e-01 -4.410924511326151376e-01 -4.594071139316712182e-01 1.010193332146718248e+00 -2.722647865061137429e-01 -6.044113983116525951e-02 -2.440144700929496591e-01 4.755896363796542903e-01 2.436650759912783126e+00 -9.120402150184648837e-01 7.567019084673615170e-01 -1.566849618473561689e-01 -1.304043466382153404e+00 1.028997324905320365e+00 -3.015024351442289197e-01 -1.160905897343985638e+00 -5.598272550794518299e-02 -9.070401328963224874e-02 -3.881017404348003907e-01 -1.421375707620120332e+00 -6.958293401250640331e-01 1.194503485329540204e+00 -1.170866012362609954e-01 1.012397603024295795e-01 4.923692389464622288e-01 -1.694482393008232224e+00 -9.618249830232736830e-01 6.310197025417760841e-01 5.605217692882112912e-01 2.640965144111010951e-02 -7.408604557761380160e-01 -8.291846268445975943e-01 4.004226190902743787e-01 -1.110537905985600204e+00 -2.092320174093379725e-01 2.298750383030288835e-01 1.223960021197714632e+00 -7.952538081961223471e-01 7.806468965427459938e-01 9.547735844622022849e-01 -9.116255563472208667e-01 1.271593978675181376e-02 -2.411096968348643288e-01 -2.955740413854994753e-01 -7.333857687140954429e-01 1.490566470501330842e+00 -9.843783125760843244e-01 9.834693075371866433e-01 -2.153481403708027986e-01 1.963854567507609339e+00 -1.524388403452224594e+00 -1.781209981549819465e+00 1.295541417138281970e+00 2.009280456906302526e+00 1.979049878325852774e+00 3.265868016775855948e-02 8.809093841832993377e-01 -1.180843917710434843e+00 -3.858889150474651974e-01 -3.535807335765179249e-01 -1.085969225841327379e+00 6.862901145302080508e-01 -1.272047418779288785e-01 -8.584955162273700813e-01 6.561948636217188602e-01 2.544591572021881021e+00 -8.518015091758353308e-02 3.673307965892586568e-01 7.934507885511159486e-01 4.796639218384442516e-01 2.534184263047959962e-01 4.275179092644534884e-02 -3.568086883149106103e-02 1.760231285429229908e+00 3.500536395291726222e-01 -3.205306882363153642e-01 1.822329036894094478e-01 -1.581768630160064637e+00 5.376415143149647635e-01 8.805180243611187008e-01 9.170728878530904904e-01 -7.789052644595699793e-01 -5.414748684482302288e-01 -5.175088590319051329e-01 -5.535594437064053075e-01 6.385287590438976091e-01 1.394675611160726136e+00 4.242387865956003257e-01 -8.693575080142812439e-01 3.008951207338548817e-01 -4.318146654200133439e-01 6.385661173676963065e-01 2.454986589158855981e-01 5.636019803956670016e-01 8.866144907334113645e-01 9.869516635806006855e-02 -1.070837912845947315e+00 -1.582628043641923554e+00 -9.663582206653871243e-01 7.348779553476108006e-01 4.998903803400576995e-02 1.115944043023777477e+00 -1.497804679686830509e+00 3.667392838737382754e-01 -7.569436109134097812e-02 -5.187403629932388349e-02 3.336609595876243589e-02 -6.350734291084886296e-01 -1.794127016740447278e+00 8.009607342449067691e-01 -1.525476890733699520e+00 -4.739738862685384801e-01 1.577400140140310103e-01 -8.235916507619107652e-01 3.546873928290263933e-01 9.629382127102276145e-01 1.386624851428021277e+00 7.796979027478945223e-01 3.105331505752721988e-01 -1.042738582278257331e+00 1.021933029718160357e+00 3.856078826991347075e-01 -3.120477495955185643e-01 -4.557856271760317157e-01 5.253961105120475983e-01 -5.404293521426352109e-01 -5.543001315985204291e-01 -1.241181894580485778e+00 -5.557548040802604561e-01 1.881371241730213306e+00 6.004394050069477018e-01 -4.820380902710005300e-01 -1.128629904149145657e+00 -3.499262747229877624e-01 5.745187113619965036e-01 -9.271905691267926519e-01 -9.173784088933727501e-03 1.671460523083492022e+00 2.206702964338233819e-01 -4.031244634651984238e-01 -5.453593145755760707e-01 2.096257782336806430e-01 6.480312547632691156e-02 -4.248986619892655692e-01 -2.717426168336568026e-01 -6.542132243407154935e-01 9.282487524861702242e-05 -2.666979844415937606e-01 7.353886602920973736e-01 -3.827061477321716532e-02 -5.911722201006330835e-01 1.363170574599557039e+00 -4.650979950013234832e-01 -1.250137613050658625e-02 1.445232121117364210e+00 3.089032128940780164e-01 -3.712384881199746745e-01 9.727233222022757531e-01 6.976649689358259410e-02 1.934876574743551181e-01 -1.457592392272452519e+00 -1.036222242275478322e+00 3.499811068198648845e-01 1.875325252601866222e+00 -5.767641328815274054e-02 1.122376025077622685e+00 -8.933188258001433235e-01 -1.306076540670424668e+00 -5.398856713219550851e-01 -5.019335292211960509e-01 1.036040338762014512e+00 1.316880676279296447e-01 2.278647006043083567e-01 -1.722640438523119988e+00 3.042895301609910286e-01 -5.458148421855369969e-01 3.887901419444168005e-01 -1.227393155202347819e+00 -1.062663375365947349e+00 -3.771525693680354285e-01 4.971689089248297333e-01 -6.430220485965840727e-01 4.972954208641490181e-01 2.764183931003392214e-01 -1.079951260807077151e+00 3.356417104196393719e+00 -1.075887111680697172e+00 -3.072468036975221639e-01 7.218336432459763197e-01 -1.246911391987427953e+00 7.233473879348492064e-01 1.639612853669820458e+00 5.813100632118726185e-01 -2.080633253673527805e-01 -1.063129736959653515e+00 4.304516076558546622e-01 -2.536689359169153057e-01 6.295754157075771351e-01 4.836801499382574199e-01 -4.556815523413018099e-01 9.018018749575970050e-01 1.452056339314649724e+00 1.791009780651350303e+00 3.348831615212206181e+00 1.416678394375963546e+00 3.341982744002150785e+00 4.605433289583903189e+00 9.781972047346894072e+00 1.055352531114628434e+01 1.469948714685726898e+01 1.631571946635906656e+01 1.778146591243384478e+01 2.470653738093270135e+01 2.708682665085053642e+01 3.005690726200909779e+01 3.546881024031361562e+01 3.921677627966423074e+01 3.962877717755375784e+01 4.664185859231447751e+01 4.784041186713138671e+01 5.393022998407366941e+01 5.788812496562035648e+01 5.805408828994268333e+01 6.658424554845005616e+01 6.823768435253425935e+01 6.961177694658768189e+01 7.427893786541638121e+01 7.562406177725632972e+01 8.219657820731642062e+01 8.186973399494524983e+01 8.356539430104929522e+01 9.015390228610857548e+01 9.541320564529131332e+01 9.277621474837916082e+01 9.646965308240486081e+01 1.040519541660246290e+02 1.016591845965030387e+02 1.056641930447211450e+02 1.095896257083570475e+02 1.167121032629725050e+02 1.240194259464162769e+02 1.297954986294421076e+02 1.294844709402379976e+02 1.348183260947758981e+02 1.359009783817201367e+02 1.443506055248685129e+02 1.538755765604795727e+02 1.503011904297819399e+02 1.550757836182009157e+02 1.597730039096045971e+02 1.575389471554705949e+02 1.718156203042821915e+02 1.712654775492528927e+02 1.753573340249318449e+02 1.809269044024989057e+02 1.856076401100854127e+02 1.861831776951202926e+02 1.912832659976824630e+02 1.948589352882925141e+02 1.975271367910099229e+02 2.026950546254398944e+02 2.134073756505973449e+02 2.141328428528520362e+02 2.184235348959009002e+02 2.197015732792034726e+02 2.247120935964848627e+02 2.337559594043880224e+02 2.411394293287488324e+02 2.419758129807513001e+02 2.460543219255046665e+02 2.513120996992849712e+02 2.593902355194499592e+02 2.594392174892092271e+02 2.599465165687137187e+02 2.625088728206201836e+02 2.652149496483895632e+02 2.754787204566933383e+02 2.866901308224433365e+02 2.819006949368734922e+02 2.796505081951247575e+02 2.833613210486806224e+02 2.884634097741034680e+02 2.852865658282997856e+02 2.922711191611041386e+02 2.924099319551710892e+02 3.050274172235819492e+02 3.074909136834912147e+02 3.095868833303828751e+02 3.166978571999168821e+02 3.186696026134657700e+02 3.232092060069521722e+02 3.277784995306759015e+02 3.350841656181052599e+02 3.380777376278442148e+02 3.342674115870908622e+02 3.324028318656382339e+02 3.335927528372542383e+02 3.361336039608939359e+02 3.445085048824457772e+02 3.534495687769923506e+02 3.543574081101514821e+02 3.561649073366986613e+02 3.638708988516714271e+02 3.679415242779029427e+02 3.714769079557381133e+02 3.819391971406873267e+02 3.882469856822226575e+02 3.854054316565089380e+02 3.924764562741148097e+02 3.914936704526829203e+02 3.902856915374293294e+02 3.907111384201858755e+02 3.951679645123490445e+02 3.986914606695783050e+02 4.031863181410663515e+02 4.066860691412427400e+02 4.017554912368199211e+02 4.048100361030865315e+02 4.107341415493750105e+02 4.066526388276905095e+02 4.121179740188558753e+02 4.134005823468046401e+02 4.161981571936895534e+02 4.217305035044662418e+02 4.200673847933933871e+02 4.182747845869029675e+02 4.288117538611030568e+02 4.248964609603411304e+02 4.306100396466837879e+02 4.338151013904127922e+02 4.381387248663727974e+02 4.361441475289099117e+02 4.371628106753460656e+02 4.507009207354090563e+02 4.510366231108261559e+02 4.525847366983365987e+02 4.586801822826247985e+02 4.657603960014335485e+02 4.714939723888639946e+02 4.661841043429247975e+02 4.655103392832473901e+02 4.716158791184055303e+02 4.690497333083531544e+02 4.603597801860537402e+02 4.734651992850044735e+02 4.710641903088755384e+02 4.841870828557132995e+02 4.882210569920949865e+02 4.826718384586743014e+02 4.851109912980890613e+02 4.907104031212061841e+02 4.876423267456386270e+02 4.910806942233384120e+02 4.887509211902321340e+02 4.879787085612516080e+02 4.909457601017116417e+02 4.904209964286910690e+02 4.932463163965476838e+02 4.943429609593317196e+02 4.963083858818570775e+02 4.951671914682862621e+02 4.961007804497309053e+02 4.992722969279532776e+02 5.051979907108219550e+02 5.064840409051087704e+02 5.128736888375728995e+02 5.087715559567394052e+02 5.100543075485548457e+02 5.099457409425096444e+02 5.162403323146033927e+02 5.183099845209267187e+02 5.274761698554475515e+02 5.202279906240696619e+02 5.316819048889202577e+02 5.353075406772640008e+02 5.284909003764770432e+02 5.255622255266343927e+02 5.219892387927958453e+02 5.200812336229420225e+02 5.114547013463783287e+02 5.209063308853293393e+02 5.174310870636777508e+02 5.243252370361522026e+02 5.229101347700150200e+02 5.209821451178955840e+02 5.308787562034601706e+02 5.271706831560499040e+02 5.275116355092126241e+02 5.299079006821040139e+02 5.400858514821743483e+02 5.290819271527914225e+02 5.359345730597170814e+02 5.366513770314836620e+02 5.407879345150006429e+02 5.434293083061762673e+02 5.455872382610460818e+02 5.427338857849755414e+02 5.431880859527844905e+02 5.375848291660811356e+02 5.445568437094133287e+02 5.459085839403452383e+02 5.475861922197443619e+02 5.401428703727959828e+02 5.409215804001779588e+02 5.418683531244785172e+02 5.408966295450391044e+02 5.448927254586716344e+02 5.502543091457087030e+02 5.536195985044925010e+02 5.553446776185089675e+02 5.546398971008751460e+02 5.563819400413977974e+02 5.558161971868258888e+02 5.639223425796076299e+02 5.573387702091082474e+02 5.627509657685984621e+02 5.660448498610159049e+02 5.746802601784838771e+02 5.707182648593178556e+02 5.597270883041525167e+02 5.635599660253773209e+02 5.672136818993350289e+02 5.652433226202019796e+02 5.698240288481479183e+02 5.673695184745881761e+02 5.673487080349132157e+02 5.710854840127392436e+02 5.762520587082556176e+02 5.684664502750873680e+02 5.767257850233763747e+02 5.727375921980595876e+02 5.722416793388797487e+02 5.722280512678185005e+02 5.735066482247293607e+02 5.792035349597414324e+02 5.725981678752889366e+02 5.726393351208824924e+02 5.735738017081069984e+02 5.826186434702819952e+02 5.808768965057630567e+02 5.820071404551865726e+02 5.884289590063028754e+02 5.782817589089645480e+02 5.852571094602029689e+02 5.823210831646700854e+02 5.901242123337760859e+02 5.898277853138988576e+02 5.910534037924622908e+02 5.927883334009661667e+02 5.857482003625812013e+02 5.948855918976854582e+02 5.980078478555658421e+02 5.961783250362028639e+02 6.042650987979079673e+02 5.966099400624551663e+02 5.954615389978546318e+02 6.042480913740590722e+02 5.999139305426434703e+02 6.045981900922957948e+02 6.039791155033582299e+02 6.061830452074869982e+02 6.019445582263044798e+02 6.004155770297934396e+02 6.108786703598354961e+02 6.190316780835456711e+02 6.200346331427876976e+02 6.214507880010402232e+02 6.177207822166038795e+02 6.159665397451901754e+02 6.186480263683084786e+02 6.197071782469433856e+02 6.277162330056249857e+02 6.358058173319004709e+02 6.323038482734264107e+02 6.330139926845257605e+02 6.256248619562251179e+02 6.292119285602307173e+02 6.262111027588990737e+02 6.237651049474615093e+02 6.321255268053247391e+02 6.284585423644700768e+02 6.339905360535020691e+02 6.312235233404027213e+02 6.244568384932282470e+02 6.288713456871267908e+02 6.297955921621808102e+02 6.298630804203631897e+02 6.370420094900755430e+02 6.262589487518597480e+02 6.296235651352524201e+02 6.300671331190031879e+02 6.290012984872722654e+02 6.232650077779031790e+02 6.254885404543989580e+02 6.261871611706305885e+02 6.279217761517567169e+02 6.251676271627885626e+02 6.248090328722151980e+02 6.238115329028190672e+02 6.317659797726719262e+02 6.366462028643491067e+02 6.265799143194843737e+02 6.239025452205671627e+02 6.210755775029969072e+02 6.189200574684718958e+02 6.228149358970734966e+02 6.279328105398778916e+02 6.283710577399810973e+02 6.335660163005178447e+02 6.269023437356345312e+02 6.296761657755990882e+02 6.380805320983822639e+02 6.316136527784884720e+02 6.337463665350326210e+02 6.356259935496309481e+02 6.413017368593795027e+02 6.364278825724102262e+02 6.431441819378272839e+02 6.420741421966820326e+02 6.306468467027082170e+02 6.334872484459045836e+02 6.385473607268044134e+02 6.319094845062924151e+02 6.271832066948346665e+02 6.241733862595705205e+02 6.246346737052223261e+02 6.313231622881377234e+02 6.308984903696665469e+02 6.302712323770110743e+02 6.305633855562622330e+02 6.361577773386628678e+02 6.365056801406535669e+02 6.332163849566630915e+02 6.359063625307934444e+02 6.480035990335442193e+02 6.449730834579104339e+02 6.528325245885889672e+02 6.638333397415661921e+02 6.572314791019475706e+02 6.552053845932359764e+02 6.542048108232529557e+02 6.554454383203035377e+02 6.496918727180323003e+02 6.527434074584905375e+02 6.515431853419507888e+02 6.436049272654594233e+02 6.511166403898344015e+02 6.531456002190751633e+02 6.571901600509271475e+02 6.574232460980942960e+02 6.546808740492341485e+02 6.621978058066797530e+02 6.607175190950235901e+02 6.666116122501053951e+02 6.692113028123777667e+02 6.661242119906557946e+02 6.638669725402405675e+02 6.533714205237752140e+02 6.603698214689597989e+02 6.614128218292493102e+02 6.567886094252893372e+02 6.568387330704125588e+02 6.578576607200932358e+02 6.497665876435146401e+02 6.483452046052192372e+02 6.440977112023367681e+02 6.575764737911192697e+02 6.565202450841876498e+02 6.597000491927714165e+02 6.522661635613982298e+02 6.491200586333578713e+02 6.545744093028545194e+02 6.554592799488525543e+02 6.586075963985542785e+02 6.652270599649352789e+02 6.592643309332712533e+02 6.708823872804102848e+02 6.671739977356694453e+02 6.761401196912565865e+02 6.679696148850943018e+02 6.641699218246830014e+02 6.629330011057792262e+02 6.556473720084647994e+02 6.694275704094944786e+02 6.685444887197198796e+02 6.716229765021656704e+02 6.727663170166398459e+02 6.746215827878318123e+02 6.719737655507077534e+02 6.758799399170670767e+02 6.774282782620256285e+02 6.745358494031344208e+02 6.833934429662955381e+02 6.718672994992980421e+02 6.822507876817177248e+02 6.854580131728354218e+02 6.729753743545768430e+02 6.754508796091902241e+02 6.810737446404278899e+02 6.845500762364429193e+02 6.815052850667863140e+02 6.803053591106166778e+02 6.768139623289005158e+02 6.762400365957527129e+02 6.752251655210039871e+02 6.717242853233670985e+02 6.769939345608030408e+02 6.699553019240451022e+02 6.787643366614944398e+02 6.814322322452578646e+02 6.793730585950540899e+02 6.884611112658669754e+02 6.819934272441978464e+02 6.805775379669453287e+02 6.766178768248220194e+02 6.806463904593742882e+02 6.775633614857522389e+02 6.725483892432533821e+02 6.728083868798941012e+02 6.689937723579946578e+02 6.687285942942406791e+02 6.717825997168755521e+02 6.751869685600059938e+02 6.771309268764257467e+02 6.726188574063993428e+02 6.720733498774039845e+02 6.676244071220913838e+02 6.734958887260572737e+02 6.596358684936883492e+02 6.577124896019681728e+02 6.573935089417303743e+02 6.643095772925663596e+02 6.627850856351180937e+02 6.663781425694462541e+02 6.597374770416470255e+02 6.588350559516389922e+02 6.616033807451536859e+02 6.601489166642086275e+02 6.717416720340736447e+02 6.699014222991722818e+02 6.713249778722428118e+02 6.818947922330446545e+02 6.830787748088571334e+02 6.815619363995662070e+02 6.807197034569621792e+02 6.811638345001492780e+02 6.874713345595567944e+02 6.914298390337902447e+02 6.906201187917728248e+02 6.887674956763459022e+02 6.910844624088915680e+02 6.863695820959458160e+02 6.918127292631608043e+02 6.931842932289216606e+02 6.882486099171940168e+02 6.872080842505797591e+02 6.929973541608811729e+02 6.939750320797398899e+02 6.842644506733963681e+02 6.811521157769425372e+02 6.904325225686808380e+02 6.864863158011092992e+02 6.897581319811823732e+02 6.865224142908009526e+02 6.863938512325944430e+02 6.900364144667856863e+02 6.921188427420871676e+02 6.968423220547138044e+02 6.872827107664477353e+02 6.999429600468570243e+02 6.922554088062734081e+02 6.939575584060230540e+02 6.995299629307719442e+02 6.945914755873112654e+02 6.925771577008529221e+02 6.941251635497530970e+02 6.974344085224928449e+02 7.028175164734891496e+02 7.050506283848781095e+02 7.066227002302749725e+02 7.068746454179006378e+02 6.997264358631808818e+02 6.945169814708839340e+02 6.926749582476742262e+02 6.957154189311065693e+02 6.964707093656556935e+02 6.911207516526146719e+02 6.958516477384724794e+02 6.949957228591904368e+02 6.956229265605868477e+02 6.964592287741937753e+02 6.962219974598629051e+02 6.861499885374790892e+02 6.899501972165251118e+02 6.790068085065792047e+02 6.775045219436076422e+02 6.824331912562594198e+02 6.781705466354226246e+02 6.878140378915246629e+02 6.840341206135021821e+02 6.703707600143342233e+02 6.708426087952027501e+02 6.705914921566276234e+02 6.634672490962381062e+02 6.542232940626296340e+02 6.508500648724153734e+02 6.540861402478815307e+02 6.506248765721090876e+02 6.582475454751131565e+02 6.527940387740178494e+02 6.548473549614733429e+02 6.543153712183627704e+02 6.655490716873907786e+02 6.660414797383035648e+02 6.557756813131928766e+02 6.502302285408750322e+02 6.600474229107650217e+02 6.598139664218811049e+02 6.602899895759795754e+02 6.604720826828481677e+02 6.651979421230225853e+02 6.624611924242362875e+02 6.631153602701571117e+02 6.699765949894814412e+02 6.590100542087240001e+02 6.657317854385469218e+02 6.690980174633484694e+02 6.742989047110889942e+02 6.736952679922474090e+02 6.748228167434710940e+02 6.754912173479061721e+02 6.790169840472963187e+02 6.791046079223428933e+02 6.754795986818980964e+02 6.703927990801024634e+02 6.786535450720299423e+02 6.759799543828568176e+02 6.753080708446306062e+02 6.758540556089807296e+02 6.731965694364425872e+02 6.834744709992974094e+02 6.777826198674729312e+02 6.694706254375062144e+02 6.717822789405344110e+02 6.657838747903348349e+02 6.647733551478938807e+02 6.632569108312059143e+02 6.575207431276429588e+02 6.503691018526370726e+02 6.564985421781246941e+02 6.559257607971393327e+02 6.530675454420104415e+02 6.530146830400504996e+02 6.550242198787140069e+02 6.492551367705989378e+02 6.542238927345124466e+02 6.575299630573823606e+02 6.503154234847584121e+02 6.550161158748381922e+02 6.643986401787052500e+02 6.535845521974364374e+02 6.558419637205741992e+02 6.522788499628856016e+02 6.546962613342259374e+02 6.534281197817534803e+02 6.529939408623765758e+02 6.602400933322650189e+02 6.594796959382325667e+02 6.567216884403928816e+02 6.588403770543211522e+02 6.616137252415027206e+02 6.644842863534291837e+02 6.657451304383549768e+02 6.564347013631291929e+02 6.586830763960374497e+02 6.586074187534068187e+02 6.635306878955012735e+02 6.658075257683289010e+02 6.674398062054890488e+02 6.600824342326642409e+02 6.632855449773081773e+02 6.590763655411196851e+02 6.584376439748895109e+02 6.573140404885851922e+02 6.438647018306367045e+02 6.466954634695987352e+02 6.455398461962628289e+02 6.456463569428149185e+02 6.487689904574521051e+02 6.530943944515482826e+02 6.448353315779244213e+02 6.462342638976126636e+02 6.417375057417845028e+02 6.418112043879229986e+02 6.414738163423504602e+02 6.464368774636118360e+02 6.450955587187467017e+02 6.423216812614941773e+02 6.534460363017861937e+02 6.450656148363731290e+02 6.512310940929695562e+02 6.474209325854149029e+02 6.455091290919773428e+02 6.442473387611686348e+02 6.389168239460631185e+02 6.401588321009933225e+02 6.413012134003147366e+02 6.410373661676094343e+02 6.386575382388957678e+02 6.446817370276428392e+02 6.410332751471512438e+02 6.388075465096169410e+02 6.527610495890137372e+02 6.555212670214655191e+02 6.507732820399450020e+02 6.497357429742811519e+02 6.527443666333024339e+02 6.515660169393917158e+02 6.544225390975844903e+02 6.619183670508780324e+02 6.549142554338076252e+02 6.488787989880038367e+02 6.534274120415925609e+02 6.479196631872744092e+02 6.625459536146332766e+02 6.529247825941986321e+02 6.548419056260883053e+02 6.533095857787061504e+02 6.562071628418168530e+02 6.530097561510488049e+02 6.582733078895058725e+02 6.525995154890704271e+02 6.489347212922145900e+02 6.546963269866886321e+02 6.519475265767947576e+02 6.549974812157813631e+02 6.565313685123140885e+02 6.589669981134043155e+02 6.594195076507160138e+02 6.613320600839691679e+02 6.600449318443893389e+02 6.608558511973001259e+02 6.619219818509394599e+02 6.689124403802371717e+02 6.732846486783345199e+02 6.789848159430338228e+02 6.667383287198330208e+02 6.706174476263722681e+02 6.654628214721606128e+02 6.712193920649365282e+02 6.712838784158577710e+02 6.697546045436608892e+02 6.652039963712466033e+02 6.663983937639552551e+02 6.710496456458801049e+02 6.749260732073155395e+02 6.718706680663140105e+02 6.732637038039100617e+02 6.683776897648931481e+02 6.743221246829650681e+02 6.714592993386780790e+02 6.684628776824878287e+02 6.716985075858229948e+02 6.653978981639968424e+02 6.632204289069084098e+02 6.618780244769353658e+02 6.618982228284871780e+02 6.533477794669400964e+02 6.638792409936255581e+02 6.625754099415348719e+02 6.575188572504339390e+02 6.575104780005987095e+02 6.560451619538813475e+02 6.599599346037689429e+02 6.610355080432161685e+02 6.565599681319330330e+02 6.575784452438372227e+02 6.581284132489544163e+02 6.635225295758771153e+02 6.521453288857651387e+02 6.589256927647589919e+02 6.604577887182481390e+02 6.576459807198721137e+02 6.597401199356792176e+02 6.677255629942380892e+02 6.627565231325845616e+02 6.610094164892383333e+02 6.639312048685807213e+02 6.683816710528427620e+02 6.675772734048659913e+02 6.737544037755852742e+02 6.740643622868610692e+02 6.623580476681894424e+02 6.672684888515952935e+02 6.671734473225836837e+02 6.649490235904593192e+02 6.654596414918305527e+02 6.635646200331597129e+02 6.670099785714792233e+02 6.678844652073535144e+02 6.615246945287281051e+02 6.680977505442737083e+02 6.600956168565712687e+02 6.683160225789609967e+02 6.653135837493525742e+02 6.664069687080162794e+02 6.676319712114494678e+02 6.691119072181165848e+02 6.768820506104688093e+02 6.750949385036552712e+02 6.714742625240372718e+02 6.780792868303162777e+02 6.786804061428355226e+02 6.844569390180701021e+02 6.866328818579779636e+02 6.824425162416605417e+02 6.750814669425295733e+02 6.701773289430992691e+02 6.676710160462814656e+02 6.708434644789692811e+02 6.708143227154337183e+02 6.728015692643268721e+02 6.677700035197904072e+02 6.655892529894820200e+02 6.654579112487795101e+02 6.625937008533086328e+02 6.592242015439294391e+02 6.614768293886210131e+02 6.656034791189143789e+02 6.616553194200378130e+02 6.666542291336496646e+02 6.656916408436544543e+02 6.640740169842084697e+02 6.678557465426021054e+02 6.701529479151788564e+02 6.718246649408663416e+02 6.681542318639302493e+02 6.679568875101867889e+02 6.714878706962333581e+02 6.687810620602276686e+02 6.666542668929287174e+02 6.611222042733193121e+02 6.678592000018552426e+02 6.513058472397151490e+02 6.486283583930504619e+02 6.488547024344678675e+02 6.567583372185138160e+02 6.489801578179261696e+02 6.504752640021375782e+02 6.515876011990086454e+02 6.538330502812946179e+02 6.517115444005858080e+02 6.554640146794794191e+02 6.593307050966918723e+02 6.627019222991140168e+02 6.560013776435476984e+02 6.690502711954328561e+02 6.627532562017431701e+02 6.558782130364795648e+02 6.636798437189210063e+02 6.593433000870115848e+02 6.622715938567516787e+02 6.630391078143188679e+02 6.527796220078025726e+02 6.462210496302194542e+02 6.494334411665271318e+02 6.469401938855969547e+02 6.526862650637590377e+02 6.531263803423291847e+02 6.550313961409797230e+02 6.506288907344465997e+02 6.577640968198129485e+02 6.568028022237064079e+02 6.565172717175463504e+02 6.618879494309695701e+02 6.635188079892927817e+02 6.624641422091978029e+02 6.662413081013427245e+02 6.609364548784344606e+02 6.630254111222541269e+02 6.613670448480227151e+02 6.563200453882567444e+02 6.606386438378020785e+02 6.574726642669361354e+02 6.605239514203260569e+02 6.584741806845778456e+02 6.518219379197669241e+02 6.557848122368413897e+02 6.475973095501545913e+02 6.568599075920093355e+02 6.558149758818929058e+02 6.615113412715785444e+02 6.528647205365082300e+02 6.550929001457959657e+02 6.503596113557661056e+02 6.469699479845022552e+02 6.473383455584777266e+02 6.382057515640553902e+02 6.388980369352228763e+02 6.399216919942138020e+02 6.503727991813367453e+02 6.405212686375962221e+02 6.442174023246758452e+02 6.511549773857348100e+02 6.540189507891814173e+02 6.586830593356414738e+02 6.625134499596813384e+02 6.551509108234878340e+02 6.685294859114270594e+02 6.572481989792066770e+02 6.588482394120625258e+02 6.556259393245441061e+02 6.515934899452439595e+02 6.632530490182485892e+02 6.634981709051480721e+02 6.579180529463613993e+02 6.639323849474923236e+02 6.715559022007258818e+02 6.646207298596403916e+02 6.613526428164993831e+02 6.689566557846912929e+02 6.733555779949631415e+02 6.637292601359977198e+02 6.608971326645739737e+02 6.626800015243021562e+02 6.646944485873432313e+02 6.668642041560975713e+02 6.644735841707525879e+02 6.675481705987282339e+02 6.749198132900919518e+02 6.705573081525429870e+02 6.712108355700191851e+02 6.728726698582159997e+02 6.714797326378494517e+02 6.795363708752385037e+02 6.832386869826966631e+02 6.848720252153889305e+02 6.744966701544616399e+02 6.812046769199704386e+02 6.838586001509631842e+02 6.709574399326498906e+02 6.694573890732735890e+02 6.636148933333860214e+02 6.655073805149737609e+02 6.613940050801862753e+02 6.624004596062087558e+02 6.625926128969738329e+02 6.597352607716652528e+02 6.597739053086828562e+02 6.589297971979493695e+02 6.618672685966844256e+02 6.641533572528743434e+02 6.662981676460483413e+02 6.707014992692767237e+02 6.697560384008761503e+02 6.666905800750090521e+02 6.574537404914904073e+02 6.594541834202881319e+02 6.558458771775133300e+02 6.565382197124761205e+02 6.542582210209089908e+02 6.546365261871625307e+02 6.599136368035606210e+02 6.547780282427460179e+02 6.589207438572982483e+02 6.502061502402913220e+02 6.505963257096184407e+02 6.514110387903652963e+02 6.515044780507899986e+02 6.551956915828430965e+02 6.473126447244554811e+02 6.567751274408730069e+02 6.590103680022990602e+02 6.592603359053440499e+02 6.654873803351828201e+02 6.606933453907867033e+02 6.675944925171422710e+02 6.676233969956416558e+02 6.639997433165399343e+02 6.644763348363140949e+02 6.599805239199774860e+02 6.515742144754011633e+02 6.521984695821456626e+02 6.565714973630803115e+02 6.658558098636768818e+02 6.622932191266913833e+02 6.697433633336047478e+02 6.731008092808812080e+02 6.675157037628805483e+02 6.635933012379565525e+02 6.614391466241704620e+02 6.611136078990462011e+02 6.587450414164555923e+02 6.609221628775387671e+02 6.729001997951863814e+02 6.660205738588499571e+02 6.637143718761243463e+02 6.703273962341323795e+02 6.739866719326522571e+02 6.660833276778471372e+02 6.630904054074305805e+02 6.749190882742815347e+02 6.695452661333077913e+02 6.692216570119929884e+02 6.692247673467079494e+02 6.612523566862114421e+02 6.639977593865912695e+02 6.699927694156284588e+02 6.632157064325602960e+02 6.614374537870851327e+02 6.629704307611484637e+02 6.654239799955632861e+02 6.699509018233017059e+02 6.650837017204955828e+02 6.630667547990799449e+02 6.658400214237134378e+02 6.664448904235798636e+02 6.642399628904529436e+02 6.651300603371543048e+02 6.679850948964594863e+02 6.694194111486049223e+02 6.632383645322829580e+02 6.572331379456632021e+02 6.595453420017615827e+02 6.574709383831409468e+02 6.578157155246402681e+02 6.575518656789585066e+02 6.601782630838112027e+02 6.596384739889446109e+02 6.593361964897004555e+02 6.499923544151187116e+02 6.536536358447948487e+02 6.475999876779256965e+02 6.595247018783679778e+02 6.616746089216884457e+02 6.674584485627002550e+02 6.679799037934944863e+02 6.612694823451730599e+02 6.759392731534740051e+02 6.756919119781513245e+02 6.702449022766637654e+02 6.698652366464455099e+02 6.741302100368626498e+02 6.726170552587487919e+02 6.657462904480852330e+02 6.600550211881073892e+02 6.568238576888787748e+02 6.607320681806147604e+02 6.566798452339717187e+02 6.556836388509615290e+02 6.626869771337426300e+02 6.623953645919643805e+02 6.574272067013941978e+02 6.548492269154999121e+02 6.548612794348546231e+02 6.541680989117149920e+02 6.544854962331504566e+02 6.580902854735855954e+02 6.475078104954019409e+02 6.446289931638268627e+02 6.414906867313025032e+02 6.486886079741675530e+02 6.497903708642837728e+02 6.528321713226617931e+02 6.476123612654463386e+02 6.467997022256786295e+02 6.552170680521516033e+02 6.485668523468673357e+02 6.564087973578930360e+02 6.539757333234066436e+02 6.579595670186996585e+02 6.593469569373046397e+02 6.605683695205652839e+02 6.550414306764454295e+02 6.519719344998864017e+02 6.496563453315731067e+02 6.449818914856444962e+02 6.532590265861987291e+02 6.578226191813297419e+02 6.619184601845638554e+02 6.623033742745783456e+02 6.673798230654330155e+02 6.682870672367973839e+02 6.648080013626573646e+02 6.724477070428664547e+02 6.681634995685707281e+02 6.672104025242093712e+02 6.683771176092221822e+02 6.760675086179260234e+02 6.805165282445183266e+02 6.784069617820322264e+02 6.786458799585220731e+02 6.834750589797507700e+02 6.819076376935801136e+02 6.819519596754503254e+02 6.817596746126937433e+02 6.796287835388126268e+02 6.843487971990332426e+02 6.860549926061220276e+02 6.910757709150860819e+02 6.903409143377156170e+02 6.922733588033403294e+02 6.948783303950518757e+02 6.983761226229614749e+02 6.956027819245913406e+02 6.950166912319442645e+02 6.991241857421948680e+02 6.943927711920441652e+02 6.938567148511930327e+02 6.929637009760014053e+02 6.869358079970239714e+02 6.929055360704430768e+02 6.962505918781615719e+02 6.850601557243152229e+02 6.833807557510286870e+02 6.852706439217506613e+02 6.845933241681291292e+02 6.890491938554613398e+02 6.887833553211855815e+02 6.831596433224565317e+02 6.802697648370301522e+02 6.836255996308758540e+02 6.858447416988200303e+02 6.891192895044024453e+02 6.843400341030918526e+02 6.831422395902976632e+02 6.886533618870774944e+02 6.821809240876543754e+02 6.802380851329465941e+02 6.839437565690280962e+02 6.899046705897571883e+02 6.903542631027356720e+02 6.835346473548506765e+02 6.923533343019064432e+02 6.999124330475859779e+02 6.931561070207243347e+02 7.021091430439805663e+02 6.962877376739686497e+02 6.957433395079792717e+02 7.034839118933110740e+02 7.016945544305431213e+02 7.013151741389892777e+02 6.973610061897857122e+02 6.966997071070620677e+02 6.988140984220599421e+02 6.909811641355506708e+02 6.932329129433800290e+02 6.915934150198529551e+02 7.035043838973510901e+02 7.013530423293642571e+02 7.047824702446096126e+02 7.020320735137275960e+02 6.932925680826950838e+02 6.931408107120772684e+02 6.946565394389944004e+02 6.924911820474243314e+02 7.001132985876375869e+02 7.031809048600460983e+02 7.026583721106244411e+02 7.030422326175466878e+02 6.987368790787996886e+02 7.014147145695119434e+02 7.116392248554874413e+02 7.039723107760607945e+02 7.011959616810339639e+02 7.077559489643690540e+02 7.068994170090750231e+02 7.137768642354503754e+02 7.087925853548497344e+02 7.089981905860475990e+02 7.002847003283143295e+02 7.074117923971740538e+02 7.023954732421956351e+02 7.019835940270052106e+02 7.053270094233541840e+02 7.100749666992869606e+02 7.126063829966785761e+02 7.081738723114682443e+02 7.123609630520825249e+02 7.145802669396980491e+02 7.131724070709932448e+02 7.147422594839049452e+02 7.108625257205554817e+02 7.155766011665274391e+02 7.129444410628516380e+02 7.074299688114514311e+02 7.125275310474781918e+02 7.227647108853677764e+02 7.247626074172598010e+02 7.185674459565991583e+02 7.163139696341876288e+02 7.211858464233157520e+02 7.292467125406958530e+02 7.220238540390189428e+02 7.258711112585664296e+02 7.218845810790190853e+02 7.236541591383978584e+02 7.235899524193738444e+02 7.358417504747866360e+02 7.361114495824035657e+02 7.318927628087677704e+02 7.287223855792739187e+02 7.330228345065473832e+02 7.310095642089861485e+02 7.233243940893103172e+02 7.244254215423308096e+02 7.213962689883308030e+02 7.226383949960892323e+02 7.189047168395666176e+02 7.141995951649903418e+02 7.107930818015296381e+02 7.107932308189712103e+02 7.071277657593240065e+02 7.052339908658066179e+02 7.009081507277368246e+02 7.032040732259081324e+02 7.013874648988896752e+02 7.032961322090146723e+02 7.034789037934916678e+02 6.957501386846041669e+02 7.043999160007841738e+02 7.095302625918682224e+02 7.024382137464037896e+02 6.973823812989668340e+02 6.945755710458618069e+02 6.893606470195110205e+02 6.954302969528490621e+02 6.922485654869045675e+02 6.968317698347509577e+02 6.864980654356579635e+02 6.853389532769032257e+02 6.927178043114324737e+02 7.016442576289028921e+02 6.988951643429637670e+02 6.938896995585834020e+02 6.863208608123519525e+02 6.876163927209195208e+02 6.936579046789419181e+02 6.788706724583697678e+02 6.840409323083252957e+02 6.824052655558105016e+02 6.856224059631832688e+02 6.877024238729322860e+02 6.926520984511540746e+02 6.886536541320601827e+02 6.881509426381619505e+02 6.917450938452994933e+02 6.929980116594165338e+02 6.912999589262165046e+02 6.934860044943594630e+02 6.893623836392076782e+02 7.013177076804901162e+02 7.004748619178066065e+02 6.969225543758633421e+02 6.940224195981865023e+02 6.984526293108914388e+02 6.936140029681348551e+02 6.951534450537233170e+02 6.931607294497371186e+02 6.905846030494172965e+02 6.978253835438985107e+02 6.904663509495799190e+02 6.964789222684188417e+02 7.004045474710568442e+02 6.984388350545996218e+02 7.071448381436423460e+02 6.998512865699248096e+02 7.079785313130740860e+02 7.058414560507284250e+02 7.022401322689283916e+02 6.984782407989270041e+02 6.894728445063576601e+02 6.949598179452581235e+02 6.883380398964552569e+02 6.939989827413380681e+02 6.904529349306967561e+02 6.904756533759702961e+02 6.920088890840455633e+02 6.923849803962245915e+02 7.005213466794820079e+02 7.044903102550129006e+02 7.018211197809521309e+02 6.980337937126258794e+02 6.987568305799999280e+02 6.949850234915040801e+02 6.956553082038705043e+02 6.921839958891466722e+02 6.986643492888713354e+02 7.071645012084560449e+02 7.026777000306775562e+02 7.020107937413393984e+02 7.015231818718342538e+02 7.086296007920299189e+02 7.093933030615194184e+02 7.100392273729788712e+02 7.032680385160720107e+02 7.022643440440102722e+02 7.057487990769031967e+02 7.007257079695432367e+02 7.095858966240801919e+02 7.107433337563837767e+02 7.142169444852837614e+02 7.157687708608572166e+02 7.043748590471107036e+02 6.990799885592734881e+02 7.001276375612458196e+02 7.044319316095237582e+02 7.057289000043399483e+02 7.107393448639538747e+02 7.072187752501379236e+02 7.105809489822202067e+02 7.046614938925655451e+02 7.015900066746355606e+02 7.003767335301020012e+02 6.948184597858597726e+02 6.963988367174247287e+02 7.061480790334139783e+02 7.077948997094090373e+02 6.989457046644640741e+02 6.934544528657971796e+02 7.017195665113641780e+02 7.095424141710216190e+02 7.054861085855233114e+02 7.106810828364154986e+02 7.111394682163743255e+02 7.069789328365711754e+02 7.064864845558739717e+02 7.023226066899671878e+02 6.966295030028943529e+02 6.967590225811613891e+02 6.969352982786417670e+02 7.058709813956822927e+02 7.009812309584992818e+02 7.043130632895806684e+02 7.083872753992973230e+02 7.164138899342922286e+02 7.209915310587341537e+02 7.279714249345018970e+02 7.229011403581096147e+02 7.185323171959676074e+02 7.183647016592416321e+02 7.099359033789493196e+02 7.083956485752997878e+02 7.150920228541984898e+02 7.128176780759087023e+02 7.141494889390066874e+02 7.107979228937855396e+02 7.114548350725137880e+02 7.042808006045027014e+02 7.094585166895953989e+02 7.015853493908465452e+02 7.039793831887379838e+02 7.052746527648672554e+02 7.075446599039447619e+02 7.018728905891083514e+02 7.032507668411843724e+02 7.038055106480283030e+02 7.041452216240852522e+02 7.043270842022737952e+02 7.076232904007976003e+02 7.021347817434181025e+02 6.990209074830149802e+02 7.004696779169439651e+02 6.984634345871143069e+02 7.051733709135204435e+02 7.023012087824014316e+02 7.054862735872628718e+02 7.062567586537842317e+02 7.035567331002063156e+02 7.068674600490935518e+02 6.987694580256898007e+02 6.997990934041556557e+02 6.895711750613692175e+02 6.905481029178578183e+02 6.935519731926918894e+02 6.827501493222495128e+02 6.871430466106315862e+02 6.859220180199891956e+02 6.785864767725690854e+02 6.770740458632814125e+02 6.684286954620038159e+02 6.726131865173590541e+02 6.731062193357789738e+02 6.610339787264966844e+02 6.639132808731199020e+02 6.603184122224952262e+02 6.548202771418093562e+02 6.562042193304209832e+02 6.632106111501520900e+02 6.677745976608260889e+02 6.661182747963910060e+02 6.695211151545871644e+02 6.622433800307412639e+02 6.652068118451913961e+02 6.621753352549824285e+02 6.682382515015907529e+02 6.693212688732189690e+02 6.711529411850439146e+02 6.861880747424326046e+02 6.810449611628018829e+02 6.838428289767637125e+02 6.826051512762622906e+02 6.873402209707586508e+02 6.787368722095237672e+02 6.850765251698621796e+02 6.846312803638642208e+02 6.882631337339236097e+02 6.836791014613147581e+02 6.728121244657194211e+02 6.744072184881902103e+02 6.651256445636787475e+02 6.692656756397099116e+02 6.721333147179625485e+02 6.746744299469127100e+02 6.679291216075808961e+02 6.681523254540629750e+02 6.693534694179089684e+02 6.622972674695075739e+02 6.632817907396381543e+02 6.637100649817590465e+02 6.672374272804387374e+02 6.704477482103699231e+02 6.665036417000354731e+02 6.703912193903040588e+02 6.692443500370474112e+02 6.744374321147757882e+02 6.707329583818539049e+02 6.693619320871057425e+02 6.701190520022405508e+02 6.621554208194245348e+02 6.595504683748191610e+02 6.627065578135247961e+02 6.682189593828697980e+02 6.595976668837951138e+02 6.504547473187562900e+02 6.511172086799612089e+02 6.552677776481529008e+02 6.651479573099644540e+02 6.683981274035425031e+02 6.694604693838060712e+02 6.695344897347986262e+02 6.599968899767339963e+02 6.599388882459726346e+02 6.665777613845492624e+02 6.695401447117080806e+02 6.675742495110595200e+02 6.681982899054572727e+02 6.653824151879449573e+02 6.618357914855668014e+02 6.658948797945434990e+02 6.715376863103292635e+02 6.646363974920055853e+02 6.699907439087231751e+02 6.680052215018108654e+02 6.673361054116766127e+02 6.692555812367663748e+02 6.604673122982338782e+02 6.575767780515523100e+02 6.599796323493442287e+02 6.536254120569273027e+02 6.570544948670026315e+02 6.555827987284166056e+02 6.537300165334348776e+02 6.464796783199336687e+02 6.489193327698023950e+02 6.440565199163960415e+02 6.510939264707385519e+02 6.406337911677680950e+02 6.406226545678665616e+02 6.458842754934177037e+02 6.501979123707120607e+02 6.447307229685080756e+02 6.446647883781375867e+02 6.494061403327697235e+02 6.486702066960027651e+02 6.495011979502679651e+02 6.537464090728603878e+02 6.560141174823197616e+02 6.576845261809403382e+02 6.549706797707308397e+02 6.554665239657647362e+02 6.508974322238666446e+02 6.481795761982651811e+02 6.608415910658841312e+02 6.530278034393280677e+02 6.499963529693906139e+02 6.571774647883108855e+02 6.581456026603462988e+02 6.657693969526059163e+02 6.647879574495867701e+02 6.589809552515479254e+02 6.480773723062529825e+02 6.512436661262224789e+02 6.498337218459315636e+02 6.526285043719379928e+02 6.542577316458402947e+02 6.439092313384101089e+02 6.526907873973789265e+02 6.486115628235151007e+02 6.482840658218569843e+02 6.473591525680453742e+02 6.553024609992145315e+02 6.463675693011820158e+02 6.492618514311953959e+02 6.431705934778209439e+02 6.440861035445831249e+02 6.526705411525640557e+02 6.522012589856315117e+02 6.495893302561983091e+02 6.417248990590134099e+02 6.422899518300166619e+02 6.480908388563651670e+02 6.380374966607121223e+02 6.397714111961264507e+02 6.421707125820925057e+02 6.390029194982238323e+02 6.352268135435720069e+02 6.431916174730558851e+02 6.483530385592653147e+02 6.521081580020503452e+02 6.476266467242620593e+02 6.470371429886899932e+02 6.511638409941159580e+02 6.584349099402503498e+02 6.506287246523471595e+02 6.514389677395838589e+02 6.566606319653287756e+02 6.562136731692780813e+02 6.497637202587033016e+02 6.563738578603467886e+02 6.495575228360630717e+02 6.482812471039816273e+02 6.576110613208015820e+02 6.522707180690525774e+02 6.581477858395495559e+02 6.608412077006754544e+02 6.612711016069252992e+02 6.597183575655702725e+02 6.624256320362153474e+02 6.551830738785893118e+02 6.579721480390833221e+02 6.613633383936667087e+02 6.611835416006150581e+02 6.599500011778609405e+02 6.664392752842886694e+02 6.648227256048136269e+02 6.736986169070612505e+02 6.687318757346220082e+02 6.723661467576947643e+02 6.814404312310862224e+02 6.842961689168713519e+02 6.813522843700675367e+02 6.777158798963693016e+02 6.852315473374776502e+02 6.783882271701913851e+02 6.802465176818279815e+02 6.799831706081820357e+02 6.791483809342946643e+02 6.814857018386483105e+02 6.755048906086972238e+02 6.825570900540908497e+02 6.810143380140553973e+02 6.861952393844998142e+02 6.954748730792629203e+02 6.817899704735117439e+02 6.783672074361471687e+02 6.796159713433879688e+02 6.803206426063671870e+02 6.779091418344900148e+02 6.738973753825819131e+02 6.778823895722792940e+02 6.809017503322731955e+02 6.689550882227863440e+02 6.641020631725624526e+02 6.681603192513661043e+02 6.612127793492486489e+02 6.650480813116461150e+02 6.668375136721504077e+02 6.719576430783901060e+02 6.730630306676383725e+02 6.683322556934697332e+02 6.717650266983033589e+02 6.711677345975891740e+02 6.678376649850632703e+02 6.738618725585636184e+02 6.756784232006664297e+02 6.798882238139326546e+02 6.782952480308433678e+02 6.884633830784429165e+02 6.850501688136948815e+02 6.832167808226946590e+02 6.819740717927375044e+02 6.769755723033117647e+02 6.785397973296398959e+02 6.881157304009213931e+02 6.814796758014255147e+02 6.943325919523982748e+02 6.886609363860574149e+02 6.859339558782158974e+02 6.812727003967904693e+02 6.859463556235283477e+02 6.848565291651698317e+02 6.927460266542749423e+02 6.962627338129974532e+02 6.968070512264756644e+02 6.886243694644252855e+02 6.937796357216432170e+02 6.925026913904166577e+02 6.915767430669776559e+02 6.783934521402675273e+02 6.844287911752840046e+02 6.808033873437868806e+02 6.842884991360059530e+02 6.799803665974210389e+02 6.860654296957153520e+02 6.897251917832144272e+02 6.961626551193609203e+02 6.961378391751494519e+02 7.052343973330556537e+02 7.065819320775359529e+02 7.046321527921570578e+02 7.019315759394293082e+02 6.986225840292078146e+02 6.974520326791438265e+02 7.043661477885597151e+02 7.038405289671865148e+02 6.955878799273607456e+02 7.032521307553303131e+02 6.913325239780184575e+02 6.922014473179519882e+02 6.882416400340953260e+02 6.930661283861211359e+02 6.925724588641410264e+02 6.950785089669050194e+02 6.978722931304636177e+02 7.015249591992196656e+02 6.986129439644245167e+02 6.956429135118731892e+02 6.962995648539783815e+02 6.974932453374469787e+02 6.968462765350863037e+02 6.909843655719940898e+02 6.935771849047897604e+02 6.861772635599987780e+02 6.913505811531218797e+02 6.870780964196312652e+02 6.909135484521921171e+02 6.799036483978770775e+02 6.864965804749004974e+02 6.777347987825136215e+02 6.877058759603353337e+02 6.813654881116655133e+02 6.819729609357852951e+02 6.776068669299719431e+02 6.805613019935043440e+02 6.735958996871055433e+02 6.793445551484808220e+02 6.792087670076525683e+02 6.841486951429055807e+02 6.785760690978971752e+02 6.846025760674732510e+02 6.843766165959815453e+02 6.840300301702995966e+02 6.886771054333431721e+02 6.912951881619288770e+02 6.818292990878381943e+02 6.846013054496853556e+02 6.853405267188363723e+02 6.800134498791785518e+02 6.863689178477002315e+02 6.813879188641691371e+02 6.819759497290740455e+02 6.872543024972327430e+02 6.841389417102412835e+02 6.809115412541984824e+02 6.912572235427046508e+02 6.852709619091339164e+02 6.883138969402483553e+02 6.884616952438900626e+02 6.936609009460706829e+02 6.853025173827592198e+02 6.933430129306422032e+02 6.987450406150713889e+02 6.948490315812011886e+02 6.982643517420514172e+02 6.953583452526506790e+02 6.993122591499214877e+02 6.947121396587016307e+02 6.919074052835309203e+02 6.923173579184201571e+02 6.897035870959654176e+02 7.029801823886493821e+02 6.942098696248755232e+02 6.907494837152412401e+02 6.924218856886004687e+02 6.961387837447322227e+02 7.055616028036200760e+02 6.970046845073270561e+02 7.047395065766626203e+02 6.941760221438381677e+02 6.974589981890680974e+02 6.972207732725674987e+02 6.932290799243377251e+02 6.990078882154853090e+02 6.934530228766063829e+02 6.995958033501615319e+02 7.083508359048994407e+02 7.098216877029359466e+02 7.142661785852022831e+02 7.105183164693652316e+02 7.128629735789460256e+02 7.130593222791442258e+02 7.076673117405669018e+02 7.142845160567536595e+02 7.090805055083218349e+02 7.129191308692960547e+02 7.060706135888455037e+02 7.076575661634790322e+02 7.047914825955517699e+02 7.127979522917669328e+02 7.058319883635160750e+02 7.027580048096401697e+02 7.092114789424962282e+02 7.011723267192761568e+02 7.006678307330111011e+02 7.019572845353288812e+02 7.005573871215882491e+02 7.055361957314910342e+02 7.028243977084330254e+02 6.942147153218736548e+02 6.883728673374305345e+02 6.914306291368473012e+02 6.868647893121077459e+02 6.814168095993793486e+02 6.852605829861803386e+02 6.914986291632551456e+02 6.867314545915343160e+02 6.844345694361032884e+02 6.871945313280954224e+02 6.821578386826097358e+02 6.875429949909455445e+02 6.853278729499874089e+02 6.856416379931031315e+02 6.804166720451847823e+02 6.875942477453733090e+02 6.888844728531560122e+02 6.861449163263175706e+02 6.748150982244219449e+02 6.732405508957547227e+02 6.745631666374130191e+02 6.789453654018691395e+02 6.742676550437073502e+02 6.739469646274569641e+02 6.818609161868696447e+02 6.920346456134295750e+02 6.950193761096171556e+02 6.809567221396449668e+02 6.833456811463992153e+02 6.823474080405084123e+02 6.779661315082673809e+02 6.844260413623018167e+02 6.809068864943294557e+02 6.882272373576116706e+02 6.789073844405507998e+02 6.823838984886455137e+02 6.826286143812651517e+02 6.777565379976185795e+02 6.805818087132500978e+02 6.756984275804171602e+02 6.818020347876060896e+02 6.755249564978233821e+02 6.782947434273398812e+02 6.774316822218864900e+02 6.772682862918211413e+02 6.818066739022908678e+02 6.920894329165961381e+02 6.902780687989337594e+02 6.914604364590463774e+02 6.910724842716144849e+02 6.928278648706439071e+02 6.972532639284318066e+02 6.931445078833161233e+02 6.921673076261615734e+02 6.970377522420532159e+02 6.943628091471811103e+02 6.932224987797333142e+02 6.997571225329157869e+02 6.895006269688568636e+02 6.960587833449931168e+02 6.946986811563670017e+02 7.014303257225856214e+02 6.986615929200995652e+02 7.030890481827327676e+02 6.971413544845696606e+02 7.080769496539278407e+02 6.996782629015394832e+02 7.064085516439710091e+02 7.093078048210119277e+02 7.099884981870859519e+02 7.102454434739719318e+02 7.112036084985160187e+02 7.033081770808532838e+02 7.040105217401988966e+02 7.074229412204624623e+02 7.070794945844749009e+02 7.101643934355498686e+02 7.106488007307783619e+02 7.189854390516519516e+02 7.145899933848569390e+02 7.121197360063029009e+02 7.114162124699575998e+02 7.158343040966359467e+02 7.049966036372503595e+02 7.049103475391605116e+02 7.029025784946970816e+02 7.043086672491007221e+02 6.989409812799715382e+02 6.945169531970959724e+02 6.903834287117457507e+02 6.887739979390274812e+02 6.895607775397527348e+02 6.876461721363244806e+02 6.896879428209715570e+02 6.951450182012125651e+02 6.896725988971968491e+02 6.933261723760041377e+02 6.917899915401195585e+02 6.905611241638270030e+02 6.935647247222359510e+02 7.002179318539193673e+02 6.968689475748498126e+02 6.977928176616649125e+02 6.979477390765907785e+02 6.942753758574292533e+02 6.923667237571986561e+02 6.903178143146346883e+02 6.913838729937133394e+02 6.873282122873545177e+02 6.953581758664814743e+02 6.942257896119579073e+02 6.944301375084193069e+02 6.928539658803850898e+02 6.951220450923410681e+02 7.020435619192141985e+02 6.996292532350051943e+02 6.988798156250003331e+02 7.003757761697204387e+02 7.052417582761172525e+02 6.978922103555674994e+02 6.972198956140400696e+02 7.026863925598287324e+02 7.056406748503527524e+02 7.013165503463739014e+02 7.096226526975273146e+02 7.103405806746399094e+02 6.970277526195309292e+02 7.040828075608374093e+02 7.079722240753246751e+02 6.977495009893594897e+02 7.009016515273445975e+02 7.000048533129428279e+02 7.007427775201236955e+02 7.108738776814154789e+02 7.104126171250978814e+02 7.160078048997344240e+02 7.058956566122632239e+02 7.006336580329349317e+02 7.024131983732185063e+02 6.960163237318467964e+02 7.036186158612739519e+02 7.032367006073278617e+02 6.972960916600633254e+02 6.961917997928006798e+02 7.032148089724138345e+02 7.089565778746716660e+02 6.997681032977853874e+02 6.970817944054464306e+02 6.966755914727247045e+02 6.981516253180097920e+02 6.976687137190721160e+02 6.981441218611718114e+02 6.939734905376835741e+02 6.916420078804953846e+02 6.866076509245822308e+02 6.908605304202924344e+02 6.923038186889577901e+02 6.924075312758610607e+02 6.906153449292639834e+02 6.965573659278883270e+02 6.979204050384383891e+02 7.085591688810425239e+02 7.013983806193912187e+02 6.938987695096182051e+02 6.930938752996139556e+02 6.905587150785100903e+02 6.936534731804046032e+02 6.934387773515071558e+02 6.945013284290632782e+02 6.947121619064517972e+02 6.929484096339790540e+02 6.939698517837301779e+02 6.936787175509407462e+02 6.894824239325705548e+02 6.791512852432538239e+02 6.781029568185872449e+02 6.786211827164279384e+02 6.739016875598929346e+02 6.744049287683305920e+02 6.787834011647190664e+02 6.880169037715194236e+02 6.816341521884418171e+02 6.791469293626821582e+02 6.791025282410112140e+02 6.701218698807050487e+02 6.625208043204420392e+02 6.683964519592758506e+02 6.738936174540493766e+02 6.732193159947789809e+02 6.682721284926032013e+02 6.642713696905703955e+02 6.727229638037371160e+02 6.703815317739457669e+02 6.732833341500804636e+02 6.817238164937987221e+02 6.788261941528833177e+02 6.869769023476364964e+02 6.787273247171576713e+02 6.864839780326875598e+02 6.851883820081299064e+02 6.865439065014248854e+02 6.917943587590968946e+02 6.774068759022161430e+02 6.871801726192934439e+02 6.886018399285293299e+02 6.876565590571362918e+02 6.819786108451257860e+02 6.827656194064709325e+02 6.818479491509573336e+02 6.863651201884135844e+02 6.852092933015194376e+02 6.813184710285900110e+02 6.799328548233977472e+02 6.756918594023338756e+02 6.790091194887501160e+02 6.849399284508717756e+02 6.844221067628242281e+02 6.789727679385860029e+02 6.824124702941730902e+02 6.816401285065477396e+02 6.788422309139872368e+02 6.780594642175054787e+02 6.798142438487892605e+02 6.672882306211739660e+02 6.692036835055473603e+02 6.609208810386498953e+02 6.583777529135653594e+02 6.545500197041436650e+02 6.568909220448135784e+02 6.574991848831751895e+02 6.577007874637680516e+02 6.525494348668671591e+02 6.568958430344214321e+02 6.480213307560338762e+02 6.449796326025260669e+02 6.469576888217333135e+02 6.514342376095012241e+02 6.497915059095329298e+02 6.453987657903290938e+02 6.369924602818546191e+02 6.447272409719926145e+02 6.382761133412474237e+02 6.293587784395555218e+02 6.299632068715037576e+02 6.351819142643033729e+02 6.301999828112902833e+02 6.328649990834458094e+02 6.392692039136055655e+02 6.308720395721269369e+02 6.324367108888900475e+02 6.414568834409437841e+02 6.362405930021595850e+02 6.377831753316028198e+02 6.345637484000587847e+02 6.373506705078007144e+02 6.374508749254125632e+02 6.383088209974400797e+02 6.363849786067066816e+02 6.460478227576693371e+02 6.437236209391463717e+02 6.383655863744810404e+02 6.458025886385606782e+02 6.487010481596905720e+02 6.456173679387844686e+02 6.411879833539326228e+02 6.386796113934444747e+02 6.336967998667338406e+02 6.449110776410598191e+02 6.418191930492004076e+02 6.423807018549949817e+02 6.459592797619526436e+02 6.456004723686414764e+02 6.465003978681352237e+02 6.416596746904996280e+02 6.431652653661093382e+02 6.464822767395863821e+02 6.523748302035331790e+02 6.476426964282679819e+02 6.564366705657510010e+02 6.508383330489434684e+02 6.512253536666275977e+02 6.581556295231243894e+02 6.555715954952166840e+02 6.665158112199599145e+02 6.708059456530924081e+02 6.660300775911406390e+02 6.655111118786476254e+02 6.677609611785826473e+02 6.594112715124462056e+02 6.674112937938225514e+02 6.637669124723133791e+02 6.669908783916650918e+02 6.742805852474205039e+02 6.590524850360156961e+02 6.595376302058072042e+02 6.587075650416394410e+02 6.633901744573904580e+02 6.633624755087500944e+02 6.552752366763897953e+02 6.536124961841655931e+02 6.570163503814636670e+02 6.652919591197892260e+02 6.652480142503910656e+02 6.652043399995970958e+02 6.658762540420124196e+02 6.596203536448215345e+02 6.515765313696437033e+02 6.563351028609733930e+02 6.506469868373037571e+02 6.631978017825304050e+02 6.621182988499591602e+02 6.600933986247192706e+02 6.524020446853082831e+02 6.535350754232636064e+02 6.573009601140030327e+02 6.643437398699387586e+02 6.628676780463724754e+02 6.494210670830689196e+02 6.491956933933333858e+02 6.503709447646475610e+02 6.618681908051512437e+02 6.624764984001895982e+02 6.684161295090826798e+02 6.653981953903339672e+02 6.688983909293326633e+02 6.663384961409706193e+02 6.585883715812545915e+02 6.583165253245101667e+02 6.564996677925749964e+02 6.495149035803738116e+02 6.492394614845779870e+02 6.521255912450303640e+02 6.509050751569528757e+02 6.495688724005326549e+02 6.507162250224793070e+02 6.491479318965205039e+02 6.485309335704104114e+02 6.486509653967210625e+02 6.485699515076954640e+02 6.495476034295980980e+02 6.532824238643635226e+02 6.538153944978542995e+02 6.478343387273138205e+02 6.510056067687153245e+02 6.570696520130462659e+02 6.528515317404809366e+02 6.540884448939710865e+02 6.579279622856670358e+02 6.571829186829378386e+02 6.584670208992852167e+02 6.570688579405248220e+02 6.582357838184925640e+02 6.558113210068401031e+02 6.597477405651430900e+02 6.590530667134315763e+02 6.574341730522545504e+02 6.594281407591162179e+02 6.621964712768843810e+02 6.642183900900789695e+02 6.603351330465163755e+02 6.616933514308755093e+02 6.628722722868685651e+02 6.602760722675898251e+02 6.653553415186459006e+02 6.628319294636161203e+02 6.657732503130453097e+02 6.632522645574142643e+02 6.652574571352547537e+02 6.640401388178394200e+02 6.729853077580683021e+02 6.672302871526802619e+02 6.757242892644381982e+02 6.763949170042900505e+02 6.789101574851340501e+02 6.805361960055940926e+02 6.799141952045376911e+02 6.738695493751421282e+02 6.805873993221104001e+02 6.747830503168607947e+02 6.742978659081882142e+02 6.753410508841830051e+02 6.743127061103258484e+02 6.612997463308869328e+02 6.581660429466164715e+02 6.548079566973647161e+02 6.550393865292106739e+02 6.655466866397662216e+02 6.635729813572330613e+02 6.620364130453911002e+02 6.615344215860976647e+02 6.642689371853139164e+02 6.608855564955703130e+02 6.729400566146648544e+02 6.643658439585375390e+02 6.674554576160378474e+02 6.683547300726876301e+02 6.783135911963623812e+02 6.795419478181278237e+02 6.846578268598718751e+02 6.818165598000623504e+02 6.830682611633914121e+02 6.790819215842465155e+02 6.794959265479649275e+02 6.881646273732416148e+02 6.820940955457075461e+02 6.871859818021882802e+02 6.884389484738552483e+02 6.871110339968259950e+02 6.931081292108606249e+02 6.934427153303870455e+02 6.929675502264964280e+02 6.823611485873432230e+02 6.853342553819445584e+02 6.872834308339419067e+02 6.849179207280208175e+02 6.828171707776558605e+02 6.815264738928336783e+02 6.784790992595926582e+02 6.778665592034991505e+02 6.784893600106296390e+02 6.795185635567955842e+02 6.783110713301385886e+02 6.804220792265272166e+02 6.807619089546562918e+02 6.754713522313520571e+02 6.765025850931995137e+02 6.782163250760423807e+02 6.702592562881054619e+02 6.705218163132317386e+02 6.711664241950386440e+02 6.626505820490477845e+02 6.691105874191493967e+02 6.668730197117744183e+02 6.710873918564112728e+02 6.644740395748058290e+02 6.688726787779111191e+02 6.743358186249855635e+02 6.676238346607748326e+02 6.740109519471994872e+02 6.699384245912917777e+02 6.770274866495745982e+02 6.717324727679489342e+02 6.750423160423953277e+02 6.844745719318034389e+02 6.761799542248156740e+02 6.677855782121068842e+02 6.639563657763621904e+02 6.693015167064586421e+02 6.692459731651282482e+02 6.732205057529776013e+02 6.755483231183490034e+02 6.745100383289197907e+02 6.683634146615980853e+02 6.763272377091807357e+02 6.748678049058378292e+02 6.881034737138181754e+02 6.892860499508419707e+02 6.938021608706205825e+02 6.882925700537714420e+02 6.897838238011686371e+02 6.900985260481289743e+02 6.902753769928026486e+02 6.867327306710360517e+02 6.862606848018483561e+02 6.856839325083009271e+02 6.809570436325776654e+02 6.795551561435538588e+02 6.840229764828020507e+02 6.831849684134812151e+02 6.866374950424267354e+02 6.827827775760907798e+02 6.744480407197709155e+02 6.728421490064977206e+02 6.820695050810739986e+02 6.828291738518004195e+02 6.866990064178427247e+02 6.850924201056998299e+02 6.798450827887703554e+02 6.795633999817928270e+02 6.703446589144123209e+02 6.742692381365762913e+02 6.777305982791422139e+02 6.789116573036616273e+02 6.759260139263673182e+02 6.634360182150085166e+02 6.709018170762500404e+02 6.657212982051291874e+02 6.680922133141008317e+02 6.725378182982968838e+02 6.673398661092032853e+02 6.742096525842923711e+02 6.690657883022203123e+02 6.653487380425106039e+02 6.788865421641503417e+02 6.748895510464440122e+02 6.761833877001428164e+02 6.826192380497760723e+02 6.875559305369274625e+02 6.827191801229317889e+02 6.818373466769555762e+02 6.848465451811240428e+02 6.791152781676295263e+02 6.759377891206091817e+02 6.735769661763416707e+02 6.737919207694932311e+02 6.791715632490664802e+02 6.762342361318875419e+02 6.848653284915685617e+02 6.782008258961789124e+02 6.871246358967806600e+02 6.820028320507880153e+02 6.669100989722900295e+02 6.632679774682160314e+02 6.660470235151539100e+02 6.671823051808812579e+02 6.740859638581647459e+02 6.878824011017973135e+02 6.809821030984301160e+02 6.825777028173604322e+02 6.795162775562777142e+02 6.738012235687117482e+02 6.823620981033702719e+02 6.807519037808262965e+02 6.825599433609581865e+02 6.777055604750918292e+02 6.732490083192509474e+02 6.757753456104171619e+02 6.686650294477304897e+02 6.650178420220973976e+02 6.612165277263412690e+02 6.628115332018387562e+02 6.671477128701289985e+02 6.681254636768151158e+02 6.679203908988450848e+02 6.641588713530010182e+02 6.636272004853143471e+02 6.695238325315806378e+02 6.706259849058536702e+02 6.668047455245026640e+02 6.670512455289947411e+02 6.687512448212779645e+02 6.627086533919518843e+02 6.605360057403589735e+02 6.602889585774954639e+02 6.549565482323330343e+02 6.607054344645849824e+02 6.561864496152858237e+02 6.458920800990821363e+02 6.447253991067707375e+02 6.426526165402608513e+02 6.502884287859146752e+02 6.503730943373241189e+02 6.452438071948557763e+02 6.452502709992870678e+02 6.425591328288564910e+02 6.485048596957877862e+02 6.482111354089333872e+02 6.455801881153245176e+02 6.515907913322751028e+02 6.402654421168749650e+02 6.400592007688768490e+02 6.410174252092961069e+02 6.454306998023661208e+02 6.377009586869636451e+02 6.439909929763296077e+02 6.384078473993299667e+02 6.334383950787180311e+02 6.341562522477776156e+02 6.400215633426245176e+02 6.364046639645069945e+02 6.333422707690318703e+02 6.385037698213577642e+02 6.346640087000241692e+02 6.371243332262479271e+02 6.434660083663090973e+02 6.409476987005243700e+02 6.434584009580031534e+02 6.440555027035888997e+02 6.495818318530519946e+02 6.538178728214480770e+02 6.589089373370932208e+02 6.569891608060675026e+02 6.532340416863559085e+02 6.549761585385181206e+02 6.616381723627416704e+02 6.631590678998121575e+02 6.523535971396144078e+02 6.541109606744921621e+02 6.539626357339354854e+02 6.462527775058503039e+02 6.499937808807850388e+02 6.508315796058636806e+02 6.547854150933627579e+02 6.548207143632627094e+02 6.553128907451222176e+02 6.424000035013392562e+02 6.525240702960205681e+02 6.478251409420621485e+02 6.491668016072779892e+02 6.499473469149234006e+02 6.521800579910891429e+02 6.462462311152472694e+02 6.543570288092449800e+02 6.542023675265863858e+02 6.505433711803993901e+02 6.505323183147381769e+02 6.529322568872115653e+02 6.483793959915318510e+02 6.533056171211495666e+02 6.566639979922467774e+02 6.589860113170117302e+02 6.572616608605475221e+02 6.581229943184303011e+02 6.530138352622798266e+02 6.510269731872375587e+02 6.592917765676774025e+02 6.623442232952032782e+02 6.596122956908560582e+02 6.621750773815070943e+02 6.549990447396959325e+02 6.661890472412553663e+02 6.587375666688791398e+02 6.606242796515615510e+02 6.553095945969796503e+02 6.640229765174377690e+02 6.587628719417841694e+02 6.541996458972179198e+02 6.517638846524768041e+02 6.510200367849837448e+02 6.470767586081485661e+02 6.477610290906466162e+02 6.499194081876064502e+02 6.530842361779479006e+02 6.439427674249780011e+02 6.492912672363569300e+02 6.620018923424823925e+02 6.605859647005446504e+02 6.641089583812187129e+02 6.654194990832396570e+02 6.629216716813900803e+02 6.671419046718289110e+02 6.681718979634043762e+02 6.667035428136008477e+02 6.678696946496598912e+02 6.726379098875131604e+02 6.693602914465086542e+02 6.686799241584699303e+02 6.669596207560870198e+02 6.703904071893540504e+02 6.680727011860767561e+02 6.675310351736192160e+02 6.710139911693090653e+02 6.702539198515091812e+02 6.621018036209751472e+02 6.622354908516198293e+02 6.673357915383325007e+02 6.771653302224138997e+02 6.722656491460985535e+02 6.728333173855212408e+02 6.675967156844043302e+02 6.660279530649637536e+02 6.695986219899591561e+02 6.654216510050580382e+02 6.700281144056463063e+02 6.705695810696433909e+02 6.703210923456874752e+02 6.726055178810388497e+02 6.695058750341513587e+02 6.703286759985305707e+02 6.615465224253056249e+02 6.504054631534219197e+02 6.560843094932647546e+02 6.623474342361321305e+02 6.613624164404573094e+02 6.518637011173685778e+02 6.581202169008701048e+02 6.566711966509121794e+02 6.507415419744590963e+02 6.511571215999737205e+02 6.538567613977874089e+02 6.473464984357563026e+02 6.394171374694012684e+02 6.443868874432420171e+02 6.430462782637929422e+02 6.410285426231422434e+02 6.484954951663436304e+02 6.586434726421067580e+02 6.608188067894697042e+02 6.542585899910567377e+02 6.490139995082483892e+02 6.553317322040112458e+02 6.577868546011716262e+02 6.489268938065396242e+02 6.533066554634159502e+02 6.435232791415633073e+02 6.381301241712149022e+02 6.395612877648576386e+02 6.396142379156154902e+02 6.470025656353493559e+02 6.448014204308731223e+02 6.482869862130701222e+02 6.420915221124427035e+02 6.490177703520225805e+02 6.439451392175870978e+02 6.434825847378764365e+02 6.445641127867477280e+02 6.416561381492653027e+02 6.401103707042549331e+02 6.318600385765331566e+02 6.345341775283653760e+02 6.415754929190233042e+02 6.402316215731781313e+02 6.445265423171530301e+02 6.470697842105103064e+02 6.476320421291035245e+02 6.430792739214072071e+02 6.410507092386103523e+02 6.383455974788685126e+02 6.422757215990360464e+02 6.378775445000089803e+02 6.402945430853923199e+02 6.442069320299438004e+02 6.523472262296613735e+02 6.498232805671308370e+02 6.588018589841211679e+02 6.572042519291275084e+02 6.594590045360675958e+02 6.560862051106145145e+02 6.597773719489373434e+02 6.522366472831538431e+02 6.538750286772045683e+02 6.570294754493027085e+02 6.510782996008025520e+02 6.504205785618210029e+02 6.514908742873097935e+02 6.468764227410889589e+02 6.500289446422451647e+02 6.507236964890103081e+02 6.549153500014266456e+02 6.575075407197774666e+02 6.573546362059565809e+02 6.547664927351031565e+02 6.511020529006337938e+02 6.550378737357992804e+02 6.503419411827622980e+02 6.477184660117300155e+02 6.396137114295762558e+02 6.430724192715551908e+02 6.369408130550887108e+02 6.340443536510166496e+02 6.293929405154094638e+02 6.219347716513402702e+02 6.172486980974995276e+02 6.287501404063392556e+02 6.235256572748120334e+02 6.264446587561841397e+02 6.248509063290867971e+02 6.272974925339308356e+02 6.239953306251115919e+02 6.310399172623995128e+02 6.166369114348890434e+02 6.239305558355590620e+02 6.319233514543984711e+02 6.318458211712601269e+02 6.301441101114093044e+02 6.277393155311631290e+02 6.300167226614935316e+02 6.223427876402131460e+02 6.297887233932571007e+02 6.293540921356328681e+02 6.374816292128880377e+02 6.370588403063975420e+02 6.351072648149166753e+02 6.435344358263881759e+02 6.403201802627783081e+02 6.381475254624148192e+02 6.385774035642006083e+02 6.377100993281308092e+02 6.445316183292608230e+02 6.429011376446287613e+02 6.469217182035010865e+02 6.456228335800569766e+02 6.448159945686131778e+02 6.398033896118621442e+02 6.379591179968449524e+02 6.351838802679687888e+02 6.346455943252053657e+02 6.400949937359481510e+02 6.390852106687415244e+02 6.376734986740037812e+02 6.344004932498886546e+02 6.344497823654226067e+02 6.299089775970724077e+02 6.397256875342521880e+02 6.422568418707179490e+02 6.435888247163311462e+02 6.517526889354058994e+02 6.477385668013607756e+02 6.416178304316276808e+02 6.500655554129969005e+02 6.544936078390973080e+02 6.486397257941572434e+02 6.488633969266104486e+02 6.541888664261906570e+02 6.566924568709110872e+02 6.496648457595969148e+02 6.561089831744494631e+02 6.568465753193547698e+02 6.629702947644245796e+02 6.532759748565661084e+02 6.556615161331470745e+02 6.553169666400065125e+02 6.620204804377995060e+02 6.601583474946575052e+02 6.586735961619598356e+02 6.623283588722486002e+02 6.674030793179921375e+02 6.750052912740225111e+02 6.768468002213587624e+02 6.737478772120009580e+02 6.829718494077469586e+02 6.857724367001306973e+02 6.806030671079947751e+02 6.802286783622182611e+02 6.738519292020193916e+02 6.787505757787831726e+02 6.769144696141153190e+02 6.683446878553240822e+02 6.752982483643037313e+02 6.884945461784203644e+02 6.846634979384552935e+02 6.836871316371718876e+02 6.850631271502900290e+02 6.763829596064265388e+02 6.860080622594626902e+02 6.843852143650522066e+02 6.837758090516554148e+02 6.852858748508072040e+02 6.866749773177533598e+02 6.892803982830109817e+02 6.748377551609705733e+02 6.810375546269900724e+02 6.822596879785678539e+02 6.896050257382813697e+02 6.829083399901818439e+02 6.800166970217666176e+02 6.771767807644584991e+02 6.738591833930348685e+02 6.783700705731014295e+02 6.745773398375051784e+02 6.708898683131908456e+02 6.693943058388424561e+02 6.737346505274880428e+02 6.736046023562540768e+02 6.660747396539907186e+02 6.682223966644473876e+02 6.676082660215384976e+02 6.729952547543887249e+02 6.713055880717637365e+02 6.752804589427244082e+02 6.788248496585104022e+02 6.742395184716893937e+02 6.825084877056001460e+02 6.748218210578538674e+02 6.777630317411059195e+02 6.822237206406391579e+02 6.730991978475598216e+02 6.789792567122685796e+02 6.837657850032519491e+02 6.843913631083395330e+02 6.847676035042973126e+02 6.812546965622196922e+02 6.849198410969892166e+02 6.837807094053886203e+02 6.796281249349217433e+02 6.851842399995221058e+02 6.852259012098270432e+02 6.868640565460484595e+02 6.931342597047215577e+02 6.888282498834555554e+02 6.970773985097547438e+02 6.961984779955092790e+02 7.057992018358038422e+02 7.008978608828514325e+02 6.926334994806398981e+02 6.925193214384497651e+02 6.923386928856579061e+02 6.927278735380795069e+02 6.912785870146651632e+02 6.913936794566376420e+02 6.941039144018405977e+02 6.925278253059967710e+02 6.858941775491629187e+02 6.914945949399752863e+02 6.960947194902269075e+02 6.856383831603391172e+02 6.935823701660787037e+02 6.926523633313677237e+02 6.864740579433039329e+02 6.934659412283882602e+02 6.826769078926636212e+02 6.820271286681971787e+02 6.827977462761227798e+02 6.806962225543435352e+02 6.740210044391656083e+02 6.770475703430112162e+02 6.788637188173933055e+02 6.809527797059489558e+02 6.812586239428344470e+02 6.807598366192820549e+02 6.787044229656562493e+02 6.889706806326083779e+02 6.857360370905962554e+02 6.788768363384565419e+02 6.804214218560506424e+02 6.908019615379851075e+02 6.850131573108222938e+02 6.877086882570227999e+02 6.905498195149698404e+02 6.913042596092082022e+02 6.967890187619798326e+02 6.986474079524491572e+02 6.992303388026205084e+02 7.018402296845928277e+02 7.000287517646854667e+02 7.096811385777450596e+02 7.122131248084961044e+02 7.087055514655727393e+02 7.110396126831556103e+02 7.077415455366462993e+02 7.093696478409124211e+02 7.163157096890789717e+02 7.118994854862208967e+02 7.142418169310769827e+02 7.133133637396598488e+02 7.159959840515045926e+02 7.124334955621585550e+02 7.190002819963004868e+02 7.192345835660098601e+02 7.143456524969374186e+02 7.212627273455101431e+02 7.065600211582972179e+02 7.072901337993797597e+02 7.020333357341385181e+02 6.984584251731824907e+02 7.087848243506996369e+02 6.996807268302744660e+02 7.064776546989504595e+02 7.026623510863663569e+02 7.075050332342817683e+02 7.054751090866989216e+02 7.086116945491742172e+02 7.072615156511712939e+02 6.971713518436692993e+02 6.901007534115960880e+02 6.926668297787402935e+02 7.061332587853916039e+02 6.933468983278335145e+02 7.012728921231808954e+02 7.004708366319099468e+02 7.058209045843324247e+02 6.989702355026524856e+02 7.084182265874036375e+02 7.023243900150649779e+02 6.963489045235751291e+02 6.967688278736701477e+02 6.912070272073227670e+02 6.896049259222376122e+02 6.946203987623399598e+02 6.980341171322718310e+02 6.892191733532213220e+02 6.849193495344688927e+02 6.824113316339100948e+02 6.855019283191771819e+02 6.852133976333377632e+02 6.833494156833639863e+02 6.896039989182610270e+02 6.844684197631967209e+02 6.845350006403991756e+02 6.884410559540996246e+02 6.927890839878045881e+02 6.980746692100043447e+02 6.932871510792356275e+02 6.897840100931132383e+02 6.877276520616480866e+02 6.891331618057513424e+02 6.898196650216170838e+02 6.852735741428117535e+02 6.845252481268927340e+02 6.816509441120496149e+02 6.802749791074747918e+02 6.903016403019496465e+02 6.925899614045328008e+02 6.972198464002093488e+02 6.965356213331083381e+02 7.002049498178853355e+02 7.026330212059783662e+02 6.958347162714280785e+02 7.083368803617698859e+02 7.078469681584265345e+02 7.089385967082522484e+02 7.198795496493431756e+02 6.978712109550288005e+02 7.071721307287725722e+02 7.169440654442129244e+02 7.109115530476367439e+02 7.066640814579697008e+02 7.108907322604804904e+02 7.020281191554433917e+02 7.014298390651878208e+02 7.070764980370055355e+02 7.090095275705831455e+02 7.098424481361262224e+02 7.066399725176462425e+02 7.110230708835434825e+02 7.091427440700250600e+02 7.052025090965338450e+02 7.079322270166436510e+02 7.086074561891979329e+02 7.101582392379061730e+02 7.213254529570276645e+02 7.284641798584101480e+02 7.231337807115342002e+02 7.187619616256021118e+02 7.142861362305219473e+02 7.191217072592136219e+02 7.187926375975905557e+02 7.207295740973805778e+02 7.127604277015227581e+02 7.190828139192044546e+02 7.213142670525813855e+02 7.173116936968233404e+02 7.105057726999715442e+02 7.194185189717771891e+02 7.145785136442854082e+02 7.190763720287691285e+02 7.212206051825946815e+02 7.236356246958681595e+02 7.231958951985562862e+02 7.149057582089907328e+02 7.173938547669147283e+02 7.226477023644345081e+02 7.161119995026157312e+02 7.134165119219217104e+02 7.164517912174455887e+02 7.162200140600224358e+02 7.110549014148859897e+02 7.091627810862736396e+02 7.016171639701460663e+02 7.071464177502791699e+02 7.073710867219875809e+02 7.082331256541688163e+02 7.076081120120861669e+02 7.019754111885243901e+02 6.942923818841494494e+02 6.962731286317323338e+02 6.981415339027871596e+02 6.993932585392292367e+02 7.010782132866343090e+02 7.102654831467575605e+02 7.055848053458216782e+02 6.987697213906208162e+02 7.012148175907232144e+02 7.011968517130050031e+02 7.026460719918719633e+02 7.095919997242534691e+02 7.053034352051299720e+02 7.087505531952394904e+02 7.090733146884230109e+02 7.100404978285474726e+02 7.069659819754028831e+02 6.988620299136536005e+02 6.997139696598942464e+02 7.027051633478358781e+02 7.057377914730210478e+02 7.072902255040389718e+02 7.084379703124599246e+02 7.160610157748498068e+02 7.149136790044996133e+02 7.183926994005345250e+02 7.107689336660744175e+02 7.184500798724745891e+02 7.124047001625666553e+02 7.104354862002433038e+02 7.128699411270057453e+02 7.090390996295043351e+02 7.137006189959822677e+02 7.111991294420676013e+02 7.044018133792158096e+02 7.010310268261755482e+02 7.009957010913461772e+02 7.040663493230495078e+02 7.113112841882647217e+02 7.105329660791759352e+02 7.170455383262859641e+02 7.104293186008160319e+02 7.062088364575288324e+02 7.034957639766669217e+02 7.015766112255233793e+02 7.068882860476592214e+02 7.005659694219818903e+02 7.031230500667209071e+02 6.929699803442997563e+02 6.892740629820352751e+02 6.967033473131559731e+02 7.022881060239986937e+02 7.049127279568836002e+02 7.009604913936578896e+02 7.072838531227375825e+02 7.062685183817994812e+02 7.023458574507084222e+02 7.090336022743247213e+02 6.896259563271606794e+02 7.019451212270296310e+02 6.997797303043995498e+02 7.076897457647542069e+02 6.996667038548331448e+02 7.049249649908135780e+02 6.934927550822914100e+02 6.981590374163716888e+02 6.982237680174384877e+02 6.985190887960723103e+02 6.931223870067286725e+02 7.013013050105586217e+02 7.008318847252274963e+02 6.943467228615750173e+02 6.945675504435841958e+02 6.935644436088672364e+02 6.911672787636305202e+02 6.915286655213910763e+02 6.899906434925569556e+02 6.894464893507281431e+02 6.898431707230321308e+02 6.909200286427790161e+02 6.938874802738571361e+02 6.884447700121022535e+02 6.932151347086397664e+02 6.965186964144764943e+02 7.035600004374499576e+02 6.997353889587559479e+02 6.996458713474484057e+02 6.990486884389384841e+02 7.030202810065918584e+02 6.970822879062314996e+02 6.936043964808046667e+02 7.011292730809221894e+02 7.020793932510188142e+02 7.079188861619433055e+02 7.089265227755416845e+02 7.032253637057757487e+02 7.036683866744092484e+02 7.053075581141760040e+02 7.010825588405401732e+02 7.082256923638168473e+02 6.957588124910614624e+02 6.897790711540865232e+02 6.876823815247454377e+02 6.879834678569542348e+02 6.905979760533506351e+02 6.954802516033496431e+02 6.876501041192129833e+02 6.908112019377073239e+02 6.917917261335634294e+02 6.891476925841643606e+02 6.967440854465547773e+02 6.884525954338884048e+02 6.818287742993459233e+02 6.818900666063614153e+02 6.793536465605066041e+02 6.793354141659006018e+02 6.839158941214429888e+02 6.846293883678151815e+02 6.791073246660441782e+02 6.817412203123493555e+02 6.949974270608685174e+02 6.956695100213257774e+02 6.924911424730844374e+02 6.943173256269930107e+02 6.950323926440289597e+02 6.867802025437955535e+02 6.989193821196482759e+02 6.932581939597633891e+02 6.980019506301165393e+02 6.927458364506084081e+02 6.888093455243607650e+02 6.951109896313558920e+02 6.922513678139313242e+02 6.951447320402689911e+02 7.018824154287865440e+02 7.009067252060929150e+02 6.903372742819724408e+02 6.940382382181539924e+02 7.055301764808492635e+02 6.968264140841610015e+02 6.939813533993711872e+02 6.937288622698914651e+02 6.936873412993160173e+02 6.971952547596741852e+02 6.854879205808581446e+02 6.865606816571513491e+02 6.832501056570365563e+02 6.802251351389020328e+02 6.857282400306684167e+02 6.860630424206171938e+02 6.935176273981929853e+02 6.839154146308598001e+02 6.788846913066469142e+02 6.918822051380402627e+02 6.833099554090446190e+02 6.863251980700902095e+02 6.855880620023140182e+02 6.805325930551307465e+02 6.730754308640017598e+02 6.757288104659359078e+02 6.714068421797187511e+02 6.675022004469806234e+02 6.748401806596255028e+02 6.777534274413028470e+02 6.791848623712003246e+02 6.789321399679681690e+02 6.738131079266426013e+02 6.786212755974682977e+02 6.773654364430914256e+02 6.744095027311449257e+02 6.795824244497671316e+02 6.834512040061719063e+02 6.865139680646072975e+02 6.865439733396528936e+02 6.878754636940725504e+02 6.879943486159370423e+02 6.828921018243204344e+02 6.809941773780072936e+02 6.773532200230047238e+02 6.811181381616702311e+02 6.860534086120840129e+02 6.867486068446575018e+02 6.851113302929112479e+02 6.742492105512815215e+02 6.643080453167954147e+02 6.697513798040139363e+02 6.671861508173254833e+02 6.663337844850011606e+02 6.736318997616398292e+02 6.569202388765493197e+02 6.622353278990757417e+02 6.565452168682296588e+02 6.609962047087121846e+02 6.636365418300765668e+02 6.572087333618958382e+02 6.609975342485082592e+02 6.618939870817931705e+02 6.613452209238927253e+02 6.655361463106090696e+02 6.661657573115044215e+02 6.707789561447475535e+02 6.679180848369719570e+02 6.674531011014793194e+02 6.592414777463967539e+02 6.630696415197280658e+02 6.586725136912235712e+02 6.564751764394259226e+02 6.547937339227017901e+02 6.556413223427941830e+02 6.523908191305713444e+02 6.553167005104671716e+02 6.579702279870996335e+02 6.627925064642153075e+02 6.608260734848984157e+02 6.594387984322946750e+02 6.661738181625058814e+02 6.660196078940706457e+02 6.653511106001013786e+02 6.664679702949796365e+02 6.618373293514823672e+02 6.572960202232803795e+02 6.581800921681790442e+02 6.522290290094540524e+02 6.503121281770154383e+02 6.469683541978943140e+02 6.434897437312272359e+02 6.381290925076075382e+02 6.380620226317690822e+02 6.393181217686046693e+02 6.334523964276494326e+02 6.401435882953830969e+02 6.380699000255929150e+02 6.354161446956433110e+02 6.314163024230343808e+02 6.337921567679159125e+02 6.386225898673400252e+02 6.417149140618271304e+02 6.458295031636465637e+02 6.419503765897852645e+02 6.472682598799323159e+02 6.501623942112544228e+02 6.602877918995479831e+02 6.524591878745862914e+02 6.471450206441425053e+02 6.502833363467285608e+02 6.554263901310115443e+02 6.610562190187022225e+02 6.603407054328408776e+02 6.589228053891025638e+02 6.567230292349520369e+02 6.566976442380550907e+02 6.548632542415089119e+02 6.484388968228765862e+02 6.455722407413684323e+02 6.388737740484306187e+02 6.406074806188288449e+02 6.437475910194667676e+02 6.449943386847699003e+02 6.533159923182140574e+02 6.451144512979134333e+02 6.537776491687811813e+02 6.529785355926755983e+02 6.511658488521647996e+02 6.497278901918690508e+02 6.528616187872607952e+02 6.532456405998455011e+02 6.545150446018134289e+02 6.522108100839825511e+02 6.465220688636745763e+02 6.510634909022370493e+02 6.464537090838636004e+02 6.432556978417479741e+02 6.460194561462900538e+02 6.487271942027580280e+02 6.511210766342891247e+02 6.478596350427777679e+02 6.513029872929392923e+02 6.563198505496304733e+02 6.580225118032739147e+02 6.625137122961576779e+02 6.576857639855571733e+02 6.602224905706426625e+02 6.551768975630029672e+02 6.553735597345917085e+02 6.526947247622003943e+02 6.506397310625881119e+02 6.531521399351039463e+02 6.547715715847724596e+02 6.569541482814204301e+02 6.557348211438319368e+02 6.520744583606110609e+02 6.579575844987386972e+02 6.566196332352971012e+02 6.628075339393043350e+02 6.518564181484118762e+02 6.514625043668212356e+02 6.489504759471969919e+02 6.544041764772355236e+02 6.501996924035195207e+02 6.498436001178407651e+02 6.519607465315164063e+02 6.526173499146225367e+02 6.593913045089177558e+02 6.578466976149516086e+02 6.539433149820481503e+02 6.579095023888891092e+02 6.623381416657400678e+02 6.601144846567920013e+02 6.588829313852122596e+02 6.603844426099702787e+02 6.565210981567495310e+02 6.578426087648274461e+02 6.595928270698645974e+02 6.574904409680930257e+02 6.574456132391180745e+02 6.585371780934268600e+02 6.572388512113077468e+02 6.560288686017772761e+02 6.626682930745855629e+02 6.505015348795017189e+02 6.555333780461293145e+02 6.557911520664800946e+02 6.474675916820798420e+02 6.524727430157696517e+02 6.533579253794966917e+02 6.483651710155543242e+02 6.513078290197723845e+02 6.437857367918569480e+02 6.447260612734227152e+02 6.476530752633011616e+02 6.448214746951928191e+02 6.490418916693770370e+02 6.458432087023192025e+02 6.525919401498020989e+02 6.560198232527608297e+02 6.428873201073262180e+02 6.517090978256745757e+02 6.472985497046707906e+02 6.561834101780342507e+02 6.553315212128197800e+02 6.481013205409194597e+02 6.476867143069683834e+02 6.552273123432053126e+02 6.458783472038155651e+02 6.464850196465706631e+02 6.474950777454120043e+02 6.429618142569804604e+02 6.439530472399212613e+02 6.455027826674277094e+02 6.501057300654359778e+02 6.508281882578913837e+02 6.543313483140062772e+02 6.538299554512337863e+02 6.563507674301167754e+02 6.580533731940481630e+02 6.561008981144227619e+02 6.591675862078375303e+02 6.574615062385505553e+02 6.630277632804345558e+02 6.642485752393411076e+02 6.626389660288105006e+02 6.637132437689444941e+02 6.586625712368858103e+02 6.638285877721974657e+02 6.562728623649318251e+02 6.531228715543638828e+02 6.558173418627642377e+02 6.506282525307473179e+02 6.598380119688872583e+02 6.581491493649892845e+02 6.570676209901143920e+02 6.599272597664460136e+02 6.630789253555461755e+02 6.630521523228136402e+02 6.697995818895474258e+02 6.674386467205245026e+02 6.744555825570382694e+02 6.684340886509727397e+02 6.731104976339529458e+02 6.716259898818869942e+02 6.749324410982665086e+02 6.702091814421540903e+02 6.717421432891770792e+02 6.632821923376309314e+02 6.670794044525671325e+02 6.668755301447807824e+02 6.627488882308242637e+02 6.616561452043141571e+02 6.601718299524161466e+02 6.604980956098813749e+02 6.603142784385004234e+02 6.586889737456252760e+02 6.620401694935078467e+02 6.553607838995583279e+02 6.553522265180239401e+02 6.581338663772146447e+02 6.537722574949398222e+02 6.552771506247181605e+02 6.538962621172519221e+02 6.561717487669728825e+02 6.531338649343368843e+02 6.472970429722460040e+02 6.439256077947981112e+02 6.442973068797489304e+02 6.489095771030126798e+02 6.462001094267261578e+02 6.497554610459544620e+02 6.594483066735990633e+02 6.507832524049174481e+02 6.524333649108016289e+02 6.493093971164902314e+02 6.423723455287210982e+02 6.372547109781258996e+02 6.410019138767290769e+02 6.376713349495006469e+02 6.433881374940549449e+02 6.455334991812969747e+02 6.487254066208903396e+02 6.557477346224329722e+02 6.448852208676548798e+02 6.491456936564040916e+02 6.470542116398363532e+02 6.459996053828360800e+02 6.495652641089119470e+02 6.544139591519384567e+02 6.530155853104569132e+02 6.466400160878545194e+02 6.480417403035576172e+02 6.485350225075068238e+02 6.476661326542349570e+02 6.429788430258644212e+02 6.450551856061962326e+02 6.479559169173340933e+02 6.390431208083717820e+02 6.404858907969792199e+02 6.340367250766527150e+02 6.445472608537709220e+02 6.414816159616252662e+02 6.376061470852268940e+02 6.448332020083976204e+02 6.544590982231835596e+02 6.564027059539449738e+02 6.550788421361150995e+02 6.536449270739019539e+02 6.526226819314534850e+02 6.547892391101484009e+02 6.559069200637389940e+02 6.564746930320449110e+02 6.562786342534302548e+02 6.566443755704032128e+02 6.594539487382337484e+02 6.627066552334482594e+02 6.605425737581341536e+02 6.641593685382871399e+02 6.675588712608871447e+02 6.769965335116258984e+02 6.730056455787487266e+02 6.800062775313477914e+02 6.748052088889252218e+02 6.824797639934173503e+02 6.763759718487375494e+02 6.803748323406254030e+02 6.860443524821953361e+02 6.820787465169112238e+02 6.770581568481912882e+02 6.811331823894813624e+02 6.719330454574932219e+02 6.687977315040701569e+02 6.806940982822893602e+02 6.765738637655354069e+02 6.729993480519651712e+02 6.764791923151512947e+02 6.728391903682363591e+02 6.783041987158512711e+02 6.774488634724626763e+02 6.837198750883814000e+02 6.798054954121781748e+02 6.768023636678050252e+02 6.749744249850183451e+02 6.749481537900110197e+02 6.816754122527962636e+02 6.799101589628153306e+02 6.769535753987971702e+02 6.816998309370180777e+02 6.797097886551689498e+02 6.837058548022763489e+02 6.768977735343702307e+02 6.820553518397858852e+02 6.767930076032979514e+02 6.805856175575856923e+02 6.776223909235336578e+02 6.802999797158805677e+02 6.764670443168046177e+02 6.745896918468099557e+02 6.759023148882299665e+02 6.738698310132377856e+02 6.741539265728370083e+02 6.771326758724613910e+02 6.778243274478483045e+02 6.760917247083555139e+02 6.734968039863470040e+02 6.735036594453217731e+02 6.689117341362458546e+02 6.542940335898803141e+02 6.553330963279415755e+02 6.532469128524996904e+02 6.625914608697891026e+02 6.704079190585665629e+02 6.701448415415937916e+02 6.781856006326422630e+02 6.722089941684647556e+02 6.737171731250967923e+02 6.717773419822086680e+02 6.750091086707753902e+02 6.773428483772145228e+02 6.806701213078252977e+02 6.814066987360417897e+02 6.842238471855723674e+02 6.881740634695815970e+02 6.816383288753991110e+02 6.922769262157841013e+02 6.856855833109598279e+02 6.858973912097721950e+02 6.932382310895968658e+02 6.865449391084263198e+02 6.893145708011537636e+02 6.890175633802149378e+02 6.900806325955545617e+02 6.912543051387431206e+02 6.999700136638163031e+02 6.968373463440140085e+02 6.921490546586965138e+02 6.946559653402129015e+02 6.908001353771435333e+02 6.908819770425665183e+02 6.977993422027923316e+02 6.878594586658641674e+02 6.916699371627735218e+02 6.899325995459166734e+02 6.924113511315517826e+02 6.892223060726145150e+02 6.922951777340773560e+02 6.885013448451038585e+02 6.835175584353537488e+02 6.886505122559327674e+02 6.896576746600654815e+02 6.810119750612602729e+02 6.776088465905429530e+02 6.849029549735830642e+02 6.765003208014696838e+02 6.862553226474606163e+02 6.761077133424444128e+02 6.771370743390867801e+02 6.794667559444578728e+02 6.845195974929979457e+02 6.802965931811096425e+02 6.847031333560111079e+02 6.884564481912274232e+02 6.837998007766425417e+02 6.823501327718389575e+02 6.788445350462029637e+02 6.718713107017249513e+02 6.763864175353467090e+02 6.686748632983003517e+02 6.799721389549349624e+02 6.719743824204970224e+02 6.698939497305510713e+02 6.710816234747297813e+02 6.773632417861913382e+02 6.795908997442942336e+02 6.815340517382768439e+02 6.753175761934996899e+02 6.734908268385579504e+02 6.782613796929761065e+02 6.826981240587359707e+02 6.772149132800334428e+02 6.806883086884529348e+02 6.853320434494703477e+02 6.778212387292312542e+02 6.765737468851403946e+02 6.867305122389108192e+02 6.883657599708895987e+02 6.884053199048794340e+02 6.893848078403351565e+02 6.912276787587028366e+02 6.917231274574771760e+02 6.951539552726931106e+02 6.943134311719420566e+02 6.899128858165577185e+02 6.867856391975889210e+02 6.865839951803949361e+02 6.864860283119681981e+02 6.863458474124786335e+02 6.883040150582122578e+02 6.899984964114831882e+02 6.875040285839755825e+02 6.861213811784333529e+02 6.755705317114581021e+02 6.758035598538142494e+02 6.799660611524939213e+02 6.786551463198590000e+02 6.803796650517200533e+02 6.786954174246073990e+02 6.769338445193881171e+02 6.839741448097327066e+02 6.776553677925451211e+02 6.913703788377624733e+02 6.922724866905060708e+02 6.929141705754125269e+02 6.985916106451376208e+02 6.821952892418628380e+02 6.878017930531224238e+02 6.838913699039674157e+02 6.778152120916782906e+02 6.874767971593607854e+02 6.901105477875622682e+02 6.828803855279272739e+02 6.798381639758399615e+02 6.794571177646179194e+02 6.780116813999842407e+02 6.764840435914230738e+02 6.755047024324577478e+02 6.778071860865268263e+02 6.688539848179295859e+02 6.700565351968693903e+02 6.770817635806777162e+02 6.773450667816508712e+02 6.878514245581236537e+02 6.753735487232864898e+02 6.693896106787811959e+02 6.760209738328329649e+02 6.685450713511729646e+02 6.660685088348940326e+02 6.603920194241690069e+02 6.608152841109524616e+02 6.602857643581705815e+02 6.600800321196414870e+02 6.588761381693240082e+02 6.630050841715684555e+02 6.580663882581353619e+02 6.568492779171314169e+02 6.572641438980535895e+02 6.581360531915662477e+02 6.645704260651959885e+02 6.612511337299224579e+02 6.665580594555584639e+02 6.706900136536246464e+02 6.632287573221371986e+02 6.644918553778159094e+02 6.654052737884710496e+02 6.692035479142975873e+02 6.587198328252488864e+02 6.610602088531400113e+02 6.636131459002593829e+02 6.703276765501452701e+02 6.660825900416749619e+02 6.707810310087689913e+02 6.666107647834413683e+02 6.582298556488395889e+02 6.671021702658428012e+02 6.659269031446985991e+02 6.628870144880014550e+02 6.678773459134019959e+02 6.670347969995945050e+02 6.754429907374037612e+02 6.741539432809368009e+02 6.782876932587729470e+02 6.724806229768057619e+02 6.737183721441186890e+02 6.733846558441312027e+02 6.744229947335958286e+02 6.715539220972913199e+02 6.698578962059057176e+02 6.632555119140462239e+02 6.723179114967955456e+02 6.662586071758580601e+02 6.717219527227557592e+02 6.756657513916507014e+02 6.763045852269368652e+02 6.787914476876920844e+02 6.718793139235945091e+02 6.742569208987325737e+02 6.703739732361794950e+02 6.668201581636201354e+02 6.679218913540270250e+02 6.702223663067539974e+02 6.820719540194737647e+02 6.749613846698865700e+02 6.767770760196084439e+02 6.770188674138164515e+02 6.702475540654540964e+02 6.765760008696477144e+02 6.768309088663806961e+02 6.805968812950359279e+02 6.734679199110846639e+02 6.757260382891721520e+02 6.816690761749061949e+02 6.805634628466420963e+02 6.918987091127955864e+02 6.880512237690527400e+02 6.898719225127032360e+02 6.879676419464205992e+02 6.922960417344031612e+02 6.992725178132060364e+02 6.942184468042274830e+02 6.919925036818725630e+02 6.898156264056821101e+02 6.889624791592418660e+02 6.885955896750937200e+02 6.923209899926822573e+02 6.870271250817122564e+02 6.895912376294419346e+02 6.941006187773268721e+02 6.944365013641607902e+02 6.917864092782297121e+02 6.964671879196390591e+02 6.879019539630027111e+02 6.856695131328065145e+02 6.848211261118952962e+02 6.795970175282635637e+02 6.783322305093299747e+02 6.782016437969292610e+02 6.807366991178889748e+02 6.788415050499205563e+02 6.832371443448697619e+02 6.858584832955319825e+02 6.865191101413059869e+02 6.870828867147167784e+02 6.917231319642579592e+02 6.937937835789551855e+02 6.979786591885161897e+02 7.000339397897614617e+02 6.906593562226801168e+02 6.969694986565345971e+02 6.942725262186741020e+02 6.981732106414577856e+02 6.903432908684837912e+02 6.963638495120866310e+02 6.954619505231374887e+02 6.926595276417632476e+02 6.904105952461379729e+02 6.908514465969341245e+02 6.889800513863480091e+02 6.891670285304969639e+02 6.831007009333867472e+02 6.850241413594274036e+02 6.838199736132600037e+02 6.774849348337058927e+02 6.753182372716319151e+02 6.778288224730156344e+02 6.754571384102828233e+02 6.713337727418082750e+02 6.698403153687361282e+02 6.779535587794424600e+02 6.747482231131301660e+02 6.797578201787656553e+02 6.856155307669777130e+02 6.892630493783074144e+02 6.879915709967021940e+02 6.909331440783365679e+02 6.901289039287436253e+02 6.881089927039483882e+02 6.920238823899154568e+02 6.873049664538226580e+02 6.899421082184871921e+02 6.907375097543556421e+02 6.937802896389688385e+02 6.832042467248052162e+02 6.843215597258649723e+02 6.817651771534057161e+02 6.894519707545409801e+02 6.772252557451871553e+02 6.782907885330216686e+02 6.728372230557120020e+02 6.692670095443467062e+02 6.618780212304394581e+02 6.688075060417942268e+02 6.718082020234752463e+02 6.729318274737875072e+02 6.671763077096164807e+02 6.739786693676333016e+02 6.765660834778834669e+02 6.849325630693451785e+02 6.787408097792315402e+02 6.778574155358309099e+02 6.830015589530863735e+02 6.805434983510632492e+02 6.777364623866130842e+02 6.807033019222142229e+02 6.813875335594244689e+02 6.891341190496743820e+02 6.820521612788327275e+02 6.844106268184532382e+02 6.886728972905594901e+02 7.001530214985956491e+02 6.986353153831144027e+02 6.935188187685829462e+02 6.908714103742319139e+02 6.923259327082363370e+02 6.912685959014489754e+02 6.915560286186057510e+02 6.894490428673365159e+02 6.898223136492446201e+02 6.909155629105074468e+02 6.978458118355730448e+02 6.943863532357642043e+02 6.930645784646044376e+02 7.047795559308044631e+02 6.994630431301520730e+02 6.959436496872660882e+02 7.018496335578932985e+02 7.024524278719320591e+02 6.999100680046096841e+02 6.966738721828272674e+02 7.026622557294605258e+02 6.917438813728130071e+02 6.931751638899107775e+02 6.987037574489914959e+02 7.027705325229919708e+02 7.006972295656173628e+02 6.971327276644341282e+02 6.979246307615967453e+02 6.980263398824008618e+02 7.022777096972207573e+02 6.935021612147261294e+02 6.985390120952171173e+02 6.918872699241595683e+02 6.837932157002364875e+02 6.860417406259382460e+02 6.915790108011779012e+02 6.935290743975190253e+02 6.885832330636770848e+02 6.858098954012842796e+02 6.856707895220212095e+02 6.788684930293100024e+02 6.730541942478211013e+02 6.860598188640094577e+02 6.837043238198505151e+02 6.766180656502759803e+02 6.783310915501248246e+02 6.627945464139858132e+02 6.655844296058644431e+02 6.565783870050744326e+02 6.588888033077029149e+02 6.643277110043928815e+02 6.639720505743053991e+02 6.623615919375348540e+02 6.704316237343931562e+02 6.760152402105687770e+02 6.779602270773076498e+02 6.708703011967627390e+02 6.632808357656323324e+02 6.725529178243264141e+02 6.713200372681695853e+02 6.649349330323724416e+02 6.656325651756759498e+02 6.640307233817239876e+02 6.636414399955049248e+02 6.714375880331228927e+02 6.716207887654705928e+02 6.651912159024589073e+02 6.817474765397528245e+02 6.819147175026683954e+02 6.859023192037461740e+02 6.813156441577438045e+02 6.847325241567598368e+02 6.843568494971982545e+02 6.785143507447746742e+02 6.849304053708038964e+02 6.815339528820666146e+02 6.824413303429714688e+02 6.709220550991670962e+02 6.678917409730803456e+02 6.651313852049705702e+02 6.660712786276279758e+02 6.696749078538942967e+02 6.656824411877452121e+02 6.651518470560690730e+02 6.653458583167880533e+02 6.649934962553090827e+02 6.648863589147592847e+02 6.614592286408970949e+02 6.664591786637226960e+02 6.619426148095980125e+02 6.639254311548355645e+02 6.655302784337172852e+02 6.622801520769797889e+02 6.659905679715188853e+02 6.667319823524949243e+02 6.770772310037394845e+02 6.704728713695645865e+02 6.726620174752478079e+02 6.644726586458090196e+02 6.695072998894628427e+02 6.712195321459273600e+02 6.649761649821550691e+02 6.643425409826736541e+02 6.612514477720862942e+02 6.602687623806946249e+02 6.570761839505001944e+02 6.605077697254532723e+02 6.576119813780477443e+02 6.607547188907952886e+02 6.563483513030157610e+02 6.582633019039337796e+02 6.550383653967619466e+02 6.513662495155556371e+02 6.539541849867181327e+02 6.492949683958433980e+02 6.564354903705578863e+02 6.587074658549383912e+02 6.602782654858708611e+02 6.518230279189364182e+02 6.508081931082678011e+02 6.458999682922897136e+02 6.429004158049978059e+02 6.447833275633477115e+02 6.492003521289273067e+02 6.411494396213731761e+02 6.493233631711150338e+02 6.478245426137738150e+02 6.436378946823341494e+02 6.406704942174758344e+02 6.362273393769562517e+02 6.340129527385948904e+02 6.298581223091596257e+02 6.389493053636946343e+02 6.346112969095867129e+02 6.371823075907816474e+02 6.414959030817549319e+02 6.348726964921341960e+02 6.327636199619835224e+02 6.304264516865459882e+02 6.252053764882780342e+02 6.276534849740808113e+02 6.172290799496257705e+02 6.217249129427942762e+02 6.176870539193372451e+02 6.163780682216673767e+02 6.234851189114081080e+02 6.172248468798271688e+02 6.101173191648771308e+02 6.165261606626253297e+02 6.122527032162485057e+02 6.116610985542363323e+02 6.147168997694841437e+02 6.173061555341619169e+02 6.229325335626864444e+02 6.239102075940544410e+02 6.214541028754323406e+02 6.206991720455143877e+02 6.150212217596614437e+02 6.208475094974205604e+02 6.211481955512323339e+02 6.228819517070791107e+02 6.207682309679643140e+02 6.181111317774875715e+02 6.231792775527533195e+02 6.250927771875623193e+02 6.246540511066139061e+02 6.324319217444070773e+02 6.309720760163443174e+02 6.286394881856583652e+02 6.298368118621081067e+02 6.314789190195216406e+02 6.360934250174565250e+02 6.334660524172180658e+02 6.286452302958499558e+02 6.282984788058080312e+02 6.330292204719266920e+02 6.284199249020325624e+02 6.302865933450250395e+02 6.272643591247173163e+02 6.253660729074856590e+02 6.323437094190342123e+02 6.296064777971627109e+02 6.396335747508811664e+02 6.447409757345019443e+02 6.382404076894966920e+02 6.410334732269707274e+02 6.366775787834789071e+02 6.335098715395930640e+02 6.346996965810417350e+02 6.369190288994356024e+02 6.338395295233609659e+02 6.416482833327117987e+02 6.360880268110180396e+02 6.406256380188889352e+02 6.405176199571506004e+02 6.410842354135807000e+02 6.395142692002813192e+02 6.321813990690922083e+02 6.398193701966717981e+02 6.319911086442239139e+02 6.384121712557127921e+02 6.391245368014455153e+02 6.379358380757931855e+02 6.397791505226955451e+02 6.420806013893967474e+02 6.366909919139744716e+02 6.444567640156282096e+02 6.548527065518833297e+02 6.481774236409175955e+02 6.461263095068665052e+02 6.532412072924394124e+02 6.462217067779384934e+02 6.528649012993113274e+02 6.588178801842803978e+02 6.555490293319343209e+02 6.646074995375497565e+02 6.710104800660302544e+02 6.673194747224539469e+02 6.668740077303909857e+02 6.631363354152803140e+02 6.678058689093325029e+02 6.675128964803042209e+02 6.680587596784698690e+02 6.636494509383678633e+02 6.707847616856572586e+02 6.718115973040543167e+02 6.754357840102439923e+02 6.726847017240429523e+02 6.754347853700742235e+02 6.820217257512343849e+02 6.820938255693380370e+02 6.798652938417372980e+02 6.733407804455259793e+02 6.779951491947706472e+02 6.703869359492766762e+02 6.720689552094457895e+02 6.654321947629877059e+02 6.743679125479430922e+02 6.711310646602413499e+02 6.644323869646738103e+02 6.748430203255668403e+02 6.610191350825716654e+02 6.616045789089022264e+02 6.622439179874229467e+02 6.565400475807605289e+02 6.631176942462493571e+02 6.642059423667304827e+02 6.728323818568674142e+02 6.762110869915387639e+02 6.817680118572229730e+02 6.797364803126506558e+02 6.794117354327242992e+02 6.765008464095278669e+02 6.734140981764818434e+02 6.643485202319010341e+02 6.669777978197695347e+02 6.714402002254975059e+02 6.673991265261388435e+02 6.797003174553959752e+02 6.766575107276325980e+02 6.786825530394758061e+02 6.785708068809136648e+02 6.834097801467395357e+02 6.934606439023900748e+02 6.893829626055758126e+02 6.875626492217070336e+02 6.808538040828101430e+02 6.864702546755672756e+02 6.824716384948715131e+02 6.928898045061678204e+02 6.952703071338310110e+02 7.056575893402238080e+02 6.998667518693921465e+02 6.995522009499387650e+02 7.002334092639699747e+02 7.044764672939660386e+02 7.089046901092769986e+02 7.031375907284804043e+02 6.996308591198393287e+02 6.989987597486795039e+02 6.969578288292946127e+02 7.005182052536679294e+02 6.977109402388340413e+02 6.951663407863723023e+02 6.933376739720567912e+02 6.961794139916022459e+02 6.984243322488126751e+02 6.946395953310592404e+02 6.901203739587253949e+02 6.842581477289664917e+02 6.856004688777245519e+02 6.823784331780080947e+02 6.886311593857258231e+02 6.843006524627148792e+02 6.820107567044908592e+02 6.776341472679700928e+02 6.835380501025684907e+02 6.779241556651472820e+02 6.857352674934768402e+02 6.859604800676549985e+02 6.877680029095357668e+02 6.974888067395072540e+02 6.926054636790838686e+02 6.858595020421823847e+02 6.903393246588209422e+02 6.901840047719833819e+02 6.984361472308728480e+02 7.042570244160672246e+02 7.013130327033617277e+02 6.979316812232200391e+02 6.901810526430350592e+02 7.011801384095015237e+02 7.001015606087748893e+02 6.966741644549823604e+02 6.935041965076414954e+02 6.808532477700988466e+02 6.873297252545803531e+02 6.852435401076045309e+02 6.886247271887129955e+02 6.796683618033541734e+02 6.798599558171971466e+02 6.786046561575761871e+02 6.815587163956784025e+02 6.846455047058374248e+02 6.852566578351255657e+02 6.872381390113573616e+02 6.897970276032134507e+02 6.872911516100829203e+02 6.963635688560397057e+02 6.959464697028073488e+02 6.867462846211245733e+02 6.893816151720420748e+02 6.897793334994945553e+02 6.880186879553539256e+02 6.867100357205225691e+02 6.903199380641333391e+02 6.863270325523666315e+02 6.902869680662447536e+02 6.850049976651459929e+02 6.774332126645305152e+02 6.809797233018747420e+02 6.794256124103679895e+02 6.857925432097680414e+02 6.773539197687168780e+02 6.783434667528324553e+02 6.818514350098374734e+02 6.790125812989870155e+02 6.828272134975594554e+02 6.830610011014786096e+02 6.837334512348770659e+02 6.841980547862877984e+02 6.794213655961316363e+02 6.814085065664249896e+02 6.873612549922166863e+02 6.888993162169163043e+02 6.851917063204416536e+02 6.883119231144363539e+02 6.900065628721416715e+02 6.811584770229923151e+02 6.757535290665725825e+02 6.833240305881059840e+02 6.788941472053229518e+02 6.780440403681087673e+02 6.846182925073202341e+02 6.786067271410944386e+02 6.855985164327598795e+02 6.873896432825334841e+02 6.869414906249894557e+02 6.859164567252503275e+02 6.857099749009315701e+02 6.883537630817396575e+02 6.798442087161835161e+02 6.875812781058642713e+02 6.825645398979531819e+02 6.866833852898245141e+02 6.765274642299538073e+02 6.838551919324089567e+02 6.789807873819067936e+02 6.821676490010515863e+02 6.768753858805998789e+02 6.748430477944497170e+02 6.777579071999051621e+02 6.740601043860580148e+02 6.748120188064469858e+02 6.779356406585308150e+02 6.733537222431705231e+02 6.751133036420256985e+02 6.788798415790779472e+02 6.806825377147847576e+02 6.805676749590954842e+02 6.785638200485329889e+02 6.757551130981651113e+02 6.780190363020537916e+02 6.683077629254970589e+02 6.743059025925449532e+02 6.719470525555839231e+02 6.781119881995531387e+02 6.721229940543045132e+02 6.737331323941926939e+02 6.724854758432909421e+02 6.648671311183211401e+02 6.591984110441392204e+02 6.697375529969491481e+02 6.682369702843947152e+02 6.572273303662208264e+02 6.668965347807521766e+02 6.739656264342934264e+02 6.774139237384330272e+02 6.844082684379607144e+02 6.792393422232618150e+02 6.781562386467775241e+02 6.736577184316546436e+02 6.716508910088978155e+02 6.798404167468166861e+02 6.835001834755476011e+02 6.734261105158025202e+02 6.812219023351035503e+02 6.862529010589742029e+02 6.872636441930233104e+02 6.876327658206517981e+02 6.800532751902096606e+02 6.782099451485553345e+02 6.768899321286860413e+02 6.728564152601451269e+02 6.730398555366177789e+02 6.744327168111452693e+02 6.745162928691163415e+02 6.630578080035542143e+02 6.653472054868434498e+02 6.687633795768773552e+02 6.663312277493027977e+02 6.653349346789134415e+02 6.715214405498138603e+02 6.755564720792381195e+02 6.712972389981146080e+02 6.723465244384630068e+02 6.752499317061459578e+02 6.817317411181714988e+02 6.803589628278833743e+02 6.836259326936187790e+02 6.870489543658360390e+02 6.912960773969692809e+02 6.933213285233472334e+02 6.834342899324608425e+02 6.874290557062316793e+02 6.887210675473189667e+02 6.869043610153498776e+02 6.813429416408951056e+02 6.809599625515178332e+02 6.839228811187061865e+02 6.757771295462711123e+02 6.770916438099352490e+02 6.760671519454991767e+02 6.724308949903219172e+02 6.747140920419433314e+02 6.714109022111672402e+02 6.705241603011204461e+02 6.705699225547924698e+02 6.617258977181845694e+02 6.640549341925564022e+02 6.707498847240908617e+02 6.657379692308594485e+02 6.706921790358057933e+02 6.741091892572761708e+02 6.756942564565323437e+02 6.642248249748523676e+02 6.667121336680100967e+02 6.629032263252388475e+02 6.627372547907705211e+02 6.645557532191293149e+02 6.725427083344616221e+02 6.668181907939817847e+02 6.696747428347624691e+02 6.700581009173822622e+02 6.676548172259341527e+02 6.756188351854713119e+02 6.604932385799980921e+02 6.694294028443979414e+02 6.603733832930895460e+02 6.648494881473297937e+02 6.679444407680155109e+02 6.618504823580445873e+02 6.593366783060707803e+02 6.664382697129649387e+02 6.703623079161562828e+02 6.691210540077327096e+02 6.609804975739684778e+02 6.579867743548907129e+02 6.629871987646636171e+02 6.590796072225099351e+02 6.624705860065498655e+02 6.686493262216238236e+02 6.622342357101726975e+02 6.601292619599489626e+02 6.636391250061166147e+02 6.610423636284707527e+02 6.607968262208563601e+02 6.640741192999215627e+02 6.605977521040842930e+02 6.583264113507144657e+02 6.620976017213806699e+02 6.624327480043518790e+02 6.695490125390858793e+02 6.702396950433084157e+02 6.707126004220854156e+02 6.712294728901999861e+02 6.691596700820747401e+02 6.713545155803983562e+02 6.709867594870454468e+02 6.703352593277829783e+02 6.725926452539803222e+02 6.824018235346949268e+02 6.709267413093635923e+02 6.807752715621380730e+02 6.781805737046536251e+02 6.834424004583053147e+02 6.794704515448415805e+02 6.809189465206878822e+02 6.814945446402747393e+02 6.816735127556254383e+02 6.809544612481271315e+02 6.755981248025764216e+02 6.823581403259834133e+02 6.778576576299491308e+02 6.719812758033549471e+02 6.740443902247776577e+02 6.730583502772806241e+02 6.754982048259414569e+02 6.795308467440455615e+02 6.824012683577896041e+02 6.732469506258019010e+02 6.740399896696978885e+02 6.749850328787505305e+02 6.731675645845730287e+02 6.729653553496775658e+02 6.764539417277201210e+02 6.699886094185208094e+02 6.637433863609439868e+02 6.587284033644178862e+02 6.556329636937442729e+02 6.622279917460037950e+02 6.654680016252434598e+02 6.612162668853945888e+02 6.628327595343037046e+02 6.574672627226980239e+02 6.666046095333223320e+02 6.585039599824060588e+02 6.595626712992010425e+02 6.589279776574772995e+02 6.527671304986824907e+02 6.599004753169572268e+02 6.639683667325455190e+02 6.635662070957456535e+02 6.577285024926004553e+02 6.602904706810841162e+02 6.566164351106017421e+02 6.625135286042841471e+02 6.625897808851427726e+02 6.639079568875049517e+02 6.545934120474216797e+02 6.614269616806028580e+02 6.518823538903976669e+02 6.544587434488477129e+02 6.528224272544590576e+02 6.533702164916488755e+02 6.448938868324153191e+02 6.478027123698905143e+02 6.478695604188271773e+02 6.548841807723327975e+02 6.489967451295391356e+02 6.617720069151325788e+02 6.568915087665039891e+02 6.498652007649012603e+02 6.531748597300892243e+02 6.485633406366110876e+02 6.420119485465326079e+02 6.504683986365853343e+02 6.444936780553022118e+02 6.310390014035369859e+02 6.290331826244016611e+02 6.221194589044606573e+02 6.312140261413123881e+02 6.324852277514420393e+02 6.373543457660479135e+02 6.391870102108439369e+02 6.407249914150924042e+02 6.443089149067646986e+02 6.404984042224413088e+02 6.394677657792250329e+02 6.401365816334380270e+02 6.445400819120989127e+02 6.483597484723622983e+02 6.540853685339280901e+02 6.592053748404650833e+02 6.538636476118668952e+02 6.610257100790946652e+02 6.696471827328216477e+02 6.645091416423463215e+02 6.613851831841956255e+02 6.559048652298762363e+02 6.568747840313887991e+02 6.504383451244713115e+02 6.562318345102446528e+02 6.472864253363540001e+02 6.475499636529336840e+02 6.506092440405651587e+02 6.512051858956791648e+02 6.569068349107674294e+02 6.599042188400163695e+02 6.613976453144299512e+02 6.670855693915619895e+02 6.641814175935218145e+02 6.711869257678923759e+02 6.633749703571595546e+02 6.598914371301531219e+02 6.547514341576351171e+02 6.570855725353027310e+02 6.567941755373194610e+02 6.587218655394857478e+02 6.627402340257723381e+02 6.583280643123398477e+02 6.604520791800927100e+02 6.541198584191287182e+02 6.590242716083077994e+02 6.551184954910296483e+02 6.608197462609909962e+02 6.661116474446587290e+02 6.624594997330761998e+02 6.611394689565323688e+02 6.591279952271589764e+02 6.587672555746357830e+02 6.615091999383796519e+02 6.701775107930250215e+02 6.740169400591126987e+02 6.735716801363262221e+02 6.771174777415774315e+02 6.734987354136892463e+02 6.736820201794959075e+02 6.751966085033795935e+02 6.777698906660958755e+02 6.879679382740471283e+02 6.948200363383451759e+02 6.891075318154465776e+02 6.923440610096916998e+02 6.867434418977034056e+02 6.819083804421159130e+02 6.881592763775171306e+02 6.777961790439080687e+02 6.753715685382627498e+02 6.809704015239711907e+02 6.789417235104334623e+02 6.734467515173070069e+02 6.730005190894904672e+02 6.684289281660014694e+02 6.688162481799081434e+02 6.687766732815289288e+02 6.671819191895892800e+02 6.754540231797107026e+02 6.861735660019528495e+02 6.822515557801420982e+02 6.729440302585834388e+02 6.824020694015620165e+02 6.784712409743760873e+02 6.794305321016188373e+02 6.844597017033751172e+02 6.775638805450357722e+02 6.816068617810343540e+02 6.778879865332446570e+02 6.771386690055940107e+02 6.699774634330275376e+02 6.761773028026852899e+02 6.674552014392171486e+02 6.651012636662095474e+02 6.614312906440518418e+02 6.662240274367991333e+02 6.613418748588094331e+02 6.625988103091438006e+02 6.662974065138861306e+02 6.683702207932331021e+02 6.694228563148052444e+02 6.661516709420399138e+02 6.654504826301892990e+02 6.699468927490598844e+02 6.766868113218599774e+02 6.806525983737649312e+02 6.793955503791750061e+02 6.801855095257756147e+02 6.814039016542593572e+02 6.795591948333124037e+02 6.810751749312071297e+02 6.848141082017582448e+02 6.855413581082196970e+02 6.839558387851395764e+02 6.864401352755523931e+02 6.842809052432556882e+02 6.914592968677042109e+02 6.814790147117973902e+02 6.806713226905566216e+02 6.751918426819991055e+02 6.805525656875743152e+02 6.784784839161825403e+02 6.774267418757284531e+02 6.750803161948280149e+02 6.834929848587981951e+02 6.875104903875333093e+02 6.867756557756076745e+02 6.910927784135484444e+02 6.828236024205555168e+02 6.826812847401058661e+02 6.827108734887043511e+02 6.835974135597856502e+02 6.800367540253623702e+02 6.841895247518298220e+02 6.810885121378635176e+02 6.879775495091108723e+02 6.924073121765355836e+02 6.945495012963081081e+02 6.929597135142040543e+02 6.969947634456367496e+02 7.006451409097104488e+02 7.030702079495021053e+02 7.055493165985868700e+02 6.971273696539508364e+02 7.030835530757902916e+02 7.030546504847650340e+02 7.009162888171621262e+02 7.022968925273137302e+02 7.002791653979015791e+02 7.044148091083028476e+02 7.003710579690829263e+02 6.978896096963974287e+02 6.943541106358114803e+02 6.973926287672351236e+02 6.881257756500951928e+02 6.925397464993260428e+02 6.983540928324368906e+02 6.945285145344495277e+02 6.953740253402045255e+02 6.917411839614529754e+02 6.925705382993227204e+02 6.945995084202313592e+02 6.957836648524817065e+02 7.020453478476455302e+02 6.983347485680310456e+02 6.955724586662429374e+02 6.972801113775984732e+02 6.879223809298164269e+02 6.901971825440508610e+02 6.815926818841411432e+02 6.880483478114549598e+02 6.895348434341176471e+02 6.896011123160566285e+02 6.946838718806963016e+02 6.877053817748711708e+02 6.926918306591674082e+02 6.917935884428098916e+02 6.906565175504481431e+02 6.919467809840944028e+02 6.923165280537485842e+02 6.931243506582912914e+02 6.926754530241445309e+02 6.995775432415780415e+02 7.029189563540373911e+02 6.975897749498005851e+02 6.979317732154091800e+02 7.010735814674662834e+02 6.959657540405963800e+02 6.951521106871196025e+02 6.928102242380227835e+02 6.919739256329083901e+02 6.911944348546508081e+02 6.934169192002441378e+02 6.921437432581697067e+02 6.869829542453463773e+02 6.883214659436598595e+02 6.882626078317709926e+02 6.862639139776345019e+02 6.858935749751510684e+02 6.794999199754273604e+02 6.836375476288163782e+02 6.785223571572108767e+02 6.795126884505632461e+02 6.813512174606702274e+02 6.752470066786160032e+02 6.814580034205006314e+02 6.886892070270948807e+02 6.873350871027466837e+02 6.828638545765800245e+02 6.779346711421050031e+02 6.769212578492438297e+02 6.722770422526405127e+02 6.712868706636421621e+02 6.810511084912990327e+02 6.705617282362385367e+02 6.741536367101016367e+02 6.769978513677986030e+02 6.799879344085228468e+02 6.814354035064175150e+02 6.823086623168221649e+02 6.814091386730445947e+02 6.880306676385990841e+02 6.868446923767520502e+02 6.806679218689789650e+02 6.790600493815479695e+02 6.732773703618995569e+02 6.658791913534015521e+02 6.632749274278500025e+02 6.652892417237509335e+02 6.578922622466458279e+02 6.600631808421379674e+02 6.591996892133175834e+02 6.604027122647751185e+02 6.620106198095330683e+02 6.701891076839452808e+02 6.735910846005000394e+02 6.649767904768938251e+02 6.720756632042382535e+02 6.618736641566824801e+02 6.663035250713397772e+02 6.593248377330031644e+02 6.589245362890684419e+02 6.659566105288372455e+02 6.672323381593593012e+02 6.705628488390746043e+02 6.648336937504466277e+02 6.636194267143372372e+02 6.667833635445116442e+02 6.664025547592017347e+02 6.663068268479611334e+02 6.753673529754241827e+02 6.763263657740687904e+02 6.781176822038440832e+02 6.808980867661745151e+02 6.782205616175202749e+02 6.712248227090648243e+02 6.742448108445414618e+02 6.805203594518060299e+02 6.770571054346745541e+02 6.788982468832205086e+02 6.767467654964500525e+02 6.711713952983989202e+02 6.783776150289531870e+02 6.699721528476678714e+02 6.836304836911940583e+02 6.798599980515257357e+02 6.799263168227932965e+02 6.802574368672242144e+02 6.800710157823558575e+02 6.707518103595896264e+02 6.676831656055212534e+02 6.714756551716483273e+02 6.672175618239210735e+02 6.710237473079837400e+02 6.691236582799318739e+02 6.767501389214373830e+02 6.693717010086174923e+02 6.691317740560751872e+02 6.766740009453425273e+02 6.701086460060741956e+02 6.776263507502845869e+02 6.767555246816765475e+02 6.729782507666459423e+02 6.840128078394591284e+02 6.831353760721209483e+02 6.846725084745238519e+02 6.756816550359527582e+02 6.758111547212636196e+02 6.821073363889197481e+02 6.807810221501256365e+02 6.803590400497729433e+02 6.769538288138609232e+02 6.818925530900386320e+02 6.842848054854280235e+02 6.936107205198856036e+02 6.934534882740517787e+02 6.886928525087477055e+02 6.834147134618315249e+02 6.733400871625016180e+02 6.777169062135388913e+02 6.860074566822296447e+02 6.808969095898288515e+02 6.755152870989149960e+02 6.759404570184924523e+02 6.732460154368625354e+02 6.701584538966129685e+02 6.666959903077769241e+02 6.696091041312425887e+02 6.720269414805069346e+02 6.792763368121721896e+02 6.799270695591388858e+02 6.773835802692696006e+02 6.799178165853246583e+02 6.812036467024510102e+02 6.814414549461366732e+02 6.716605401598825438e+02 6.778263450774732064e+02 6.887936293746271303e+02 6.912309351379966529e+02 6.904114653239568042e+02 6.853168920948093046e+02 6.838348928234792083e+02 6.858882285388370974e+02 6.833053320601658243e+02 6.870826157629775253e+02 6.919547615766665558e+02 6.934713323053875911e+02 6.894483107422502144e+02 6.920400505479193498e+02 6.975376829245494719e+02 7.000833240546595562e+02 6.904486511658328709e+02 6.924766923818574469e+02 6.997556476342699625e+02 7.011564339882889954e+02 7.073575687629003141e+02 6.930327608974898794e+02 6.930374079442021866e+02 6.953607117208104000e+02 6.827810846441857393e+02 6.789390997532470919e+02 6.802260375643381849e+02 6.783000822628057449e+02 6.851533749928828456e+02 6.896134908703348856e+02 6.779971996803189995e+02 6.938545910186701349e+02 6.877290396191262971e+02 6.937991572822746775e+02 6.915241724245292971e+02 7.025841120704280911e+02 6.955489658838029072e+02 6.896373338608520953e+02 6.894925337080904910e+02 6.875319871906660865e+02 6.924996496691079528e+02 6.943702992086057293e+02 6.887846713498372537e+02 6.970932196214274654e+02 6.919617528214299682e+02 6.890263340459565597e+02 6.965335339256107545e+02 6.982635108967646147e+02 6.917838698418643162e+02 6.938440594360207569e+02 6.976719112904363556e+02 6.970618063192197269e+02 6.958958840323599588e+02 6.938784648482259172e+02 6.931882121903971665e+02 6.986736256862528762e+02 6.949611141225897200e+02 6.994398438434922127e+02 6.987213378434748847e+02 6.961808621892295150e+02 6.854450045584354712e+02 6.885765135206157765e+02 6.911321888687286901e+02 6.922064638152670568e+02 6.938404243997788399e+02 6.805427262705401290e+02 6.802428420347290512e+02 6.862278936224348627e+02 6.859901148053011184e+02 6.878472903802967267e+02 6.861736615296225636e+02 6.793105993738049619e+02 6.840665634196117253e+02 6.835940670118434355e+02 6.812098136845444287e+02 6.811125681333724060e+02 6.852650718831280301e+02 6.798902667994353806e+02 6.743706860775291716e+02 6.746072724624123111e+02 6.722716465953859597e+02 6.686145728149235765e+02 6.764006995840460377e+02 6.841556755453960932e+02 6.803029647278755192e+02 6.847425657648195738e+02 6.849074312974578334e+02 6.875261680993586424e+02 6.888686125012019374e+02 6.898739624957783008e+02 6.883317730018176235e+02 6.816117726131541303e+02 6.808156879134634210e+02 6.790906613316343510e+02 6.874692694880009185e+02 6.891768863300787871e+02 6.839025803248309785e+02 6.860290685811887670e+02 6.863440067370413544e+02 6.853566591380094906e+02 6.817311020797720857e+02 6.794371811037042335e+02 6.764023287027524702e+02 6.845664897627212895e+02 6.809307345301191390e+02 6.821590783093868140e+02 6.792839395926415591e+02 6.837542106043314334e+02 6.878295503692295370e+02 6.862699951241222607e+02 6.845281691865761786e+02 6.833705843521946690e+02 6.770107773133823912e+02 6.652766928357493725e+02 6.676098217039161682e+02 6.754469948045575620e+02 6.782374922600548643e+02 6.758059270568152215e+02 6.827345101665390530e+02 6.824330855822714739e+02 6.856804892390389341e+02 6.759583550590626828e+02 6.790380561851458197e+02 6.836862516823124452e+02 6.862211040825767441e+02 6.843659181667394478e+02 6.893503215748522734e+02 6.833862447911432128e+02 6.814691821906618543e+02 6.841300277703466008e+02 6.757209760003344172e+02 6.807630547830056003e+02 6.764674796017027347e+02 6.850468655833691400e+02 6.824494494271363010e+02 6.837614630263235540e+02 6.874503135301204111e+02 6.977853557459204694e+02 6.917362121123463794e+02 6.941610103844177502e+02 6.993727338377836986e+02 6.960943188438826610e+02 6.997422192269831385e+02 6.981674732259054963e+02 6.990830751239905112e+02 6.984404289796181047e+02 6.990553904513556063e+02 7.034423789244787031e+02 6.919369488011225258e+02 6.919989817484719197e+02 6.980784595978536800e+02 6.920178425649062319e+02 6.990572391390438725e+02 7.045199548479713485e+02 7.028715357623718774e+02 6.988054316311136063e+02 7.031160693248546067e+02 6.996124739934831496e+02 7.019758980952551610e+02 7.073369473030240897e+02 7.081560837396764327e+02 7.100841250805050322e+02 7.038308249051924577e+02 7.099041366640325350e+02 7.097607037850016241e+02 7.104587529938645503e+02 7.190380139749416912e+02 7.176451395131761046e+02 7.159541925567399403e+02 7.101215523451235185e+02 7.091693548618075056e+02 7.133488343604075226e+02 7.124318793537139527e+02 6.997757410137930947e+02 7.138008645446894889e+02 7.043526777151363376e+02 7.160777986373150270e+02 7.071824780873690770e+02 7.109252616481163614e+02 7.111574517979822758e+02 7.121524296528110654e+02 7.244220207619981693e+02 7.162052230291742489e+02 7.162577670826811982e+02 7.185232908493860577e+02 7.127021041700509159e+02 7.019368394235708593e+02 7.060711783490738753e+02 7.093711104201365742e+02 7.144011544087926495e+02 7.143175797301387320e+02 7.171759039777002727e+02 7.201747328067756371e+02 7.203129175237284016e+02 7.176165902989449705e+02 7.189692955771760126e+02 7.206955107367398341e+02 7.136515534261941411e+02 7.228406636837308952e+02 7.228909403228332167e+02 7.212487704844746759e+02 7.184202367574443997e+02 7.191450435148976794e+02 7.201629306634035856e+02 7.212988678367950115e+02 7.207854807397359309e+02 7.132213589314242199e+02 7.159008366217396997e+02 7.093959595003984759e+02 7.236509375103016737e+02 7.171453730786791994e+02 7.257604621339253299e+02 7.315985460376812171e+02 7.200971700771410724e+02 7.236597161853070475e+02 7.210840298347102362e+02 7.193425428684469125e+02 7.170318252587326242e+02 7.180378061515166337e+02 7.156832564306612312e+02 7.163233237065958292e+02 7.292799776991334966e+02 7.294855882273224097e+02 7.279912135201858518e+02 7.170981245831320621e+02 7.217768181030863843e+02 7.234407316552441216e+02 7.233568136175119889e+02 7.253016140042060442e+02 7.312608952033483547e+02 7.325479621055408188e+02 7.332874741398597962e+02 7.336651497434442035e+02 7.421125683485729496e+02 7.346170296005864202e+02 7.292918094730086978e+02 7.299933783925429225e+02 7.263916094692017396e+02 7.253338401018792183e+02 7.231541868580812888e+02 7.235089530054224269e+02 7.230242741586861257e+02 7.180261243468800103e+02 7.131228083748638937e+02 7.132368644476088093e+02 7.266569101398412158e+02 7.195288396715468480e+02 7.214774556971648281e+02 7.183460989248254691e+02 7.235967644176329259e+02 7.093980457703653428e+02 7.135945953045672923e+02 7.178794795622934544e+02 7.110206951435643532e+02 7.103422878504449045e+02 7.119842553574108024e+02 7.134368459805092471e+02 7.072152808332534732e+02 7.085560113474244872e+02 7.033288663944978225e+02 7.010391135657890800e+02 7.032843649711855960e+02 7.026397093066868820e+02 7.086031110583987811e+02 7.099428598308445544e+02 7.017557284334498036e+02 7.083120819347766428e+02 7.028243629770701091e+02 7.111180129022948222e+02 7.108569920762100764e+02 7.082752683427933107e+02 7.124159292315957828e+02 7.085902950524406378e+02 7.102534652205549719e+02 7.149969591492903191e+02 7.143695207859497032e+02 7.110960639566237660e+02 7.139383836446565965e+02 7.143996039929179460e+02 7.011112625512056411e+02 6.960683866090751053e+02 7.018288278022071154e+02 7.042839352298434505e+02 7.025848265083307069e+02 7.047220065435201377e+02 7.008812084809594580e+02 6.859854070206804408e+02 6.972612555583962148e+02 6.965822325396007955e+02 6.979133262765770951e+02 7.004159932574752929e+02 6.921782824584223590e+02 6.985702280843693188e+02 7.043679753445037477e+02 7.061775457018949282e+02 7.028430669029279443e+02 7.017315283979529568e+02 6.994071690192422466e+02 7.086444136646424568e+02 7.036063780010873643e+02 7.080338001192378670e+02 7.062308621395548016e+02 7.087302247484051350e+02 7.049304396834342015e+02 7.044732637698002691e+02 7.095275545248816798e+02 7.076954212689486212e+02 7.066889188128000114e+02 7.064551067822250161e+02 7.036100690416799353e+02 7.055836524946012105e+02 7.066200808677347140e+02 7.015068513997191531e+02 7.045576488031234703e+02 6.977270468430560868e+02 6.964345144096964759e+02 6.891076987591255829e+02 6.928117431349604658e+02 6.928799451240089411e+02 6.911413320096061170e+02 6.892824608764726690e+02 6.987194952136594566e+02 6.963238039631045240e+02 7.026106877230412238e+02 6.937280233420862032e+02 6.983729260619669503e+02 7.036207983523692064e+02 6.948493153079253943e+02 7.095421423750750591e+02 6.977874919980705499e+02 7.089832850309603600e+02 7.140781372447513604e+02 7.099318920573512059e+02 7.206908465366799419e+02 7.146979258548544749e+02 7.186412831411413435e+02 7.154645063659678499e+02 7.164012807005417471e+02 7.216693671905246674e+02 7.210257670098384324e+02 7.255401337900849512e+02 7.230561186995074650e+02 7.198013420988360167e+02 7.181318526824985611e+02 7.157722741603265604e+02 7.144947146249686512e+02 7.107089813623439341e+02 7.118749977114950980e+02 7.141035135574920787e+02 7.179502944186783679e+02 7.144460874858669968e+02 7.128214265775829972e+02 7.160572700381784443e+02 7.050960878618219567e+02 7.124313135742879695e+02 7.113973434021852427e+02 7.026761898522659067e+02 7.019287178323788794e+02 6.979233436325306457e+02 7.047112952410802791e+02 7.086649162093974610e+02 6.982125917113145306e+02 6.993042802703473626e+02 7.018956764773707846e+02 7.148719737548735793e+02 7.091997184037351190e+02 7.131281733219624357e+02 7.091340528362878786e+02 7.055632792202314931e+02 7.061708507714937468e+02 7.014021167588738308e+02 7.019548618196259895e+02 7.004267715858746897e+02 6.961408737829453912e+02 6.937500494625093097e+02 6.892764957210832790e+02 6.998444850804978614e+02 6.939813164917111408e+02 7.031339216642213614e+02 6.979374646489584393e+02 7.015167080621087052e+02 7.057520861462101038e+02 7.090640970780633552e+02 7.027523999144181062e+02 7.106305406865884606e+02 7.112194272150916277e+02 7.100646639883227635e+02 7.055452556222419389e+02 7.077053548652882000e+02 6.970242568882759997e+02 7.060579907368385193e+02 6.991352701276897506e+02 7.075722248694338532e+02 7.001193653360086273e+02 6.967762019673233453e+02 7.030890589133831554e+02 6.958426688668140514e+02 7.025376690649040938e+02 6.867919585207876025e+02 6.920814212549249760e+02 6.841147242264656825e+02 6.874984643162658813e+02 6.926369782338343839e+02 6.863399810921754352e+02 6.876353392459426459e+02 6.912449306912378688e+02 6.947606452158482853e+02 7.027562824307361780e+02 6.946998319603565051e+02 7.098570845670670906e+02 7.098740600516886161e+02 7.111066325214624158e+02 7.105515347887313737e+02 7.139013241004297470e+02 7.147205570656871032e+02 7.127916967470147256e+02 7.105895918624669321e+02 7.105563325833257977e+02 7.041864584616791944e+02 7.031728194991293321e+02 7.012730515114357104e+02 6.991882602610422737e+02 7.020526931903546028e+02 7.022530440224684298e+02 7.014587407865737987e+02 7.061712569737725289e+02 7.002719118216981542e+02 7.068776599228426676e+02 7.063210483933844444e+02 7.011249153776578851e+02 6.926086559826748044e+02 6.942466149102433519e+02 6.977752783220469155e+02 6.976959105075125080e+02 6.988656529571589999e+02 6.994552440033087350e+02 7.038469867732279681e+02 7.010338500268612734e+02 7.034023440012566653e+02 7.022066366195624596e+02 7.077671456993502943e+02 7.136028710515093962e+02 7.060964561977909852e+02 7.085791638069100600e+02 7.047363247282301018e+02 7.083221270377124483e+02 7.171109995971357876e+02 7.078239797638525488e+02 7.073837296221574888e+02 7.016364680170923975e+02 7.055367028972511889e+02 7.070973819522531585e+02 7.039320555750866788e+02 7.052146787706328723e+02 7.091330719813041696e+02 7.057922178425587845e+02 6.995663639131464606e+02 7.037078785622516079e+02 7.054671859085701726e+02 7.039589234216881550e+02 6.971701806941833865e+02 6.955382209531394437e+02 6.905711125963850918e+02 6.992015146673680874e+02 6.954317444102820218e+02 6.942141841123625454e+02 6.907942723545087347e+02 6.905650444019820497e+02 6.875018881347257320e+02 6.867445151407544017e+02 6.828847071866807710e+02 6.848759794901676514e+02 6.860240910216565453e+02 6.841672658257350577e+02 6.861246356561312041e+02 6.871897760264315593e+02 6.818016996532295479e+02 6.842857682085196984e+02 6.839414034505859945e+02 6.890595898274100364e+02 6.831486897056478256e+02 6.908866834953246325e+02 6.924659232722473234e+02 6.869455259595922598e+02 6.851885828200487367e+02 6.915882461866516451e+02 6.854411502276351484e+02 6.817480239574460938e+02 6.890133522575946472e+02 6.898755278835849367e+02 6.899203571420413255e+02 6.824660003511386321e+02 6.906200069438641549e+02 6.959400288164314361e+02 6.893072254980878597e+02 6.903355989319293258e+02 6.856661706478873839e+02 6.833437549100428896e+02 6.820026052127340108e+02 6.851274275598198074e+02 6.747201510166966045e+02 6.780264305137799283e+02 6.774173986311132012e+02 6.799456688750578905e+02 6.723734825653953067e+02 6.731121974076409060e+02 6.728387960954293021e+02 6.771704839447551194e+02 6.804580733623911328e+02 6.841497837633562540e+02 6.847813505127842291e+02 6.856233808976389810e+02 6.890115265973018950e+02 6.872531854788680903e+02 6.930888840068073478e+02 6.945148429988608996e+02 6.936642554350796672e+02 7.021960113803942249e+02 7.006668126939836156e+02 7.012297642779853959e+02 6.981675239653233120e+02 6.982537120854732393e+02 6.982168821373481933e+02 7.000611160683173466e+02 7.021983620745023700e+02 7.054943074950936079e+02 7.058706666649517274e+02 7.061514562277792493e+02 7.063030676126942353e+02 7.081509829793687913e+02 7.104320060180821201e+02 7.101730388966801684e+02 7.103003339488171832e+02 7.114335233563549536e+02 7.048835046477892092e+02 7.022128457637728616e+02 7.004710538764215926e+02 6.990530161490063392e+02 6.942463771258356928e+02 6.914511048999718241e+02 6.928583706219203577e+02 6.948251650515934443e+02 6.843407626846181984e+02 6.894572550934877881e+02 6.981813055628155098e+02 6.984935947028922101e+02 6.887824211846253775e+02 6.946391693708850426e+02 6.901668246961993418e+02 6.893054529332266611e+02 6.860945535474575081e+02 6.870195628275439503e+02 6.943014254480422096e+02 6.893198871413229654e+02 6.890182293377627047e+02 6.840278498482989562e+02 6.943060471726170135e+02 6.929852718046776090e+02 6.945345865756424928e+02 6.981056871459693411e+02 6.890904655079273198e+02 6.845187950635341849e+02 6.857172785866911227e+02 6.859891518268077562e+02 6.867097743686372269e+02 6.912277302579828984e+02 6.892177592279597320e+02 6.869644203520515475e+02 6.904349499786330853e+02 6.954617805066338860e+02 6.836707725824808222e+02 6.910281781876345804e+02 6.939289385049646626e+02 6.952697540813744581e+02 6.961038964814788415e+02 7.010564687950238749e+02 6.959346754572670761e+02 6.827456266486129834e+02 6.872294371538323503e+02 6.932805267193560894e+02 6.891633857464279345e+02 6.796722273028618702e+02 6.810635641316353031e+02 6.770960820207278630e+02 6.855295773054078836e+02 6.955121237464114756e+02 6.883298653633626145e+02 6.937942213301838592e+02 6.937700427528850469e+02 6.932032943382431540e+02 6.906267573877084942e+02 7.009766610368860711e+02 7.021352303324925970e+02 6.969618172207982525e+02 6.967650056539691832e+02 6.891631697791767692e+02 7.023248582638184416e+02 6.932465893542313324e+02 6.931204656948002594e+02 6.915463660737365217e+02 6.952596672916704392e+02 6.941890996541516188e+02 6.971771823465855960e+02 6.917090545048517924e+02 6.912353326003222946e+02 6.863161317897739764e+02 6.863880673008176245e+02 6.925881434552566134e+02 6.967112520886205402e+02 6.964095569093578888e+02 6.971865367133776772e+02 6.898246497975176226e+02 6.904724106315536574e+02 6.901554992861690607e+02 6.894909146828007351e+02 6.902897338497851933e+02 6.860727052013121465e+02 6.879073724511177943e+02 6.926839103847571550e+02 6.928641687489631522e+02 6.995983540914972991e+02 6.906142497979399195e+02 6.818621400221650219e+02 6.807576888965877515e+02 6.845039430843546597e+02 6.720372305282942307e+02 6.696799525098521144e+02 6.689436328473643698e+02 6.680107211838242165e+02 6.764687354230957226e+02 6.795682772232415800e+02 6.739334070081538357e+02 6.694857921205456250e+02 6.748974089360501694e+02 6.743791114413683090e+02 6.661983895134371778e+02 6.728037614328890186e+02 6.648850777482073227e+02 6.617671770093652412e+02 6.559740111752345229e+02 6.631867510677587916e+02 6.531234788289139033e+02 6.518776501197537527e+02 6.535284087769390453e+02 6.547712951488892941e+02 6.555271706934363465e+02 6.485648128193906814e+02 6.446178253231028066e+02 6.331296349669999017e+02 6.338925721155801511e+02 6.388904598236820220e+02 6.356246148504354778e+02 6.310359108042762273e+02 6.296265632414633728e+02 6.221591375329059019e+02 6.215299850949303391e+02 6.150283178410071514e+02 6.137269174760122041e+02 6.116176097046192126e+02 6.046188558571762997e+02 6.064954198164215313e+02 5.955002647275481422e+02 6.016489502259048550e+02 5.941848447867973846e+02 5.911554995684897449e+02 5.844445946031765970e+02 5.837135194200050137e+02 5.800984720758956428e+02 5.699745399145231204e+02 5.617205446227695802e+02 5.598791343202858570e+02 5.558186130305451798e+02 5.508392819559658165e+02 5.492785169999920072e+02 5.458709047555649931e+02 5.465514481051038729e+02 5.391171711487729681e+02 5.341427676199062944e+02 5.298033812995637390e+02 5.256302749300911046e+02 5.217974949003880738e+02 5.182597306903460321e+02 5.151371268794124489e+02 5.161082303638723943e+02 5.144539546736374405e+02 5.055816423124085190e+02 4.962009395579611351e+02 4.948349184333504809e+02 4.869290016697287911e+02 4.890910391246746940e+02 4.891006318165427729e+02 4.816277820399762959e+02 4.836390998215719037e+02 4.717070146925685776e+02 4.649295528988159276e+02 4.700857235714817079e+02 4.599827188097019075e+02 4.543967551324652732e+02 4.536883070336929222e+02 4.484851338875272972e+02 4.446413761554128996e+02 4.425640571329792010e+02 4.343379228836517427e+02 4.330053868977437901e+02 4.342723732430379187e+02 4.317082361834584958e+02 4.265437104527147198e+02 4.221720723409960669e+02 4.195378276557698314e+02 4.121742745251269753e+02 4.103356026593140768e+02 4.100111969121134621e+02 4.076496542461230206e+02 4.000905588182504289e+02 3.946505724099885128e+02 3.939326227301862673e+02 3.899235501366712242e+02 3.824290746278488768e+02 3.789593996921457801e+02 3.796377543563879726e+02 3.760018414066646528e+02 3.679295585055788251e+02 3.734371988762064234e+02 3.660429173338292230e+02 3.657176131483998347e+02 3.627318081384249808e+02 3.659911646858990366e+02 3.580842749910514158e+02 3.543681192606899799e+02 3.484238768230185315e+02 3.391354012042530144e+02 3.403641903223740428e+02 3.392392258639015381e+02 3.395690106080784858e+02 3.395259909241590890e+02 3.370364110320277291e+02 3.365005355281916763e+02 3.290329875748126369e+02 3.253047688244100186e+02 3.261131363260971625e+02 3.238467078228732134e+02 3.214113368414772935e+02 3.172944376552013637e+02 3.139150937224197264e+02 3.092146166215090375e+02 3.099895416913525423e+02 3.091020441722412784e+02 3.061780637003751622e+02 3.081512311408747564e+02 3.055865525429183549e+02 2.979345377705741384e+02 3.019726660479383327e+02 2.980186352388124646e+02 2.899312972648174309e+02 2.834240244945968925e+02 2.859764419237611150e+02 2.832439665449375070e+02 2.810514055568627896e+02 2.754476969035432603e+02 2.760591528529948846e+02 2.763787657158388242e+02 2.737351598470540353e+02 2.757626665126483090e+02 2.712153140999155880e+02 2.677631520836872596e+02 2.640645948237104790e+02 2.664849411868859761e+02 2.613059616096266495e+02 2.597129488324303566e+02 2.566950458421778194e+02 2.567541730249515126e+02 2.511331912486163276e+02 2.515190229864505227e+02 2.495389662093368770e+02 2.510963206762347397e+02 2.473282134427715562e+02 2.419140062187594253e+02 2.380736364843893682e+02 2.284791394978229562e+02 2.339613506184747678e+02 2.326296856958625767e+02 2.262294866338100405e+02 2.235048179668459625e+02 2.255274794939155925e+02 2.261092550595195405e+02 2.257426008683285090e+02 2.213436051327774692e+02 2.181311805901235346e+02 2.204661833205708490e+02 2.153247138226603568e+02 2.171318592186388514e+02 2.149541884892945234e+02 2.124369889241507678e+02 2.141281654223823239e+02 2.101240507341547925e+02 2.102857494968284584e+02 2.066247474283414647e+02 2.121716237511444660e+02 2.002584011903329895e+02 1.990200164110069068e+02 2.006378334612394667e+02 1.991374149251878123e+02 1.980789159297692947e+02 1.934641792189988223e+02 1.916560069769392953e+02 1.916918397938073042e+02 1.922093088201148987e+02 1.897604732628252862e+02 1.849079272518845016e+02 1.866235144127845729e+02 1.820333170763917394e+02 1.782249643608016640e+02 1.767158637307821323e+02 1.724438807883714162e+02 1.710131419101114716e+02 1.685251734102747037e+02 1.697844502837771188e+02 1.663002200482312105e+02 1.663691136999738376e+02 1.648852683062374354e+02 1.602000540638357506e+02 1.617555556824308383e+02 1.595771911016236686e+02 1.544079782391708022e+02 1.542730400809436730e+02 1.554254793003124746e+02 1.523656643478622641e+02 1.505478467167437771e+02 1.491644991089198697e+02 1.457845166003869508e+02 1.471004554297766731e+02 1.439661263175728720e+02 1.423918698335468775e+02 1.423553295446072013e+02 1.432724516441617766e+02 1.424891839285739081e+02 1.383049724903821698e+02 1.409631364951043793e+02 1.352359045214569733e+02 1.367104818554866199e+02 1.331827092613098387e+02 1.330163973619946205e+02 1.342103185529043685e+02 1.289726945554954511e+02 1.285827900461432876e+02 1.249476649478723260e+02 1.249411957029742979e+02 1.266990220442801416e+02 1.206701609347229009e+02 1.215952036925467041e+02 1.184315754729122574e+02 1.163193226570660670e+02 1.162846626108870254e+02 1.169200459316216154e+02 1.163632398207192864e+02 1.156654938200695568e+02 1.132249103993473369e+02 1.146709317091275580e+02 1.135994881947069501e+02 1.092018170858683419e+02 1.111418848366352137e+02 1.114915784049394460e+02 1.087876411453880365e+02 1.081822023680775118e+02 1.036253629219793879e+02 1.069255620404590559e+02 1.015434782840815018e+02 1.033250273184431478e+02 1.015015897131227263e+02 1.004996572633793619e+02 1.033493731151850312e+02 9.993414376107887165e+01 1.005261321497339821e+02 9.948920851970339641e+01 9.807709273200384814e+01 9.308651891950106005e+01 9.689900910635510911e+01 9.290586396897499810e+01 9.506191937091517730e+01 9.284585741108880086e+01 8.743847821729015379e+01 9.046500897420092713e+01 8.822115200502680921e+01 8.219737005713129463e+01 8.453768550119788472e+01 8.561732034865373464e+01 8.271096744536394851e+01 8.190605231880117287e+01 8.213943381746982197e+01 8.094112651596229568e+01 8.343011875777698094e+01 7.944662817264756427e+01 8.056224365688925104e+01 8.259769318955524398e+01 7.884550163304480463e+01 8.059617622604584142e+01 7.981274799768677042e+01 7.804586605933033638e+01 7.690375693351808195e+01 7.840975672953526043e+01 7.533293517226564973e+01 7.565232360466983152e+01 7.259754242234619426e+01 7.125789248539939535e+01 7.213013493404767473e+01 7.039319322964256287e+01 7.161336145801169550e+01 7.379227491149757157e+01 7.187317372463444087e+01 7.207711262689079490e+01 7.005921213223633970e+01 6.785455225017111047e+01 6.839664477134341780e+01 6.731992743576213911e+01 6.599694923631038534e+01 6.390525812369729408e+01 6.519935680581285453e+01 6.131062267319826731e+01 5.990899135160594113e+01 6.080987542091786224e+01 6.113986422636140361e+01 5.839148555178775268e+01 5.573742942850167736e+01 5.558497062880750406e+01 5.429928819407778917e+01 5.604288913583891940e+01 5.802546891323564182e+01 5.467680625590691079e+01 5.351179196656553927e+01 5.508383668948813039e+01 5.265627271321684333e+01 5.470996268996356093e+01 5.199230990966448474e+01 5.386002779482153358e+01 5.141375329593887500e+01 5.546887974702924140e+01 5.240874909994764153e+01 5.261921483902252561e+01 5.248727333990264299e+01 5.077281410743655954e+01 5.002867894269371618e+01 4.616951526196479705e+01 4.845375225026859312e+01 4.668184189383217131e+01 4.299001461365768506e+01 4.356736384620911195e+01 4.368492646938998547e+01 4.622579974648149914e+01 4.075676759717104858e+01 4.105177666361524302e+01 4.259240720910110412e+01 4.145740272407709881e+01 4.402096093343060090e+01 4.338936667988087237e+01 4.065443232233882753e+01 4.187712916875117486e+01 4.256546846748577195e+01 4.265231671864364671e+01 4.154403697449399857e+01 4.207700427070944471e+01 4.036669713062337905e+01 4.379979153671042980e+01 4.226324839463256922e+01 4.246865877584641424e+01 4.106164024123990686e+01 4.240138202684552482e+01 3.926818666368444610e+01 3.688967010701921367e+01 3.912516176900810194e+01 3.796890870311995059e+01 3.874473404786521513e+01 3.959755736686845040e+01 3.628348287582659282e+01 3.628783319113117756e+01 3.637948922201560720e+01 3.782062389503540345e+01 3.596479216242968135e+01 3.544997300546902608e+01 3.402237627644404938e+01 3.733849776109975238e+01 3.386389754725760781e+01 3.758781991006271994e+01 3.509839624322168561e+01 3.717158782628821001e+01 3.955564222154790599e+01 3.658047982504619711e+01 3.642810522109304117e+01 3.378095227091063890e+01 3.306109192471578240e+01 3.489786959187676274e+01 3.494723144472347087e+01 3.398815986862521754e+01 3.572688969785187396e+01 3.327206655409631253e+01 3.458943240929268370e+01 3.338613957312897185e+01 3.226801587407353367e+01 3.251116942201386451e+01 3.043396685277645730e+01 2.950567050398650792e+01 3.168634748996114325e+01 2.910327727073541126e+01 3.158734605272104545e+01 3.021650613423634013e+01 3.091156739947894749e+01 2.988652827621016073e+01 2.983007232359391026e+01 2.852195826544620516e+01 2.837838040705936393e+01 2.624621844759960965e+01 2.773991820397653285e+01 2.612691193621781593e+01 2.665636257370815088e+01 2.577752581847459368e+01 2.574950877326150689e+01 2.663668642786215912e+01 2.511207072689874664e+01 2.496582982501196568e+01 2.274357759470010620e+01 2.425735896119130075e+01 2.281749907245258768e+01 2.332714946415716639e+01 2.584198892151815841e+01 2.218208615756742930e+01 2.173582140944100161e+01 2.245004148726998139e+01 2.115943503304477957e+01 2.293621606869434970e+01 2.593006229076643265e+01 2.308102951970868588e+01 2.168518219194831786e+01 2.379572177086428297e+01 2.326002479249685706e+01 2.242918437533560194e+01 2.240269323759581255e+01 2.538431812596646964e+01 2.477168958527393272e+01 2.056137814568410960e+01 2.355470669307579357e+01 2.172941977839312955e+01 2.315371960185225220e+01 2.135902730260806592e+01 2.104627531618684344e+01 2.216373386659546796e+01 2.108575943749911730e+01 2.208694970288949477e+01 2.202985747402358285e+01 2.144663959986722190e+01 2.129294944569009829e+01 2.166052778197023798e+01 2.396629904857763904e+01 2.098234421117370729e+01 2.172157833770555158e+01 2.324896739486158737e+01 2.304834741937084530e+01 2.275258460890171364e+01 2.363983078190039322e+01 2.112588967537466544e+01 2.144249183975291828e+01 2.285829795879768156e+01 2.085808160664845445e+01 2.204062790776191250e+01 2.073853523467805715e+01 1.890378627424352942e+01 1.846813349799223047e+01 2.074193899032329824e+01 1.888643102395511519e+01 2.099525703384547981e+01 2.011199476875419734e+01 1.817856974977231133e+01 1.926491113321179327e+01 1.966033416276892254e+01 1.852889103957872052e+01 1.705802163499183166e+01 1.904023540942111126e+01 1.889379586677025458e+01 2.027719999501481851e+01 1.956094573808438142e+01 1.827432901912032293e+01 1.899633970212510192e+01 1.948114320560254598e+01 1.885925237243463926e+01 1.997649737012659088e+01 1.835998668651528831e+01 1.672296842745629419e+01 1.592728580253294446e+01 1.565906487193990415e+01 1.782578853955484277e+01 1.797693823143785607e+01 1.559095156999904930e+01 1.620979997668464989e+01 1.709887311808006416e+01 1.434305392170023552e+01 1.626784123444308605e+01 1.507559974343984166e+01 1.477565173031442924e+01 1.606014920685234770e+01 1.493514057933626660e+01 1.629939918299612600e+01 1.506183527147406309e+01 1.455220045393945760e+01 1.551162012590275374e+01 1.571356733993729371e+01 1.351959210248925380e+01 1.497108357722846073e+01 1.420859989966861647e+01 1.571472660057327175e+01 1.494608310450992406e+01 1.383678649161412189e+01 1.061273467873803611e+01 9.555504286091478505e+00 1.093254546506155833e+01 1.079191256980738700e+01 1.023809867593255163e+01 1.065227497637527598e+01 1.156522796333117675e+01 9.421062859926248478e+00 1.134782393422948310e+01 1.010411571199476022e+01 1.062433507255335030e+01 1.012308324322492936e+01 9.568284575980502638e+00 9.890329269658113986e+00 1.050415840095019782e+01 8.765878740976257077e+00 1.015581706583571631e+01 8.893638824716111557e+00 8.829773170355295520e+00 8.566511033376750461e+00 8.516846606349048443e+00 1.157908807832984266e+01 1.060972371435829231e+01 9.674021949218689187e+00 9.857781601782011904e+00 9.833609034867503595e+00 9.236378283093269914e+00 7.766223801287787332e+00 1.024657273203065166e+01 7.608251223335922298e+00 7.608165127834241481e+00 9.018143849831753656e+00 8.396398313192127816e+00 9.325621573343108039e+00 8.510615137636875716e+00 7.562008171048329785e+00 7.442784779048008836e+00 8.155413494443530809e+00 7.005232125627952833e+00 7.924005018416114154e+00 8.856641385974251435e+00 8.826446237950099416e+00 8.411524653924061568e+00 7.472520494073873643e+00 8.903382006409874094e+00 9.709960855383567235e+00 7.234808712872587755e+00 9.850781024471180203e+00 8.372959277884882923e+00 6.991988850228916696e+00 6.015773804203152331e+00 6.004352946296625859e+00 6.456425679213698920e+00 6.770669996877114905e+00 4.089332724146146347e+00 5.390607026355329623e+00 6.442940382243289577e+00 4.800727167250923522e+00 7.022361424043880973e+00 5.615377066272317919e+00 5.668866272941191831e+00 6.624653174511754727e+00 5.326434201745551711e+00 4.509382835435425285e+00 6.519931318789823571e+00 4.012017498661389681e+00 5.295045237170856289e+00 4.719189816295509488e+00 5.949978794795569570e+00 6.143957136008802777e+00 5.522538775214197670e+00 7.746645300277078761e+00 6.568098179599931363e+00 7.208567756206000432e+00 6.740449550993770522e+00 3.189831681210729908e+00 5.850596258166310903e+00 4.151193816634624056e+00 5.399277084343333755e+00 2.668478175683996589e+00 5.650895907263890017e+00 4.405769402025484283e+00 5.695721202722757504e+00 4.590881329865771576e+00 5.575065359284498534e+00 3.668675800654691788e+00 4.055442349629944765e+00 3.679886456763631131e+00 4.553548820902287630e+00 5.476169199245235042e+00 3.047276361449755555e+00 6.681537603755185906e+00 4.282029846710988075e+00 3.980414067272305179e+00 4.576859226762485910e+00 4.371277484005345215e+00 4.148081953179008075e+00 4.723228469567422927e+00 3.958784425081436353e+00 3.834993060203572668e+00 6.566801569610122513e+00 3.987512763394391424e+00 2.871833641667379311e+00 3.358982250165732264e+00 4.063171656751718430e+00 2.873102033802692024e+00 4.537014064776634825e+00 4.400551831797671731e+00 3.411620119732913015e+00 3.367827566882289236e+00 4.576858783280226106e+00 3.746182937101040888e+00 5.150134174062892534e+00 2.985782552688875935e+00 4.259438324495763872e+00 3.573314545106973217e+00 4.249970595779372751e+00 3.260883566688739243e+00 4.877104712299352052e+00 2.787590728005158613e+00 3.798524965904326312e+00 4.129103600051816869e+00 2.922845622971699253e+00 4.458165355834109000e+00 5.611676545072397992e+00 5.054683876872382520e+00 4.054687365069269411e+00 3.212252742939965877e+00 3.174555876345736216e+00 3.679235520717185626e+00 4.567741428805284443e+00 5.068320745434300889e+00 4.098092158320106648e+00 5.979058317253134192e+00 4.927059432420453078e+00 4.640378166867670906e+00 2.076770477489226163e+00 5.051007388702728029e+00 4.533897731215856375e+00 2.021508002556116068e+00 3.912118441590411777e+00 4.914805263071122532e+00 3.995745642124634234e+00 4.197147534028275118e+00 4.160601122894222570e+00 4.478169437722970159e+00 4.088153268404470353e+00 3.842745685012081580e+00 2.063466009892479747e+00 3.857733014033266628e+00 4.191983123864676308e+00 3.807287921573062395e+00 3.811516002252520963e+00 4.497296244606475923e+00 4.569248320852980605e+00 3.240985813345140354e+00 3.802815145175903133e+00 4.691032612779798328e+00 4.116665021153887771e+00 4.358070260038798160e+00 3.270352674935245840e+00 3.661142647271446116e+00 4.128726390938375346e+00 3.374398719984622375e+00 3.208088936229673394e+00 2.678702952284427674e+00 3.816171882909248581e+00 4.994058786272628225e+00 3.520297689432492660e+00 4.284071082405693787e+00 4.305384888113083619e+00 3.641041728117790477e+00 3.661382227434705872e+00 4.518549625668589087e+00 3.117461117417978933e+00 4.146921192338647089e+00 4.426693512392639640e+00 3.957980525086232770e+00 3.671518497352489252e+00 3.521046744397309247e+00 2.032767451645869805e+00 2.458039134230305844e+00 3.267113121858825853e+00 2.320240192899315712e+00 3.864456624350395053e+00 4.491245439877486589e+00 2.177971703754658872e+00 3.129121295875432640e+00 1.595231779848018672e+00 2.067076013776133259e+00 1.953326818079795801e+00 1.985433324588151249e+00 3.017901607665478103e+00 2.426130168014063726e-01 2.983780247078356318e+00 4.615342024401648757e+00 2.591538065615921482e+00 5.317329627552793703e+00 3.771990187544018713e+00 3.004411278902728299e-01 1.905580808952545668e+00 1.672388852981794960e+00 1.950819780279696047e+00 1.979235085840200803e+00 1.156405048540477987e+00 1.728598856770979131e+00 1.318857904874615850e+00 3.284150098446083188e+00 1.320075368066659038e+00 2.313584217454083825e-01 6.850466184436212469e-01 1.405802720657266525e+00 2.656767714228348787e+00 3.255414498725379691e+00 2.026867216569340768e-01 3.109079124362228441e+00 2.801798724265781804e+00 2.726665348682405732e+00 2.323580052852817879e+00 1.707233566762283772e+00 2.939277781137540568e+00 3.398633908952924276e+00 1.356313782613439267e+00 4.318913587511857166e+00 3.644516146428726344e+00 2.219572231098137838e+00 -4.424857537295358995e-02 6.976647080773867859e-01 2.852153768329116712e+00 2.533688812246590594e+00 2.278922956955299117e+00 1.273918832363162723e+00 3.524737896810189675e+00 2.308253900699119843e+00 1.161353277678468743e+00 5.950074924635777585e-01 2.446724500744268838e+00 1.754790308344065908e+00 3.719955351184061509e+00 2.376346475233157118e+00 2.970602859905449034e+00 2.310047753632680667e+00 1.730627727543745387e+00 3.004173244950873567e+00 1.718362524444659423e+00 6.278561778406084315e-01 9.513590974947316870e-01 2.158601188500693269e+00 3.169252813036194549e+00 3.400059064518752727e+00 2.089717652741454934e+00 2.268991472642240659e+00 4.449887220172819902e+00 -3.676018568760150429e-02 1.593331078150513891e+00 2.327911660294050833e+00 1.999637749264163267e+00 1.173841809582294671e+00 2.630225099627099272e+00 1.644147471112695769e+00 2.608057886733761155e+00 1.946400632573962675e+00 4.985110751768041304e+00 -1.229852439153278132e+00 3.424765307708208972e+00 1.090544820165072037e+00 9.732463473073325044e-01 1.969591529334043800e+00 2.832979985224167940e+00 2.091648034287242996e+00 5.394266246756263428e+00 2.579747756456687302e-01 2.024558081831850487e+00 2.006069577658489145e+00 8.461163590459863659e-01 8.344579760359645271e-02 1.953783076955842413e+00 1.385184066985568396e+00 2.430681238585054249e+00 3.075547597259323584e+00 3.036693302865288935e+00 -4.701274390681926540e-01 1.084540129459170332e+00 9.992284119604257775e-01 8.832827169878422202e-01 2.954349705725983544e+00 2.390692628149103882e+00 1.213709439212994123e+00 3.498076352823137336e-01 4.714994197758786698e-01 5.548819569821146214e-01 -1.569027833294596441e-01 1.867178407952555075e+00 1.908347200560173595e+00 1.738982375463919983e+00 1.247653811677767122e+00 1.163755757537328517e+00 7.081586754622468671e-01 3.088019912935961453e-01 1.400324624788760852e+00 6.816946787465867352e-01 1.671199592841851711e+00 7.984846156534587402e-01 -2.638183203666917276e-01 -1.374962155764291594e-01 7.534540268730797186e-01 3.227430067928973578e-01 -3.959619816218003518e-01 -7.004351057658099178e-01 1.556346271368647671e-01 9.714569709250261420e-01 8.215700675398289743e-01 8.140024632009181804e-01 -7.554540326486350321e-02 4.273225419462717278e-01 1.443524406669967064e-01 -6.185997971248526905e-01 -9.032169439800602495e-01 -1.255971436334722080e+00 1.050419561216607844e+00 -2.447145497138308201e+00 -1.480159879934001665e+00 1.115389772659118428e+00 1.095709407767191390e+00 2.777596208086100749e+00 4.898675955611451194e-01 -1.137734269409820531e-01 1.024039111975095784e+00 3.946324396050603922e-01 1.198568616532827980e+00 3.457254247712971407e-01 -1.558502587998394251e+00 -3.112343149949394761e-01 1.830682517058296099e+00 -7.551787533867261315e-01 -8.498302266865147558e-01 5.821168453529523834e-01 -3.466110790027815969e-01 -6.486795130910313345e-01 1.606928443713467325e-01 6.502017205419023949e-01 -5.934895672219919760e-01 6.174687522959281250e-01 -6.737191583673712847e-01 6.740975658021864936e-01 -1.291352553598171360e+00 4.164315953431692308e-02 2.394963995184837269e-02 7.365049026936629772e-01 2.043926010509966307e-01 3.939814769370169056e-01 1.159031743038667628e+00 1.058025943597875829e+00 1.415299307924480221e+00 4.162859081412922380e-01 -4.139866447309448749e-01 6.886460500190789702e-01 1.453022774111678128e+00 1.673480248676176840e+00 -1.020861467385873134e+00 1.315462541206269265e-01 -1.086786528360131898e+00 7.067922073469855571e-01 1.128174322645389277e-01 -3.159209542458281672e-01 4.733380252613528794e-01 1.252364353708382838e+00 -2.276161724213162374e-01 9.467320461403845311e-01 -1.328176824208399331e+00 7.437432605851735934e-01 1.092272505140753802e+00 4.119293280149414205e-01 -3.214933792928810763e-01 1.718125468201218142e+00 -1.796913210941867289e+00 -3.621830057699348959e-02 -2.255786914687214928e+00 -4.181036302417329709e-01 1.168798640163129232e-01 1.590110660815546584e-01 -8.487727363190765706e-01 7.617927107670072751e-01 1.522036437937256848e+00 -1.384123041002739862e+00 -3.834239143330916422e-01 1.793167215929602765e-01 1.223966678052437196e+00 -2.559515558027045806e-02 -1.540460579500134264e+00 1.043758909197738838e+00 -1.112276233591960706e+00 7.494425528546116988e-01 7.194877687483158812e-01 8.219747018528495985e-01 -1.663753253739487514e-01 1.324053579004829562e+00 -4.343370229906234337e-01 -6.948612849307813644e-01 -1.255072658927909313e+00 3.577697315686125257e-01 -1.339393134741952707e-01 -2.017165323237815944e+00 -3.797392774383855363e-01 6.332915638190554919e-01 1.132660953477082399e+00 7.166790743941724440e-01 -1.294212546261090280e+00 8.727013058938063450e-01 -1.437784659197858916e+00 -4.865391601263079902e-01 -2.661914123013423006e-01 -2.113537718149912648e-01 1.359399428334316484e+00 -1.848143137825860816e+00 2.422429286490833389e-02 -1.887011419568263459e+00 -9.809320711621931643e-01 5.727199877408408746e-01 4.808687687894816487e-01 -8.970450137958566605e-01 -1.146096512149211932e+00 5.494902467799663848e-01 -1.020637695347021534e+00 4.048148538061442925e-01 -6.704066968606534616e-01 -8.293104082576512326e-01 -1.093610611741123062e+00 -1.743948151138101865e+00 3.871482558639914306e-01 7.817484127733249633e-01 9.875777991093911412e-01 2.701205705863750084e-01 2.552846856482711146e-01 8.656285337902674959e-01 -4.655620346609499194e-01 -1.388390374273567263e+00 -9.347581226164911605e-01 -2.412544215616462928e+00 -1.129090774030595101e+00 2.599042452109220913e-01 1.387650648013020183e-01 1.191170803630397179e+00 -1.689939322723766346e-01 -3.052153971107771091e-01 1.036559406223061419e+00 1.019800141214717737e+00 1.146295281692062185e+00 -1.374579474571622217e+00 1.189109755592049789e+00 -3.419140827348886580e-01 -2.090809821895426523e+00 -1.104667238356292214e-01 8.047030796805316744e-01 8.606897393152649345e-01 9.046453639399864022e-01 -2.487891563679158757e-01 8.096228331258129574e-01 6.220381959243410641e-01 6.964889762869330703e-02 -5.620454214980313834e-01 -2.058875619724196138e-01 1.308976129272363176e+00 1.217956715963728787e+00 2.128892603674084338e-01 7.408499669912305130e-01 1.778384770503345536e+00 8.890115538515545035e-01 -6.849592107152295828e-01 4.999176436554598757e-01 2.199028319837578738e-01 -3.494987405081735332e-01 -1.577990695536025112e-01 9.976460100161245181e-01 -1.046757492003286966e-01 -5.626290133356388612e-01 3.825140691896614653e-01 -7.321849719259446720e-01 -8.457781664676935485e-01 -1.188987539449918168e-01 -7.577897565844841088e-01 9.228679490795157481e-01 -1.256187744763687997e+00 -8.097384681495422010e-01 3.239670214673935345e-01 1.400691482571695623e+00 8.779784247098343375e-01 -4.865857383588071405e-01 -2.781404968047589410e-01 -5.222203923907823286e-01 1.464267126967206289e+00 8.058826118312668596e-01 -1.916000919375102363e-01 -1.033869762698697903e+00 2.291593930639853838e+00 -1.436479286809817957e+00 -5.942971458941451735e-01 1.047127616129614802e+00 -8.073596105536318124e-02 -1.740674213807917869e-01 1.490791973769629505e-02 7.941799099245619997e-01 1.077618772578149420e+00 3.405855520248521895e-01 -4.199156094434645659e-01 -5.840024732481021719e-01 -8.812914119403667534e-01 8.559805599825224265e-01 8.740282915557979759e-01 7.230001940075303501e-01 -1.014405323043863216e+00 6.324076290244883269e-01 -2.230016306225817591e+00 -1.158656749379703754e+00 6.364111548509424621e-01 -1.573748403224466630e+00 4.446469327522113990e-01 -3.864402704358406715e-01 8.271080362003713216e-01 7.076855329853100063e-01 -6.645561405184113868e-01 -2.064901124493486506e+00 -1.122056252887261740e+00 -5.440924352743282677e-01 -6.087877546872524359e-01 3.656372449592061313e-01 1.047427050134113635e+00 -5.701118364380701464e-02 -8.261577716709836428e-02 2.009776331253829706e-01 -8.387398016046295757e-01 -7.506431450531855232e-01 1.361439910279916621e+00 -6.150185169848406685e-01 1.362810821253898963e+00 -1.254877481104392789e+00 -5.531628902591985142e-01 1.742809006888162759e+00 -2.474690707159979741e+00 -7.214820153617132470e-02 -1.090764691044131318e+00 8.334634908404706666e-01 1.084994551115687766e+00 -7.170321095589109461e-01 4.663284562894937785e-02 -3.455015880185279276e-01 -1.416065266975587766e+00 -4.530865383021170922e-01 2.078714226752461855e-02 -1.631221454793176928e+00 2.282896951962733179e-01 1.613657927439265116e-01 1.274565899246114853e+00 -5.658726723616671617e-01 2.007273611123543133e-01 4.203411937258815234e-01 -1.242503370653453842e+00 -3.015070050077895414e-01 -3.534049334674799203e-01 -3.742835763613957534e-01 -1.512072107649871988e+00 5.918671553453763723e-01 -2.403635182619906496e-01 -1.702056124678773319e+00 -1.077580754001001978e-01 -1.346782499791341348e+00 -2.110993875481085524e+00 -1.589478195058669829e+00 -2.769553515952778988e-01 -1.232261949380476063e+00 -1.275552695002214243e+00 -7.123102940664938210e-01 3.834698500847588121e-01 6.370568139596742840e-01 9.016808027134967096e-01 -2.137942339652094237e+00 5.712300009564769132e-01 -1.544120482301799102e+00 8.993750835813610900e-01 -9.911532795531122764e-01 -5.453808919120562565e-02 -4.270144991629918341e-01 3.165688253626945947e-01 -1.838837542321542506e-01 -1.176772676246515159e+00 -1.567004310482396745e+00 5.643618242744206093e-01 1.283501580839445433e+00 1.017171851004635474e+00 -4.400710574950308374e-01 -2.610255432359454009e-01 3.586540275919460757e-02 1.395684578073589588e+00 1.723469640841763573e+00 1.337384978519224665e+00 1.624209263632612421e+00 -8.278114386600065044e-01 1.365349518044453592e-01 2.936152426076109601e-01 -8.083344851951423937e-01 8.925737414926032676e-01 -6.542891980088608728e-01 -1.316454801193261304e+00 1.063160733484667775e+00 1.033264885958271595e+00 7.413113890592083477e-01 2.727976738344838337e-01 3.084091566062524548e-01 4.639034136787532209e-02 1.379428649664085738e+00 -2.299258899213746155e+00 -4.281381581652122237e-01 -5.829306130657761764e-02 5.678021021770481847e-01 9.080429037332450326e-01 1.118600322120001822e+00 -2.707806285101700960e-01 1.542638203138720021e+00 2.524225986600610316e-02 2.198556029367321196e-01 1.194327003583540270e+00 -5.891538030336296305e-01 -8.870573144506797014e-01 8.296879303799528094e-01 6.828337630766786459e-01 7.934957957650000671e-01 -8.920053339567983741e-01 7.378352980386144733e-01 -4.066462039216953706e-01 -6.613268856549358032e-01 -1.401326385608929748e-01 1.015611951985317285e+00 -1.130001751536102050e+00 6.364502901834663551e-02 4.866608624272982797e-01 1.043143571774435951e+00 -1.466688685591579944e+00 6.427465848742793808e-01 6.899895498885395551e-01 1.520577569324691181e-01 2.974289105598131311e-01 -5.884729979369930364e-01 9.829541967880578435e-02 -3.347541870030457667e-01 -3.504649712696387143e-01 5.693553824169784727e-01 2.509849594939674855e+00 5.441182837529390248e-01 -6.832078770783860111e-02 -4.155280433482044233e-01 -4.313423802086367997e-01 9.674013516514814448e-01 -7.542807034898453278e-01 2.334240852810439137e-01 1.858605807014239275e+00 -3.769217974429721618e-01 1.938390670600794063e+00 -1.594097963252156136e+00 7.616988477042690997e-01 -1.159806393147704728e+00 8.274926798878468048e-01 3.035432728099009547e-01 -9.164977716967519505e-01 6.083089138896466963e-01 1.350391954419088991e-01 -1.222409514034196176e+00 1.379625641704344263e-01 -3.228670372714941283e-01 4.944295792656428490e-01 -1.383088054830537983e+00 6.589723778570235613e-01 4.813416353201825371e-01 -1.926695878781334581e-01 8.428051441873964933e-01 -1.680317657237331563e-01 -2.481888708007852884e+00 -9.504461561023683780e-01 1.356832135820141172e+00 1.787488152215601644e+00 -3.614690860479640722e-01 1.671795026875433576e+00 -1.299154689447620026e+00 -1.145563375002928153e+00 1.573340063228540586e+00 9.620190930926522110e-01 8.227698315565152853e-01 -8.528825863779287975e-01 3.359879729304715568e-02 -1.257025932441232063e+00 9.504657341431226314e-01 2.388999127326437433e-01 -1.894913991692365851e+00 5.372386701760984984e-01 -7.553224147806446576e-01 9.288786362435381694e-01 -9.403362613286708749e-02 1.111344815542494757e+00 -1.051050790922165801e+00 -9.204416460125431909e-01 7.605076256148081137e-01 -1.667150411145412459e-01 7.873203759003029045e-01 -6.236594902379971606e-01 -1.049863620082327892e-01 -5.123908188266595998e-01 -2.257175257980701122e-01 -1.350018168027965704e+00 7.581763794773805909e-01 6.295750642423778576e-01 -1.890152471774838305e-01 1.773523873989466815e-01 -6.018762538425186381e-01 -1.201575163210074487e-01 -1.334811899963273207e+00 7.476007803168274179e-01 -1.407595587347981070e+00 9.018318605980691904e-01 -9.944051839261218717e-01 6.392358233537280832e-01 -4.662105163122928220e-01 1.264616758028266119e+00 9.467820055821798420e-01 4.571381917720949706e-01 -8.235003681954333743e-01 5.235489144288684171e-01 2.503092355119643231e-01 -2.200683493855132844e-01 -2.453449300436237879e-01 -1.926944460239425005e+00 1.402572562251784560e-01 -5.154992863520527768e-01 -1.099267799954235070e+00 8.679521705936429354e-01 7.975776138194974330e-01 -1.641019876946989253e+00 -1.878383725193083276e+00 8.449530994708951415e-01 -4.423620449597463478e-01 -3.905607560389375288e-01 -1.565125199654727073e+00 -1.059190300376583016e+00 1.120681319136717313e+00 4.126598609259332084e-01 -1.207437794152451893e+00 -4.953759250307674944e-01 2.641205008995080927e+00 -2.504254871392141979e+00 -8.429504211459133423e-01 1.425936053764228495e+00 -1.059433781585011669e+00 9.031754733324104389e-01 -2.761301674249067029e-01 1.086573989978740773e-01 3.501231348558793144e-01 3.739361025626994350e-02 3.859928677248714024e-01 1.604991471399355385e+00 -2.397211196364705366e+00 -6.948924813705199544e-01 5.186761792501983770e-01 8.745490197259412346e-01 2.061474190909007298e-02 1.982485644155367543e+00 -1.696705913944447086e-01 -3.553683355812589095e-01 -5.504021209646943191e-01 -7.455571236693153692e-01 4.422950324364775532e-01 1.230710457748755982e-01 4.915742336917080513e-01 -1.181714257020288983e+00 6.726708185522369821e-01 -1.547026229074130121e+00 -1.751150047681709676e+00 -2.374180775803381493e+00 2.307468818207779826e+00 3.943726055026413047e-01 -4.434093583947863459e-01 -1.397090546078636919e+00 8.200110695243691961e-01 -2.746594792747198976e-01 2.094587731406685749e-01 -5.171193563400917625e-01 1.443998092805633959e+00 -1.061245847887594351e+00 9.915226482859815782e-01 5.558239184444904168e-01 -3.705380137131962237e-01 -5.557510081360096388e-01 -4.634727081005497462e-01 4.146026147983523646e-01 -9.069593262739442663e-01 -2.206727908591400222e+00 -1.159917428543822959e+00 3.169152871155441198e-01 3.955104004175281074e-01 1.774878751413637046e+00 -4.465883574218504348e-01 4.840468830091087526e-01 -1.150605417588708601e+00 2.394177286224172807e+00 -3.196286659007178954e-02 6.898618434334254923e-01 5.822401696362625723e-01 6.374945454596370187e-01 -2.969150590571720816e-01 4.147729745718681804e-01 9.184493675487350739e-01 1.733478565758449719e+00 4.871434061103113167e-01 8.623281291792239678e-01 -1.107691197004751771e-01 -1.462503064164654809e+00 2.145230569499327444e+00 8.562519422674855774e-01 -1.682309550473096715e-01 -3.212462510449228814e-01 -1.389649339981341214e+00 -2.663042875937353116e-01 -1.100367185895932742e+00 1.631148979300376611e+00 -4.901308282133640670e-01 2.324407421859312484e-01 -1.740940590569002744e+00 3.777231507592717086e-01 -5.609307789445010517e-01 1.165754477800995670e-01 2.486928607498959387e-01 4.170086624888643123e-01 3.121787743868271736e-01 -1.370507256724441403e+00 7.369316068785843887e-01 8.076769793833749045e-01 -5.786399935580824883e-01 9.858610211674854185e-01 4.766165921600654665e-01 1.228776160285795394e+00 -5.075442809180962245e-01 -5.521103968661290606e-01 4.923551283671366852e-01 1.113949752590183140e+00 -7.134760288996398747e-02 1.995789550853513117e-01 -1.125257053306171623e-01 2.258542738665511307e-01 5.833656759156736760e-01 7.069840567643742579e-01 -1.071093667675655947e+00 -2.582101844207517205e-01 -2.275031700385715894e+00 2.722193945473202259e+00 7.207680752095245724e-01 6.513265350990485314e-02 -1.532954725707020183e+00 2.995296166026057971e+00 -5.748299173806272755e-01 -1.491338868079908231e+00 1.292140102099199606e+00 -1.028970137394920492e+00 -6.145251979204982007e-01 9.313586078219959763e-02 1.282815019183649374e+00 2.761716679682825193e-01 -5.238308099339663571e-01 -1.425730299039158266e+00 2.509465030661289120e+00 -2.815117060187510289e-01 1.024592683875336974e+00 5.374622941442688262e-01 4.550455231838028136e-01 7.565088311927996578e-01 9.818500773390973491e-01 6.310732881076442924e-01 8.188880309605928165e-01 -8.280077800135961230e-03 2.276437615696510208e-01 4.231258727663488317e-01 1.557023509059407340e+00 5.895368760384337437e-01 -9.193256426668745540e-01 -1.508118408638081442e+00 6.625482587290855733e-04 -7.023872667221096044e-01 -9.529454090187878812e-01 2.271731824659558793e-02 -4.538282913813286301e-01 9.872886976040240459e-01 6.050949958039693044e-01 6.890294791766382598e-01 3.055800378709816467e-01 -6.560242780469625057e-01 -2.385357343556313570e+00 2.419111745893185172e-01 -6.051894947294269578e-01 4.747760628575615760e-01 1.891240155124754185e+00 1.518750469285395643e-01 2.390768842719047382e-01 1.626588365130373193e+00 -3.508931658189801128e-01 6.845655880895226142e-01 2.800360084190772203e-01 1.539351519543604496e+00 1.118682522348293018e+00 -2.637256204894167788e-01 -2.590777927556112484e-02 2.877779534759791202e-01 -2.268629833617658298e-01 -2.355687173570276960e-01 4.362966517775653252e-01 7.056814899562134924e-01 -8.106923875034219851e-01 8.856027766444322102e-01 -7.645095883311321394e-01 -6.529714420306973466e-01 1.865588020939034308e+00 4.212066859246646477e-01 -6.034903745118719298e-01 5.164429426354237851e-01 2.052949036607420452e-01 7.593855784972611822e-01 1.195927328566325443e+00 -5.555619533691368295e-01 -7.577584358246619578e-01 7.258907703994458283e-01 2.458225281777592031e+00 -3.532798285961655793e-01 -1.879663096719735582e-01 -3.301279352316308646e-01 -7.731297485019844595e-02 6.000228513190580815e-01 -2.613000077691077117e+00 8.605873728260048372e-01 -1.140780629709634786e+00 -1.228811551796896939e+00 1.651246122035481823e-01 4.154412984289289068e-01 1.151042491998036654e+00 6.096843546614624243e-01 -1.875161376416500103e-01 4.117509293915894153e-01 1.071078213650726418e+00 1.103450766679568096e+00 7.863926923518235190e-01 1.035534989361311942e-01 2.229893343019639929e+00 1.030798162738023382e+00 1.758422520079574225e+00 -3.988897311156677783e-02 8.661559440119848130e-01 1.948415185486398249e+00 3.142466455053731234e-01 2.892538510956894904e-02 -7.726107609483300331e-01 -1.865086245418812183e-01 1.520381001865480676e-02 6.960062049245785420e-02 -3.467430555487126531e-01 4.406175528152263543e-01 1.178344375515269604e+00 -7.315143601065445811e-01 -2.767889751782940944e-01 1.728925724779274864e+00 7.861199864953996586e-02 -6.774233956449169369e-01 5.206987295455324238e-01 2.294367048311352353e-01 2.496628912718323878e+00 -3.842170348850250106e-01 -2.072555231912142359e-01 -8.005552414031394948e-01 -1.078344773699541417e-02 -1.934586106049967391e+00 -1.061907469342000754e+00 -5.702649996929443771e-02 1.716461180082910598e+00 1.231619605806804962e+00 -1.898518119814928684e-01 -1.230962497156611102e+00 -9.877271516834388310e-01 -6.140566950392569723e-01 -1.203092192817606376e+00 -5.266725492292118060e-01 6.637607995335798039e-01 -1.054034754371517835e+00 4.083884520355571257e-01 -1.105328400984112225e+00 8.234166987884020683e-01 -2.309228088279070334e+00 -3.550404905959951285e-01 -1.959915270253973774e-01 7.974109420081819666e-01 7.691897111954153210e-02 -1.820256737780235001e+00 -1.758898386335418396e+00 -1.048625076647800469e+00 -1.648642200045730422e-01 -1.870248138256196957e-01 -8.923904643463095310e-01 -1.440109412438795033e-01 4.262953747584457553e-01 -1.313805866532249678e-01 4.852476727542575641e-01 2.432393541121502079e+00 -3.239956725738094567e-01 -2.892532168360777423e-01 9.761893125432649088e-01 2.978437863127798568e-01 4.225678283652559708e-01 -1.673091941870874289e+00 4.100824831120843117e-02 -7.762457033364380532e-01 -8.830925212176645722e-01 -2.920682526733401341e-01 8.686584840282914888e-01 6.281787959072046013e-01 5.356705638252494683e-01 -9.600040598149134352e-01 1.700350679453897618e+00 -1.059197008540945228e+00 -4.163527200874915235e-01 9.005029375652976453e-01 -7.854057355667279916e-01 -4.803222186768875690e-01 -1.981648776993500727e+00 -3.042151082215995839e-01 2.560854324396589221e-01 6.274971273014304796e-01 -2.067347367715250961e+00 -5.164231385424090937e-02 -5.297068940693522299e-01 9.278903913852093455e-01 -4.732012405605793837e-01 1.460109832801365255e-02 -3.158994532364133856e-01 -3.630061870335516971e-01 9.764958878513053664e-01 7.664868016245565685e-02 2.938598629727803280e-01 2.025914586662829475e-01 -5.231331739649824897e-01 -2.629818439804044061e+00 -3.782328405183716380e-01 1.178275104565856157e+00 1.079655266059409424e+00 5.739854441049299094e-01 1.008101875793021157e-01 1.511578083988920129e+00 -9.855781460512534897e-01 -1.432201953572364461e+00 -1.441917915163904995e+00 -5.264658515068696559e-02 -8.320355373524535025e-01 -1.884323311203460749e+00 -2.412197503801554455e-01 8.240511450887070266e-01 -1.993702617746515582e+00 -8.469897448764029946e-01 2.431744626835998346e+00 6.396027138778211940e-01 -4.430188779689482881e-01 4.424275922586569099e-01 1.710535771623938328e-01 1.108773923888156432e+00 -1.321337660872447417e+00 2.376149733812956411e-01 4.400621723104850697e-02 3.874683383113072810e-01 -7.827941269463654095e-01 -1.377852097989886282e+00 1.618985692766343965e+00 1.107772847017774343e+00 6.916003367761146547e-01 1.607421010389511462e+00 -4.701184762447067067e-01 7.668464472982321478e-01 2.475706469826564615e-01 -1.111970686300551708e-01 -6.069688144408179609e-01 -4.299077678271051028e-01 -4.655376853778822599e-01 9.682379526068877196e-01 9.886763846431643188e-01 -5.505822885691396586e-03 -3.663968883154330447e-01 -1.491520556824925903e+00 -6.449756662454664280e-02 3.566723001075105537e-01 -9.299477386689385394e-01 1.162261425494544920e+00 2.265242935934294266e+00 1.559876535311665258e+00 1.208562920191036616e+00 6.420645626928567218e-01 -1.066031444163369146e+00 1.622301498773284500e-01 7.280388598632785424e-01 2.657246995996511152e-01 -3.658897948685529977e-01 9.489090270349979095e-01 1.138744534489873006e+00 -1.268376849995806799e+00 2.425937960805634841e+00 -1.885969972107927606e-01 7.331971249576350047e-01 1.011760690173568289e+00 8.918989794224488898e-01 -1.161647475581910838e+00 -8.505233693084904290e-02 -1.377617542653102600e-01 -1.335912708670836668e+00 7.727969518578745589e-01 2.353125001521098325e-01 -6.803557764259399177e-01 7.434812819928900973e-01 -4.947488744298495639e-02 -3.457321791301221081e-02 -5.245607344106083536e-01 1.831611111149918036e+00 -2.246958514670769902e-01 -8.857747960975116408e-01 1.866449353056160332e+00 -5.017767608645992139e-01 1.387009637600803424e+00 -2.178727237045780196e+00 -4.782309895374330933e-01 5.704240096621940870e-01 9.974076613326617879e-01 -1.326250628310600588e+00 -3.032273617611821681e+00 -6.915550329978731314e-01 1.748230400466634471e+00 1.024448138037101108e+00 2.566680253078807983e-01 1.965156680441783710e+00 -7.875878986591976494e-01 -8.393493062315817710e-01 -1.937286173361259800e-01 -9.465122515116696222e-01 -2.001787749195905963e+00 -3.210304239832027506e-01 -5.046132468531420306e-03 -9.104782347670634657e-01 -1.117709250924854514e+00 -2.852060002161678764e-01 -3.633979337362140405e-01 3.600834416244197977e-01 -1.350140200061969331e+00 -1.586052949901159137e-01 1.244878464947846153e+00 -1.651921603524884707e+00 -5.548603304780288514e-01 5.553728398784161246e-01 -1.523977103360259766e-01 -2.581910588827696640e-01 -1.437334216778371476e-01 -2.192358801901669041e-01 -1.941979900678784787e+00 -1.757444698035753650e+00 -9.137290438288847572e-01 -3.283006073109426270e-01 1.543966952072129972e-01 5.858575806162138466e-01 -5.790187255131014066e-01 -1.463939295020194320e-01 6.958909764209210147e-01 -8.238671461548904285e-01 -2.106832623881162714e-01 -1.296288875377040739e+00 5.204621183634454695e-01 -7.378314432520505228e-01 1.846370957796547030e-01 2.013234542678287581e-02 1.071599922644157710e+00 5.580829899988879461e-01 -9.953420994035737657e-01 1.533219986223572473e+00 -4.221001296684138704e-01 -1.687268259386382141e+00 1.626881731224546046e+00 6.876383490264393883e-01 -7.370396445930349483e-01 6.433723055720894091e-02 -1.098461707298468815e+00 -8.153210244703652798e-02 -8.602292297500206686e-02 -6.761938116567846047e-01 1.025590590167939187e+00 -6.831113867127326378e-01 5.738047549439382333e-01 1.507230706741385706e+00 -1.262366539679537158e+00 4.008386718960699757e-01 1.421291978689826485e-01 7.213451630849896379e-01 6.191218844726242843e-01 6.616944036145998576e-01 -9.824072309350427579e-02 8.870870326027026076e-01 -1.097414820556619486e-01 -1.363383862953675196e+00 6.870919334772545017e-01 1.678851954678514558e+00 1.830100105096537533e+00 -4.427629419597823857e-01 -8.113711690224588713e-01 -1.239279430332560716e+00 -1.492152816272070748e+00 -6.848797020110048983e-01 -7.269192411509999008e-02 -2.319918157333499042e+00 7.586988853918055220e-01 -2.407623788854958424e-01 -3.619922618489359034e-01 -1.369229791889268633e+00 5.920837839846966322e-01 1.568755698819384481e+00 2.535440027059558954e-01 6.433002376631961061e-01 -1.063010542434223549e+00 -7.104236316981074051e-01 5.663560621924346172e-01 1.086328782878682730e-01 4.558531396907531535e-02 -1.506132190121625802e+00 -4.511650539720022390e-01 -1.684833048520395060e+00 -6.266116645303471122e-01 -4.592772369479543038e-01 2.458584760529316238e-01 1.827441867631815375e+00 1.977700794644252913e-01 1.918120213806720209e-01 -8.703962611116597969e-01 9.787820351608617075e-01 1.226824374919118332e+00 1.337442833543200753e-02 4.706483647123996250e-01 5.198587270719392528e-01 6.974821936382915588e-01 4.662927676263702303e-01 1.139295533501040181e-01 -1.104933007655646726e+00 -2.580718050547608500e-01 1.429007282032927484e-01 -1.636247526681017250e+00 -3.922012742481491565e-01 1.320807313487485812e+00 3.830190156465020368e-01 1.251360106284471030e+00 -5.191392507575267462e-02 1.144636987073032630e+00 6.811767622598243754e-01 5.771448447566593920e-01 3.445971187555976201e-01 -7.353823364670465379e-01 -6.150588737676888629e-01 4.955464771572288263e-01 -1.284481272683070774e+00 -1.333563993479819576e+00 -1.294258203934514295e+00 -2.548633380200085341e+00 -3.099201318337647670e-01 -7.018318878332772959e-02 -1.538739440645549461e+00 -1.488887836064285652e+00 2.869061829769808947e-01 -9.313220793694105826e-01 -5.925892841863716204e-02 3.557770021895156898e-01 3.886399465836298250e-01 -2.090477412734220941e+00 6.875265911152148579e-01 -1.030714237776673370e+00 9.878936532938050741e-01 -6.771106929001242669e-01 -2.208313629784296461e-01 9.194647803200284297e-01 -3.226698087920648050e-01 -9.426613473650509445e-02 3.378676807392983483e-01 2.487409924025666408e-01 -9.248577703850621168e-01 4.036720375811755912e-01 -3.981887446623663118e-01 3.102689971757916498e-01 -9.412464977403169897e-01 -1.039931152471491371e+00 5.807489101417349087e-01 2.340784235208721142e+00 1.007211120729744502e+00 -1.037608953766578912e+00 -1.017994906482353468e+00 3.670253640719312593e-01 -6.823029570594194571e-01 -2.735305041752390531e-01 1.368197076485444308e+00 -1.154663102565719246e+00 -1.501553701066859481e-01 1.267892251181090391e+00 -7.751218819822653927e-01 1.518943386804786355e+00 -9.888044080015496728e-01 6.309253788137161312e-01 -7.222208945788685108e-01 2.724318605433256879e-01 -6.679745423698459916e-01 2.251107512808080413e-01 3.863256910819148349e-01 -1.522802060534312607e-01 -3.829976830348273409e-01 4.859965040832260608e-02 -1.877173269348446638e-01 -2.386908506808201325e-01 -7.346085570243952034e-01 8.233578079370449387e-01 -6.837028727109324411e-01 6.037756690425190031e-01 1.759999732789943483e+00 -2.649242039325953035e-01 -2.195392282659771155e+00 -6.390576103706255839e-01 5.052254872865475921e-01 5.216827584233620918e-01 4.583599303597523100e-01 9.165357286580709806e-01 -8.299923852081566578e-01 7.994704351157619904e-01 -1.699271232964778000e-01 -1.359967539871836495e+00 -2.525865948787366921e-01 5.189015148177520409e-01 1.651618185807415262e+00 9.106533121622489846e-01 3.451399220070607704e-02 -9.471552051219994661e-01 1.605562499192678683e+00 -1.378585254444280705e+00 8.436941970056077711e-01 -2.769085863523898627e+00 1.369842657580696788e+00 8.731123605031945178e-01 5.592575647018498408e-01 -1.453185998669777046e+00 1.113217457672909916e+00 1.145591608877974066e+00 3.261374422794675598e-01 1.009620247561492823e+00 3.069994504421673098e-01 -1.367273012220613149e+00 1.314513319639668776e+00 7.432800355845570195e-01 4.220209937147498813e-01 9.100499677307561930e-01 -1.191856138623665018e+00 2.594633559159247316e-01 -8.142265163301821707e-01 3.610401775635005417e-01 5.178241674427115360e-01 1.486615065465547225e+00 1.174415420745755362e-01 8.881006512991636015e-01 -1.396957628592191192e+00 -2.110125912803540782e+00 1.215174468145450382e+00 2.558350082264805314e-01 3.706445250546137604e-01 -1.239576871744779485e+00 1.250213044210792379e+00 1.021505802952687558e+00 1.627945742327765677e+00 2.304364309833201174e-02 8.457867068269200317e-01 3.118819780820039633e-01 8.061946196249270002e-01 -2.582387800976639891e-01 1.489630203071893311e+00 4.348334994979049517e-01 -8.916723684070365641e-01 9.098700475346542804e-01 -7.312166305176829306e-01 -6.012744943500641925e-01 -5.123003590589861878e-01 7.676878368214302695e-01 -4.610634887233880930e-01 -1.733944458932069832e+00 -3.159515888202715672e+00 6.827273178633916917e-01 6.668320636635546306e-01 -1.221936830931183549e+00 1.904361392797646380e+00 -9.942500635401336773e-01 -1.366221416950923917e+00 7.509937635852016458e-01 2.794846032353857576e-02 -3.892523017271531938e-01 1.584815858127799126e+00 1.246299360487941099e+00 -1.338334838662180948e+00 -1.006727668790858621e+00 -8.839894420111337192e-01 -8.080436477647537918e-01 -8.780259102844255592e-01 -1.073126833179958606e+00 -1.986044138794413216e+00 9.720994439126338094e-01 -1.740446216796481371e+00 -1.225426851841317832e+00 1.761278724072750324e+00 -5.442051746381431077e-01 -4.419333868297428691e-02 -7.191171328550423070e-01 2.294546520334433681e-01 -9.727399181260590888e-01 -1.152042711217410087e+00 -3.860545398690107821e-01 -7.672884132977318972e-01 -3.596595355837632346e-01 1.229433197092269836e+00 1.548112703388129674e+00 -7.951338912406027970e-02 1.687896394969870539e-01 1.023023486512811164e+00 -1.595145785181402431e-01 -1.664361892461334813e+00 1.390591996672080333e-01 1.599540288247046860e+00 -5.448602062355306641e-01 1.310018829607856039e-01 1.081524692853839120e+00 2.745426164671430636e-01 4.676802605846069188e-02 -3.670382247874720005e-01 -1.079802570978467408e-01 2.610240601166986529e+00 7.804274272640545629e-01 1.239269443031341789e+00 -3.189825539979727065e-01 2.186381604232213172e-01 1.635585957274979130e+00 -2.247600330192972284e-01 2.678751790566912816e-01 1.572142987752224608e+00 1.773376047175239112e+00 4.766511832958547079e-01 6.499664729533320695e-02 -1.039919299884514370e+00 5.975634023254215998e-01 -6.633530449295157450e-01 -2.280298627802344325e-01 -4.517152326895313985e-01 3.540077941136821615e-01 3.023418083711593152e-01 1.977290873299469842e+00 -4.879637554226271545e-01 3.512818149058449801e-01 1.546015361447601988e+00 -8.340726256840585995e-01 -8.740169087827222016e-01 1.674493714570136849e+00 1.077549322958090583e+00 -9.026800916590573820e-01 1.268349254932277681e+00 -6.871663346948700957e-01 3.632454658659267643e-01 -5.541564711128602050e-02 1.989304109159046430e+00 -6.655985433959412667e-01 9.873309277891649804e-01 -1.890958905029614945e-01 -3.148136232090434361e-02 6.396364831650830363e-01 1.192102229191808416e+00 -1.556978384204116050e+00 -1.106914992116757146e+00 2.617494186108559190e-02 1.151673972849154293e+00 -1.070243011572818981e+00 4.653613510621825711e-01 3.083250596624636519e-01 1.106705208513124594e+00 -1.947425219022600684e+00 9.815338030034564953e-01 -1.606428138857590282e+00 1.269794056636788460e+00 -3.203494108267084806e-01 -4.923210098915462019e-02 7.973827067620915532e-01 -1.955939659595989477e+00 5.391665214174101717e-01 6.637117911644370150e-01 4.875272410453448946e-01 2.495485477117103182e-02 2.744027004536648273e-01 -1.750599952278401483e+00 -1.331690524016588384e+00 1.689248312904690241e+00 -2.038776263202457528e+00 9.044702262818253846e-01 8.946937736595249602e-01 1.471645886496723676e+00 -8.995731391579635527e-01 -7.972112200849369446e-01 -6.128336300608606679e-01 -1.249388065297592360e-01 -6.840742388321642276e-01 3.178580382835701768e-01 6.166046537911913372e-01 1.209892626396804394e+00 -1.207386500885522684e+00 5.836739846349607852e-01 -1.922347190915504100e+00 -7.375194353732998920e-01 -1.966288076889966874e+00 3.709633285557742965e-01 -6.659268420555827239e-01 1.435058883229606286e+00 1.111109219831897033e+00 7.385013371577143770e-01 9.649802367495334543e-02 -6.896846294619489726e-01 -1.312633998144142167e+00 7.364391792104992840e-01 3.744988312749439885e-01 3.579920721550969298e-01 -7.307473709643909077e-01 1.315576065717664715e-02 2.027398705914384092e+00 -7.386296578231962284e-01 -2.233175196962779108e+00 -1.184325718750586925e-01 9.461025922606142169e-01 -1.993221314709046732e+00 5.963472868028083518e-01 1.734817053325419800e-01 1.332326357393625704e+00 -9.539527956395529307e-01 -2.509554496655929112e-01 1.234911933186904731e+00 7.371650947130172771e-01 2.847521163769302088e-01 5.889272241068502778e-01 -1.497951893715244287e+00 2.713874019266369619e-01 8.557835208229084278e-01 1.063603826038982625e+00 1.302088003438087283e+00 -1.334991845433375568e+00 7.201880272844839448e-01 1.140322594525535527e+00 2.030668388043214423e-01 4.926857093812134214e-01 -8.722443089597522459e-01 2.462116858938814268e+00 5.956712276079391133e-01 1.713577438514661822e+00 2.512191151561886215e+00 2.187020638886295054e-01 -2.926506840415043498e-01 -3.628278535719812736e-01 -3.101198137412319422e+00 5.207680814440996953e-01 7.232915621451908583e-01 5.519047666982512812e-01 -1.975316900602525294e+00 -7.469266527182559789e-01 2.116185788366141018e+00 1.147696112581246958e-01 1.355689579014886181e+00 6.063099992208395017e-01 4.169317877243827186e-01 4.064484948188686886e-01 -1.759413170340832888e+00 -8.846373645935953212e-01 -1.647108738585622012e+00 -2.330381991712785206e-01 -1.268143512915936855e+00 1.626925120376531586e+00 5.211847924459005188e-02 -6.011767178584771498e-01 -2.790069251194298716e-01 -7.581876600438725022e-01 -4.282927641643097805e-01 -1.167944730559834721e+00 2.642772410264409011e-01 7.333806426609364992e-01 -9.108349034772089681e-01 -1.031352769371761458e+00 2.755409064599543822e-01 -5.507871395681189775e-01 -9.742811889896736410e-01 1.061295878069304033e+00 -9.150516886312114184e-02 -1.121446553417891678e+00 -2.328277983443815397e-02 -1.247088889230628661e-01 -1.558268249310150455e-01 1.114352673233008906e-01 7.659967961284415150e-01 2.561245837869000841e+00 5.061653624422841613e-01 2.391161882186368715e+00 2.158953249118694129e-01 7.627821569034518578e-01 4.893624604220122021e-01 -4.496818614391969171e-01 1.929905047059392864e-01 7.261683438437305238e-01 -5.328854113002149395e-01 1.405330925481524870e-02 -1.253296721670508207e-01 -2.603113887911162050e-01 6.122217829605566264e-01 -1.198664416323203641e+00 -8.807480664300857409e-01 -3.914322526237209998e-01 -2.773180563315207348e-01 -1.839528044661062622e-01 -8.249729058275769855e-01 4.816021497599614065e-01 9.663621280709470129e-01 -1.568774083767738581e-01 -2.519315707097887769e-01 1.327265642768902520e-01 1.451070616436661576e-02 8.284366616791950522e-01 1.448900741465855901e+00 5.957586037542526025e-01 1.367501188737424878e+00 -1.484109147721147659e+00 1.411394090261995027e+00 -4.620864972447398245e-01 -4.176598855733221205e-01 -8.389009161470822873e-01 -6.329267774086151377e-01 1.188905338884022500e+00 2.495008989433082913e-01 -1.016912765242638239e-01 -1.292300950755144839e+00 -1.259361929809985181e+00 4.464446491519487997e-02 5.074384224686619982e-01 1.009535262051327154e+00 3.517619382166577158e-02 6.287495710759040124e-01 -5.091875231202177554e-01 -1.520987195387140334e+00 -1.288866044423091051e+00 2.059096811760276147e+00 -1.383480337903641166e-01 -1.477600520639657633e+00 1.353419838835713263e+00 1.880902430819982207e+00 9.795586502030629861e-01 6.912597582034979427e-01 1.262944718943142863e+00 2.105383396661926643e+00 -4.241156419136691280e-01 -2.177350209261856295e-01 2.748605714252204679e-01 2.354140475000967569e-01 -1.326935733834003983e+00 -1.309498615840947178e+00 -8.857038793801288445e-01 -4.817899676731032810e-01 2.826052250586547077e-01 5.521736585910168582e-01 6.336490765266448166e-01 -8.108417656566658804e-01 6.771072886056053175e-01 -4.415143379043937055e-01 -9.349672896513203657e-01 -9.441919883384237711e-01 -1.998232725273101779e-02 4.190627732683494533e-01 -6.571488247006942451e-01 4.449349779110621239e-01 -1.546456339719926021e+00 1.653114093354758965e-02 -5.119215298632150413e-01 2.295125215509357178e-03 3.311880833421097514e-01 -4.787383516806758554e-01 -4.012514114177177516e-01 1.222540800021944207e+00 1.472014960187698174e+00 6.100941669715487237e-01 -1.728847840160911004e-02 -1.380853612662994445e+00 1.848958302862169500e-01 3.914267515548984222e-01 -4.929028112034978260e-01 -8.374840460082004778e-01 4.835403388498203947e-01 6.431553688180972894e-02 -6.358340379432848577e-01 -9.128524836958327171e-01 -2.384790448869217871e-01 -2.265083187003740645e-02 1.758211413719364291e+00 1.825040476425865643e+00 -1.227830538936913074e+00 -5.016438077750221547e-01 -2.830464300333051519e-01 -6.279059261817384607e-01 -4.259276708153399149e-02 9.655002995701633672e-01 4.680749291750808949e-02 -1.404486907354038250e+00 3.016877459233981984e-01 -6.172385510510871587e-01 8.069034299311798053e-01 -3.232569244451556911e-01 3.747708454475808804e-01 -7.264153754873495794e-01 4.514977741451756676e-01 -2.735948160964405407e-01 -1.887935696005903274e+00 8.244659474820754674e-01 -2.205739746021128100e-01 8.664947161860742791e-03 5.914992679801502895e-01 -2.642491151479348099e-01 -2.227942170132034827e-01 2.912555568641125858e-01 9.486600296407583510e-01 1.926075935389967242e+00 3.125660319189430547e-01 -1.209656214508986416e+00 9.905420045834667508e-01 -3.851133215311194208e-02 -1.470169415528899647e-02 4.098185283932511136e-01 -2.178655396010703016e-01 8.376066221035278758e-01 1.538825530633120553e-01 -9.892173500469966241e-01 1.511024558221720326e+00 -9.127786916637311565e-01 1.040072480054849757e+00 -2.089038326503463772e+00 -4.736936596660032417e-02 -8.074918513883942994e-01 -1.284576761357599350e+00 -3.747220503306486483e-01 1.082519168554679556e+00 -6.571768687665824338e-02 4.428382130863112165e-01 2.911366382228267047e-01 -2.303478094888128602e+00 5.011223623186004117e-01 -5.373391949577711602e-01 -8.797438391066718655e-01 4.849477911975137445e-01 -9.115404876918902222e-01 -8.499054822866421999e-01 -1.096774298208903348e-01 6.666538253582641183e-01 -1.106261148903372016e+00 -9.378991969317958949e-03 -1.875143549694505474e+00 1.100683730131176929e+00 -5.312885433621202802e-01 1.177973535033929098e+00 7.473949419324323884e-01 -1.200733454160500369e+00 -1.017338272344092021e+00 1.093253437626074298e+00 1.922512105015496742e+00 2.404725281364621658e-01 8.169479836261510364e-02 -6.510391240492373610e-01 1.293226978182802564e-02 3.236914237085948276e-01 -1.181534128187886612e-01 1.169005914576873195e+00 -1.519244312962501731e+00 -1.009830373689464489e+00 -1.927292773349347010e+00 6.603720254212859242e-01 3.425289687722155030e-01 -9.314226768952599267e-02 6.129693834581416700e-01 2.704366633885970095e-01 -2.575119851446394659e-01 -7.689596986887461405e-01 8.866799314367018736e-01 -3.475471491816398834e-02 6.428252440381947153e-02 2.483643286595131894e-01 8.308748606052142049e-01 1.209726410997311818e+00 -1.396723912269736134e-01 -2.270404966193169047e-03 -5.946992763510640101e-01 6.151354804562098044e-01 -3.550841785947320139e-01 -1.097079340200573627e+00 -1.431140677232009550e-01 -3.537732866106236829e-01 -1.081911492183095236e+00 -3.254256380822543315e-01 6.515604022548225627e-02 2.511041112422272015e-01 8.515248091232758831e-01 3.923737301892836205e-01 1.347401804959767579e+00 -4.938178700430223556e-01 2.531867641537928204e-01 -7.608995883889790868e-01 1.001425301456014133e-01 -3.026422835199940424e-03 6.961473323613250885e-01 -2.039379064674411879e+00 -7.018152802924413312e-05 -5.773543018262683457e-01 1.542636931480463880e-01 1.206980066239887517e+00 -2.695501841591788073e-01 -2.759504703175432172e-01 4.787326682058173355e-01 3.297482353672367972e-01 -1.089475658074295028e+00 1.254272902274442825e-01 -1.273652678097442426e+00 3.105725478830084207e-01 -6.669281290898031178e-02 -9.300695384225067253e-01 -8.143171778617714907e-01 -7.688306749395455719e-02 1.693920552661102752e+00 1.018791487000361151e+00 1.121138480174509039e-01 -1.351430330834732407e+00 -1.666967462300098735e+00 -7.262475331087704378e-01 1.802320944307697348e-01 -1.011665709854702611e+00 7.684597867793037385e-02 1.345752807663371575e+00 6.648192361577603612e-03 9.374355737654043175e-01 1.773755154359178687e-01 9.276902241478509614e-01 -2.286335677336804317e-01 -1.981621678703612721e+00 -3.569511983873269734e-01 -1.002423958004236226e+00 -1.470756109847259685e+00 6.961005035463481150e-01 -9.044220578383529441e-01 -8.240005191395142203e-01 -1.768029358836537446e+00 -9.726548277101149109e-02 7.004800607358548925e-01 4.195181924033827281e-01 -3.894927746147545111e-01 -1.971676005334349960e-02 6.993416070561090381e-01 -2.046990570011648636e-01 6.850150263850480759e-01 1.292565205322181887e+00 -3.804817310163552402e-01 -8.499933365117869899e-01 6.544057502932666415e-01 -1.068498507373468964e+00 -6.575106249314671691e-02 2.051013921601714696e+00 6.275606680670992032e-01 -2.104830572101436648e+00 2.497471190757209469e-01 1.020331597428066228e+00 2.517733127804581694e-01 6.880784249160146748e-01 2.861542993506703825e-01 2.412760760748773770e+00 -3.401466600070026658e-01 4.942930475186993466e-01 3.752320410216870017e-01 4.436286893486315885e-01 8.628531988505586670e-01 1.044902081722182352e+00 -2.761766986922293832e-01 -1.231099745018776170e+00 4.538370351087020471e-01 -1.772896274525744276e-01 -3.177258588617375978e-01 1.561095436454236485e-01 -1.044471492384896116e+00 6.704624573333193283e-01 -1.024974459608360977e+00 2.036390145632074322e+00 -9.242465231940640014e-02 1.094491968904258483e+00 2.641167670178112825e-01 4.783927155554802413e-01 -3.348964997988905790e-01 -4.951853518967057055e-01 -2.385868081854673584e+00 7.920272327531664436e-01 -4.218248267669713059e-01 -8.683392140948428817e-02 -8.803844018131522509e-01 1.235444191444893258e+00 -8.850875555440008702e-01 -5.060634938338087752e-01 1.077115071869931606e+00 4.007680627920546385e-02 -1.438663689069518803e+00 5.243352492835037237e-01 -2.675520895605689731e-01 -6.058174016246352656e-01 6.964234760745849906e-01 -9.423471209119281822e-01 -8.322618292553662922e-01 -7.221181284129480904e-01 1.870152291793383270e-01 -1.669511147606503210e+00 -6.918779277999246302e-01 1.315162663002281462e+00 -4.310627647078689173e-01 1.387164991142487258e+00 2.170467930688602998e+00 -2.126367608519866004e-01 -4.195563554026422448e-01 1.121852796581893630e+00 1.991229194987850892e+00 1.397273996660126860e+00 9.410770112976833968e-01 -6.592869904360108002e-01 -2.897724572486808925e-01 -5.479089419359860491e-01 -5.855708776271502103e-01 2.072416457327790784e+00 -5.028171321133422245e-01 2.146509583048739067e+00 1.005991127463894852e+00 1.573087536608788417e+00 -5.551118888144135344e-01 1.260190533211161590e+00 1.350736301384419802e+00 1.239692074098223129e+00 2.247191423053468196e+00 -5.840524949608955074e-01 1.632809199979009529e-01 2.232923581434248517e-01 -1.157277123557896165e-01 -3.170871495598373002e-01 1.872904267110630627e+00 -1.337023330597494564e+00 -1.492799322147434937e+00 -7.448937884314834612e-01 -1.201253752934286378e+00 5.097184003820616205e-01 6.043852761108443605e-01 1.648973378886422037e+00 -1.137045456739977922e+00 7.230818121881922300e-01 -4.501327629219079030e-01 1.371428472118166653e+00 -3.018727887800400467e+00 -5.400741997993703247e-01 -3.155725564000019800e-01 -2.128201161015513154e+00 1.652182866263204986e+00 -6.323258109092879664e-01 -7.689971227691413391e-01 1.958754799502506194e-01 -9.999456812024548613e-01 1.071210793047811860e+00 4.668894396502851762e-01 -3.698433382116608215e-01 3.223609321286477480e-01 2.143819492387220305e-01 1.930561928220932755e+00 -7.800801490380296910e-01 -2.627050862076655835e-01 -3.410328434111880580e-01 -3.700736955868009215e-01 2.893341814684782798e-01 -5.553774094616793500e-01 -8.896073688591495943e-01 -6.046734148819930821e-02 -1.641733109559071757e-01 1.520421008089868797e+00 -6.175281840551805068e-01 -1.445683785026124601e+00 9.685108004343871702e-02 1.377325423852958197e+00 2.361479431246953919e-01 -7.192460853973650092e-01 -1.319017748804468093e+00 6.549549767892930419e-01 1.267079363443148310e+00 -1.059493495768804028e+00 -8.223347753340385369e-01 1.302452440088784025e+00 -4.233255514101543771e-01 -1.659275091118316836e-01 9.851480431003475369e-01 -5.867701038963984983e-01 5.750981820526286370e-01 3.643317744605927277e-01 4.967997032960110859e-01 -3.120638672520384960e-01 5.504389920873166142e-01 1.016908929192375854e+00 -9.409390524167566827e-01 5.245865941280790645e-01 -1.158636582750254274e+00 5.800422053347328299e-01 -1.262543119248392243e+00 5.988029685880887909e-01 -9.825013563815551132e-01 5.338325425091730025e-01 1.237436183498889175e+00 -9.265036516372618935e-01 -2.256334619921183254e-02 3.848302991406545859e-01 6.323155105780421670e-02 -2.102507172450812423e+00 8.285906275917094277e-01 -7.911904171002868136e-01 -7.273557915039527977e-01 -9.823532107094143928e-01 1.528673508726821506e+00 1.675162133494101147e+00 1.333137967068843910e+00 4.027949474757276938e-01 -7.638893753305462386e-01 -7.055631770753464371e-01 5.956294745433068361e-01 -5.092435000482455759e-02 5.340074911497850740e-01 -1.729692873094783812e+00 -1.818468103364530242e+00 9.310756922933945967e-01 5.100452798101664520e-01 3.582207989741884591e-01 -1.043298914019008095e+00 3.826916972886025725e+00 -1.132588233544006506e+00 1.328859539895224318e+00 -1.420192279735785323e+00 -2.609432531397782862e-01 1.364313450590880272e+00 4.499159711727142574e-01 1.461316858287302844e+00 -5.096350509142844043e-01 2.390364354927016599e+00 -3.264842423776884162e-01 -3.387376084190468067e-02 -9.102656051858326602e-02 2.321715233189877159e-01 -7.972049348753968978e-01 3.464418759557084670e-01 -1.182285306944221848e-01 -7.530602141719110465e-01 -1.352755127201421992e+00 -2.028709351425724006e-01 -6.120517372292830771e-01 -7.905098679073933043e-01 -1.393359863497257267e+00 5.762616827051562085e-01 -1.283750600106696282e+00 1.349232396281994983e+00 1.648311550474099718e-01 -4.373870960032255617e-01 -9.132575957735374894e-01 1.347764877132330286e-01 -1.414102796145003005e+00 -1.510777233740761005e+00 -1.323127776971540215e-02 -6.167684977537801760e-01 -2.605693463381389297e+00 -1.165320712834619021e+00 2.212211962499136819e-01 -1.892855464192641390e+00 6.640139425009334850e-01 -1.246420007431101595e+00 -8.416465362479335077e-01 -3.038807958591317471e-01 1.725978346070564939e-01 2.484998372956280233e-01 -4.069506834406525497e-01 4.942579798664081814e-02 2.727663978035035908e-01 8.791268539696615036e-01 5.865905764799805855e-01 -1.492224637392245201e+00 -2.393182202424699034e-01 -9.716900267483887799e-01 -1.303314245847307262e+00 1.027795282047405223e+00 -6.030934233514130272e-01 -1.547866478531018331e+00 -1.929644593752639858e+00 -5.462296151201458949e-01 2.318002848107850525e-02 -8.132953300902658889e-01 4.006740093644809986e-01 1.148346885723870114e+00 2.436478216042420875e-01 -6.268368416053634595e-01 7.289031724548381552e-01 1.176592053253640024e+00 -4.924655435382065960e-01 -1.447010029757770377e+00 -4.185163221108689213e-01 -1.260595273851993214e+00 -1.116226550506584925e+00 -8.076657842075807281e-01 6.563852876576629081e-01 1.479527310723894207e+00 -1.555376850327907512e+00 6.843549735488994035e-01 -1.465167096979046235e+00 -1.122025912840496575e+00 6.701239198910774464e-02 -3.953614117175621723e-01 1.502822366901073625e+00 5.605471332880902491e-01 -5.018902124667141279e-02 -2.662396835941554518e-01 1.293331022160882693e+00 -1.359531289138740384e-01 8.701479513738731297e-01 -3.492766161035367745e-01 7.382553622420501283e-01 3.631242941303999827e-01 -4.928393146365919186e-01 -7.815807797342346763e-01 4.428274755972935739e-01 8.570088321925739550e-01 -1.669762708377254601e+00 1.776335886044760448e+00 -5.344517169937775813e-01 1.436859244530320323e+00 -2.238037332217254427e+00 1.854393055686910374e+00 -2.055564827132883021e-01 5.211249791483929528e-01 -1.836921733378888699e-01 -1.332318543577418746e+00 6.728679033711728597e-01 2.496634717403205805e-01 1.136708752140369039e-01 1.286517311325755974e+00 -7.932678187119499569e-01 -1.933596537722071407e+00 -4.689594621811689623e-01 1.705934458850418833e+00 -6.449923663991867784e-01 -3.984091768424005350e-03 -1.054980813529268646e+00 1.309962443055286752e+00 -1.738412692368295487e-01 1.512756916325695533e+00 1.082301327659510592e+00 2.474587900557579656e-01 -1.256684553862510878e+00 -2.435825222439411242e+00 1.454320497858212491e+00 -4.361432770956438221e-01 4.661112787165602733e-01 -1.555640872903696570e+00 1.738177859550064652e-01 5.568130637354737900e-01 3.385117425106555777e-01 -1.684702058446964357e-01 -8.507727353541274518e-01 -2.477779302750870299e-02 -6.270652603659800928e-01 -1.926892568837626829e+00 2.014349786943566978e-01 9.186199503061195371e-01 9.217937574139695167e-01 -1.155609596207515244e+00 -1.648510575225812513e-01 7.094275248519873456e-01 5.315467855617090898e-01 -3.709621274897663135e-01 -1.760318535274926766e-01 1.323142005135270471e+00 1.588457839778447955e-01 8.116115932887025819e-01 -1.654390499354739141e+00 1.504884916191686628e+00 1.071928024458356443e+00 -2.765397629189498829e-01 4.421497975189471741e-01 5.110017377113202919e-01 -8.015928380458888780e-01 1.558148782208163552e-01 -8.561719370783750505e-02 -1.219589481067057252e-01 7.186954217009590140e-01 -1.672399762234203946e+00 -7.279056940257726538e-01 3.468644332401483732e-01 -1.519624989848159524e+00 -1.255071171922456319e+00 -1.069402889485158159e+00 -5.243608264240047223e-01 -2.367722818080770786e+00 8.826806809687349764e-01 -3.366753337993889095e-01 8.190870403400637434e-01 5.519752884125177506e-01 1.320068811787665553e+00 3.359164079040937168e-01 -2.160528103366272934e-01 1.523664995474118822e-01 -2.189139125811446984e+00 1.056027512494245091e+00 -9.305882206195457140e-01 8.414824062539453253e-01 -8.072720263871963065e-01 -9.784717564435746473e-02 7.844568604631758646e-01 -1.037263173575575737e+00 1.437586609267676119e+00 2.022607574347568549e-01 -4.657036312363728725e-01 -1.198522826005941067e+00 -1.030672509992678121e+00 -3.097035086344222532e-01 7.630091614047297410e-01 3.557116449073703390e-01 3.520696740637094369e+00 -1.245624918794490776e+00 5.773520681955554013e-01 9.249384859064402331e-01 -5.074065315113247543e-01 1.286367919416775640e+00 1.126522944920426372e+00 -1.676212553827236829e-01 -2.474372061670904871e-02 -6.965631313408918723e-01 -1.631522029654910999e-01 -1.049547685914768547e+00 -3.073227129430904925e-01 9.816458708059101756e-02 -4.160133737215361838e-01 -5.715481970875957440e-01 -7.454347448039083668e-01 9.393126574186025923e-01 4.630615636041353622e-01 1.370866784774870339e+00 -2.999822412651524384e-01 5.979826855764948101e-01 -9.802125719044819940e-02 -4.872281040478805558e-02 1.738890906690509219e-01 7.345836306713687813e-01 -4.883113486232903977e-01 -1.476972023567643122e+00 1.054442420929137203e+00 1.258299123873387382e+00 1.911798236635163795e-01 -2.150332169010840566e+00 -8.691627810377021701e-01 7.171369639502082061e-01 -1.698612130647007890e+00 -9.019802269536344452e-01 -1.037548963017706827e+00 5.140305172378730747e-01 3.111779698347388878e-01 -4.557862133152100481e-02 -1.351321613638743591e+00 1.041657534600700208e+00 -2.888234703857912589e-01 7.377636401752099005e-01 -1.597211424094464816e+00 6.251966396069393861e-01 -1.844100350768742125e+00 5.185378551343976516e-01 -5.905869746734753178e-01 -9.250617213190613919e-01 -1.694278115089381753e+00 -6.879023337866309040e-01 1.527450094544346326e+00 1.872522613508560863e+00 -7.633654003985345105e-01 -1.725222549314338716e+00 2.077166275523951999e-01 -9.620053375197065160e-01 -5.444432835603677523e-01 3.852833959801238439e-01 1.146410989693124716e+00 1.440662387659718213e+00 1.465260559670499285e+00 -6.937581349523378460e-01 -5.981154661364874725e-01 7.748819437173954938e-01 -8.077132175453937135e-01 6.705303349577946825e-01 -9.200564875997412351e-01 1.137457911443899627e+00 4.086588100202876994e-01 -6.470119140841683325e-02 -6.704268131472405079e-01 4.035620375139460370e-01 -8.886288276762456251e-01 -1.317866504477035239e+00 -1.558257528468577902e-01 1.521972764453269678e+00 3.015064819113421057e-01 1.088760960615867246e+00 1.237489694476284319e+00 8.895597605043010780e-01 -4.512111734099761295e-01 7.467173859433425820e-01 1.616698096380702054e+00 8.975727215006017168e-02 -7.972161380567888145e-01 7.423293009361394690e-01 -1.018367698077172478e-01 1.888441347712512264e-01 -1.304323883990410549e+00 -1.127692847900165551e+00 1.925694821947264157e-01 -1.771758271650551775e+00 5.398091808840629335e-01 -8.906407465464227791e-01 -1.228129549517614327e+00 5.538302638905999720e-01 3.344632108073911092e-01 1.223499878593851564e+00 -1.239722250520774338e+00 1.473370526632446831e+00 1.012428462441240296e+00 -1.219594499796249343e+00 1.115326746332369057e+00 5.474446470819268468e-02 -2.036151636796121323e-01 -1.807313853803759196e-01 4.752919837866745878e-01 2.177143550163208596e-01 7.499860037130375023e-02 7.506115254224158054e-03 8.945830801344982763e-01 -7.369259469987290423e-01 -1.244703303326655242e+00 3.108691708400876941e-01 -1.383320667663984427e+00 8.144976602212193884e-01 6.004010195169294795e-01 2.783592029294250092e-01 2.477243639188992486e+00 -4.452606707025195676e-01 -7.089932617627513478e-01 1.867403895595473262e+00 6.953536332920986496e-01 -1.412784463735190288e+00 1.555662716297509185e+00 1.321548538728936351e-01 2.281039092396942303e-01 2.202606026386685067e-01 -1.849900414179673547e+00 -5.276272896578670935e-01 2.221391032353445816e-01 2.346930089045322354e-01 4.930456915387080308e-01 4.667662651197067580e-01 -6.471846511665365620e-01 2.819894531187290831e-01 4.140910338650669043e-01 -3.070352584473912683e-01 -1.018735089243126168e+00 -6.730073721758839111e-01 1.280748576614879584e-02 -2.453698864658076850e+00 -1.676363049511955028e+00 4.229615822886856336e-01 1.947001151277302222e+00 -8.396930137900632252e-01 3.790681070018120935e-01 8.097557813383620129e-01 1.287947271597364551e+00 -1.886830533238568197e+00 1.102804012928612520e+00 3.937552929439178118e-01 3.302455241497092020e-01 7.604396955920291745e-01 5.159219282376462656e-01 9.786729802299344305e-01 1.268489892099419647e+00 4.068786352258499384e-01 2.261075960697607190e+00 1.485277541951738611e-01 5.939352549503862377e-01 6.367280978628026000e-01 -3.163996799990513864e-01 5.547937944580695335e-01 1.292375855430026865e-01 1.270831741572890472e+00 -1.181323011254443056e+00 -1.067078401859935077e+00 -1.531558381707480987e-01 -3.813917412971237764e-01 1.644406385107224644e-01 -9.972330302682418379e-01 1.789164319104559198e+00 1.604071217204456667e+00 6.737033839980127725e-02 -4.869654211046047232e-01 -4.357812504805456122e-01 -8.962618823361530040e-01 -7.244870171501410772e-01 -1.223134657734926689e+00 -6.167971881816786128e-01 -8.607865205926693575e-01 -1.594172552190996905e-01 -9.343362133574015793e-01 1.334838363853783960e+00 -2.440723901853461553e-01 -4.874638375496238157e-02 -3.441115547860487123e-01 1.588063220935478359e+00 1.122869324189257112e+00 -2.762681435469270808e-01 1.446559151061547421e+00 3.004878017728245254e-01 2.867825011248855693e-01 7.861301882577639288e-01 -6.516596155291003445e-01 -2.196133000078387632e+00 -1.633780506664186949e-01 -3.357149191878820021e-02 -1.049613466894468328e+00 5.976706132030329410e-01 -6.658380805007917125e-02 1.380032243671326375e-01 -9.170771876005876511e-01 8.371993455362055636e-01 6.242618037829483768e-02 -1.526632075921679599e+00 6.954793124214031508e-01 -2.858721724645705842e-01 1.197865383800832406e+00 -6.798149394623471953e-02 2.704942837981392234e-01 -8.179210485035995348e-02 -6.006272587551840791e-01 7.523307049847239745e-04 -1.016911229117563042e+00 -2.294923694533802794e-01 6.856462348938292817e-02 -6.615790717980208901e-01 5.348201624087354222e-01 -1.945829575292117086e+00 -9.391529839192095386e-01 6.404481013687575164e-01 -2.202071187680104014e+00 -1.288762555359743267e+00 5.439207667687969705e-01 -9.415941066077656574e-01 5.820886099593394064e-02 -9.335986274129127738e-01 1.373994350218558369e-01 -7.455049904632290135e-03 -5.915968394828361454e-01 -5.872059016588035973e-01 1.178880454499410702e+00 6.818073330740028748e-01 1.105683647965442384e+00 3.325925470699033215e-01 -9.808104588328452333e-01 1.291100117367669498e+00 -1.876498587958044917e+00 2.951683963423950008e-01 -7.010475877532271749e-01 7.909301533093041625e-01 6.960738718214908305e-01 1.568263087358290064e-01 -1.602146527812711718e-01 3.284361364261653010e-02 9.619996488882994745e-01 1.595965523720763501e+00 -9.632858378995050597e-01 1.891693112126692666e+00 3.807487685668466959e-01 1.221307193961836068e+00 3.853250127724511254e-01 7.972470615065271327e-01 -3.658757466855142582e-01 7.839236834138914034e-01 -6.284739938922668800e-01 -1.344415594934620817e+00 -5.978885347742511902e-01 -2.878784826236427952e-01 8.162141857264277878e-01 -6.562843415018920767e-01 1.533408661702647391e-01 -1.427286142240464351e+00 -7.110193520115473675e-02 1.479830574752948325e+00 7.467224395886561394e-01 5.605000375456337114e-01 5.895452894670105692e-02 1.105929020322161671e-01 -1.498105218926798765e-01 2.888322166142293645e-01 1.094383764162190742e+00 -9.652901127874370379e-01 -1.226902965458353423e+00 -2.385146833553986490e+00 1.925872213527457522e+00 1.056927120567028311e+00 -3.522447125698411480e-02 -2.379869466845353776e-01 -4.153773553632937321e-01 -3.852972756396169651e-02 -3.922907533155494120e-01 -2.550073538538428775e+00 1.873962712266340758e-01 -3.501125385575216686e-01 -8.193720346102371099e-01 6.470371624404491762e-01 -1.901294350021748514e+00 6.417905401059288417e-01 -2.442701921955546529e-01 1.766726774566477198e+00 3.141171049814479588e-01 -4.264408104955446088e-01 -3.578357011359510897e-01 3.950719991850897284e-01 3.145905003288307911e-01 -7.990792699849512681e-01 -8.333121657690401030e-01 -6.835847028326544894e-01 7.174117342584864776e-01 1.890899516838970562e-01 4.146861087606508733e-01 -9.864677533908376983e-01 -1.295697878918086854e+00 -2.576189199370567118e-01 7.383890113567642688e-01 -7.477967947163391416e-02 -1.101452333714999732e+00 -1.807654607075129150e+00 -3.461029719450172629e-03 -1.247948018959246896e+00 1.592447570721092553e+00 -9.653912075397466652e-02 -1.331251582570236458e+00 2.473581740522613412e-02 -1.023853353824889956e+00 -2.427240100140422907e+00 5.282380818587912863e-01 1.335090232366078489e+00 -1.027377284838171950e-01 -2.756790593317663407e-01 -1.083924507605744519e-01 -5.754462393250833196e-01 -1.784940464920518888e-01 1.484677292246257441e+00 1.715552415996840274e+00 1.039413314983613335e+00 -2.201150713779048348e-02 -1.833003772808159404e+00 5.797219138715707931e-01 -2.242489184509624423e+00 -1.010689118873751680e+00 -3.544148135639326735e-01 9.639233400535524021e-01 -8.745515284549455481e-01 1.188550904735932390e+00 -3.517892603449292444e-01 6.112333378201682821e-02 -8.472364560908145492e-01 1.778753954476606447e+00 2.762595977952779780e+00 -3.886209646549378394e-01 -9.466280423566100222e-01 1.036531753589085891e+00 8.228161868814810598e-01 5.152780208398269890e-01 -2.425989660608786624e-01 1.194632250887760261e+00 -4.873761521242288564e-01 -1.449405194541673603e-01 -1.663275800141571503e+00 -6.064533730399269684e-01 -8.616221116440209160e-01 -1.112596714142359278e-01 -9.123382626285912733e-02 8.259230019652573640e-01 2.609930739775745412e-01 -2.867876378853640440e-01 -1.313566303577949013e+00 -1.186158417424376221e+00 -2.902279377737809196e-01 -8.635447608308630119e-02 -1.120920897864379429e+00 -2.028313044384979502e+00 -4.802691623631672457e-01 -9.608581041235594311e-01 1.297184817350188202e-01 -2.340717202642567385e-01 6.084536151987380848e-01 -9.170595547095924394e-01 2.850338379826683255e+00 -2.516086165268685448e+00 5.799523437995910413e-01 4.121086086668857007e-01 -6.787813400719255874e-01 6.684542187486458564e-01 -2.518396182273917816e+00 7.435297431319013439e-01 -1.166663265604123811e+00 8.239604948387672101e-01 3.724644362895430105e-01 4.566072412150141702e-01 1.120448856499304702e+00 1.632176636433601891e+00 4.152594021758894138e-01 -1.300920264607850818e+00 -9.477762147114991986e-01 1.761618162890121519e+00 -8.964575959319465159e-01 -1.704170926419424914e-01 4.499874042509037220e-01 9.878867668961585080e-01 5.898782700894537045e-01 -1.437268132072313520e-01 8.104786093599430918e-01 8.171987276727602501e-01 1.691639909689289567e+00 -2.242428352682467985e+00 9.561432581068333159e-01 8.828143363852530845e-01 1.308022693200938225e+00 -1.815602118269213028e+00 -2.658255302499808181e-02 6.202157606706540927e-01 6.947050351895487363e-01 -1.043769942948874263e+00 -1.490568590530643833e+00 -1.679402357692380221e+00 1.157758377197693589e+00 -8.290923491700454007e-02 8.241498908204596408e-01 8.482034881419580827e-03 -1.040229513049654164e+00 -1.111651628344168197e+00 3.742839769672016148e-01 -5.164439089197880861e-01 -1.210689655835464729e+00 -1.318230626848519327e+00 -1.235238572052328454e+00 2.496803829355605853e+00 -2.770164039687432300e+00 -8.912881031102740659e-01 4.587962148863405365e-01 8.493973567568043892e-01 -1.214909811998607259e+00 6.407250411188737393e-01 -6.622075653820659324e-01 -1.247634250049701604e-01 -9.105231706826342197e-01 7.198896188038350630e-01 -1.722001563700138460e-01 -6.572162940535176689e-01 -1.096527578374090206e+00 -1.042421569816306182e+00 6.159640167174740277e-01 -1.840582960830555281e+00 -5.318943405100932109e-01 -1.448396256567169971e+00 5.005128684492334001e-02 -3.487131584897674719e-01 -8.180884266729266940e-01 -6.438093016872055152e-01 8.507227688804076537e-01 8.868479655869261347e-01 1.365920024130270694e+00 -4.340026718737438616e-01 1.550760661806113383e+00 -1.748988520230573274e-01 -2.188351689878191841e+00 -7.988618800626713368e-01 1.603416910423419717e-01 1.605852550532051171e-01 -1.065858995153490918e+00 4.168770673936472160e-01 -8.826129750531623852e-01 8.252145657927573152e-02 -8.642820265963591098e-02 -1.816390370352819916e+00 -3.134137200934165590e-01 1.662901434608966833e-01 -7.652410269670393284e-01 2.230626025355117725e-01 -2.107759889968734146e-01 -1.431659151519510398e-01 -1.800542737065140120e+00 5.534361009810098153e-01 2.187214464811152448e-01 1.383797924066670681e+00 -1.550559037254659378e+00 3.971447317597897597e-01 -4.056454017226046038e-01 -5.406189025969282413e-02 -8.215437829498368760e-01 5.411425343110564112e-01 1.152017554578816272e+00 -1.605002795755140488e+00 -5.091162358753714007e-02 1.825292587334798711e+00 1.274165736743732014e+00 -1.346278392862632511e+00 -4.698657952402861548e-01 -1.127396113840009484e+00 1.623568627313991319e+00 1.562072757929193090e+00 -2.944094412133684280e-01 -1.202451312715160814e+00 -8.935296884191215039e-01 2.706464169173337653e-01 8.373847147854108774e-01 -1.070050715676367226e+00 -1.063669717099391843e+00 2.275166753692725585e+00 -1.660582464511678458e+00 2.631678427440389129e-02 1.049763258431593904e+00 7.350893818069119678e-01 -7.467722092601132289e-01 -9.434678902452486859e-01 -3.625994173116773300e-01 9.003746592744845678e-01 -7.328053867722850168e-01 -2.921168944189002081e-01 8.191010611248321638e-01 -7.520083020782249161e-02 1.521295598239850166e+00 3.996080218173794218e-01 -7.275238866725503017e-01 -7.090856143578885273e-01 1.199898960583936969e+00 -9.686287066682412739e-02 1.011240863927941991e+00 -4.892241949707900293e-03 2.499487617072749135e+00 7.055046052980470384e-01 1.320910255324990290e+00 -2.489120874427074970e+00 7.264711608805055620e-01 -3.741358614499288304e-01 -4.976365811835168351e-01 -4.486648530447832212e-02 -3.868005543178944516e-01 9.425490890039577296e-01 1.338929670439410469e-01 -5.283111395454928028e-01 -4.586428355938144685e-01 3.616057906496335933e-02 -8.504037452989691159e-01 -4.329754659842403597e-01 1.376909239460964995e-01 6.311272519592622254e-01 7.429850289226400673e-01 3.441257321599555108e-01 -7.347133118722568024e-02 -6.539086710985839712e-01 -1.002790604789869588e+00 -7.837211185879118247e-01 -1.452335942691419628e-02 1.201871750300191444e+00 2.605533635566587680e+00 5.471199142497843448e-01 -1.879925285602229268e+00 -2.105928844837124669e-01 3.647127653439920514e-01 6.627891630406389512e-01 9.053664652909568789e-01 -3.874214479757988050e-01 7.680812213575425318e-01 1.951172296488322688e+00 4.231737369782866964e-01 -1.233772635231037640e+00 -2.101705219502043143e+00 2.495296426993902195e+00 -1.258992109001665582e+00 -6.675762860689912204e-01 1.205341332859602099e+00 -1.844714595695924053e-01 -7.912299880807844854e-01 9.950919656339231312e-02 -4.301918025360549347e-01 1.694206419276720998e+00 6.171565692211119503e-01 1.067803568933533453e+00 1.267653020917245632e+00 2.377437528271420311e-02 -1.512267518423308754e+00 -5.260253813627987496e-01 -6.634553485044166754e-01 -1.206267901871054038e+00 -7.114431763886739368e-01 6.592141591462117312e-01 6.470422632508393557e-01 2.523256453585843717e-01 8.643081779449047763e-01 4.192772046081343074e-02 -6.676818198529027582e-01 -1.508315936075045050e-01 -1.750603236256077777e-01 1.185008680325286612e+00 -7.838743955431064503e-01 -1.900188955060823082e+00 1.897304803963635766e+00 -5.480835460985766794e-01 2.731534328605923490e-01 1.532995316569020439e+00 3.805850755816614917e-01 1.601941272991815879e+00 -3.817284737685406326e-01 4.592299466258424889e-01 1.103334446527264978e+00 -9.358331534790322870e-01 4.846837729664032479e-01 -6.519174903793132358e-01 1.396323787807303818e+00 3.419688050306802229e-01 1.623213831045013100e-01 6.905062439082092496e-01 -8.661518184367524853e-01 -4.987194197815044139e-01 1.116241171256826537e+00 2.153384559612266269e+00 -1.407094474352716063e+00 1.632402985195676948e+00 -9.395985034976712669e-01 -6.700779980154828452e-01 -9.179311400928857889e-01 5.740143277712012049e-02 -7.013380423466381020e-01 -2.804936588352571203e-01 -1.336221968977181485e+00 -1.006082706535487370e+00 -6.378169359892935653e-01 7.606731422211584492e-01 -2.140284555798081634e+00 -9.027469289671414820e-01 6.652327980117238304e-02 5.257197781265988690e-01 1.148858855427239867e+00 -3.138313759909931444e-01 1.006105041317966409e+00 -4.271583817616713130e-01 4.020754902400595632e-01 -7.624651906546938696e-01 6.852495959503827061e-01 2.520199404767752838e-01 -1.102848108801841809e+00 6.026561096897742331e-01 -1.455477222728781550e+00 -6.386234854154511087e-01 1.350887501950021941e+00 -4.573404017586439885e-01 -1.826798061486095248e+00 5.504906198322958577e-01 1.041214678740443600e-01 -9.846872024563529946e-01 -7.100664837339204505e-01 1.896285846512763218e+00 -5.677729740403139047e-01 -6.472423213010768395e-01 -3.567789444198107063e+00 6.041396360588189296e-01 4.001679923694234642e-01 4.081710264682795186e-01 -1.354169046063547821e+00 -5.060371473157277977e-01 2.348798816103251086e-01 1.119941935193710769e+00 -6.129736748761072107e-01 1.099919349399049340e+00 2.032036724195396271e-02 1.697788074981288808e+00 -1.261147032859493367e+00 1.252190970840147133e-01 -5.834281833090682046e-01 -7.144802727786370156e-02 -2.209766747903530171e-01 -1.765278901112104781e-01 6.962248123261423061e-01 5.315719134135310497e-01 2.560011280727579663e+00 -2.012342882017306156e-01 1.376566161881380479e+00 -2.571008811451232390e+00 -6.252367759789654311e-01 2.163960752384459785e-01 2.651825271049233490e-01 -6.866045722992655254e-01 -1.133233135055034202e+00 4.302634152448694405e-01 -1.903745423256273106e-01 1.591999505448156160e-01 1.436648796602825406e+00 -8.940385035283534565e-01 5.095100992709465926e-01 -7.301901191203696850e-01 1.510560126424669525e+00 -1.259431712933214653e+00 -1.599848387713842801e-01 -4.040951901362508925e-01 4.728368038476991608e-01 4.681035642973653821e-01 5.574837076951877357e-01 -1.597390684025134844e+00 -1.751274639354286622e-01 -4.333713039376109188e-01 -2.126918809752981865e+00 7.165216010754481800e-03 7.185670870782766562e-01 6.215264257573823725e-01 -1.201309082647916249e+00 -9.771116067169504094e-01 1.561363228489670227e-02 -1.264516374197357074e+00 -1.061194440140732942e+00 -1.145376820475024315e+00 8.416261044347748133e-01 -7.180310244453562696e-01 -6.263393942298616235e-01 -1.561195568303747061e+00 -4.079858655555629321e-01 -4.414441442790533188e-01 1.487959785466775597e-01 2.385723409368107895e+00 -4.001763093718339603e-01 -8.687448404971501725e-01 1.262588972362972406e+00 1.358719121492536264e+00 -1.425070420700870422e+00 1.045479836906485049e+00 -4.063558024125101809e-01 4.632423746848952639e-01 3.550301619548176801e-01 -8.654426434115907174e-01 -2.136203695958111826e-01 8.072977273307229140e-01 4.041799122654233800e-01 1.684920504540969421e+00 -5.347582913466173427e-01 2.083053985396123853e+00 1.175271071825432667e+00 -1.404712730942902388e+00 -1.176542174965375498e+00 8.749166117714164415e-01 8.545549247101531520e-01 6.215216772082822194e-01 1.089258685290132922e+00 1.058882971357361535e+00 -2.612231160792825024e-01 1.937634907573825560e-01 -2.302968589443746161e+00 1.187533768481208452e-01 3.164422445882439927e-01 4.046155304943630515e-01 2.180461841403328993e+00 1.065216000073894609e+00 -8.822176122580952518e-01 4.845443294164200609e-01 -5.099433198522987931e-01 1.270360790223138692e-01 1.157983562292872692e+00 -3.203444098368521509e+00 7.113592228710617915e-01 -1.135833418693661390e+00 1.297740484779770220e+00 -1.325412140262212990e+00 -1.054578701451379219e+00 1.874003039728675990e+00 -4.217076839043725767e-01 3.313299415190159025e-01 -1.846124423784881508e+00 8.331249137366965041e-01 6.869252996391457533e-02 -9.109120494441470539e-01 1.219170596351348612e+00 1.092585638538388304e+00 8.751962807532404076e-01 4.406055797652685957e-01 1.300058698661311407e+00 3.685161959889453609e-01 -7.516238691007968153e-01 3.032903299849937229e-01 4.729909850980714703e-01 -5.333402507144657106e-02 -2.524298221292616828e-01 -1.352486423985990394e+00 1.046274194184092954e+00 -5.974986108196675971e-01 2.702436100024545595e-01 -1.415944929300590571e+00 3.776359482955960467e-01 1.670889959579444362e-01 1.418497155806543342e+00 -1.563141220769040052e+00 -7.333435886016930194e-01 8.100567711276002170e-01 -6.796218324137417444e-01 9.911058686450756328e-02 -3.435665309961650760e-01 8.848453820263689484e-02 -9.216298152513652253e-01 4.825712602958107666e-01 8.315933369911653328e-01 -9.843910957284004448e-01 -1.134049292481261961e+00 8.175664924194879779e-01 -1.542561829222009184e-01 2.341718324020163056e-01 1.234197417397224550e+00 -4.736919007938781845e-01 2.403791642857127375e-01 7.360197285733165451e-01 1.704810304912499075e-02 1.611317641270689494e-01 -4.330082818102053976e-01 -3.502340247782770311e-01 -2.184758887980838005e-01 1.218314102673887511e+00 -1.310539490770181448e-01 -1.401034177729176156e+00 1.083447501213007147e+00 3.010806700670446978e-01 5.606255560697042534e-02 6.934325787774626715e-01 5.316818858166815209e-01 -4.503908454303259812e-01 -1.166835535394840084e+00 8.812973725969920624e-02 2.811432755943656936e-01 1.431734856910770182e+00 9.368457637059869336e-01 -9.810201379730977278e-01 -1.218913315002362469e-01 3.537537437643875071e-01 2.845937832664008696e-02 2.167587191083975906e+00 3.680824295261359569e-01 2.169151203664841709e+00 -1.096611523982786718e+00 -1.611430332710309943e-01 1.837324474121302398e-01 -1.057313747542997229e+00 1.628439377205226801e+00 1.508957846975228778e-01 -9.771720895567072018e-01 1.295906349318456385e-01 -1.206059280665139899e-01 1.119250811704453286e+00 -3.813070033181328866e-01 -8.288041011080065079e-01 -4.901966002227824831e-02 -1.751839050973858503e-01 1.220914256186378832e+00 -4.219683757244485633e-01 1.678439000963156125e-01 2.531469056692694508e-01 -1.084383296869295465e+00 -1.421984778745196465e+00 6.425089191125790133e-01 -7.829475918412835966e-01 -8.578328286979218786e-01 6.158373556864967791e-01 -8.806163872422260175e-01 1.674409714470689314e-01 2.607660466919122566e+00 1.612771220878704614e+00 8.507673673795841385e-01 -8.248689636051180496e-02 -1.610245120946325603e-01 -8.938791558925600622e-01 -4.752008061757776250e-03 1.003354946974407635e+00 1.052558370133017895e+00 -7.099913988308456103e-01 -1.316360482445632363e-01 -7.807630957963709317e-01 -8.006530599796010672e-02 8.064175082405208306e-01 -9.038910028973135002e-01 -5.839153255836069256e-01 -5.661307447988534608e-02 -9.674998391882606574e-01 -1.180558741284373880e+00 -3.842636546876223025e-01 -2.316930869423055039e+00 2.965965167135387048e-01 4.321743249386101465e-02 7.479916206908495679e-01 9.817278564030751387e-02 -1.092322627247895722e-01 7.400711504192769574e-01 1.088656509563004748e+00 7.568933034626508238e-01 7.974089357269722456e-01 1.772781125957391790e+00 -2.972762415135345448e-01 -1.636776886954843802e+00 5.722626898341082180e-02 -1.235688005407162837e+00 6.469343943190566382e-01 5.076981531364258560e-01 6.087510132217887060e-01 1.886434264422311158e-01 -1.350216970399503946e+00 2.369429939260854212e-01 8.702108672351752672e-01 1.665575429283192133e+00 5.986581846815099972e-01 -1.480229645884214573e+00 -3.310974493321216516e-01 2.545338398087618970e+00 9.039121054240299991e-01 3.417165457285196162e-01 1.257382436974365802e+00 -4.841011978228687562e-01 3.368722593072152188e-02 1.936482877375280021e+00 -4.786444457710239964e-01 -3.278497255104981245e-01 -2.894475609845160724e-01 -1.307425501964615711e+00 -1.288529527402074437e-01 1.257120864823191297e+00 -9.601613933505351861e-01 2.914133601613840163e+00 -4.967061645118710234e-02 -1.248209713541023280e+00 4.357069062587871078e-01 -1.011123980218067819e+00 -1.881606571738039468e+00 -1.364745099604807610e+00 -2.805848166051168047e-01 -7.166062474847265662e-01 1.064463194186644701e+00 -4.056842773669135371e-01 1.319207546069227410e+00 -7.549345106377877146e-01 2.352056008464469272e+00 1.542325311287037648e+00 -1.631698124541777761e-01 7.362949848427786936e-02 1.575668980824012355e-01 -9.844253687627947391e-01 1.050601147452325357e+00 -1.398042621049816470e+00 2.075079072583075335e-01 7.088719204357513126e-01 -1.674278324471339396e-01 -4.241441849260911556e-02 2.977930924790064271e-01 7.875421449119214268e-01 -7.392537240183690850e-01 -2.032243179409022993e+00 -3.197513197592928846e-01 2.442420651555199829e+00 1.467549979495997858e+00 -6.193364799114042807e-01 1.644879368677878650e+00 7.102255320027118790e-01 1.898349804080737391e+00 1.604577075398421204e+00 3.011870939409830306e-02 -5.939718285162296635e-02 -3.372114252201987572e-01 -6.471663760691884759e-01 -1.124149603604585712e+00 1.085341600138101548e+00 -2.049856273086038794e+00 2.354404818315745107e+00 -1.151998325596047534e+00 -1.648245556986560612e+00 1.690060936527143509e+00 4.833020338074296429e-01 7.604905806206621044e-01 1.788583639497152156e+00 5.722924381195091392e-01 2.724280189665920116e+00 -1.198032656597472156e+00 -6.400540521149836737e-01 9.187833660593331953e-01 -4.955343461493872392e-01 2.160583810300344965e+00 3.224199763388920226e-01 -1.243629015751036127e+00 1.211990470489511251e+00 -1.676176245413194821e-01 -3.194628620482545256e-01 1.236832198432869401e+00 1.726012484636398892e+00 1.630718477600268113e-01 -8.339251374899481206e-01 3.688686144265888034e-01 -8.403487875974724464e-01 -1.058373689648916871e+00 -9.645067800648122747e-01 8.700690723403162741e-01 -1.229112109593003765e+00 5.152120263954970136e-01 -1.421040861112111919e+00 -1.082820560802907783e+00 6.550840376811480903e-01 1.509970507953307894e+00 3.603165184235550544e-01 -6.160696834136234479e-01 -6.079378389896715751e-01 -8.292762055815217082e-01 1.951065339034136148e+00 1.226066227516938723e+00 8.519765368565521690e-01 2.990317260071396754e-01 -3.045225786450346805e-01 2.383222688917181198e-01 -1.093282703157241409e+00 -9.514848836195397563e-01 2.991747019622980064e-01 8.758853833740218864e-01 1.350526245251547408e+00 1.138689081656842683e+00 -3.321754290376085494e-01 -1.822856195151587866e-01 -2.661614720501277453e-01 2.020994125027194332e+00 1.067918203832363355e+00 -4.091301810477990242e-01 1.018342645432331661e+00 1.570863703183475346e+00 2.609674454945589694e+00 -1.307530512800757716e+00 1.700215773303499767e-01 8.857892864989446169e-01 -7.251764485268873406e-01 -2.108009271610345459e-01 -1.163086869172737847e+00 -1.511906311434107753e-01 5.704796632941250278e-01 -4.638687560133122334e-01 -7.399991683359755656e-01 4.292198828232177132e-01 -3.384240205592727313e-01 6.591935747054248340e-01 8.721515428287829330e-01 -7.562989532382000668e-01 -1.850667002353341362e+00 9.298810302773057312e-01 -1.254726502961714063e+00 1.979774750300058728e-01 -2.969359785816368391e-01 3.661308510312587527e-01 -1.285937170228889981e+00 -9.056219592795903273e-01 9.416013628876536423e-02 -1.842071287566416471e+00 -2.926269436167284743e-01 -6.841836189742647178e-01 -1.451660953263786080e+00 5.270484551993499106e-02 -3.281424627949748873e-01 1.143353214152519060e-01 6.418082391677334408e-01 -4.938168070329215786e-01 5.051403728841610263e-01 1.037437307473632053e+00 9.298375903260928110e-01 1.192819073708090594e+00 -1.000304496236754881e+00 2.062947506771401485e-01 7.389481540070284848e-02 -1.044653968454045900e+00 -1.578121294280214970e+00 -8.373011118184335855e-01 3.649357573525452980e-01 1.006772267594183923e+00 -1.094814103070757827e-01 -7.267904845138016823e-01 1.658265993551891748e+00 -1.260537393619502566e+00 -2.450667743412950073e-01 1.689576976104627759e+00 3.044486933254748617e-01 -6.928455777356956613e-01 -8.186623054852576464e-02 8.271933229363837015e-01 1.742413644238313131e+00 1.022494258667586697e+00 3.999231064079366016e-01 1.723488552822222353e+00 8.633220516786612730e-01 -4.611999803731338110e-01 4.598345856374909113e-01 5.194342286536779429e-01 -9.954117216685705039e-01 -1.392586074996136958e+00 1.437546766019683897e+00 -5.601424326571352585e-01 -5.588651485263517182e-01 1.889132498764573564e-01 1.106634444253206118e-01 5.047485015047276091e-01 -7.218425465265358998e-01 -5.717565247100935277e-01 -4.087237735962327978e-01 -1.005614792184673201e+00 -2.509675339148853546e-01 -2.109992625836036861e+00 3.141306214170062061e-01 -9.720884661245549063e-01 -1.048901891494337324e+00 -9.243253891138952794e-01 -6.622572721508419580e-01 9.752719986966257304e-02 -5.622307953937287772e-01 1.030136500036717695e-01 -7.562030248562090495e-01 1.928304629922953595e+00 -8.835230474483818375e-02 -1.208032353380752655e+00 7.622953307023719316e-02 -1.497659357149267345e+00 -1.128242442016047287e+00 -4.546384803714180189e-01 -2.985371392817304792e-01 -6.039867380254129170e-01 -3.535801833288862994e-01 3.335323354556036235e-01 2.991992716047385259e-01 2.923224922171437368e-01 1.076089574636188984e-01 5.005135931341264666e-01 8.383830597819737218e-02 -6.544975128264658437e-01 -1.048374376783949291e+00 7.332116409931513923e-01 -4.410535825366707074e-01 4.714453757779158982e-01 2.642913750824285035e-01 -3.079848388402087189e-01 4.186085200141176355e-01 7.092246992755130153e-01 4.856878351778465830e-01 2.673919088264838373e-01 -2.240360631609113473e-01 -6.472523658969141502e-01 -9.340674611943086125e-01 5.574948205519006939e-01 3.950882872818822777e-01 8.618990484523698647e-01 -1.193492870767236091e+00 -9.240087459420721627e-01 7.923657840793609797e-01 7.747432847753968899e-01 1.523100057672295837e-01 3.157190795763702984e-01 -5.800172546755314462e-01 8.301582049071148939e-01 -1.708093144603010538e+00 3.116004551760388486e-01 2.348837687065553348e-01 -3.785587958813297349e-01 1.701928456380715285e-02 -1.328271254679517011e+00 -9.929369665001011036e-01 1.884896405233999275e-02 1.129116398452702619e+00 3.234605844224594517e-01 -8.269937912267568692e-01 1.684287711335481053e+00 7.103225902958724136e-01 -1.213315742363990202e+00 1.847103224836823321e+00 -5.629011109712038774e-01 7.703268466530335812e-02 -2.632593131282003895e+00 -6.700541318539153801e-01 1.117175354868849668e+00 1.092289212387983488e+00 2.552528020439266410e-01 -7.900759320958068432e-01 1.110391592119537751e+00 2.071417532063399403e+00 -1.550475618580424264e+00 -4.627987360208590112e-02 -1.269262379309286093e+00 7.422156797204121359e-01 -1.278952769161115999e+00 6.161138595585183841e-01 3.672232430125859093e-01 6.302076552219306738e-01 7.137564058173918591e-01 -3.434691139466040100e-01 8.082189170399693701e-02 -5.344097222774528699e-01 -6.132013027962882612e-01 -2.310938524382262216e-01 5.633100863899155319e-01 2.486213045786847819e-01 1.337850070452722528e+00 9.606666795272277293e-01 -1.414339615358277680e-01 5.274501830157064530e-01 -6.127126518717670445e-01 1.825422709274828192e-01 1.507949053111106830e+00 -1.681940187875613280e+00 1.745169713377725529e-01 2.298446670328330166e-01 1.581766677216872308e-01 1.590873797538575052e-01 -4.951891641741743011e-01 7.831043846081210402e-01 -1.379284694637348041e+00 -1.626669346887159584e+00 -1.320989039303110291e+00 -6.836636481533379106e-01 -3.143056993263851351e-01 2.782855356123350443e+00 6.529280314345430325e-01 1.407940085217541881e+00 -6.350979670003883970e-02 1.230369620037931488e+00 -6.807730546836616714e-01 -1.234791349784929215e+00 1.026293482478642272e+00 1.197176578036106998e+00 -8.521323909595376889e-02 -1.889416554784802971e+00 6.678427324301955403e-01 5.743115036335287860e-01 -5.821281001941535083e-01 -7.260622501174031074e-01 1.367853533938828026e+00 -2.164989605532914585e-01 -1.898425885081823639e-01 7.667569529128621664e-01 -2.132720298054085806e+00 1.031516581608013849e+00 -2.838114170725845598e-01 4.007120579727159737e-01 2.988322568705652937e+00 1.342052304678171604e+00 -5.359622835484897374e-01 5.127563132704401339e-01 -1.854473475609840286e-02 4.752463686101895401e-01 -8.270122041350878028e-01 -3.545327464366333503e-01 -2.364529546295044415e-01 -1.413566199698041981e+00 3.267653069909701169e-01 8.718685808272255700e-02 -9.446525288633747519e-02 -1.774416542580305733e-01 -3.922640801920705966e-01 -5.082325866686017157e-01 -3.314616154933062303e-02 -1.268042997799203153e+00 8.053959697721492506e-02 -8.443495520316440794e-01 -2.716186060005551517e-01 8.771451612200575898e-01 -9.541612492023269013e-03 -1.467504233608501574e+00 -4.252130836495585271e-03 5.279013098865166231e-01 8.483738632833307536e-01 5.256362654724614503e-01 -1.520746375731502342e-01 7.117098389371517841e-01 -1.569763727012746246e+00 1.699315190250795915e+00 -5.872034080599751737e-01 -6.869252231779031659e-01 2.074632675229391321e+00 1.804172559592835956e-01 7.605446924100347506e-01 -4.845716217847651497e-01 -1.962071206994999151e-01 5.117657178044928701e-01 6.344394746682340269e-01 -1.043789466877506344e-01 4.046840448153689040e-01 5.184996266715785618e-01 1.559331392282341966e+00 -1.992572000940798227e-01 -7.844408990205025134e-01 1.639426880001482456e-01 4.710257850282895675e-01 -7.052172939656143891e-01 2.024001895518633132e-01 -4.806040438459709407e-01 -5.229714503059947894e-01 -1.604060281082148487e+00 3.067866322325147332e-01 4.494503803369702677e-01 -5.978800607627429153e-01 6.544655557985863403e-01 -8.149673309633431728e-01 -5.232212633062818252e-01 2.264752088147347631e-01 1.369459264580833224e+00 -1.166879842756158192e+00 1.019031349140052001e+00 -1.525018891196983306e+00 -2.721583088540933670e-01 -1.392828989109112348e+00 2.259248153090809563e-01 -1.079001066201960457e+00 -1.833621879446024061e-01 8.899322638879925140e-01 -6.142103918441962351e-01 -4.338091881165115783e-04 -2.028845286995935651e-02 1.081176912560352754e+00 -1.548093593124483247e+00 1.041275656595483240e-01 -4.919313217287044626e-01 3.597306384035827143e-01 -1.736583786030376220e-01 2.734059019250819400e+00 2.613922622291379172e-01 -2.107940418085480161e+00 -7.468728473114778499e-01 9.853279968694621527e-01 -4.316784625090349659e-01 -1.921596455811870552e+00 -6.551526014364780215e-01 1.011569558690497805e+00 7.450720976505506021e-01 -7.146691634054795905e-01 -4.762153949783908824e-01 -1.305505306414688649e+00 7.173090128409542743e-01 1.494964565815911917e-01 -1.293630694375808576e-01 1.939855517621896341e+00 1.753878393149393533e+00 1.061158789129003521e+00 1.939255950035737364e+00 1.026287254820462236e+00 2.268034237656699315e+00 2.830220436059155964e-01 1.661929245460403548e+00 1.311294542237754879e+00 -5.486019534155651689e-01 -1.002463582488271499e+00 -8.323495260124280648e-01 -6.269612614501182124e-01 4.414441729700438466e-01 4.325046465159249759e-02 1.030667178270499695e+00 -8.142852021156939957e-01 -2.396311667286380676e+00 -2.251491190526077268e+00 1.828825582117698800e-01 8.639033803844407000e-01 2.463130498723444362e+00 -1.203444034730019263e+00 -1.104445959994493576e+00 -5.175271011980194791e-01 -7.297724307281913680e-02 6.053480112728618634e-01 -5.634894961416605508e-01 8.127672235582520388e-01 -5.082435721019252367e-02 1.029585223825147056e+00 8.719143744414670216e-02 2.222763764703918454e+00 -3.391103495438764437e+00 -2.945642634045231856e-01 5.592342871628749879e-02 3.936770789778371582e-01 1.516253409288462084e+00 -7.090314265245803993e-01 -1.489533979604192593e-01 1.162528194754889055e-01 5.110323469573418292e-02 1.053411209119435865e+00 -1.369648227835730037e+00 9.028273358894867151e-01 -3.320332587336314312e-01 1.117261470969003190e+00 -7.052643213954825629e-01 3.183094219237217803e+00 5.631294756951009672e-01 2.070381915010469087e-01 2.990277821740650599e-01 -7.641630887702056674e-01 9.333714183909942730e-02 -7.738250524593920376e-01 -7.738418684311553220e-01 4.115597627297582634e-02 -7.148380176078224235e-02 -9.003741941745826427e-01 -1.014167215418109613e+00 1.798821580900427375e-01 6.385624485584497911e-01 -7.739349565133299969e-01 -7.640835237515116729e-01 -8.797928365736004119e-01 -5.329196506157798385e-01 -6.372872599349015399e-01 -6.272532372008287060e-01 5.638255550483386308e-03 9.344180878972719873e-01 2.738449407836943683e-01 1.723688894879022548e+00 -2.001890379393685693e-01 1.020315674739713740e+00 -1.468282724449987420e+00 7.959156157864970549e-01 -5.862869580077727516e-01 2.346248223655523490e-01 -6.803771981710918793e-01 -9.054187148783955363e-01 -1.880742074669407016e+00 -7.786955431018133256e-01 -3.067885723938524878e-01 1.358033747655180284e-02 -1.080310845788380103e+00 -1.147650128175327355e-01 3.792336276000289885e-01 -4.839461531807014438e-01 5.507321684379589133e-01 7.670947026569072125e-02 -1.796515677067778594e+00 -1.892593357510114968e-02 -4.102240066088634896e-01 -5.756662769559307558e-01 6.284059006117024282e-01 4.687031750801857743e-01 -5.856278399606399399e-01 -1.003024362051113255e-01 4.436798128051914758e-01 -3.137674608485873651e-01 -1.839297602399125875e+00 4.464506971650731293e-01 1.035042059721383190e+00 -1.947537355050288910e-01 -8.835661875904989859e-01 -7.517305707317507579e-01 2.022225214847847674e+00 1.293104075682230736e+00 -1.680938621743118366e+00 -2.964754532077243931e-01 1.900843534774245169e+00 -1.738616859966328754e-01 -7.468453080097124941e-01 -1.696111689569819170e+00 -1.346733677704337884e-01 -5.581910223760996326e-01 1.751422473666260249e+00 -4.570145973773692694e-01 -2.243223284156004471e+00 -1.690172607622998924e-01 -5.278611643184403235e-01 9.208154779740784779e-01 -1.763081777809018647e+00 1.601561648496031998e+00 3.018005631791367271e-01 5.661961498505783258e-02 -3.077115211464224176e-01 5.782205949773246978e-01 -1.644293224065520143e+00 7.976145483153830318e-01 -5.710672321218952519e-01 6.808693172320999798e-01 -4.570424926022936818e-01 -1.142719365305396195e+00 2.646480867531252557e+00 8.058960823654652827e-01 1.151919135239011460e+00 4.423095361345981691e-01 -5.518184705411920410e-01 -4.893650715620070923e-02 1.295504361760703382e+00 -2.372551175485776154e-01 1.858391364342084906e-01 -8.647255017246611164e-01 -6.291596327428962132e-01 1.503453093258768414e+00 -1.599948335521846232e+00 -1.058844952888479796e+00 1.134687900762954005e-01 -7.088632538654876525e-01 -3.794856670090533401e-01 1.056768951887847585e+00 2.109541414949222204e+00 7.585358920797214966e-01 4.270482951722450599e-02 4.746487692150069826e-01 -1.393407339432576997e+00 1.668410332049463207e+00 -9.813082475628222001e-01 -1.694654430414521129e-01 -1.375320225142145913e+00 2.777866975554336704e-01 -2.454152524187243056e-01 1.382719499280684383e+00 5.250730960231237976e-01 1.805597517077308922e-01 -1.143409105614087595e+00 -2.197165586706034901e+00 8.231665239789452693e-02 4.487731768515872827e-02 1.103733987618594981e+00 -7.324505922631818766e-01 -6.005930026585076797e-01 -7.324960933633109517e-02 1.768655337689541696e-01 2.913751855397173074e-01 1.190144197085659661e+00 1.170656810173427376e+00 3.182936576084720026e-01 -6.924291198497786737e-02 4.861139699679909998e-01 -6.933661765157873580e-01 -5.869555653357141356e-01 1.835971677575542332e-02 -3.152684351233118409e+00 -1.746644597871208626e+00 5.355815768238735702e-02 2.403655659637238262e+00 -4.951987174017031257e-01 1.044591102268278976e-01 -1.936601775602669884e-01 1.582981644162468671e+00 -1.143419173649510068e+00 -1.242862321478353099e-01 6.425760612858810727e-01 -1.691890666572232194e+00 2.058558260073518387e+00 -2.836446918145309470e-01 -3.204817400083917467e-01 -2.815012826843900084e-01 1.136586570345802016e+00 1.569876312514121963e+00 -8.274780872325493419e-01 -5.437983375586986634e-01 -8.872302791397971289e-01 1.285373216191307622e+00 -8.189350954837931740e-01 1.568108042387358347e-01 -9.520466132804089598e-01 -4.494395639142536036e-01 -3.700199609921253630e-01 -4.820358246400963664e-01 -9.069273381945665014e-01 -1.169970310903999611e+00 -2.372987748632304494e-01 4.009167611740985238e-01 1.132041516554842947e-02 4.410876170940380425e-01 -1.597796411865758381e+00 1.452422081209221727e-01 4.974958786185412762e-01 -9.478235144057121087e-01 1.142393557529405523e+00 8.711014854514099737e-01 -6.182905604703133884e-01 -9.220929083282738414e-01 6.434587908549992408e-01 -2.930987367774499086e-01 6.923775262492575244e-01 6.703701848675706065e-01 -6.413992530512898638e-01 -3.876723855471787550e-01 3.217878637698952382e-02 -1.571780149994809195e-01 -2.871198298814783278e-01 -4.583248583164936663e-01 9.673622232974384838e-01 5.490718797294690257e-01 7.516930414041830266e-01 -1.428832429284362160e+00 6.120882056848490071e-01 7.748871232352073646e-01 -1.885842405612785655e-01 1.017498011909927946e+00 1.611817598743896296e+00 2.105372618620800496e-01 1.171083832693070814e+00 5.806846039075514998e-01 -1.998293009201687953e+00 1.574378692213999953e+00 6.203673381581787938e-01 9.776486351222415383e-01 -6.937580133861463993e-01 5.391913673273673879e-01 3.797164724598243724e-01 -4.840806921625595560e-02 7.965618028478200774e-01 1.086399934007911128e+00 -7.211444038223647768e-01 -2.976309745463117662e-01 -9.170303577070743062e-02 -4.783086299633597105e-01 4.767112024966090322e-01 -3.895849727577510579e-01 -7.720737125740270157e-01 3.105539207524648515e-01 -1.275100543141647891e-01 1.771997334834336524e-01 1.489036762697228122e-01 -4.902396549777016665e-01 -6.264034374347943190e-01 -1.073607013821814116e+00 1.069369033424330429e+00 -7.141139624020140797e-01 2.670001718524808720e-01 -1.235405470282098905e+00 -2.736903653927167390e-01 -7.365107807489135183e-01 -5.531889589836763710e-01 -5.795942874533542843e-01 -9.115545572838769095e-01 -3.254289017134298856e+00 1.025553461435468439e+00 -1.625241551647666371e+00 -6.090863865183457904e-01 -5.484421080730448456e-02 -6.855981681335848732e-01 -1.164258576348181418e+00 1.521154163589484576e-01 1.792640589585637434e+00 -6.590638390914830280e-01 5.239360011654807803e-01 -1.023518559192325567e-01 -3.261628522605117819e-01 5.668951037335704379e-01 1.134392427632392453e-01 5.356858782386967333e-01 9.468170762857842926e-02 -9.060907202230988888e-02 -2.551965222607547878e-01 -5.859625447009458171e-02 -7.938551463556875465e-01 1.263708665027232891e+00 -1.419107709625263003e-01 -9.051128744562139117e-01 4.968620499824432102e-01 -2.310269156375426736e+00 5.512112989367272675e-01 1.011534470820780962e+00 7.989097699205257586e-01 -3.215044341391027904e-01 1.413943310474521153e+00 -2.799924581692955772e-01 -1.684363576853133981e+00 -5.399404786558332781e-01 -1.299208881765327450e-01 1.326986268995018703e+00 5.695706164460320742e-02 9.215658981249284787e-02 -2.302398228720992368e-01 -5.914565387746169023e-01 7.879964429635927248e-01 -5.786287563037253445e-01 -6.484843782882329100e-01 -1.555168237304482837e-01 9.860234263639783281e-01 -4.750689364507740819e-01 -1.605547437218936890e+00 -1.389780631939369737e+00 1.059012127561316519e-01 -8.166652028673834218e-01 -1.734949742298079745e-01 5.563937237378795142e-02 4.158535930006356796e-01 -5.721772394213008317e-01 -6.267698635005278796e-01 4.511417545218734948e-01 -3.710008861732436158e-01 -1.126560771045093778e+00 1.248649463134728688e+00 2.468402788543656579e-01 -5.042444806849727401e-01 -3.088842490386370723e-02 -5.988880227816529844e-01 1.224639345295020609e+00 6.851780336243288305e-01 -2.722116248390220594e-01 -8.456377204469434083e-01 7.287502354797983362e-01 -9.044821431808309775e-01 -1.204503361210222390e-01 -4.089265077792876291e-01 -2.245404488949649391e+00 1.701655330386719678e+00 1.086814577941117438e-01 -8.256235959613446029e-01 6.294503732059936185e-02 6.856866152364441414e-01 1.468396976507615692e+00 7.003116744898153501e-01 -5.236502765704897921e-01 6.000324075293571591e-01 5.019817363172008884e-01 -1.755476573691854281e-01 -3.658990816754807973e-01 6.223860874917810371e-01 9.115737260240990014e-02 -8.773830643776505678e-01 -5.182771106285753715e-02 -3.967637817036970826e-01 -1.381650887437937403e+00 -2.214537121877865333e-01 2.198749157563073986e+00 1.782536885896360390e+00 -4.858162658358941011e-01 -6.393658551948980806e-01 1.305471612768058787e+00 -7.561863133742132703e-01 7.777279240394414650e-01 -6.512679836762710894e-02 7.283475475163717072e-02 -6.726613490207798973e-01 -1.306113987170345325e-01 1.256951315967725913e+00 7.181784744588475267e-01 -1.519612014974564218e+00 -1.125746168649742973e+00 6.618188094961892365e-02 -2.096468089827807357e-01 -1.619143624142244386e-01 8.011729971420422647e-01 1.578697466738285371e+00 5.491276187908006312e-01 5.791547003577161012e-01 -4.301527758348972635e-02 5.815090533931666084e-01 1.977303001196539345e+00 2.111020786769441659e-01 7.708638903178567370e-01 -5.615218930121192997e-01 -2.597913626672471388e+00 -6.209986728959134838e-01 -1.832283735177634210e+00 -1.487584927802793611e-01 -2.228654395893560347e-01 1.242994627785330097e+00 -2.217285513832303767e+00 -5.658623366659878418e-01 -2.566967505192515375e+00 -1.491023062530058674e+00 1.940910467805979644e-01 -7.322012216418983810e-01 -1.829532498523442907e-01 7.732171865885721918e-01 -3.721889310532700001e-01 5.117099844705183531e-02 1.145082565297147026e+00 1.345906959103687628e+00 1.018878375644152040e-01 -1.694522060090116744e-01 1.166174141238081718e+00 1.138394427330550407e+00 4.798819854746200209e-01 2.111557790262625023e+00 3.997581445054714799e-01 -1.154645324816504059e+00 5.732065844595244375e-01 -1.201407812055766550e-01 2.695695386703872987e-01 -3.761637864523338926e-01 3.747158247604985282e-01 -6.457027375583788142e-01 -1.325416565249295797e-01 4.514158442018145756e-01 1.587044182933494973e-01 -9.526930285528646403e-01 1.385605070922964588e+00 1.607261469768904938e+00 5.506318172031335889e-01 -1.681213992958154213e+00 1.941178286756362892e-01 -3.331182495668962296e-01 -5.840349105282152120e-01 -3.691982885576471918e-01 1.941213450311851885e+00 -1.364606765389300147e+00 6.735487291422930234e-01 -2.702629383521351972e-02 -1.274101000299091124e+00 1.010118897969173979e+00 -4.708211411637223676e-01 1.809210502246847152e-01 9.755706161411553667e-01 2.083846285335321902e+00 -7.068089635803060933e-01 2.833111576508985305e-02 -2.980129091221551119e-01 4.265806296341269621e-01 -1.146094510454637616e+00 -1.705400763453385204e-01 8.707766220966756121e-02 -1.582334734589447178e+00 -1.658458095553113187e+00 -1.079970285418113241e+00 -1.406763051224848127e+00 1.005671950300581541e+00 -9.814982889799586108e-01 2.782181089643608884e-01 -1.355004462639863183e+00 -1.321048545788060080e+00 -2.950326543933763299e-02 3.751791246373264443e-01 4.756362395283817990e-01 6.164578308324706324e-01 6.401747671721836896e-01 3.480317245894883338e-01 1.952135522229128339e+00 6.770699096188049770e-01 -1.423639396482830888e+00 -4.509324260037634313e-01 -1.142837340456662298e+00 1.176919093302096347e-01 -1.348602438796224323e+00 1.972061880057326189e+00 -1.545611415689966739e+00 -6.042923486197271377e-02 -9.450232055665040709e-02 -6.239937425362340750e-01 -1.413303892347909763e+00 -1.744235099421771740e-01 -4.327165890299740081e-01 1.534760391223482401e+00 1.293810763436964661e+00 3.743231910322203926e-01 -1.282899038702803030e-01 -5.539580528387471059e-01 -7.232892816875494679e-01 -2.302266232080417974e-01 1.673811812401276855e+00 -3.676002916092444561e-01 -5.307962441146411026e-01 -1.599600430142648216e-02 -1.220593004948604010e+00 1.430196069621968435e+00 1.083372213368899883e+00 -1.340589084015865629e+00 1.839499895204127489e-02 -1.106157309286316393e+00 -4.249973314223806642e-01 1.077914533925690810e+00 1.682384717648736761e+00 -2.153051148224664479e-01 -1.136550461767767306e+00 1.122130687520758313e-01 -8.196872294120253200e-01 -1.097743037584227865e+00 -4.118403536929885478e-01 1.629184933129194324e+00 1.858111839690192515e-02 8.941037954246294772e-01 4.800271189593897647e-01 3.374892820601474996e-01 2.863814604698448063e-01 -7.887931117014402860e-01 5.701258249482240581e-01 -1.430884122570797556e+00 7.780099091702981084e-01 6.390662301882907848e-01 6.735834859060328972e-01 5.096624452235081204e-01 -1.549897834519581741e+00 -9.718833021454156285e-01 -1.331343015523423379e+00 -6.132545168462764096e-01 -2.334093435563405539e+00 6.519385513815291466e-02 -2.128024845679186594e+00 -3.873195609934402484e+00 -1.739581041768645697e+00 -2.635252440772767879e-01 8.184739717303357587e-01 9.661279734724201873e-01 1.009443894365429140e+00 -1.224141268744998401e+00 -1.048565443623889371e+00 2.047329403803651582e-01 2.217651775928599911e-01 -6.219487876950672289e-01 1.658891728771936025e+00 1.971130742355508447e+00 -3.227422013265399681e-01 4.933336239837443071e-01 1.960782475470786435e-01 6.673020381145707836e-01 -1.240537154972533918e+00 -2.033870033862011706e+00 6.501774967095703683e-01 -2.908558371137363041e-01 -6.689903410264902428e-01 -6.346169120616818038e-01 -1.017992205752539903e+00 2.551063527554081611e-01 -5.116650997121772321e-02 6.485658259949400595e-01 -5.382365428079246561e-01 -1.138340326865054264e+00 1.011795126198018896e-01 5.801809318438670982e-01 5.886902067546086192e-02 -3.690174981218427575e-01 9.925419453181014706e-01 8.956160844625572492e-01 1.202792957763307996e-01 4.429692312274917110e-01 6.044054556353485319e-01 8.442544900912164474e-01 -9.920797691345378810e-02 -1.649278020772427800e-01 -5.384674975239778227e-01 9.486690907192490974e-02 9.905095809623145620e-01 -3.312212103575408184e-01 -1.605001794868040843e+00 5.186358111521745251e-02 9.490418023575907247e-01 3.396674063952734302e-01 -9.105004947528368975e-01 -8.026102473537392035e-01 -4.066718617137446978e-01 -6.837865798741570023e-02 -6.057123392401371209e-01 -1.527050996262223848e+00 -1.736981150746272906e+00 7.993942536230165263e-01 2.674017429148337066e-01 8.061867208229782644e-01 -4.799744412890201706e-01 -5.751326439273392044e-01 6.936466176775722969e-01 3.883054196799425317e-01 -1.337882007376064442e-01 6.623440720068274334e-01 -9.053074147741515532e-01 5.789708995529314617e-01 -5.013094448507326995e-01 1.514753154829112658e-01 7.044693588452327626e-02 2.024932865855088693e+00 -2.506655321560538496e+00 -6.167026478144739254e-01 -3.042723849259262869e-01 3.994776061895731201e-01 9.014967451355547778e-01 -2.157784568329683961e-01 -4.497097776170060901e-01 5.293428039572731780e-01 9.292515385212166690e-01 2.233230179122830172e+00 -2.305612881247356694e-01 1.128605180610007919e+00 2.163888396080721199e-01 -6.853321978057551611e-01 -6.826735276569968480e-01 5.799365313195378041e-02 -1.173726759707363732e+00 -6.176699541387395964e-01 8.277800879498583564e-01 -4.505783402854258157e-01 -2.420555508687063373e-01 2.875728369091002379e-01 -6.267966116491676676e-01 7.328469658161895772e-01 -2.703196582416964588e-01 -8.763483064274123491e-01 9.024285393569435321e-02 -1.122216979660764169e+00 1.446974573063304348e+00 8.259078525760814304e-02 -1.164954192308382819e+00 1.653195447637084925e+00 2.172397554807970754e-01 1.538172386431966299e-01 4.487945164692491162e-01 2.408658527898409618e-01 -4.551204243596946308e-01 -7.778286882967130333e-01 -1.335308006271048731e+00 -1.099684381459403726e+00 2.072871515339901605e-01 -4.838718365664930743e-01 4.759654268462457649e-01 -8.777269468788669871e-01 1.383609484781978538e-01 9.308101688451743405e-02 -6.304961955064770640e-01 -5.593532657589530555e-01 -2.149591601008796538e+00 6.772442000645602089e-01 1.441573573722550350e+00 -1.651300956218326732e+00 1.386450117765366974e+00 -4.784012764660506845e-01 -9.405164648871813804e-02 -1.244355460339585218e+00 8.507180876455397445e-02 -3.736118422565503638e-01 -4.823629933463634556e-01 6.346212341533278289e-01 1.481638349102891994e-01 1.657908189390508782e-02 1.659069997754607950e+00 -1.012264461596945164e+00 1.164062920802029666e+00 -8.044843028538501972e-01 -5.156694035581111946e-01 1.513975061531389749e-02 7.468172109744700138e-02 1.342869757935881925e+00 4.529538733081592827e-01 -2.262520756674992306e+00 -4.532066684517926936e-01 8.412274799742737452e-02 -2.947327414470298224e-01 1.586572534331843531e+00 5.193772426125883301e-01 5.138453999806356087e-01 -7.225272682892583953e-01 -1.924177315688321510e+00 2.220353388560288632e+00 -2.107735547236870843e-01 -2.188742679654287759e-01 3.067853485492380572e-01 1.417375152965663077e-01 -1.363076664198155541e+00 -3.767114470523464931e-01 4.252680766272963209e-01 -3.150534216404314303e-01 3.851104156588479044e-01 1.205310780316060315e+00 -5.261634871858518192e-01 2.031045749408841583e-01 -1.424251930216819950e+00 3.814255983905159297e-01 5.148528776695098230e-01 4.306366345437558918e-01 9.912020821583497066e-01 -2.378622343903740166e-01 1.742084094438215713e-01 -2.402897233972597218e-02 -6.013563581751764087e-01 6.344282118675347304e-01 1.504207951057797032e+00 1.647876734020277345e+00 1.381679477832349567e+00 -1.645443144607102448e-01 -1.309277228815134642e+00 -1.296695028997147281e+00 9.931085318652274063e-01 -2.374112411913313625e-01 -1.120969166224981883e+00 1.443806388502844484e+00 1.171800511254959209e+00 1.818886276071996821e+00 1.013746636715605165e+00 1.319028110935873910e+00 -1.203824700361334710e+00 -1.111937869226801157e+00 8.934000245637530035e-01 5.279550652599821620e-02 -9.938641658711595550e-01 -2.471786017198975394e+00 -1.824984442546212726e+00 3.292155339178907680e-01 3.565534650909695236e-01 -6.384400137291788846e-02 -3.271854429615720927e-01 5.320199585565542622e-01 -5.852511707755714276e-01 -2.101453482144359508e-01 8.135257937188473676e-01 -5.668097352870367089e-01 9.017225637328969701e-02 -2.649326669177809457e-01 -1.092538578799187934e-02 -2.463597577966383234e-01 1.558666530226237912e+00 1.657757653830900513e-01 1.224008318560994901e+00 8.922676274191346790e-01 1.091009480829836287e+00 -2.713013081577064223e-01 -2.237872400515540650e-01 7.648487754197913491e-01 2.481260433056613479e-01 1.040149478267846872e+00 1.537130459349128175e+00 8.108454752682958677e-01 -8.139821504121732554e-01 1.558176549685831969e+00 1.084760903122976128e+00 -6.622606518965363370e-03 1.032866204482739914e+00 -1.463016398888993708e+00 -1.163349970491443397e+00 7.462044078874243702e-01 -1.086189637427681154e+00 1.226399730233845409e+00 -3.435288606415665691e-01 3.737617962590146226e-01 1.343683929165736535e+00 -9.299463380983533090e-02 1.259819109352028343e+00 4.751877495729005529e-01 -6.012900110348149418e-01 1.639687907513547982e+00 2.015602718310817998e-01 -2.600169330175064464e-01 1.208396993165585659e-01 5.626960978268755742e-01 1.622622275035289219e+00 -5.670598109254767483e-01 1.068829793252294103e+00 -4.379949392801300578e-01 1.162538290382876482e+00 1.131138816041386219e+00 -1.261636492679511778e-01 -5.191886458120340553e-01 -7.373901884040012789e-01 -3.960103387785778306e-01 -3.314000231634513516e-01 -1.015824631182691284e+00 -1.113036566298828411e+00 1.000302812626699747e-02 -8.888495721554544315e-02 1.584422118821171122e+00 -1.627445505648570101e-01 -9.353801012352438438e-01 -1.626043616210241627e+00 3.446856094177929153e-01 -1.703046308232891715e+00 1.123906784493521993e+00 -5.411494010569183333e-01 -1.152828838825601387e+00 -2.625934521197678118e-01 6.725351442381637124e-02 6.995046950427954435e-01 -4.205753636366345027e-01 1.687686655885208831e+00 2.111858069113727310e-01 2.426795882078270350e-01 4.784871007137425081e-01 4.749791684223786392e-01 -9.948723916483869223e-01 -4.623380465650051563e-01 2.284591159440525487e+00 3.174565698798673896e+00 1.681858904917653830e-01 -3.624511212524092474e-01 -2.862436796559544860e-01 -2.018505005709789302e+00 -4.210778239685104563e-01 -4.560360462368666101e-01 7.127788457566315294e-01 -2.456014123617754841e+00 -7.358943900915738690e-01 -2.309063979343439210e-01 6.250451980190154799e-01 5.294485027234610008e-01 -1.027506343053238735e+00 3.159051513749639994e-01 9.841901728010817862e-01 2.540910470833386836e-01 1.174312587103284455e-01 1.000764459344430229e-01 -1.224929879554000900e+00 -6.101740764070496398e-02 -1.878431769631866977e-01 1.442856883270613677e+00 -1.088775411424123041e+00 9.856215108694578175e-01 1.586557068164433093e-01 1.340232440883171838e+00 1.512906939736007761e+00 7.899617460841084071e-01 -1.216002741637223078e-01 -8.592041311025256922e-01 6.249267318456159792e-01 -8.300648518538268628e-02 8.881423318178647275e-01 -1.007143388814395690e+00 5.860454112086326273e-01 -3.304115107882094060e-01 4.987877505049188032e-01 -1.175618616462270200e-01 1.115183323658109682e+00 2.898478342740595792e-01 -5.815307336402598670e-01 -1.339354824322296578e+00 -8.228510716064318942e-01 -3.695298802840894514e-01 1.203136151097561612e-01 1.035077301729691923e+00 4.078914933144289767e-01 -1.029922144548189200e+00 -8.254755100464326034e-01 -7.113199207695853898e-01 -4.835907635903594626e-01 -2.281521388467557809e-01 -2.645080726446925046e-01 -2.005654844841438411e+00 4.779012191326005854e-01 6.148966535722371063e-01 1.394386981870508802e+00 4.095690530652545402e-01 8.139152130966487153e-01 -6.115915759465082591e-01 -3.157504677716218566e-01 -4.342025751438818859e-01 -1.531505781812739109e+00 -4.047752804818553068e-02 -1.067031285706806720e+00 1.019315205798805302e+00 8.706659531495912763e-01 -3.909890023460873415e-02 1.483127992640787818e-01 6.245055259863871965e-03 -7.511982911073536995e-01 8.784683871301959823e-02 1.001175447915926053e+00 8.136817464677323364e-02 2.911958056355828939e-01 -4.054486100194313880e-01 4.129718442077554008e-01 -1.145980643942962063e+00 1.472625546067759528e+00 6.651486311969855292e-01 7.623171144670429777e-01 2.266603300135068721e+00 2.729161842543877947e-01 2.887261909903717783e-01 5.855348661404424782e-01 -9.649760105413793809e-01 -3.394785531803912737e-01 -5.297932326633680855e-01 -4.257780051951301492e-01 1.185923203609861032e+00 -5.925357991239063038e-01 -6.729088998391060672e-01 -5.836562024246967351e-01 -9.234124463598912813e-01 -8.481585959788615625e-01 -5.238899291877529008e-01 1.132831417239209326e+00 -9.199444678481881743e-01 -1.231145828929933073e+00 -2.040715957200760933e+00 2.392738801910110902e-01 -1.267247325985035200e+00 -1.166844994384602874e+00 -2.603736228419024634e-01 -1.232085485989309781e+00 -9.313923106622894466e-01 -1.543654591982032587e+00 1.508762325149624273e+00 -9.805878165013433012e-01 -1.040341306389152232e+00 -2.552347715658585536e-01 -1.083771328163221748e+00 1.394273165672293424e-01 1.449924808380956831e+00 -1.553655652583664004e+00 3.421751890572218707e-02 7.759033833753911646e-02 -2.446398745484242021e-01 -7.962755290991511137e-01 8.366213578557661901e-01 -5.105811859107980410e-01 3.115961158748665749e-01 1.667373581721235620e+00 -1.781830839269840372e-01 -5.947016202976883603e-01 1.379998599416217386e+00 6.008972377877153104e-01 1.066429601822490136e+00 -1.800114549184964163e+00 1.116233445697829785e+00 -5.156150362348947969e-01 -1.610818953684502564e+00 -1.017793258594643646e+00 8.470373662306104334e-01 1.166111881613079548e+00 -1.897332342267410210e+00 1.093590828358306011e+00 -3.971071503787533263e-01 -1.631613098195434652e+00 -2.366084908029577327e-01 1.175247599447515334e+00 1.220424907937018438e-01 -1.565559965635426182e-02 1.029838709466345398e-01 6.660536678499189289e-01 -4.622176961321455280e-01 -6.088119492961794332e-01 1.208628933263277583e+00 -2.143834347493059900e-01 -2.397751388989660448e+00 -9.931607344028303697e-01 3.100255086364594459e-01 1.281780076310773675e-01 4.671964277863366877e-01 1.087959851226366903e-01 3.091433832378002178e-01 -7.075197155568652141e-01 -1.219516519740576621e+00 5.321273960313883666e-01 2.855433840794765477e-01 -4.270935983508833411e-01 -3.265470877934369964e-01 -3.416757976748092673e-01 4.090331977683775433e-02 1.206169381270365770e+00 -9.527965910338551669e-01 -6.536612016876943709e-01 5.754861281567039688e-01 7.073434531542607262e-01 1.432103994747581988e+00 8.678692103804728220e-01 1.283603675757527096e+00 -2.181303450226629970e+00 -5.736219986561170714e-01 1.758224776130166145e-01 -1.666015740223752983e-01 1.346019870901251636e+00 4.978038638141298322e-01 5.144400797695899419e-01 -1.638895265400046597e+00 -6.611517477927321418e-02 1.280797119453941590e+00 1.496234509471012553e+00 4.035620135670365816e-01 -1.969648845584174579e-01 -5.564879722683958585e-01 4.284049515829217447e-01 -3.786997700270884892e-01 4.135606671524788558e-01 -2.841723152424801557e-01 1.462782127352099115e+00 -5.664435646040054673e-01 5.839774598897402580e-01 1.362067405850258428e+00 1.825905777428109278e-01 -1.904809893947938981e+00 -7.242578996089106269e-01 -8.632944540354769991e-01 -7.562078744145546150e-01 1.410649158903239053e+00 -1.257855033778810139e+00 -6.362190234319300419e-01 -2.471028556782503549e-01 1.697512791969978840e+00 -6.127545309315519662e-01 -5.062622701169293693e-01 1.510148001926931438e-01 -1.595717734419533462e+00 1.247149088011412048e-02 -2.101277867403419652e-01 -1.775950667411514174e-03 -1.061070312703992435e+00 4.953091643433428226e-01 1.238445831844253303e-01 8.764400735357169570e-01 -1.581690648188320836e+00 1.168889591788114801e+00 9.487286197928525289e-03 2.010644199606400839e+00 -1.162830644977730365e+00 -1.390207669225397846e-01 -1.501872044592738042e+00 -6.276224004745381002e-01 -7.016739355309014048e-01 -3.414283591977017585e-01 4.692347961345915697e-01 8.311273314643257137e-01 -2.553004970003060592e+00 1.709453881595315583e-01 -9.098367101193408080e-02 -2.906491711054387181e-02 -2.134264632471110978e+00 1.061279921622625633e+00 -1.167965580464989994e+00 8.243587707350644722e-01 1.054019714818215991e+00 -3.774334209720019984e-01 1.360691252820977359e+00 -4.825364900514810818e-01 1.031664288916768646e+00 -4.717334980222771534e-01 7.437070923499840280e-02 2.740515031159528103e+00 5.846246427199653928e-01 7.987597576351597173e-01 -3.341687681023128853e-01 1.840858056932154485e-01 -7.766370903534756120e-01 -1.881151935081889270e+00 -1.365392525755499298e+00 -1.735498051021764909e-01 -8.227168658937884516e-01 -4.578690831735077182e-01 6.739472172145940521e-01 -4.447055198621033267e-02 -2.815437968085556242e-01 1.861731750659857687e-01 6.977778931433566978e-01 -1.357819295752499711e+00 -4.481763493296990752e-01 3.297953036203331023e-01 3.268448922831587722e-01 8.726963862404468752e-01 -4.523543645778119182e-01 2.994654358835909247e-01 -8.368266405726966228e-01 -5.726410060383195326e-03 -3.974921345112764071e-01 1.115413077208135872e+00 -3.260468889515810709e-01 2.289410054320762389e-01 -8.725215041615361766e-01 -3.610221546599519660e-01 -1.008623072998062975e+00 -4.362443607803208612e-01 1.308080049201900907e+00 -1.054983865271956089e+00 6.929558723559965383e-01 2.255206239880043761e-01 -1.676005827564174711e+00 1.148411076556760946e-01 -6.060703386888432326e-02 2.090391304674383555e-01 3.582054614621539845e-01 -1.409125053422241702e+00 9.180894441594479594e-02 2.951384478134701506e-01 1.743507889783432629e+00 3.089519590428176365e-01 2.895469539947858273e+00 -3.621265462171834870e-01 5.092858573079355189e-01 -9.995209750539605364e-01 4.650760207636618904e-01 2.421642197950199804e-01 -1.713066429338607310e+00 -6.080939242578876636e-01 3.969523063384526873e-01 8.343245909301084673e-01 9.103841570123475391e-01 -7.921956300272144924e-01 4.006713055896032882e-01 2.331791606263151906e-01 1.821432832461342688e-01 -1.523966757026672614e+00 1.785866874202900467e+00 6.797426348726889334e-01 6.921732052700916293e-01 -1.211000706747419553e+00 -2.388971749547612322e-01 7.005330560667092366e-01 -3.066551307658766934e-01 2.067969474911573791e+00 -1.228925090709338669e-01 -4.979728724552132668e-01 -1.215269266599165121e+00 1.014110024025282941e+00 -1.364411441296790262e+00 -1.718494703636033627e+00 -7.350730072749863675e-01 8.670737543480965259e-01 -1.458416248028702178e+00 -6.659466960693679605e-01 -8.081896888842035054e-01 -5.102067805147147972e-02 7.972715244542416535e-01 -6.965681274676203127e-01 1.835337125825819149e-01 5.515473239752265444e-01 -2.008474322709176363e+00 -8.352148913816803688e-02 2.948985983644680231e-01 3.129522122226097852e-02 3.131159446793582712e-02 3.075780446221830222e-01 1.604510956466725480e+00 1.120556805640138709e+00 2.020923990805636450e+00 4.596188321172740010e-01 2.565457290090030540e+00 -1.526543273215141161e+00 1.166691895763348086e+00 -2.209362677699280020e-01 1.165362300824281799e-02 1.423290891243239598e+00 3.035370754909814672e-01 -3.347546048244292027e-01 -2.334985603408058080e-02 1.463046699112920956e+00 8.821798572030259411e-01 9.011411899513528390e-01 1.146596126372170454e+00 2.880885768073885300e-01 2.498539756456123140e+00 -7.711820157039163126e-01 1.047648283959113691e+00 -1.328393832051114887e-01 -8.509333464591801732e-01 1.079690779952987345e+00 -2.395710563078055522e+00 6.331004823786264835e-01 -5.103748007122722585e-01 -3.240247484996484628e-01 4.906462419867002600e-01 -7.390271254666492817e-01 1.571156408816089201e+00 -5.720925791985945752e-01 -1.907860681384918045e-01 1.261506532125982183e+00 -4.945362582281000452e-01 -8.598652413538769856e-01 -8.642911213555589667e-01 1.196319230131725614e-01 -9.552941398311028953e-01 -1.455637583235347143e-01 7.611611852062322159e-01 1.290011985934254257e+00 -7.605789799377999927e-01 -1.033045599064438713e+00 8.644487957751836316e-01 8.816340758457617000e-01 -1.073343312652859760e+00 1.238490716988570828e+00 -5.650502341477541268e-01 -6.295213349152400939e-01 -2.831773895539917874e+00 -1.492604353734471756e+00 -4.808864582624890194e-02 -2.491254479131353172e-01 -2.199256698864417159e-01 1.257971617912693463e-01 1.172302550392173348e+00 -5.437281520671485291e-01 -6.893424679819577516e-01 1.480153568503708827e+00 -1.474313140685161727e-01 9.631484155122861379e-01 -1.707438118137335203e-01 -1.660917430563820796e+00 1.035088327463125735e+00 -5.185307307316077141e-01 4.935249292809223282e-02 -1.516516626633304998e+00 -2.763711575820640073e-02 -2.053427989944358156e+00 1.423183463248487657e+00 1.871176689742964916e+00 1.820358213156592075e+00 2.932463482209776706e-01 -3.282898025213322191e-01 -1.170681637259795460e+00 1.331173608677540310e+00 -2.396644585965371221e-01 -5.567338731024713550e-01 -2.417976118483551873e-01 -5.425769389746348814e-01 5.052884296776382067e-01 5.619700892358243660e-01 9.444855356516749234e-01 -1.153858352464905535e+00 -1.502880248313342548e+00 -9.905587725915285802e-01 -1.605738296127030784e+00 1.689972227639034985e+00 6.116999350697829296e-01 -7.646396454659841746e-01 9.562905854193165522e-01 2.537761118170639985e-01 1.422096155193068423e+00 1.519517513447506962e+00 -8.541631866194967504e-01 5.069418205054293525e-01 -2.537574892384089065e-01 1.246556599526370102e+00 -1.747383660261114247e-01 -1.214716415575853636e+00 1.303371052999361179e+00 2.214211995500535712e-01 7.522375007705502936e-01 -2.842717217083731707e-01 -9.436573674378557763e-01 -5.247239745250225074e-01 6.796735480292710463e-01 7.701280109821756481e-01 4.892262223604236238e-01 -3.361914445369287296e-01 -1.266430519106185315e+00 -1.459445153340397150e+00 -1.311004172362169262e+00 1.043071646698080363e-01 2.397854479040057551e+00 2.818674963222005392e+00 -1.297682393286525571e+00 -1.659578372843826255e+00 -1.575351498587831411e-01 -5.340718005198968887e-01 8.551218207559647677e-01 -5.997731011738091089e-01 1.947679178353808105e+00 7.968538042917789888e-01 -4.793409412313509588e-01 -1.122984377394502659e-01 -1.301535636191530725e-02 -6.297382227297149138e-01 -1.248277182520987294e+00 6.288089087543476119e-02 -8.182759753206234610e-01 1.878104773303560793e-01 -5.637548832632267581e-01 -1.036932071888389206e+00 -1.490089260630045986e+00 2.548633336431557206e-01 5.752199679470535454e-01 1.495975342526291385e+00 -5.398617543742246783e-01 2.246654083731011997e-01 6.817700886787472214e-01 1.673349386423459872e+00 1.183838846680608903e+00 -1.842148248024077506e-01 -1.820193854426799263e+00 -2.372156239821515022e+00 1.123772296037666818e+00 -1.298036456627523094e+00 1.091426615860703553e+00 4.363620454073733890e-01 1.654081651595714075e-01 -3.013581710865211871e-01 1.765948472631338140e+00 -3.908372183812156564e-01 -5.044870493308231674e-02 -3.786863601999411744e-01 -1.993580506334097779e-01 -1.188321314585994104e+00 -2.604382666533938129e-01 3.873454581827014964e-01 -1.708258871339313867e+00 -2.246617141157404018e-01 -8.238559569944391425e-01 1.988856245887212493e-01 -9.379556741139684073e-01 1.064697117407618299e+00 1.565080870106063671e-01 -5.719972208228464305e-01 3.375061100763400157e-01 7.891455786586388799e-01 -9.666955047036096538e-01 1.227035281959861779e+00 -8.653442592785317578e-01 -1.030900007946820685e+00 -1.551938208148276876e+00 -2.383766743610625516e-01 -6.338524648464954891e-01 -2.863746237924722049e+00 -5.034362682818297463e-01 4.893243473698075108e-01 -2.164756123884575834e-01 9.213542609046596610e-01 -1.983928409326047859e+00 -8.389221609578689787e-01 -1.239197597407212387e-01 3.840793048766959206e-02 -1.699127475905372719e+00 -2.760073293988372090e-01 -1.620690332581581572e+00 -1.885256467820124904e+00 -1.666198983974014336e+00 2.943410922855188572e-01 1.310111785879543467e+00 4.457851124410531773e-01 3.602041643418213424e-01 1.185566469177853799e+00 1.134451565496661235e-01 -2.117869058599927967e-01 7.276699296995204902e-01 -2.466063931105380025e+00 2.173287750997691337e+00 -1.555536870014294415e+00 -6.968993700947109238e-01 9.272527483679028626e-02 -1.092656605676576076e+00 2.179028916995926934e+00 -1.285733491024374231e-01 -5.214788585189263914e-01 8.919536467255045897e-02 1.169806947665018804e+00 2.139279015077951485e+00 1.524260212911967116e+00 1.488992242761222329e+00 1.888152937689026589e-01 8.054268941688172978e-01 -1.728116295489552368e-01 -1.584637946237937189e+00 -7.481060081255712646e-01 -4.383374783652904116e-01 3.804393577640027835e-01 -7.509763475599606775e-01 8.391851270197322465e-01 9.292106988007292623e-01 -2.128576449418947969e-01 -5.738425873695969237e-01 -1.330225261617136168e-01 2.722880808824946763e-01 -5.698261264747054300e-01 4.653668851604729206e-01 8.752135459381816807e-01 8.765884273218941258e-01 6.822216712993703913e-01 3.625571058015588655e-01 1.163943062914397863e+00 6.233463298965374877e-02 7.915641358842631092e-01 1.339617463278615306e+00 -7.431487646680289272e-01 -3.588561712187239294e-01 2.700016037054830953e-01 -1.673963830716276080e+00 1.952846985094973120e-01 1.769181718054524399e+00 6.640859200624117387e-01 -2.175938331972586126e-01 4.084989755043171300e-01 -1.037274825018218438e-01 -9.739640289601739775e-01 1.272034521370004612e-01 -1.094354954655902601e+00 -3.810223657291471333e-02 4.591864219944697539e-02 3.368738038641742039e-01 6.152599962338840545e-01 3.689037513628832810e-01 -1.223022793590377022e+00 2.922393653179238826e-01 1.133410691579608276e+00 -1.680136243682632535e-01 -4.003137953774631441e-01 -3.188519923679364321e-01 -2.123477941772093924e+00 -9.772609532699676471e-01 4.850704163420805348e-01 -1.158615618177906592e+00 -5.853532984740734690e-01 -3.464045631512309154e-01 -4.722949951497192322e-01 -1.080358159592575973e+00 -7.147253222989278232e-01 -5.266747716076760621e-01 -2.370738044157466862e-01 7.331822038206057268e-01 -7.783426078670638848e-01 -1.529092031176497501e+00 9.865277427121789122e-01 8.720086093321147702e-01 -2.887453598902710028e-01 -5.730905783760702477e-01 -1.199710496782949276e+00 9.062529029813176651e-01 -2.613595367976160877e-01 -9.719084095484396002e-01 -3.646646064953100175e-01 -8.359678905752938594e-01 1.655001692343423425e+00 -1.801499944003695508e-01 1.010161438291377278e+00 1.890554642197350255e+00 -5.292966908107464563e-02 2.330483510172129402e-01 6.096072662503405626e-01 -1.048817940393182546e+00 6.120573439390769588e-01 -3.864528293683276994e-01 2.188767883147617888e-01 6.484788154129333959e-01 -1.515879648708626515e-01 -7.201920640229891868e-01 7.717167427525932766e-01 -2.723572815122609070e-01 1.062707812166497678e+00 -2.026048478542620934e+00 6.280510172272566471e-01 -2.025588669922172014e-01 -9.729503126256933143e-01 5.756587811105969843e-01 -2.078327591614423098e-01 -3.693063738005264995e-01 -2.225055242300122416e-01 2.796245372629582615e+00 -6.846758098666552161e-01 -1.028044713015801248e+00 2.116988985843155646e+00 9.527291561942968778e-01 9.097662746876322704e-02 4.858293391509376780e-01 1.269769704843307423e+00 8.850864513153154922e-01 -6.541253063448240201e-01 -1.183788294118529372e+00 1.406349462975635123e-01 1.419737602322970638e+00 4.988551202155920572e-02 -1.376337469177179917e+00 6.090178570753279619e-01 -9.046820461742488551e-01 -5.274415701261885303e-01 1.239122189703955712e+00 1.170253993287292182e+00 -2.371400800005004861e+00 -6.937492429444809261e-01 -1.012071610732325322e+00 -9.257212101881098221e-01 7.815199249941114923e-01 1.717613738042990557e+00 -1.476914570395094994e+00 -2.249454342125336015e-01 -2.729984065854010877e-01 -1.649487512650943177e+00 1.346150659665196425e+00 1.103018462444724346e+00 4.946777484124677549e-01 5.866991994477201988e-01 1.301064658699657706e+00 -1.177448672306222965e+00 8.060854548065283787e-01 1.539792966530144185e-02 7.938711499162367513e-01 -8.096728914059150295e-01 -1.131257986889980527e-01 -6.416026509671201965e-03 1.479474815370108165e-01 1.319133718842159519e-01 -2.907750140725470778e-01 1.074229004301077428e-01 1.019256809255094931e-01 1.143798823495506989e+00 -3.637351359706060272e-01 8.243807006415660998e-01 -5.672933634794928848e-01 -7.154547268729505305e-01 -6.479305779378581598e-02 -2.846867990459889808e-01 -2.210571844157455390e-01 8.466504744144721650e-01 5.033978015294374858e-02 -8.913749193166766727e-01 -1.141549816041232290e+00 -8.683039478247659426e-01 -1.688792197756956437e+00 2.455970567231745838e-01 -1.679348320403196704e+00 -1.244239194695137884e+00 8.095185253160874783e-01 1.613869399471282717e+00 -9.330054934507971964e-01 3.868414143562923790e-01 1.285351530020424626e-01 -1.132015507350055961e+00 -1.214172626239362840e+00 1.728792574314863328e+00 -6.497322640989759979e-01 -3.103216268768007602e-01 -2.121284855186356122e-01 -1.159333409094886802e+00 -1.193461000051920351e+00 -5.599564927767345379e-01 -8.950559269101533433e-01 -1.446038391818933455e+00 2.772200375919517956e-01 -6.231178559200465511e-02 2.358535844039765017e+00 1.396319906176058723e+00 9.794518651064761938e-01 7.676199317408011202e-01 -9.932448925216827429e-02 -2.187077824273791771e-01 1.973101787609572000e+00 4.431366038657627016e-01 -6.379407185017171855e-01 -6.460235555519535655e-01 -1.021300292265853393e+00 5.580601897741191975e-01 -1.764714670778720684e+00 1.011962574761866018e-01 1.714445171803239409e+00 7.535287148111723399e-01 4.345625314717944665e-01 3.899071780448319924e-01 -1.894447983487718978e-01 7.490443472111593670e-02 6.564296493265832089e-01 -7.203512942478705883e-01 2.041516169458611252e+00 6.148930516972140881e-01 -5.880288760386328528e-01 -7.479819958923672463e-01 -1.630437237178991472e+00 -1.621200581959700848e+00 1.161753517059412655e+00 -4.196775460166242422e-02 3.955409812478611897e-01 4.784801366350137086e-01 -4.115188339540249429e-01 8.503946361975393831e-02 1.074079492788700518e+00 -1.622691030418332847e-01 -1.831551791913212379e-01 -1.180484870796301378e+00 -1.744066536822067359e+00 2.464743648528022191e-01 -1.602033716286777709e+00 6.530853311687351281e-02 7.118606545305332378e-02 -2.813203449056134731e-01 -5.391523349533688947e-01 4.158897102791357381e-01 9.551029830261174025e-01 -4.300925311236940551e-01 -3.008241196875507950e-01 -8.771694314030913375e-01 -1.610823742595350883e+00 -1.510227838182142568e+00 -4.501625955694905090e-01 -4.266346097492882961e-01 4.024965231530862608e-01 1.088164798893610730e+00 1.760049324086283562e+00 -4.338523658225068580e-01 -6.980018361855369613e-02 -1.718344301172615440e-01 -4.065761463473576143e-01 1.484065192626395469e+00 7.422221011304493965e-01 -1.044501014994269283e+00 -9.136563603561878022e-01 2.241977186788455256e-01 -6.818829222218351915e-02 -5.963468604454306154e-01 1.413240862865486003e+00 -4.884129490770966475e-02 -6.447966041664852099e-01 2.900673875355300746e-01 -1.495939492637899382e-01 7.553018304197098853e-01 -2.547114554603290282e-01 -2.144172483100698079e-02 -1.597346128117821618e+00 1.221780161577912666e-01 -4.606240230813067882e-01 -1.189291503344466761e-01 3.710564910329319094e-02 4.853868539044613878e-02 -3.723831740026551929e-01 1.000340798167231648e+00 7.426884560683101322e-01 -1.593448781296816108e+00 4.120956054031620908e-01 1.046868527845154384e+00 2.488776704635466824e-02 9.428726063588729334e-01 -2.603786769383049648e-01 6.878439762421747344e-03 7.780240927647376070e-01 7.547834967968931608e-01 -1.311028930944313720e+00 -2.450838190722619617e-02 1.587621534676821045e-01 1.309121235775642766e+00 -1.670140550083217268e-01 -9.830780592384430472e-01 -9.476051283806121717e-01 -9.806836791744805160e-01 8.023660647871170282e-01 6.192993894278868705e-01 -5.633599608690842420e-01 9.859304873340265507e-01 1.241516691511240555e+00 -3.511741191581284616e-01 -1.694450030585696654e+00 7.988955860088448047e-01 1.732357652421048666e+00 -5.490595044138417702e-01 -7.597304232421675518e-01 1.903473680375674215e+00 1.705896881439121548e+00 7.753699391489479176e-01 -9.213336065244237538e-01 -5.633354997669571818e-01 -1.623465358692633420e-01 1.212680199361627187e+00 -3.834808987149046500e-02 4.943021241184637066e-02 -1.682742823699881596e+00 -6.574932177955886692e-01 3.511605361649635659e-01 8.543761086976633390e-01 1.760061792604604436e-01 1.461707398185655871e+00 -8.726063092865050663e-01 -9.465039249408329081e-01 -2.844234518584736748e-01 -1.091109338647652111e-02 1.205099383374942601e+00 -1.307451516361716193e+00 -6.864783351257267574e-01 8.804068395351115628e-01 3.683554307702123221e-01 -1.540563785689679221e+00 -1.894948292703964032e+00 -9.030495992313498643e-01 1.464971310470892574e+00 1.415556275029858257e+00 8.471182875661117939e-02 4.335938061539567068e-01 1.462157247242866331e+00 -3.088546629069448546e-01 1.624543078423809739e+00 8.910813081505010169e-01 -3.482386250054310406e-02 -1.513800700154733114e+00 -1.770564334328406986e+00 8.943661565747107467e-02 -2.141072240873674315e-01 -6.379208980418101804e-01 2.659881732698258894e+00 1.534108087545757781e+00 -5.865023219473388533e-02 1.029703065241067916e+00 1.039544664003514862e+00 4.473996591189515204e-01 -4.043866986138649477e-01 1.402492734223211024e-01 8.591546974647062962e-01 4.130414072761214861e-01 -2.055828317437971911e-02 1.007001876804532792e+00 7.254909559548419207e-01 8.584016945003085652e-01 1.866342922969586704e+00 -3.206866882886454939e-01 -2.974304740118848267e-01 8.426931544531104934e-02 1.997276132365998491e-01 1.033090762868158763e-01 1.531100123318596351e+00 7.397395678109304207e-01 1.244758575535280354e+00 -1.544494935583592410e+00 -3.222419262635134452e-01 -1.640454780986129402e+00 -1.581618196149466415e+00 -9.145094952755611351e-01 -9.674932789989054704e-01 -1.421950133406814309e+00 8.072414250594591723e-01 -3.365290611353718431e-01 3.549062681054753199e-01 -1.670611930297297043e+00 1.635680920771795388e-01 1.647954126387451534e+00 -9.431300858541948884e-01 -1.812996605589048738e+00 3.617364031350484010e-01 4.431564589232506179e-01 2.485255916315119773e+00 -5.482928769537959157e-02 -2.363876832790009264e+00 1.758925156737346229e-01 1.692815626178109545e+00 5.550821361116529129e-01 -9.462427448027805887e-01 -5.823963548909115717e-01 2.663584398029048006e-02 9.450315528060390657e-02 -2.400222402364910745e-01 -2.306703158834704226e-01 -1.367542385092544110e+00 -3.009125235173341628e-01 5.079443979219744332e-01 3.220217624185608418e-01 1.046707985743094316e+00 -2.261380946737807207e+00 -3.900919516886704463e-01 1.033890889621267517e+00 1.844028896144442875e-01 1.354183983039286554e-01 7.420107458820519586e-01 1.835189712728647338e-01 5.588482031845342091e-01 2.107653353292690213e+00 -1.450688447277271420e+00 5.070155258991324576e-01 -1.382347438852812083e+00 1.360771190161694233e-01 1.330450977340080110e+00 -1.173824061489027182e+00 5.031295429362440119e-01 4.100775007913243925e-02 1.131623921251679807e-02 -1.037807263700894378e+00 1.088193744128625351e+00 2.898929301379630195e-03 4.853039471405299343e-01 -1.137565088594889362e+00 -1.117264572428991798e+00 3.537375242645635631e-01 -1.455090849811457643e+00 -3.852327774583313991e-01 2.118815681588617217e-01 -4.098920183819252383e-01 -1.460166056107042587e-01 3.181890798092621986e-01 8.356675662915419300e-01 6.649535411102411864e-01 -2.472496334783354233e-01 -2.409585468565515753e-01 5.674473375651962748e-01 6.973152712030777911e-01 3.167179967648052763e-01 -5.125789560714492099e-01 4.220149985399274661e-01 6.376904973835382240e-01 -6.484140827526446715e-01 6.653498920552531892e-01 -1.022382186059704878e+00 -7.039673083636799333e-01 1.500458181844112060e-01 -1.328692105675619128e+00 -1.038995375476710503e+00 -4.906238222327382048e-01 6.074525857915513694e-01 -1.309727069258382004e+00 1.241185233248118802e+00 4.388046632498506239e-01 -2.129910568052643782e+00 -5.355651294897321169e-01 1.533344264668138113e+00 2.310028185745136575e-01 5.622854317292602655e-01 -2.184995975311063710e+00 5.492904430127703019e-01 5.834037859814249494e-01 -9.171209629344040382e-02 1.851450307074138379e+00 1.543839949067182526e-01 -5.262522770384385762e-01 -6.430659812166151790e-01 -8.622730766820121406e-01 -1.027125033194640213e+00 -7.189621544929527541e-01 -6.599849060212397145e-01 -8.110194067377266003e-02 7.034954804219130109e-01 -2.499086492894515843e-01 4.811333649509704213e-01 -1.108414226863732477e+00 -1.728049538176263389e-01 1.047140740709929796e-01 8.101225033652034724e-02 1.722690471023951675e+00 -1.208683680439861935e-01 1.371397969176515463e-01 -1.872937957270639275e+00 1.904632442799593761e+00 -3.445709462603540607e-01 -8.732107794956305291e-01 5.566979935137916780e-02 1.510942848776031799e-01 2.283575352757012955e-01 -1.164607311589668237e+00 -4.646146571026111838e-01 1.370347399820323275e+00 1.396437289354083067e+00 -4.304163938457715721e-01 -1.113485242934368458e+00 2.547509384344381900e-01 -1.065651686890717181e-01 5.437855948473255818e-01 2.189336584151392540e+00 2.580556123505344315e-02 -9.754986239328783393e-01 1.084783872442741881e+00 4.041977337059158293e-01 1.020738273312226940e-01 8.566491664799284755e-02 2.064312569921888385e-01 2.221686565369039190e+00 -3.567046811581471855e-01 7.217614656188530153e-01 -2.227943707196902157e+00 8.495864862548868635e-01 2.203963792607862016e-01 -1.601256864771195110e+00 -1.099988087757733712e+00 -6.741367785792348188e-01 -6.317994346790336557e-01 3.188922277798800220e-01 -1.919722945666243685e+00 6.313617748716668920e-01 -3.072898971616297992e-01 -2.003062833706247048e+00 -1.849869466828564457e+00 -1.322240363554235687e+00 -4.610894215383658512e-01 3.752308064048117120e-01 5.318247926943865667e-02 -2.526826482057991097e-01 3.121895746239642389e-01 3.455353814135442986e-02 9.306650781732086486e-01 -1.143289212139098066e+00 -1.748186441665823709e+00 1.791859003687745200e-01 -7.759162157451715558e-01 -7.651828746688745797e-01 -5.026704238001764719e-02 1.905605677918681184e+00 1.144043376911587861e+00 -1.768746513702425860e+00 -1.381323798336462794e+00 -2.346699138343468216e-01 9.078369104644242737e-01 -6.847273104600720695e-01 5.342523792972957430e-01 -1.515293562312362008e+00 -7.374774425150377732e-01 -1.193266307854268904e+00 -1.358645033703133720e+00 3.678336800435290099e-01 -1.283985565325391542e+00 1.056775878707647276e-01 2.328355580741587882e+00 1.848582417985884074e+00 -1.481395957037591748e-01 -2.152008092929226790e-01 -1.190972917467607806e+00 4.282101304891142157e-01 -1.636530651798352443e+00 1.647302190040625725e+00 8.305399269249638117e-01 -1.349771379572144880e+00 5.475909122361242165e-01 4.925629633304705324e-02 1.933569047722558804e-02 -1.620456773073017720e+00 8.225184083144262415e-01 1.415554238858100611e+00 5.345430635781897033e-01 -1.220332648662108443e+00 -9.841080963038862928e-01 -6.097052928386722526e-01 -1.227445699231046294e+00 1.254004361392124567e+00 2.457646792906638678e-01 2.144849679536455223e-01 -1.665143007957131660e+00 -1.716669840981496886e+00 -1.461735519272253425e+00 3.584039883033387497e-01 1.917973877191950782e+00 9.698886894675274872e-01 -3.012341647002961253e-02 9.996211184696324192e-01 -1.683611600618458715e+00 4.091346679077615400e-01 -5.884716349185640238e-01 1.054651169620157036e+00 -2.635386128959614771e-01 2.798376170239928462e-01 1.183005905197789920e+00 1.309471130368833558e+00 -1.135798239181618152e+00 2.393504803145556636e-01 -2.437364247903019976e-01 9.883142215850002632e-01 -5.869963593652317568e-01 4.232502367575562974e-01 -6.300181570558833766e-01 -2.574917735378223216e-01 -5.564760222260588529e-01 -2.092636711135986705e+00 -6.515208942695766003e-01 -1.373287198257900243e+00 1.059361524817212130e+00 -2.509867819160953584e+00 8.408469061287259239e-01 -1.559924937222130881e+00 -9.342358371246407556e-01 -9.805372435401545073e-02 6.015046213156007848e-01 -1.367400832884326234e-01 -3.197557233196293702e-02 1.525652233991000306e-01 -2.805739653665271782e-01 -4.285891325364312721e-01 -2.605924794658623367e-01 -2.341566904617314038e-01 9.752756279020214913e-01 -9.871781123365642729e-01 -9.353574006985545530e-01 -1.574070526851771845e+00 -2.708112394564611281e-01 6.464560810654103040e-01 1.029556180043146307e+00 4.925654134551403773e-01 -4.790102015044502837e-01 1.295616609484813608e+00 -9.456769011091130661e-01 -8.997834461788634108e-01 6.609767007984989062e-01 -6.484210135357149074e-01 2.795996918430344036e-01 -2.186412941292406931e+00 3.263561856665489480e-01 -1.891704475743949954e-01 1.205776402614067294e-01 -2.467092481812961369e-01 8.963505708107947223e-01 -1.107470442945334144e+00 6.847226485412571950e-01 1.180008477200982675e+00 2.516383175322729482e-01 -2.437826918183165770e+00 3.574005691022166253e-01 -6.041367645522906227e-02 8.642730835335146744e-02 -7.129411328867520936e-01 -2.124558589003051057e-01 -1.868576459876892359e+00 1.391023810122836935e+00 -7.690668310461495905e-02 -1.260486202461071348e-01 -1.674061642567854058e+00 -5.747571902158195023e-01 1.913890322564886226e+00 1.889707689520917944e+00 6.769654737267214450e-01 1.218981260487676410e+00 -9.865367903660425819e-01 1.113840818525503318e+00 -3.477996415599772240e-01 -4.225271809736612649e-01 -9.810068392144711824e-01 -8.779469993359962920e-01 -9.572027807537329958e-01 -4.307029748333245367e-01 -5.849302577955298871e-02 2.365021400071722901e+00 -2.167255213358281196e+00 -1.178024189518009690e+00 -1.058291468873986840e+00 2.979623177008675627e-01 -5.102190422078870524e-01 -3.616527275491275284e-01 1.036107173799427850e+00 5.477083963919763265e-01 1.312197181541483459e+00 -8.154369397655021334e-01 -5.197590635112973034e-01 -1.487596725304530576e+00 -5.240546591202177584e-01 1.772250603079996489e+00 -3.421232729781226167e-01 1.779863159605747258e+00 2.212892807298725006e-01 2.048281498683644508e-01 1.067949392533288577e+00 -6.007124858318567684e-01 1.216174935492113418e+00 -1.400735205073283751e+00 8.985690836032079742e-01 3.703839640451459525e-01 1.183543002272471334e+00 1.999046158426059927e-01 -7.212039327038020087e-01 -7.181077740158542388e-01 -1.310311266033331812e+00 -1.247180681092742383e+00 -1.198357089939709880e-01 -2.337563286204785706e-01 -4.503268093206669875e-01 1.159834420609702876e+00 8.985976617590009097e-01 -7.182244612660033667e-01 5.090376530683040635e-01 6.182975762766722561e-01 -4.628353677799357246e-01 1.893140974733837356e-01 -8.998273433846010194e-01 7.355366619974365028e-01 -8.926813685534314979e-01 -1.889323346262003600e+00 -5.153224450530247136e-01 -5.519713224503846050e-01 8.013251247327828342e-01 1.714778525589453761e-01 1.666948848586740639e-01 -1.013860537459185807e+00 -2.009331865360851843e+00 5.732669350655589247e-01 -7.080886145998762649e-01 -2.064827692366304035e+00 8.273504140085058411e-02 -7.674946547041102685e-01 8.580627877709976481e-01 -2.103584836702290239e-01 1.832852916323761960e-01 1.533215532346245691e-01 2.704250154935452510e+00 1.630774039529811370e+00 -6.928052764616241532e-01 -7.283033077760768803e-01 3.416493885855618751e-01 -1.541505462838464388e-02 -9.070756218310491725e-01 -2.998446281729664875e+00 1.012641145460274616e+00 -5.611867922582002011e-02 -2.060547083506715782e-01 -7.462212805638083202e-01 1.076841174503444382e-01 -1.262622456284597794e+00 5.786561297001903137e-01 -7.392303563492601537e-01 -8.939600907339634306e-01 8.220099957390934742e-02 4.921052141097002064e-01 5.211113106512590409e-01 -3.899797213500115767e-01 5.989029861993023784e-01 4.885147708533106869e-01 3.012159628199380101e-01 -7.962796453319594125e-02 6.806366629967940118e-02 -1.078896864264628608e+00 6.077434459597712557e-01 -7.458628585642350650e-01 -6.661148905770274409e-01 -8.495179205062733385e-02 6.983839178355492061e-01 4.345967869738448508e-02 -6.592561831005072648e-01 -1.120889573437384046e+00 4.241636461486356646e-01 1.460728875830689333e+00 8.083150194597613636e-01 2.490666058532786109e-01 -2.046940613216008398e-01 1.190299891423927781e+00 -4.734028186790677495e-01 1.192007557016207864e+00 1.211974033721214594e+00 8.169656534330561881e-02 -4.636255225071840846e-01 1.256939540746246253e+00 -7.922256366497554270e-02 -1.222582866225514042e+00 6.514252268715552407e-01 -3.909133104779277113e-01 4.687597671979514269e-01 -4.258550932992009042e-01 7.502186534452347511e-01 8.305934010768715181e-01 1.934334279189933170e-01 7.560887040186285990e-01 1.847900208971023028e+00 4.591925634542586288e-01 -1.955225993158178355e-01 -5.991148062940662711e-02 3.566204367097324801e-01 5.365540346688405654e-02 2.806728455061213018e-02 9.092067569219536294e-01 1.081560696138757383e+00 1.046716114311492030e+00 -1.239927982966273046e+00 1.455227076300697808e+00 -4.437603283314026648e-01 4.425684968577929812e-01 -5.110706754881710889e-01 7.370488036995330727e-01 2.659417271440325803e-01 -1.249169391017106889e+00 -4.268953325282458522e-01 -8.575146152647306064e-01 2.906138799200289835e+00 7.944378730286837387e-01 -1.278940942299666261e+00 8.253706682410003603e-01 -5.167504363365338360e-01 -2.594432389316748688e-01 1.503439672440833430e+00 -7.088420770141899974e-01 -9.809602054547501560e-01 3.430233545486147118e-01 1.816741645844621944e+00 -1.111613703918664209e+00 3.263924276979562333e-01 1.311196721094989748e+00 5.544752803527920604e-02 -3.104896099425095701e-01 9.641243873737413705e-02 -4.518318720785450826e-01 1.469158423058879226e+00 4.181482005254574807e-02 -1.342599865105644996e+00 -2.595267633602224011e-01 6.249578224883300254e-02 -8.997771233596261187e-01 -3.164894942402810551e-01 -2.351613274903370174e-02 -2.761103970886286674e-01 -9.679368837623660848e-01 1.245080449468870532e-01 -1.109939236746107172e+00 4.604852657369865043e-01 6.913901563050297572e-01 3.122317619977644787e-01 1.697450276649699275e+00 -2.171215397424317128e+00 -2.359432199828621068e-01 -5.219050583648040531e-01 1.876557092909986402e+00 3.638429120406144746e-01 3.489316795244635783e-01 -1.906485980666417612e+00 1.237812639170988271e+00 6.845144706460989381e-01 -4.175121831546437651e-02 -3.387715911284170378e-01 -1.402191077911158601e+00 1.032449093661087280e+00 5.511913423400187639e-01 -2.079772473831425827e+00 -6.366708853929358147e-01 1.090654731655425591e+00 9.754812212766607038e-01 3.096811744010217748e-01 1.533402593441442585e+00 -8.959723203946634573e-01 2.928946203458523967e-01 -1.455661650426491593e-01 -4.787361923932275665e-01 3.030769381762368209e-01 3.411852380699380016e-01 -1.032218038881199673e+00 4.104784311932300755e-01 -1.102578872884764749e+00 8.378992625116007398e-01 1.396573499945583663e+00 5.382931120322862473e-01 8.409284759138461185e-01 -1.311988465354229749e+00 1.062134877961302903e+00 -7.791090576632950793e-01 4.156729035398701311e-01 2.612470506932298986e-01 6.196546005589456119e-01 4.522272454016900700e-01 -4.276637623345941330e-01 7.112300779836633335e-01 -8.959991682338318553e-01 -1.746332665426154895e-01 1.387713274669291286e+00 -6.501683367705429761e-01 -9.941960851167896962e-01 -4.381593866858868869e-01 1.051424119459567708e+00 -1.435440327391753479e-01 -5.050599006876842489e-01 2.446210180725470196e-01 -9.210793447415872581e-01 2.158875866498668160e-03 -5.573882986423235320e-01 -2.803143285223954062e-01 -1.738175253273971821e+00 1.082929854894112004e-01 -2.431890577968899070e+00 -1.263043143387275968e+00 -1.071711008947631383e+00 8.180713001396949791e-01 -1.291913390381780324e+00 2.427105790636532520e-02 -8.015955259613004660e-03 1.085119384584723567e+00 8.986704005420124153e-01 -2.409723248825760944e+00 -9.155396431204404495e-02 4.958270251925540884e-02 3.264036260824374480e-01 -3.854826515456782343e-01 -8.081553200569965290e-01 1.158930113388807401e-02 -9.605811686644832870e-02 -6.190565675308730142e-01 7.763361884602194563e-01 -2.052059894046872890e-01 5.559660548494755883e-01 1.903248721947331301e+00 7.923023405551428144e-01 -3.844738138269487293e-01 -4.723894725294974783e-02 6.159143704554041754e-02 -6.093789092798419099e-02 -1.969135295387452578e+00 5.274840447571042118e-02 1.433684661239684188e-01 -1.880455859314541511e-01 -4.950262963726895782e-01 -1.430992930202851454e+00 -1.412078373882653226e+00 2.423250751716167883e+00 7.315268949627351525e-01 1.556364692181938958e+00 -2.282326269893545923e-01 1.954658418598013425e-01 4.499532211011395555e-01 -1.229391451694900494e+00 -8.978112849345070146e-01 2.298220891969210145e-01 1.354555799593880838e+00 1.881487325332996896e+00 -4.235577503604416871e-01 5.701037062074306716e-01 -7.101752108072761915e-01 -1.611559534139090033e+00 8.573683737390551673e-01 6.515449806417336620e-02 1.549963544259737036e+00 -9.378302197010148777e-01 4.036317127752121481e-01 7.697341293991657452e-01 -8.309025006850414563e-01 3.574548101571402570e-01 5.536538757594416937e-01 -1.246026341649767409e-02 2.818891452891672533e-01 1.509774311088023291e+00 -8.125868990734761432e-01 -4.655742902099867242e-02 1.700810662625290348e+00 -1.272423328980491819e+00 7.259025852578678828e-01 2.848363584140135019e-01 -5.603409189683959957e-01 7.205221446267798813e-01 1.039670558012804891e-02 1.407588841158042614e+00 -1.003572553357441333e+00 -1.425448236944594660e+00 -1.151923366604383103e+00 -3.686182768374489660e-01 1.015468699314758583e+00 -1.481187069562122982e+00 7.743079162528121451e-01 1.141395067731595159e+00 9.855674095123604372e-01 4.966526166775818152e-01 1.220342835476885546e-01 -9.673789414983209323e-01 4.683723254784085688e-01 -5.224696298075920398e-01 1.355468204178660041e-01 6.327210510661535059e-01 -6.971172030454098056e-01 6.627680551640970918e-01 2.395402271313523679e-01 1.307120378861577059e+00 8.651390615368511616e-01 -6.226807318723588391e-01 2.576494765507697515e-01 -3.826005078604599596e-01 -4.215777461354434097e-01 1.333170015907990003e+00 -2.884175241423299618e-01 -1.178296422804353094e+00 -5.084897777182054712e-01 3.147992458968224549e-01 9.808675309285806998e-01 1.109319931598565789e+00 -8.219630349103030920e-01 1.149607818233978618e+00 -3.312953460204058898e-01 1.128799198249611724e+00 -1.020302583147807862e+00 1.041086621443489069e+00 2.593175895813031873e-01 -8.568053525232888212e-01 6.455273018364369175e-01 7.305639227718002671e-01 -9.626020761090892455e-03 -8.418372952771063789e-01 3.373832145085251533e-01 -9.272378139366577177e-01 -4.173892193876144185e-01 5.798523850084681408e-01 4.168526700883979919e-01 -1.039838266857307625e+00 6.017188209556453282e-01 -1.013770029941969852e+00 -3.123911544684423447e-01 -1.267586537006948344e+00 -3.841965802656811535e-01 5.343054716890498490e-01 -7.687563239268786486e-01 -1.287304216914731292e+00 -1.816726421294012406e+00 3.143201739913960679e+00 -2.841439718491988176e-01 -8.972111577920331982e-01 4.478350006113147042e-01 6.755849877821452631e-01 -1.272534264294855388e+00 1.538950947852690543e-01 -1.859387860137762249e+00 -3.266496883258663608e+00 6.906640618581538771e-02 1.582559872256740496e-02 3.955160321158965840e-03 3.843811306807921185e-02 -2.147217872655722559e-01 -1.303599698291801445e+00 1.043900738774151238e+00 1.012358645475514296e-01 -4.043419067563974734e-01 8.497027096083131781e-01 -4.009253603209070871e-01 1.192407833866089062e+00 3.217467430240009696e-01 8.306848922480621900e-01 -7.024697474779522874e-03 -2.728443417521002168e+00 -1.424076359708560113e-01 -3.181680815054601652e-01 3.293022210410634365e-01 1.291441558516804450e-02 -6.606793519667834014e-01 -3.853389311863153477e-01 -2.602611815426277841e-01 -2.362508648601356898e-01 9.243065519202232627e-01 -6.609850109563097931e-01 -2.875041365052681264e-01 -6.768500869034073109e-01 2.242146228127861018e+00 -6.061337575921391663e-01 -1.131413129798214845e+00 -1.406187433488018224e+00 -6.245994351201106243e-02 -2.951694945081782540e-01 1.070428159069577001e+00 1.091436266544203892e+00 -4.768969795342781759e-01 1.734245791832168815e-01 2.235031440103497080e-01 -3.235448746442506351e-01 -9.423150617613439417e-01 -8.781644772954296796e-01 3.309453928417957491e-01 -4.359157034922313545e-01 -7.988876599949287227e-01 -1.657873573369662790e+00 1.317273301169309851e+00 2.246746369220680439e-01 -8.734411886748196796e-01 9.876259673444763854e-01 -9.701474079394946382e-02 -7.470804714582636452e-02 -5.564034346385744456e-01 3.221198179121383731e+00 1.403940781272100091e+00 2.496260793758151575e-01 3.395816119984884640e-01 1.143906860549486204e+00 6.682304791827073931e-01 -1.187565282781102294e+00 1.168574836941606909e+00 1.971307183052593559e-01 1.180564933288470231e+00 -1.011561091999257922e+00 -6.482198226491800996e-01 3.445776258476722087e-01 -1.138175422623114219e+00 -7.932996827475042867e-01 -9.631922822691880715e-01 -1.701158995982122502e+00 -9.038367165566458805e-01 -3.856996078245524817e-01 1.599782417912107846e-01 8.701938267974375085e-01 -6.107465004522125707e-01 9.443014909113914834e-01 -2.457014244896239819e-01 3.162745162090533357e-01 -2.420771035629363244e-01 -2.253364692995611096e-01 -3.122915721448934687e-02 -3.836538197014063151e-02 4.397542572190925037e-01 1.860135094157774116e+00 4.546599874865895341e-01 1.093364436609247647e+00 -9.632444022036219522e-01 4.630013928554830849e-01 9.711576069914836795e-01 -6.219340940165725140e-01 -5.701995810699684863e-01 -2.902406106981929301e-02 -1.885367321470956814e-01 -2.215929214542307346e-01 5.302069851141593126e-01 4.672910364562620211e-01 4.516248530501424385e-01 -3.531162936026042143e-01 -4.576647785929100487e-01 -7.766477902700837099e-02 8.713444089918709334e-01 1.175830690269457357e-01 -2.942550484184546011e+00 -1.743648041168290030e-01 1.857363727896817751e-01 4.516480071008672770e-01 -7.351279869038926384e-02 -1.767909132324487986e+00 5.678437283404176306e-01 -3.797184557344529532e-01 2.212607964989725118e-01 5.005790027496627159e-01 9.573021581104422528e-02 3.207792959615476391e-01 -4.111521210082105249e-01 1.014113605511443916e+00 1.537302799071969428e+00 -1.040862116766804624e+00 -1.758825124581059107e+00 2.283488901117908809e-01 -5.871407965536330487e-01 -9.791407408264723999e-01 2.776837019475872359e-01 4.403838271100993795e-01 1.048386961135782780e+00 1.389616038992944613e+00 -1.231952034984685751e+00 1.879205151617502623e-01 -2.676397496763150752e+00 -5.881029438991143277e-01 4.372469438273222653e-01 -2.301050343887133410e-03 1.048473981868991434e+00 -9.976534452458620805e-01 4.441860040816099642e-01 -2.092483414267545694e+00 3.521679308581118772e-01 1.359276252283941222e+00 3.270222589152194659e-01 1.289785059140660994e+00 -1.290001415598430068e+00 -1.302894559459634394e+00 1.571833698200960083e-01 -4.194548506956963241e-02 -1.168314347119918106e-01 8.418662682661873786e-01 7.671076641358424153e-01 5.679208754266881209e-01 -5.807779169896735150e-01 -1.075202789988148888e+00 8.876720401321366305e-01 1.850176562869960462e+00 -9.596480808392271467e-01 1.658456262737639575e+00 -5.137284995759413553e-01 -6.201091278873177570e-01 7.151377929428720526e-02 2.221863341017179305e+00 7.394785652574313861e-01 -9.116839410298681612e-01 -4.438026600324668225e-01 1.001134500052934806e+00 2.101259733718965350e-01 3.558753251027539366e-01 1.203607303145823426e+00 2.830559850292656554e-01 8.847149842780691609e-01 -2.460599229916929642e-01 -5.052039587818919486e-01 -6.718388869571527700e-01 -8.880109273975469453e-01 1.064301731417574892e+00 1.742290426854675500e+00 3.257369668650282879e-01 -2.252501567521192904e-01 1.105344280275700752e+00 -9.920655373352770257e-01 1.289270771502033064e+00 4.665078294660649494e-01 -5.876347189087631762e-01 2.043699152902551219e+00 -7.763394641400382934e-01 1.511202876073849399e+00 4.187487631674303712e-01 -9.575951189454248169e-01 -1.897700333054810340e-01 6.287578683739210028e-01 -8.850792641021603124e-01 2.424388212819528654e+00 2.452325300041667822e-01 6.532493665279208717e-01 -1.760962249828160298e+00 1.263852673762239309e+00 1.092777190979721036e+00 -1.209959391511152615e+00 1.459775658763465822e-01 9.177240775230036673e-01 1.810851313271427954e-01 -1.001506766137824744e+00 -6.307798926564627262e-01 -5.978020344000312125e-01 -5.248102685832624070e-01 -3.913290731255996691e-01 -2.577382222798117462e-01 3.482232823316299547e-02 2.100413223806946839e+00 -2.879555384958981668e-01 -1.382356592153647923e-01 -1.229894600326841392e+00 1.600685580012238374e+00 -1.879663340020414131e+00 -1.374521717675148968e-01 1.609406163337061324e+00 -5.081208240225201789e-02 9.782180240441037400e-01 -2.383877904822504223e-01 -1.599771858863487106e-01 -3.017666238534788721e-03 8.154786949094935400e-01 -3.607216056377879343e-01 1.328916560489205700e+00 5.744951451798785413e-01 -1.369435800166532546e+00 5.865703893780697120e-01 4.111137591998382246e-01 6.993527618362888054e-01 -2.198608991236452592e-01 -7.949416855972236962e-02 1.528445150989804269e+00 5.697142739814280432e-01 5.882471185378056466e-01 -8.771176761979464220e-02 -3.365736268290244748e-01 2.554212241174047993e+00 -5.719521971852574715e-01 -8.257584214021493896e-01 5.089408350858414254e-01 -2.162008421421150128e+00 3.423953681479401379e-01 5.888110987979886524e-01 1.768291724424205125e+00 -1.614909427940231401e+00 -2.640077075416037353e-02 -4.748943184216219277e-02 -1.183824334909112375e-01 5.978295380133704651e-01 9.466526772850747395e-02 1.294096366398192477e-01 -7.330392135658266549e-03 -7.418951256527013538e-02 6.654534075349415323e-01 -6.860352798339547364e-02 6.966663606515836049e-01 9.494836401201369736e-01 -8.079667441430801178e-01 -3.298313923750171295e-01 -2.833351014932434797e-01 1.255034773017123628e+00 9.356790561652900129e-01 -3.428231422712247900e-01 1.399386829865188198e-01 1.596013245917362877e-01 8.523933243627532796e-01 -8.681068003913481324e-01 1.953396162899827815e-01 1.589697304739342787e+00 5.705772370294435181e-01 3.423697442243343048e-01 -7.631869214998708850e-01 4.140110472655387230e-01 -1.444194301664974700e-01 1.455806305788864607e+00 9.580846376830139954e-01 -4.905664487474946100e-01 9.085033981010128823e-01 1.675280771873375762e+00 1.470588729380274684e-01 2.087369031330273295e+00 -2.089874536292784413e+00 -3.701852841288946760e-01 9.829980761147755208e-02 -1.130798608766076629e+00 -2.083492398266499901e+00 -9.377102415322414730e-01 2.471885210942804667e-01 8.580148565935369342e-01 -1.733742161887666722e+00 -3.178153329982656428e-01 -1.149992599097870771e+00 1.235086603097507174e+00 2.688763371700959026e-01 -8.427054057527897379e-01 -1.012787157014980455e+00 -9.677362295679938775e-01 -9.150997624902128258e-02 -7.714904959799302464e-01 1.066290708546585586e+00 -4.346316083900642058e-01 -1.644134967541534653e+00 -1.352839841822360167e+00 -1.311321090664786304e+00 -1.842020155841777695e+00 1.539732791623933839e+00 -6.200837124470085504e-01 1.240488779275924353e-01 -1.495877142893473899e-01 7.330673983019297957e-01 1.378417364801424405e+00 -5.149048561260664014e-01 4.763706869066861027e-01 8.819242747194294685e-01 -6.179577333640363657e-01 -1.214107088679735325e-01 3.855436326799226987e-01 8.688318834937049928e-01 8.516555958670065651e-01 1.615047032749815870e+00 3.435381856664164735e-01 9.297514401152070507e-01 6.312236872975464097e-01 2.585861144928522037e+00 1.377981095240106812e+00 -6.445004061776606896e-01 -2.206035060450250163e-01 1.941796614974435231e+00 -9.475105609682790142e-01 -1.911309336619160026e+00 -4.342755770597533371e-01 -1.812683006636808258e+00 -6.871985193062053916e-03 9.192858799672465331e-03 -4.375921012072441774e-01 -1.144180106956426801e+00 -1.846909271625733817e+00 1.648003461762040711e+00 -2.102124646783502193e+00 1.343908529244903560e+00 -2.574574717307054783e+00 -9.908589782965167292e-02 5.823732878442565708e-01 -4.185289892431449665e-01 1.275748569125576548e+00 7.187011726496292940e-01 -3.861566569390173509e-01 -2.139069541920851081e-01 6.991653492467369002e-01 1.822395090686979580e-01 7.316142984261829740e-01 5.820404429449578254e-01 2.993727212370338009e+00 7.794609789573095360e-02 -5.243251838480949001e-01 1.039096263529940778e+00 1.256856404022317131e+00 2.914251714866410436e-01 2.814963187942176037e-01 -8.810378761603755438e-01 -7.333217781924725731e-01 3.334050423330690571e-01 -1.293632377346918272e+00 1.366465964088981355e+00 2.106098088334007468e+00 -5.524696568646415562e-01 9.213700244532577743e-01 -1.857071918084283457e-01 -3.033011100287852368e-01 -5.651943420220415515e-01 4.242054911820898333e-01 -6.656119642038225981e-02 -3.103178287729032453e-02 2.736702215006953653e-01 7.605339166058470157e-01 -5.932731168425505741e-01 -1.443348588589944970e-01 2.979912983264213500e-01 4.156422637636701389e-01 2.027225964312533435e+00 4.475928054922998500e-01 -7.071056574710493647e-01 3.074820880367953868e-01 2.742539797880048091e-01 -1.307639673347263498e+00 -6.998688275040752804e-02 -7.363176389890984108e-01 -1.462242843339412568e+00 -8.340165436374628039e-01 -1.823910232711356327e+00 -3.529714357815069703e-01 -1.756059295949808474e+00 6.203135813370365126e-01 9.872005622397616031e-01 1.852530117596460579e+00 -1.287731100558314301e+00 9.513704909757231265e-01 1.415633270933285504e+00 7.313627072278116037e-01 -3.371565099675007116e-02 7.396526795186489922e-01 4.153036300894040744e-01 1.356705229708246474e+00 -3.318588949962837653e-02 -6.993750522267778713e-01 3.823593529872846841e-01 -1.065755699626216524e+00 1.491455166798241638e+00 -4.760719419806032360e-02 1.977441859080169895e+00 -8.341185959661622240e-01 -3.832190605195447963e-01 2.588814324935550526e-01 -1.012321559547587846e+00 -2.498004670931004867e+00 1.391652188805172718e+00 -7.620763509285324311e-01 -2.600303880195553141e+00 -8.093286269873603000e-01 -4.316156573577532019e-01 -1.370162365469778099e+00 -6.373448882941845639e-02 3.075121697235527751e-01 -2.135454523013773087e-02 1.239079739825701409e+00 -1.058623776217167967e+00 -2.693737682294845004e-01 -1.312846974519406906e+00 -9.644131424576997125e-01 7.590728425347152974e-01 1.803115108255381571e+00 5.387897060748777500e-01 -6.163492990908034930e-01 -1.456045678372266172e+00 1.264681492639978533e-01 -3.882507344334391597e-01 -6.692454929828210997e-01 2.067590653465243733e+00 -4.526548210375729853e-01 -3.001579332734211625e-01 4.980846201644498206e-01 -1.851428652312135270e+00 5.425783724116897133e-01 -5.177946007943574624e-01 4.312535768486742693e-01 1.350282818769590776e+00 -1.035009032704657245e-01 -4.832619209155726847e-01 -3.165498799290888399e-01 4.067003961699957038e-01 5.968912303008437892e-01 -1.234779388586558557e+00 -4.352411096240473842e-01 6.166763738114089399e-01 9.791821214020346442e-01 -1.146181947514844257e+00 -1.938734270951806282e-01 -7.131109009857352632e-01 -6.829292886271082219e-01 -1.491233543189232069e+00 -1.631322685301997977e-01 8.828050430168046803e-02 7.552189956326330611e-01 -2.407953909701365802e-01 1.120903774446679213e+00 1.684629893072962403e+00 1.358244256372151959e+00 5.150367806867455212e-01 9.640866007580991548e-01 -4.252754031132762735e-01 -6.986647115192140545e-01 -7.506347926789921354e-01 5.118014735901282863e-01 -2.772528551086677506e+00 5.407500979705037042e-02 -1.334683317319258711e+00 1.329919300253262104e+00 -9.064295158964749133e-01 -1.323452325714579603e+00 -2.090635811442576389e-02 8.855393651575168557e-01 7.767698515736988496e-02 -2.009749167349794696e+00 -2.055568834464945593e-01 9.477521030600501994e-01 5.898493552083863278e-01 8.988014124203935751e-01 4.791168592667707227e-01 1.301614962410510890e+00 -7.461909198269734977e-01 1.675765643500202184e+00 -7.013110542540724746e-01 5.199020027263575594e-01 9.192947576216714545e-01 4.532775000645505314e-01 -1.636929660645898010e-01 -1.077459539389387100e+00 -1.494421909697986328e-01 -1.293287291602016609e+00 2.328803048602765102e+00 9.715276422062310013e-01 -6.721631467749941136e-01 1.260891881082036869e+00 4.013696530693735554e-01 -1.069094584177016222e-01 6.190454990895358778e-01 -2.443853539684010812e-01 -4.026466207688387255e-01 1.511034881457720580e+00 -8.172709551841753628e-01 -7.859756589593633880e-01 9.055522493854103461e-01 5.877746575734070777e-01 -4.702617165173331171e-02 -7.702240890929576977e-01 -4.136574093285143583e-01 -5.625196132356268253e-01 -1.131192272121038567e+00 -1.401641950950381077e-01 -2.255118751477878103e+00 -1.929735264723587695e+00 6.638590757179464452e-01 6.346391982751581340e-01 6.172833650145417295e-01 -1.031418251712056033e+00 -2.524097589097221706e-01 -6.672550346245297304e-01 -8.905305776071481549e-02 -5.872226146137459191e-01 -1.969429486778919158e-01 -1.060450025712565081e+00 2.165958546983454136e-01 -4.142715042218231281e-01 -8.729847690850923991e-02 2.327612896461074554e-02 -9.300881062055261772e-01 -3.182425194144428149e-01 1.119877984466143145e-01 7.255291888931614253e-02 2.996927460610377403e-01 -6.431253135511096064e-02 -1.361307306401792205e+00 1.949327958340029143e+00 -1.835045051502644853e+00 2.199377470932566414e-01 -1.381922275888579188e+00 -1.038308086845803446e+00 1.113208845752934550e+00 1.938257190220789294e-01 5.440707576737117274e-02 7.639978518087135739e-02 4.689946543320206995e-01 3.343288080556647834e-01 5.551891559397212905e-01 -9.402474367467937577e-02 2.997439690521014333e-01 -6.030710353111137234e-01 1.374037558050327235e+00 -7.050571738336459671e-01 2.984146086515491181e-01 2.835787618784165742e-01 4.423960630012074846e-01 2.470952692351691127e-01 -1.294018692487189481e+00 7.084774728223939277e-01 5.276810991180177490e-01 -2.115920247722261338e-01 -1.029339834230052209e-01 1.805217904696981179e+00 5.198610262221129430e-01 1.319601275919055849e+00 -6.383385940239371115e-01 -4.171068804702913746e-01 -1.524093424440184918e+00 -1.474522105874203737e+00 1.838910083590862554e-01 -1.810895289619870660e-02 -7.344251448939660420e-01 -1.882779418956705975e-01 1.148756157291427549e+00 -5.381058500748480133e-01 -1.314364578991381149e+00 2.021768871584394223e+00 -1.769644687000791472e-01 2.730310481656495480e-01 2.602068436453481293e-01 -1.709093596643773028e+00 -9.046651621696822909e-01 -1.302336994833342976e+00 -7.426735816646284905e-01 -1.046042137572120945e+00 2.436224168662509404e-01 -3.573873302042089306e-01 2.858501225483375263e-01 -6.698245994698170946e-01 1.865205477001686818e-01 1.331798892790250488e-01 -4.322524332310386797e-01 -8.018865922241209532e-01 -7.199486288677796608e-01 1.552460350640579856e+00 1.007070052591427789e+00 -3.024843105119373599e-01 1.043865088271132668e+00 1.825621219565233933e+00 3.113783899825047774e-01 -4.336705169084607153e-02 -1.147535377752587182e+00 -1.230400665374760338e+00 -3.899016480145540697e-01 5.647258335278967367e-01 -1.786429658897250805e+00 -9.491954263296510375e-01 -7.233606936566155943e-01 2.905238865447496988e-01 -9.881246540383366028e-01 4.012886105724366992e-01 1.105964160315916711e+00 1.907559344390410416e-01 3.726097840781058546e-01 6.553645118349497034e-01 -6.157982827106872614e-01 -1.919841262910766400e+00 3.295586849912642280e-01 -2.326398089284985038e-01 -7.382893276075871425e-01 1.067784218825630127e+00 -1.199251162785448521e+00 -1.070659133095765325e+00 1.487052967779265877e+00 1.848032795351277624e-01 5.255801209667444462e-01 -1.480550836645341928e+00 -1.007316037964484989e+00 9.281707115363171390e-01 -1.064757740285253496e+00 9.864695084236149158e-01 1.520005030525514611e+00 7.197990014629523925e-01 -3.744412002413516349e-01 -2.785025565996998576e-01 -2.631256857160329532e-01 6.616368118862963055e-01 2.163878805270893935e+00 1.361743244109030027e+00 -1.670047518726397007e+00 -3.065651052391495449e-02 -3.230856668199097559e+00 -4.503889712602029971e-01 -1.001478333428079459e+00 -1.116860615141471058e+00 -9.407005257737216519e-01 -1.143968694429966071e+00 -1.964122369751456210e-01 -4.666570351661082916e-01 1.945163639726966043e+00 8.345593226107909102e-01 -8.601027610773600562e-01 1.401713424608143299e+00 1.185962857446039020e+00 -9.704854484812547311e-01 -2.494766065528381815e-01 1.090243338225191483e+00 -3.350049727855361481e-01 -9.602647781802040039e-02 7.287041838596267085e-02 -9.831624795748885592e-01 6.284806949835853862e-01 -1.897795450797676420e+00 6.858746462673901423e-01 -7.037634274964872372e-01 -9.707361116994748240e-01 -9.145701289331517048e-01 4.070735369630540945e-01 -1.363946198213298544e+00 6.244559079851589312e-01 7.281518133368737322e-01 -8.768326746860214405e-01 8.227414389500959935e-01 9.496536439584315481e-01 -6.064920620239798721e-01 1.092053958135844383e+00 6.849826804581432560e-01 6.496504214065430549e-01 -2.384195485873404075e-01 3.013906131870478511e-01 1.238216542293638867e+00 -1.148821733833752079e+00 -3.359847180469774930e-01 -9.368427874284502854e-01 -1.636605336530739141e+00 7.306312153300406620e-02 1.382414784054667445e+00 5.900497959612398535e-01 -2.308720358105266490e-01 1.167156370836987866e+00 -2.029393524261156045e+00 -1.075573428561899636e+00 -1.292759916012522714e+00 -5.909350417441920911e-01 1.767070972274505491e+00 -9.482938213990153020e-01 -4.672170601803065093e-01 -9.677775625930989944e-01 1.232747825765940330e+00 7.923286556514448353e-01 4.773446899115434960e-01 -5.383035776655481497e-01 1.918240964733869403e-01 -1.236340867890587392e-01 -6.059470004565891132e-01 -1.008078218810146254e+00 1.337308582967122073e+00 8.346301086599948738e-01 2.725080717876435243e-01 -6.938696675561365490e-01 -1.077632343708139429e+00 -9.133824930802274533e-01 -2.374853544481657419e+00 -1.172124296854080816e+00 3.801344716718480510e-01 -4.608062400040151552e-01 1.367504700156182418e+00 -1.218104152507736293e+00 -6.012776575910860205e-02 2.058811258506563213e+00 6.573931111536590599e-01 8.726240282116992653e-01 -1.224841528940529889e+00 8.858638091638001422e-01 -2.991213126007357115e-01 -4.547390964956142256e-01 5.711788300580464828e-01 2.062718874725933293e+00 -2.808366856129201228e+00 1.317154911719964072e-01 7.344367684211048353e-01 1.240013635346832288e+00 -6.489269431709390190e-01 6.808184900703656561e-02 1.246476042164184062e+00 -2.302065112339626296e+00 -1.165434579653547686e+00 -7.149594697099259655e-01 -7.431811646656938386e-02 2.115092822664732974e+00 -1.754985069375527784e+00 -9.296320928322138188e-02 -3.187569065530332368e-02 -9.775036486227851595e-01 6.044414589901896395e-01 1.413096067876013828e+00 1.273058561405407296e+00 7.713629981933874946e-01 -4.924801862832220989e-01 2.569364031142095176e-02 9.179611427207022833e-01 -1.305023387637622712e+00 4.150880273691208155e-01 -1.865035732841598959e+00 1.173432612484972104e+00 3.294693560272505400e-02 -1.345154883115958988e+00 7.228638311568565955e-01 -3.432348585331156388e-01 1.110471647719014188e+00 3.219867671549211940e-01 9.736050791019813799e-02 8.745884726816036681e-01 1.204717754616262848e+00 -4.115282589701466653e-01 7.708278437665843086e-01 -5.712066270423349357e-01 -4.849478380193191773e-01 -7.558592716140224432e-01 2.313770482355213265e-01 4.243251404322982978e-01 4.500154004011819309e-01 -8.228993980253630491e-01 -1.502072888444039966e+00 -3.570373344867153187e-01 -8.729290078127184271e-01 1.840352188694861085e-02 6.270057093542182880e-01 1.146190959624582506e+00 1.440686915851648875e+00 5.298710390885096322e-01 -6.315906056101947552e-01 2.068352019820004717e+00 5.881476775089725662e-01 -3.261475546981386642e-01 3.756393918312715408e-01 -1.136849287993051849e+00 -3.724883943716022494e-01 -4.293578721377148688e-01 1.072439511454515104e+00 3.575109531679213637e-01 8.538746187495868112e-01 -1.570744056038818615e+00 -1.241789961831625683e-01 -5.876013667339102797e-01 8.248818460364762961e-01 -8.977851463873135485e-01 -5.466834868839864914e-01 -1.836268588450258976e+00 -1.348458306625457404e+00 1.283633923091226148e+00 2.063240926930096086e-01 1.110917581327937720e+00 2.244206557899260379e-01 7.872474967379599065e-01 5.012971889169448581e-01 -9.326693228632184640e-01 1.217284285306612590e+00 1.520387289465070069e+00 -9.566393370354475678e-01 4.719104654036841429e-01 -1.306117781702029079e+00 1.759064411287782681e+00 2.353907732587957602e-01 8.646633431057628716e-01 -1.295985738261025366e+00 5.131758163862337740e-01 7.219251726606108477e-01 -4.042941745722180569e-01 6.353914438747844118e-01 3.008031534883829905e-01 -2.202418910282005093e+00 1.703763255084802308e+00 -1.069858201631691097e+00 -1.451392754836214216e+00 8.672615426511774972e-01 -2.948409217767597457e-01 1.152491522763315901e+00 -2.380075209750132093e+00 2.288337273636852132e+00 -6.157388687617807443e-01 -1.153794602649889089e+00 -1.286982771811325588e+00 6.431963161901579351e-01 6.966928623156897205e-01 -1.173122629197901778e+00 4.841713767077924224e-01 1.595340547484853877e+00 -4.924794920563844991e-02 9.543829702611928978e-01 -8.793172136979046094e-01 -3.355678062233399261e-01 -2.894983005036751433e-01 -7.936010974355974801e-01 -8.567329876060113536e-01 1.172460562432386277e+00 8.297252080286828813e-01 8.620835202906758088e-01 4.619263626726732158e-02 -1.269366461722515604e-01 -1.895513450158633706e+00 6.754593594760870401e-01 -1.347868521195532895e-02 7.740789659924401933e-02 -1.360301748577768199e+00 1.501477649824843663e+00 1.022639848504298676e+00 1.205545574200743486e+00 3.070497019051535714e-01 -1.887385049680416094e+00 2.173213303967077792e+00 -2.494825559778689195e-01 -9.849467837512420054e-01 -1.638546708010350850e+00 -1.216678004640045607e+00 -9.996274542127838725e-01 4.840616654945955055e-01 -8.131576434692701083e-01 -7.008984029014932171e-02 -2.593219055725567213e+00 8.504447187472367053e-01 -4.036326389736785702e-01 4.720968246195925699e-01 1.405709385381370469e+00 -1.108409491005623693e+00 -2.977726742733382004e-01 -6.649941629537016174e-01 2.485659860876808125e+00 -8.127352564886775044e-01 2.168502735996432840e+00 5.612376643783504315e-01 -1.723068518723574805e+00 1.390785145536964640e-01 -5.365040828115986704e-01 1.170305835002733108e+00 -8.324301311538422343e-01 1.569831489170462779e+00 -1.393383151307931167e-01 -9.024489163784817913e-01 9.699533653246969478e-02 1.160427253812358117e+00 -6.021260452663392826e-01 5.666725519720788862e-01 3.555683524678050766e-02 -8.343947484770475320e-01 1.646786800577081156e+00 6.866183208782554726e-01 6.126280269425885550e-01 7.679503503917708418e-01 -8.496542517113927495e-01 -1.038537099378587181e+00 -7.603150574690938912e-01 1.765995497023806760e+00 9.370312733887115053e-01 5.417336665746105839e-02 1.202593856946397644e+00 2.607416960981696064e-01 1.046091362834595806e+00 -8.592312808128047541e-01 -2.033778700071185330e+00 6.098654332549005019e-01 -1.341602379225628749e-01 -1.339290435152523939e-01 -5.725579531005671186e-01 5.243620604240226690e-01 -5.288780547440206092e-01 5.845141780621867511e-01 6.154765373860684452e-01 -1.202584492676793460e+00 -2.067711274394740784e+00 -1.315179621835126378e-01 -2.575234048691200581e-02 1.042303230021977667e+00 -2.875474422014195341e-01 -7.274752735335766607e-01 3.913003962665015933e-01 -2.567383435271108016e+00 5.614508685076652350e-01 4.252853000937748540e-01 -1.185982667119027445e+00 8.357575570340284310e-01 -1.935574237561762112e-01 7.657440461152296152e-01 9.416418337532075911e-02 -1.454689307157977618e+00 1.293847151737249845e+00 1.100872714203479541e+00 2.624239462162069603e-01 -1.857201308334116341e+00 3.483350266035617482e-01 1.088287527132802301e+00 -2.493430814133468787e-01 1.096155024163465885e+00 2.396851776286584634e+00 1.062101269994834285e-01 7.480867138380449255e-01 5.364013905890735456e-01 -1.638187825441139944e+00 -8.138565963472896847e-01 2.009099036575039132e-01 1.426761614724557425e+00 6.216952184269132209e-01 -6.972972173744800273e-01 -1.863099859332335573e-01 6.184358660715999489e-01 -1.184045023075115832e+00 2.253137947821240328e+00 -1.027904938244827093e+00 1.078172162531283673e+00 6.960403785942491373e-02 -1.038815655839076153e-02 8.256450860965693916e-01 9.389021209873146812e-02 3.740977562443195681e-01 -1.814145570647736738e+00 1.438886875877917193e+00 2.889330579645335018e-01 -7.888672205182228891e-01 -1.230006895383734811e-01 -9.021420604062229121e-01 6.930669484378418899e-01 -3.081552455011432601e-01 4.034901637321365864e-01 8.485687405308523293e-03 4.393248920871403174e-01 -7.659869192773872681e-01 1.048304387420277983e+00 -6.898529755071164393e-01 2.450938923028890271e-01 -5.235350230762392254e-01 -5.555087766415396366e-01 -8.894862822690762227e-01 -1.590720594392936116e+00 5.964162245884466751e-01 -1.323861919091104289e+00 1.975304312833670917e+00 3.151450226089151374e-01 -7.055971574356889597e-01 -6.876582150005619010e-01 -4.083822805587666860e-01 -8.761852310921490750e-01 1.004106649652526828e+00 -4.753321704699251526e-01 -5.193681637519419469e-01 1.185927618121233734e-01 1.130035080866239883e-01 8.220068319708584426e-02 -7.080111393754126015e-01 4.081912579760470505e-01 -6.063099907658180410e-01 1.930455939213529537e-01 1.409854351807988126e-01 -1.004576926920601299e+00 4.465530355252392836e-01 -6.880291334710483264e-01 1.154689683013875090e+00 -5.826479036240710396e-01 -2.695174870335002026e-01 -6.399625437915145154e-01 -3.264422300387219145e-01 -7.047556228599538564e-01 2.563255695718208438e-01 1.198336870155400913e+00 -1.006899675278436046e+00 -9.930721891564229242e-01 -2.885804756263357085e-01 2.117961440091030781e-02 -6.030966880038357569e-01 -1.973621383598084256e-01 1.948300118416572246e+00 -1.222854255388797107e+00 8.113756711268824695e-01 6.123351976449299405e-01 -3.748557084922841676e-01 1.938026410992365334e-01 -1.168209544857247567e-01 7.906950113451940432e-01 2.869242750707571288e-01 -1.681019980782751500e+00 -2.542173449703164501e-01 6.447835032537369004e-02 5.960196539296156448e-01 -8.796212030962467787e-02 1.412630569162018457e+00 -4.436953942964920183e-01 9.330600372491473782e-02 -3.517061511854930322e-01 1.730810476422695254e+00 -7.801855285737288037e-01 1.592195773890181298e+00 -8.979659158184244427e-01 -1.056421329999976955e+00 1.517493299048456423e+00 -1.086246436483293110e+00 -7.223337990915955631e-01 4.036856657444840568e-01 -7.046898582255542443e-02 1.099739999232303145e+00 -1.166465469908872093e-01 -6.035182847130408090e-01 1.560173061276018069e+00 -1.488805563258241538e+00 -9.783292676883623695e-01 1.100591094077062682e+00 -1.232847051812810291e+00 2.491978920091021121e-01 2.134917692657397392e+00 4.682302889167470616e-01 -1.633210183368769108e+00 1.405121276944812703e+00 7.654821408061840415e-02 -1.357881599235950976e+00 1.296676222343708718e+00 -4.247864260482360765e-01 -3.367843883186081855e-01 1.170651817484684498e+00 6.008306830588791003e-01 4.777539602499702442e-01 -6.434484940289258992e-01 -2.230855798897602327e+00 1.143362780310895443e+00 3.400438948369408076e-01 1.461036382316124871e-01 1.976926981050249055e-01 4.289492069034211430e-01 -1.096248522101995748e+00 1.986232283419421818e-01 9.262385503552298394e-01 -3.633751938111102198e-01 -1.745096478823858488e-01 1.134039365400324906e+00 -4.578550375059566302e-01 -3.544328655546598594e-01 -4.275174156479331633e-01 2.295005840474591552e-01 1.195519792501369860e+00 -2.526342523915620752e+00 -8.824903368100334156e-02 -1.114888656855287374e+00 5.195877384841249835e-01 6.420297237478691521e-01 1.833431365580160399e+00 -2.032969256347174181e+00 8.419651948023803012e-01 -6.432857188461502118e-02 1.532735318732019736e-01 -2.245564930782756319e-01 -9.820683070624670885e-02 1.285322458289847314e-01 -1.264272575482066507e+00 1.402261052668338781e+00 -8.828862712881937469e-01 1.075164064024150212e+00 -9.559872555472471722e-01 -1.094694940816040907e+00 -4.599264864571846190e-02 -1.868963696148629339e+00 4.172177801964727095e-01 -8.032288183426333772e-01 -1.283639677783033894e+00 8.208004584912381718e-01 6.773371886610923820e-01 2.894189523304988021e-01 1.083326176806402197e+00 5.248342216529358062e-01 8.101809919790646519e-02 3.547116501160825219e-01 -1.633167513195397325e+00 -7.322386423015336820e-01 2.178965631001196779e-01 -1.279478997363351356e-01 5.898755091933554073e-01 -4.906975662321973464e-01 -2.430760143222683578e-01 -8.907417636815706530e-01 -2.269963347011934029e+00 -8.624523087897543183e-01 -3.105391275311722432e-01 6.029710981716371876e-01 1.188831557395924055e+00 1.519988579719544708e+00 -9.355931171402744884e-01 6.606447975862452804e-01 1.346331888706755686e+00 -1.358434948931658282e-01 1.034676406702223161e+00 -6.076092664409075278e-02 -8.784409043840706310e-01 -5.413038370135947464e-01 -9.909359515896023485e-01 9.422506160100285744e-01 1.680544359143168132e+00 -2.923130437250046398e+00 8.436447311949170080e-01 -5.022147662322561379e-01 -7.704845112861691270e-01 1.291459227449896829e+00 5.775276535318971671e-01 -1.111356836673152992e+00 3.917584822975964665e-01 1.602820331475752313e+00 5.652294735203052811e-01 -9.751550638649831848e-01 -1.442505976672606161e-01 -1.848630439905713185e+00 6.953545645468291181e-02 -1.154543878449615507e-01 1.066479143902068660e+00 7.644786755099324260e-01 -4.101842176789194938e-01 7.943174366505362238e-02 -6.019432999631238457e-02 1.094739054898505204e+00 2.687342695481953481e-01 7.940810062231736799e-01 -1.988937464665862187e+00 -6.002814114613621577e-01 -9.712869178548371174e-01 1.116659815887316665e+00 -7.131555439826577913e-01 -1.057622582849883308e+00 3.386304070863179194e-01 5.809626856767743375e-01 9.826387441766433195e-01 1.227962449807622924e+00 -4.879757643146318546e-01 -1.363225925237619540e+00 -9.492996425398605442e-01 1.054833359131205572e+00 8.222217900269370716e-01 2.114277871017758714e-01 2.122464676248522419e+00 -1.732829467848896687e+00 7.701753730030939105e-01 -2.533753201472057626e-01 -4.986523899710251784e-01 2.038621487603549554e+00 3.190189378696847156e-01 6.892825198314532775e-01 -1.818823191612672918e-01 -2.297838035814558921e+00 -1.458435742762080600e-01 1.314681193565437445e+00 1.185592701037763819e+00 7.710581376549682231e-01 1.711671926643204555e-01 -1.494314686693075378e-01 -4.512571101484413871e-01 -2.168557931564047081e+00 1.394021919904877116e+00 1.529392339144642454e+00 2.059335057646148659e+00 7.112883742563709255e-01 -3.948700533368471044e-01 9.354884686953374162e-01 2.028937656098316111e+00 -7.223068060731804851e-02 -1.359096330662988183e+00 -1.688554356785502364e+00 3.514938150642583081e-01 1.616813958789415639e-01 -2.269497980912409396e+00 5.659951943599733637e-01 1.064777502839720835e+00 -8.921213890821291237e-01 -9.891315487631104908e-01 1.852141308741099390e+00 1.523303020581580736e+00 1.505756614370630908e+00 -4.605212154085931014e-02 -1.716652471435135663e+00 2.544534937757948256e+00 -4.653082712995318393e-01 3.127526976284380478e-01 1.530769606206344280e+00 -2.484000925165331386e-01 6.313025367720278558e-01 -2.988704527101740047e-02 -1.692310893191221466e-01 -7.147804365185386199e-01 -5.813863585007225110e-01 7.860109953086696910e-01 6.764592625389970193e-01 1.728965790801799018e+00 2.468582136170942021e-01 -6.385275311872522230e-02 -6.233094695872624103e-01 -9.055801119367226093e-01 -2.751866718737133177e-01 1.150472784604303689e+00 1.269338215517787694e+00 3.716093982858074268e-02 -1.058975759394304772e+00 5.365706163866542644e-01 -1.017450195600235308e+00 -6.761943859124203149e-01 9.942018281996836127e-01 4.937340311862887798e-01 2.342167738649740372e+00 -1.029629079661554369e+00 -1.103754999225950328e+00 1.069648317121439790e-01 1.533678022232400628e-01 -5.433637732354726912e-01 -1.277764058349065424e-01 5.557250214337317029e-01 -2.000897962258468610e+00 -6.722252771593618670e-01 -8.504121361159580061e-01 1.440807008685021096e+00 9.436391109751582906e-01 -6.050230775693780094e-01 -1.196984683847902131e+00 2.555833530879585980e-01 -8.343651356060833857e-01 -3.528942422329399697e-01 -1.120799971180045596e+00 6.196075870765889171e-01 -1.895856780730427738e-01 -1.329140999979563809e+00 1.045395878048547056e+00 -2.735695146787670007e-01 -9.371270057374119222e-01 -2.899107491272742698e-01 -3.294125395065237161e+00 6.151626278875892140e-02 -5.274517004829877287e-01 3.047036677484630474e+00 -1.750839314335202568e+00 -3.650598683839064579e-02 -2.568162838334732689e-01 -2.675100865150172313e-01 -1.867294231122499926e-01 1.112712812355725278e+00 -1.003519883366418286e+00 -1.114345890212992962e-01 5.085709764324332083e-01 3.206719520029291393e-01 -1.423264606659770504e+00 4.373727399663623894e-01 -2.265827812203919933e-01 4.627973671983338644e-01 1.727119637876830760e+00 -4.568634399117160183e-01 -1.719620509345687331e+00 2.895956351292041653e-01 -1.905980483699847738e+00 -9.583754073094681303e-01 -1.080300810663050171e-01 8.006015950479086207e-01 1.655138068585401800e+00 5.677437086413472667e-01 1.354882339109513278e+00 -1.088136553285933505e+00 6.496432082715205558e-01 -1.929030134272773811e+00 -3.964419429232875491e-01 4.240098054658921756e-01 6.695678476991943073e-01 -1.233539347657293950e-01 1.008875506996993021e+00 1.380601903356050819e+00 -2.882194131485504296e-01 -3.858294766064208070e-01 4.247633252490692901e-01 -3.562531608230812830e-01 7.374452359570836668e-01 7.249249589123509807e-01 1.419515838475919445e+00 -4.664855128848955368e-01 -1.028256225948950053e+00 8.498384095782902659e-01 -1.722078221840383019e-02 8.058255927810181740e-02 -7.893621472277653206e-01 1.856886268809316620e+00 -2.786822811589481988e-02 2.800793344476764091e-01 9.247371564234507790e-01 1.170357668604916190e+00 1.261037720684927921e+00 6.652017804137182466e-01 3.027261017577272950e-01 9.107515048387133660e-01 -7.692918224736865485e-01 -1.032118382499668696e+00 2.647100212674804651e-02 6.579767091763376596e-01 1.126398823285330586e+00 -1.161785150725566096e+00 3.157104584789988122e-01 -1.239217792768656790e-01 -8.981847415364204723e-01 1.070555688315862675e+00 -1.627619136091054963e-01 7.389538226245759289e-02 1.025708127116660845e-01 -1.003354524694495709e+00 1.069208938224030792e-01 1.045023787534973492e+00 2.045325046614076825e-01 -8.563710574996691305e-01 -6.679758576783776380e-01 -5.954904675371834877e-01 -5.548065122623621059e-01 -7.133808417145429681e-01 -4.777728926512861407e-01 -1.484812995265069491e+00 1.436272225189674234e-01 -7.906242118123800733e-01 5.008799088487712048e-01 1.380835524828872174e+00 -6.071111311427943580e-01 4.198092453480796182e-01 5.576148260049695882e-01 2.375633245927455950e-01 1.161388564332214823e+00 -7.797885089868809017e-01 -1.195042053952080074e-01 -2.209148323104628275e+00 -2.241712240851966964e+00 -6.704759711560110969e-01 -1.146834845718911033e+00 -5.171087165725216650e-01 1.025956623581566335e-01 -1.485942443980532435e+00 1.357097184147262547e+00 -4.528337241266862101e-01 -1.643873889956031231e+00 1.281882737183741794e+00 -9.215554408810858744e-01 -2.977646988210984613e-01 -3.093388122426151132e-01 -1.951377427483359794e-01 1.381561480233327588e+00 2.443683523551244630e+00 6.018841421538098091e-01 -1.205804583280722708e+00 -2.033791902822237596e-01 -1.717989099386887597e+00 -1.352767628655200616e+00 -5.938844440961908999e-01 3.388261189612666868e-01 4.561525747621670290e-01 -2.723580491007965287e-01 2.734453446148575953e-02 1.468793403471440939e+00 5.767420166831370709e-01 -3.609333291947710021e-01 1.206197855377318939e+00 1.128943504744507331e+00 -7.342552458093148937e-01 1.323120945359830269e+00 1.686017753989845325e+00 -9.970224363665010359e-02 -7.000473851572428519e-01 1.277519040384791138e+00 -9.316034127903298767e-01 -1.586636040078642562e+00 -5.456909196552311991e-01 -8.880932193903940952e-01 2.618125984764145264e-01 -2.736410223594555879e-01 7.842489949692807993e-01 -9.949359223438603017e-01 1.291282173102391795e+00 -3.946500078539568190e-01 5.090152097534196285e-01 -4.477856053625918764e-01 1.301973422702642269e+00 -8.616852976955428900e-02 1.373411224416576093e-01 -1.021028121235147967e+00 -2.552531436760820897e-03 -1.028724554896510712e+00 -7.087221294504157665e-02 6.775550731401523696e-02 6.118644513810325147e-01 6.838544040476222108e-01 1.262151372886068490e+00 -9.360073878905189604e-01 -2.107079922442988806e+00 -8.346035773521467416e-01 -9.662499712822744113e-01 1.112510043327132186e-01 1.162199555875162549e+00 1.428791424075665173e+00 -3.262671108828342770e-01 5.282449148741268363e-01 -1.345730689255137946e-01 -2.293601934407454301e+00 5.422716187910433527e-01 -1.252311121459420695e+00 9.957195828875166355e-02 -1.064235573446788985e+00 1.509107248893547082e+00 1.406235471095279355e+00 -5.596399019614907433e-02 -1.021706245922496370e+00 5.522833776658921806e-02 1.515380987004286695e-01 2.000507854919832074e+00 1.756194089445785700e+00 5.406115884211248890e-01 1.557770271633615478e+00 2.057613989065143201e-01 -3.615458112422561543e-01 -1.693025293623921179e+00 2.707767453255558010e+00 -1.573024238401666608e+00 -1.511272369281354555e+00 1.260665701888369072e-01 5.281374369827803728e-01 -2.027506260746431366e+00 -1.382963303518143894e+00 5.659759001701240022e-01 6.651388221981484328e-02 2.525517880864916354e+00 8.417077765297489300e-01 1.720090024651622918e-01 -9.427636030287935842e-01 9.995126964645488776e-01 -1.573358989990487844e+00 2.809628929383629070e-01 -9.182444284954079938e-01 1.501253205380298272e+00 -1.380179642969363352e+00 1.020862101441483594e+00 3.419341733297039387e-01 -7.556676736604738265e-01 8.922535565808606961e-01 -6.980926713162474151e-01 1.431224547257413660e-01 1.012762153221632655e+00 3.069869782184825868e-01 -2.143471515745201117e-01 -6.063458319915283612e-01 -1.228862081904181502e-01 1.178687728449138383e+00 -2.055672112008656072e+00 -2.930152125455386392e-01 -2.023049691703557862e-01 -8.415439419125879672e-01 -6.779535304381864025e-01 -4.733381721729297276e-01 1.050680390681510534e+00 -2.639431228759548873e-02 -1.485494516454525460e+00 3.538594169928271915e-02 1.071836785622271027e+00 -1.224844810435634229e-01 -1.271386277525315134e-01 -8.822756252706112079e-01 2.606877993563821300e-02 -1.436401676914506875e-01 1.732003292649963999e-01 -2.025207347467973928e+00 5.199716004058954621e-02 -1.354066822814937177e-01 1.444979335282074562e+00 1.387036484481218634e+00 5.206226135585401149e-01 -3.935505213049972917e-01 -1.120264115701176344e+00 -1.116556360400899450e+00 2.478440875324690040e-01 1.090162188803219578e+00 1.670871835195033572e+00 1.482023400602461294e+00 2.419419180814146031e-01 -1.494125538787098029e-01 2.025831607752066610e+00 1.002169821053845222e+00 -8.433752573150449239e-01 1.671770784653922481e+00 -1.590112680268891854e+00 -3.149124445316709986e-01 7.981088798648861005e-01 1.765967283697335244e+00 5.273171320680151153e-01 5.280561184815545372e-01 -1.765999991241991474e+00 1.480961829296725485e+00 1.372004244717633048e+00 2.160501431979947817e+00 4.406863600790377096e-03 1.384403407711630063e+00 9.476593852827422948e-01 9.190203477597829185e-01 -2.135867505880116646e+00 6.069934469256351717e-01 9.119715369720460263e-01 4.970569264218498429e-01 -1.180524797841939755e+00 -1.058102257847145650e-01 -9.382130534064182514e-01 1.403686316452210203e+00 1.384716201738149133e+00 -3.178579301713814476e-03 1.626716221271877316e+00 1.956223355366867978e+00 -1.497360439565340873e-01 4.975213873924094754e-01 9.182207635246779631e-01 9.331661668813076016e-01 6.966428620857229026e-01 3.493584655557314123e-01 -4.420443054673536820e-01 1.527172023684407298e+00 3.661292301571296703e-01 -3.925273508114068832e-01 4.102527085272076879e-01 6.591196453485660411e-01 -2.278186229071520741e-01 6.234072544927049542e-01 1.238550782517032989e+00 5.002184664813854598e-01 7.810543931848823451e-01 -5.214531408712608229e-01 1.362573893287924165e-01 1.840900285050099505e+00 7.759536313342201286e-01 6.795083042419951536e-01 1.038880443190128844e+00 -8.397106956362279107e-01 -6.668386284470853020e-01 -3.443365587297986252e-02 -8.437294995313413537e-01 -3.372510831808221421e-01 -1.013065612624675760e+00 3.666874667346602945e-01 6.634912202416194393e-01 -8.752463256225444521e-01 6.961938385590800138e-01 -1.201582392867082794e+00 -1.255656557876253299e+00 -1.083696187689106694e+00 -1.317903198666224629e+00 -1.569149006629499743e+00 2.250366681667468616e-01 -1.424780038143861338e+00 -9.895168303686753264e-01 1.464557474763555467e+00 -9.076779566015301670e-01 4.714537967070413921e-02 -8.400263300739532202e-01 1.455057627506048112e-01 6.972094231199028602e-01 1.156559605228319326e-01 2.945326805050946795e-01 -4.232276194643213030e-01 -3.543698979995940079e-01 3.911017633868949656e-02 -3.927436668745858395e-01 -7.957822321926474318e-01 1.353111299458843730e-01 -1.282224435432717802e-01 4.005295408799319778e-01 9.944090676481524005e-01 -5.019268420646297857e-01 -2.554440493500094722e-01 -1.931995975455774950e+00 2.424946380171830174e-01 -1.336277001640265194e+00 1.391614732012013411e-01 -1.364440511582496907e+00 -1.038669940547521042e+00 -8.152342553991120955e-01 2.495510194350403221e-01 6.452363671702445735e-01 -9.168810971390560782e-01 5.806274174108544406e-01 -1.092873770023157443e+00 7.780078307579956221e-01 -4.525670864415437533e-01 3.355103625128548206e-01 -1.621769134526839462e+00 -4.449460187713822901e-01 -1.559851322725319456e+00 1.312340900554226142e+00 5.706351171333587935e-01 2.689487077850520880e-01 -5.642372882607618600e-02 -3.427486154927795181e-01 -1.345450086955909841e+00 -1.053872730108443179e+00 -1.593395528012355289e+00 -1.644996446285816427e+00 5.521809462165230276e-01 -5.425688763909741752e-01 1.078452562248420232e+00 3.428748959914218464e-01 1.074339093808621248e+00 1.528601629533293815e+00 1.613265851970310250e+00 4.794952968864529819e-02 8.842931885654135016e-01 9.741985577315561695e-01 -8.113420516828689921e-01 2.941160259711377706e-02 -3.459024067442505457e-01 1.633449555770612460e-01 1.818932563328439000e+00 1.521977195203270683e-01 -4.896614459452818813e-01 -3.182622594349830969e-01 -6.398443332919163673e-01 9.450898349971261769e-01 -7.285213937101360226e-01 -1.176309253742497951e+00 -5.886917129706088492e-01 2.874207231030168064e-01 3.048672216194353579e-01 -2.780782809872238692e-01 -9.287999331153016236e-01 1.859428519854150919e+00 2.271885066650342289e+00 6.522597077783367503e-01 5.159588289128194116e-01 -7.697852564433013689e-02 -1.251778285378819744e+00 -3.360863002457494808e+00 -2.772454113485745553e-01 1.613206138992965000e-01 -1.537584537285496267e-01 8.039773634971661975e-01 -1.013714171475600112e-01 6.742583898796998820e-01 8.981802351723687794e-01 -2.269269676206580044e-01 3.381079704560419064e-03 -1.726832833023652425e+00 1.616697375277449167e+00 5.543177979891288354e-01 -2.383145720926276578e-01 7.920700284295886240e-01 -5.363945073855224122e-01 1.644845312930818038e+00 7.134982734691525108e-01 5.410918232968790764e-02 -1.316494765647004961e-01 1.072804880041859033e+00 -9.534427614206054669e-01 1.368420620001833399e+00 8.910410544006478473e-01 -2.156772839317471768e-01 9.322341489628042099e-01 -8.902326984008264443e-02 -1.074086797183942066e+00 6.418211749107556319e-01 -1.861517351718313396e-01 6.732116601551754176e-01 1.272316136773224970e+00 -8.090264316647590714e-01 -9.086218984308079838e-01 -6.323129464773056263e-01 5.219213969610152493e-01 1.069514860251920441e+00 4.553828962766279242e-01 -1.392634951221172201e-01 -1.455599286005301862e-01 1.307459020138803218e+00 1.746271046889665390e+00 3.147777433709584294e-01 5.441760703056764958e-01 -6.066908120677548810e-01 -1.193594183461421210e+00 3.958331682480193958e-01 -1.850306529540912903e+00 3.710577792352766358e-02 2.169696142339378742e-01 2.061076925480056013e-02 3.509068469676734914e-01 -1.605486647840922432e-01 1.821895806802382722e-01 1.084337457873730148e+00 -2.173296614911617852e-01 2.423546212526943577e-01 1.254314039603039443e+00 5.344029615340816219e-01 -5.191649551847542510e-01 -6.273011815533569013e-01 -5.649231139856250028e-01 -5.387112157845812543e-01 -2.846162620741051197e-01 -2.896229176208530154e-01 4.556066272599049727e-01 1.245872718126669776e+00 -1.093467766241036782e-01 -4.067074932285529854e-01 1.211204177173061280e+00 2.626819292138706241e-01 1.119903641135146510e-01 9.909197170975801994e-01 -1.062711163123436497e-01 7.612392795839221238e-01 -4.074931769308812179e-01 -5.191108765539399483e-01 8.159320006941656045e-01 1.174329315732083767e+00 -1.272054198028700123e+00 -3.952948157236243487e-01 -3.692791279073344146e-01 -9.233013536506254892e-01 -9.324617378208944762e-01 -2.154572573916185146e-02 7.779016181296894983e-01 -7.709550550652146672e-01 -5.568446872368354450e-01 -2.610810519254000983e-01 1.822846625658615105e-01 -3.124003022785722949e-01 -1.917065685928509011e-01 4.795134389938663366e-01 3.764823722600550426e-01 -1.699814746924149578e+00 7.311185052672838358e-01 -4.965198382171566727e-01 -1.398276595772045106e+00 5.755951398289242960e-01 -6.768128596153762944e-01 -6.810501531578971868e-02 8.383360182588435183e-01 -5.931729741008475720e-01 -9.365115988730253749e-01 1.019553188680783068e-01 -1.511107893300996485e+00 -4.937746290688154183e-01 7.745178650643727396e-03 -5.770189474338481839e-01 1.018415665681108973e+00 1.708065786609879455e-01 -5.942521958301103524e-01 8.006903087857382140e-01 8.709870104993531204e-01 -1.790778609838853397e-01 -4.284335750214409155e-01 -1.515339870003014344e-01 2.244471812765271856e+00 -3.669054244523807240e-01 -6.536547992932030260e-01 9.169744353043305374e-01 -1.610328725530741689e+00 7.848336164928437775e-01 1.328703463211879099e-01 5.135549424072402003e-01 7.057646802542466569e-01 -9.273265264627631455e-01 7.070522083252787082e-01 -3.516586754954267868e-01 2.561984914208567665e-01 -6.111508589043004314e-01 -1.536191248862779801e+00 7.840889121086568048e-02 1.717049895940112814e+00 2.960140382810608206e-02 -1.213200506343808271e+00 1.081497618760196566e+00 -6.017563551781984071e-02 1.200538447982327561e+00 -1.177561605709893211e+00 2.219841870703198605e+00 -4.456823644457543754e-01 -1.054362807102384059e+00 1.232810267172844920e+00 -1.403920717576406574e+00 1.229378357678475808e+00 -3.042396587371559713e-02 2.815150709013077360e-02 -1.259764629476242126e+00 -5.058194739419070718e-01 1.018899357438726838e+00 -1.265312740778659295e+00 6.823880078343347311e-01 -1.463175148369492695e-01 6.661274208488198179e-01 5.072247461384862266e-01 -1.119580058439884757e-01 1.065291506203243532e+00 -1.053177633336444652e+00 -2.587452833830970467e-01 6.553341626070048331e-01 -3.048977253930438280e-01 -1.980891934529055709e-01 -1.302630032660328840e+00 7.764196601506835604e-02 2.137664862049194703e+00 7.080147960239450144e-01 -6.273062338912706037e-01 -3.195593120329305314e-01 1.527823547210518607e+00 6.179668322020964721e-01 -1.687867503808295200e-01 -8.425218399661799085e-01 6.823607846322429227e-01 5.703222510272849544e-01 -2.945359586261341533e+00 -1.428456892023308500e+00 -1.447846307390143750e+00 1.227623861469000044e+00 1.238794377298146066e-01 6.008572111569869811e-01 -1.566719702046718510e+00 -5.700249198303273257e-01 3.015966201185707463e-01 1.265161059136437949e+00 -5.153364874507178062e-01 1.373266189881627852e+00 3.737080828327099535e-01 -7.764764327518633991e-01 -1.742158192879551815e-01 -8.906330765404357752e-01 -1.157698958080422891e+00 -2.294193772687102562e-01 -2.528594554042358666e+00 4.794047151032475584e-01 -1.647208392260296472e-01 -1.405736547052606200e+00 9.874416977688683650e-01 -9.124149852478437017e-01 8.263049986339915387e-01 3.167779433777226372e-01 3.784381633970951286e-01 1.639803040211930130e+00 -4.045321668189361120e-01 -2.628032380551095781e-02 -8.189106935342318483e-01 3.387374548056907853e-01 -6.459384783713892353e-02 -4.773061639811554957e-01 2.652300722020560109e+00 -1.744191463991353885e-01 -1.889595280931813670e-01 1.587101698977011699e+00 -3.262954178185245024e-01 1.183925613536970234e+00 1.404857945641105887e+00 -1.739479961164798194e-01 -6.066852775657068930e-01 1.613371759060707511e+00 1.124173297675542110e-01 -5.291461343620559310e-01 -1.739563614400173375e+00 5.843410360175902429e-01 1.432623092108412967e-02 2.573424050531542218e+00 -5.670583986421838807e-01 7.374147249332699827e-01 1.577871957152257698e+00 -6.922196701973822863e-01 -4.359662057642277877e-01 3.817357372511867020e-01 1.273929255963950347e+00 1.840216333906332213e+00 1.080256633423155588e+00 -9.574810432287079731e-01 -2.614576182734471566e-01 1.366302994957028782e-01 4.042677104445429603e-01 -5.138014944609159418e-01 1.696204188030062010e+00 2.066743491657059006e-01 -4.046283135315388302e-01 5.094386910867971796e-01 1.155946719497589426e+00 3.331541725233245765e-01 -5.908804827695420814e-01 -1.573279870783012679e+00 -4.771869839623725795e-01 2.837825989317113717e-02 -5.269533298222340845e-01 -8.622175822288233871e-01 6.729168175987902956e-01 5.924805751325969982e-01 7.391802646791447717e-01 -4.268222413235027712e-01 1.332119623600016123e+00 -3.855769018054188146e-01 7.228901067105637512e-01 -1.024971303643291032e+00 -1.221472761098527871e+00 5.502928437749637913e-01 -5.968712835698348762e-01 -9.938458524983022624e-01 -8.319922092891873788e-01 -1.196492580571344222e+00 -1.189204558452917171e+00 3.088015404390158092e-01 -1.339438364341080101e+00 4.956743894343520335e-02 1.057548956040624821e+00 -1.061112228933173585e+00 3.388107232881848452e-01 -9.443218341305732455e-01 8.476747655755737521e-01 -8.716007302992051162e-03 8.362751981083562658e-01 -1.371888082681226528e+00 1.967212833445807496e-01 1.483254414092921025e-01 1.766686282253353779e+00 1.200650793988998544e+00 -9.354921050171240149e-02 -6.206832388920720950e-03 7.154740405503686729e-01 3.852867337474326637e-01 -2.483039174933917792e+00 -1.897878791623163197e+00 -1.221000942353117402e+00 1.202495374927182503e+00 6.085977258273205237e-01 -2.107967728090652804e-01 -3.564906585981852949e-01 -3.312144032214839329e-02 3.291778974335295427e-01 -1.261903784908010140e+00 -5.923666559105252860e-01 -1.323175867059991129e+00 9.944884223284798652e-02 -1.629464203926569432e+00 -7.651314531795241347e-01 4.918002446314741483e-01 -7.654666779277741195e-01 8.134741258006346065e-01 -2.282200793118262933e-02 1.021908365993486889e-01 -3.309867374819361885e-01 6.073159928281932629e-01 -3.865748341686726097e-01 -1.795695283678330867e+00 1.652916882318679059e-01 3.011454621915559682e-01 1.541555429808493916e+00 8.520306040570836403e-01 -8.290245758053667036e-01 1.293448676997963398e+00 -1.679762483138576680e-03 -3.193425448396395305e-01 -1.457470051441623893e+00 3.371258583888190885e-01 5.741634528515890956e-01 -2.011531877773130361e+00 2.481886518145199894e+00 4.266551004549133941e-01 -1.775017110179748725e+00 7.192923870756008364e-01 -3.647904081942884846e-02 -3.906408205651475951e-01 7.087803678727123968e-02 -5.520577059525907382e-01 4.305882369708025070e-01 -6.550093651375734627e-01 4.447764391799127748e-01 4.649469900484620166e-01 -5.568999074647430769e-02 8.536022234672223652e-01 1.344407961435527099e+00 5.485494675169060308e-01 -5.789699297209193185e-01 2.526976630441454486e+00 -4.531852432848414436e-01 1.703191867668349957e+00 -1.218693794460346425e+00 3.451157712207787442e-01 1.528504926045842094e+00 2.200529063035157884e-01 -8.150842970614712302e-01 -2.942281885987691470e-01 -1.230041273994376683e+00 1.156786532106486964e+00 2.207419641724917003e-01 -7.066377798790749454e-01 -6.509388856917681654e-01 1.341353339582669335e+00 -1.821055409759485821e-01 -5.306139400062666045e-01 1.410126326145590525e+00 7.384778070899312707e-01 -1.017939244938397270e+00 -5.041496883620710800e-01 8.703179400167408986e-01 6.591863518603213734e-02 8.783948442157472059e-01 -1.949173228357684140e+00 2.166130777149664066e-01 3.652260528248959526e-01 -8.603443334741196491e-01 8.480740547731057122e-01 -1.734107452739803046e+00 -2.343914953671364099e-01 -3.314478580736488489e-01 -1.586681521450185484e+00 6.165453784333739806e-01 1.066351283580238896e+00 -2.317706343434220717e-01 -1.089131274738661448e+00 1.565871264567748611e+00 -1.443890286186876981e+00 5.954791035656166187e-01 -1.444714505464702814e+00 9.330592536034616469e-01 5.476341518092588123e-02 4.058528776111667846e-01 1.477095749047286244e+00 3.306551357277616732e-01 -6.667292833621006887e-01 1.768316112495554426e+00 -1.340787926649630313e+00 1.222836545742064462e+00 -1.306730091443475184e+00 -1.704900655205637827e+00 -2.987263064471964658e+00 7.554573705167078046e-01 7.572870887606213408e-01 -7.595982083353098879e-01 8.127942648361370370e-01 4.204962014876901383e-02 -1.282048650557022107e+00 -8.773383144695590108e-01 -1.001953486432767937e+00 7.674671357778538316e-02 1.529660848433368470e+00 5.405986558604105596e-01 -7.941013096926976544e-01 4.764806849192755600e-02 3.339309596603805552e-01 -1.410776394771044773e+00 8.036948456621249015e-01 1.202070513487576875e+00 -1.572948969001891850e+00 6.949623775268009007e-01 -4.184638033588966022e-01 7.385343342560205526e-01 -1.730437104755618627e+00 3.093985476093413789e-01 -3.638603745295009295e-01 4.323998077502479442e-01 9.619005952788049763e-02 -7.816585625568507334e-01 1.035527121330528155e+00 9.511228683137569195e-01 1.893562195727801489e+00 9.439589131139064504e-01 1.038792761235724837e+00 -3.523875462016321652e-02 -3.359045580546751175e-01 9.945165780999019045e-01 7.476584318985408928e-02 1.927058582190862790e+00 1.327550704024059947e+00 2.797873804818372043e-02 1.731384963566922508e+00 1.289146215133259554e+00 -1.342609106040572320e-01 -2.747268321090133303e-01 1.563397918647906559e+00 9.555488573390467089e-01 1.237598265388358404e-01 -1.176355796654658281e+00 1.605079374665330239e+00 -2.122999556902014154e-02 2.082717104435883593e-01 -9.482313480901005676e-01 -5.893211067108694579e-01 -1.691145296773417239e-01 1.311891950592994016e+00 4.434620963839798757e-01 4.721348162122624426e-01 9.827150259327201987e-01 5.576988958101782856e-01 7.941076774479378653e-01 -3.410294959439744700e-01 -7.809678598578124742e-01 -2.939006752899264718e-01 6.265112957265558391e-01 -3.090582251313462869e-01 2.168080361968253711e-01 1.861820051095529172e+00 -3.007291784547406685e-02 -5.721934085337749831e-01 6.899428696703007180e-01 7.575287922510937078e-01 -3.027909209890830219e-02 7.287856844746029017e-01 -3.611153563642927611e-01 5.385814912540239918e-01 1.566651907723846326e+00 -1.042833873121796096e+00 1.070531441094817904e+00 5.716892530043430343e-01 -4.345087100921153911e-01 7.088409771507521162e-01 -9.729728907952924777e-01 2.818771207755550456e-01 -1.564867023870113893e+00 1.082938202984593534e+00 1.500394145897019083e-01 -1.592433160852674001e-01 -1.922536773466332782e+00 -2.094335566118933900e-01 5.569139323689031862e-01 -2.001343608072853053e-01 -1.091940571510879643e+00 2.574212254504756325e-01 -3.571416110937556954e-01 -6.956153622928330504e-01 1.699549001420719851e-01 -4.370140671425025714e-01 -9.416335103632311743e-02 7.275188164856332129e-01 1.030784434710857012e+00 1.913912541359820141e-01 2.020476532142300385e+00 1.640384255177277817e+00 5.907375800471269534e-01 -2.850033798054293355e-01 -5.886762159314747889e-01 1.627246540250509854e+00 2.288578795142276689e+00 -2.131235252584232354e-01 -6.226123287894407277e-01 -2.538467521017098161e-01 9.161582813431926597e-01 4.200947254930331720e-01 5.193291531575292552e-01 -6.780108279190497633e-01 -6.395864876732313409e-01 -1.457057929257016049e+00 2.925256709583615722e-01 -1.752197482768004522e-02 5.167153680758730383e-01 -3.470673884811495968e-01 -9.290879168404181376e-01 7.154402583980293828e-01 -9.329634647340272480e-01 -1.600577864765932778e+00 2.237755659342717876e-02 3.991346733037911543e-01 -9.457295997657265696e-01 2.823626772753324854e-01 1.158277173348057687e+00 -1.421373812209029142e+00 -6.171909551595670118e-01 -8.468595492344118680e-01 -1.130226056745814445e-01 9.012010062045772152e-01 9.010533665900382072e-01 1.365334380854510199e+00 9.967434579607363787e-01 -6.821703391879725409e-01 1.374904160113883389e+00 -9.414568796217279156e-02 1.520565140230617507e-01 -1.374302694777475464e+00 -9.956247434236348282e-01 -1.068139109635473316e+00 1.326354291017945330e+00 2.268845023176446207e-01 -3.914879265291289490e-01 1.518549315182141646e+00 1.638966868966102108e+00 -8.471878275837789740e-01 -1.394941282688298700e-02 1.732269472781878150e+00 -2.028605236651538357e-01 5.653192742565779083e-01 -2.099684148266232064e-01 2.122453483460286172e+00 6.030461804500547585e-01 3.621001136099120110e-01 -1.427384805271937784e+00 -1.269510636472354070e+00 9.069602136123197100e-01 7.943395856922436105e-01 1.707996934057875560e+00 -3.172885799072214241e-01 4.503459290545884786e-01 3.076468635485283265e-01 -7.841167964999373741e-01 -1.763708839348295254e-01 -2.573957317577086346e-01 -4.111777176104380871e-02 -5.847712058570837534e-01 -1.975417743611954435e+00 -9.354416240539011884e-01 9.329134268395482543e-01 5.857165074260058946e-01 -9.439419427521911210e-01 -2.458447403446243351e-01 -4.149604762747215458e-01 9.811014727234176336e-01 1.788882707861721322e+00 6.815117399544441401e-01 3.057232783888951255e-01 -1.060976034340939053e-02 9.361986769801445840e-01 -9.297960163819805890e-02 -4.416718306364071922e-01 -1.866075857424025042e+00 2.397671191853108785e-01 -9.448896897396613648e-01 -3.726989462032901379e-01 3.058448709169265256e-01 -1.662193561663555696e+00 1.980553107484548381e-01 -1.509394095658283641e+00 -6.516996152508321150e-02 -5.450153414405304320e-01 1.270200480168379165e-01 7.225347947454813236e-01 8.425692270070490597e-01 -5.545396413643290945e-01 -1.448052831076063862e+00 -6.039311225762543645e-01 4.058421093969765692e-01 -2.461990244612267009e+00 -1.350024978449190005e+00 3.249823462630481163e-01 5.796363230783494469e-01 -2.029017676435872219e-01 -2.678613185793570217e-01 5.242550202230816109e-02 -1.856142860193354505e+00 -1.203296226041507433e+00 2.258815786013111393e-01 -5.039696963491053783e-01 4.165442403533147764e-01 4.481127729850410968e-01 -7.028401637339963814e-01 7.853109576706884809e-01 -3.894208647800535550e-01 1.236094492473338136e+00 -1.414813158552514105e+00 5.653286611538256290e-01 -5.956607762200879508e-01 7.721592761297634278e-01 -1.127671753425852685e+00 -9.956587916902284174e-01 1.218154316477103594e+00 -9.258452858658422491e-01 2.692562820207254903e-01 -1.433809912187951896e-01 -1.879779015599865044e+00 -1.268682650742873230e+00 -8.262031218965856239e-01 -3.280133931867032504e-01 8.779397418761252236e-01 -1.377773568279123895e+00 2.607526207217659708e-01 1.933341301571737669e-01 7.454013204449003727e-01 -6.181239631214481278e-01 5.168717456800485666e-01 -1.928675242444712890e+00 -9.269859219295023545e-02 -1.893558323466972004e-01 -9.231643028625681202e-01 -5.387618717742610475e-01 -4.527609279532031072e-01 1.562618030177295447e-01 -3.863095082764373966e-01 8.455593178544529298e-01 -9.110135344688461423e-01 7.551155707375054593e-01 1.810715096457869711e-01 2.003806047252470190e-01 8.900402806272841305e-01 -6.204511662989254939e-01 -8.559263261547970236e-01 -7.022475744024171407e-01 8.086317918881148481e-01 5.514127047342994858e-01 -1.051634853403990572e-01 4.042946929170244119e-01 -1.116062184972129057e+00 -5.657599812445490012e-02 -1.177719950392002835e+00 -2.138019355048540238e+00 3.775474254378904937e-01 1.255980629452544184e+00 9.110631337793412277e-01 -1.390276262189235723e+00 -5.685800411987177450e-01 -4.558541291834239395e-01 1.180716477788819274e+00 8.600749103815841234e-01 -1.354537052521791463e+00 4.591120039844980294e-01 -2.889855143828452544e-01 2.909443092636235240e-01 -2.202883505677599718e-01 -5.209398538670765300e-01 -1.708417950388274376e+00 1.618277452980226405e+00 1.404234382041879003e-01 2.794294821950320529e-01 -6.605183922305886135e-01 -2.270751252326051794e+00 9.825987543431442539e-01 -1.157793291488933729e+00 8.731900951501379016e-01 1.548593122310205628e+00 -1.956617839582782237e+00 1.036233275448585234e+00 1.101131307430349926e+00 -5.735753313981410972e-01 9.748378184444797534e-02 7.966695497817549709e-01 -6.508914172745564053e-02 2.278748970318261513e+00 -6.619740495343751085e-01 -7.582451130475517109e-01 -1.059414878025432660e+00 9.306761960728003880e-01 -6.357794295252721106e-01 -1.643177265864278758e-01 -9.873045244246287933e-01 5.829987940917463751e-01 -6.075077347740619471e-01 1.443199583924065887e+00 -5.722211035182098726e-01 9.752414861749635344e-01 -2.549019679325342791e-01 -4.999958275611137704e-01 6.825031593871178082e-01 7.297736279037127238e-02 2.220924722511793958e-01 1.354362499241996032e+00 4.612506634895304214e-01 1.419142492093684815e+00 1.552681716890795371e+00 5.241453283644730288e-01 -1.295767282323870395e+00 -5.358172362056917888e-03 1.668776227648538057e+00 -1.748639077369435135e+00 -6.091545910302335054e-01 -8.451348345206914914e-01 1.607032465068574334e+00 5.473534279714840078e-01 -8.258689753229317976e-01 1.535931759471982350e+00 -3.678771412289381926e-02 -7.513532850219722947e-01 1.374083011974608082e-01 1.979118047737796759e-01 7.553790817298615679e-01 8.121489983414988956e-01 3.787428874148058289e-01 7.595233605709078573e-01 7.129099622186424456e-02 3.927656414515358629e-01 -9.099658276222398756e-01 -4.273095568579447501e-01 1.882835867667197016e+00 -1.046999778182918783e+00 -1.535512107348197874e+00 1.172756880327096018e+00 6.886624912906723628e-01 8.840888500413881523e-01 -6.005532054516342644e-01 1.300980335865077997e+00 4.918705262971995174e-01 -1.030400523631249232e+00 -1.656751944637548934e-01 1.073010310198475370e+00 8.373129934571260646e-01 -1.308861826677375939e+00 2.271279070342634154e-01 6.124160918064274206e-01 1.204596696248786625e+00 2.034991791242194703e-01 -1.044903644871952197e+00 -2.018494579612185813e+00 1.011189211741817084e+00 -1.884814813964533486e-01 1.116571863191516245e+00 6.366847560856614407e-01 -4.711998274432938061e-01 -1.918477289664995977e-01 -6.240596439627803527e-01 3.192851092750960129e-01 -8.724351807990322616e-01 -6.231452952060257955e-01 5.370918790127633402e-01 4.155674436736558897e-01 9.189411856920980115e-02 6.614156157868971153e-01 -1.284231874737076007e+00 2.804773027747657355e-01 -6.789303482264200107e-02 2.787129739398340744e-01 -6.539775723231969762e-01 1.586170929848433053e-01 3.839714640923002076e-01 -3.759098985766492484e-01 6.830768539719429544e-01 -1.411524983899367820e-02 3.954566594220458309e-01 -4.241028691887276936e-01 -1.005583365573003096e+00 -2.014698686093389313e+00 6.838789922002430632e-01 5.747943212045892869e-01 1.491762262585840659e+00 -1.729878289470535568e+00 5.065615697448381249e-01 -5.079752811153279701e-01 -1.287029136461567969e-01 3.466689598860248078e-01 -2.871432447972821489e-01 -1.577108869524716406e+00 -3.354006318662933195e-01 1.601224827209056345e+00 -1.545567025970777220e+00 3.890545703303733838e-01 -3.405683511114080964e-01 5.716534684102917430e-01 -9.642106887759002154e-01 -8.250666110664488517e-01 -1.820438072866715329e+00 9.420493243300447350e-01 6.291069206949146952e-01 -1.298304809743681121e-01 -2.089756847237579651e-01 -1.237629132206049976e+00 1.047136765709738127e+00 -1.907111081371215267e-01 -3.377599504098503513e-01 -3.094884932902681185e-01 -1.081803156805444699e+00 -8.256859395632126786e-01 -9.417111022488685590e-01 -6.400161723891583110e-01 7.359106313621021078e-01 1.025276989430638386e+00 -2.437556108025628276e+00 4.542651940830997326e-01 1.109313497328753062e+00 -9.685016211271441078e-02 6.708485912562561770e-01 8.958254008543665714e-01 -1.225500176622809745e+00 -7.955935801554709919e-01 -1.026340700725515281e-01 4.773741280343633542e-01 -9.863471404931848374e-01 -2.384710509780187393e-01 -1.052820075336031946e+00 -1.541045449443418924e+00 3.751104544763349535e-01 -1.727849949753485603e+00 5.350507451003284620e-01 -8.595767273152264687e-02 -1.845344632995003231e-01 1.911117272777921039e-01 -8.807337997836397481e-01 -6.703902417152950433e-01 1.950408173797966993e-01 4.083661916822419746e-01 -8.539155227964227018e-03 1.731304752241654477e+00 6.270573574563903518e-01 -8.794689970852987981e-01 1.141395071118120441e+00 -1.099166120781986722e+00 -6.148696139470383182e-01 1.513177976981487038e+00 -7.374462427694056244e-01 6.067467644965540696e-01 -2.343803383578737243e-01 1.302103377406954365e+00 8.505931885663581271e-02 5.769721284082161838e-02 1.894699503939929475e+00 -4.032206023144004892e-01 -1.970143669261295694e+00 1.269828637248236136e+00 1.367338472113102554e+00 -1.507885201610032588e+00 9.228375087326112780e-01 4.445824979781765607e-01 -1.402051389541768556e+00 -3.110615028768562440e-02 2.107526124786520683e+00 4.275911924054772162e-01 -2.255117791907557123e+00 1.705688800032276964e+00 1.050334299509140049e-02 1.304850536968534813e-01 -1.056305983903139234e+00 1.411918177319581247e+00 -4.261006595500686500e-01 -3.380839314818969710e-01 -1.425242459237309189e+00 8.181150367323869466e-01 6.574712236705112511e-01 7.854846885177919624e-01 8.494346206307282765e-01 -1.722492023574031528e-01 -1.941879436374764067e-01 2.293865158250957492e+00 1.373689068748172648e+00 1.028421580203393360e+00 -7.826145217491846662e-01 -1.315139423199364888e-01 -1.046189774134324457e+00 -6.459961762377329775e-01 -2.687621639620112024e+00 -1.420467747277164960e+00 4.438878012158696262e-01 9.119536572331313762e-01 -5.955127224229563865e-01 -2.394823430133755648e-01 -2.537310509716187990e-01 1.263233545499594879e+00 2.221946951349310362e-01 1.094569199648450564e+00 4.576699191474090656e-01 -2.469348932366254079e+00 -1.938562220377514356e-01 1.195924354923645794e+00 -2.439771805285842754e-01 9.334932533842720259e-01 -1.097362951980893064e-02 -3.398289820387881410e-01 3.653211864766316985e-01 -9.099367574437987327e-02 9.140595360258952917e-01 -9.249940598677439674e-01 -1.837853921455009365e+00 5.162309417051288291e-02 -2.164782453104187265e+00 1.933581082306340848e+00 1.161210545387388882e+00 1.231259744249012078e+00 -2.676573939786414669e-01 -6.797449346808658310e-01 -2.351038717413197476e-01 1.284202872995194422e+00 -3.220963009516781828e-01 -1.474152870163811357e+00 -2.825755849078604581e-02 -1.127151555510713887e+00 -2.171997751322694015e+00 5.320516152728513859e-01 -4.306413575326594745e-01 -1.949647421321932805e-01 5.409732738319114054e-01 -1.494769872004507449e-01 6.327226821918996436e-01 -4.733371997134815934e-01 -7.724756955199459929e-01 -1.528066281317884911e+00 3.197685171038392449e-01 6.910763471496385035e-01 -7.387822906961196701e-01 1.107769591957569633e+00 4.743789819723095436e-01 1.749161951710271223e+00 6.316602951806796762e-01 4.953657448208328984e-01 1.532350512115993491e+00 8.566659746233348249e-01 1.662822651092498605e+00 -1.170726147865723155e+00 2.773309049980725582e+00 1.855883309255376423e-01 1.571894917061410712e+00 -7.573359305752451753e-01 -1.331777864435887748e+00 -8.564175561668709025e-02 5.613078342831522294e-01 -7.240313011765100448e-01 8.442473121688681692e-01 1.820427264888579089e+00 1.108747157772332903e+00 -1.397920387504434370e+00 -2.099442205217442736e-01 -1.657418318895341969e+00 -9.731518717676640451e-01 1.639625092479382484e+00 -4.539543918207019080e-01 -1.578539781850240464e+00 -1.695313717434081546e+00 3.033575303561515835e+00 1.245435156985145619e+00 5.629761885147949174e-01 -1.112844222295087393e+00 1.662238535383075311e+00 1.244046468492404411e+00 -1.512005458608271180e+00 -8.293851120369932772e-01 -1.983323778410675420e+00 1.710054459359533485e+00 -1.392963947940026870e+00 -8.662758529920556727e-01 3.175784964658291409e-01 -1.378394068223965929e+00 -9.644340068574134284e-01 -1.563042624538513392e+00 -9.818127725918806004e-01 -6.245052621576904217e-01 1.420422881428209383e+00 6.216765928797191032e-01 2.521498709825416643e-02 2.836442149647926819e-02 1.848227517703197875e-01 1.443054460906095349e+00 7.804374296146701084e-01 -8.281669323429520224e-01 -9.874170880583491572e-01 4.351170147654594977e-01 -7.475165596134900614e-01 -9.159850465534924435e-01 2.494990195283905532e+00 6.300891269075737933e-01 4.314690784689514391e-01 1.193102343224306416e+00 -3.105699032634030854e-02 8.896534310428440007e-01 -2.096623057381336697e+00 1.541354578102544226e-01 8.036409498541381424e-01 4.876223749971430044e-01 -3.305968541486247747e-01 -1.209515298220616292e-01 -1.154685089469297488e+00 -1.155239904942382267e+00 5.832779989647449703e-01 -6.682959476296560508e-01 -3.325503041336438370e-01 1.211989406511763789e+00 1.093899833116303233e+00 -1.433287007600191065e-01 1.903108200925737736e-01 -6.929328918782921010e-01 -8.199799928503494206e-02 9.625245335822868453e-02 -4.609371054503958454e-01 1.419645618813335286e+00 1.375171349795608622e-01 -1.107446075533909280e+00 -2.023904780184929419e-01 -7.117844114754080798e-02 2.240497165574531824e+00 6.193045592185411063e-01 1.580249364577051008e-01 -5.853582259431384660e-01 2.279831321401534439e+00 -4.116234955410822405e-01 -1.148026699501682596e-01 5.144950226854363429e-01 -8.508373126215696969e-01 1.760036174889878791e-01 4.040084694894640616e-01 -1.367176918280293085e+00 7.386540446312017671e-02 7.793116554721374843e-03 -3.484553307209081741e-01 1.864680112083455521e+00 3.615721809116253516e-01 1.267881852782612784e+00 6.184049870966802365e-01 -1.000404139759446975e+00 -5.119343193895992128e-01 5.055370268816677948e-01 -1.404157283901205755e+00 2.749972498483035932e-01 8.751562442792716334e-01 3.843635987492359241e-01 -2.247444828731736344e+00 1.598945764938943581e+00 -2.648899586149214835e-01 -2.975333567804172227e-02 7.816786341084274170e-01 2.631484747222168075e+00 5.730387899570669186e-01 9.178832629892412776e-01 2.824420359711561357e-01 1.384983951819377113e-01 -4.165857319622780497e-01 1.655596067383298786e+00 -9.296368809820022561e-01 6.121591874842527981e-01 -2.111284594637618806e-01 2.798780725023003457e-01 -1.428364069517662704e+00 2.588326865480958597e-02 8.422615868247047555e-01 -3.335821030671720089e-01 -2.666680908183418075e-01 1.343277105519736225e-01 5.275473225949708356e-01 -8.933181590650861592e-01 3.224033282587008276e-01 1.105848835575117484e+00 -7.615719824496373080e-01 -6.560492319219005664e-01 2.096548127913767379e-01 -1.211422955640984345e+00 1.451118220469019171e+00 2.332406071428648198e-01 -1.289043277414441135e-01 -1.386353209162256350e+00 4.307768665525650298e-01 1.066775052778965005e+00 7.497324120172274009e-01 -3.257939280248538516e-01 5.007926775782034490e-01 1.414397027059987488e+00 -7.822826901382048392e-01 7.818754287921290125e-01 -2.782572100698930129e-01 -1.091560416088278807e+00 -1.723501908793420911e+00 1.189680508603125020e+00 -1.189576570200035377e+00 -2.707902695133447835e-01 4.641453550789532700e-01 -1.258689847981687926e+00 2.523913244068076711e-01 -3.536265614141684277e-01 -6.016462786174887611e-01 8.430404345851121306e-01 2.082458470172642073e+00 -1.860338268411952489e+00 1.355855744385246198e-01 -3.107901555442682540e-02 8.608541401890948963e-01 5.317946429080038229e-01 -1.224729142575878615e+00 -9.709678321109497245e-01 1.394590316048943401e-01 -7.651719069399218753e-01 -4.323198722942935834e-01 -2.252907013787722457e-01 -1.687587535066378042e+00 1.717559871713834202e-02 5.075489572683088424e-01 -2.748140925453710359e-01 -1.250605807021052840e+00 5.670013933713068388e-01 -3.964438185575736018e-01 -1.200454486731636683e+00 -1.519093880117016182e+00 -7.891406693266635186e-03 -7.657320316137063987e-01 -1.734387989696047627e-01 -2.029389281225722375e+00 -9.874641080902353540e-02 -6.057543876818656248e-01 -4.190278499293498826e-01 4.743138281019347313e-01 6.072099577157858974e-01 -1.518083064383697778e+00 -2.031503615008981301e-01 6.742768642362159115e-01 2.039759286559546247e-02 1.509940920666710262e-01 1.356000541471032994e+00 -4.675980416980020371e-02 -1.479464854157013232e+00 -3.532762934753537754e-01 1.080783281094681136e+00 2.088977476541393319e+00 -8.522882810490648442e-01 3.414448329177354746e-01 -1.495250341251979087e+00 1.422308048410191317e+00 -6.008397763585980877e-01 -1.851140560180321692e+00 -4.956882954524017282e-01 4.069006835658540711e-01 -6.715945403503779110e-01 8.240520102866007168e-02 -9.485844885833129014e-01 -1.413231211597531400e+00 -4.046779130790023604e-01 2.495002128487727733e-01 2.428920921569931723e-01 1.653065118135857992e+00 -5.660333246281760156e-01 1.457718373242280485e+00 -3.268121637824334402e-01 -1.968627617990218237e+00 -1.274702000933120472e+00 9.972634854902925339e-01 1.620486916029889590e+00 -1.148096417372698186e+00 7.031616403841692842e-01 1.069069701381360482e-01 2.691984348365721869e-01 -1.248190754361536925e+00 -5.190096097186892576e-01 -8.057940146578713714e-01 -2.533314974655992979e-01 -1.539671472708938671e+00 -7.887853643773565238e-02 1.551733983588882981e-01 2.450414601241972246e-02 -9.439140268468980688e-01 2.168492676817553311e-01 7.507170537142371369e-02 -1.069727598580382466e+00 9.356897835774670436e-02 2.875653457901467536e-01 -1.116146353623763021e+00 6.215652594835480160e-01 -1.787796880189267634e+00 -1.311463832551613251e+00 -7.821664138762247642e-01 7.106434066062273791e-01 -3.852393056807340566e-01 7.664587069779632555e-01 -1.721927348893995402e-01 5.931960653942934814e-01 -2.256383438683299547e-01 -1.474420070512868532e-02 1.907383292947748776e+00 4.737687633292278488e-01 -2.132658766532812278e-01 3.902108791231123641e-01 6.314750400284196985e-01 -1.284260917536833357e+00 2.633871808248476332e-01 -1.182489383182174641e-01 -5.808509316094204733e-01 -4.145328030009539644e-01 -6.383406105338890191e-02 1.213577737640862964e+00 -7.777522654922033873e-02 -4.720877615689275109e-01 -8.854449133152657650e-03 -1.530297345333750503e+00 1.223513661774089101e-01 -3.541586093490123321e-01 -6.887653451758732892e-01 3.925278124597075258e-01 1.968885895195236824e+00 -1.800003339501536459e+00 1.094300788561433979e+00 -6.882074957721098785e-02 -9.693089371653391684e-01 4.824175225192158800e-01 -7.578387940796924571e-01 1.165476799753137227e+00 1.144066376222824699e+00 6.397140872312975235e-01 1.163909560319935643e+00 -9.807750020269274671e-01 3.241449770042812428e+00 -8.862885170776453325e-01 -1.841613055508351249e-01 -3.326197308334036817e-01 -1.619858263788548011e-02 5.694673317279541624e-01 -1.016599760253728002e+00 4.374582126033003671e-01 5.852458529588929759e-01 -7.764388114906228822e-01 -1.468693734799967121e+00 4.384184659316163191e-01 -2.595738292474777942e-01 1.099403716608237991e+00 -1.258941421400783800e-01 -1.304275919588934463e-01 -8.789873518866752056e-01 -9.746830196308733929e-02 1.169736536910060520e+00 1.740317373310697580e+00 -8.473447275353736263e-02 9.437794483067356577e-01 -1.129913355040784856e-01 7.493428282070956348e-01 -2.310008760309318898e+00 2.706557702516800279e-01 1.073304648711502912e-01 1.393734141335954080e+00 6.086484143412378423e-01 2.509729605365500493e-01 1.312296835650028415e+00 -1.056365617913555432e+00 -9.438269722478821455e-01 1.003348595256390273e-02 1.312738680754302223e+00 1.051046931997355327e-01 -1.597488877189167988e+00 -8.774122211655778214e-01 5.971177631867543578e-01 -2.230834368376257704e-01 2.761163025789605818e-01 5.250400914343148484e-01 1.236007770023860169e-01 4.174236056625551528e-01 1.881391562579201704e+00 2.782204809342869734e-01 -5.432640675877326020e-01 -1.026413642018819544e-01 -8.539097197777921755e-01 1.351991879103308980e+00 -3.355847772120038597e-01 -3.933490569622219435e-01 -2.030205402582834218e+00 -1.621367498718983446e+00 1.201158799973193636e+00 2.877218777378064973e-01 1.797390328613858612e+00 7.372383390100700762e-01 -2.315100000131712077e-01 2.322259349255494654e-01 -5.041480826095476875e-01 9.066800795592278028e-01 6.626988764587327108e-01 -1.076929484376782931e+00 4.599394653512616227e-01 -2.869527898124059284e+00 6.729189827200298124e-01 6.119701603118570254e-01 -5.414957776196964723e-01 -3.087908616547736518e-01 -1.253459197931675317e-01 -7.957066141520464653e-01 -2.402866694358400057e+00 2.043568830121633706e+00 5.369691740348718767e-01 1.619955924146905257e+00 1.172663898747725204e-02 -5.546727531379034293e-01 2.908749342459020504e-01 -8.409472605934572575e-01 -1.476977455039621523e+00 1.950005365037407401e+00 1.259617516308637608e-01 -1.441784743310419725e-01 1.446263648184515471e+00 3.689846423311959889e-01 -6.066800555969728004e-01 -1.053125008075136426e-01 -1.237336078109522175e+00 1.107169116505182460e+00 -6.019858510249476158e-01 1.826500637985166264e+00 1.472087830976844147e+00 -1.179442683880932652e+00 1.201837868698532263e+00 5.592025827715768616e-01 -1.182948496918899917e+00 -4.268035458472539401e-01 -5.319806096978658694e-01 -6.128497196960951410e-01 6.976458776930277716e-01 3.378165600623153630e-02 6.514439243568289628e-01 1.459107976767625825e+00 2.320027245193857279e+00 -3.000059738988330449e-01 -3.879622439235786424e-01 9.888131368513829178e-02 -1.442363227111224777e+00 7.856160832094694069e-01 -1.541509767083995230e+00 1.479178729408566206e-01 7.842088534808946410e-01 4.926336323704397779e-01 4.874768594613738265e-02 -7.202466665038674831e-01 2.441746256634749757e-01 -4.744876863436987557e-01 -2.979202812186355631e-01 -1.956956058987448399e+00 -8.474982530432451089e-02 -3.962894226096115302e-01 1.546933251990348479e+00 -2.152693037609362925e+00 -1.636300937817153134e+00 -2.134494744666251442e+00 -1.582334722660242665e+00 -1.409945341461075863e+00 1.578240749509087770e-01 -1.748104297201221957e+00 1.554176601533162616e-01 5.062843044603773102e-01 -1.613734112349372585e-01 1.900006176470773189e+00 -1.132338400286900387e-01 1.045213446451220607e+00 3.517672554878072400e-01 2.201770190482769340e+00 -2.079344456441472797e-02 -1.559695027997664685e+00 -1.063375834358059935e+00 -2.332549221936388584e+00 -6.144955087887724599e-01 2.400803909236509659e-02 2.003414127452760596e+00 3.692888940793175312e-01 -7.124803330225119025e-01 -6.473508061802910607e-01 4.741423567747066192e-01 2.286736437577067682e-01 1.442561218604718754e-01 -4.638055021988952142e-01 3.441425272131956592e-01 6.535669099135840154e-01 -1.037829343553540173e+00 -4.416270843280441505e-01 -2.751196380369511640e-01 -6.756709946522260202e-01 -2.548200906326298920e-01 -3.726919305841215335e-01 -1.018970979054878656e+00 9.401918776011924939e-01 -6.075889574035530094e-01 3.047359911496329565e-01 1.029716499034250221e+00 -1.123701114217611652e+00 -8.682044186280510889e-01 1.545831286740959876e-01 -1.513113263178941459e+00 -5.619432675517059828e-01 2.987821096365760543e+00 2.127481786901725958e+00 -1.048256573437571060e+00 5.046216782105509280e-01 1.895679492855415038e+00 1.403468059067697116e+00 1.131322330013664057e-01 -9.534291587516428856e-02 4.318435475110161126e-01 1.151039432771942428e+00 -4.402910173403575822e-01 -7.965485414931572361e-01 6.162172599429995845e-01 1.047321973236959636e+00 -2.460783424210453707e-01 -1.695381408184120919e-01 6.505099282382320602e-01 9.737967673063370189e-01 8.464573293833641543e-01 3.003020163762716299e-01 -6.094909971617430006e-02 1.109955032278425957e+00 -6.665456277477562752e-01 3.731683221521235883e-01 -1.034517725585166525e+00 8.202041466733129838e-01 -5.114709382112451186e-01 -1.053986431293368220e+00 2.378469853452784277e-01 -1.982268733993674259e-01 2.131008142164780406e+00 -2.678643568604149205e+00 2.093501286989985832e+00 5.481405975114370666e-01 5.504953455581612642e-01 -9.503944465370930406e-01 8.655612294501803250e-01 -7.519502701857460059e-01 -2.021189648759717447e-02 3.635444594411006425e-01 3.884768182194440200e-01 -1.199955917128924021e+00 -8.417154148643687939e-02 1.274821149110671348e+00 1.017761733562644766e+00 7.670636402507954310e-01 4.663447112697572949e-01 -1.035374629521969458e+00 6.701013849879984274e-01 -5.410470397104569784e-01 6.398419960683684460e-01 1.509813543658335977e-01 -8.910951956940456054e-01 -1.317004640727736042e+00 -4.771023966707082509e-01 -1.504024506165474451e+00 -6.139798498109054758e-01 -1.539886681326709139e+00 1.074451876931114130e-01 -2.037956341293275297e+00 -9.951098519077665738e-01 1.149390430083720993e+00 -1.577400776647236658e+00 1.645983350799004263e+00 7.934550766310340952e-01 1.411699744294947045e+00 -1.817025601114501621e+00 1.270634132285336504e+00 -3.509599356970987682e-01 -1.079028762769266070e+00 -6.966276975691279016e-01 -4.593735608934336745e-01 -1.763425179629797279e+00 6.482907103210100441e-01 -1.440828185000219364e+00 1.011627432029511109e+00 -4.653736467170400681e-01 -7.503332096434512932e-01 1.211610472908981384e+00 9.018555682245645855e-01 3.430418700815385247e-02 3.848065086072424146e-01 2.203859653593558843e+00 -5.889197906333422106e-01 2.009333812578830702e-01 -1.816511425491455389e+00 3.543337275706487377e-01 4.904340462722293070e-01 -1.210321176493660777e+00 3.238840164847680003e-01 -1.291101117808812537e+00 5.110787545923508590e-01 1.444088848445969908e-01 -2.935964229829452488e-01 4.204631434245488242e-01 -5.155412511292227773e-01 -7.981600641577311084e-01 1.737684843096819698e+00 -1.253912695749774819e+00 -8.123097759869071233e-01 -9.389789933061902794e-01 -7.626868012970963173e-01 1.817310524370759239e+00 -1.542120354752104294e+00 -1.630120750250077521e-01 6.007819138151118121e-01 4.708395753246725768e-01 5.002544073576442596e-01 -3.779130950413467915e-01 1.605045742852251878e-01 -1.819535366353582706e+00 -5.045132171019998113e-01 1.137800660560426280e+00 -3.046439120768631437e-01 7.023196140181773295e-01 5.988029892505259966e-01 3.841453741010356082e-01 -4.348533654232815127e-01 -6.964272211666078238e-01 4.313334724844375967e-01 3.136333945910741439e-01 5.764581515865728756e-01 -1.144739831975836841e+00 5.662445280534681435e-01 1.483680590586342163e+00 -3.064824743675083618e-01 -1.308643409663423407e+00 -5.873898944785513887e-01 -4.649156579717518833e-01 1.113678897169663867e-01 -1.366301455844463719e+00 9.019610992945137351e-01 -6.439884111881647444e-01 -1.212444381186225328e+00 2.862735395886382150e-01 4.890791418984439809e-01 -9.081535806789051701e-01 2.031023132495252792e+00 -1.462488843660158855e+00 -8.662529826666873767e-01 2.229809377553735317e+00 1.692985647890767886e+00 3.805970313442124664e-01 -1.305476365227761892e+00 1.448763645352787177e-01 -1.237502076123828815e-01 1.238575098121307283e+00 -5.043181329757202569e-01 1.778971970145842851e+00 3.526193333470855618e-01 -2.602343485797885547e-01 3.302338264148342306e-01 -1.456227935094477566e+00 1.447270904462027552e+00 -6.390461992827702054e-02 -4.632266828364787203e-01 2.167154314163822482e-01 -7.432121874142277873e-01 -3.982824215360700887e-02 7.388343690514987960e-01 3.760780689875883875e-01 3.180586236860932781e-01 5.158414137783828846e-01 -7.079017039350451457e-01 -1.488197348916326490e+00 -3.222976246661808375e-01 -1.306139159414833273e+00 -1.489970291971743466e+00 -7.194121573046428075e-01 7.340024813546698335e-01 -2.820203183353547916e-01 -1.646521986484795752e+00 -5.921036827811857473e-01 1.954441717314392868e+00 1.726326023842915669e+00 2.084110689955612106e+00 7.005122736236709668e-01 -8.295572416954899442e-01 -1.437626977623007729e+00 1.004509389777772599e+00 -2.245140138563748722e-01 -7.913564237835032378e-01 -1.007143672272918344e+00 -1.119656252149997089e+00 -5.150721415014635207e-01 -4.043794499464955505e-01 1.007220182367339012e+00 6.556183478137743714e-01 -2.379224571396495458e-01 -1.087594772493326367e+00 -8.166195866357819355e-01 -1.555103221429213756e-01 4.208673001321336371e-01 -9.350276554686228758e-01 -8.560053413990516002e-01 -1.153580101760266263e+00 -9.831877635078054567e-01 1.482737329407514126e-01 1.735734057758071269e-01 -1.481215450486523810e+00 1.133100839806855525e-01 1.351190841376724294e-01 -1.599583555101203203e+00 -1.759784910268950453e+00 2.444533028501054139e-01 -2.596655225993477756e-01 -2.528498752816392761e-02 -3.875563624913760385e-01 1.128435125785367754e+00 6.146328112251980835e-01 2.251753461803953194e+00 -1.663062724205442322e+00 6.397504608231977530e-01 -1.542321768240259294e-01 -2.614435153722628469e-01 3.762757517660258455e-01 -1.860592623574097271e+00 -1.097092026794709279e-03 -1.239014700974145011e+00 4.571273827338983020e-01 1.505239137199596788e+00 -1.423398989312226748e+00 1.291583120881289182e-01 -3.116672953634236354e-01 -4.508458250458143857e-01 2.110052308158135936e+00 -6.629296471855530837e-02 -6.023715676354107762e-01 1.034121986899991130e+00 2.144291575133546957e+00 -5.754141375805568170e-01 1.709012468047072852e+00 2.171047228702830123e-01 1.182355327161787262e+00 2.295534263324331692e-01 -1.319905373868366372e-01 -1.925430726095592515e+00 2.278465809638352546e+00 5.473877155016871887e-01 1.491323806427299115e+00 1.091888768850149738e+00 4.568582952637931793e-01 -4.291613629140537123e-01 4.429283359103918238e-01 1.631253552135382812e+00 5.926611416519887987e-01 9.353688603761235454e-01 3.863351960196533819e-01 1.437414999653122916e+00 -8.920568925138794292e-01 -4.313705965215657301e-01 -1.422801231048823167e+00 -1.121552587178427762e+00 -4.027920636738022142e-01 9.474487167800841325e-01 1.329348303268133302e-01 7.912236465364794746e-01 -2.263191742597997214e-01 -1.157838064889924912e+00 -7.485736555918749424e-01 1.286408842652362772e+00 -8.602276088640509188e-02 -1.100786331419561087e-01 -1.182258993467697195e-01 1.242098673595538189e-01 1.065413301556738856e+00 1.382038077796736930e+00 -3.151039122094290157e-01 -1.603506923338500867e+00 -1.104201370659222692e-01 4.529744845923523999e-01 3.821347238681418457e-01 -3.176681650894794817e-01 -1.477626908995928190e+00 5.339064388819938500e-01 2.933580368102996494e-01 7.022452037280166870e-01 3.166123189633426316e-01 -8.136334102798835621e-01 1.439071242178052434e-01 -1.142727105689469891e+00 -2.281436271243010017e-01 -1.007694372366725766e+00 1.315768065501885242e-01 5.908869990177750831e-01 9.556615230597845789e-01 -1.733201541985132321e+00 -1.995427393318714548e+00 1.148701883594400286e+00 3.464945531480651542e-01 4.681486948904860501e-01 7.905145847823563665e-01 9.698661545727803590e-01 1.092431335245274360e+00 1.305156727204134226e+00 1.202093190272013612e-01 1.567674378934176049e+00 -5.111538656970766592e-01 -5.623834369368748698e-01 -8.277312153673719308e-01 1.099118544157495991e+00 3.573103210258930795e-02 5.956614543473239820e-01 2.233492365500873711e-01 1.795154256398856785e-01 1.078332873328101460e+00 6.977351770607952419e-01 -8.734641040764021813e-01 2.445004461328200041e+00 -1.005503391560683468e+00 -2.302051099333635442e-01 1.609030938545765954e+00
[truncated: 3,649,691 more chars]
