# Supplementary material for: Bayesian inference of kinetic schemes for ion channels by Kalman filtering
Source: eLife. 2022 May 4;11:e62714. doi: 10.7554/eLife.62714 (PMC9342998; doi:10.7554/eLife.62714)
Supplement: Figure 7—source data 1. — Each of them has 10 ligand concentrations. The number in the file name reports the amount of ion channels in the patch. [file elife-62714-fig7-data1.zip › 7000current.txt]

5.204269079330395842e-01 -9.992936891255770337e-01 5.762740086530041550e-01 -3.918356419124533474e-01 1.994372449190767504e+00 -3.860241269076205017e-01 1.296068735248982362e+00 -5.304353422609257018e-01 -1.120290222520560652e+00 -4.710128467810173469e-01 5.355057075636724395e-01 2.052751761513303963e-01 -3.716040880154404813e-01 1.388087096738872317e+00 -8.501116023344230666e-01 -2.691439353603145346e+00 -9.027266629382160040e-03 7.917338441670805915e-01 3.878439437485546870e-01 -1.633517299218845142e+00 -7.490069404907971906e-01 -5.471263500874047336e-01 7.496339990404786713e-01 -9.422822014432629123e-01 4.485608669761420586e-01 5.461109762008033996e-01 1.175683535292794124e+00 -2.985495590193039672e-01 -2.036812617102178535e+00 1.371615064463867162e+00 -1.440363636544399029e+00 -3.651641850531476274e-01 -5.001776373151490818e-01 -4.134463944562491999e-01 -4.343082873974734026e-01 -9.370485476164740479e-01 -1.049309640541242983e+00 -1.051718366480704381e+00 1.906290417373953938e-01 -4.246538842182969592e-02 -3.822600435471823488e-01 -1.942391395731164261e+00 -1.194904579305504366e-01 -1.270813060542612671e+00 -5.860644856818795212e-01 -2.835841954674100246e-02 5.131846207071623089e-01 2.040648950129909878e+00 -1.337987740138666115e-01 2.325729733170225799e+00 1.934437812247341570e-02 -6.685434866676553956e-01 2.396609033676341538e-01 2.718125169090883086e-01 -1.381173420139136132e+00 -3.567941629516150126e+00 -1.224383777848467414e+00 6.858761687537461293e-01 7.009011428312331704e-01 -2.445717423445713745e+00 -2.158747534275153868e+00 -1.218412893587567797e-01 1.015364225291914391e+00 8.643344555194637513e-01 1.059112199677514798e+00 1.104765252778403761e+00 3.903394977056808268e-01 1.478822501697304670e+00 3.841624698038271779e-01 3.384131368692607778e-01 5.572550080687507235e-01 5.138962202450121641e-02 6.576185661648386027e-01 8.840175597783702655e-01 8.564360060191633650e-01 -4.307674694409732163e-01 -5.568697176097744950e-03 -4.409134372562264481e-01 -6.844913497161078109e-01 -3.630691011901089893e-01 -1.369107478386830223e+00 -3.686272517051654707e-01 -4.954515944188324639e-01 -7.435085823386132775e-01 -1.140435254826174027e+00 1.214018198926155173e-01 -3.530861437094751643e-01 -6.725611229078628517e-01 1.457621242515040993e+00 4.556947363922996680e-02 -7.261967827972353184e-01 -1.734932020070336645e+00 -2.849179412642566245e-03 -4.527728889863145700e-01 -6.232393855192154275e-01 6.564418479199460865e-01 4.547747197369362594e-03 6.710825461828768823e-01 3.119649989636629969e-02 -7.778334492968351777e-01 -1.251250556176699780e+00 1.620424632808523113e-01 -5.548126895660709934e-01 -9.412560306660865406e-01 8.839948414564560153e-01 -1.657274354885184486e+00 9.075641777506348040e-01 2.337337516503130264e+00 -4.130821547514435532e-01 1.062875821003595567e+00 1.411167986177357947e-01 -1.453497814947955824e+00 -3.369518003890886737e-01 -5.574553619561054552e-01 -4.710447282400063718e-01 2.034516179454838092e+00 -6.696861285672993658e-01 -9.128612502007503737e-01 4.478308339154981055e-01 2.287851482405383052e-01 1.066194520049438710e+00 2.105342851536532167e-01 -3.559457118053816482e-01 1.147251934925302530e+00 -1.490286480507225564e+00 6.881575661061292148e-01 2.839832767790327228e+00 4.271195612619992366e-01 -9.330168579292967834e-01 1.676291255364597443e+00 -1.071547856525470799e+00 -6.686437692775500929e-01 5.164332672623302978e-01 3.782810343461015523e-01 -2.872839397709541220e+00 1.232314346661396609e+00 8.618632902075630264e-01 1.445997680354880410e+00 -2.986896925490636345e-01 -5.812802758409217896e-01 -1.434094127689655940e+00 2.776798791285056134e-01 -3.680105498706430223e-01 3.786029511116267288e-01 2.848227996950142504e+00 7.487749015511551143e-01 1.130771650608903611e+00 9.254644281368269443e-01 -1.011413835571242092e+00 -1.060909139078058255e-01 1.376494526659082007e+00 -5.589571121390277675e-01 -7.877981950475587691e-01 1.128934133666877671e+00 6.737231128139624659e-01 1.109782486132943946e+00 -1.909703468324813053e-02 3.631080769657675233e-01 -9.509910525467820674e-01 -2.599742299598774564e-01 1.273663855019530888e-01 4.854048354785229780e-01 1.705300600706762149e+00 1.426412328850567235e+00 -1.246098543741353815e-01 5.348640790299793446e-01 1.320881931976203738e+00 1.545788429461762981e+00 1.779326482789216568e+00 -1.055401035684295108e+00 1.299542695128287351e+00 -8.487113693627555966e-01 1.033548000792648081e+00 8.762117006180669687e-01 -4.155630477190470073e-01 -1.188468257733858779e+00 -2.597126501421052613e-01 -9.497702288158036410e-01 -8.017683811624635171e-01 -1.102082313024857207e-01 -8.193320558190645420e-01 -2.954310316434350381e-01 2.451694158520362488e-01 -1.265784865636741419e+00 -2.885875446433608937e-01 4.594441949932596136e-01 -1.580598072890403660e+00 2.766816965438750886e-01 -7.043712752918775966e-01 -1.632273546410051956e+00 1.066047863407909135e+00 -1.405013457775002028e-01 4.470116698377236686e-01 1.003510325959100724e+00 -9.714630684235884273e-01 -2.459174014163410416e+00 6.000292732676190122e-01 -6.462495273952126307e-02 -1.738404732674918851e-01 -5.318639562690279377e-01 -1.104858076748032492e+00 -2.707462460125086845e-01 2.733018575791893223e+00 4.733723374962136576e-01 1.194714678620852344e-01 -7.273305305917353580e-01 -2.469867195491757261e+00 -8.136823395090636568e-01 -3.974396464202493706e-01 -7.511001243646412417e-01 -2.104777413489333782e-01 7.496412481599850075e-01 -9.958332533939427966e-01 -4.202317007210188415e-01 2.916864858725612963e-01 -1.765054602305980991e+00 -5.614693788222305804e-01 1.094668579925461627e+00 2.846596904803035399e-01 8.694053079837799070e-01 6.010797110140083666e-01 -1.218207059923105406e+00 -4.948752825042824210e-01 8.289824074244412921e-01 -1.265884188130191434e+00 1.323308042429170106e+00 -5.125386207706165154e-01 1.199024436755558698e+00 4.582815027890893567e-01 7.744075834337131869e-01 7.438785587785977649e-01 4.937064058394198263e-01 -3.833112472795781045e-01 -4.273630160649707216e-02 -1.385829727960101287e+00 -3.200109985891529951e-01 1.083166220378983580e+00 -2.238307820079810995e+00 -6.801210252255136535e-01 7.624242419439501983e-01 -6.732632200088050078e-01 9.739462136211227694e-01 -4.010685063422633756e-01 -8.171431230646587496e-01 2.993287848954007124e+00 -4.543971890807225189e-01 1.999699229556771152e-01 -5.272154755222416833e-01 -1.149171639345935719e-01 4.069367881358126882e-02 1.686816382364431766e+00 2.328214553901959416e-01 -1.364299473863172629e+00 -2.668585017627377876e-01 6.527111073661601148e-01 1.044218064330709073e+00 -9.307402369686181842e-01 1.671988035944784734e+00 1.563132612606177030e-01 3.269824406706527409e-01 1.478468404398577685e-01 6.097940426855610191e-02 -1.959930421575037940e-01 -3.404282184793967075e-02 -1.570078956067880949e+00 1.952653602180411285e+00 -9.227747969742848833e-01 -6.343120903071154393e-01 -1.220861808631207523e+00 4.483153803409496985e-01 3.400308259620019036e-01 5.810433070935547839e-01 2.944117105322497929e-01 -1.849239932251085738e+00 -7.303840426933910779e-02 1.704182825724173955e-01 9.158065639013565629e-02 -4.803890342694156490e-01 1.841391961571298141e+00 1.089343477864132659e+00 -9.814666082228198363e-01 9.134960270452135989e-01 -9.128957546918997634e-01 7.761768270313110785e-01 -7.049639463399839379e-01 5.946037527425340752e-01 1.232201449274786809e+00 8.221989082305790619e-01 2.354493899431595594e+00 -5.874865336770594970e-01 3.747094524976752328e-01 -3.512770843642538249e-02 -5.262786493267073151e-01 -7.801671942143041383e-01 6.478556439519225219e-01 2.620998025125679032e+00 -6.931739314376796912e-01 6.657181901381706846e-01 -2.485880163376337493e-01 -1.497858379720097902e-02 4.750781039577382792e-02 -2.253965263665911045e-01 5.306982869940823910e-01 4.768748335717727937e-01 -9.864924951978836232e-01 3.160707176479255476e-01 -2.202515491527473612e-01 2.411868011018700297e+00 3.357238338198585692e-02 -1.296453478724764130e+00 2.606915751019894811e-01 -5.523416297299086342e-01 -4.258997019508455051e-02 1.285173339494037448e+00 -8.582133723522605839e-01 -2.883382960052721655e-01 2.412750403951653411e-01 7.289406326085967613e-01 -7.895978463332506969e-01 -1.117926707841163658e+00 1.689845302481703393e-01 -4.886295776236188049e-01 -1.847192144292816307e-01 -7.711527964738597030e-01 6.382601737337478820e-01 -5.227318233031605921e-01 -1.375054622140753358e+00 3.707355664025474007e-01 4.797887002053800032e-01 -1.210435148922346604e+00 1.506785743921709164e+00 -1.293336842884019955e+00 -2.027491475511699726e+00 -5.627988767688184568e-01 -6.270332097449284880e-01 2.841970087115195942e-01 -2.059588805245973209e+00 -1.594200028324241680e+00 -7.367099166423958234e-01 1.662461751770954788e+00 3.774363484463584273e-01 -1.802154295890812802e-02 -6.003602900424040989e-01 -1.191347771110240927e+00 -1.524352946045746338e+00 1.367506358725511406e+00 3.216078604306688571e-01 -4.328242961578370740e-01 -2.457518300919367071e+00 -1.889244263717007599e-01 -2.777195067339419676e-01 -1.321170138321865251e+00 1.291355807472565509e+00 1.548558922305722507e-01 9.285402670873127429e-02 -8.113288076443607721e-01 1.088248446881543874e+00 -1.905647855901104748e+00 -2.116379657984415463e-01 -1.090753148431927944e+00 -9.283319477514659912e-01 5.393796055656949751e-01 -1.842636786744300537e-01 -1.757965000299530844e+00 -4.467168907328812888e-01 -1.573855480247896121e+00 2.628140718950016663e-01 -1.364353974575561512e+00 8.880109073277359100e-01 2.362155204425250010e-01 7.305082607513293524e-01 8.491308768388314276e-02 -3.333303665751632255e-02 -9.276152640117163450e-01 2.783665158190625766e-01 -3.327176616478344506e-01 -1.951285380856387253e+00 -7.870705010417028413e-01 -1.259018713727577232e+00 -3.828537766728899450e-01 -3.893280659568693625e-01 -1.813670778885100976e+00 -4.660187376544561721e-01 -5.478815919392835410e-01 -3.757004177697262359e-01 1.082721940346421219e+00 3.940274256956990961e-01 9.795231940864182474e-02 1.392125283674523484e+00 -4.077952644548451522e-01 1.385298329803444084e-01 2.404765773272664886e-01 7.414532826583496161e-02 -4.767514338978591504e-02 1.835524574559529165e-01 4.812834411743613372e-01 -4.405525295862007806e-01 4.881438145835682030e-01 1.616303251520758044e+00 1.922675753076548810e+00 -6.071149747493498339e-01 -7.825801769208653447e-01 -4.136462816179852786e-01 9.768149654330657294e-02 -8.484538775369224739e-01 6.138547130281289954e-01 -1.111579843696793413e+00 2.468644293103574139e+00 6.250681465525728120e-01 5.365358426092249333e-01 2.232834181651259520e-01 -2.328352832202403716e-02 1.480141845565613457e+00 -9.287625277794510359e-02 -8.538523248311405411e-02 4.534307443453116648e-01 1.065602451988342914e+00 1.851041626192672984e+00 -1.561667739922197207e+00 6.314009989219599994e-01 8.512467910757609557e-01 1.058512506663417563e+00 -8.218709721624756215e-01 9.378719723673414332e-01 9.406392054357057830e-01 -2.828506037457111377e-01 -1.769148815123239071e+00 -5.486606246532815812e-01 2.371850036828931696e+00 -4.964615476018389151e-01 2.417982452398988527e-02 6.170210198409007418e-01 -1.548700518071637999e+00 1.149590944012788718e+00 -4.516233252933966602e-01 3.371926347629685683e+00 3.988883697444817744e-01 -5.942455655523533053e-01 -1.710929392734973575e+00 6.202310559117781841e-01 6.681127473292354235e-01 -2.751874356508068331e-01 -1.100251456188309440e+00 -8.011316295319869107e-01 -2.069459745930148475e+00 -1.093391843405978836e+00 8.343062230397947643e-02 2.251217898793612948e-01 1.385234169681069105e-01 -7.841300246803544205e-01 3.478103324543447838e-01 4.793456703041117373e-01 -4.974603554271411210e-01 -1.646365442831325465e+00 5.044326024988883272e-01 -1.666320693102316453e+00 7.237302382481887175e-01 -3.950972241388594486e-01 -4.360861358922880626e-01 7.627415298564466095e-01 -7.242466005847664201e-01 9.009750745831400787e-01 9.434768425663032643e-01 3.346153339200009791e-01 -9.261932771932009922e-01 -1.634324692136146950e+00 1.395041977160496938e+00 2.581543679554350323e-02 2.121522497411605812e+00 -1.002606605083973396e-01 -1.840805852498858530e-01 -1.733975929852980435e+00 -1.313982187906957311e+00 -3.429298531229106328e-01 7.846249290977322377e-02 -5.463595670266888638e-01 6.931669708262123697e-01 -1.405663287703130093e+00 -1.066381785005428684e+00 3.991427067258727229e-02 8.630973553736336346e-01 8.939356913522502612e-01 5.397911647465459817e-01 6.920515673754610297e-01 1.107672157223252851e+00 1.230808913220301060e+00 -1.288679121285294382e+00 1.823196906775488221e-02 -1.693314298481338964e+00 -5.599089876513601016e-01 -1.313190868114923804e+00 -4.536490008876045699e-01 -6.491326140770655728e-01 -2.714471806391510755e-01 5.491709977415167865e-01 -3.782089919876433504e-01 -3.495431709034110823e-01 1.267879655841836595e+00 1.380690512047464180e+00 8.954813903893832361e-01 1.182158040952860034e+00 -3.155966084137834526e-01 -2.523475852723761625e-01 -1.246293454342893847e+00 -5.694153997990494265e-01 -1.972491521120343927e-01 2.312582063218023704e-02 -7.851961683546031523e-01 -4.228577982432301652e-01 -2.041351344328282413e-01 1.634318888380754120e-01 3.584885152398875063e-01 -2.856972775296354516e+00 1.430528625631015904e+00 1.342156375765860332e+00 7.809080225017122068e-01 -1.637934546776354638e+00 9.491629423278559186e-01 -4.552114872622077812e-01 -6.811498673547571325e-01 1.974761434727408504e+00 -1.707854330493183248e+00 1.985960668235119853e+00 7.841012762378070100e-01 2.060767553908104677e-01 1.932569035726127149e-01 -8.130855763257629487e-01 -9.793443411388036424e-01 -1.066390035432548178e+00 9.296715977771047301e-01 -9.583302292456445937e-01 -6.831942323198583189e-01 6.540480609099746934e-01 -2.677114690147268217e+00 7.321168810827964890e-01 -2.314167242490067000e+00 1.711118576762605370e+00 1.207594530669571897e+00 6.087007685370251497e-01 -1.274956779465921786e+00 -1.010169172007885585e+00 9.291381242632310578e-01 1.323309331941504796e+00 7.855388734005899209e-01 8.489744062561922489e-01 -1.584945728763769823e+00 6.207694771304596015e-01 -1.412844479385338969e+00 -8.067801542192060138e-01 1.490779106756941752e-01 1.613580309020282932e+00 4.292092925657610136e-01 -4.401598441453610233e-01 -5.044798902866753920e-01 -3.231078885886914387e-01 -6.839468161420813042e-01 1.951660601118132332e+00 -4.424301241402099905e-01 1.395691183496039711e+00 -8.252723704486817358e-01 -2.528430703631142640e-01 -4.261479236536926951e-01 -1.182339471720699420e+00 1.137664762471188418e+00 -6.201790537909852574e-01 1.539572813988818699e-02 4.695382528664858723e-01 -5.064225901887799974e-01 -8.085968535139804736e-01 -3.341186041752244873e-01 -1.090082264047673943e+00 8.575583483188879974e-01 -1.644793373179457729e+00 2.427584919912137984e-01 -4.367048319322263117e-01 7.725972097370812364e-01 5.655368838172462054e-01 -4.122976534691170092e-01 -4.627254050648962891e-01 -7.727664908225128082e-01 -9.031914447519158173e-01 7.344495328696336589e-01 2.879240840711884131e-01 -5.811138531078332559e-01 -5.630663122696627498e-01 1.531916294369245257e+00 3.758316189982601196e-01 1.810668378840227355e+00 9.275135593034066206e-01 -5.971090201443165491e-01 1.350941192729204765e-01 1.284974787917008587e+00 4.442779613460381416e-01 1.188392096187605995e+00 -1.352024948376975955e+00 2.244011348751917545e-01 5.398309060329243847e-01 -3.644032915892359004e-01 -2.143379150056051508e+00 -6.015731663995405390e-03 -2.104844670786416294e-01 2.652132521676712762e-01 -1.004577036960448311e+00 -6.516587549859618189e-01 1.402021366898522192e+00 1.707871837870324483e-01 1.731644465536726685e+00 1.800769229435221330e+00 -5.833943598265322050e-01 8.589333566830650857e-02 -1.124677552985900775e+00 -1.294050278082635064e+00 2.715687723147002242e+00 -2.603908447169569484e+00 1.563496753693750740e+00 -3.910228705399604321e-01 -3.211397360457289296e-01 -6.263218697968663262e-01 -1.171151225938136919e+00 -1.786529137501131181e+00 -6.384526472176614564e-02 2.017258783633290253e+00 3.936028925046411442e-02 -4.738570667852155527e-01 4.530781799778675345e-01 -3.510377766606510574e-01 -1.127596077696499721e+00 2.491158038355670012e-01 -1.332303516576816005e+00 -4.854962879564310163e-01 -4.209534691200321199e-01 1.126436987716325833e+00 9.511619144310493601e-01 1.740086928161590274e+00 9.392392414140073864e-01 -1.026825647350702475e+00 4.254007457235802758e-01 2.710390163969224053e-01 -2.941232040558895422e-01 1.248181559575499006e-01 6.943787957420213264e-01 9.051513925924630222e-01 4.538365831679705975e-01 8.963892590135826843e-01 -1.306027374902235527e+00 -2.699274410505569932e-01 -3.146539773601028100e-01 -2.060949287743542857e-01 8.610422632295569034e-01 9.896163969673268390e-01 6.714222470802555520e-01 -3.520728515029423744e-01 -6.532093149115261177e-01 -2.626008389231756501e-01 2.559091349422454864e-01 -1.806324523066616672e-01 -1.232731177813178425e+00 -5.261915565794593741e-01 2.582754052364083508e-01 -1.782493250677499086e+00 -5.566060194023260410e-02 -3.476612348235300076e-01 2.821563961266277953e-01 5.615929005878804725e-01 1.409968728451592046e+00 -1.155136232162431220e+00 -3.628823386651077731e-01 -8.454540114618511737e-01 -2.346069504188242616e-01 2.741356283537961236e-01 -2.239514115857438536e+00 1.344478437847552055e+00 -7.354262876174830765e-01 -1.316057107913241264e+00 1.396691495760698842e+00 2.546638528251629063e-01 -9.950747910047059719e-01 5.740732149855818367e-01 2.342330542140713678e-01 3.831709821656480441e-01 2.819688420175633925e-01 2.180299032639287649e-01 -2.180146301735470526e+00 2.874314598896912099e-01 5.311016109030510801e-01 -1.370971723099792428e+00 8.042701344320715151e-01 -2.309837086608985957e-01 6.418644827531831965e-01 1.869338307010679628e-02 -5.896834992949141485e-01 -4.130129159751181889e-01 -1.311737507919064960e+00 -9.910867172740392972e-01 1.439985324000677913e+00 5.708816311757273221e-01 -4.051838341514290565e-01 -4.292137700011172674e-01 -1.238376550065306697e-01 2.869163672554254640e-01 -2.864930653475880606e-01 -4.496867943726539640e-01 1.527310163986801639e+00 -7.653883513303642028e-01 1.235759134941313980e-01 3.850933672452821477e-01 5.713977736631929982e-01 -1.460220565271025395e+00 -3.668603557179240249e-01 9.744633647775777230e-02 -8.546885902261698309e-01 -8.822845517853433739e-01 -1.539581528047189174e+00 -2.199397946958714378e+00 5.349744832763652092e-01 -8.507768523456450405e-01 -4.804907896813778723e-01 -4.691448079626028278e-01 5.618750498687049566e-01 -1.820913980688984468e+00 4.848970571396242213e-01 -1.940028117506943373e+00 -4.768312061781835309e-01 -2.966309220396652346e-01 -1.132681661600569045e+00 4.123072223519441692e-02 -1.179228380537915788e+00 1.338128684952270664e+00 2.568098944559361607e-01 3.891444462626194034e-01 4.500558383672689788e-02 -1.402675042720065379e+00 -5.757739877323779787e-01 -7.039271387409260505e-01 1.880618868704725388e-02 -5.478816550199534507e-01 -1.095857606771165615e+00 2.274528820201448642e+00 -1.651466292988656104e+00 1.169072931695195189e-01 -9.338843343558612675e-01 -7.641702550961267937e-01 3.605032343513183135e-01 2.695499113309238748e-01 -1.008222399470461106e+00 3.277064478090238597e-01 1.009005172495751834e+00 -7.812295161214876105e-01 -5.517633301567508308e-01 -3.677215579701017395e-02 5.156820775384280547e-02 -6.369205214447855035e-01 -2.170972742729174954e+00 2.062468218059931413e+00 8.018743376076071794e-01 -7.215377732104157893e-01 -1.015321959929333051e+00 -1.359691772514311503e-01 9.079024194373025436e-02 1.262993040285343982e+00 -3.781539096181442683e-01 -1.155502415709856345e+00 1.605667051051151706e+00 -1.491561613023075994e+00 4.831713801506916650e-01 -3.747391917450384469e-01 -1.055352928243197264e+00 1.862668871089214306e+00 6.754516722531248574e-01 -6.791621895203714399e-01 -1.168935875204652614e-01 -4.793693812189757097e-01 9.636004836539484586e-01 2.662145236810519594e-02 -9.290321173213195172e-01 -1.832818726882743665e-01 -2.495711013060600003e-01 4.207240788729219583e-01 2.566832507219869441e-01 -8.580348283535836895e-01 -4.773962700305797169e-01 1.091897439841778672e+00 -1.048292763684637086e+00 -1.872264762433606844e+00 1.796143170630373653e+00 -1.549306149384158393e-01 -8.738163257397035810e-01 1.965436897883406475e+00 -1.570732468567750173e+00 1.712127494312081888e+00 1.360093768901843303e+00 -6.707661876456135763e-01 -1.236381772830308590e+00 -1.738354030731887434e+00 3.760669674806872698e-02 2.189430256462704172e+00 -1.112165635075198500e+00 1.781601534736156622e-01 2.860959559655084639e-01 3.996372905274063747e-01 1.354034064293438977e+00 1.034917786949643981e+00 -9.457288869478455706e-02 -1.539178686990843037e+00 -5.888983055342327244e-01 7.736145149702076118e-01 6.692674932613762451e-01 1.772931579273442804e+00 9.777756111117252846e-01 -9.697844650506655118e-01 1.481101160040908082e+00 2.754187166729828440e-01 1.680766713956620417e-01 -6.159147053301076147e-01 -8.349266357426148311e-01 1.184585913420673098e+00 2.123889804493333422e+00 8.625003105698720862e-01 5.856724075935552110e-01 1.550338871871563828e+00 3.558905439768172280e-02 3.260045011735342446e-01 1.007476052710709391e+00 -4.943220936662691134e-01 -2.238114363405946383e-01 2.055785247177586594e+00 5.414271814572794161e-01 8.392085547658886258e-01 1.361601926061350998e+00 -1.403949784176545146e+00 3.744493933546171882e-01 -4.908341587190678812e-01 1.534691546689178621e+00 -6.539683907098891025e-01 -4.391780237522553976e-01 5.357922620064745622e-01 -2.349398509649505140e-01 8.646155654058526041e-01 -3.214536813234680213e-01 -5.153334823254944741e-01 1.165384169257125846e+00 -6.361766235895860433e-01 -3.909852390419251700e-01 1.257919477356481019e+00 -1.789786667961543731e-01 1.639846470778179910e+00 9.882726521340936543e-01 -1.947423624688020771e+00 9.248764769501811867e-02 -2.179356224955557308e-01 -1.547888865222659005e+00 1.087987278286535880e-01 -1.266527240231508866e+00 -7.232211814389202242e-01 -4.086743016509552379e-02 -3.077743350967775959e-01 -3.865055943760460355e-01 -1.509102150698913514e+00 1.984464089994032732e-02 -1.169139689600119936e-01 -6.181549778193563549e-01 -1.483510200210194641e-02 -1.448992524331513598e+00 7.533770386652721696e-01 -1.391499876494115773e+00 -2.205518136648732253e-01 -1.459532952652115245e+00 6.722736418587975382e-02 -1.404311109415871561e+00 8.279468099072754272e-01 -4.226612564817596729e-01 8.650529055525808531e-01 -2.945779664008182142e+00 -1.733452275176601276e-01 6.163401236105774395e-01 3.835967218209904717e-01 -6.548367727925966664e-01 2.326349477131279542e-01 1.185445083259135668e+00 -2.416738562337804874e-01 1.510060120532163985e+00 -4.270852095832650130e-01 5.189799030132462299e-02 -5.176182310434978007e-01 1.227262455464460222e+00 1.007413697050972612e+00 8.212996839355378720e-01 -1.484058679744969245e-01 9.065411172830215580e-01 2.391220810044107359e-01 7.551701250728167780e-01 -3.923696448203307652e-01 -1.130110999767473645e+00 1.020444536300411764e+00 6.634543079778650043e-02 1.397201649585386729e-01 -4.542564152689893553e-01 -1.222091277777157758e+00 1.595923620136736387e+00 2.825979561753196867e-01 1.029232815047787408e+00 -7.708140273647836604e-01 1.886860538642103791e+00 6.019827639187825818e-01 -2.326218268847007192e-02 4.713504446111106416e-01 -5.332777602678649975e-01 -5.952259784996960512e-01 -1.138376820761836772e+00 -5.902620154030344818e-02 -9.893457089185672682e-02 1.751614526605918543e-01 9.283439621768211358e-01 -4.229491083262167384e-01 1.011363329975339731e+00 9.567753276508436100e-01 6.371942582786142006e-01 4.357013833753717313e-01 1.950041615366609749e-01 2.976656680099626362e-01 2.313348314566155417e-01 -2.621022471654525177e+00 9.740473563313739591e-01 6.662733636950138871e-01 4.691906785653854883e-01 3.313620123902064618e-01 -5.843416365683338221e-01 2.751585036077362489e-01 4.146398442899765224e-01 3.992570758257019126e-01 7.662931883917141196e-01 1.554387530879715262e+00 9.768392213829307780e-01 -6.646086533089202997e-02 2.188919408577445047e+00 -3.873470594915921494e-01 7.852460434411264734e-01 -5.275225883312809616e-01 -6.126616812961245273e-01 1.128200934559572266e+00 2.413185415772262365e-01 7.397665556760777417e-01 -1.884014736319102323e-01 -1.229608095926202793e+00 -2.289895727610874676e+00 4.583536413165941736e-01 -1.224301085141688672e+00 5.572219316399202871e-01 3.178713887389559845e-01 -3.918021209570088925e-01 6.697747703907812600e-01 -1.589594158778890320e-01 3.426843319757420514e-01 4.185450407865703437e-01 3.097644727749950810e-01 6.354942702610471006e-01 2.089355245004315798e+00 7.237861999821468828e-01 2.131687653966388929e+00 2.188821963189278463e+00 4.291484597239685339e-01 -6.907078924046462509e-01 1.066954955738189215e+00 -2.574406199445899102e+00 6.059831656015567114e-02 -7.046029239018912760e-01 -4.717817341286702215e-02 -5.370802752095124033e-01 -2.682249697418789491e+00 2.828812860441467514e-01 7.526543836092910444e-01 -1.016533350393511004e+00 -7.983703113663271900e-01 -4.256070361947744130e-01 -6.479739067436370847e-01 -3.864074949848330109e-01 -5.095520090314489270e-01 1.623584305646415871e+00 -5.643965899115193086e-01 -1.441531285981253021e-03 -4.709596430484834784e-01 1.615395132338891981e+00 5.147514243909570575e-02 1.208187018957805225e+00 -3.959068292310349846e-02 4.808572416732721511e-01 4.594566912842142914e-01 1.893865621183120629e+00 -2.450773350259253386e-02 -1.339100920845575867e-04 -5.904740046990809565e-01 -5.892116164088819774e-01 -2.541263911972074796e-01 -2.002488285377691246e-01 6.014525951615815602e-01 -3.006510164427353970e-01 -2.109650461835703261e+00 -5.940440322187379163e-01 -8.532630535393601612e-01 -8.867440175769047972e-02 1.287068856886802948e+00 1.632349511234409523e+00 4.309319301752915443e+00 7.128903076697360675e+00 7.786766561001047471e+00 1.197538050187939973e+01 1.381461898297505719e+01 1.780073629848476813e+01 2.333907858280839420e+01 2.462287467449951350e+01 3.098657192576349928e+01 3.174553925817798472e+01 3.272055235881300206e+01 4.023323211717148951e+01 4.579631956115056823e+01 5.088766810396553808e+01 5.527249074247860960e+01 5.860511549754750860e+01 6.654337005701920305e+01 6.802909280460985997e+01 7.088584788036095574e+01 7.376661045936307914e+01 7.796116478029738062e+01 7.905075922830047830e+01 8.448094092808813116e+01 9.062865559013370387e+01 9.269718405660297833e+01 9.191869074409218854e+01 9.936864763358641994e+01 1.056249477613709331e+02 1.064335947436703407e+02 1.084196471781998383e+02 1.114824346867474958e+02 1.182141804666851925e+02 1.225435899042968089e+02 1.239411471187509761e+02 1.295736738882507950e+02 1.338959151106967624e+02 1.427293513936062084e+02 1.479248660396747823e+02 1.549110871675830765e+02 1.589597406151080179e+02 1.638866102351426264e+02 1.743870910810192925e+02 1.785480768327335852e+02 1.774227811654533582e+02 1.793948812689680210e+02 1.887252116302512093e+02 1.951369858619194133e+02 1.995126601503747565e+02 2.021794517286814425e+02 2.069926845224852627e+02 2.121344005766587770e+02 2.173243122077479370e+02 2.191722175584392858e+02 2.231915020449458211e+02 2.325877783022760639e+02 2.311901680656165468e+02 2.413617406655423281e+02 2.435903082576457450e+02 2.481786902031005582e+02 2.541521798440029727e+02 2.602335392064866824e+02 2.634936554792474794e+02 2.706154577669470314e+02 2.822200651848933148e+02 2.821933354112711640e+02 2.908822664537807441e+02 2.951751062452494807e+02 3.033280981090455271e+02 3.032391200295360818e+02 3.027538325347628643e+02 3.116075442213179940e+02 3.150270718453259065e+02 3.214159236080890309e+02 3.332341469681001627e+02 3.354923233332531822e+02 3.298979257002739587e+02 3.357750836763271991e+02 3.282569036711302601e+02 3.322977115627980993e+02 3.387106205409436370e+02 3.374671875602123237e+02 3.459026682469894922e+02 3.493878015256143499e+02 3.544424890407186695e+02 3.639308424788605407e+02 3.706889972004281617e+02 3.794318392171921914e+02 3.792808811598847001e+02 3.907454796381715596e+02 3.920750637554369860e+02 3.908971509922869245e+02 3.915125922413038211e+02 3.934441277968118698e+02 3.975967976889880902e+02 4.046635152809517990e+02 4.159423354220393207e+02 4.198767314634418426e+02 4.156870664242658222e+02 4.240042666957665460e+02 4.263714358153687840e+02 4.361453702651281787e+02 4.358711669688253210e+02 4.481937435152300964e+02 4.481059649705474044e+02 4.526299550640608231e+02 4.541546459383192200e+02 4.528374254787557334e+02 4.574062795594168733e+02 4.618351775299868791e+02 4.619696703630082766e+02 4.619350381720080918e+02 4.656487845744006790e+02 4.663947441943382159e+02 4.702017562586465829e+02 4.771092446495927675e+02 4.676548694634781782e+02 4.748279626882498405e+02 4.745458766190681104e+02 4.852827401384819836e+02 4.853356758698784006e+02 4.924381640945283607e+02 4.897321130009521539e+02 4.993062338845613795e+02 4.905341951799827598e+02 4.979166301565450681e+02 5.065013800626248894e+02 5.086405645423816964e+02 5.071804990923031369e+02 5.169178303897467686e+02 5.196202496883867070e+02 5.197805004912715958e+02 5.226947143143747780e+02 5.313546329048658663e+02 5.372825480801412823e+02 5.382923152866919736e+02 5.375140262710469869e+02 5.373025646335507872e+02 5.362135900254797889e+02 5.391789138527065006e+02 5.322044956972042655e+02 5.460240029961264554e+02 5.380961486051123757e+02 5.488759204804712226e+02 5.519217735262824363e+02 5.549004537303643474e+02 5.652885919579448455e+02 5.670335454135390592e+02 5.664930821118791755e+02 5.673856908064552727e+02 5.695820543016732245e+02 5.663904546652393037e+02 5.738821493842482369e+02 5.726854072085221787e+02 5.700976385480196313e+02 5.709912541464640299e+02 5.764811684179500162e+02 5.831834550882852000e+02 5.873541640105473789e+02 5.901485923189492269e+02 5.895534228303241662e+02 5.920220735147914866e+02 5.926098656578060400e+02 5.939943159582564931e+02 5.971687529116038604e+02 6.017167334002747339e+02 6.028920003106537706e+02 6.064818675138071740e+02 6.086012905232560115e+02 6.121684868617199982e+02 6.179082409097826485e+02 6.241415180328035603e+02 6.286934896832522099e+02 6.190800414665806102e+02 6.111606842064389866e+02 6.096787958035491783e+02 6.077901773712541171e+02 6.038432569477733978e+02 6.051570430862426520e+02 6.062895639985601974e+02 6.069364210670546527e+02 6.055553114745786161e+02 6.096635242789380982e+02 6.147095756052221986e+02 6.192088933821579531e+02 6.200244945841529898e+02 6.235108893543442719e+02 6.248344276796560735e+02 6.325441505843424466e+02 6.322177796009788153e+02 6.347472644682683267e+02 6.295123277720251735e+02 6.371168160766486608e+02 6.335924128563580098e+02 6.342744687117336753e+02 6.400137923974793921e+02 6.368380161631827150e+02 6.371403181367817297e+02 6.347483354893540763e+02 6.254919237953988613e+02 6.301731312680809651e+02 6.308788317494919511e+02 6.365633596522191056e+02 6.355473919332556534e+02 6.401586132857448774e+02 6.408893204324378985e+02 6.456712342794498909e+02 6.432968453351179505e+02 6.516164269141110026e+02 6.555179555726462013e+02 6.474276584195696387e+02 6.517142865863277166e+02 6.543766590286060136e+02 6.587174787304223855e+02 6.629687811130305590e+02 6.598105784447104725e+02 6.564662822967977718e+02 6.640300652606035783e+02 6.706269756676946372e+02 6.669316765482453775e+02 6.708228858681306974e+02 6.683422778565577573e+02 6.650855858632253330e+02 6.785138909426377722e+02 6.810180133048596645e+02 6.755013663380187836e+02 6.786765886813478801e+02 6.790072869162283951e+02 6.857674602413362663e+02 6.778448724205860572e+02 6.731734169240911569e+02 6.787362939220896578e+02 6.761123955293313657e+02 6.776893050980918360e+02 6.758546976489865301e+02 6.864318786496244229e+02 6.924616969687016308e+02 6.844046755109649212e+02 6.875884023233758171e+02 6.802601640738598689e+02 6.824496271141017587e+02 6.881125766429054238e+02 6.890463680327445672e+02 6.887699354470370281e+02 6.912655064243099332e+02 6.943733133263961008e+02 6.923262388250135473e+02 7.016428956134917598e+02 7.068799509085464479e+02 7.082097794309327128e+02 7.045496543834461818e+02 7.042980311899365233e+02 6.983378403994277051e+02 7.086388256936335210e+02 7.031862628617219571e+02 7.099898425563339970e+02 7.042192296894792207e+02 7.084387664174125803e+02 7.059318656185714644e+02 7.044474730452832318e+02 7.146744543150681466e+02 7.252659388150678978e+02 7.244263137136480282e+02 7.228492414657170002e+02 7.216933706367058221e+02 7.180298936921075210e+02 7.290976059172460282e+02 7.287888964765814990e+02 7.298581850077607669e+02 7.336140713557973640e+02 7.342725757304629042e+02 7.344673021587947233e+02 7.277001526746734044e+02 7.259102059869663890e+02 7.344912416353439539e+02 7.385611185319284004e+02 7.394750517445385185e+02 7.478271119998848917e+02 7.443758084966591468e+02 7.387944829135336704e+02 7.333312804341584297e+02 7.362651543490820814e+02 7.378763270327731334e+02 7.348957690263090399e+02 7.402468057199180294e+02 7.358227712727020844e+02 7.369505098914133896e+02 7.351546012485737265e+02 7.347689747712719281e+02 7.308156019169176716e+02 7.296314596981646901e+02 7.385691657882301797e+02 7.368509203238619421e+02 7.373772062531467100e+02 7.376287573574036287e+02 7.455308802205107668e+02 7.396143341142110330e+02 7.390038949836257416e+02 7.375152795711712770e+02 7.301955669505039168e+02 7.315295306920921803e+02 7.300812841610106716e+02 7.271684768633890599e+02 7.355884502876033366e+02 7.377720485678219120e+02 7.318510101511951689e+02 7.387004714253200746e+02 7.417705272588552816e+02 7.374226461408732121e+02 7.447659939790315775e+02 7.477930252182602544e+02 7.452855180437140916e+02 7.441922657209362342e+02 7.459813724422549512e+02 7.494849548740451155e+02 7.522560719188921894e+02 7.419578458338949076e+02 7.420444905686794073e+02 7.492190575723095662e+02 7.458375350393097278e+02 7.455543633455689587e+02 7.344025782328861851e+02 7.317895433843302726e+02 7.339811961317541318e+02 7.345509754871716268e+02 7.441324931446399660e+02 7.417315218438487818e+02 7.499780449700720055e+02 7.475206497481044607e+02 7.419653516809188432e+02 7.471589569504446899e+02 7.583514695996979071e+02 7.559582455757292792e+02 7.639517611477889432e+02 7.699163887734291620e+02 7.659426478772503515e+02 7.642718098804086821e+02 7.654754471975622891e+02 7.660000262876121724e+02 7.595970963614955735e+02 7.576058689192188922e+02 7.649127424102917985e+02 7.569826555648057820e+02 7.643559102251903141e+02 7.656582653568838168e+02 7.671522410684046918e+02 7.645317653906373607e+02 7.678016756430936312e+02 7.701086631469440817e+02 7.687825767808203636e+02 7.718594881851439595e+02 7.747558766538904820e+02 7.692879075222491565e+02 7.677749057710365150e+02 7.686646622130341484e+02 7.680944027622145995e+02 7.687073178563708780e+02 7.774656146813734949e+02 7.652780589774772579e+02 7.697635518262807182e+02 7.736931748559727566e+02 7.705455092313043224e+02 7.606149690068893960e+02 7.705710944820592658e+02 7.573078035124714233e+02 7.636312262748765534e+02 7.654781965154013506e+02 7.687725119723647822e+02 7.603603922811664688e+02 7.664839912670508966e+02 7.669098627194947539e+02 7.752944082204157894e+02 7.727416619033533607e+02 7.764111576194300142e+02 7.809958092004574155e+02 7.837422149274779031e+02 7.813572845221290208e+02 7.771897168930731823e+02 7.679862584213670971e+02 7.701481141854802672e+02 7.776461018936906839e+02 7.696855872313229838e+02 7.796795292490027123e+02 7.769838137960222184e+02 7.833292067141443340e+02 7.801297364138993089e+02 7.861838237438751094e+02 7.863314540819640115e+02 7.826351914395499989e+02 7.869656276582354621e+02 7.850875355099634589e+02 7.937062211016055926e+02 7.900799428193311087e+02 7.874591829831582572e+02 7.916636716721507128e+02 7.884854809093159247e+02 7.886139264680728047e+02 7.996935622638349059e+02 7.940663403459125220e+02 7.962052322530754509e+02 7.891477482386466136e+02 7.911888988212818958e+02 7.882754633069674810e+02 7.896411765466534689e+02 7.847722216028985258e+02 7.932943001089004156e+02 7.931174275231556976e+02 7.976981256281811739e+02 7.934155613088048540e+02 8.049374944083002674e+02 8.037085229815812681e+02 7.923852038530864093e+02 8.015777993547827691e+02 7.931826535170522448e+02 7.941543640877309826e+02 7.861465063929790631e+02 7.765846283686836387e+02 7.746628621149817491e+02 7.828239764743659634e+02 7.782781262248215626e+02 7.806531495206328373e+02 7.803708148962811038e+02 7.798255046599904290e+02 7.823770983918745969e+02 7.815506823558107499e+02 7.773378417394036433e+02 7.667289921930472474e+02 7.668158006553901487e+02 7.703267727561421907e+02 7.734126752064601078e+02 7.727136192455062655e+02 7.633408876999482118e+02 7.639455808549928406e+02 7.648826668497342780e+02 7.647841668139166131e+02 7.739324398180816615e+02 7.783846991519487801e+02 7.715236891159439665e+02 7.826175786223823252e+02 7.882670125746287795e+02 7.907773311379100960e+02 7.881084777076578121e+02 7.891178952835846303e+02 7.846044635778262091e+02 7.953088651456268963e+02 7.927496280598107887e+02 7.901004942942397520e+02 7.981717138654889823e+02 7.978559954586924050e+02 7.991081045639483591e+02 7.994182547770218434e+02 7.912738879255773554e+02 7.958394205582127370e+02 7.978795506708738685e+02 8.017785185491387665e+02 7.916835113473269985e+02 7.971116005596520608e+02 8.027431207500276287e+02 7.996721748520470783e+02 7.978786658667028178e+02 7.894865387268278027e+02 8.007032989465112678e+02 7.941554069718499704e+02 8.033802357814505513e+02 8.057409836559629639e+02 7.941164548968040435e+02 8.053699013670214981e+02 8.038749710785441493e+02 8.022053536124411721e+02 8.063117515264358417e+02 8.060884287968210629e+02 8.037544898819375021e+02 8.034916091389643498e+02 8.017996307343131548e+02 8.111972252344252183e+02 8.115275690773223687e+02 8.164559177442367854e+02 8.147613809840393060e+02 8.077714930838036480e+02 7.943956367399964620e+02 7.928505977125842037e+02 7.959807292883812124e+02 7.926315789104625082e+02 7.917131562001203520e+02 7.952115417072686796e+02 7.965832378104798863e+02 7.985419481509517254e+02 7.983239979574390190e+02 7.932822371775685042e+02 7.987829839625420618e+02 7.844638387107794415e+02 7.768515450382852805e+02 7.794793118512784531e+02 7.903295566594877073e+02 7.817668123923722305e+02 7.876909300636746138e+02 7.858430981430849442e+02 7.801510331154914866e+02 7.792699906837257231e+02 7.778263432876202614e+02 7.701501214897002683e+02 7.559726249704285692e+02 7.585829248535077340e+02 7.597911516426620437e+02 7.497507507901455028e+02 7.541591648668641028e+02 7.558693392913640992e+02 7.547499725198246097e+02 7.547316147732178706e+02 7.717721174588508575e+02 7.703861079922411363e+02 7.670365791187239211e+02 7.597731088516845830e+02 7.623596719338576122e+02 7.623774419613108648e+02 7.637420861330238040e+02 7.681728855247667980e+02 7.660857163775809795e+02 7.672045435873629913e+02 7.689825017160893594e+02 7.731599996514987652e+02 7.632922332340579032e+02 7.668696249097986311e+02 7.701479888525086608e+02 7.681206515800580519e+02 7.745141527173694840e+02 7.780766826715499747e+02 7.739111215535748443e+02 7.768296220548452311e+02 7.749162646349329862e+02 7.755523661401305162e+02 7.717852085205896628e+02 7.741599280340577707e+02 7.845886459069832881e+02 7.753051578738588887e+02 7.791736926235876126e+02 7.813004909744379347e+02 7.774334903704307180e+02 7.827324982056187537e+02 7.694741152811095617e+02 7.703215512052794338e+02 7.730510707889479818e+02 7.657845922578137561e+02 7.691703265058023362e+02 7.614158674779714602e+02 7.609935397334177196e+02 7.547277406588368649e+02 7.570209946329985087e+02 7.566094981835226463e+02 7.583892875107188729e+02 7.504898611432381585e+02 7.562759021308053207e+02 7.566908464299863226e+02 7.642921942937383619e+02 7.586747478310525139e+02 7.619814825242692677e+02 7.638323517747994629e+02 7.555861941681804410e+02 7.587967852403254483e+02 7.574743503273031138e+02 7.552133394097265864e+02 7.603420801361062331e+02 7.596235934313795042e+02 7.651276376838151236e+02 7.598729319364687171e+02 7.610749450296784744e+02 7.714780904440208360e+02 7.719286857482296682e+02 7.694081019012400020e+02 7.724910335100122438e+02 7.697516740687485708e+02 7.691576047934931921e+02 7.694666769713437589e+02 7.727949200738559057e+02 7.722867946360879614e+02 7.805782853418594414e+02 7.788109778735602049e+02 7.720617251350824972e+02 7.770644715998545280e+02 7.677066372389941762e+02 7.681158202005993871e+02 7.566160686763079184e+02 7.632612333545005185e+02 7.598563040773811963e+02 7.517873102883145293e+02 7.625612451317327896e+02 7.638407178642750068e+02 7.635204007577133325e+02 7.555498187745481573e+02 7.538455902258966717e+02 7.501425730271369048e+02 7.559198629397138802e+02 7.557400637136649948e+02 7.544535034131523616e+02 7.650300925407274235e+02 7.653801925045902408e+02 7.590859961121150263e+02 7.641510098117887537e+02 7.526460821898717768e+02 7.531210347583437397e+02 7.521588038346991425e+02 7.429844973479458758e+02 7.467547703733213211e+02 7.436652523160078090e+02 7.391631333299939115e+02 7.480239972357727538e+02 7.488921861463418281e+02 7.501656338690472694e+02 7.542324473558587670e+02 7.611790031700254531e+02 7.529141026378105153e+02 7.582299674372092113e+02 7.582699261994146127e+02 7.597498981131950586e+02 7.618156829595963018e+02 7.664984633926006836e+02 7.709502424911925118e+02 7.651733588375009276e+02 7.570387188342220952e+02 7.690978614089727898e+02 7.577190782805743083e+02 7.578702000008810273e+02 7.594197923916535728e+02 7.712889688097550334e+02 7.571441177518213408e+02 7.613453803187867379e+02 7.566180121521221054e+02 7.623532701861275882e+02 7.588568759842544296e+02 7.582361469501749980e+02 7.564717161316618785e+02 7.554531504813494394e+02 7.600504698049503531e+02 7.590912504259355273e+02 7.628035250917539543e+02 7.647912810154648469e+02 7.741078764097675275e+02 7.771236536454113093e+02 7.759329744932987296e+02 7.817178467015618253e+02 7.893673077496634960e+02 7.940993435416868351e+02 7.859810595692539437e+02 7.841561060678593549e+02 7.852075400729712555e+02 7.772406749854611689e+02 7.807954388359336235e+02 7.795576892218392686e+02 7.781398295006183616e+02 7.796490570146996788e+02 7.784961060889378359e+02 7.819115323196188001e+02 7.848513689541117628e+02 7.862657289816140747e+02 7.833982723083286146e+02 7.828970705107657295e+02 7.805358677566904362e+02 7.903873460757814655e+02 7.832968124553764255e+02 7.890398910372550745e+02 7.779204786121512143e+02 7.789634248117090465e+02 7.770234751684552066e+02 7.749521510011145438e+02 7.810278632278754003e+02 7.758007805478182490e+02 7.743785164633374052e+02 7.735208848598344957e+02 7.736787498767994293e+02 7.619892335366771476e+02 7.666424954154972511e+02 7.755225400916572198e+02 7.692065865781190723e+02 7.695321552943305505e+02 7.716946106290517946e+02 7.706382163964973415e+02 7.658347066778367207e+02 7.662390217606076703e+02 7.727990110052207910e+02 7.715824057944290644e+02 7.669201881332595576e+02 7.762733709876968078e+02 7.696340402428813832e+02 7.668887381080832029e+02 7.667320281350547475e+02 7.780013534273499545e+02 7.763091077631529515e+02 7.724364386099242665e+02 7.760697577073527782e+02 7.697820903329799194e+02 7.675602577151516925e+02 7.683064673490039240e+02 7.626236318413693880e+02 7.745114874828506117e+02 7.738056494146073874e+02 7.716071644657345132e+02 7.667369383028589027e+02 7.733223180404460209e+02 7.681076972206487881e+02 7.700699461018134571e+02 7.799681158758937727e+02 7.733111941784056853e+02 7.808651274423745008e+02 7.817540984221386680e+02 7.837369334539541796e+02 7.892581206334083390e+02 7.832967463914175141e+02 7.861716187664183053e+02 7.890290927759356236e+02 7.931384994860636652e+02 7.893869864119643580e+02 7.914808647301414339e+02 7.973600940529906893e+02 7.852302255625349972e+02 7.799803993927525880e+02 7.834987443296807896e+02 7.836444784609443559e+02 7.829432664937667141e+02 7.816052185056581720e+02 7.760378797089418867e+02 7.813313889302866073e+02 7.707442402321129293e+02 7.706529616720729337e+02 7.751613169763892301e+02 7.665271674247783267e+02 7.726125841281859721e+02 7.679025524336392436e+02 7.770949826614794347e+02 7.794654495554917730e+02 7.791616292987110910e+02 7.735899146951472858e+02 7.823105874458971130e+02 7.773019950753986222e+02 7.796843650719551988e+02 7.745091179927200074e+02 7.773531189618860253e+02 7.695511296411317517e+02 7.736340483492364228e+02 7.769356097671605994e+02 7.688488404055650562e+02 7.639846226812838950e+02 7.666030634953098115e+02 7.597991431704289198e+02 7.672728786149074267e+02 7.640046558712685965e+02 7.593219589835082388e+02 7.564119351600276104e+02 7.512982637847267142e+02 7.606941463329775388e+02 7.575816239799494269e+02 7.629208978475433014e+02 7.653049854061104043e+02 7.647609679029494600e+02 7.676580429455256080e+02 7.735641934060390668e+02 7.594148799239783330e+02 7.679551477930907595e+02 7.655110030595915305e+02 7.638493959680833996e+02 7.635744419453462797e+02 7.590756881098162694e+02 7.488135510471500993e+02 7.462439381341957869e+02 7.528211097092600994e+02 7.564185310240383160e+02 7.526894791444440216e+02 7.520568245256397404e+02 7.538507363073873648e+02 7.576443332320345689e+02 7.559650568826258450e+02 7.696714504066256950e+02 7.652966173523082034e+02 7.673693970519016148e+02 7.671062516587368236e+02 7.721325103799395038e+02 7.725899814954422027e+02 7.644261215252424790e+02 7.644910829380696669e+02 7.687267185954335673e+02 7.667845938150269376e+02 7.617058304887104896e+02 7.626532708930042190e+02 7.700063140173690499e+02 7.606063006940627247e+02 7.601506435226860958e+02 7.626263270626719759e+02 7.608800939777075882e+02 7.652241316340930553e+02 7.646594006191852486e+02 7.584995270607739712e+02 7.644109463999816398e+02 7.515919744290841891e+02 7.621511958655817125e+02 7.515672516825328557e+02 7.477665918637810591e+02 7.496825715012832916e+02 7.554114602996927488e+02 7.509760279371537308e+02 7.507124752411320969e+02 7.552653110765753581e+02 7.623521671110588613e+02 7.613819164193179176e+02 7.679720049489792473e+02 7.670133761834254074e+02 7.644637676380182256e+02 7.722352090997433152e+02 7.705780844824168980e+02 7.672423863348066106e+02 7.658104438576724533e+02 7.654020057092518527e+02 7.705923624533189695e+02 7.760672826212801283e+02 7.696794594793935858e+02 7.699799078964994123e+02 7.762165334405655130e+02 7.704627731184801860e+02 7.667238384126510482e+02 7.658796279718560527e+02 7.705193850345484634e+02 7.646778538324518877e+02 7.750003354402242621e+02 7.812981626646273980e+02 7.702547860271092759e+02 7.773230570840682958e+02 7.729268699707102996e+02 7.738557385892033835e+02 7.797972303462262289e+02 7.868738107539242037e+02 7.849446890819903047e+02 7.787975693353357656e+02 7.864478822066035946e+02 7.759105579999065867e+02 7.930279806660919348e+02 7.915622307126689066e+02 7.870364856989334612e+02 7.905792933663660733e+02 7.929611903684750587e+02 7.780644345367171582e+02 7.734790718109663885e+02 7.792006962436131516e+02 7.816298475587875600e+02 7.693453767953737952e+02 7.760106968717676637e+02 7.693664606891555877e+02 7.775765637812843352e+02 7.747074881770427055e+02 7.690292338659997995e+02 7.721762171585849046e+02 7.790206726500393870e+02 7.725827980062102824e+02 7.798723255377370833e+02 7.779429022898360699e+02 7.797267820873564688e+02 7.735751343473490351e+02 7.774834057702973951e+02 7.663806852352910255e+02 7.642669579394975017e+02 7.671688497712850676e+02 7.646881334768604574e+02 7.617934635084433239e+02 7.585986502570840457e+02 7.639424342291405310e+02 7.589977437629671613e+02 7.631181124030800902e+02 7.569831609725026738e+02 7.560597097917296878e+02 7.535471785960608031e+02 7.662197783910302178e+02 7.632931172699658191e+02 7.740793883452670343e+02 7.709062311145702324e+02 7.690453534643042985e+02 7.675938813849980988e+02 7.633874045053943291e+02 7.748340556074778078e+02 7.759882837316877158e+02 7.717882559462037761e+02 7.697241336533406866e+02 7.672879955323795684e+02 7.627655523450114288e+02 7.634108388144533137e+02 7.688379609984888248e+02 7.650335965203603337e+02 7.697974573002619536e+02 7.756416985706914602e+02 7.775235954346817380e+02 7.700997926601643258e+02 7.746805004877176088e+02 7.703312354099663253e+02 7.759635622300871773e+02 7.827740101889718289e+02 7.794242096834450422e+02 7.893656394512489669e+02 7.793777000224150697e+02 7.846882186555557155e+02 7.858482088806611046e+02 7.819514418098942770e+02 7.848061300909525926e+02 7.855618647962091927e+02 7.802556199837448503e+02 7.833045196591473314e+02 7.803135970678102922e+02 7.780680444747556521e+02 7.749791934192593317e+02 7.843915608963689010e+02 7.743543365078282932e+02 7.732909595153652162e+02 7.792984733991008852e+02 7.763844647939924926e+02 7.755026374077459650e+02 7.743544118778444272e+02 7.754260561427333869e+02 7.771583780911371377e+02 7.801896296626026697e+02 7.804079451883573029e+02 7.829504423643835480e+02 7.831024799684821573e+02 7.859945192891858596e+02 7.757517945940402342e+02 7.712253761866683135e+02 7.810445016826674873e+02 7.735736632292685044e+02 7.765761885103255509e+02 7.765545516708122022e+02 7.842964682904409983e+02 7.735978301828126860e+02 7.710167683981414939e+02 7.726337971987347828e+02 7.726259212805562129e+02 7.623492841180261621e+02 7.619557919092829934e+02 7.661779648819367594e+02 7.818972484444898328e+02 7.787040320835382090e+02 7.758078472756316160e+02 7.846755305026393899e+02 7.821717666719088129e+02 7.815957345992426326e+02 7.871699508209730993e+02 7.831334713142599639e+02 7.848242057389841193e+02 7.799959418795098145e+02 7.717063362720649593e+02 7.683724245045957559e+02 7.752943539779514595e+02 7.692081092093239931e+02 7.654032320654417845e+02 7.694187816126687949e+02 7.691451025044008247e+02 7.707471818780561534e+02 7.642098075574541554e+02 7.626585253509550739e+02 7.687335795200771145e+02 7.655538813305561234e+02 7.735010964255673116e+02 7.616878853205653286e+02 7.669346238483240086e+02 7.612078287563703043e+02 7.657366832308938456e+02 7.694491916698458454e+02 7.648733634774104075e+02 7.655630738536960962e+02 7.696306294008338682e+02 7.761676455503363741e+02 7.792204350013370231e+02 7.740611246162353609e+02 7.799020932395796990e+02 7.911124896542017950e+02 7.843658418173185964e+02 7.845819258357042827e+02 7.733913472771118904e+02 7.731219905351573516e+02 7.698692703750882629e+02 7.700691695519158202e+02 7.704847511248625551e+02 7.729133448488946669e+02 7.836143153072282530e+02 7.801594966329348608e+02 7.756330817081328632e+02 7.836578073571998857e+02 7.831773050692621609e+02 7.820413215136127292e+02 7.849164631832834402e+02 7.843706513090088492e+02 7.791708670023067498e+02 7.900518961878136679e+02 7.997125637697299680e+02 7.972744239160940651e+02 7.917298703660550245e+02 7.937604090180668663e+02 7.993926388735527553e+02 7.968320056198385828e+02 7.898571611919778661e+02 7.924789202494331448e+02 8.007405456097365004e+02 8.045931295012544524e+02 8.055722411445574380e+02 8.102027021451905284e+02 8.136690212388659802e+02 8.122994306936482189e+02 8.043044364531644987e+02 8.043882711297931110e+02 8.188563835263541932e+02 8.167387641981449633e+02 8.091939085665500215e+02 8.109729455562063549e+02 8.144737436609808583e+02 8.015214918299182045e+02 8.133528006601746938e+02 8.150009153885301885e+02 8.038197510637005507e+02 8.140899618919223713e+02 8.103562549316457080e+02 8.108764218529292975e+02 8.069806958820907994e+02 8.068848255193585146e+02 8.044702256702238401e+02 7.985734592612022880e+02 8.004877557946068691e+02 8.103513559552978904e+02 8.107205056732112780e+02 8.073968404022409686e+02 7.949237877384202875e+02 8.007687710709020621e+02 8.003933236948442982e+02 7.970129246544292982e+02 7.966146456524326140e+02 8.042222543564416810e+02 8.088131929662698667e+02 8.029072618382110704e+02 8.063879934332530866e+02 8.162819379662561232e+02 8.147141914152032314e+02 8.190052086499658799e+02 8.150591885859073500e+02 8.197218528055537945e+02 8.136065291530079548e+02 8.241335021293690488e+02 8.199739957503278447e+02 8.193974584078235921e+02 8.160440519589593578e+02 8.190599609123750042e+02 8.079456633375472165e+02 8.106032659373406659e+02 8.239810731575958016e+02 8.191190337495033873e+02 8.249529038073933407e+02 8.217547909981768726e+02 8.148368869510985633e+02 8.127304122208238368e+02 8.141864174521256245e+02 8.154627653532289742e+02 8.149105989836762092e+02 8.162271797426167268e+02 8.190130197868159030e+02 8.248464792532578258e+02 8.156882664701005297e+02 8.215732289064060296e+02 8.245961533085254587e+02 8.302112926254569629e+02 8.234972180029374158e+02 8.233758692261559418e+02 8.360271988801375755e+02 8.340512265141825310e+02 8.421193717316670018e+02 8.446149071769755210e+02 8.396095067328225241e+02 8.357261098767995691e+02 8.423324952330801807e+02 8.342253048669525697e+02 8.294075766584795701e+02 8.364805631785897049e+02 8.419716143154621477e+02 8.430412812558349742e+02 8.341166462876038850e+02 8.430940847734444787e+02 8.384591431153327221e+02 8.506388625126585339e+02 8.482220418638167985e+02 8.411735485356682602e+02 8.469567330531714333e+02 8.468221258543164822e+02 8.440337318125450565e+02 8.489815345520649998e+02 8.504618697370223117e+02 8.558635400682626369e+02 8.575326603896068036e+02 8.614186503697454782e+02 8.548111739609676079e+02 8.513697479921818285e+02 8.557571806245398420e+02 8.513885249051080564e+02 8.558314067114248473e+02 8.609904283081062886e+02 8.549393478989539972e+02 8.629278646147580503e+02 8.650620378086114215e+02 8.576276905624014262e+02 8.581181506674894308e+02 8.654541568312598656e+02 8.620244165192382297e+02 8.578990549509106813e+02 8.619302867529748937e+02 8.562969083452213681e+02 8.558796296053874357e+02 8.594865388505240844e+02 8.589925296076786481e+02 8.512830547907731216e+02 8.530591526198252268e+02 8.396967198457832637e+02 8.422930085479376885e+02 8.362043696836807385e+02 8.336036528284540736e+02 8.421907639427998902e+02 8.413386708796836047e+02 8.339235362861102203e+02 8.367855099757141488e+02 8.388354268161145910e+02 8.451119212737525004e+02 8.343197924032778019e+02 8.276047877997874593e+02 8.237437410007270273e+02 8.233471371985309588e+02 8.240636263953862226e+02 8.151298229458654987e+02 8.236483269898777735e+02 8.186394627245050515e+02 8.245844048634752426e+02 8.221532770159818710e+02 8.329776345789420020e+02 8.318315213197791991e+02 8.211881285889494393e+02 8.122970753594701137e+02 8.180393251643326948e+02 8.144856914355744948e+02 8.152540927676905085e+02 8.120965238539032498e+02 8.123240762990068333e+02 8.123536549747126401e+02 8.216754872546147226e+02 8.208078919338663582e+02 8.117424932534767095e+02 8.074148580775439541e+02 8.121924248526973997e+02 8.121777696481162820e+02 8.139198678287178836e+02 8.182987638174078029e+02 8.187715191124376588e+02 8.246383833935043413e+02 8.254919430809684400e+02 8.178402981658684894e+02 8.150225502390934480e+02 8.261332461565054928e+02 8.196369912771435793e+02 8.090571693463491556e+02 8.174789041382757659e+02 8.166969200478829407e+02 8.238742327959082559e+02 8.155827286331137884e+02 8.104566208212100946e+02 8.220764430927587227e+02 8.231055648319268130e+02 8.283924355891829236e+02 8.220074805806330005e+02 8.207734229689895074e+02 8.258616853369766204e+02 8.195623122879068205e+02 8.222866045980713352e+02 8.097781029258063654e+02 8.112856151737850041e+02 8.112642123738392002e+02 8.138608922322941908e+02 8.131353020952935822e+02 8.139578329289905696e+02 8.111769436012388041e+02 8.116298829695219865e+02 8.187462079042647929e+02 8.203110002703556347e+02 8.157391412471110925e+02 8.151923755949625274e+02 8.232014020687936409e+02 8.160480356184675657e+02 8.150571540773163406e+02 8.175188645481888443e+02 8.256861810771481487e+02 8.242371339237171242e+02 8.173243883853459693e+02 8.138312863151169267e+02 8.232416552283999636e+02 8.199606170790609667e+02 8.228061613809884420e+02 8.212767906203221173e+02 8.152381065371046134e+02 8.157887252594071015e+02 8.237904084020088931e+02 8.217386683786239701e+02 8.255209320544615821e+02 8.213961140473487603e+02 8.289394528010293470e+02 8.194357766620740904e+02 8.182517068553682975e+02 8.143514287874772890e+02 8.121431004958043331e+02 8.131380078828279920e+02 8.178916086756260029e+02 8.205372721151982205e+02 8.207580989437345806e+02 8.156377239649121975e+02 8.161207184346261556e+02 8.169635831658054030e+02 8.078191060279759768e+02 8.102573201810399723e+02 8.096424160771045990e+02 8.155222898882959726e+02 8.151530209127326998e+02 8.151908056932637692e+02 8.116824256105999211e+02 8.167355450786668598e+02 8.207503788315590327e+02 8.254502812780223167e+02 8.220270386263221098e+02 8.253953754383967407e+02 8.227854168351278759e+02 8.243448043759980237e+02 8.175327008090357594e+02 8.159521576267173941e+02 8.098494607046171723e+02 8.137745067292712520e+02 8.175975496778730758e+02 8.232182086103099437e+02 8.202147484141809173e+02 8.269081400746041481e+02 8.289123532354777808e+02 8.380265872649788435e+02 8.435704289834804968e+02 8.407778522748035357e+02 8.321964442989871031e+02 8.362947740351041830e+02 8.270293973790752489e+02 8.270112514845957321e+02 8.248609204853381698e+02 8.273907172337222846e+02 8.267718297953911133e+02 8.228773512794746239e+02 8.193063301621328947e+02 8.143594078168567876e+02 8.146616393044332654e+02 8.152244833382767411e+02 8.176961284810556663e+02 8.166192356926048888e+02 8.192242045225625589e+02 8.108430327758904923e+02 8.192944776378363940e+02 8.164212918607764777e+02 8.195288002979493740e+02 8.186223786115918983e+02 8.166836953975653159e+02 8.096374941805792105e+02 8.081475647066058627e+02 8.106471236775129228e+02 8.137963601032078031e+02 8.108845611657098971e+02 8.156125997763770101e+02 8.238293546693311100e+02 8.115389860043433146e+02 8.161121273695766831e+02 8.122523088164529099e+02 8.109203205183729324e+02 8.083539604733091437e+02 8.047367835966366556e+02 8.000154256834513262e+02 8.011895992514001819e+02 7.954853155398925537e+02 7.914089935650843017e+02 7.919790003369281521e+02 7.789233699873666410e+02 7.770086614501415170e+02 7.744190739994622845e+02 7.765113590171757778e+02 7.747643306147093654e+02 7.605745584036909577e+02 7.612965205773674597e+02 7.611603763265510452e+02 7.616714234810369817e+02 7.613917872147471826e+02 7.653057644245265010e+02 7.659651794607610782e+02 7.660211167791582056e+02 7.678896343217072626e+02 7.660165778751073731e+02 7.643644651564776495e+02 7.637574598553186433e+02 7.662652084766483540e+02 7.785287956755059895e+02 7.721450882772180648e+02 7.810824878893043888e+02 7.829487161842355363e+02 7.868932390187742385e+02 7.893635354869518324e+02 7.915069745657691556e+02 7.915760310608255850e+02 7.861198251964549399e+02 7.805104649211479000e+02 7.884103923123462891e+02 7.781634434353754841e+02 7.824925333292052301e+02 7.737313969344179441e+02 7.705754403635957033e+02 7.759096753869207532e+02 7.714372038778102478e+02 7.709985915762407558e+02 7.648711933041798829e+02 7.722855822732034312e+02 7.721623795971720483e+02 7.748844318949552417e+02 7.717330818108891890e+02 7.704798383713863359e+02 7.741203598589939929e+02 7.733812972453845305e+02 7.750970341967017703e+02 7.683355115860528031e+02 7.658967031616222130e+02 7.755479366089261930e+02 7.739446644545519121e+02 7.683595120690854401e+02 7.710570422451357899e+02 7.648080742669467327e+02 7.619047206667744376e+02 7.674863163207637626e+02 7.627060739319928189e+02 7.650215839554962258e+02 7.531868307510446812e+02 7.648315660515486343e+02 7.651289739000275176e+02 7.724099220107162864e+02 7.734367459390841759e+02 7.719621278238660125e+02 7.811957928735641872e+02 7.786625406238256346e+02 7.721026082615917403e+02 7.767980634217709621e+02 7.779419659124133659e+02 7.761363784375255364e+02 7.751282010101824653e+02 7.762204101711042767e+02 7.730087747196390637e+02 7.761637903323991168e+02 7.802637791158165328e+02 7.801020919412753756e+02 7.781407482473854316e+02 7.790566484977961181e+02 7.743181181804901598e+02 7.776925836931791309e+02 7.777762857159001442e+02 7.756283815669648902e+02 7.792207464631842413e+02 7.717373300316344285e+02 7.682541075674359945e+02 7.643274835801146310e+02 7.686001652907100379e+02 7.716552316862697580e+02 7.638066151644457022e+02 7.598859058106002067e+02 7.671131232969921712e+02 7.586171163331384832e+02 7.571919825154478758e+02 7.679074846711351938e+02 7.595445731335480559e+02 7.652656124101640671e+02 7.696639159627704885e+02 7.612563937505580043e+02 7.671881254797283418e+02 7.752808950632226015e+02 7.794889954262133642e+02 7.784622073802853492e+02 7.717124262180652750e+02 7.719469148400960421e+02 7.778351191979386385e+02 7.644259227171215798e+02 7.701086991831647310e+02 7.739366538946281935e+02 7.752310475718218186e+02 7.777479971510280166e+02 7.798848177665904586e+02 7.823739142557384412e+02 7.842846683339740821e+02 7.740468634882581682e+02 7.822292434336012548e+02 7.760599699332639148e+02 7.647531408324151698e+02 7.706714272644344419e+02 7.696477073204896442e+02 7.655057741674544332e+02 7.628873915827761039e+02 7.718498564899863368e+02 7.765801884483176991e+02 7.684203405185570546e+02 7.658089590760066585e+02 7.692487869687696502e+02 7.582947168502664681e+02 7.612782742978698707e+02 7.624906305433859188e+02 7.644351734174142621e+02 7.714367912375982996e+02 7.795075353569704930e+02 7.696293114826456758e+02 7.620950034208472061e+02 7.643565414888129226e+02 7.611550867372224047e+02 7.508558373546079565e+02 7.581214233360448134e+02 7.541659519427447549e+02 7.587055062974013708e+02 7.591017867085796524e+02 7.596072354496621983e+02 7.634944185826318517e+02 7.667518427832097814e+02 7.661401208717447844e+02 7.570731685722458906e+02 7.720026577824411333e+02 7.647240300004984874e+02 7.682176522048899869e+02 7.616872356838513269e+02 7.643372858943555457e+02 7.629792869038615208e+02 7.662031656999400866e+02 7.630188835773631126e+02 7.649393740707083680e+02 7.577414677366205069e+02 7.689428088832422645e+02 7.669655546773637980e+02 7.646115169099658715e+02 7.741775171474577064e+02 7.770564330653003253e+02 7.733949032379719029e+02 7.773958836332292321e+02 7.779541495105509057e+02 7.787674325458046951e+02 7.740624753411474330e+02 7.722468926429330622e+02 7.728670545332857955e+02 7.791676120640423733e+02 7.783895547896406697e+02 7.872399186684014012e+02 7.793463965790707562e+02 7.874537071340189414e+02 7.894793709322050290e+02 7.987603201389472360e+02 7.958350977419390802e+02 7.903538360165675840e+02 7.949240466711747786e+02 7.952978511179516090e+02 7.948640853647116273e+02 7.974851691170017602e+02 7.907787514038957397e+02 7.931254765056127098e+02 7.936236058699154228e+02 7.950132939008713038e+02 7.978919873919840029e+02 7.978484984900321706e+02 8.029686015076194963e+02 7.899317140916590461e+02 7.915453375053170930e+02 7.857904722376634936e+02 7.917153976890542708e+02 7.810407877949035083e+02 7.744218388703469600e+02 7.829400953246315567e+02 7.791553239427387325e+02 7.735876016590228801e+02 7.724654993581536928e+02 7.649218954358800602e+02 7.672588439456950482e+02 7.712673202391811174e+02 7.671254126449509840e+02 7.702141141922616043e+02 7.726038172220906972e+02 7.783722838837568361e+02 7.802132633275253966e+02 7.851646438500977183e+02 7.847396738821901181e+02 7.825248275197590146e+02 7.821237653775207264e+02 7.857521979470942597e+02 7.845998231090721902e+02 7.926380140946178017e+02 7.908270317407697121e+02 7.876241213880512078e+02 7.880680127820605776e+02 7.816931763903911587e+02 7.901567219151218069e+02 7.913137653349939455e+02 7.902334520594957894e+02 8.026267726533657196e+02 8.028063920605954991e+02 7.953339530485329760e+02 7.930930041849427425e+02 7.929961845672244181e+02 7.959309819219593010e+02 7.996368384233371671e+02 8.076598638151734804e+02 7.980523343756451595e+02 8.009984913963717190e+02 7.976175027386113925e+02 7.919551620356814965e+02 7.932648638397006380e+02 7.881460209810219339e+02 7.935508230447226197e+02 7.938807302140837692e+02 7.958084688697965703e+02 7.874268319277763339e+02 8.001391649028669235e+02 7.952524861144753459e+02 8.005011083734930253e+02 8.081378844044186280e+02 8.186848209748026193e+02 8.207498715922640713e+02 8.230696198521411588e+02 8.211267933267972694e+02 8.139846617772294621e+02 8.145838952129030304e+02 8.152534651776877581e+02 8.208564559778600369e+02 8.138654714012313889e+02 8.129248894081450771e+02 8.118906177568726434e+02 8.112211838139464817e+02 8.121976834563193961e+02 8.101439882088926652e+02 8.078367006504604433e+02 8.157105565827974942e+02 8.111910990390817915e+02 8.173309043713752544e+02 8.198400359382645775e+02 8.115018640838837882e+02 8.114261418957748901e+02 8.050924634409626606e+02 8.075241076175934722e+02 8.088486373054145133e+02 8.130537034968723447e+02 8.052757325188914592e+02 8.005196163611616385e+02 8.049181269405576131e+02 7.900709731914336089e+02 7.955696145999086184e+02 7.924900777964974168e+02 7.933214154524391688e+02 8.014099254788325197e+02 7.957173508480967712e+02 7.909455666126277720e+02 7.860075080864955908e+02 7.917513552365215901e+02 7.875839956838034368e+02 7.924773316809315702e+02 7.906902929211645414e+02 7.940303470093084570e+02 7.872482890209325888e+02 7.977718591253941440e+02 7.955423044779428210e+02 8.002007365045785718e+02 7.973398542181975017e+02 7.946026043692266967e+02 7.992293735832408856e+02 7.978344242392270189e+02 7.909603138738990538e+02 7.876277969024732784e+02 7.967462710897369789e+02 7.950727706000293438e+02 7.917153600560567384e+02 7.956537122365343748e+02 7.997983052144140856e+02 7.975012822061606812e+02 7.976692040459090549e+02 7.955624262809242282e+02 7.989937695924960508e+02 8.037674895703048605e+02 7.977245625004170506e+02 7.944866457026009812e+02 8.007649471279625004e+02 8.092947008808357623e+02 8.111426058220716868e+02 8.144651695651981527e+02 8.184222696738366949e+02 8.096479308842705223e+02 8.096438753929041923e+02 8.076557026582169101e+02 8.006523318304656414e+02 8.025356150030345361e+02 8.166835709810571871e+02 8.018559869169843068e+02 8.118439806033901505e+02 8.063110136285237104e+02 8.105197742623834074e+02 8.148869857304497373e+02 8.060098533939719800e+02 8.146668684530089877e+02 8.107338456555087305e+02 8.148845242986723179e+02 8.092787766552006588e+02 8.146962001397780568e+02 8.138065109047681744e+02 8.098544005834023665e+02 8.162962757905282842e+02 8.201216099683232414e+02 8.162486186977428133e+02 8.254518082635713654e+02 8.329729345170342185e+02 8.229700543730239133e+02 8.262919229853497427e+02 8.183613224709760061e+02 8.178177377301695969e+02 8.185480662724587546e+02 8.257055786838602671e+02 8.174071560000915042e+02 8.239927470069691253e+02 8.225945788583999274e+02 8.285273811085078250e+02 8.263834588163026638e+02 8.218101287314887031e+02 8.265520609214730712e+02 8.183738084708487577e+02 8.220565117494509195e+02 8.218655829761622726e+02 8.191385377211831837e+02 8.210701233642627130e+02 8.220446315971179274e+02 8.161982705719782416e+02 8.070382122855330636e+02 8.103751992905885118e+02 8.078995673863986440e+02 8.154986281929059260e+02 8.083248492819321882e+02 8.048232995061703150e+02 8.081904056192289545e+02 7.999768865566937848e+02 8.111969368372325562e+02 8.085494206392993419e+02 8.034328101059364826e+02 8.026552570853538100e+02 8.013489629684457896e+02 7.984697193377428448e+02 7.959899590457628165e+02 7.983003968259679368e+02 7.994958867013724557e+02 8.001609097862238968e+02 7.915300416775573922e+02 7.872056523534446342e+02 7.967758962820855686e+02 7.918261971340145919e+02 7.950817248251889851e+02 8.033038785516081361e+02 8.011461541627510314e+02 8.053979256588978615e+02 8.051647730204615527e+02 8.088115437965633419e+02 7.969237653121905396e+02 8.031214945096336351e+02 8.047099876560389475e+02 8.010036206281108662e+02 8.016589652563129675e+02 8.106358693234410566e+02 8.086726502509583270e+02 8.099368376022686107e+02 8.067515137261556220e+02 8.040804007284674526e+02 8.053875747031576111e+02 8.005201376473828532e+02 8.042996189212332183e+02 8.011252577532260375e+02 8.001478220614000065e+02 8.096176037134436001e+02 8.052421722442812779e+02 8.103258024733867160e+02 8.091620454701444487e+02 8.134292991165688136e+02 8.097406175301105122e+02 8.213069912096291318e+02 8.224884792636433986e+02 8.175927954336083303e+02 8.183709563981152542e+02 8.187361187262696376e+02 8.179480995381383082e+02 8.130660944080235595e+02 8.177118378900106563e+02 8.132705183294649487e+02 8.257700866140961580e+02 8.194035591405012156e+02 8.259476053053572286e+02 8.212898758617667454e+02 8.230324967354740693e+02 8.237899023825538052e+02 8.252426562472866181e+02 8.261850061576419648e+02 8.294757285800451427e+02 8.341552612659482975e+02 8.321580136558669665e+02 8.340808805168072695e+02 8.259800478122328968e+02 8.271924364127113449e+02 8.251866773690123864e+02 8.227386542526311359e+02 8.279018370002833080e+02 8.295221225130824223e+02 8.314902568721399803e+02 8.295430460203480152e+02 8.378722665129604366e+02 8.331039832370762497e+02 8.270551572870515429e+02 8.296893364860144402e+02 8.247424773243855043e+02 8.275623236119868125e+02 8.191843323663434830e+02 8.105547800405162207e+02 8.086421407136530206e+02 8.092387012914092566e+02 8.077379524659584149e+02 8.098070621572676373e+02 8.068872121159427024e+02 8.053280314270342615e+02 8.003786085620088215e+02 8.112798328614370575e+02 8.048265306470021869e+02 8.099394837257400468e+02 8.059707065476753769e+02 8.043502715491189292e+02 8.119542852059764755e+02 8.126779977222518028e+02 8.021280995731265193e+02 8.086401992053861250e+02 8.047418482095614536e+02 8.076367423728398762e+02 8.007620229212990353e+02 8.025148529202858754e+02 7.985306885515331032e+02 7.989457996139665283e+02 8.015806336780773336e+02 8.024108621647689006e+02 7.992547883618184414e+02 8.019225756871400108e+02 7.990585293927067596e+02 8.020477524159634868e+02 8.099156659239432656e+02 8.050199878094476844e+02 8.073895450856954312e+02 8.231077090921315857e+02 8.049414218866425017e+02 8.039037570026405319e+02 8.155180284378942588e+02 8.198398338693251617e+02 8.186579519304601718e+02 8.237632980668602158e+02 8.208591478835626276e+02 8.117068243974728148e+02 8.218655248311798687e+02 8.208875617127559963e+02 8.162507223323501648e+02 8.204517545474448070e+02 8.197710864003698816e+02 8.228693748440779245e+02 8.230697125176233158e+02 8.247324105541725885e+02 8.338171685743717489e+02 8.259551210705669746e+02 8.195616330615832794e+02 8.225510733881790202e+02 8.179882212771060495e+02 8.222091945273264173e+02 8.219729402968598606e+02 8.167991224591331729e+02 8.156995263876601712e+02 8.180597782456068217e+02 8.256612192311695253e+02 8.260950731425122058e+02 8.216985205900576830e+02 8.138101809117708854e+02 8.164665824315078453e+02 8.233347610114985855e+02 8.214872455207030271e+02 8.141751493562807127e+02 8.101140226478105433e+02 8.110103355202927560e+02 8.052032510922932715e+02 8.140871054881738473e+02 8.111948400682559850e+02 8.154194905003104168e+02 8.210994837890667668e+02 8.197775989429014771e+02 8.362629633530882529e+02 8.354498039856314335e+02 8.246518391419295995e+02 8.247245635380048725e+02 8.217344073511063698e+02 8.307938630744476995e+02 8.236188452851007469e+02 8.297007631525785882e+02 8.353519738280043612e+02 8.194507631709702764e+02 8.242904346192194680e+02 8.238700676660357658e+02 8.217613555729523114e+02 8.126829103755547976e+02 8.086078655718433765e+02 8.025079453618189973e+02 7.959589658503326746e+02 8.125200641564305215e+02 7.997030121012624022e+02 8.180671361253179157e+02 8.071083528485297620e+02 8.113211511916672407e+02 7.997910794399416545e+02 7.997898006159567785e+02 7.929778937278113062e+02 7.938747410204080097e+02 8.011793277397493966e+02 8.034222895676365397e+02 8.015891326913983903e+02 7.967358705695430672e+02 8.012093188426553070e+02 7.977311212425735221e+02 8.082657176465833118e+02 8.014069450613642402e+02 8.058108040314532445e+02 8.120445338045324206e+02 8.147874904201504478e+02 8.200070894193665936e+02 8.124825002606780799e+02 8.081148299807736066e+02 8.172084485411714923e+02 8.002709385310771495e+02 8.126717905739113803e+02 8.190805430061378729e+02 8.106747089041233494e+02 8.175636594613108628e+02 8.094687843022759353e+02 8.173413526782970848e+02 8.194849841172175502e+02 8.185886563192572112e+02 8.132591272838977829e+02 8.164214896294083701e+02 8.171237954412795261e+02 8.207452736121470025e+02 8.167374653232631090e+02 8.164914974109229888e+02 8.202274522264749521e+02 8.169939260414031423e+02 8.162872487802918613e+02 8.119385856554192742e+02 8.134406249782451823e+02 8.086788200551307000e+02 7.964210796525820797e+02 8.068874457616070686e+02 7.940380057194538495e+02 7.963587708273997805e+02 7.969314280435721685e+02 8.034434798019427717e+02 7.916884205383688595e+02 7.887839743165288837e+02 7.864792724273490876e+02 7.942802832669563031e+02 7.901086112326665898e+02 7.918519721252120007e+02 7.820148761173994671e+02 7.800116035821554306e+02 7.836365551399674132e+02 7.830280016284229987e+02 7.772533244912488044e+02 7.747021268295321761e+02 7.706124162219132359e+02 7.683707806182464992e+02 7.629942704658971024e+02 7.679929890180715120e+02 7.610041637834752919e+02 7.688328593654209726e+02 7.676464850134589142e+02 7.570606872477071647e+02 7.613284679556778656e+02 7.711568181296370312e+02 7.665197673055015457e+02 7.623283270373441383e+02 7.698387953380472482e+02 7.679981951046329414e+02 7.623990254855311832e+02 7.676349886117868664e+02 7.668475568427390954e+02 7.664749582389961233e+02 7.702032199224104261e+02 7.670993561722054892e+02 7.736591180606760645e+02 7.734068746166092296e+02 7.768468395978345598e+02 7.710519444647821956e+02 7.701589374924125195e+02 7.664677037201270196e+02 7.757094470199780289e+02 7.742839662046218336e+02 7.776024216452349265e+02 7.785925712620901322e+02 7.811398002615006817e+02 7.786252465187142207e+02 7.716571039561270027e+02 7.734688530991267044e+02 7.744399959214030105e+02 7.800826617746608918e+02 7.755768368096615859e+02 7.798605844711269128e+02 7.854501629534021276e+02 7.874874877469212606e+02 7.860911322423811498e+02 7.953363561684718661e+02 8.009211074847085001e+02 7.982831784924883323e+02 8.022499268747695851e+02 8.011931254559700619e+02 8.044010978627318309e+02 7.941275999138522366e+02 8.027417251260453668e+02 8.035223516451399064e+02 8.041808248624840871e+02 8.053846891609662180e+02 7.971513194456726978e+02 7.973158819817183485e+02 8.035459404415962581e+02 7.933218781604543892e+02 7.939123735310201937e+02 7.936581570982760923e+02 7.925399357030280498e+02 8.004707848734013851e+02 8.009897439933271244e+02 8.033301450547633067e+02 8.035641078069386367e+02 7.962684475956001506e+02 8.001120697657954679e+02 7.982637353724094282e+02 8.034157440559457655e+02 7.878960135288244828e+02 7.929476497831172992e+02 7.978084910222166855e+02 7.942207985708868136e+02 7.877954927462654950e+02 7.923099479467829269e+02 7.884296234661686640e+02 7.983067363427026066e+02 7.948364437393466915e+02 7.928612964870594624e+02 7.835752162731213275e+02 7.978458918238395654e+02 7.955100584727739488e+02 8.019095313092691413e+02 8.078899340780137663e+02 8.039030343403729830e+02 8.016418950893757938e+02 8.016548453818739972e+02 7.917744394214677186e+02 7.967791688563155503e+02 7.893597933104585991e+02 7.856603010677631573e+02 7.825626700620000520e+02 7.898018344124263876e+02 7.751345764346505121e+02 7.840594712300435276e+02 7.748812667207596405e+02 7.862496565618174600e+02 7.807489326266953640e+02 7.809673794155527276e+02 7.734280647493590095e+02 7.793943231561935363e+02 7.823582336743626229e+02 7.832502415375697638e+02 7.870421043017082638e+02 7.794424955334175138e+02 7.821072120062237900e+02 7.873948907975093334e+02 7.931629744602583969e+02 7.941903556684391106e+02 7.942938250457871163e+02 8.006729884052703028e+02 7.849061239355228281e+02 7.912819644260329142e+02 7.886100805824804638e+02 7.918905255379022492e+02 7.878303314365051619e+02 7.846602362055501771e+02 8.027492618265943065e+02 7.908557182137155905e+02 7.923543035547717182e+02 7.894407192175671071e+02 7.984626504042282704e+02 7.871825820585124802e+02 7.968501576399401074e+02 7.969357347087976677e+02 8.039166337883724509e+02 8.009504647528849546e+02 7.932902399650803318e+02 7.900423489310190917e+02 8.028003389080175793e+02 8.083137937680157847e+02 8.026368497041748924e+02 8.068358554210185503e+02 8.070194761583366017e+02 8.161832518171917172e+02 8.106893553670738584e+02 8.032033400664722649e+02 8.015371671172522383e+02 8.114329215961600994e+02 8.018228276988562584e+02 7.992027582959307210e+02 8.002790901868246465e+02 8.011198280868838992e+02 7.927732168313411876e+02 7.840181058472885525e+02 7.815970054902218180e+02 7.872036931290562052e+02 7.914196430142892495e+02 7.930481450633573104e+02 7.966318656856411735e+02 7.871415105905477958e+02 7.957517936607049478e+02 7.937940512681964265e+02 7.989235328983003228e+02 7.979374618608067067e+02 7.962880069201577271e+02 7.988850787984413273e+02 8.004687699628663040e+02 8.058106147614037127e+02 8.090671665307253306e+02 8.110478945394285120e+02 8.109829919359884798e+02 8.065126060074040879e+02 8.084707707343774246e+02 8.040670747578230930e+02 8.046569274022690479e+02 8.124862203728340546e+02 8.198649181577239915e+02 8.109792420330815048e+02 8.134225607718738047e+02 8.230996761506598887e+02 8.146561193800539513e+02 8.115286242605511688e+02 8.055915882226001941e+02 8.053249103318577227e+02 8.010420682872303360e+02 7.972145134301598546e+02 8.003704925592111294e+02 7.985941439650144957e+02 7.919986347004125946e+02 7.960217161938203390e+02 7.925683187838553749e+02 7.932913046920056104e+02 8.034219667012304171e+02 7.991171780792807340e+02 7.962948481612586420e+02 7.987732214213308453e+02 7.917124137739876915e+02 7.954049177461888576e+02 7.951777975602564084e+02 7.859465147757202885e+02 7.833969800671708299e+02 7.868197769689077177e+02 7.817902317952649582e+02 7.969184912263584692e+02 7.835198800381281217e+02 7.894080573529892035e+02 7.928273898320991293e+02 7.928248751748631094e+02 7.875969360092788065e+02 7.903106093308118716e+02 7.958953867109090652e+02 7.967763764783389888e+02 7.972067456816469075e+02 7.993581799822786706e+02 7.985669089887838936e+02 7.920751189577255218e+02 7.913955063779209240e+02 7.949762131983665085e+02 7.919024602599232594e+02 7.986698099219951246e+02 7.959469156672926147e+02 7.987738567408980543e+02 7.870097678711357503e+02 7.910894484137663767e+02 7.990405249167563397e+02 8.088638772841513855e+02 8.072053412910839825e+02 8.074072554674336288e+02 8.105499051811269737e+02 8.121243803069748992e+02 8.111870655703814919e+02 8.101369085355652260e+02 8.092826096979626982e+02 8.103146604997928080e+02 8.178095118410659552e+02 8.071089901138077494e+02 7.994585480821999681e+02 8.065441940719633749e+02 8.004452737857362763e+02 8.008368424116010829e+02 7.967157430523940320e+02 7.894482100480714735e+02 7.929976350495463748e+02 7.943429213974396816e+02 7.919421698396522515e+02 7.960375123657579479e+02 7.934595102375546958e+02 7.937669406641228989e+02 7.874333568994105690e+02 7.860445691404305535e+02 7.877173627552801918e+02 7.956125009718028878e+02 7.919030189429767006e+02 7.935090320152837648e+02 7.818689494900667114e+02 7.878348552288720157e+02 7.867182981150733667e+02 7.835020758313521583e+02 7.842751005547061141e+02 7.846499430678655926e+02 7.919381498497191387e+02 7.876451409536173287e+02 7.870720834529274725e+02 7.843301051792675480e+02 7.862982629786903317e+02 7.977120678933372346e+02 8.049789871194767557e+02 7.967724445635684560e+02 7.986684027371064758e+02 7.975314085212900181e+02 8.004747134604826897e+02 7.923140389027104220e+02 7.980553216582731011e+02 7.875677407056042512e+02 7.885729803970469902e+02 7.938904278183496217e+02 7.965798476476160204e+02 7.949124054793870755e+02 7.995963297498100246e+02 7.995406509472663856e+02 8.026308759320448871e+02 7.914869518509963200e+02 7.748611492803041756e+02 7.808374828572110573e+02 7.842817067699081690e+02 7.863695388424886232e+02 7.899110761386401691e+02 7.974022953439672392e+02 7.899008868335575926e+02 7.925622558109446345e+02 7.917355683321187598e+02 7.931200092336378020e+02 7.947993880414626346e+02 7.897389900126005386e+02 7.960568995085905044e+02 7.862194106413198824e+02 7.867133826373363945e+02 7.861566367865068514e+02 7.835589770897458948e+02 7.732289198560745263e+02 7.821438599609073208e+02 7.845576035228205001e+02 7.831461320416832450e+02 7.845286097649864132e+02 7.761705571762973932e+02 7.865247196836212424e+02 7.850631738433610280e+02 7.829157702192090937e+02 7.898831715876428916e+02 7.882527422699763520e+02 7.909223520719198177e+02 7.816472439294119567e+02 7.866597732975773170e+02 7.824611660281796048e+02 7.714543468773556469e+02 7.724640250330022582e+02 7.672688043021211115e+02 7.671635152851738439e+02 7.592513222373969484e+02 7.591885577131480431e+02 7.652276402731337157e+02 7.634403057528879799e+02 7.612017618722425141e+02 7.539363981425636894e+02 7.540164600019060117e+02 7.655547392322795304e+02 7.643105862243392039e+02 7.624340892477565603e+02 7.574967833943962887e+02 7.622029309716684793e+02 7.534641253938566479e+02 7.442594034834131662e+02 7.549838832789664593e+02 7.535275981080552583e+02 7.558068970992443383e+02 7.560404505076255646e+02 7.438471770469229796e+02 7.422588731080260231e+02 7.393254911616689924e+02 7.412552242183609224e+02 7.416182166772007349e+02 7.389614903639189833e+02 7.465994768638587402e+02 7.511428297860536532e+02 7.591794375291499364e+02 7.539530456762722679e+02 7.511889963308495908e+02 7.595483417368110395e+02 7.617496254606362527e+02 7.689673893970057179e+02 7.636603008403967578e+02 7.623519713147052244e+02 7.620595212120078941e+02 7.627568987297710237e+02 7.647611461887365749e+02 7.686962654883972164e+02 7.623605819621135424e+02 7.668247577813767748e+02 7.633370030783673883e+02 7.524374847472482770e+02 7.547875010279279877e+02 7.671353617634391640e+02 7.653398285457313932e+02 7.659878215137604229e+02 7.681465069115776032e+02 7.693367836579432151e+02 7.668259614862031412e+02 7.618166729351163440e+02 7.668200599811931397e+02 7.623967723175173887e+02 7.678906394447591310e+02 7.695773023639962958e+02 7.660675324874065382e+02 7.619455384433443896e+02 7.625978850996726806e+02 7.661866447044741335e+02 7.728947028039725637e+02 7.568141654962034863e+02 7.643943398741220108e+02 7.705749504615646401e+02 7.671899932824389907e+02 7.707496125258559232e+02 7.639628677346969425e+02 7.693269727477152173e+02 7.657708151198094129e+02 7.768485801462987865e+02 7.694493782322334710e+02 7.735745795491916397e+02 7.728454916000638377e+02 7.669536876301435768e+02 7.728178923070182691e+02 7.678507647541587176e+02 7.720854310452762093e+02 7.628148468131724940e+02 7.617856802394231863e+02 7.696796433772656201e+02 7.625753253125283209e+02 7.598410827531631639e+02 7.619800888533778789e+02 7.598061109859082762e+02 7.532369661085615462e+02 7.607335065855609173e+02 7.626173144783250564e+02 7.582216722221163536e+02 7.632838864061636741e+02 7.737869673558941486e+02 7.739775688713814361e+02 7.696803205080086627e+02 7.729113919931696728e+02 7.829151204141027165e+02 7.888827854172526486e+02 7.784016350526104588e+02 7.807927613758645293e+02 7.791790836371187652e+02 7.854461955599339262e+02 7.892811122647117372e+02 7.870249478184477994e+02 7.856131245398117926e+02 7.877072217762884065e+02 7.907019323830337498e+02 7.902951728707730581e+02 7.954345353433764103e+02 7.939622965581604603e+02 7.863339582354661843e+02 7.861515294559361564e+02 7.907267645154450975e+02 7.966254623944972764e+02 7.905617533287133938e+02 7.850223348373131103e+02 7.886803788118417060e+02 7.874158118639912800e+02 7.879433734835753285e+02 7.898621281221880963e+02 7.900722830351203356e+02 7.897925760527365355e+02 7.914089378699530926e+02 7.950822508008428713e+02 7.895576877453366933e+02 7.902597406254068346e+02 7.835854944467364476e+02 7.806164833292915546e+02 7.790027668166320609e+02 7.858606617163014789e+02 7.869040536701019164e+02 7.788228249771931360e+02 7.777721888559274248e+02 7.813455343050399051e+02 7.722822926502456085e+02 7.774707610345221838e+02 7.672569526334926877e+02 7.670374865845370778e+02 7.703630381048699292e+02 7.650623157585616809e+02 7.671144553579490548e+02 7.620527070855613374e+02 7.704101930450465261e+02 7.736321868026386710e+02 7.753288342571862586e+02 7.777580998015499745e+02 7.682055068462398140e+02 7.747027306853186701e+02 7.744559906552656230e+02 7.687911909726728936e+02 7.722070856219319239e+02 7.708865353395190141e+02 7.661639387811374036e+02 7.639010571037140380e+02 7.719045893608710003e+02 7.730714188435507594e+02 7.646692281038915553e+02 7.642965706115244302e+02 7.643771468022880526e+02 7.691608010319922641e+02 7.625065266778989326e+02 7.641561972716707487e+02 7.665238415279303581e+02 7.565682418270714606e+02 7.567981661854538515e+02 7.579352994390236518e+02 7.570708567980800581e+02 7.631573746483356899e+02 7.596367391449560955e+02 7.622097712772174418e+02 7.675846921325604626e+02 7.596327575367332656e+02 7.642100615997217119e+02 7.630883042443772410e+02 7.608963716173626608e+02 7.602718064144405616e+02 7.669223753918959119e+02 7.652988680426884684e+02 7.704398526690797553e+02 7.751432629261638567e+02 7.750298153813531599e+02 7.810477884195802289e+02 7.863080832877064950e+02 7.828585945884460671e+02 7.850799576364245240e+02 7.851827777112994227e+02 7.840838536446847229e+02 7.855617992320931080e+02 7.857206997574238585e+02 7.775541563214579810e+02 7.787346330846555702e+02 7.743944089050312414e+02 7.788333728727018297e+02 7.841550274725987038e+02 7.771462917712841545e+02 7.803458487950440485e+02 7.737519768531592490e+02 7.778798481558567346e+02 7.714905140636278702e+02 7.730377094573304930e+02 7.802062228985805632e+02 7.731721684026531420e+02 7.714328075768654571e+02 7.626539369330154159e+02 7.675883317168367057e+02 7.660790918638977018e+02 7.572487728205634312e+02 7.561612808702036546e+02 7.546031019766630834e+02 7.452082430202548267e+02 7.527926932240246742e+02 7.477688564726544200e+02 7.443020414435477505e+02 7.428477898431438007e+02 7.500363536506682749e+02 7.518253217122347678e+02 7.486795483275998322e+02 7.458259146388310228e+02 7.533653962474900254e+02 7.435314788666843242e+02 7.530052400596936195e+02 7.549179838138632022e+02 7.546341504176971284e+02 7.552271762235001233e+02 7.537689182284869958e+02 7.513444130022775198e+02 7.573974233662678444e+02 7.605336627691718832e+02 7.610638307891942986e+02 7.561681964302393908e+02 7.751492376564665392e+02 7.621271984729230553e+02 7.651584909916198285e+02 7.586487762401535520e+02 7.534388889881543037e+02 7.594601869306185336e+02 7.565895166922970247e+02 7.637600031712825057e+02 7.553913791954950057e+02 7.567831623445885043e+02 7.562362225092770132e+02 7.606546098765478519e+02 7.500046322338810114e+02 7.532164692714011380e+02 7.551142093171433771e+02 7.554624413619866345e+02 7.500197750418138867e+02 7.527699891805985999e+02 7.557033605505810101e+02 7.482271559094034501e+02 7.513057350052309857e+02 7.520139220439842802e+02 7.576983046839015969e+02 7.589389898871392006e+02 7.576320217771941543e+02 7.649894782127661301e+02 7.580970996883880844e+02 7.645645165014518625e+02 7.585153389677361702e+02 7.605755338927709772e+02 7.704690883533364740e+02 7.665323407010545225e+02 7.664279625048779963e+02 7.646419922117958095e+02 7.718027132461276096e+02 7.639065975391495158e+02 7.650714182377975021e+02 7.687803913009860253e+02 7.650722436365869044e+02 7.706540130219061666e+02 7.646142415295881847e+02 7.649282513942069954e+02 7.629361789456619363e+02 7.768149542571399024e+02 7.801639164564537623e+02 7.834775024023434753e+02 7.900797360318044866e+02 7.890360399718940698e+02 7.842151332765355392e+02 7.843101627981207002e+02 7.861249294006913715e+02 7.798933094506400039e+02 7.808190949421496043e+02 7.855802402697187290e+02 7.775544281479847086e+02 7.833832127352442285e+02 7.875521197966988893e+02 7.948772997385985946e+02 7.884095101522283358e+02 7.928066377732919818e+02 7.923263979533990096e+02 7.929441161846533532e+02 7.934637746743680964e+02 7.950828719383965790e+02 7.938143197361766852e+02 7.879143783074049452e+02 8.014334238497419847e+02 7.925673407676881652e+02 7.947681032172289406e+02 7.927948497145105193e+02 8.014458246916143480e+02 7.998609588976223677e+02 7.970619412429834938e+02 7.942440471742102091e+02 7.958049720281419468e+02 7.915404101835443953e+02 7.888597116681772832e+02 7.845017252615568850e+02 7.835149121365355995e+02 7.770804302580855847e+02 7.857351972965484492e+02 7.758994909435316458e+02 7.780754437472692189e+02 7.763831554532941936e+02 7.783444152478923570e+02 7.840606651101027182e+02 7.839637683135273392e+02 7.861162605071822327e+02 7.779809851811376120e+02 7.856683408479246964e+02 7.795839179254516011e+02 7.800886768161179816e+02 7.824440222282200921e+02 7.841774726645720648e+02 7.751160806132102152e+02 7.849826287748728646e+02 7.854060181454236726e+02 7.855709046451753466e+02 7.784985898968304809e+02 7.850668365662088490e+02 7.813617232558508476e+02 7.818476658459825330e+02 7.845689093843881210e+02 7.874246353891469425e+02 7.889106206859623853e+02 7.961566226402288748e+02 8.005364951771249480e+02 8.075130749283262048e+02 8.003639345280824955e+02 8.117409234098937532e+02 8.038702559081964409e+02 8.105936364455434386e+02 8.067699203293302617e+02 8.050193623753973498e+02 8.083666554260796602e+02 8.032072830511727943e+02 8.030901304800298703e+02 8.063180822930223712e+02 8.079617955698691958e+02 8.047633194575862490e+02 8.060469994728973688e+02 8.073563588138755449e+02 8.035400669800633295e+02 8.102317898685824957e+02 8.053267065205432118e+02 8.107099266624660459e+02 8.067541023984007325e+02 8.020231723364239542e+02 8.052213715604333402e+02 7.962778359015225078e+02 7.943835938696961421e+02 7.936339968763644492e+02 7.883688552038180433e+02 7.892606647963654041e+02 7.953465002904406447e+02 7.915739157960742887e+02 7.975218556262328775e+02 7.965924230982526524e+02 8.047209388095710665e+02 7.968770163310097132e+02 7.968752397072437361e+02 7.943271714585958989e+02 8.013409625763256372e+02 8.006904686467183865e+02 7.987328112564237017e+02 8.063638223837374426e+02 8.066888961784284220e+02 8.046046067458374864e+02 8.082195537271448984e+02 8.119891131605147621e+02 8.179164181280254979e+02 8.134384741214174710e+02 8.251644348998323721e+02 8.207089999103562832e+02 8.271015812837571275e+02 8.191241888282264654e+02 8.173120421609692130e+02 8.234142035921199749e+02 8.262275489111560773e+02 8.289314756248375033e+02 8.279324112133541576e+02 8.259542644988835036e+02 8.318699162450898257e+02 8.260607735699313707e+02 8.375551229428147053e+02 8.351607197955355559e+02 8.308000869269549185e+02 8.396243975120929690e+02 8.222019717624827990e+02 8.204888399959780827e+02 8.202811758982202264e+02 8.121884767426939788e+02 8.111269643899951234e+02 8.139790486342672011e+02 8.162379084095332473e+02 8.250496921403799888e+02 8.186098353598109725e+02 8.219943430290476272e+02 8.235616781612726527e+02 8.179056107225144387e+02 8.067946517606939096e+02 8.069106893322277756e+02 8.138903502318340770e+02 8.115884406612869952e+02 8.138263883717249882e+02 8.169523605872429926e+02 8.221141435058806337e+02 8.276581625141817540e+02 8.182109399289447538e+02 8.289229088390178504e+02 8.224336194396942119e+02 8.195163494100976322e+02 8.165868923356923688e+02 8.119176299208010050e+02 8.065512070021123918e+02 8.167796711758038555e+02 8.162375396132135847e+02 8.176734990076345184e+02 8.033995339873818011e+02 8.004740924784686058e+02 8.023070249854605436e+02 8.001806072742883771e+02 8.088981176018883161e+02 8.184519947624090719e+02 8.066639937295566369e+02 8.039360569851662603e+02 8.119127621044384568e+02 8.095582769411030313e+02 8.225957086038710031e+02 8.129969715293195804e+02 8.054934295622431364e+02 8.089279381229841874e+02 8.074365739090940224e+02 8.114269550844700234e+02 8.046412690886770633e+02 8.071994261131775374e+02 8.030503065507035672e+02 8.002879805033497860e+02 8.055616753717549727e+02 8.123243712213048866e+02 8.111539814664747610e+02 8.062111907239229822e+02 8.151647552018820306e+02 8.116610460799736302e+02 8.137911088874253664e+02 8.258937680383357929e+02 8.199362718316671135e+02 8.256817582931637389e+02 8.260784733295895421e+02 8.182461916087366944e+02 8.210629125541348685e+02 8.217300916680987939e+02 8.202040655703108314e+02 8.082391935323630605e+02 8.204523316490501657e+02 8.103886612055958949e+02 8.150603399352046381e+02 8.230856731126513068e+02 8.206379261028458814e+02 8.219465115950016525e+02 8.261732516678255251e+02 8.239214522532234923e+02 8.234534538706233207e+02 8.256107601108062681e+02 8.214826375645357075e+02 8.228553340314408615e+02 8.300331908184862186e+02 8.380654289530358483e+02 8.395986144820165009e+02 8.426971242154511401e+02 8.340433299194245365e+02 8.349668467785054418e+02 8.350227246040984710e+02 8.356699569365662228e+02 8.336137896267970291e+02 8.221820347927271087e+02 8.315517228948214097e+02 8.367822715378528073e+02 8.364947388221254414e+02 8.220742033157628157e+02 8.319599051146816464e+02 8.365965622724028208e+02 8.413780831299816327e+02 8.306582982509737576e+02 8.313098282466321507e+02 8.458083936016068947e+02 8.281763793847869692e+02 8.366242273178843334e+02 8.338623804488922815e+02 8.370467889649841027e+02 8.325667332231276987e+02 8.370064839196048752e+02 8.344779598412998212e+02 8.294271182209139397e+02 8.247633156772118355e+02 8.207778342673776706e+02 8.275314410365243702e+02 8.266361983128452948e+02 8.304452853144226765e+02 8.220538787847706317e+02 8.188422444564547504e+02 8.114471165499440986e+02 8.191001043895047360e+02 8.128984466714231303e+02 8.190018888332152756e+02 8.202293562508984905e+02 8.242185161573964933e+02 8.217133811786383149e+02 8.288986621273742230e+02 8.221304259913398482e+02 8.162651468315160628e+02 8.204615923813927338e+02 8.198586939921735848e+02 8.193256396148186695e+02 8.237277269900132524e+02 8.131768194752365844e+02 8.263200804278244505e+02 8.132319551203170249e+02 8.230412118759190889e+02 8.162002078529449136e+02 8.151869652968450737e+02 8.214944927837258319e+02 8.200616829421181819e+02 8.295830616731007012e+02 8.360818737903384772e+02 8.387767176302656935e+02 8.429217875885066178e+02 8.325540762911756474e+02 8.349325934347965585e+02 8.282607550692885070e+02 8.319983228857686299e+02 8.368349033138788400e+02 8.245425737821152552e+02 8.286751234901605585e+02 8.259005106658595423e+02 8.250543482123711101e+02 8.271210919704884645e+02 8.193774456044737917e+02 8.216970098054665641e+02 8.220150396509322945e+02 8.244047443730942177e+02 8.420534754098903250e+02 8.313674361758162377e+02 8.267395200685524514e+02 8.280270475089938600e+02 8.317050553425283397e+02 8.356137851101409524e+02 8.260215944990441130e+02 8.278734093946522989e+02 8.240716013811545508e+02 8.121507046644419461e+02 8.212318461201575701e+02 8.248776998867299426e+02 8.287414380955758588e+02 8.292647233386549033e+02 8.319002805905666946e+02 8.264513917404335643e+02 8.196507791457717076e+02 8.254562170913920909e+02 8.118560034771250002e+02 8.147233777961524765e+02 8.240024543267984427e+02 8.228393380046491075e+02 8.289813828646414322e+02 8.280104875137046747e+02 8.183916494120882135e+02 8.114850094501821332e+02 8.184572681524211930e+02 8.215220476614375684e+02 8.177254042563912435e+02 8.213068248273425525e+02 8.257583393845927731e+02 8.162008837742243941e+02 8.093209760996686555e+02 8.174521618213892680e+02 8.166291083810054943e+02 8.112816200413873275e+02 8.102583627002477442e+02 8.122824278157766003e+02 8.087716961445132711e+02 8.046203805213280020e+02 8.111010754866499610e+02 8.119116749656152479e+02 8.164716457307551991e+02 8.215150380777242844e+02 8.209495523935476058e+02 8.207493971052531379e+02 8.243839373094565417e+02 8.250815420964838722e+02 8.240791908959542980e+02 8.210822957721101147e+02 8.185646116017086342e+02 8.282697176116500941e+02 8.257293536069516904e+02 8.234010887831823311e+02 8.288022458176221789e+02 8.299656007020107609e+02 8.312673156912100012e+02 8.333461345834595022e+02 8.347158786196152960e+02 8.259034480616548990e+02 8.214910036130929711e+02 8.129028559327439325e+02 8.092029776975476807e+02 8.126866938626152432e+02 8.086718833696254478e+02 8.176941876091093491e+02 8.106815615631177252e+02 8.133510780428525777e+02 8.138170281285866849e+02 8.158085409257473657e+02 8.182446924977189155e+02 8.104520359723601359e+02 8.060064626909032768e+02 8.107370280959721640e+02 8.031567148560508258e+02 8.089674742525655802e+02 8.031154690189450776e+02 8.055157656866690559e+02 8.059783968391567441e+02 8.026155373187059467e+02 8.149694968758805089e+02 8.166921228753141122e+02 8.215311396150415248e+02 8.270113833125519704e+02 8.135361757448348499e+02 8.138114187024132207e+02 8.191701320313363794e+02 8.172718874539611988e+02 8.234606265346740201e+02 8.181577914163538026e+02 8.107880212908726207e+02 8.142551164726265824e+02 8.142136610388952249e+02 8.236894574096145334e+02 8.291716414045121155e+02 8.270330274605421437e+02 8.232087474912536891e+02 8.186045703628958563e+02 8.216165327185232172e+02 8.163125959209655775e+02 8.176080805220224192e+02 8.132628712589981888e+02 8.131202296087477635e+02 8.134479464383866798e+02 8.125600969284712392e+02 8.118093047486455589e+02 8.085072979566313052e+02 8.039853140971250696e+02 8.043147774519449058e+02 8.122000023992206934e+02 8.148032167105779990e+02 8.083211208844937801e+02 8.006829141697409113e+02 8.147495290503813976e+02 8.009940636093967896e+02 7.991985770342804472e+02 7.989968265670277106e+02 8.054374500958012959e+02 8.004351991005535183e+02 7.980520393644129626e+02 7.986259794790264550e+02 8.003629151167407372e+02 8.008327107802575711e+02 7.991477887361722878e+02 7.982686314174105746e+02 7.964479902024124840e+02 7.937519261134352746e+02 7.982731258084396586e+02 7.928862190286968143e+02 7.889861417256842060e+02 8.013623860048243159e+02 8.010533898235639754e+02 8.000414075994195855e+02 7.911097329448214168e+02 8.029153436449616947e+02 7.975249144770608609e+02 7.997046351042391734e+02 7.894900376155142112e+02 7.903557748271445007e+02 7.919069722172840784e+02 7.936567886837183323e+02 7.987085715757890512e+02 7.913437352439938195e+02 7.802789902727527078e+02 7.820072579613956805e+02 7.782175805001090794e+02 7.776994087934047002e+02 7.808155527501697861e+02 7.734752590463514252e+02 7.685650592472804874e+02 7.689703360940909533e+02 7.728388716995544883e+02 7.707074100848058151e+02 7.613016327897911424e+02 7.696048451770438987e+02 7.740272402882313827e+02 7.713905936249560682e+02 7.695302636804165104e+02 7.687358705091994580e+02 7.747503812529007519e+02 7.723326409842193243e+02 7.803700982212400277e+02 7.771036221537217443e+02 7.715422579333556996e+02 7.691083930634573562e+02 7.688658335490910076e+02 7.605344207391127611e+02 7.702776739367915297e+02 7.718900972283844339e+02 7.650862229383765225e+02 7.678285545957164686e+02 7.749941114232495920e+02 7.754161672006675872e+02 7.709302607639632470e+02 7.779546184832774998e+02 7.810335994270689071e+02 7.817055141811929388e+02 7.828063102760410175e+02 7.828145809885082826e+02 7.830200689835568255e+02 7.777700951435904244e+02 7.790419297679370629e+02 7.709192120515783699e+02 7.723619943785859050e+02 7.715256711245569932e+02 7.558676714264814791e+02 7.591855943397857800e+02 7.525071659707167555e+02 7.653579008642121835e+02 7.529168402819932453e+02 7.529433200231118235e+02 7.611095445936618944e+02 7.568511329601354873e+02 7.522892350073831267e+02 7.559342203543696996e+02 7.589359844162222544e+02 7.586666021084912472e+02 7.629823689095009058e+02 7.704398675700533659e+02 7.653766678914030308e+02 7.738400442251262348e+02 7.760503006534270298e+02 7.709593161036389120e+02 7.686090606293608971e+02 7.692455367307354663e+02 7.769280323362704621e+02 7.842653347198158826e+02 7.868596249186639398e+02 7.830040275917908730e+02 7.834427108657163217e+02 7.812840656734292679e+02 7.714831197905720046e+02 7.705135553622563975e+02 7.669730623879629547e+02 7.641487617279898359e+02 7.608372135590745984e+02 7.653696765436534406e+02 7.644904457390966854e+02 7.763028067943209862e+02 7.747354314365180699e+02 7.731072868561925588e+02 7.782889710294558654e+02 7.793936713776441820e+02 7.795279287547904232e+02 7.776202151615165121e+02 7.701976950550078982e+02 7.740000457214424614e+02 7.798661169497188439e+02 7.708699416199916641e+02 7.753034677380442190e+02 7.738012455880551670e+02 7.739009104944668707e+02 7.636963779944759381e+02 7.697368155838202028e+02 7.763291725059133341e+02 7.692398227692053752e+02 7.756897192351419790e+02 7.814592903899025487e+02 7.864466683162498839e+02 7.896908376243436578e+02 7.871119209744124419e+02 7.803895262500035415e+02 7.840936716262194750e+02 7.814260042832710269e+02 7.766572275336358189e+02 7.726070020731528984e+02 7.755015012932943819e+02 7.806833065245432408e+02 7.726081567201687221e+02 7.760949550363434355e+02 7.717498130793551354e+02 7.739549414612548617e+02 7.799690511897947545e+02 7.752149784166559812e+02 7.753259498557608822e+02 7.741762116860704737e+02 7.685274035683133889e+02 7.775891269373447585e+02 7.754488571570974500e+02 7.729522748350829033e+02 7.782383811432180210e+02 7.769478537138824095e+02 7.769481358878688297e+02 7.811523419578510357e+02 7.811384519282023575e+02 7.771634795953347066e+02 7.829507241298449571e+02 7.809686074243112444e+02 7.855999270216673267e+02 7.909771578611580480e+02 7.864126115495730573e+02 7.695591164008715168e+02 7.715506361597235809e+02 7.774639049998681912e+02 7.770874173791245312e+02 7.735022243614160971e+02 7.750153456325087973e+02 7.709068993070420674e+02 7.849582116722870069e+02 7.754814497573162271e+02 7.808909289872528916e+02 7.769133029901850023e+02 7.652386344287278916e+02 7.657126928962917418e+02 7.644227590493576372e+02 7.661907516564868956e+02 7.652459369963735298e+02 7.627328509187992722e+02 7.575669914017508972e+02 7.606527875314553739e+02 7.641270790411192593e+02 7.658876992096556933e+02 7.648461821781047547e+02 7.680127605448780059e+02 7.751931115725141126e+02 7.640306683786723170e+02 7.671100365556195584e+02 7.674147841274485700e+02 7.752639589887271541e+02 7.724734715042940252e+02 7.672693315972769597e+02 7.677037730058717671e+02 7.717933806154063632e+02 7.689198068411732265e+02 7.651328587892204496e+02 7.722863026219442872e+02 7.585658640982643419e+02 7.584917823191007074e+02 7.609332838222900364e+02 7.655066405386855877e+02 7.676393090858609867e+02 7.717815969207905482e+02 7.743441230259232952e+02 7.753788315012418479e+02 7.789004986584784547e+02 7.754847985357815787e+02 7.739260419901206660e+02 7.884153483523626846e+02 7.860223088919552765e+02 7.825098079179316528e+02 7.842297610572688882e+02 7.860271844143162525e+02 7.802131433686528226e+02 7.826361320246791138e+02 7.730916481911485789e+02 7.815015626333740784e+02 7.758120626525503667e+02 7.759576581080970072e+02 7.752148292208900102e+02 7.811179054375139685e+02 7.846834708247710068e+02 7.862702639733666956e+02 7.849907807077364623e+02 7.881657971469461472e+02 7.892239970365105819e+02 7.919389075863219887e+02 7.901638567354293627e+02 7.925162926230735820e+02 7.964807100354985323e+02 7.928757345392901925e+02 7.902662073874389534e+02 7.877298103543282650e+02 7.858456574511579902e+02 7.921614317390867654e+02 7.914071398683330472e+02 7.815397540531553204e+02 7.925342135453504397e+02 7.812665784433243061e+02 7.713720677809997142e+02 7.665921027142113644e+02 7.688156658302607411e+02 7.765975447749326577e+02 7.731067396169363519e+02 7.672846393739029054e+02 7.729432104939430701e+02 7.666517357738671308e+02 7.653038421284869628e+02 7.661071413117773545e+02 7.645441039762886248e+02 7.680645342135131841e+02 7.633294859394121659e+02 7.558641152186189629e+02 7.636686909779625694e+02 7.562498953808240003e+02 7.600073191562512420e+02 7.621494409767608431e+02 7.627863122442437316e+02 7.611281892835137342e+02 7.538436155697089589e+02 7.587111422579263262e+02 7.507899939323274339e+02 7.484674145125363793e+02 7.456750231312618098e+02 7.481392423021393370e+02 7.412349926784614809e+02 7.393745509115423147e+02 7.496745503955314689e+02 7.542958023452015368e+02 7.496438234618029810e+02 7.485897929561737101e+02 7.478013676787363693e+02 7.513984322728276766e+02 7.480946919119838867e+02 7.495734196670888423e+02 7.623939914077815274e+02 7.496154279489798000e+02 7.523994613931707818e+02 7.447438948823788678e+02 7.472897428068848740e+02 7.486522570446320515e+02 7.443064054639772849e+02 7.456130227087257936e+02 7.455444077747948768e+02 7.453752196108019916e+02 7.441762925712326933e+02 7.433724287451894952e+02 7.522549030186714845e+02 7.525499907858405777e+02 7.461192276590098800e+02 7.556180951222441990e+02 7.609585488164970002e+02 7.639559162688275364e+02 7.584149918987226329e+02 7.594069669080409994e+02 7.616566975047084043e+02 7.654419179466781316e+02 7.678578683492712571e+02 7.667431026299385621e+02 7.752438828928557086e+02 7.630316004022083689e+02 7.689564372613664318e+02 7.724022576224602972e+02 7.672315092546577944e+02 7.750629454563639911e+02 7.828070214697105484e+02 7.861599467056915955e+02 7.872914014116449835e+02 7.916571574103949160e+02 7.839961525656581216e+02 7.908678338400528673e+02 7.899933438159971502e+02 7.900435367019701971e+02 7.912487550670425662e+02 7.920020135847894380e+02 7.967502327944334866e+02 7.893085694268917223e+02 7.865071902426118413e+02 7.766534344208737366e+02 7.912846809605314320e+02 7.896450320367569020e+02 7.875883682293148240e+02 7.849256405379956050e+02 7.842305671250302339e+02 7.814581338841175011e+02 7.909147383879732160e+02 7.884479059749546650e+02 7.833892654172656194e+02 7.811990508708482821e+02 7.873816817068255887e+02 7.884743260119448678e+02 7.894409849896036349e+02 7.917975849829095978e+02 7.876768007629515296e+02 7.921709051924120786e+02 7.878159293765329494e+02 7.920252215766013251e+02 7.816431753272264586e+02 7.911602433855871368e+02 7.900983676307129144e+02 7.874910152560582901e+02 7.841345038717205398e+02 7.867427974369837784e+02 7.783878543162049937e+02 7.829440933652776948e+02 7.800828237964061600e+02 7.791204100649924840e+02 7.838319352617315872e+02 7.879104687396868485e+02 7.811412058954861095e+02 7.800993739489184691e+02 7.782945882902657786e+02 7.764994901703098549e+02 7.765791322377901906e+02 7.632959932414095192e+02 7.644377653866828268e+02 7.535933410047107373e+02 7.661626872237499128e+02 7.660381043169147688e+02 7.756874902359884345e+02 7.774002117591405749e+02 7.748153193705760486e+02 7.786956363307084530e+02 7.736319415246263134e+02 7.761067242805557953e+02 7.842429360638461731e+02 7.848996557981981823e+02 7.863552029285625622e+02 7.940275845984530179e+02 7.899487530405821190e+02 7.867050875765107776e+02 7.921247650854036237e+02 7.926642747856033111e+02 7.965498165105097996e+02 7.950854174130246292e+02 7.908422292669699800e+02 7.962112510245847261e+02 7.966945118620240009e+02 7.973978856765513683e+02 7.970866667150654621e+02 7.934184908122612114e+02 7.988531257436799251e+02 7.908833449071779569e+02 7.948488528935253044e+02 7.900846601211965208e+02 7.914438404723522353e+02 7.970295233702756832e+02 8.034002636037059801e+02 7.937872224737111537e+02 7.930834463016586824e+02 7.885374379215859335e+02 7.974754034536925928e+02 7.905432913094771266e+02 7.930789610364989812e+02 7.826106216989406903e+02 7.915105090162363695e+02 7.876903911519405028e+02 7.870994728768112054e+02 7.812192146878056747e+02 7.906753554277075864e+02 7.840937361796825371e+02 7.903457102761692568e+02 7.851227007737531949e+02 7.831596125593106308e+02 7.873704334316419136e+02 7.961608914825915235e+02 7.865381455894203100e+02 7.929962323118826362e+02 7.867809103448369115e+02 7.826825922658416630e+02 7.834252877527180772e+02 7.812230573094365127e+02 7.821765210059824085e+02 7.878386463892694564e+02 7.749451416933535484e+02 7.805525035320421239e+02 7.860939595980281638e+02 7.852281149015003621e+02 7.830143874491714087e+02 7.795046474837155301e+02 7.892309609738445033e+02 7.840823705678169517e+02 7.867243662624379112e+02 7.822744476991974807e+02 7.891713155626980551e+02 7.878185961544855900e+02 7.899438121722383812e+02 7.912164472631206991e+02 7.876170566807721798e+02 7.880302858933416701e+02 7.769496528197221323e+02 7.909576950607703338e+02 7.855224515948957560e+02 7.909369798179839108e+02 7.881827656177757717e+02 7.937277160362533550e+02 7.941404625311488417e+02 7.870177929542649053e+02 7.963302522645778936e+02 7.955688043333088899e+02 8.003652406932703798e+02 7.927528169015052981e+02 7.916393792847161421e+02 7.888264750241122556e+02 7.903286013517199535e+02 7.938289144235126287e+02 7.877293319522743786e+02 7.811094078007048438e+02 7.783279395901017779e+02 7.847548562061323310e+02 7.809807532457854222e+02 7.864783449454397442e+02 7.917767913034373350e+02 7.906695334311201577e+02 7.830313413948466632e+02 7.846568485509340007e+02 7.850720874301587173e+02 7.968458101094037147e+02 7.993737763885208096e+02 7.964195295384034807e+02 8.025891514246427505e+02 8.028469286029866225e+02 7.964318159182822683e+02 7.961939332277770518e+02 7.947078872547992887e+02 7.948900375393188824e+02 8.055521185478951338e+02 7.980580815235281307e+02 7.954422144027889772e+02 7.929249510499103053e+02 7.955557921570377857e+02 7.909576539812809415e+02 7.906629086131868007e+02 7.933761676018019671e+02 7.902541476016129991e+02 7.877314998638607904e+02 7.923545224380208083e+02 7.918017121247917203e+02 7.943602638841399539e+02 7.957736454053168700e+02 7.867005996573094535e+02 7.911695671512658237e+02 7.929103948727563420e+02 7.873496551025980352e+02 7.789689487284567804e+02 7.814112145286085251e+02 7.714550916563457577e+02 7.684753293491683053e+02 7.727424079100633207e+02 7.747408231683704116e+02 7.726220893176879372e+02 7.717096875528272903e+02 7.653195579750083652e+02 7.680957162747112079e+02 7.641701985895903135e+02 7.699504722815371451e+02 7.698316689953791183e+02 7.743992387600453640e+02 7.628609293204793858e+02 7.642230874252741160e+02 7.703847010952842993e+02 7.720199524176623527e+02 7.601212946269027952e+02 7.607423692695223281e+02 7.727041423481417723e+02 7.794335223470914116e+02 7.740806141361977097e+02 7.761314944498611794e+02 7.688411486241602688e+02 7.731551641127983885e+02 7.670172945224773002e+02 7.688457130257133940e+02 7.772065902091424050e+02 7.713565124920210110e+02 7.811036797912391876e+02 7.802457360510936724e+02 7.843546393446048342e+02 7.796207558922210410e+02 7.820554726637409431e+02 7.829572388929472027e+02 7.886015249270589038e+02 7.861410863132780378e+02 7.812424844638142076e+02 7.846872501456969076e+02 7.749606777450129584e+02 7.777833325162268920e+02 7.794149878997627638e+02 7.726233352679165591e+02 7.860117589001706619e+02 7.842555676639326521e+02 7.864201439161944336e+02 7.767687574568892614e+02 7.830882678230173042e+02 7.727653284116938721e+02 7.804701790843294020e+02 7.815333637560489706e+02 7.802096670091149235e+02 7.916316704520659187e+02 7.870821721064900203e+02 7.922891538196734018e+02 7.801729107318486740e+02 7.837880566598649921e+02 7.844673935266685021e+02 7.813353950139667177e+02 7.986405195434224424e+02 7.893128363386975934e+02 7.957640461611791807e+02 8.007917891117416502e+02 8.043088001407780894e+02 8.038520475484875760e+02 8.143542787843568931e+02 8.179484976950299142e+02 8.123317157163478441e+02 8.167793045264128295e+02 8.188444176957793843e+02 8.150553200964392317e+02 8.135725217350059211e+02 8.067539685322860805e+02 8.080065724696004281e+02 8.066776789829975769e+02 8.036978289590279019e+02 8.011052377506448465e+02 8.009079833058565328e+02 8.077585589839941349e+02 8.111949581237553275e+02 8.079713461580762441e+02 8.072001406578090155e+02 8.117313276607513899e+02 8.093469839163304869e+02 8.176488808625258571e+02 8.019377729671799671e+02 8.034036130899980890e+02 8.002188997208240835e+02 7.966128158374550594e+02 7.982192873892452099e+02 8.030072863060141799e+02 8.128299021969356772e+02 8.163972537219592596e+02 8.108022862267857818e+02 8.183741895200245153e+02 8.143530557277141497e+02 8.158419619601298791e+02 8.140462468482353415e+02 8.125672928300474496e+02 8.150950387504660739e+02 8.153956142014294528e+02 8.170767989774093394e+02 8.105227771940076309e+02 8.140080709779475683e+02 8.143227280819544376e+02 8.100645921639257949e+02 8.209952535935286733e+02 8.153626091051773983e+02 8.132719220325118386e+02 8.054732263499015517e+02 8.070071774029565859e+02 8.064474683567985949e+02 8.024464583985541140e+02 8.054945071659826681e+02 8.038778481448846378e+02 8.006127121889841192e+02 8.041946589626957120e+02 8.041615758616585481e+02 7.980288956217898431e+02 8.063643404417629199e+02 8.019351180550841036e+02 8.008410087745886585e+02 8.030890257301139172e+02 8.086294494500886003e+02 8.110720734533085761e+02 8.111869840012923305e+02 8.132911216830801777e+02 8.069091999026733220e+02 8.077254925132822336e+02 8.214637899155468403e+02 8.170696399211267362e+02 8.140560641234857258e+02 8.122718019307327495e+02 8.154787095663311902e+02 8.109547188632852794e+02 8.126001815016468299e+02 8.090506931165995184e+02 8.073191477503971782e+02 8.063887481293401152e+02 8.014127463154329689e+02 8.021913577175233740e+02 7.988910293721208973e+02 7.940397327148202749e+02 7.895506317377836467e+02 8.017161391643680872e+02 7.970979066984269821e+02 8.010544702895094815e+02 8.061786915547970693e+02 8.056033436588129462e+02 8.005782472482915182e+02 8.046161174003744918e+02 7.998999152582445049e+02 8.033662563666364349e+02 8.070523153379488122e+02 8.144197045387244316e+02 8.077494475514544092e+02 8.184722752267401802e+02 8.139019527264366616e+02 8.114512104297843962e+02 8.203651223313518130e+02 8.236281961089399601e+02 8.267613243617303169e+02 8.179036706789000846e+02 8.153995497312379257e+02 8.186524377201412790e+02 8.174940516633013203e+02 8.204237044522927818e+02 8.200666766274456450e+02 8.100174217904208263e+02 8.140669488208192206e+02 8.188907412114859881e+02 8.163205938281993213e+02 8.236767709741707222e+02 8.294697954591161988e+02 8.213409784214627507e+02 8.257964029479713872e+02 8.225432235253263116e+02 8.276666140098567439e+02 8.341622631583963994e+02 8.290646765098397282e+02 8.254585923073575486e+02 8.257803949124703422e+02 8.293245818330821066e+02 8.326977835447468124e+02 8.294912606037621572e+02 8.308521315463257224e+02 8.368053966142713307e+02 8.307986192528924221e+02 8.290158096007693302e+02 8.313390679557044223e+02 8.363037668119505952e+02 8.310126979104443308e+02 8.324090376870506134e+02 8.243750723142405832e+02 8.211504693525205312e+02 8.236615504542469353e+02 8.224871778885964204e+02 8.154328582139769424e+02 8.137718576771686685e+02 8.152315091881930584e+02 8.131955597282618555e+02 8.097502485743644911e+02 8.148732677056094644e+02 8.187998153339761984e+02 8.147157715646493443e+02 8.120267170133208765e+02 7.904919677573199124e+02 7.941917349484667739e+02 7.971228432015162753e+02 7.940578934552569308e+02 7.934664310958089573e+02 7.907418826779023675e+02 7.972620977024930653e+02 8.002168824001622625e+02 8.000619588475558430e+02 7.993724456433640171e+02 8.010998739079039979e+02 7.871863420191793921e+02 7.873133987310773136e+02 7.918117102633402737e+02 7.922203488374259450e+02 7.849707849813819394e+02 7.846656587808718086e+02 7.924864420898302342e+02 7.855703743857284280e+02 7.904332823248255409e+02 7.877490885379137353e+02 7.942324756949935818e+02 8.019604495065890433e+02 7.974736243799675321e+02 7.950333145967548489e+02 7.950515024357613356e+02 8.036577782577231801e+02 7.979884513839859892e+02 8.024575250246390397e+02 7.957906527342819345e+02 7.971402453522167662e+02 7.940318555485074512e+02 7.897843170171421434e+02 7.859170279566998261e+02 7.907842971050713459e+02 7.844881774552586648e+02 7.814326372609665441e+02 7.803187269481958310e+02 7.822134397818599609e+02 7.837090338870493724e+02 7.711934584380088609e+02 7.746613193704368996e+02 7.822479273514579745e+02 7.809523309283142680e+02 7.789647333870750572e+02 7.814971910891126754e+02 7.890433708176591381e+02 7.863849328876560776e+02 7.962024017200213848e+02 7.960872138717884354e+02 7.952338683388994696e+02 7.931523451092670030e+02 7.942157019224584928e+02 7.855851728849711435e+02 7.980001392400107534e+02 7.939106662005262933e+02 7.893336052856984679e+02 7.845397085118996756e+02 7.870639632335845590e+02 7.850919976223864296e+02 7.812452009754214259e+02 7.746311295304527675e+02 7.805126967806828588e+02 7.793288391085065996e+02 7.791886263801956147e+02 7.807924111872133608e+02 7.741541836093967959e+02 7.817889515890313987e+02 7.816933707567505962e+02 7.877825053157540651e+02 7.893964937827551012e+02 7.807165272876188737e+02 7.810675034699262369e+02 7.773668722661388983e+02 7.708313398723208820e+02 7.623797285297931694e+02 7.702829342422797936e+02 7.681397152218429483e+02 7.674484660419071815e+02 7.664980778461676891e+02 7.702384128590678074e+02 7.634811832714777893e+02 7.620498411383060784e+02 7.627226110035589954e+02 7.619439310512218526e+02 7.563258250442499957e+02 7.637277416648813642e+02 7.572166826531922652e+02 7.600246360128630840e+02 7.580669430909421180e+02 7.599876864042111038e+02 7.543791148060374780e+02 7.573852617368161191e+02 7.475643487808437158e+02 7.466318512054481289e+02 7.409949047572866903e+02 7.432023212651447466e+02 7.438743124845748298e+02 7.401404778502799218e+02 7.375829703509127739e+02 7.368926077627878612e+02 7.311871072203015274e+02 7.409992521985570875e+02 7.397084036667248483e+02 7.314257640956762998e+02 7.395948789440781184e+02 7.361950974470209985e+02 7.412161051533861382e+02 7.414251913758500905e+02 7.340824653785035707e+02 7.414652033694459305e+02 7.378060127738509664e+02 7.424455303490641427e+02 7.448254239205983822e+02 7.396711616902824744e+02 7.466459936208600539e+02 7.466197611861300629e+02 7.513459940267842967e+02 7.485796945543102083e+02 7.538106909124628601e+02 7.577588845276090979e+02 7.532139407115112135e+02 7.558911867810563763e+02 7.578548540622741712e+02 7.654567634225039683e+02 7.705026675474439344e+02 7.656611494115319374e+02 7.638227138306435791e+02 7.621806663919454650e+02 7.570476134080446400e+02 7.565406126101985365e+02 7.411278260208999882e+02 7.490555867332195703e+02 7.499303126525716152e+02 7.577836750200524421e+02 7.595951174944897275e+02 7.585657592309580650e+02 7.562888247721464268e+02 7.524396526910450120e+02 7.443623465997550284e+02 7.455325373746995865e+02 7.509287039037012619e+02 7.519751366690558143e+02 7.529862115618761891e+02 7.503843637273836293e+02 7.494346666467729392e+02 7.523842172567860871e+02 7.496918452866223106e+02 7.609484585626245234e+02 7.522706516478390313e+02 7.555734318544984944e+02 7.412955898892199684e+02 7.438004510004045642e+02 7.511439459759037618e+02 7.484142898145922800e+02 7.502178458235606513e+02 7.563597846972829757e+02 7.525406154909188672e+02 7.508219599643739457e+02 7.489237287068721116e+02 7.550920732732578244e+02 7.593178696871503917e+02 7.590338122198838846e+02 7.565567249793120936e+02 7.586684647112506354e+02 7.541761727090487284e+02 7.553044015880836923e+02 7.643459915967075631e+02 7.630164297467305232e+02 7.686743782510772007e+02 7.785490335003405562e+02 7.807660375972628799e+02 7.772482694759980859e+02 7.680458155513028942e+02 7.746353856852898616e+02 7.682593582059205346e+02 7.689921046304262973e+02 7.756925832056984973e+02 7.792157520847691785e+02 7.752772410677545167e+02 7.877989936451319863e+02 7.869981110437277039e+02 7.837252118063348689e+02 7.855195179439247113e+02 7.878417678193013671e+02 7.886118274533084787e+02 7.813618430514937927e+02 7.828811454947124275e+02 7.796256374503350344e+02 7.762370851974967536e+02 7.762219891315038467e+02 7.753195943524215181e+02 7.819924388137668529e+02 7.789492917577654225e+02 7.802390764911895076e+02 7.708013416167980267e+02 7.684921869246525148e+02 7.682146735584436783e+02 7.700139088751849386e+02 7.681401773345818356e+02 7.791539596260719236e+02 7.785729264036630184e+02 7.931364038325125421e+02 7.933060659937152650e+02 7.950696940686741527e+02 7.902729606064502832e+02 7.862846853245116563e+02 7.837061928585022770e+02 7.841171247537887439e+02 7.839379199174380801e+02 7.914655190369871889e+02 7.939805604887217214e+02 8.011397972452105023e+02 7.951675080535563893e+02 7.906120259429324051e+02 8.012493620377828165e+02 8.003393637605213371e+02 8.088518459501451616e+02 8.071849352666318964e+02 8.027795445935718135e+02 8.067371097156701580e+02 8.054414249190728015e+02 8.083170986901673132e+02 8.232322551282591121e+02 8.186250864091845187e+02 8.269864982584998643e+02 8.211680642164093342e+02 8.159382326303457376e+02 8.164996548753006209e+02 8.265166255743813508e+02 8.240831877203100930e+02 8.279890054116037845e+02 8.231262186323621108e+02 8.115261515740392042e+02 8.146457010698603654e+02 8.087623048549961595e+02 8.126643003818367106e+02 8.118875614011847119e+02 8.047378114504687119e+02 8.022455795011229611e+02 8.067272411489456090e+02 8.095162319206132224e+02 7.969503799126971444e+02 7.979254756752310414e+02 8.012260916727883568e+02 7.904587144919481716e+02 7.948133954611474792e+02 7.865269154155603246e+02 7.922077379763110230e+02 7.834352769220797654e+02 7.876248108962181504e+02 7.912838107433065034e+02 7.936606809493810033e+02 7.962862615728080300e+02 7.934108262458562422e+02 8.003387790018135775e+02 7.979039822646456059e+02 7.958400996465159096e+02 8.017085467023158571e+02 8.004993831633390755e+02 8.047528699770331286e+02 8.140168616622637501e+02 8.104221408457941607e+02 8.033571103603321717e+02 8.037419402947065237e+02 8.044990982068213725e+02 8.069175858159431982e+02 8.042170739864127427e+02 7.971472795227208508e+02 7.987070066472266490e+02 7.946760718430779207e+02 7.925010499027735023e+02 7.968806517224488744e+02 7.810486959740097745e+02 7.856709646999992174e+02 7.897035905862380787e+02 7.890788103871872181e+02 7.873745008855383958e+02 7.917834564132230071e+02 7.964443757209819523e+02 7.934872405027801960e+02 7.873330530793265325e+02 7.957354543779924825e+02 7.987780974087347658e+02 7.969357525159165334e+02 7.967392111603760441e+02 7.928597996501412126e+02 7.889001406752685170e+02 7.939048937282490215e+02 7.950425407902821462e+02 7.902946345478721923e+02 7.970539628637855003e+02 7.850064052902347385e+02 7.885322047183065024e+02 7.823292490516060980e+02 7.862615904152744406e+02 7.881469607011368907e+02 7.862235548243875201e+02 7.844435011187835016e+02 7.818389603118113200e+02 7.822134328264348824e+02 7.883172428956585236e+02 7.824666356104621627e+02 7.863736343881322455e+02 7.837909705309946276e+02 7.823666788580608227e+02 7.738704588721560640e+02 7.811117540825915739e+02 7.829316215062215178e+02 7.901179370831785036e+02 7.930999836938166254e+02 7.927684807702211174e+02 7.900711943209396395e+02 7.870327512023618510e+02 7.771878772599952754e+02 7.834297996620562117e+02 7.896836475490166549e+02 7.851613764187088691e+02 7.842689143657293016e+02 7.865284322017519116e+02 7.870926338824129971e+02 7.964463347205000900e+02 7.950912136232092280e+02 7.961311742056516323e+02 7.928728344727009016e+02 7.924480891549309263e+02 7.909895774003347242e+02 7.817979154066123328e+02 7.918130335383642660e+02 7.911667919981758814e+02 7.870405063995980299e+02 7.873178718880026281e+02 7.918610176905117441e+02 7.866230008640902724e+02 7.899661842514461796e+02 7.830710156040373704e+02 7.872401459435754987e+02 7.832742173865234463e+02 7.895547595282823750e+02 7.801020248670188266e+02 7.863781975995142375e+02 7.967163981562307526e+02 7.895771823069867423e+02 7.906058292625779131e+02 7.864268181084026992e+02 7.885201850430681816e+02 7.903575897548316789e+02 7.805762322406981184e+02 7.863139107662602783e+02 7.845633302629124728e+02 7.970128739536280591e+02 7.864314678033265409e+02 7.866377004532365618e+02 7.862061176364328503e+02 7.793639015481263641e+02 7.776058170772273570e+02 7.875293848487091282e+02 7.831589158676976012e+02 7.788566669032878735e+02 7.866311453139855985e+02 7.859132928544820516e+02 7.858242278935590548e+02 7.852498787564686609e+02 7.909265006657615231e+02 7.944357925195997723e+02 7.921299056983913260e+02 7.943525059571671818e+02 8.018677096545142149e+02 8.003542415563777013e+02 7.956240277437220811e+02 7.956012376356109144e+02 8.053065119808605914e+02 7.952556083182633984e+02 8.004090344793422673e+02 7.968911237411580260e+02 7.920444092381626433e+02 7.907573424727173688e+02 7.856613001481257470e+02 7.916209061793470028e+02 7.835362427752006624e+02 7.867439785519984525e+02 7.814737382774507068e+02 7.808207577896943121e+02 7.842566064132790871e+02 7.880690936981734467e+02 7.799269440749557134e+02 7.878761143473819857e+02 7.833024797949553886e+02 7.834220015437618940e+02 7.889745812631945228e+02 7.845862738853811607e+02 7.962119663822008988e+02 7.958932940150824606e+02 7.983775781410475929e+02 8.012960924559885143e+02 8.030496230178887345e+02 8.096236608700705801e+02 7.992125738002486059e+02 8.044667075091688275e+02 7.988592349914525812e+02 8.026811982071026250e+02 7.907150526635913366e+02 7.968248658507743585e+02 7.952385445763706002e+02 7.869776917212954004e+02 7.865674541346879778e+02 7.810960649487556111e+02 7.757787734565405344e+02 7.852981171262442786e+02 7.862317584383716849e+02 7.852050274021580663e+02 7.764521340221440369e+02 7.739833052362682793e+02 7.786290159422035231e+02 7.765443486373321775e+02 7.767857749649308516e+02 7.794619609937119549e+02 7.846156788794261274e+02 7.834540390605736775e+02 7.780104973906143186e+02 7.807413962540867942e+02 7.803350171341472787e+02 7.825152104398578103e+02 7.823890096139880370e+02 7.764349912711212482e+02 7.799434943433743683e+02 7.866363471588388165e+02 7.805696412143449834e+02 7.849551228025941327e+02 7.808135006642528424e+02 7.771274329577244089e+02 7.777940410164485456e+02 7.782998296612648801e+02 7.718228935848636638e+02 7.698837014278194602e+02 7.705416563654586071e+02 7.716414409751783978e+02 7.746577093738494568e+02 7.775748463149938061e+02 7.750628844905884307e+02 7.711314536806077058e+02 7.643386913603383164e+02 7.700202849046149822e+02 7.746357292573953828e+02 7.743233887131283382e+02 7.745848802186668536e+02 7.759938003225297507e+02 7.759514653538008133e+02 7.815464843525102197e+02 7.745810718983383367e+02 7.711060153158332469e+02 7.737143209997461781e+02 7.727013216868245991e+02 7.740092111639406767e+02 7.725776238558227078e+02 7.855105654773467450e+02 7.882889470319048542e+02 7.839438899368243483e+02 7.839790980084836747e+02 7.908350382864621224e+02 7.864398878897318355e+02 7.935141835816936009e+02 7.887985408193305830e+02 7.876174688832757056e+02 7.859613798210264122e+02 7.968977613991361295e+02 7.901586448629639108e+02 7.926597807738029360e+02 7.933240229865532456e+02 7.965760892294391624e+02 8.001452358809093539e+02 8.045221089263187650e+02 8.050339787616250078e+02 8.055712187728112212e+02 8.002583456008958365e+02 7.977135552402659187e+02 7.974347006550095784e+02 7.987850119402255586e+02 7.866145365473022366e+02 7.822056574731695946e+02 7.898659624791755505e+02 7.772597219757757330e+02 7.921941277944287094e+02 7.882454251243815406e+02 7.849021381726255413e+02 7.885404375919918039e+02 7.721391979502678851e+02 7.763039541806253965e+02 7.711863312859056805e+02 7.717340586049717785e+02 7.693971466135203627e+02 7.714238552555566457e+02 7.640966870043386052e+02 7.575466363593347978e+02 7.615059431782470938e+02 7.659518576205617819e+02 7.653509864719416100e+02 7.636569877738870673e+02 7.594642893716660410e+02 7.648629978296769423e+02 7.644654412750763868e+02 7.682955284235732734e+02 7.592216959611051834e+02 7.671952790926172838e+02 7.668877410892525859e+02 7.676161994457227138e+02 7.670270354180297545e+02 7.662506071155705740e+02 7.634948221215638569e+02 7.639404013793435979e+02 7.655167308577808853e+02 7.710395734829616003e+02 7.716849511055050925e+02 7.658606850264415016e+02 7.712094437608694761e+02 7.653797436589766221e+02 7.648719775929296247e+02 7.683870976610174921e+02 7.610783406691673463e+02 7.480212787396100111e+02 7.462367768544415867e+02 7.611880229218191971e+02 7.596065326326945524e+02 7.622152197658438126e+02 7.676980276124285183e+02 7.766332602351607193e+02 7.678330114657341028e+02 7.688022516549002603e+02 7.635504858798466330e+02 7.616465088793733003e+02 7.563595555491696132e+02 7.544189897468320396e+02 7.427032072632448489e+02 7.430916812106727320e+02 7.483776454020867277e+02 7.449837270195458814e+02 7.454551912097509785e+02 7.515530166535351100e+02 7.457065434791711596e+02 7.542298339759545343e+02 7.521378541043953874e+02 7.582236417377228008e+02 7.501674351891642800e+02 7.595856523061685266e+02 7.656417861351848160e+02 7.622113877390206653e+02 7.713571294436858352e+02 7.757676334930777102e+02 7.720078145252349486e+02 7.796398120615135667e+02 7.873937112554920077e+02 7.857161499557339539e+02 7.851086417683526406e+02 7.798221781697330925e+02 7.763230749573743878e+02 7.810771856096595229e+02 7.808284584989082759e+02 7.658039000505996228e+02 7.700075078240946596e+02 7.715728392745778592e+02 7.692691238034414027e+02 7.713864936526055089e+02 7.767884038097348594e+02 7.870214063201243562e+02 7.840092147384366399e+02 7.878964264467374505e+02 7.857960541352233577e+02 7.860975341459266019e+02 7.803274009014724015e+02 7.783707582443972797e+02 7.863775800720801499e+02 7.781479670361395620e+02 7.887993537347149413e+02 7.881742800849918922e+02 7.801974837834133041e+02 7.894210745875927842e+02 7.817613366841667357e+02 7.824631146106188453e+02 7.820688084318214806e+02 7.940670204567666133e+02 7.884166041025645200e+02 7.899994806997335672e+02 7.829523336369385333e+02 7.813665866273233860e+02 7.832340923658808833e+02 7.878046629780982357e+02 7.929303155483468117e+02 7.978260410642931220e+02 7.949825312535840567e+02 8.006570255471291375e+02 7.947039298487850374e+02 7.996217432855266907e+02 7.993381314795059325e+02 8.042351100602774068e+02 8.104097668438370192e+02 8.146661102200692994e+02 8.092753020386088565e+02 8.120093945354714151e+02 8.046907280461239225e+02 8.056694206735312491e+02 8.050269582365942824e+02 7.960176544951264077e+02 7.932516030645272167e+02 7.970513011164815680e+02 7.899900891442831607e+02 7.860115759493463656e+02 7.872749981374391837e+02 7.869466523362549424e+02 7.782399562466823681e+02 7.875708545676994845e+02 7.920003437272830524e+02 7.934038685053400286e+02 7.988966354571987267e+02 8.011585841252425553e+02 8.004234784806527614e+02 7.991320110261881382e+02 7.958743227682047063e+02 8.002970190344276489e+02 8.026695009895159956e+02 8.008927417849558879e+02 8.025318668369293391e+02 8.027473724239595185e+02 8.049781210698257610e+02 7.851103374911317587e+02 7.906165222077045200e+02 7.835539030487427681e+02 7.872796121152504156e+02 7.823786211682339626e+02 7.892304161813217434e+02 7.815927961131437769e+02 7.879062662325882229e+02 7.899746634338565627e+02 7.975374185256391684e+02 7.972642932606867134e+02 7.922177496739039952e+02 7.909859657282186163e+02 7.938553618110565822e+02 8.180299857918379303e+02 8.114447252876188941e+02 8.067533201058211034e+02 8.117962107869865349e+02 8.012859646565332241e+02 8.086014965192514410e+02 8.060799018393383903e+02 8.097117773490538184e+02 8.075376250372542017e+02 8.109525527856461622e+02 8.104342586464305214e+02 8.079818813856931001e+02 8.108465994012989313e+02 8.113256664404727871e+02 8.097660022997233682e+02 8.136432938340595911e+02 8.033267659629503896e+02 7.992947864477646363e+02 8.048466119146257824e+02 7.983531645080636281e+02 8.024123487946650357e+02 8.132522766512792032e+02 8.090490712050344655e+02 8.083672323773947710e+02 8.076313682359354971e+02 8.085524840656818242e+02 7.996108195276215156e+02 8.060668787170889118e+02 7.965097115254052369e+02 8.039817648615140797e+02 8.053805082759095058e+02 8.040073795672212782e+02 8.118548875484426617e+02 8.170598631537704932e+02 8.099205701419434718e+02 8.139997189349207929e+02 8.223465894971100170e+02 8.244366170409775805e+02 8.278211774037614532e+02 8.139065927132179468e+02 8.157318859041401993e+02 8.185144711844056928e+02 8.224518114214022262e+02 8.174761609658121415e+02 8.230547506218545095e+02 8.232868661664524552e+02 8.228420185175268671e+02 8.157326336560341815e+02 8.166953694247687281e+02 8.179566472009927338e+02 8.171618576927548929e+02 8.193954401346121585e+02 8.180606222929010301e+02 8.190469640728823606e+02 8.164421125495623528e+02 8.119241958383906876e+02 8.154073002552700018e+02 8.110397534459164035e+02 8.143046172599404144e+02 8.222503107759321210e+02 8.236231072603159191e+02 8.166663787845207025e+02 8.166137471672609536e+02 8.168383019490104289e+02 8.159166669336999576e+02 8.014190267112805941e+02 8.160005564540307432e+02 8.126926623330650727e+02 8.202123019530903321e+02 8.241563237692854500e+02 8.215467047217740628e+02 8.175221593684429990e+02 8.206807532377279131e+02 8.231011438115307328e+02 8.231142914297563493e+02 8.247009195565456139e+02 8.326795458477080274e+02 8.305069797370155129e+02 8.301163255331994151e+02 8.398729614156580965e+02 8.282792660405847300e+02 8.335771663861157776e+02 8.287803339228897812e+02 8.351458240759093314e+02 8.220496828813795673e+02 8.281211482311327927e+02 8.186550405876487275e+02 8.270049468461251081e+02 8.205308972418841904e+02 8.190021205833294289e+02 8.190916731215716027e+02 8.188403118295130980e+02 8.155818314116435204e+02 8.177474365192636014e+02 8.169824594222427550e+02 8.196263223465156216e+02 8.050710356318995764e+02 8.070315329862170302e+02 8.154707659681232599e+02 8.134153469909310843e+02 8.110686509978729646e+02 8.182617542656842033e+02 8.134793618706520419e+02 8.149381426651680158e+02 8.158305311443220944e+02 8.135210048941993364e+02 8.108539176945971576e+02 8.126877549653901269e+02 7.988949574865113163e+02 8.078499129085656705e+02 7.989634634123691512e+02 7.988112394312355491e+02 8.062985249649127582e+02 8.138904647619201569e+02 8.124580832128602879e+02 8.128380170007030756e+02 8.051644099681103626e+02 8.207823630672758100e+02 8.177888311985465180e+02 8.177216701826475855e+02 8.109936889748689737e+02 8.037785705703316808e+02 7.951927484053920807e+02 7.969928526178512129e+02 7.935431839076060214e+02 7.895977901588515806e+02 7.946093388726957301e+02 7.996888698881983828e+02 7.937228527224784784e+02 8.020952952458948175e+02 8.041216114047153951e+02 8.024464634295327414e+02 8.080906661423753121e+02 8.050179314345398325e+02 7.940478251080908194e+02 7.961363449814604110e+02 7.930599958657170419e+02 7.891269925198663486e+02 8.014929028754090723e+02 7.944471625432346400e+02 7.959388864795827203e+02 7.876751064255640813e+02 7.866672107172840924e+02 7.970122253956800478e+02 7.959677294400948995e+02 7.934265572580424077e+02 8.013635804054284790e+02 8.052819276418956633e+02 8.097922355884804801e+02 8.072588706455560441e+02 7.978923410537041718e+02 7.987085598942246634e+02 8.043728206746965270e+02 8.046337694026551617e+02 7.991406819110043216e+02 7.989661678959815845e+02 7.975535347577862240e+02 7.989912580105161624e+02 8.021945602026702318e+02 8.098920098662817963e+02 8.106389748077256172e+02 8.077330506620562574e+02 8.083930691622987297e+02 8.084684429825240386e+02 8.047546209668959136e+02 7.997730477714210338e+02 7.975736178937668228e+02 7.962039905073468162e+02 8.036323509907618927e+02 8.039076844713105174e+02 8.002212971160204233e+02 8.042132245851543075e+02 7.982896652789650034e+02 7.986565998415275089e+02 7.958219517555186258e+02 8.058740884157165283e+02 8.006718687332470381e+02 8.068905682824392898e+02 8.096391422785044369e+02 8.075552403457328410e+02 8.074315320982755111e+02 8.154661072103340302e+02 8.041635145783559437e+02 8.082444915922584414e+02 8.095427973126476218e+02 8.107275932652604524e+02 8.141107871282661108e+02 8.091774032457229850e+02 8.135819684346599843e+02 8.229587976525253907e+02 8.202481174500909447e+02 8.215000374423625544e+02 8.157314120480729116e+02 8.284240135393689570e+02 8.111571776036336132e+02 8.118226846494172833e+02 8.152523449182444892e+02 8.095358727910340804e+02 8.152941385545801722e+02 8.080607276064616826e+02 8.021176117109190500e+02 8.091857941190708061e+02 8.060726013373898695e+02 8.004761309564142948e+02 8.075681387820399095e+02 8.106034446951897507e+02 8.158064358904566689e+02 8.177410462715452013e+02 8.201632167128775563e+02 8.178185013342964567e+02 8.219612460321313847e+02 8.142146471271181554e+02 8.163120851498737238e+02 8.252407749953454186e+02 8.306997445418885491e+02 8.207399747065250040e+02 8.289950809506210589e+02 8.218664869958624877e+02 8.233609771922184564e+02 8.240765975843171418e+02 8.317835680649435517e+02 8.290195444478634954e+02 8.264309188370085622e+02 8.247241346139729785e+02 8.295494801688101916e+02 8.338917791181195298e+02 8.341578964698182972e+02 8.260563923972673592e+02 8.328001047835638246e+02 8.353072855673904087e+02 8.344980357700439981e+02 8.419364180422669506e+02 8.337065110333659277e+02 8.277383298671862804e+02 8.255836753181131371e+02 8.192136056211410278e+02 8.136025197929925525e+02 8.125622710161092073e+02 8.169814571650388189e+02 8.248742106195564929e+02 8.223682766329196738e+02 8.243309987548234403e+02 8.296174471134592068e+02 8.305861739948363720e+02 8.335272729854012823e+02 8.257763530165707380e+02 8.320480848816134767e+02 8.246796018901089838e+02 8.150227281443720813e+02 8.229096268800643657e+02 8.159255330591412303e+02 8.233687505277210903e+02 8.273050846654400630e+02 8.203100910115427951e+02 8.205396036240621243e+02 8.240120381229187387e+02 8.210850732156176264e+02 8.231219545213292577e+02 8.269632930176069294e+02 8.229958365714333013e+02 8.231506217006726729e+02 8.260987703647097078e+02 8.207558992895724259e+02 8.218380162327539438e+02 8.266581024606005030e+02 8.244029674663356673e+02 8.143176959011751705e+02 8.224166448877219864e+02 8.269014137073570510e+02 8.265644099069111235e+02 8.183722845186905488e+02 8.201973789443786700e+02 8.183659340612981623e+02 8.156258623985943359e+02 8.250858681091438029e+02 8.198432291344970508e+02 8.134645744821974631e+02 8.082931043567238021e+02 8.117307515693996720e+02 8.157546099411280238e+02 8.108466850151667131e+02 8.029231742335437048e+02 8.076223331745030691e+02 8.079474139686899434e+02 8.025790784030608620e+02 8.005384236625511676e+02 7.985578807878803218e+02 8.028929528108623117e+02 8.051750749613049720e+02 8.021622310209403395e+02 7.982672712675786215e+02 7.929366488096223975e+02 7.975848562471699097e+02 8.011917474912667103e+02 7.962768561011305337e+02 7.958725081495554150e+02 8.014479288358530766e+02 7.970303850919217439e+02 8.023390275424745823e+02 8.058733489959757890e+02 8.005432526962991915e+02 8.117457454283199922e+02 8.035898021958233812e+02 8.055264881412630302e+02 8.045722520851654735e+02 7.991343805205688113e+02 8.037159382656631124e+02 8.118771638341030439e+02 8.052450142995348870e+02 8.041843231426853436e+02 8.109458464024676232e+02 8.082565508152955545e+02 7.976658567910984630e+02 8.025399411176333615e+02 8.050798333855208284e+02 7.980327975343544722e+02 8.010653013098966539e+02 7.984830684226429867e+02 8.043407370001415302e+02 8.042455805755258780e+02 8.019201211538896814e+02 8.051342774614778364e+02 8.009625303867759385e+02 7.934486652541373815e+02 7.882312482977703212e+02 7.904234025370899417e+02 7.914047973027770695e+02 7.950590503463969299e+02 7.950146537236317954e+02 8.052471140882289546e+02 8.051423635181899954e+02 8.137697088402932195e+02 8.084702313753753060e+02 8.134523062314494837e+02 8.119731585331347787e+02 8.089531598814311337e+02 8.128591133714256785e+02 8.085187130327002478e+02 8.067015165599406146e+02 8.093509195885442296e+02 8.099471439832723263e+02 8.052019186765036238e+02 8.006457306529473499e+02 8.026077085994215849e+02 8.225682304193750269e+02 8.154565166776120577e+02 8.147631278569166398e+02 8.134016244560251607e+02 8.258728829190108627e+02 8.174547583819287411e+02 8.143532976210252627e+02 8.155145783421934311e+02 8.218806649951403642e+02 8.281350770639959364e+02 8.208083567125987656e+02 8.275831592907975391e+02 8.245891328261707258e+02 8.212740352059453244e+02 8.268163195005120087e+02 8.294192344745233640e+02 8.295421162646540552e+02 8.313014871170889819e+02 8.156918152277344234e+02 8.254735131501762453e+02 8.340226301296263500e+02 8.273339167553089055e+02 8.219355793519862345e+02 8.288635993881175636e+02 8.239675358286108349e+02 8.172310495191293285e+02 8.262229274966948651e+02 8.232152167531783107e+02 8.267577256250804112e+02 8.321189334364831893e+02 8.275301390041207696e+02 8.291989565669852027e+02 8.291457868472618884e+02 8.282255283444657152e+02 8.397767183911689699e+02 8.394796656314151733e+02 8.352562238187556432e+02 8.341578131257253972e+02 8.337120577449713892e+02 8.336648275970513851e+02 8.279420719626887148e+02 8.384906778313492168e+02 8.318868493814818521e+02 8.372767837312011352e+02 8.333680976431670615e+02 8.340677284879895979e+02 8.355702738531047089e+02 8.400234982252271720e+02 8.459212137071931465e+02 8.401658145085170872e+02 8.423080766154673711e+02 8.425375092689122312e+02 8.305851559155553332e+02 8.318511862895978766e+02 8.320971485338048979e+02 8.368397351834887559e+02 8.449116734834988165e+02 8.435221947349619995e+02 8.411144616554154254e+02 8.512772505856119096e+02 8.526847129347232794e+02 8.446011797571969737e+02 8.470333361257700062e+02 8.470610866579681897e+02 8.415838502821784459e+02 8.418978507338281361e+02 8.475122239300973206e+02 8.426797338488528339e+02 8.432998142369700645e+02 8.426391952930761136e+02 8.605551638602183857e+02 8.536398556508519277e+02 8.463285191186236034e+02 8.447898423587146226e+02 8.469050477367884469e+02 8.479995043841536244e+02 8.544892314117121259e+02 8.581557429648123616e+02 8.577204607886139911e+02 8.601590411231060216e+02 8.560222190218959213e+02 8.576124064869595713e+02 8.580871773574473309e+02 8.550193684415230564e+02 8.569337168336959394e+02 8.555393369186643895e+02 8.518948045343032618e+02 8.508539852662299836e+02 8.620851730772533301e+02 8.699011553053577472e+02 8.620826339827224274e+02 8.595096113167413705e+02 8.574040376606676546e+02 8.536394707969195679e+02 8.614652589502428555e+02 8.591378880504602193e+02 8.649038809285426623e+02 8.649201402288233567e+02 8.705673279649741971e+02 8.696034684068559955e+02 8.801832913446080511e+02 8.705043559244589915e+02 8.669127557693678909e+02 8.697690018242988117e+02 8.666012938321450747e+02 8.644498632762448551e+02 8.536982710277025035e+02 8.612082199461168557e+02 8.575416979451142652e+02 8.488170013558507208e+02 8.535174779031484604e+02 8.458154671870647690e+02 8.554190634393090704e+02 8.538220633611706489e+02 8.525053927876940634e+02 8.474503934566095040e+02 8.454402812744314133e+02 8.424543559097775187e+02 8.467033964859818980e+02 8.438013150477238469e+02 8.386404413604329875e+02 8.375112689237960240e+02 8.380293549780919875e+02 8.418389077913614074e+02 8.345474145759525300e+02 8.327670468048885368e+02 8.305291595227015478e+02 8.358268889561135211e+02 8.309072899561994063e+02 8.364038894682478258e+02 8.364892133789036279e+02 8.362707982269180320e+02 8.319268036126715060e+02 8.382475763969970330e+02 8.345197160515169799e+02 8.440771218409840912e+02 8.456644702281487298e+02 8.393902928187138741e+02 8.362174814085448133e+02 8.382753627600744721e+02 8.446364743545645979e+02 8.461180920722202927e+02 8.457277498764611892e+02 8.365529573960303651e+02 8.367824522130640617e+02 8.452139782385213493e+02 8.341840850876434388e+02 8.315751887165306471e+02 8.239694085391216731e+02 8.250968259802289140e+02 8.322161700371019606e+02 8.263677310012644739e+02 8.245287967450109363e+02 8.196836436438808278e+02 8.259279835780056374e+02 8.290781012670568089e+02 8.357206357323547081e+02 8.237996157934368284e+02 8.132071581191826226e+02 8.229156635735573673e+02 8.272660565104006309e+02 8.255357610050147059e+02 8.315099320259636215e+02 8.233490389938083354e+02 8.217444521727165920e+02 8.273480278953412608e+02 8.285309135490493873e+02 8.234793211366054493e+02 8.259881622662514928e+02 8.256022040713621664e+02 8.242551747292683331e+02 8.300680862485426132e+02 8.308592802479097372e+02 8.317511358083291952e+02 8.279995081961776577e+02 8.307682417387318310e+02 8.294761648619346488e+02 8.279742581087440385e+02 8.300780500824288310e+02 8.217119621491528960e+02 8.182413731852180945e+02 8.176394047642327223e+02 8.170452615734186566e+02 8.112669611223897164e+02 8.153545310823227510e+02 8.197843848803493074e+02 8.166105747747637906e+02 8.112082085675067447e+02 8.158386969958037298e+02 8.130584489924044647e+02 8.247456982715790446e+02 8.176490271481301306e+02 8.227804975503378273e+02 8.260291218070283321e+02 8.191823148367212752e+02 8.178515117128399652e+02 8.215521352753230531e+02 8.266143067674906888e+02 8.330544631397095827e+02 8.263761343770944450e+02 8.369362473555075894e+02 8.372014532063611796e+02 8.422219131964409371e+02 8.267945151352744233e+02 8.330639288380210701e+02 8.313781713156917021e+02 8.313529312180003217e+02 8.369872376918173131e+02 8.413365005994512558e+02 8.384413705524900706e+02 8.307967405534911904e+02 8.318141106060173797e+02 8.267131655657635747e+02 8.268249610847084341e+02 8.318676494542874025e+02 8.353370083145795206e+02 8.352564844986205799e+02 8.303067522186750011e+02 8.358343858894717187e+02 8.401460550921940467e+02 8.358284740656442864e+02 8.322692680205434499e+02 8.250689755773548768e+02 8.175507876681631387e+02 8.251732260644266717e+02 8.219950462118126779e+02 8.236913813688664732e+02 8.230809267219951835e+02 8.195601977132891989e+02 8.221798886636435100e+02 8.228683161023776620e+02 8.311268404877188232e+02 8.310305755265935659e+02 8.363943702635916679e+02 8.220745356875427206e+02 8.212722921729408654e+02 8.233444328268775507e+02 8.176657866378308199e+02 8.174937712529484770e+02 8.100908694381976147e+02 8.011384266862473851e+02 8.035224277638478725e+02 8.132421878000802735e+02 8.079759214835187322e+02 8.049292265294885738e+02 8.231285542014823022e+02 8.241516894748159530e+02 8.259962122049154232e+02 8.296189880251234854e+02 8.219901355666130485e+02 8.210188670439126781e+02 8.297287734669570227e+02 8.270356171437043713e+02 8.299663497932739347e+02 8.274315318478029440e+02 8.262467356671364769e+02 8.216768889562339382e+02 8.267154290298182104e+02 8.228444723404664956e+02 8.290458906271559272e+02 8.126177181153091169e+02 8.079301010450706144e+02 8.205228601075810957e+02 8.108366680709530101e+02 8.199628517005072581e+02 8.125969243103841109e+02 8.072634414214130629e+02 8.094003787669249732e+02 8.056252212225280118e+02 8.168163596148660872e+02 8.175269202166163041e+02 8.170324907272949986e+02 8.167866172128183280e+02 8.199067465130184473e+02 8.247214768991751725e+02 8.269784304915074244e+02 8.311968677499185105e+02 8.351911195410878008e+02 8.395065948724151212e+02 8.479726242705127106e+02 8.465278923013819394e+02 8.391776972575371474e+02 8.427667900508172352e+02 8.377085281742447478e+02 8.314379486511165851e+02 8.291247441820454469e+02 8.318524230977361640e+02 8.299247358640706125e+02 8.307103130651597667e+02 8.254008023730435752e+02 8.280245473359028665e+02 8.292300351660144315e+02 8.290635424228352122e+02 8.261375095873121381e+02 8.324346560326205235e+02 8.228336852913200801e+02 8.212260595542849160e+02 8.187482360116613336e+02 8.132531111695323034e+02 8.224209949463081557e+02 8.234220418746346013e+02 8.206269746401195562e+02 8.282276856838182084e+02 8.214793775910142131e+02 8.267848088752230069e+02 8.258287380584056336e+02 8.324833874305736572e+02 8.293234994527091430e+02 8.381141576997349603e+02 8.336651092423825276e+02 8.305209443893677417e+02 8.243570310739273737e+02 8.244830668154579598e+02 8.317277900528059718e+02 8.315789437992967805e+02 8.305298917877017857e+02 8.247639917823863698e+02 8.264291618570499622e+02 8.274598228618665416e+02 8.257238038489006158e+02 8.252195622876099605e+02 8.341557098487471649e+02 8.253300173261106920e+02 8.286273528867237701e+02 8.286228834142247024e+02 8.327800089128986656e+02 8.255536499157875596e+02 8.247072504903524077e+02 8.220166600838540489e+02 8.189094531432219810e+02 8.247980018289692907e+02 8.145286515934313911e+02 8.101083622935898347e+02 8.189858470253731184e+02 8.153698837961740082e+02 8.104638663913266328e+02 8.107962464758918486e+02 8.112708605544447664e+02 8.062982260216084569e+02 8.114950001329489169e+02 8.109791027957737697e+02 8.062932165722615991e+02 8.050305173002948322e+02 8.100529710195728512e+02 8.005133855713354478e+02 8.061531488644409364e+02 7.965117157970013295e+02 7.966406605727555643e+02 8.028426449355154091e+02 8.070121429794129426e+02 8.053608168086764181e+02 8.069489205100461504e+02 8.037598901338639052e+02 8.070923512158906306e+02 8.038223412557521215e+02 8.057225163537477783e+02 8.069721584557918277e+02 8.124608172525923919e+02 8.064177073345751978e+02 8.051549505286743624e+02 8.114823615250465991e+02 8.136135364957907541e+02 8.102742465788408026e+02 8.057360535186709285e+02 8.045326517221697031e+02 7.998207142138996915e+02 8.004562584237989995e+02 7.971928491958500445e+02 8.013329148590958084e+02 8.037764053377159144e+02 7.947157137830502052e+02 7.908827803664732983e+02 8.005655105052755971e+02 7.995452984855701288e+02 7.983690719528126465e+02 8.085989524116815801e+02 7.896852204219969735e+02 8.050786947497240362e+02 8.103790641941227477e+02 8.124073618228308078e+02 8.162016176532831651e+02 8.198887400062072857e+02 8.216848385542158439e+02 8.159747697649467000e+02 8.217513552592796486e+02 8.195365718602233756e+02 8.172308279893106828e+02 8.209214538840476507e+02 8.194462938021695209e+02 8.220563488560652559e+02 8.239335986775683978e+02 8.210410219993261762e+02 8.320924653796701023e+02 8.407037996391665047e+02 8.427530264070237536e+02 8.287653355048627191e+02 8.339074166545726712e+02 8.324924671959854550e+02 8.274382018393677072e+02 8.344565619848289089e+02 8.335140107588107412e+02 8.294515561172158868e+02 8.271569145798077898e+02 8.226301555627824200e+02 8.172223755138314800e+02 8.195397890707392889e+02 8.146072523554389591e+02 8.160481519389363712e+02 8.134491529920927633e+02 8.136243437404896213e+02 8.166119771406707741e+02 8.249444900436270700e+02 8.180189730183176380e+02 8.210591521292481048e+02 8.151236927316050469e+02 8.160936864951577263e+02 8.069792900444501811e+02 8.108032088591079400e+02 8.139001432409921790e+02 8.131009727179070978e+02 8.097232147982530250e+02 8.020640348731199083e+02 7.991534636359144770e+02 8.047621423132741256e+02 8.082815039402526054e+02 8.123036606424931279e+02 8.091214473608054050e+02 8.113835812658512623e+02 8.026305037176668975e+02 8.068950356094048857e+02 8.079438252059253500e+02 8.044247960212085218e+02 7.995854814586589328e+02 8.022710625568329306e+02 7.987247972551103885e+02 8.056835428524285589e+02 8.066132145989751052e+02 8.014287187812418551e+02 7.984091933758571713e+02 8.064568270460166559e+02 8.052577968539296762e+02 8.118562413159203288e+02 7.957256464206800501e+02 7.981906018682260537e+02 8.002616437860790484e+02 7.976843468322944091e+02 8.009356141167085070e+02 7.961927611286889714e+02 7.936263758193623516e+02 7.970996105161405012e+02 7.968556545298305309e+02 8.003077869020156641e+02 8.060100984373171968e+02 8.097444675587888696e+02 8.157195636421597555e+02 8.148607568253507907e+02 8.096646694312207728e+02 8.198787343034723563e+02 8.197648108722059987e+02 8.223538372746512550e+02 8.078937427330624814e+02 8.162310583270790403e+02 8.116360068286741125e+02 8.051308891588932966e+02 8.026791192369198598e+02 8.060092918803351267e+02 8.024258184459026779e+02 8.029603110801668890e+02 8.116460319839566182e+02 8.070684222671716270e+02 8.024272028776193793e+02 8.016886613552334211e+02 8.073662437706543642e+02 8.130514864404636910e+02 8.104348897607735580e+02 8.089382090405431427e+02 8.207044860345367852e+02 8.170468785061161725e+02 8.110454987910592308e+02 8.041912346063655832e+02 8.090037188469791545e+02 8.011948516107431715e+02 8.049078928846578265e+02 8.113208623600456804e+02 8.125674115103505528e+02 8.084676388322313869e+02 8.163443559828147045e+02 8.160138819449896346e+02 8.099904318698601173e+02 8.070719393850129109e+02 7.971868135608859802e+02 7.956212668992556019e+02 7.848800945902946751e+02 7.816019929808472853e+02 7.842069692332518116e+02 7.873275716633703496e+02 7.858210538120599722e+02 7.876613018955073358e+02 7.883342777460699153e+02 7.790133000975710047e+02 7.821673605386322379e+02 7.848138259952585258e+02 7.790600515445830752e+02 7.797430279119743091e+02 7.768222101958810981e+02 7.726982359588838563e+02 7.640432807415206753e+02 7.663477850714257329e+02 7.621513797924238816e+02 7.575600552437242641e+02 7.593811804865486010e+02 7.526659068129039269e+02 7.567386324973984983e+02 7.486109448905689305e+02 7.484212247970906446e+02 7.349178244385889229e+02 7.359565754324197542e+02 7.367995156146471345e+02 7.320860200721700721e+02 7.195022006918187572e+02 7.227613049531140632e+02 7.205012100975183102e+02 7.163645306496607645e+02 7.178891984481157351e+02 7.077902135220939499e+02 7.087119194853288491e+02 7.055103348127836398e+02 6.998094876189127262e+02 6.937269280703798131e+02 6.922545737676260842e+02 6.897169272319315496e+02 6.813504448311406350e+02 6.836580349688206297e+02 6.789166089589093644e+02 6.695269106661429532e+02 6.622792672124555793e+02 6.560637220928168745e+02 6.517463269745165917e+02 6.414564671019888920e+02 6.469581555995873714e+02 6.359739344020817953e+02 6.331595919307320628e+02 6.276761267996175775e+02 6.182705898370587647e+02 6.175664306311148266e+02 6.209351859009748296e+02 6.128189826268019260e+02 6.027392021018974901e+02 5.995564677299222467e+02 5.932945171229289372e+02 5.895066047287019728e+02 5.924446339778993433e+02 5.890403148613394251e+02 5.705320538079623702e+02 5.754747398709653226e+02 5.680184527007064617e+02 5.660277364350567950e+02 5.571418706738513720e+02 5.563102818443683191e+02 5.528818652813002927e+02 5.505076631804890894e+02 5.397295595886481578e+02 5.397931041843637558e+02 5.311836369741459976e+02 5.242682034371127884e+02 5.237664144481307176e+02 5.168340696028267303e+02 5.132179498663211916e+02 5.100292026442993460e+02 5.056541194577158080e+02 5.080739057910481620e+02 5.021876533348902854e+02 4.962352807278643354e+02 4.965994286651632592e+02 4.908233322268613392e+02 4.799007567796298304e+02 4.763436260607173836e+02 4.736797578372840576e+02 4.753614170245456307e+02 4.699130548542428869e+02 4.609425975479609860e+02 4.532303902866248109e+02 4.516441245199419541e+02 4.530124579148611019e+02 4.499866468544303757e+02 4.431364021119474614e+02 4.418683088704735837e+02 4.383716901574684925e+02 4.332466983029017911e+02 4.338725108156472743e+02 4.272746026937595616e+02 4.272363290428642699e+02 4.236753229197875612e+02 4.242684966137605329e+02 4.192992144464359399e+02 4.098795782898773723e+02 4.087991483215673156e+02 4.002124900616724403e+02 3.984027988943332730e+02 3.938962838512106828e+02 3.935917741500962848e+02 3.944117416234517464e+02 3.950312401626251244e+02 3.914039430666214798e+02 3.870215413370535202e+02 3.812119885957350220e+02 3.811911143686974697e+02 3.809600478717127885e+02 3.760705265971952258e+02 3.745373921586763117e+02 3.724251004865061532e+02 3.706982680215818959e+02 3.661221257025642899e+02 3.588619949301316865e+02 3.655439939823373834e+02 3.586664004819327261e+02 3.665315878992583976e+02 3.565546988081918585e+02 3.541617114604222252e+02 3.538342836488635044e+02 3.435196061180017182e+02 3.408562137247713508e+02 3.399045094738191892e+02 3.380152187372964363e+02 3.375917513853086120e+02 3.303850249500856080e+02 3.275515081434741660e+02 3.346566016644134152e+02 3.270799250390319344e+02 3.235893568854742739e+02 3.175824416430692168e+02 3.188373835986502627e+02 3.114686595169419547e+02 3.081807005242172295e+02 3.059059866271058468e+02 3.087071785610097550e+02 3.063037470412566563e+02 3.067942489160313926e+02 2.967930269475670571e+02 2.961963814574182265e+02 2.939704971699216003e+02 2.952127979730130960e+02 2.916921121863038024e+02 2.868735786718649479e+02 2.830199354990280085e+02 2.798992010447896632e+02 2.772338037926515995e+02 2.786337804587986398e+02 2.717165698684943322e+02 2.693196585941608987e+02 2.676573554605967047e+02 2.682533610383439395e+02 2.624859595390028062e+02 2.616459700927338190e+02 2.623750311724518838e+02 2.605762997322999013e+02 2.572300638315177821e+02 2.547516462737197003e+02 2.493807882856201275e+02 2.507495650294638665e+02 2.500841734257394080e+02 2.471540657768670997e+02 2.450213738905666219e+02 2.479298060824498862e+02 2.460279800856783936e+02 2.401374350216220819e+02 2.358135748130954141e+02 2.336475305291041593e+02 2.335832733636055991e+02 2.312680932623171088e+02 2.263493269760082285e+02 2.269735086038990062e+02 2.259755130823479021e+02 2.251538546616335736e+02 2.180372330558161025e+02 2.164671763126186192e+02 2.187236928395986695e+02 2.110349610854266871e+02 2.115937281874871871e+02 2.087947115116410259e+02 2.076985752992705727e+02 2.025523545423871496e+02 1.970784366361370985e+02 2.010830285564477435e+02 1.999587470365252955e+02 1.982727419951004322e+02 1.956878689925466688e+02 1.940929254566192697e+02 1.908725490595699057e+02 1.932879769350951449e+02 1.845913746975785159e+02 1.813468920167508145e+02 1.838808063596233069e+02 1.783257969785544788e+02 1.781288508117200422e+02 1.778521633887235964e+02 1.772835838549902974e+02 1.788900923479538392e+02 1.726936211197821649e+02 1.714278464100299857e+02 1.729973146957242989e+02 1.673722599884867179e+02 1.707933565099562827e+02 1.690735536109511372e+02 1.688770120566905177e+02 1.678059267449897334e+02 1.657210615186676534e+02 1.629861535148889118e+02 1.610330001179894168e+02 1.578508436176153396e+02 1.592120573364688596e+02 1.566230459984340371e+02 1.584665775371150005e+02 1.553215984100939977e+02 1.542432570730195494e+02 1.478665322602986123e+02 1.500450410751049333e+02 1.424539121190819912e+02 1.417578703427337530e+02 1.451640134162875029e+02 1.429643136528554237e+02 1.421252024470706203e+02 1.408731252499544553e+02 1.386328939036834811e+02 1.371522890524338436e+02 1.357185046281609004e+02 1.363812080897449448e+02 1.345635453808359898e+02 1.377170341345189399e+02 1.361661117767892506e+02 1.354010130888835590e+02 1.301848102573929964e+02 1.280170175445995255e+02 1.257640947516094059e+02 1.242049062843553884e+02 1.220628882872702121e+02 1.227050234631073806e+02 1.236693029782948798e+02 1.197959187440604580e+02 1.198103125801577562e+02 1.203320254410005674e+02 1.157984276602679046e+02 1.161209183702596732e+02 1.116674774278346547e+02 1.070895728390453314e+02 1.079478971992415666e+02 1.098145485917846855e+02 1.082172008172564404e+02 1.036026033837608367e+02 1.038012722173865114e+02 1.003888765246489214e+02 9.580368865492162911e+01 9.845209464526337229e+01 9.567877584412224223e+01 9.616852626407607829e+01 9.323822124069681649e+01 9.569928379196382195e+01 9.480753238905693081e+01 9.326478792582207689e+01 9.567912982098862074e+01 9.360509705300557926e+01 9.467579677333722543e+01 9.438941310226924486e+01 9.469217489887589068e+01 9.492934143486036191e+01 9.238265419368504183e+01 9.122033390624741855e+01 8.606891862594721943e+01 8.894304732584609496e+01 8.282985061198124299e+01 8.186941330607929501e+01 8.330606402581803138e+01 8.219449283723817246e+01 8.381493224711493895e+01 8.176999882442787282e+01 7.980378276931155312e+01 8.330224647048120801e+01 7.750814553732698187e+01 7.970582841718959344e+01 7.490128427509826281e+01 7.653899330345110741e+01 7.325151764083081218e+01 7.318364081016198952e+01 7.607444611545710700e+01 7.076708730984672968e+01 7.235957231198700867e+01 6.836218991734233441e+01 6.916036268842448465e+01 6.904898967981260682e+01 6.469071237541172081e+01 6.212235001867089323e+01 6.441790217912021888e+01 6.205025549552909325e+01 6.292749913336169243e+01 6.455133280849973687e+01 6.409043818494885159e+01 6.313053486773247869e+01 6.202885886690982176e+01 6.278561761344153069e+01 5.961151992541504541e+01 5.821156531681219803e+01 5.888444310309618146e+01 5.830155217960292902e+01 5.639195461078342930e+01 5.920245611617276182e+01 5.870980580339831079e+01 5.610456740437749090e+01 5.412208375248457770e+01 5.483909689068902082e+01 5.322233779628174943e+01 5.310009839105405405e+01 5.054157284590736765e+01 5.034721882841520824e+01 5.066399701566486868e+01 4.934904794051259103e+01 4.961399588143320472e+01 4.622862092326175798e+01 4.631305265535323912e+01 4.975352057663967997e+01 4.979528954916689543e+01 5.136366526657536014e+01 4.991588739825721888e+01 4.820237322208439679e+01 4.906397568254950414e+01 4.779455152576881005e+01 4.897671756689132394e+01 4.684803360992135879e+01 4.673986220789712576e+01 4.981934868813800676e+01 4.654355659063318029e+01 4.648060248411560025e+01 4.594973787357098871e+01 4.674828173927210884e+01 4.458905043316682537e+01 4.544622583819611350e+01 4.336991795009502226e+01 4.408145552881896378e+01 4.378323245673235675e+01 4.433134413122990480e+01 4.308699109762935109e+01 4.213926233422570533e+01 4.332600606029011914e+01 4.100355657694129263e+01 4.056986025977477084e+01 3.801818786195858024e+01 4.183853539283248324e+01 4.144591650108233694e+01 3.966441018639186211e+01 4.018132433902693634e+01 4.354737694813076843e+01 4.220450465977962295e+01 4.122283093282040056e+01 4.203037813782619025e+01 4.128577652075222915e+01 3.917804228644672548e+01 3.886704701497006198e+01 4.144394886962358981e+01 4.045400021958769798e+01 4.146307243306775803e+01 4.008554640506270772e+01 3.839322779728320256e+01 3.857385551096859899e+01 3.762958843749597548e+01 3.736561527018243822e+01 3.764969796166086979e+01 3.587438047334506308e+01 3.423166934143971929e+01 3.509833164479929479e+01 3.562162710163367052e+01 3.547312814926729629e+01 3.591468250285436881e+01 3.502594545183288943e+01 3.682472608806912717e+01 3.226639387070309795e+01 3.167445704443099075e+01 3.344888655284623979e+01 3.250608022014955623e+01 3.064665019381757460e+01 3.080060537992305214e+01 3.376270068300215144e+01 2.987804343248111039e+01 2.924898794562672322e+01 2.763126889826036958e+01 2.820881246846562362e+01 2.648519951681516105e+01 2.812316518866477466e+01 2.720250967985684554e+01 2.598657521383118407e+01 2.674235981880685742e+01 2.803442757502163118e+01 2.726794397347480725e+01 2.823966523137347551e+01 2.765680560849601832e+01 2.723089462682262152e+01 2.782243825089850731e+01 2.904453602492080933e+01 2.541651811416161877e+01 2.715905813648982914e+01 2.652337039427600729e+01 2.884594173158870589e+01 2.815930051451539740e+01 2.716801934377606997e+01 2.766565136029786842e+01 2.822595342106514238e+01 2.645370298920857266e+01 2.906243067227137189e+01 2.775582754009806052e+01 2.717188260813199108e+01 2.694385494858118335e+01 2.662713529554922331e+01 2.714145058229049567e+01 2.678571499155393099e+01 2.508908057494070221e+01 2.647566121428562269e+01 2.618033924647820143e+01 2.680836320087668057e+01 2.561686801775127975e+01 2.438294230842768329e+01 2.530616984916318302e+01 2.805451579895363068e+01 2.809840207920224842e+01 2.760777865729352598e+01 2.925643849774713345e+01 2.815904512925279946e+01 2.408388191862073313e+01 2.774479502560335220e+01 2.519199364119018725e+01 2.507187464826923673e+01 2.302188006674072440e+01 2.396075472687617491e+01 2.464842186474058749e+01 2.297204064687783998e+01 2.325617335337610214e+01 2.344902520269650381e+01 2.491865377663301473e+01 2.281074461169696832e+01 2.142247458068441190e+01 2.284634516434455520e+01 2.425198750285780136e+01 2.391989036114582845e+01 2.145782476330381883e+01 2.112269262773602918e+01 2.309882391562760162e+01 2.333171003555218448e+01 1.793868415884239198e+01 2.120852731828816218e+01 2.134412748080373490e+01 2.056365031541572463e+01 2.147721720567387393e+01 2.161171729079019599e+01 2.370231635459446196e+01 2.183962816980411858e+01 2.078601082456900784e+01 1.991555894809433624e+01 1.774032478723340134e+01 2.255130401215078706e+01 1.768451081586249884e+01 1.911746467360386958e+01 1.772725222835927994e+01 2.047486738499764769e+01 1.805537070718841264e+01 1.897444522851479931e+01 1.824746472504810413e+01 1.920904000623330177e+01 1.742211675513789260e+01 1.772095160136285585e+01 1.687991793971609056e+01 1.673256718331152371e+01 1.750816862305699928e+01 1.600724016281642292e+01 1.602101631015236549e+01 1.728836599992276390e+01 1.658263228926832511e+01 1.554198479252824328e+01 1.485690261344345053e+01 1.577787421219248287e+01 1.405148538289043891e+01 1.326631379009591605e+01 1.210665612153920279e+01 1.162664852890459422e+01 1.322866511797686151e+01 1.124222670558986081e+01 1.144988036360576089e+01 1.081209718063461800e+01 1.230633914898650616e+01 1.166110275194147583e+01 1.068211272292198366e+01 1.176420128554430988e+01 1.020356023133490275e+01 1.043751833209372393e+01 1.099251807278442783e+01 1.248050992707441331e+01 1.013651704249479302e+01 1.051992263012348872e+01 1.052364159411375510e+01 8.612398345485136275e+00 9.297325790373127674e+00 8.576138883618526165e+00 1.105632358475735266e+01 9.794808339481958726e+00 9.791549838474313816e+00 8.378389981476900061e+00 8.213019003226518677e+00 9.318396358252368117e+00 1.009338963491095065e+01 9.204818914039481825e+00 8.687804442329719379e+00 9.076866139046483539e+00 8.907680920077272191e+00 8.392270610088083060e+00 9.135873916606140455e+00 8.086694506402640314e+00 9.556948700158169885e+00 9.908321793516565279e+00 9.211246336507711518e+00 8.034465982625437874e+00 9.017012791650980574e+00 8.614689427555278556e+00 7.409149252654708029e+00 8.211589603932498704e+00 8.715051692680800599e+00 9.037512758391768486e+00 8.258408394186895762e+00 9.910360110419240698e+00 7.506507393451931520e+00 7.813865077335220732e+00 8.577040326532509695e+00 8.311743965433754155e+00 6.282582238843923861e+00 5.618620801491052141e+00 6.237182644310585999e+00 7.468207718911207493e+00 6.599219897074319441e+00 6.088504863853528626e+00 6.740593894256868168e+00 7.443310898536771525e+00 8.132787071625442010e+00 5.889076210911203368e+00 3.795575139949724175e+00 7.982645045865335298e+00 7.111073280684016673e+00 7.326650643460818735e+00 7.731855158782518167e+00 5.801742377923437388e+00 7.143898123208062501e+00 7.148392350082513502e+00 5.814795923056616189e+00 6.689478095090962917e+00 5.031467289126716480e+00 5.323190831192157191e+00 4.512011262386894650e+00 5.908849827016672052e+00 6.182312368789188106e+00 4.607570907930508497e+00 2.717525027417784678e+00 3.418921052315479159e+00 5.273979047486608174e+00 3.853873357221845541e+00 5.220614581670188770e+00 4.088096082907568984e+00 4.835266456000980817e+00 2.940706681033073977e+00 2.944449840152610687e+00 3.806605438056261725e+00 3.971287756979446915e+00 4.568744491945186503e+00 3.126378925474070147e+00 4.281535764178204140e+00 2.339376606508295264e+00 4.946543381607871659e+00 3.926648645016202810e+00 2.849581582716682604e+00 4.004021099674952566e+00 5.542854526915464319e+00 3.339892696546344908e+00 4.215890024433973871e+00 4.579945630012787205e+00 6.101824816523659933e+00 1.200685818971458652e+00 4.459073150804560903e+00 5.724327465408599380e+00 2.777083370233889514e+00 3.911367384481626797e+00 4.117515515721890118e+00 5.571098515881449664e+00 1.314051717322093804e+00 3.921442815994610864e+00 5.319574420798957703e+00 3.116542746403989650e+00 2.049481827908124387e+00 2.674468581529819478e+00 2.513166975372963741e+00 5.301622473448628803e+00 5.143276545760601337e+00 4.786021972944530134e+00 3.692910803678941534e+00 3.408095112391230419e+00 5.263077671236706223e+00 3.464239722270622934e+00 3.796151756771438901e+00 3.372182667651266730e+00 5.300203469571374448e+00 2.410998188330437220e+00 5.308574380300806084e+00 4.144825975271136720e+00 4.330346415035021934e+00 1.784228729084056164e+00 4.017222741097798533e+00 4.299802622752729953e+00 7.143219275883122776e+00 4.731756238031687545e+00 5.631774812488457904e+00 2.614449560882941448e+00 4.088908468014746056e+00 4.892041202720155191e+00 2.932669562155724385e+00 3.940197099358671018e+00 5.438643826474225840e+00 2.244185876582447836e+00 3.763737087106221235e+00 2.842597037731875442e+00 4.181293788295000091e+00 5.037195847581785735e+00 3.907528005546593963e+00 3.573260622425800115e+00 4.466272533834602321e+00 5.112415565244150528e+00 4.107283758940611484e+00 3.158907294382296449e+00 3.446614626166277784e+00 3.013373278404894329e+00 4.786150718659396119e+00 2.464542536282490648e+00 2.585681145176278672e+00 3.014754872941700636e+00 5.062770574867577089e+00 3.890907238911979427e+00 3.817146574637805490e+00 1.852488421040463074e+00 4.439380589853823444e+00 5.470852000096773082e+00 5.125688316822762935e+00 2.675869818428735503e+00 3.540423959897777362e+00 3.969355794330988729e+00 3.254547042129739332e+00 4.564351889305471310e+00 3.429750969680704920e+00 2.485525221949746566e+00 4.066488550496480947e+00 3.884998491101214313e+00 7.069935506699547290e+00 4.975631609787189547e+00 4.483668180314117180e+00 6.359568094258080784e+00 3.858045748503843075e+00 7.316741011052714239e-01 3.995290954873645717e+00 2.709764751367772728e+00 3.538373215529471150e+00 2.409499705673530556e+00 4.817797036193041116e+00 4.433533319729879851e-01 3.037236294480822441e+00 2.103607423977710056e+00 2.227011886974010757e+00 5.144569702813210910e+00 3.136822570839899349e+00 2.416276860225853529e+00 1.787330107635619170e+00 2.903246569933610743e+00 4.977279898181004469e+00 5.445218572724439099e+00 1.482130380841639949e+00 2.734002558682638195e+00 2.776298587278041907e+00 2.964204394429031275e+00 1.835831506375763977e+00 2.037305718355512330e+00 8.746945392075426984e-01 2.845758901403971919e+00 2.405476028594101923e+00 2.026770168580026343e+00 6.354223292249803201e-01 2.210731967618218441e+00 1.373101247448129447e+00 2.657240783914367022e+00 2.023817696871486049e+00 2.862297593755074310e+00 2.322731223305845916e+00 -3.510070866932720191e-01 7.999839285045633464e-01 2.831191211593814039e+00 1.155285560082372598e+00 5.285612169553610684e-02 1.853137432936527995e-01 2.079799694166999391e+00 2.143246220019672243e+00 1.635947502037970791e+00 1.284795616427514720e+00 3.352411571375968347e+00 2.929235160814001482e+00 1.939050117976297338e+00 1.268941796952675505e+00 1.583092204456096441e+00 8.286647894680687632e-01 3.179031334942098663e+00 3.317225117363370224e+00 1.064197404983624029e+00 2.270211882073301268e+00 2.132442436440939115e+00 3.854525487621419444e+00 2.060624940510725978e+00 2.546385872653842419e+00 2.238874702098163194e+00 2.155055912871598256e+00 8.651507310838230103e-01 1.773781042737066604e+00 2.342328740217866745e+00 3.657246288492332909e+00 3.454080026655518942e+00 2.656151240193364571e-01 3.908459310695312716e+00 9.301818331115767613e-01 -1.536808476673302559e-01 2.612737074445416585e+00 2.237859093335358818e+00 1.908142394457931212e+00 3.241538521891836666e+00 -4.897322605956635488e-01 1.560893382684449104e+00 2.242205495808414994e+00 2.812598979150193301e+00 2.117255524388847121e+00 1.096736424788472331e+00 1.745419153544722990e+00 7.615726432044812588e-01 1.441375270420923727e+00 2.524316870160148163e+00 1.173321644293576549e+00 2.943068939870272072e+00 2.791550081932935523e+00 1.442945393005103272e+00 2.864651572825280379e+00 1.858702718615416805e+00 2.138148116405656829e+00 1.791334165140936685e+00 2.350295307076881279e+00 8.770520182209151638e-01 1.408491713801374390e+00 1.186497366751892990e+00 2.985701204528428576e+00 1.400999891604854941e+00 7.324172505687341905e-01 1.803056805549740016e+00 1.326582337093795694e+00 5.224405994579293111e-01 1.619434534607087084e+00 1.802733208909154117e+00 1.852958963316701624e+00 1.613714167889667817e+00 2.441392698467877320e+00 6.135833299943901364e-01 1.411808936900506017e+00 -1.096596894596329363e+00 -9.085780984522248138e-01 9.166487897485206537e-02 9.319430828242094567e-01 2.193316957819262392e+00 -1.380850889357481681e-01 1.856213595448602982e+00 3.375534617458808562e-02 5.111763414473351474e-01 3.357639271483521703e+00 1.832744612957651009e+00 9.672247527567141567e-01 7.619020776017295660e-01 2.224309165566743296e+00 -1.063582650329053303e+00 1.299399430697550040e+00 -6.038424151975213539e-02 8.580822934449582051e-02 -4.404961144532266171e-01 -9.650214729219851462e-01 1.618754417096875731e+00 -7.871467285206046327e-03 1.464180773758220200e+00 -9.636098024693999786e-01 -9.170837026907120715e-02 -1.229629301202944669e+00 1.197692297982604348e-01 4.062095802183885440e-01 -5.471774745886524155e-02 9.345123653919300277e-02 1.438322793518649556e+00 4.301004964512523121e-01 6.120015402586111986e-01 -2.235743850085777584e+00 3.115817180697199040e-01 1.471012695485488075e+00 2.160618651467351992e+00 6.987915189049542786e-01 1.464916836186981763e+00 -4.975431185433697445e-01 9.797347516326571082e-01 -3.216886797099617890e-01 1.981887819894780689e+00 -1.093991767285594330e+00 -8.096164798289546827e-01 -3.066036754190718527e-01 -9.534496316899641055e-01 -7.665082080442473522e-01 6.893170533891537222e-01 8.838910309475744853e-01 -1.682373379666778579e+00 6.385638859461149064e-01 -4.131943613515450808e-01 -2.430621496071917742e-01 1.219582658813224973e-01 -3.891615457722277238e-01 -7.260430793266845484e-01 -7.762361261001552437e-01 1.791361959524149894e+00 -3.640996494525542415e-01 -9.416423273791744986e-02 -9.979215651549310229e-01 4.673936555729065190e-01 1.076577290850608382e+00 -3.600788590240895370e-01 2.045796768830339563e+00 2.112237226006607183e-01 -3.231667187404892450e-01 1.082087091468346252e+00 9.892277345068777317e-01 2.039270967115902888e-01 4.843755015609604864e-01 -5.063981386055921297e-01 -2.422871845427811088e+00 1.052402888215451027e+00 6.190448573829572254e-01 8.161332003141442692e-01 -1.752700764154608182e+00 -1.332503129383044493e+00 -3.431728774913584412e-01 -2.209712879299906785e+00 2.643851778680657016e-01 6.378631450441833994e-01 1.321896857961041727e+00 1.053374081737519230e+00 -8.459393250550186760e-01 -9.454428822389828735e-01 -8.688769733516450433e-01 -4.627094586485809569e-02 -1.717875148092467885e+00 -8.823541976383422192e-01 -7.754050863860157961e-01 2.121705345914611129e+00 7.070614577957212710e-01 3.815677191313035510e-01 -6.431274955495186463e-01 1.261454002126950691e+00 2.717004302997150789e-01 -2.198818839326107000e+00 -6.291274106091948592e-01 2.048219940915597947e-01 9.403605977664815097e-01 -4.070641268176374838e-01 -3.306169348419594756e-01 -3.562241826003871292e-01 -3.383748283565511661e-02 -9.247247896137182621e-02 1.786903622159028426e+00 -3.848854229151407180e-01 2.258232148628607494e-01 -6.063215614967078226e-02 -1.782531678810046483e-01 -1.368676404044054939e-01 7.335235659625157778e-01 -1.112024916897088822e+00 -2.047383709837937160e-01 5.207625613986212043e-01 -6.703209856882451634e-01 -2.360233462962127771e+00 3.360932522505311049e-01 3.198045652493254898e-01 -7.662736660486034468e-02 -7.002895554522338140e-01 -8.362203501455713894e-01 2.073839813464377180e+00 -4.116768173724787427e-01 9.533479227949213930e-02 4.314199108130654103e-01 -3.558357417147023916e-01 1.085831552681916445e+00 3.317629572199978227e-01 -1.068206831298086135e+00 1.055961712225929272e+00 -8.078180248484506665e-01 1.301651923158230958e-02 3.803703011382087995e-01 -9.817433412717108121e-01 1.231352968650832214e+00 -1.313819175825627683e+00 -3.172600674089351980e-01 -2.197436850676975251e+00 9.726491802926686692e-01 1.743217080284124032e+00 -7.651596827380434673e-01 -3.494394175973074973e-02 -9.930274488086892060e-01 -5.949819270535207094e-01 1.766598510145990508e-01 4.241540435762963246e-01 -5.837315917356115103e-01 -4.729219640999625107e-01 -1.071755741404545104e+00 3.892914570768575833e-01 -7.862142746632353463e-01 -5.348795950102287478e-01 1.108202389128356335e+00 -4.614635316682927924e-01 6.211896935256008279e-01 1.226841028245488685e+00 4.872917920081453191e-01 7.071290719967322502e-01 -1.852753945288561077e+00 2.824651040463173057e-01 -1.152661011935128266e-01 1.161966145167321551e+00 6.457741539205397174e-01 -1.134046284810733551e+00 -6.412828130601946341e-01 -9.346443898618780888e-02 1.452188080517873736e+00 9.376756955381969627e-01 -2.217010723880993017e-01 -8.060672605758741407e-03 -5.044553000585487723e-01 -3.581126739633466727e-01 -1.454692924741085358e+00 -5.353908618049838530e-01 9.442396622581772370e-02 -4.403122722232176156e-01 -6.683386479570635474e-01 8.710970530056973138e-02 -5.145646777712126196e-02 1.795210039456222706e+00 -1.110956127953379169e-01 7.099924804580541871e-01 -2.311394793982404661e+00 -4.972076598777236400e-01 6.650729071159489081e-01 1.045295984468556094e+00 -7.429677329305804934e-01 -8.056554274311703567e-01 6.929238304483678057e-01 -2.590808817484543392e-01 -4.925485312387398729e-01 2.052824823120090958e+00 -2.172018061617431162e+00 -8.612783387354917553e-01 1.484720912257668779e+00 -6.484930435418311268e-01 -6.198223337964141322e-02 -9.384330533632523341e-02 5.202130114436727126e-01 -9.603435469825598592e-01 1.333852882562043263e+00 8.169822306544567425e-01 9.960320514749749776e-01 1.858091776756959135e+00 6.280024962762797980e-01 6.837809197985885712e-01 -4.869068665179343558e-01 -2.194337726714010284e+00 6.410791073814912089e-01 4.813088159234221730e-01 3.301727933608425425e-01 -4.295857660720642790e-01 -1.005688813154635985e+00 1.005385899258250060e+00 4.605715923513706844e-01 -9.673379245087269096e-01 -8.065198529949516582e-01 1.073587577797538106e+00 2.687061698135435606e-01 -2.298299416977067189e+00 -1.013505036211162169e+00 -2.170691402911072432e-01 -2.184103691916546575e-01 1.870571093393145645e+00 9.231240252296603055e-01 -1.394424475750613013e+00 -4.943038722251061889e-01 9.287176140928692369e-01 -2.525221370473041405e-01 -6.085677005831009456e-01 9.826097648392139172e-01 1.670255863758128179e+00 1.551462796368283437e+00 8.851438779325540018e-01 1.286403764435674280e+00 -2.184078646020038705e-01 -1.344974295963065725e+00 -1.029872081929440686e+00 1.197265522185733261e-01 -2.406073062911589788e-01 8.001561572103360609e-01 3.037150067517140783e+00 -8.925080794475049872e-01 -1.198849758412184441e+00 -9.668598991835095635e-01 -2.324636632201715347e+00 2.217024409186137690e-01 7.195654100090131955e-01 -5.839169215001382973e-01 -1.640838147836794159e+00 8.607277406665559960e-01 1.900680517534170777e+00 -2.537466770438937314e+00 1.273878151861630226e+00 -7.810002445708389418e-01 -7.328556741775282823e-01 -3.732281154543670154e-01 1.103266416047295140e+00 -2.119964486473907561e-01 1.157494836192848320e+00 -1.758530421191225601e+00 8.671663702985586974e-01 -1.098366727976773705e+00 7.457343771293325485e-01 9.264795023624978754e-01 -4.714594850016528560e-01 2.287910806429702237e+00 -1.050401856088375885e+00 8.356567571922998150e-01 -7.147842087080059637e-01 1.074679580547654046e-03 1.035187855142221808e-01 -9.615373024763359533e-01 2.838450844463171752e-01 -6.897329687159552414e-01 8.466074187194607692e-01 8.421830151110991647e-01 -1.276765569126853572e+00 -5.090997260908437516e-01 2.021029844313869672e-01 -7.620410063225847574e-01 6.604051993214332672e-01 7.303138349360286385e-01 -5.890562535076679929e-01 -9.339219613533150666e-01 -1.129826694844353385e+00 -6.458461846602755463e-01 -5.377532816134611426e-01 -9.089470637466962044e-01 -8.418848439396899863e-01 -1.639235228401608069e+00 -3.146652031998194321e+00 -1.329823383456014696e+00 2.400296372492465580e-01 2.390622948134383918e+00 7.138892346043873571e-01 -5.163375500533213813e-01 3.594110260642685017e-01 5.268339542536031039e-02 -3.449877948788643289e-01 -1.346773267120518369e+00 -1.130624059977325846e+00 -8.044641854998425545e-01 -3.001199943496233868e-01 1.189778649261900162e-01 1.507211645722052129e+00 4.497377981008856551e-01 -9.862044527079703027e-01 6.949418734180944079e-02 1.165636982945647881e+00 2.556805966561596755e+00 1.440830248131804936e+00 -9.726885808990992643e-02 -7.748270649798069121e-01 6.718830907857590296e-01 1.085450196350765534e-01 5.014450724548293881e-01 -3.607460147278389040e-01 -1.329090629830779413e+00 -1.585796267862251918e+00 -1.032016517649756403e-02 -2.314808895484408158e+00 -1.986388299577276639e-01 4.516246128957754347e-01 -1.043964846063090590e+00 -8.465711881499188296e-02 3.885082854965055121e-02 -1.227560023374179687e+00 1.626653819889883890e+00 4.028925838844256146e-01 -8.688446712032538155e-01 -8.178058512433129812e-02 6.182874366005369771e-01 1.580719085355466680e+00 4.031316898745412880e-01 4.934238468425410917e-01 2.730751600955929059e-01 5.382423818428593298e-01 -9.532090150750244240e-01 1.201904561411676120e+00 1.261440416855400259e-01 9.086236047568216900e-01 9.524642408538196436e-01 1.231426628083870378e+00 -6.889466794113670023e-01 9.072391287660110937e-01 6.856566256399387882e-01 1.566552220377813054e+00 -1.289597136864992111e+00 -4.783115300169410999e-01 1.992912227385777446e-01 -2.052267319897954412e+00 -3.747592446417148948e-01 1.837903567913331537e-01 -1.255834854453463212e+00 4.807760594724370951e-02 6.310719081606822600e-01 -4.235294874161664169e-01 -4.176658503211967965e-01 5.294218096501208670e-01 -1.166046719363851070e+00 7.494869358771580892e-01 -1.391841206789445007e+00 -9.194021678789058294e-01 4.530063305791801054e-01 -1.297276558460790374e+00 -9.357460737674053730e-01 1.230497322454581877e+00 -9.168045576620481585e-01 -2.977495392252557660e-01 -1.180314585576321740e+00 6.956330974201847539e-01 -4.826552608176849501e-01 7.808201512486975249e-01 3.914559861181947653e-01 1.207934542463829253e+00 -7.853189474788708768e-01 1.292100418707025300e+00 -4.437255714871261580e-01 1.696332172838129981e+00 1.593777866597321458e+00 -5.140129108117325041e-01 -1.066960003261156587e+00 2.344505617427632832e-02 3.114137421120393712e-01 -1.133003126284957696e-01 2.397200435316424016e+00 1.377451380172787898e+00 1.988684924729529069e+00 4.466408195636108469e-01 -1.046701933335299151e+00 5.374740811899816340e-01 5.186456667053104264e-01 -5.379554937615847049e-02 -3.820730102695517050e-01 -1.234263333193375889e+00 2.121265684072311863e+00 -4.228445975174529026e-01 2.135470875549379421e+00 2.081967460930929104e+00 -7.926389344236674239e-02 5.851357219448637403e-01 -2.335221698108713995e-01 1.932462921681642465e-01 4.209916385542910033e-01 8.976957453058206360e-01 2.663259933278004254e+00 -3.741352595531088898e-01 -1.295548912486616799e-01 -3.274846721022847795e+00 8.549013463053766193e-01 2.115168775459200234e-01 1.215088121622808215e-01 1.542947519873451023e+00 -3.933358772562109973e-01 8.325984554970661256e-01 1.260640504470311729e+00 1.164740814023530691e+00 2.506374839968072976e-01 -1.857440586358894308e+00 -4.220484388250412833e-01 3.425349998803264850e-01 7.978677911827816160e-01 2.130499292664532973e+00 1.358915207368909028e+00 1.192162926707123621e-01 -9.833104079289676225e-01 -1.324742561509589578e+00 -1.174398948539358001e+00 -1.028928345695552027e+00 -2.955529928583803811e-01 -1.106049035512460366e+00 -1.393530963071702322e+00 -1.329979124067301122e+00 1.760002252400902023e+00 -7.991681060434158157e-01 -1.356651705988280554e+00 -8.654721521191379718e-01 -1.525435088049276189e-01 -9.533806533010119599e-02 7.882733487572658460e-01 2.478558293187429207e-01 6.772627103865608289e-01 4.913417476822287688e-01 -5.913401418250583408e-01 7.085005685616310167e-01 6.536558503883022064e-01 2.056212346288410764e-01 -2.162716329356852984e+00 -1.722174029771625092e-01 -8.939509275812429490e-01 1.371443996219817718e-01 -9.262341357692519539e-01 1.079683949777269225e+00 1.584365791700500736e+00 -9.774338135255329352e-01 2.011581064676839538e-03 1.358880689547132536e-01 -1.114662819315666464e+00 -2.022357370170372870e-01 1.758075508076047733e+00 1.310028231499504696e-02 -2.786145877939331661e-01 7.890030359491606582e-01 -1.176129881267148347e+00 6.609709016103725021e-02 -5.221636451794130496e-01 -2.575898663310136616e-01 -1.596921624719576993e+00 -1.664315907476130008e+00 -6.923152700767311318e-02 6.807504014499986544e-01 -1.522931247325105986e+00 2.366519262251001177e+00 -7.806953733708316134e-02 7.376403678156854271e-01 6.592944539229962375e-01 -4.549060704082058537e-01 1.201027358800255573e+00 7.626745510770019942e-01 -9.086679126152755193e-02 -5.898380736758651599e-01 6.801939690607019529e-01 -4.642369220880385727e-01 1.448535112174855977e+00 3.479783449646434157e-02 -5.769461651177688610e-01 2.291738482513229480e-01 2.608146066254493634e-01 2.632902641823326451e-01 -2.374284049146479170e+00 -2.562884826479882583e-01 1.920602590103299978e-01 3.776348385565012622e-01 6.442876946553095507e-01 4.047534963909206751e-01 -2.070212354174368219e+00 2.995743465456822407e-02 2.493421926747310668e-01 2.259042394671657294e-01 1.767641873569087085e+00 -6.490283468527785482e-01 -2.767989123860075673e-01 -6.005945831707246718e-01 -1.932118550628720177e+00 -1.179951242785232779e+00 -2.160332140208545137e+00 -1.009427958124349045e+00 3.782216264773932690e-01 1.441165416775953112e+00 2.774146940194635036e-01 5.321043819326453095e-01 1.198770116578462774e+00 -4.385013232752293377e-01 -1.085182224932248252e+00 8.561661555888931963e-01 2.935506083520188492e-01 1.167379186299970950e+00 -2.819217222443592408e-01 1.163311632061646339e+00 8.058693834858344784e-01 -3.978230045420796251e-02 2.376050232585474320e-01 -1.441640980559184826e-01 -1.515542016514269452e+00 5.343491389158089300e-01 5.746080059652707295e-01 3.415457387943144352e-01 1.254564155902995193e+00 5.233829688165698713e-01 -1.374781083411887206e+00 1.131190742520432169e+00 -1.838431266125317431e-01 -4.206767758752270603e-01 5.409582778767596523e-02 -3.370605393168960018e-01 -6.772250695142979504e-01 -8.138236704612503702e-01 1.068423786642016537e+00 1.720402433856547564e+00 2.344233460093466948e-01 -5.055758076698984027e-01 -6.630120003147498275e-01 -2.078697452038162283e-04 3.895608463403668620e-01 2.644284641371634215e-01 -6.905249940426404498e-01 -7.953608446391042808e-01 -5.537634864096457887e-01 1.115540102450332860e+00 1.510160516175563378e-02 -1.115996846873851256e+00 2.332550095313546540e-02 1.000469364055852406e+00 8.099738182843830847e-01 -1.054135443464184307e+00 7.585927607535511985e-01 -1.708164910371174461e+00 -4.894800619653552065e-01 2.362536284626703120e-01 5.301254212838648616e-01 -1.230723427613382270e+00 2.756479543862722981e+00 -1.466145080046306615e-01 -4.121907540933026359e-01 -1.343331485631697575e+00 8.024538837578881756e-01 8.730728115228472141e-01 -1.045976720791051751e+00 -5.227380129269266762e-01 3.403579378483189699e-01 1.496512760363207240e-01 2.175939935126233848e+00 -2.344255701725477536e-01 -2.073538890555346903e+00 1.146090444941686437e+00 1.517427382602163088e-01 -1.191625759199453460e+00 1.267410904096266222e+00 -6.548178954281966835e-01 3.916262012080851673e-01 1.475939306853335520e-01 -1.259149522736599858e+00 -1.239392931572396384e+00 -8.086139921805802766e-01 5.705777503698254982e-01 -9.137949271976465448e-01 -8.337929147137287389e-01 1.001595692815384187e+00 -2.712679611362305288e-01 -8.298896448380328472e-01 1.440174035442931766e+00 1.017530360183224625e+00 1.032872303297385441e+00 -1.736587949636116290e+00 -5.626514445822097255e-01 -1.518226596862300770e+00 -1.825461044994612481e+00 6.774973492683646903e-01 -4.023890540580208480e-02 6.118812578388472811e-01 3.828083167563085115e-02 4.829643662156014039e-01 -1.589654707487609064e+00 1.092940750123417848e+00 1.068671804424031313e+00 1.170582463272532570e+00 7.857820533221918646e-01 -5.997072518921722217e-01 1.146684874164922152e-01 -3.694891539886369647e-01 -1.042282759615725529e-01 -1.647780810272371776e-01 8.332290453051311996e-01 -9.095897054955357497e-01 4.909444831833174594e-01 -2.123693772884095443e-01 6.168229422893614089e-01 -7.195272243972176129e-01 4.640521615785519471e-01 -1.437904217462542711e+00 4.301713578072349775e-01 5.062518105905222665e-01 1.684466123786755753e+00 -5.862529507614969715e-01 1.601820978488013525e+00 -8.933407711859747691e-01 1.163442681180484994e+00 -2.219798937083724277e-01 -1.420100888841599185e-01 1.925847284626692968e+00 -1.581166914501611842e+00 8.624647881561201546e-01 -5.124099919262004033e-01 -4.185273426058763041e-02 -6.121879318949043775e-02 1.780942921532228551e+00 -2.412796042236862615e+00 -5.421649754608327820e-03 2.213716805798158216e-01 -3.224846316134734048e-01 6.097539416512220978e-01 1.021538192837962766e+00 -2.846137276184900755e-01 5.582300041657669576e-01 1.926442086351090599e-01 -7.526307919805701099e-04 4.342719274452212508e-01 1.556460479726674562e+00 6.766435673742040580e-01 -3.704658936579247608e-01 3.355582391777459650e-01 -1.681703864567131390e+00 1.075433510419065097e+00 1.413807618500798835e+00 1.073805589505830271e+00 5.175253005812954221e-01 1.060707861388415330e+00 1.127498957070074415e+00 -4.119036423138194847e-01 -2.697287353572675350e+00 1.104782782331111823e+00 7.175978543570495916e-01 5.631690261063286851e-01 -7.720463863837492280e-01 8.748926439730357885e-01 -7.808094820482481824e-01 9.625204965611943164e-01 7.050225281444647552e-01 1.631039328702060143e+00 -8.287101127611389284e-01 -5.638368468576360204e-01 -1.344979876175816935e+00 -8.447258327025637392e-01 -6.045068030115568342e-02 -1.190121372250668053e+00 4.846410072490249799e-01 1.868405554944681246e-01 -6.107514546250296661e-01 -5.076016295710428922e-02 6.870234237128652888e-01 -1.361658616290032375e-01 -1.355100683398152484e+00 -1.403003148444850190e+00 5.353536937373213345e-01 1.435477377436459756e+00 -2.167443644790165852e-02 -2.920746744820121865e-01 -9.773167339524833075e-01 -1.850676150352469906e-01 -1.614249844659484845e+00 1.157986374760546111e+00 -1.337915290086594933e+00 1.867807578451104455e-01 1.784296273239355024e+00 -1.853131150678900330e+00 5.644315600811845579e-01 1.474460551936122021e+00 -5.679141279728985303e-01 -5.100792239027538422e-01 -5.804900133286019503e-01 -1.034770023542485706e+00 -1.003426298095905000e+00 5.991983269373194476e-01 -1.249288922839630667e+00 8.119960179257136312e-01 -2.457550427832447260e-01 -2.120292983800132092e+00 -1.994129842364482430e+00 -5.580078539218478323e-02 -1.142393617198756317e+00 1.166330099423630168e-01 -3.859565608334785125e-01 1.447860559012543735e+00 1.618055398832213054e+00 9.867265818844996872e-01 -2.024331825599932633e-01 -8.177286881400190888e-01 -5.231395288715724456e-01 2.399019646303173214e-01 -2.345873709987929268e-01 -2.933634648262264943e-01 -7.803796547779009440e-01 1.608120309120517843e+00 4.983065002993671277e-01 1.512480514333176096e+00 6.520620704765458520e-01 -1.186806614416830108e+00 -2.269282814857500608e+00 -1.631345696239726584e-01 -1.539572063294943671e+00 1.506945624119912175e+00 2.070110874094302389e+00 -3.362909371517115997e-01 4.796148022475343886e-01 -1.986582590514221480e-01 2.722321437560403790e-01 -2.154867573570226735e+00 -3.350714493420129531e-02 7.715917974202715079e-01 -7.503285027895074677e-01 -1.539357021114832857e+00 -5.319345812921570937e-01 -1.717252293286404274e+00 -1.639248755422995529e+00 2.373046158506845416e+00 8.119751095846001743e-01 1.019720087964230082e+00 4.750122966015785653e-01 1.434736881489287984e-02 1.649648633796448882e+00 -2.142049949338818982e-01 6.871210219237726680e-01 6.337527210763846952e-01 3.389781126532809274e-01 4.190762742663868279e-01 -1.317124296735612043e+00 -7.445013418145077222e-02 -8.704695025537432240e-01 1.885172550032147898e+00 5.406155934893450699e-01 -1.550105067421563732e+00 8.469413638431606550e-01 -8.099467591051989768e-01 -4.255076010184493107e-01 4.946696132093235110e-01 5.342620230211041488e-01 -6.719444428568805971e-01 2.276312025783114035e-01 7.862197388749201377e-01 -1.955353364784158110e-01 1.767280093601364843e+00 6.448332272551210442e-01 -5.265930089308494544e-02 -1.373925750280956315e+00 4.197873309952059873e-01 1.758253831451262128e+00 4.708861082943121001e-01 2.849097639776219104e-01 1.508378276485622171e+00 5.639684623880649589e-02 -5.347629709628514139e-01 1.261238125709160940e+00 -1.121656307306049039e+00 2.160175435194682247e+00 1.965702217413975328e+00 -1.625969791987342816e-01 1.651974204248080502e+00 3.549098389368318673e-01 -1.871550711295819625e-01 2.812884133317492333e-02 -9.677985368828821988e-01 3.443835396360576673e-01 1.229385844388614757e+00 1.577545871049645942e-01 1.891567486344412352e-01 1.080691260601300031e-02 -1.052884227932292804e-01 -7.947188832944154790e-02 1.624622353133850616e+00 -7.901973250285396766e-01 -3.696814908917173126e-01 -2.112730989922724512e-02 6.853040531157542636e-01 1.015240109140291835e+00 2.206343707824870715e-01 6.693600160684952394e-02 -5.115453453231807446e-01 -9.946514473280865243e-01 -7.543724523282763217e-01 4.271607191111847363e-02 -6.418025301599864507e-01 -1.249773619443528494e+00 -1.089611600884693221e+00 1.144037959953541961e+00 -8.741480681278697151e-01 5.504760982904243205e-01 4.524293569313785346e-01 4.356176881580659521e-01 8.089011884863713808e-01 -1.338912125744923520e-01 -4.098914553822651796e-01 -1.583541403851536078e+00 -2.916792148337603585e-01 -1.178985938060821859e+00 1.106574758531574831e+00 1.541508063236362247e+00 -1.211135123004094316e+00 9.141764321969324258e-02 -6.179973726767679088e-03 1.423276985442674336e+00 -8.937649517979050495e-01 1.119550527709886278e+00 4.076160923062366326e-01 -1.099074228419041122e+00 1.464588855367883469e-01 -1.574457852727756679e-01 8.744459173780095851e-01 1.009826826159993862e+00 1.110579014556847932e+00 6.775135879378128834e-02 -1.407090247537686745e+00 2.628375937415027286e-01 -1.339757981142964072e+00 -1.119665520654329338e+00 -5.582926573680913052e-01 -4.322067225751996533e-01 1.024276964034670501e+00 1.096647954513416234e+00 -2.134259833712371102e-01 1.077549596728667042e-01 2.432219698189452550e-01 -7.923518372278884891e-01 -3.787501946912231188e-01 -5.073331407589922737e-01 -5.877427901717006131e-01 -1.626464313883372093e+00 5.472487719612684209e-01 3.386721242331109383e-01 2.957735670237045950e-02 -2.133643335595130155e-02 -4.141457212391395082e-01 1.606478132401323755e+00 -9.295548087412823790e-01 5.654907305576273302e-01 2.701609005031783695e-01 -1.080092977957832323e+00 1.481298692809503548e+00 -8.979132758818656468e-01 -4.405705737000976674e-01 3.194769333863469174e-01 2.310778559588221093e+00 1.102030520748803255e+00 -1.894026522632877340e-03 2.804686252395077739e-01 -3.313594992176754350e-01 -1.981983728669115763e+00 -1.424001644538416711e+00 -7.615284190297456901e-02 -1.262363446509352505e+00 1.043723588817857983e+00 1.072238662819514188e+00 -1.829041269047592677e-01 -8.180481612248823309e-01 -1.071314466343609828e+00 -6.316324542336055892e-01 2.279240373257037433e+00 -1.040142931062781662e+00 -4.315342221395792044e-01 -5.100573884609675979e-01 -1.570823462464575881e-01 -8.180558855932853479e-01 8.248896130602564325e-01 -9.197910578723160757e-01 -7.085711318086919119e-01 -1.042013206037301076e+00 -8.839337870462812274e-01 -9.387319400742415443e-01 -1.511664299858572535e+00 9.321650848796455557e-01 -2.890487661942838793e-01 3.350852176704560009e-02 -2.481256797645761569e+00 9.731404638863110357e-01 -4.187900055559017898e-01 -1.514156737805518294e+00 1.567114122890920225e-01 -4.020006945762058526e-01 3.989705026607119898e-01 -2.017602634900679703e+00 2.454370791467001545e-01 1.890434371867198093e+00 1.189866819016147881e+00 -4.045954936359067444e-01 5.684869729516194292e-01 -2.006962234154771943e-02 -7.528068647595175245e-01 6.155396403753681245e-01 3.653793354811129546e-01 4.670054230283642305e-01 5.825989450034537720e-01 -3.786854037281302543e-01 8.790434303533938010e-02 9.664437737803101003e-01 -5.116072756448607484e-01 -7.019677561092930729e-01 9.145639848617477252e-01 -3.100056264769956993e-01 -2.642357270633964861e-01 -8.899171761139011982e-01 9.399588085104055857e-01 3.360470537333353769e-01 -3.749262927980684390e-01 -1.200052652134767417e+00 -1.374586091900383167e+00 -1.118675636742193502e+00 3.290590104969473018e-01 2.647129562469853481e-02 2.158177598912186745e+00 -2.604902647206441824e-01 -1.377619572081524080e+00 1.205565867570847827e+00 -2.590404749702173159e-01 2.205381432549640697e-01 1.079153908841919529e+00 1.020543811194725370e+00 1.196147324116557886e+00 -8.145829717211020560e-01 9.520641480010209046e-01 5.566882340389530670e-01 1.650068584878916056e+00 -1.046295853775262685e+00 5.405747282436451639e-01 7.354955291841903664e-01 -1.034181139074514533e-01 -8.016204360657619432e-01 6.791310958672825970e-01 2.732855006448978163e-01 3.422220363922817699e-01 -6.667101579824705748e-01 -2.727909341767066898e-01 1.328344847894120218e+00 4.012009521003441215e-01 -4.411122228861533712e-01 1.575317181181459913e+00 -1.170442827173925338e-01 -2.248714319120427074e+00 -4.585103995015009093e-01 -2.163696034165948079e-01 -1.179930882077800058e+00 -2.400190337351308378e-01 -1.114662746428038753e+00 -7.064001128592100054e-01 -1.871279334878163558e+00 7.549124688048636234e-01 -9.454551086324932685e-01 7.443947128676429159e-01 -9.886288639130694778e-01 -1.260221410575932399e-01 -3.208335957044007591e-02 8.028735132434368094e-01 1.096301649267950040e+00 5.921610648439694646e-01 -1.504967051673828271e+00 -1.330811901429395538e+00 -1.683199456873026847e-03 -1.923604529896253412e+00 5.421210408335377373e-01 -3.253650573983984939e-01 -1.919665371817916577e-01 6.316202305792996130e-01 -1.565516946954595090e+00 -2.205976264997587144e+00 -1.555682594442312772e-01 9.002658635966611644e-01 -3.383418670594683375e-01 -1.841307463207665363e-01 -1.080267920910494173e+00 -4.602567400074040194e-01 -3.578085997631150900e-02 -2.316872730690884841e-01 -5.139597558214183820e-02 -5.573484716131230643e-01 -1.335726945163785651e+00 5.549115826605065249e-02 1.027823075394610708e+00 -2.878711769035061097e-01 -9.311123928188135002e-02 -1.759104257476880706e+00 -5.242574062160562098e-01 1.025644274205400608e+00 -4.647363534112984584e-02 1.062917983790212073e+00 1.538854527516597237e+00 -5.204927362766731402e-01 -1.465374244981896279e-01 5.774971708058736913e-02 -1.374740614675028505e+00 -2.857776853761500035e-01 8.940827723632033264e-01 3.231609773689486098e-01 3.399170553976216813e-01 1.694622175054945612e-01 6.648525014962300972e-01 -1.084115562660067589e+00 1.616033790510999824e+00 1.800892148908257218e+00 -1.000576379967451190e+00 6.210652109875007820e-01 -5.438899830165677685e-01 2.191669517668274614e-01 -8.467013163976527812e-02 6.085844767864506677e-01 2.592322294100010360e+00 3.927590029266375682e-01 1.053136284314355908e+00 -3.964296249720001275e-01 4.355560203341432013e-01 -7.827600427326582289e-02 2.327410972615879051e-02 -9.928984312978690330e-01 -6.361201465994137383e-01 1.240173911239202509e+00 1.311760481422727720e+00 1.705033685471892824e+00 -5.451901101649834352e-02 -2.866103319415261197e+00 8.397003087366651242e-01 -3.349728423847989078e-01 -1.179616751454174883e+00 4.393207779155188231e-01 -1.058145591211822056e+00 -9.158134640052613129e-01 -2.677057755454757881e+00 -5.283643533450694818e-01 -2.167610617539801332e+00 -8.348303450032473760e-01 1.160925015981807557e-01 4.625089530694825313e-01 3.555543372740669894e-01 -5.892792727692836019e-01 -7.781188619085920299e-01 -7.000980514720993586e-01 1.071322572679624052e+00 1.930772908186168813e-01 1.053224013750074128e+00 -2.583907937374823938e+00 5.767142091468235865e-01 -1.213104636123779612e+00 -5.076517695951406894e-01 5.492370330938575185e-01 1.948905867873627518e+00 1.814231731492621957e+00 1.058521744096623668e-01 2.133228763564668506e-01 7.314838023693888136e-01 -1.130220879547822577e+00 6.043972407350867160e-01 9.948255352910546634e-01 -1.445861234985768018e-01 5.248701863739593243e-01 -7.707324632114471719e-01 4.923729665371731623e-01 -2.755799887858337294e-01 2.986303577557861133e-01 8.387596872896223577e-01 -1.492828629091651205e-01 2.335769498838767555e-01 7.571410294958639264e-01 1.015477545694713379e+00 7.749344526794480492e-01 6.015505486531506074e-01 -1.539435292144154810e-01 -3.429642907060937440e-01 1.691047934439003475e+00 1.146456004251871219e+00 1.988182238444262118e-01 -4.918735326801345620e-01 1.244311967922628659e+00 2.347530507931843424e-01 -2.260429299564226557e+00 -4.340820157971801430e-01 -1.636075862683430970e-01 -2.006806273055949497e+00 7.212683681744975761e-01 -4.235602036155938221e-01 5.147970567077962689e-03 2.033061776117464359e-01 -1.556618235617107437e+00 7.586788267219775062e-01 -9.328706997809695922e-01 -5.499879857284658558e-01 -8.409612245005675391e-01 1.445200294188983658e+00 -5.305183398991992760e-01 6.174529021361239156e-01 1.577471625006135802e+00 1.290410329217246410e+00 -1.008970440790185830e+00 1.823261631142975459e+00 1.463045171584742912e-02 9.926776131181896945e-01 2.992727657191942559e-01 2.047409421714389138e-02 -3.868252195026166546e-02 -7.145205571195488714e-01 1.109357887608350746e+00 -1.279964788724994973e+00 1.988331741525097840e-01 1.728699512814463990e+00 7.983730217856707667e-02 -3.265597865700178848e-01 1.241375732142258936e+00 -1.018282093613849026e+00 7.064852965749644775e-02 -1.882362008942010556e+00 1.217188228179508114e+00 5.399309116923549645e-01 8.679453318167956732e-01 1.797216873358023215e-01 -2.209452540674789134e+00 -7.311578050958923436e-01 -8.652341006544160829e-01 -7.901867428596548448e-01 -1.209108425802364328e+00 -1.433506934471713956e+00 -1.492963285307121746e+00 -6.410016123344706163e-01 2.168508409166042483e+00 1.276241814929208962e+00 -1.697859359947354319e-01 -2.453972845751834220e-01 1.639518042038366596e+00 2.182737438990015044e-03 1.241195838769506787e+00 -1.640947651864999024e-01 6.787516143078295983e-01 3.739598227040425438e-01 1.059086232897050284e+00 4.039944302663023290e-01 2.672984739486194972e-01 2.501401550689385522e-01 -1.465950331951443308e-01 -3.998420810238191292e-01 1.133161630843566359e+00 7.659657278662774793e-01 6.389293586752224918e-01 4.032955459930558373e-01 -1.718144120490122218e+00 -4.019342077048656536e-01 -5.920725046551408299e-01 -5.489225973796125757e-01 5.093509839269260153e-01 -1.535082422538685876e+00 -1.548175100363301082e+00 -1.657701420250315694e-01 -2.438334087357092894e+00 -1.016278858872171273e-02 1.094643560565147000e+00 -5.111753886682473408e-02 -2.404650664225941537e+00 -1.058341108152556442e+00 1.162923079534710302e+00 1.198927438355907454e-01 -4.285878661029613457e-01 -9.339265728111770248e-02 -1.542364193329672561e+00 -3.757809244326367204e-01 -2.359369169133086197e-01 1.167895273056641203e+00 -1.771206512687948598e+00 6.308827998976020979e-01 -1.059352204594928182e+00 -3.152296253962693084e-01 7.579158537531129891e-01 6.077274834060604203e-01 3.257157196167028562e-02 -5.577625995566471984e-01 -1.341827269318165650e+00 -7.095967160305622912e-01 -6.454741379354793640e-01 6.298254345391565145e-01 -1.997108049434962007e+00 3.504826844277812437e-01 7.254702936969656957e-01 1.902184057807637663e+00 -8.666505552711766258e-01 -3.111259872763916159e-03 -1.153375581121858673e+00 -2.067682382806773411e+00 5.496945764923374389e-01 -2.068238459126035822e-01 9.217092165062767961e-01 1.494266082711613208e+00 -4.264425684425831586e-01 9.480678147824090907e-01 -1.459559664086756081e+00 1.614737872275016084e+00 -1.305369950058138606e+00 -1.135719706260133410e+00 -1.234599441460175084e+00 6.144966490353281907e-01 1.278809008601315078e+00 2.726485979212504018e-01 3.795153154035202370e-02 1.631926238328019529e+00 8.807967837583765558e-01 -3.609813099283598614e-01 1.475130745013944145e+00 3.322721279410951190e-01 2.786656408774351057e+00 8.262073206854336771e-01 1.145109347933032269e-02 -6.124729299091767887e-01 -3.656139562646655294e-01 1.643283367732720990e+00 -7.459702670825146820e-01 1.435833552452012052e+00 7.390661303213809097e-01 2.027650123125315673e+00 7.171805225864348321e-01 1.022404508422048552e+00 8.341826334624048433e-01 -3.904442769171771743e-02 1.629509340506221537e+00 -7.030827490861240037e-01 5.822357567173815918e-01 6.171026343564869343e-01 5.656228065195925137e-01 -9.056152622591152890e-02 -1.284265297487042545e+00 1.092078552608912068e+00 -3.929931459277374306e-01 9.610106567501204289e-01 -2.361135067215212935e+00 -2.060087986522096681e-01 -5.000431791188329061e-02 6.219498917385486436e-01 -2.106342936224740559e+00 2.603885402714319897e-01 -1.878341479522234181e+00 1.705350140767293521e+00 4.085369072801245949e-01 3.436676480655982691e-02 -8.931154110858425810e-01 -5.172305902439746639e-01 -1.343055027810414526e+00 -1.266803227899357731e+00 -1.547383540959050563e-01 -3.211514842486327959e-02 -6.138441249487044393e-01 -1.103951069498522175e+00 -4.705417564887387494e-01 -1.355700168778589398e-01 1.342390996045966123e+00 -1.028733772996407447e+00 -2.033021284207169099e+00 2.963736851634014013e-01 -1.121703389529999484e+00 -1.114020530633154718e-02 1.268653261314542702e+00 -1.539515149119782711e+00 1.526324423913814066e+00 9.342688249502467679e-01 -1.477123866624573123e-01 -2.361312590614494944e-01 -4.026825823483904943e-01 1.009748290631669931e+00 6.216417158460405545e-01 -8.724248905423842571e-02 -7.858033106731296957e-01 -1.691997933524667319e+00 3.427855215445350656e-01 8.879854469358960944e-02 -4.451272627597605558e-01 -4.029193079425809065e-01 8.548502225989412784e-01 -6.472259567202037767e-01 1.113104231098750674e+00 -7.291961733704978021e-01 2.499896170988658017e+00 1.306548306845234597e+00 8.678172656005032903e-02 -4.565522254098516169e-02 6.884908094923571920e-01 1.389720279680623782e-01 -9.888146360825443848e-01 -1.252646003601657565e+00 6.044392891452464722e-01 -5.012311335095135378e-01 -6.291492972098056136e-01 -4.641149766695194523e-01 -1.996503013594039255e-01 -1.768044778864266364e+00 8.167395371604544430e-01 8.316024228624327996e-01 -5.958410352137837318e-01 1.115944032829763843e+00 -2.982386788099763208e+00 -1.615365463513757982e+00 -5.120533971852713195e-01 -3.740309253621248997e-01 -6.838449264220918256e-01 2.820907702499888536e+00 1.068183431794687444e+00 1.295561255294464642e+00 8.568863356514394569e-01 -1.140212645625041876e+00 -4.180124653113424515e-01 4.972462728758130224e-01 1.490419057656525714e+00 1.194502317149011977e-02 -2.203065302329785702e+00 -7.769879131638461611e-02 1.203792263702673990e-02 7.416580896113242893e-01 4.439292594782884294e-01 -6.567595057246272683e-01 3.196240736159326051e-02 1.080800713382376266e+00 -1.829104539518914718e+00 -8.001208076097351962e-02 -9.225148278534823776e-01 -7.615055931127331368e-01 -7.317754280765418340e-01 9.126418311638284653e-01 3.175995760713626673e-03 -3.418401312709829498e-01 8.663894591741281292e-01 2.187417144239871103e+00 -1.678929957981674104e+00 4.577272584261700139e-01 3.123117936977481968e-01 -5.432535831009781546e-01 -5.289329194689701419e-01 -7.331447700851254634e-01 8.647317304059359833e-01 -3.229068499552050775e-01 -2.020747139383031465e-01 1.595460293507663607e+00 1.218007628622790467e-01 -1.562381864447877911e-01 3.118448049067268357e-01 -1.445044710728893289e-01 -1.824768986432344198e+00 7.527220285140534539e-02 1.711076124526768605e-01 -6.774659448959990948e-01 -4.008563435515341000e-01 -2.590416576820091937e-02 4.065662872384400162e-01 -9.567093571582345746e-01 -3.346016431300687100e-02 -6.441720391177880867e-01 -3.797597282165252747e-02 1.167803731638422216e+00 7.873692750021061837e-01 -1.636780971891633463e-01 3.823676825268264023e-01 -4.400200801298213005e-01 4.384449170645727915e-03 -1.631038265177658708e+00 -1.927890656672720526e+00 -6.626533675580891236e-01 -2.617204606105160369e+00 3.341997138092436814e-01 -8.714930320093698946e-01 -5.847546345336301910e-01 -3.854597065609875473e-01 1.165083854124370433e+00 -1.154961724974566284e+00 -7.114850576612187505e-02 -1.023694484602454047e+00 -1.381326145752415635e-01 -5.617886342676375877e-01 -1.620708392459608627e+00 2.956592926976724822e+00 -1.193989740516651910e-01 -1.027710644927358086e+00 -4.761795448833983646e-01 -1.141929973730074765e+00 -6.480235608076146958e-01 -1.163119915790172598e+00 3.044755892165996736e-01 -1.610369427666062503e+00 -8.824058538511277971e-01 -1.792556311499817756e-01 -4.501387562410649190e-01 5.941518401901453306e-01 -5.483104878471912746e-01 -1.298823342019343352e+00 1.516993946866473042e+00 -4.140898872458118052e-01 -3.531131748163510720e-01 1.063223770244242194e+00 1.054979375074930781e+00 1.742236413140107187e-01 1.127029019646001551e+00 -1.532158762269033581e+00 -5.599018572195129106e-01 1.398156034102857381e+00 6.853969936729149559e-01 -2.712477817694970650e+00 -9.946300039674242921e-01 5.747954717396170921e-01 8.678245138667167735e-01 5.362789163638107537e-01 2.503463308296367540e-01 -1.845410244947271128e+00 2.156434029064565050e-01 -1.600420841987411968e+00 6.957751025922024324e-01 -1.411420512736087929e+00 1.875564317110689272e+00 -8.355845089502506040e-02 -5.485364219644570660e-01 1.115655813859315303e-02 -6.936627971488964484e-01 5.891726759663056256e-01 9.211077077174220085e-01 -4.324614488109251864e-01 5.559103058899689254e-01 -4.817688835648287760e-01 9.540307071863778354e-01 1.944456027449057434e-01 6.042615479374696674e-01 -8.736077193711575539e-01 -2.016413464490480756e+00 -1.712966126115353704e+00 6.064131143781849032e-01 -3.245740463012133925e-01 -1.990406920447239658e+00 -1.974665827938164808e+00 -2.489528260079216793e+00 -9.258737903578545536e-01 -2.546189865915878328e-02 4.810435769521462790e-01 3.339484951204617635e-01 7.214117820957426375e-01 -8.926490691422169776e-01 -9.002250663899056260e-01 -2.161263327752258323e-01 4.493550044777264857e-02 7.233510151873675520e-01 3.834094766219140471e-01 -4.746056422952100728e-01 -8.143049712052949918e-01 7.527751683568280339e-02 -3.653417176998353666e-01 1.220688447311432334e+00 1.267341097531459404e+00 -8.499125831752025739e-01 1.305166161335246988e+00 1.099435494244077827e+00 -1.299475026630976249e+00 -1.334382419225063066e+00 -3.935235910196647757e-01 3.698260386512566833e-01 -3.611986007301898893e-01 -1.631672961789121912e+00 -6.884417658242103499e-01 1.146104374518218227e+00 -7.093635142012898465e-01 -1.430421122232903963e+00 -1.342967498272042981e+00 -1.041214644969421732e+00 4.803971140693421016e-01 -2.929833033929937769e-01 9.920805082529503549e-01 4.186526555174955866e-01 3.296107354455300453e-01 -1.540103936175254651e+00 8.880879499520053511e-01 9.511934179724088612e-01 4.412779824692313335e-01 8.188896763289293945e-01 4.990912446399826674e-01 1.677081460472753305e+00 2.328268316038468663e-02 4.419511420007118940e-01 4.342808290547290895e-01 -1.037129740820776358e-01 8.747681422037821841e-01 2.689738123066989783e-01 -1.882295626410473710e-01 -9.516318238965844056e-01 1.001997145983922755e+00 7.165312320551697756e-01 -1.903795925323422678e+00 1.112262470613633869e-01 -7.273431447338682965e-01 1.155959094864139614e+00 -8.039053493639362058e-01 1.150951588970692940e+00 1.376757678943996588e+00 -1.064775792485811445e+00 -1.187562780594659584e+00 1.197875367341716624e+00 -1.267685914713799988e+00 -1.281827497988440867e-01 -1.342990916237632115e+00 1.048638003263082652e+00 1.206777217453730566e+00 5.697519724953212794e-01 -5.801701826276223217e-01 1.789891469252129275e+00 -8.340437108956945123e-01 1.302398221203059370e+00 -3.595119874676270810e-01 5.527041625498708699e-01 1.169463360408638630e+00 -3.690605067107722848e-01 -4.366738031676836163e-01 -1.649753460541738992e+00 -3.893336067893964914e-01 1.099520836208657260e+00 -1.179116882686671586e-01 3.355090371322680953e-01 -8.614777845419387958e-01 3.580720671439289182e-01 2.876305156828852794e-01 -3.112726057598839691e-01 6.536652222037018234e-01 -1.005396896270519980e+00 -2.497274759715302661e+00 -1.964562588981936697e+00 -1.487412431813357916e+00 -9.607096913442012553e-01 -1.130509515008196297e+00 6.123529216168228650e-01 6.820606630632623790e-02 7.740551322818309821e-01 -5.830693017068430128e-01 -4.954902524143560139e-01 6.145095411571033228e-02 -2.554885133678874154e-01 1.656586551872161417e+00 6.890004546630404958e-01 1.116326574168916785e+00 1.278820544169950724e-01 -1.021741369539901079e-01 1.935211125005635024e-01 -3.026498087971733142e+00 3.685527361346671582e-01 -3.446071211025676373e-01 -1.091626051823764820e+00 4.285203237586425185e-01 -5.615110699546919243e-02 -4.762781129009071024e-01 -2.417171932146219948e+00 9.967047679081657563e-01 -1.632606571570205667e-01 -1.446088331325570686e-01 7.978677538915300849e-01 -4.060336208346785325e-01 4.942311038442854798e-01 3.700932697914003922e-01 1.868270243183490775e-01 -1.600716096152879242e+00 1.525389569932201539e+00 -5.361278514939052942e-01 1.872011076854522837e+00 -4.619312629235597933e-01 1.680348368792443869e+00 -1.702101381662071422e-01 -1.534343177529658320e+00 1.047596010207936690e+00 7.262073424421043866e-01 4.575907928761029364e-01 -1.213521473626900882e+00 7.970631959825753843e-02 1.250942895154734114e+00 -8.603885186360203663e-02 9.607569815694250170e-01 -5.485674732275067078e-02 6.596256112383568591e-03 4.540296021008377592e-01 2.459071042142104258e+00 -3.127618773005986230e-01 -2.102882281435329404e+00 -1.129738943744215129e+00 2.544673267786962470e-02 -7.356995707327996792e-01 -2.545377591807024276e-01 -1.014624580727587544e+00 -9.550947833257070196e-02 2.564152631508211044e+00 -9.340993392735241763e-01 1.525815553233681010e+00 1.003470553510721563e+00 -1.394652734049030673e+00 -7.986229086812579592e-01 -1.190696924600562617e-01 1.140277165100777479e+00 4.064406470251101799e-01 -4.646332325624738524e-01 -8.678207650709407472e-02 -1.858265839070036174e+00 -7.555078338845860886e-01 1.928508689311211555e+00 1.152893363578102681e+00 -1.824042067140136669e-01 -8.088753788810913725e-02 2.254145165727163003e-01 -9.120374136046024427e-01 3.804750482228224651e-01 -1.043412957886135972e+00 -5.612231645789385048e-01 -3.809477263539803871e-02 5.113548182837037714e-01 4.285059073921063111e-01 1.271804242291388443e+00 1.138204357324189786e+00 -2.452716543713908126e-01 3.986918908445330478e-01 -6.251502525770345764e-02 3.233780270657048150e-02 -9.708784926193925191e-01 -3.578163358541124883e-01 7.366253129971285507e-02 -4.621006956093326457e-02 -2.248733772517790719e+00 2.107332546831595099e+00 -2.953706579284725575e-01 1.112145029261831120e+00 1.918181943047231108e+00 -1.077872625916484584e+00 1.035971804999728851e+00 1.145102137583088542e+00 -2.114795756122157311e+00 1.302189733398457339e+00 1.448690078666186265e+00 3.970888877073964207e-01 3.925464150552617770e-01 7.579086263056916684e-01 -4.016046839476552499e-01 -4.515771066855869265e-01 -2.934101387755314594e-01 -1.128356979219149042e-01 -2.670445541074568663e-01 3.639761590815736303e-02 5.946867836556146703e-02 6.063208335655509429e-02 8.010431478342736611e-01 1.426003578191393562e+00 -5.276471060826821713e-01 -5.375107580491953474e-01 2.161730285616977110e+00 -5.797911106455724273e-01 -4.189503132506729455e-01 5.626812702138876965e-01 -9.939194734390758290e-01 8.630104102914111230e-01 1.070610301706567791e+00 -1.816873324570600801e+00 7.925608955819791746e-01 -1.557443127081548750e+00 -8.115009045751980787e-01 3.764258787430663777e-01 -1.069260925446602561e+00 -9.043926799080842516e-01 1.505555194521418727e+00 -1.293386476769207594e+00 -9.009225677703929236e-01 -3.323609944256992188e-01 6.708152738697098494e-01 6.012282260355330393e-02 6.513117777945897080e-01 1.388843211744083872e+00 -8.064677253362272369e-01 -7.476415288111381008e-01 -5.268534502381179152e-01 -6.737065043045028512e-01 -8.496684753128235235e-01 -4.364443741331761051e-01 1.077720559852779258e+00 1.593728483211664049e+00 -6.897531828218829153e-01 3.372484836637585914e-01 -3.780411960466211196e-01 1.188706162780536868e+00 -1.154664764167273372e+00 -8.266159575040153001e-03 -6.218693802534287496e-01 8.109259769688299535e-01 -1.743387348016096627e+00 1.576791293256524229e+00 1.167599937888716063e-02 -5.347861784622574000e-01 -5.847891216692017169e-01 -1.207196645647554911e+00 7.960292870959170264e-01 -8.338282167654766930e-01 6.979693715016629385e-01 4.158439319206467255e-01 -1.142912772343347427e+00 -2.794238430324669231e-01 -2.068513341189374133e-01 2.954839316349536227e-01 2.613896560346818942e-01 1.260637834289183301e+00 -1.885398823445646022e+00 -1.201835387694552670e+00 1.398858896698726539e+00 4.307357100937337854e-03 3.579198996130867894e-01 -3.188050177825942910e-01 2.215440599356214957e+00 3.948247011555148789e-01 -1.084113716317925691e-01 -3.024318485491329644e-01 -4.490649569764183953e-03 -2.543931658535439344e-01 -2.244766107714253778e+00 1.068597860471850680e+00 6.001748742511187062e-01 2.146895685086984695e+00 -1.673589191087793360e+00 7.985833189682586264e-01 -5.382061586369707440e-01 -1.005871173445945344e+00 7.619269472174523550e-01 1.403210936807401499e+00 -6.123402117382388266e-01 3.397901404137682047e-01 -5.330110691425689051e-01 -5.671074601577645868e-01 6.961282235524582362e-02 -1.735067302742683060e+00 1.200895339134896656e+00 1.012079883710955475e+00 -6.851865750377451880e-02 -6.995587412976155273e-01 -1.266067679182913297e+00 1.433884649075193085e+00 -1.320726995369517542e+00 -8.276884222402535185e-01 -1.688171423839431862e-01 3.196762074668071940e-01 3.291590858988385770e-01 5.783700041420097859e-01 -6.842878855700653684e-01 -9.050515730906099066e-01 3.073982894030560797e-01 -1.239770165467105389e+00 3.243261003503341011e-01 -6.596032722421447669e-01 -2.089450907504531163e-01 -1.668071182910086658e-01 -1.720747750799214437e-01 -9.727868811981700281e-01 1.024065468448740690e+00 1.006980209862629927e+00 3.245686175192218359e-01 8.006367465817908896e-03 1.249498552089611803e+00 -1.108072791846506311e+00 -5.262649937358785390e-01 -6.750774442334965819e-01 1.043980305327869562e+00 9.981151847508934472e-01 1.262812588127737667e+00 -1.336372790607546213e-01 -3.936048711940708794e-02 -7.734411311722704241e-01 7.346423146815521665e-01 4.152828490674242978e-02 4.308439484589647317e-01 1.098442830561126460e+00 2.454684618938937635e-01 8.629421878939075308e-01 1.962262551808144351e-01 -5.174236087941178619e-01 -1.332142652850210884e-01 1.080375090879224009e+00 7.561402948247226696e-01 -6.418363805782820730e-01 -1.307319816600206019e+00 7.243421109123184820e-01 8.125802637993201349e-01 1.689161326464085622e-01 -1.194740127688752374e+00 -2.235686268944035715e-01 5.723242841057669672e-01 6.521885629717443233e-01 9.421941685928963972e-02 1.023297728976240384e+00 1.548532772777042821e+00 -1.339928948943451548e-01 -7.547027337407828940e-01 -1.820178073190920953e+00 3.665996612804234278e-01 -1.064765226424480682e+00 9.515814268000815090e-01 -1.168561344807513169e+00 -6.813950212546281415e-01 -8.895188891538183817e-01 -1.139338223839430286e+00 -9.409616538356981863e-01 1.199076785757230867e+00 -1.572578063209627286e-01 -1.502790077001725511e+00 1.198052888566737861e+00 -2.543252630252109681e-01 -8.670243019973933318e-01 4.992718287494029433e-02 -1.993840316964617054e+00 2.851246335198083792e-01 2.429142034821039520e+00 -1.954909067728403338e+00 -3.321355528280545699e-01 7.540764580792850280e-01 -7.997040764013341185e-01 9.460305344863356725e-01 1.020226187129689599e+00 -8.100297587610074679e-01 9.820270311449040834e-01 4.212597155583200914e-01 1.303010888637787801e+00 -1.576228151209520423e+00 -2.495074971802754005e-01 6.216962914866259737e-01 -6.731926322928307727e-01 9.934359408231659971e-01 9.198397409205339992e-01 -4.852630564802434820e-01 -1.766128416547529278e+00 -7.587317612388265742e-01 -1.146817861446317810e+00 -1.353669452742441104e+00 -2.502595012082330928e-01 1.381756384955668826e-01 2.423328881391110912e+00 1.671006372341378166e+00 1.098337534078986794e-01 -1.221730826527547276e+00 1.319381543485392827e+00 1.014583906270873248e+00 -2.266649461846276525e-01 7.510772553720868050e-02 1.396503214790634662e+00 -3.689064715745157819e-01 1.096412489985427730e+00 5.423204663597995800e-01 -8.598308415155597739e-01 7.936167226313816103e-01 -3.073021596560067126e-01 1.215109719623555629e+00 -5.876915957450963290e-01 3.344674793903500420e-01 9.269870941685132149e-01 -7.024985593112347271e-01 -1.697244955065932093e+00 -6.655504686331259467e-02 3.197553818919803836e-01 2.184079196945024393e+00 -7.532142313781384768e-01 -1.835817134294288611e+00 1.517457570959148905e+00 1.116131316874406254e+00 -2.792544552023866200e-01 3.100361435378305441e-01 -7.875270128205983378e-01 -1.341072799305749852e+00 1.573301654642267067e-01 6.421595764609956403e-01 -3.457148597978699778e-01 1.228810917097638011e+00 -6.253229709423865912e-02 -6.634058703192851070e-01 -4.058317254736582558e-01 -1.452649990999698604e+00 -3.972645623018913885e-02 2.000380002519047018e+00 6.760826700367398301e-01 -8.280311855760855710e-01 4.020527048917247881e-01 7.758815658197573129e-01 -6.966743084440575329e-01 1.235451345095665898e+00 2.292738066879251024e-01 -1.266655583798070583e-01 3.717721666657710089e-01 -1.719920593140724874e+00 -3.918803352065117762e-01 2.417119717091642528e-01 -1.039937501296692435e-01 6.071615732773315566e-01 -1.564464830026119246e+00 1.115132420475235309e+00 -4.024372299819230919e-02 7.940242607487163484e-01 1.657459057299113914e+00 -2.814419526252280868e+00 3.720375598331198685e-01 -1.633788772536777012e+00 1.078440982334812004e+00 -6.541636496185679883e-01 -9.022267442448672625e-01 -3.510357944676242292e-01 9.843128972161276080e-02 -9.975350555839847255e-02 5.969601995961303365e-01 -3.235361652199604254e-01 -2.455311750935304516e-01 5.392245297412281424e-01 -5.241778873459967958e-01 -1.462927561995136294e+00 4.180278432010544054e-01 -7.777544818610777622e-01 -8.925760561203768262e-01 -2.528401419847973730e-01 -4.826320107853235841e-01 -7.877013488698526578e-01 -1.195747049837219203e-02 2.534175250582541228e+00 -2.593080138943450463e-01 -5.052200648790453608e-01 -1.098645344747949393e+00 -8.104597170551742780e-01 -2.455830066091695962e-01 3.612228640590967599e-01 -9.360392711144692457e-02 -9.093298748523729325e-01 -2.365914747927151951e-01 -2.174774462875725511e+00 4.140685932667039770e-01 5.297762687350974220e-01 2.675278279676159277e-01 -1.632717732405378208e-01 -5.869460832232671343e-01 4.517262878931291997e-02 8.660139190508493734e-02 -9.357031554966279696e-01 -4.400331715865196669e-01 -2.790786218024683407e-01 7.468666161479974308e-01 5.978339576180215220e-02 -4.359324475246208475e-01 1.969421618014266739e+00 5.047730036143524002e-01 -1.725348385116052263e+00 -1.171121761762355939e+00 -1.470517559403649033e+00 -1.316387438009177124e+00 7.488229678917897036e-01 3.404577763605464713e-01 -1.983335272040122055e-01 2.869900855671319029e-01 3.588191938660670877e-01 -4.149510740541971776e-01 -7.695994534672356835e-01 2.306134657752835881e+00 2.401454687337874816e+00 7.116412328019634526e-01 1.266335283846599769e+00 -1.570858367982459258e+00 -5.767193317495310501e-01 2.076162208029290468e-01 1.290206149599461449e+00 1.252728734863208127e+00 2.015505353020826187e-02 -7.222473426243129421e-03 -5.589945829410464251e-01 -9.250030983425037157e-01 6.990183003980670051e-01 -2.913476120095003785e-01 -5.803214444698683305e-01 -2.554643882143629030e-01 -9.518450443860581034e-01 -1.541036986560687105e-01 -6.588294632798367134e-01 -4.869838761230027013e-01 6.099854694839815794e-01 3.685173442172895442e-01 1.624431685950973980e+00 -1.239713555829588865e+00 5.410388661332453386e-02 -4.530778539465734611e-01 -4.190874534382195704e-01 4.478591655520501869e-01 -9.799666629839000054e-01 1.050012365875044207e+00 -1.354126049322476044e-01 2.761748339312675604e+00 3.181090178418098380e-01 -1.067344300605635343e+00 2.037754852317335885e+00 -5.196150959953660387e-01 3.260880914452344848e-01 -1.142693493091851087e+00 -7.555791776121955072e-01 -6.411473755462521185e-01 4.139069467572183830e-02 -1.200393920267154080e+00 -9.150298319943760417e-01 1.922688319570482696e+00 -3.471982658086407159e-01 1.444569926043523411e+00 2.241881143008205290e-01 -1.166993518265823537e+00 1.352433191220618267e-02 1.664614364860354634e+00 -1.251749023303055042e+00 -1.480201629604253721e+00 9.122593307403047413e-01 1.973177576216178786e-01 1.663305723123457147e-01 8.065628486658732443e-01 1.368521021137237392e+00 -2.143459914660866550e-01 1.202640844031553691e+00 -1.342656955253338724e+00 7.751526667911201596e-01 1.669585166796027642e-01 -1.455458945164915807e+00 8.709915878863956629e-02 -2.132885958944809590e-01 -1.047644828819284779e+00 -2.114201855711663303e+00 -8.242806776548674552e-01 1.022139004089284375e+00 5.082206781153991715e-01 6.444960301135357339e-01 -1.070582185311195866e+00 5.644279107706741128e-01 -8.794568712621663176e-01 -6.003016327680530395e-01 1.648561105403066329e-01 -9.968007720613769607e-01 -1.656809933046219374e-01 -9.511244584867378782e-01 5.130084244627940437e-01 -2.134166437842162978e+00 4.451382115558752961e-01 -1.919438057605090675e-01 1.186191385601888859e+00 8.464245591611581077e-01 1.447265611499408411e-01 1.530284546800773637e-01 -3.300884634783630145e-01 -1.137652218729315878e+00 1.203102452372810660e-01 -1.322531688337821310e+00 1.208736477046004731e+00 -1.146328308088376685e-01 9.578527308036013377e-01 1.883631338549881795e-01 -5.055791737327548496e-01 -2.191432396836048291e+00 -4.759583081996728859e-01 -2.616616735929243320e-02 -6.231697757730929599e-01 4.714537126986815263e-01 -2.355188203910046907e-01 1.687288198468465783e+00 4.644701340757897978e-01 -8.102418049521146193e-01 2.202421398935079655e-01 -8.095184138383700045e-02 7.481616951392494608e-01 5.101519967811672940e-01 7.679616017657999727e-01 -8.966444736089623779e-01 -1.999597855700608051e-01 -1.162676871691025404e+00 -1.830118332491901700e+00 -1.193943699399905078e+00 3.467355166421452473e-01 -2.439602940865465808e+00 -1.696425606609719194e+00 2.158862673549804545e-01 1.329096035186430047e-01 -1.533432639500318162e+00 -1.315983932049977490e-01 -1.279271796388760929e-01 1.143801687120043376e+00 -3.105882565433950027e-01 -1.558527773321308096e+00 -3.475397603469608798e-01 -1.081343279951664016e+00 1.491620174820480038e+00 1.250521235974939582e+00 2.566487892417255723e-01 2.146677245915348115e-02 -1.020159205792011026e+00 4.502265286496255348e-01 4.323399982757034077e-01 -1.181557141656985888e+00 2.320403674311899977e-01 -1.977064273002400840e+00 -2.121764945658535240e+00 2.403665574737153254e-01 9.092008677120078097e-01 -6.100271053258050635e-01 9.762966024220572914e-01 -6.918879536969746447e-01 1.097006699316650513e+00 -3.862849715760985347e-01 2.673310401010249859e-01 6.054850003059848440e-01 -1.298252584106602825e+00 1.179825825224191549e+00 4.448931428920221420e-01 4.215713795707687339e-01 -7.500123898715955750e-01 -7.674038736387837067e-01 2.138782901097017464e-01 1.474418876422501912e+00 8.739763416087678038e-01 9.136460164150601859e-02 -4.215034256624253239e-01 -2.183402137713711111e-01 1.572442408440472228e+00 4.820565764482149240e-01 -6.314060463109807952e-02 -3.643268397899634414e-01 -2.052170814411407862e-01 -1.776866847905077762e+00 -1.334885104206143147e+00 -1.907464907801384113e+00 -9.305412589142942892e-01 9.630598579131313119e-01 3.586472738470443122e-01 -6.935187238465536641e-01 8.149862095710886933e-01 9.008440207096697350e-01 -1.630556649231617583e-01 -1.699036951755243940e+00 -8.669198829434315856e-01 -5.496858414087036904e-01 5.736764205788730947e-02 -7.073558566204619646e-01 -1.066983306290201883e+00 6.179896430730322798e-01 -2.710796209797532164e-02 -1.070536810893867541e+00 -1.134730020605152712e+00 -1.204670554163273177e+00 -1.450220781093092715e+00 -3.351808428816447361e-01 -4.697293226045359260e-01 1.743406390935315631e-01 -2.332212205895352497e+00 5.702602888295513761e-01 -3.325324913641366509e-01 -5.482463631431339079e-01 -1.105084360421225709e+00 1.533033473691117976e+00 -1.076229486353499798e+00 3.251921365690180754e-01 4.784514677030056277e-03 9.640870392933271749e-01 1.295615063728002836e-01 -4.116181683171770689e-01 -1.112008321631867691e+00 -2.014395647076144158e+00 6.854549570781472978e-01 1.011013484975294280e-01 1.174389739352313056e+00 -1.608422927821058668e+00 -4.418938667824908184e-01 2.577870643275270712e-01 4.553530584108764212e-01 6.825849791260797383e-01 6.574894730231587436e-01 8.098721958139865063e-01 -3.179482412495308052e-01 1.611631995729554179e+00 -3.135288916242058299e-01 -1.888119070472947802e-01 -6.657633709491163065e-01 -4.110624293032616450e-01 -7.132206567498899918e-01 6.951273156518494867e-01 -4.608050851734165620e-01 -2.436673261263883894e-01 6.018467171465569088e-01 -2.236585906111627331e+00 -9.405977960281801664e-01 -1.308824066882526282e-01 -4.273394766652067744e-01 8.267308804954801582e-01 -4.437749886669839494e-01 1.058067057736203909e+00 4.240484787808048717e-01 -1.592776235495633852e+00 -1.327887475614984769e+00 -4.579107649186718310e-01 2.115908160963221318e-01 -9.446771853539565056e-01 3.299202324131981889e+00 -5.754285462279857821e-01 2.297663226189115004e+00 -2.712400997421383075e-01 -7.341044328164005872e-01 2.926515425938698733e+00 -8.427756217420898643e-01 -8.654457256544204613e-01 -1.667656926618259039e+00 -8.237226610394854376e-01 1.221609486052204763e-01 -9.457567433761155939e-01 -1.456402303594648284e+00 -2.026338989439661287e+00 -9.761154151446208571e-01 1.270471643964024233e+00 -9.354853857839282028e-02 1.141854715825098843e-01 2.475440554188192088e+00 -8.300587575841886778e-01 -1.676155656988577713e-01 9.830273165149114312e-02 4.132728090900011364e-01 -1.480210352174012034e-01 6.088284003756908591e-01 -5.420465928038979003e-02 1.592319720995075238e+00 2.556296020865500562e-01 -1.307155812876958478e+00 1.065054225279755684e+00 -2.747906135739250022e+00 -4.004404210863950486e-01 -5.268505147248683240e-01 -2.160887501267895472e-01 -7.333701636440900229e-01 -8.432841421572309093e-01 2.781969136189986758e-01 3.331944418967346389e-01 6.156025046323440053e-01 -2.433578318389711115e-01 6.585416368489965810e-01 -3.108316389249043410e-01 6.457135669083023943e-01 -8.477422997092609602e-01 -4.566481183922718179e-01 -1.209164406279267912e+00 -2.388090002293946357e-01 1.089540452610636034e+00 -5.806811599160812687e-01 -6.648733205555926729e-01 -8.706638756372390986e-02 -7.421664679596715608e-01 -2.338575874352910144e+00 1.938835768246353767e-03 -3.006164711852283844e-01 -6.258499392590197719e-01 2.308949775825819006e-01 1.330269383916759196e+00 2.124392382710580396e+00 1.522103689214734379e+00 -2.625605217756014298e+00 -5.877078964901105707e-01 4.165629260737075956e-01 1.392040534433137466e+00 8.421844314193851488e-01 -1.599896313964636718e+00 1.081436467790511724e+00 -6.375118795576426578e-01 -8.055996770945090812e-01 1.124010960521905300e+00 6.302366833315798944e-01 -5.492083353781563870e-01 -9.743413243161470616e-01 4.045346315958627814e-01 -1.146617682457459070e-01 -1.078587013101020009e+00 -1.653663036987385038e-01 -2.066279443781201264e-01 -1.312685319898935665e+00 -6.454893146616075272e-01 1.379713142538811388e+00 8.816183733336824258e-01 6.230720042914963952e-02 -8.338449627045174672e-01 -3.114701543758960356e-01 1.605159382786462696e-02 6.412642803918186529e-02 -5.856297613213136133e-01 7.903562463731585996e-01 4.623807264706327191e-01 6.192741699438262248e-01 3.256552064951629410e-01 5.005013698427863717e-04 -1.538730000310003065e+00 -9.342066953700817189e-01 7.357344914085351961e-01 6.108955605003243972e-02 7.149691682929801839e-01 1.322545827634522775e+00 -4.920190313090481715e-01 -4.481123471221757498e-02 -1.433240605026019354e+00 4.542943166665979193e-01 -3.207755943696006251e-01 7.527654703976434103e-01 2.181130571417658537e+00 -1.183702097657845398e+00 1.881500385070207226e+00 -4.921754275711252014e-01 -1.176712630205271282e+00 -2.709432355571305129e-01 -2.933464220337277939e-01 -1.623297308855247367e+00 -1.106245311819507693e+00 -1.530652521214223849e-01 -1.589576550660986298e-01 1.503846906641579384e+00 -1.698114095602616835e+00 1.810724700709397950e-01 8.364281543542477770e-01 -8.884007071846967696e-01 -1.482100799682419812e+00 -9.588255911312437707e-01 -3.228604057748418188e-01 6.715236365468056912e-01 3.250571229225006076e-01 9.801893076143417538e-01 -7.993236676765683724e-01 -6.254980039916763213e-01 2.793287799703944585e-01 1.009428694131953463e+00 6.830950613329016541e-01 1.000273555568793826e+00 -5.350444122731647933e-01 -1.166311193172601346e+00 4.267334646771121787e-02 -9.338490840038738972e-01 -5.734238161989927418e-01 2.454280982543970702e-01 1.054522314823844065e+00 4.985332010852449591e-01 -4.115793081201226111e-01 -7.781454419427462632e-01 1.852178450346702310e-01 -1.515548766422180282e+00 -8.759100711947637175e-02 2.819714942963170712e-01 2.031808675220930435e-02 -8.206379343327262210e-02 -3.805530197406959969e-01 -2.365640728490955025e-01 -6.155733899222234351e-01 2.002486938490487256e-01 6.565244313136670007e-01 2.310480985300881474e-01 -1.277733004484850055e+00 5.555913935022470662e-01 1.015120654928490573e+00 -3.536838641800252314e-01 1.548167885285708367e-01 1.416007305444925368e+00 -2.448786833924266659e+00 2.438916810909311228e-01 1.102200819869369845e-02 -3.863888984676235316e-01 4.712746078316666365e-01 -9.603446191805632415e-01 1.216764473246958911e+00 -6.802852092394150452e-01 -1.503146611492400253e-01 -1.024691454927194822e+00 -1.345606290727338727e+00 -9.312974017138809790e-01 -7.201956365734875076e-01 -2.324964789707142654e-01 -3.408180449642489451e-01 2.073682779996290471e+00 6.200515171513335533e-01 -4.192202767355684423e-01 1.375605232647387766e+00 -6.440743795813767825e-02 -5.174644310398184288e-01 -1.566100004629708276e-01 7.793027747642905512e-02 1.276184645770038539e+00 -5.854373128342681420e-01 1.232058729790536794e-01 -1.190781714104988120e+00 3.829078275227530415e-01 -1.379016094559275540e-01 -5.937288709639245710e-01 6.144377940394065707e-01 8.298960123000044264e-01 1.609910383807469092e-01 -7.595893768206674057e-02 -1.419314300067336054e+00 2.445981552551977689e+00 -1.095667205648937381e+00 4.213820573746316911e-01 -7.483617339686172709e-01 -8.060220708855362348e-01 -1.188426904734141365e+00 2.803231430352956632e+00 -6.350119862348716504e-01 -3.943284193355641176e-01 -1.060731627027574620e+00 1.736150068671720392e+00 1.824100870574660194e+00 -1.937795122130780534e+00 -7.365386369163668956e-01 -1.881488290489780613e-01 -9.584516517690763737e-02 -2.516806348664805126e-01 -9.851607118754946990e-01 -1.105636373146058338e+00 -6.022514676500921871e-01 -7.595865667935008947e-01 5.636680496569024257e-01 9.595360024611911953e-01 1.054158657863849546e+00 7.315475889605884685e-01 1.360754627204018297e-01 2.199073440645283650e+00 7.043321967578783926e-01 -1.222044399229825329e+00 -2.858408258097948185e+00 1.082689808955568989e+00 -4.035802670860321184e-01 -1.353263490510111966e+00 7.763360492921993483e-01 -1.250586857557568266e+00 -1.403846116469676497e+00 2.032852116453379709e-01 -5.042131526717238410e-01 8.040471779458241430e-01 1.469136139874964442e-01 3.069800142055204017e-01 -1.400037780341366167e+00 -3.383792552840908519e-01 7.138739251278611864e-01 -2.978268609731490879e-01 8.167757378864807238e-01 -2.536426438790406745e+00 8.974781732600331519e-02 -3.702521261150688858e-02 7.787755824885690681e-02 -1.351452362540767282e+00 1.142697322103610746e+00 -2.710607088325954761e-01 4.414344595809071015e-01 -4.468376168074568167e-01 -6.275713359891017529e-01 2.876145333709071661e+00 4.890358118846357960e-01 1.033683552070623124e+00 -8.850974444538070585e-02 -2.938522089885182709e-01 1.535333428563339098e+00 -2.826418764538878303e-01 1.655521775933614936e+00 -1.920535179896512568e-01 4.710206160769606076e-01 -2.429393494643772300e-01 4.895268399861324449e-01 6.883739865076679010e-01 1.272363911018816296e+00 -7.823287054134506757e-01 2.777925255409891547e-01 -1.263762000074512448e+00 1.026632362088757855e+00 4.439321943225313372e-02 -1.182948361915935775e+00 -1.438172474826435177e-01 -6.027995957182195053e-01 7.735325989304114858e-02 -1.468545293949826913e+00 2.641268547399901537e-02 -4.906886091345751266e-01 1.111765342771170895e+00 -5.520242016160269438e-01 -2.714430165010013329e-01 -1.306189524147636227e+00 -1.645411526656446188e-01 -1.032292564758960030e+00 2.923033647899109799e-01 1.788159978660484595e-01 -6.684345311942115897e-01 -6.573624966948896642e-01 1.892728778210632345e+00 -1.598889997374184135e+00 3.766260351544001850e-01 7.640504640788143842e-01 4.218543268854602069e-01 1.006017793828268614e+00 4.684122990539728582e-01 4.184247839957693227e-01 -2.395783807531206844e-01 5.286723179225134572e-01 3.020234783727399064e-01 1.490750918770669786e+00 -1.806441364251879955e+00 -9.258610000825032160e-02 1.477578371077864494e+00 -2.024712841716874712e-01 -1.498565016299093555e+00 -8.903062754568583648e-01 4.966889567463668165e-01 -5.407880445759563059e-01 7.278530491351313803e-01 5.020944323496874251e-01 -3.325062737787609635e-01 3.159791606004045850e+00 -2.302154975064970854e-01 1.552381535498544629e+00 -1.165183700126089628e+00 2.948569972997699407e-01 -1.146236145744495394e+00 -2.781005593870950476e-01 6.032035689797882183e-01 3.345368311112187909e-01 -9.686842749893730398e-01 -3.166918485409898620e-01 -1.573252834080833829e+00 -4.398944040481569256e-02 -2.238634757678667597e+00 8.422121800334301245e-01 -1.355943940317498653e+00 2.250636315396851161e-01 -6.675188998707842769e-01 2.738659942886843890e+00 2.435859894242883295e-01 8.591765513501650187e-01 -5.620396344551490397e-01 2.096546953354665010e+00 8.616590034661748554e-01 -7.832786188706297725e-01 1.291138976138235250e-01 -1.175011353020567029e+00 2.177574787714499749e+00 -6.368561236493881506e-01 6.321628784584396588e-01 -6.706874321900107017e-01 1.212724305525493707e+00 -5.179350140340664987e-01 2.785514853663357826e-01 1.842002836965020318e+00 1.859213354037126065e+00 -1.640210684659876517e+00 3.008821997491568645e+00 5.632897184303657934e-01 -1.173434010275493433e+00 4.213493253945911343e-01 -6.777863802019383765e-01 1.422101791070005394e-01 -1.181533656052375231e-01 4.856480644661636537e-01 5.242107929661115051e-01 -1.215003573016859573e-01 -1.943830583991547289e+00 1.469495330297217794e+00 5.346633889621883462e-01 3.306709430056135601e-01 -1.413958839395617506e+00 9.686524152610069549e-02 -1.963281829703278913e-01 4.248957015392530456e-01 7.780533740632959994e-01 1.442064296909693066e+00 -3.529179651625490716e-02 1.823544203084927373e+00 -5.601406709041348853e-01 7.177337664726819444e-01 3.719152263898253263e-01 -1.198899308967485755e+00 3.871943234761449637e-01 -5.612653243043865814e-01 4.084364290899525352e-01 -5.448025903539426285e-01 -3.777420658311305690e-01 -7.953246090090300147e-01 -6.483537572283177841e-01 -5.427848813488286295e-01 8.965277664758996012e-01 3.953734974674560365e-01 6.377986208432645521e-01 1.449124662075401415e-01 2.143894824335572213e+00 -7.479562470836190746e-01 -1.490320039990599588e+00 -2.935640404775410328e-01 1.598464391362773185e+00 -4.003258534730981810e-01 5.709137794063677829e-01 -2.491024067934409780e-01 3.692546253323306660e-01 2.982982597172330330e-02 -1.174024044206084388e-01 4.631797509847128680e-01 1.056233459145108355e+00 -4.259284300969858883e-01 -4.400984646378925946e-01 6.240476193878828903e-01 -4.397442175330379954e-01 -1.770185997224772656e+00 1.414744375557394296e+00 -4.679180877330719329e-02 -5.634247990357045266e-01 -2.015934756530742167e+00 1.730175931454137173e+00 2.036070144349397371e+00 -6.035094773323660400e-01 -6.921208194819106208e-01 1.218460796342575314e+00 5.568493885556717871e-01 5.876497947747806316e-01 -9.757252017689679313e-01 1.435831466693481717e+00 -1.079634447198459357e+00 -1.144932637984631629e+00 8.167484727416257639e-01 -1.241044339284007147e+00 5.762473870351174643e-01 4.551784375055740739e-01 2.292554681189591659e-01 -7.059813982781260044e-01 -8.870558649085505953e-01 8.563590846152996372e-01 -3.166398957619769861e-01 3.276059484539900479e-01 -5.809051106148962473e-01 -1.183058313196120981e+00 1.069750897548363833e+00 2.240984212336949999e-01 1.933386233514975960e-01 2.083202740856658242e+00 -6.559762765809272755e-01 -1.180699693976522191e+00 -1.239025693276716078e+00 6.353459220790561579e-01 1.362335693774969325e+00 -8.484269963223849409e-01 5.657423653685726694e-02 5.025457997282193334e-01 9.644508178547435140e-01 -1.749022875875411387e+00 1.091714443527217915e+00 6.995579200692774169e-01 -3.194540168061789642e-01 1.079727945149825952e-01 -3.634864158766460962e-01 1.516598098650837168e+00 2.844719344160976382e-01 3.429123751051778579e-01 -1.148345833469065491e+00 -1.495520876419366818e+00 7.018802413444686916e-01 4.458934607741888434e-01 -4.493369239353675049e-01 -9.563923675200060037e-01 -1.046780998337619284e+00 6.309138121583716119e-01 -1.592156406102020194e-01 7.710362087596855929e-01 -2.676672757806131675e-01 2.017522430272721337e-02 -1.110558799494435700e+00 4.536657369463257261e-01 -7.377943318180836263e-01 -1.198697861422453492e+00 7.081639781686399626e-01 9.867357737811932594e-02 9.889768488463120955e-01 -2.201056387006823656e-01 -4.380548111199464301e-01 -3.087137943387261232e-02 4.940602321502584049e-01 1.834502366914932958e+00 -1.254010504396050996e+00 8.044086923722152394e-01 6.775666850313143419e-01 1.041266834351423975e+00 -5.890634494670087262e-01 -4.118754261959174379e-01 7.226608231232478641e-01 -2.205780598889861999e+00 1.624599179551584838e+00 1.053878887406918041e+00 7.146082488935684429e-01 4.598502331456092579e-02 -1.632062342284247070e+00 -1.279119063740599360e+00 -1.239755214256960558e+00 8.388990440551462313e-02 1.299738131691947629e+00 -1.029346922606332093e+00 -1.417492555358602413e+00 -1.084354044635420733e+00 -8.829078089418295194e-01 3.381237428190450589e-01 6.522373766172904208e-01 -1.404120090434907819e+00 -2.801689308068103235e-01 9.050487848266075552e-01 8.472541276128538537e-03 -1.177765078423333334e+00 -1.126775200650073527e+00 1.310614717203793855e+00 -1.576967340640093251e+00 -8.346000663720718471e-01 1.052702321970756527e+00 1.409620763747408967e-01 2.858340795745484275e-02 5.189102129104450345e-01 2.361862166907489513e+00 -6.355188673125008458e-01 -1.320983914613519605e+00 -1.762602162317961907e-01 1.514351189591909952e+00 -5.000451610884770748e-01 -6.462348997964510733e-02 -8.110016399845559887e-01 -2.458067130697349501e-01 9.054122276520811807e-01 -1.411746731418829670e+00 7.872691091746845116e-01 5.935019364262319463e-01 -4.320056768599712105e-01 3.944640238722280645e-01 -5.973623950350926814e-04 9.985122727340716153e-01 4.091430039947636099e-01 -1.849017691771639438e-01 -8.423373937945339840e-01 3.714379217367921315e-01 -4.910691492521331303e-01 -6.105718009185145262e-03 -1.125386766383345449e+00 1.786981587090750390e+00 -1.215935782925100739e+00 6.135442067224803342e-01 -1.360175924294997341e+00 1.479831321491645590e-01 -3.500531392052936841e-01 -7.965394882194576365e-01 5.022445488306199746e-01 -4.844923967732162606e-01 -1.345670115874484096e-01 -1.736786396439254643e-01 -3.588244391363904634e-02 -7.830823980035231946e-01 2.030866127630954754e+00 -8.679508949569920695e-01 -1.450294525256581313e+00 4.816275666381991671e-01 6.379517626442510192e-01 4.383271942311608438e-01 -7.453803065151095586e-01 -1.843634679709632296e-01 -7.716008631391790829e-02 -4.412628936930551027e-01 -4.278975932161936391e-01 -8.167362535886417418e-02 9.066818719177766051e-01 -3.789883890919056864e-01 2.142562883830324783e+00 -1.855133157999967475e-01 1.125908495885491245e+00 4.108117965808733008e-01 -1.761369482773909478e+00 -1.365673089979624333e+00 -6.516244917506421874e-01 -6.831856395523644432e-01 -6.036478161335635528e-01 -8.967688507497000305e-01 -2.531853004032428300e-01 -9.176131807479926961e-01 5.113803735336472367e-03 1.645966562858327986e+00 -7.438925701031834370e-01 -7.545712965656250493e-01 -4.433057099641818932e-01 -6.705037921093428555e-01 -7.962280739516864880e-01 -1.963806474837933136e+00 1.217065947480292065e+00 1.617912022536541761e+00 1.048905475314763969e+00 -8.243743008070533174e-01 -7.555267454454431819e-01 4.252284333755952939e-01 -6.334653036893573841e-01 -2.823401950052555343e-01 -1.315532039003896314e-01 8.657022985791266168e-01 -1.115801961221172922e+00 -9.746013904406000128e-01 -4.734711445125205226e-02 4.079854302916494646e-01 -4.826829312786879433e-01 5.299711458111288076e-01 1.464458782036708318e+00 1.966412947523630050e+00 1.004035135608465135e+00 -8.356094599376898691e-01 1.321369619324670730e-01 3.219671545365624943e-01 -1.265926631539012748e+00 2.866847329698428148e-01 -5.692339825892491767e-01 -1.497036100300187966e+00 5.306383799884273333e-01 -6.688562279357827822e-02 -1.987093038311568971e-01 -3.377899586660318976e-01 -1.371426567229386162e+00 -1.292452933511307078e+00 -2.663486636495969728e-01 1.465209101210290521e-01 -8.992143027225169005e-02 1.486156510890162430e+00 4.951159646296621197e-01 2.484172032479052272e-01 -1.445722604509973364e+00 -1.397175881937346154e-01 -8.424850957038764188e-01 -2.787020611388832392e-01 -7.132030083415977773e-01 2.144774692435307273e+00 -1.977440644769586087e-01 1.343299126401759747e+00 4.342595304053795680e-01 4.956869012291403864e-02 -1.791987543948676542e+00 1.737958349961617743e-01 8.688055537290775288e-01 1.141359736650205070e+00 1.142490776010339992e+00 -2.680735972882211660e-01 -1.887853624837901589e-01 1.558013656391605550e-01 1.525425602318871476e+00 -4.654201277626792144e-01 7.288499710012134036e-01 7.718723978044551570e-01 -5.739033885136142210e-01 1.867469604527786098e+00 2.279309428435854490e-01 -1.062268885956159759e+00 -6.961068186304756322e-01 1.052219318001325066e+00 -1.917009858979336734e+00 -2.001021636064377329e+00 -1.677703982540994954e+00 3.113560054586881343e-01 -1.053114012989206510e-01 8.478211762179788114e-02 3.645073440738109682e-01 8.105934055084650369e-01 -1.653945928898135964e+00 -1.105709540037068450e+00 5.069634784354078993e-01 -1.084244617821888745e+00 1.002581159918995324e+00 -8.187111081604041551e-01 -1.205781628801249949e+00 1.014887635172933456e+00 -7.456786936189832016e-01 5.408634002634905569e-01 -3.941379041892901780e-01 6.652237057835175271e-01 4.844751445293791758e-01 -1.741379358563436730e+00 -2.428233684256646097e+00 6.635712601686488687e-01 4.071380836116931801e-01 5.617289146397863586e-02 1.393906870083420069e+00 2.058048742324569413e-01 -4.611322771670183646e-02 -5.793024584191516224e-01 -1.768692254488039239e+00 -6.681015082084615919e-01 2.532018924211737465e-01 -4.896334234714847522e-01 -1.213935942606972462e+00 4.111239246939711323e-01 -1.865543591137299728e-01 -1.584371889798650956e+00 1.567365115794689734e+00 1.207917002963249109e+00 -2.900722821817395825e-01 -3.930582781939788717e-01 -7.493372721915414481e-01 2.124146597205007314e+00 1.653902431803767170e+00 -6.165009145112249067e-01 6.364675064325178711e-02 -1.166254794333161371e+00 -1.931756497796552230e+00 -5.891391824264300414e-01 2.861431734423312001e-01 -1.148718355211830522e+00 -1.496113695885196160e+00 -6.287779024700891339e-01 2.253715471237347501e+00 -1.365944002126546319e+00 1.116775842844892841e+00 -6.542716926788482157e-01 -1.659258194995014035e+00 -3.244296720426090297e-01 -1.704119519200908872e+00 2.294004542449957218e-01 4.091905831105298041e-01 -1.610001039180861460e+00 8.620338512661520625e-01 -1.858888836628229679e+00 1.079261894806799127e+00 -2.567394262078766531e-01 3.849680044071078222e-01 -9.211089872360335162e-01 7.629597829068901493e-02 -7.659732624763739839e-01 1.368852870656124487e+00 1.037128419059262452e+00 -9.848744452780111569e-01 2.721127476409743728e-01 -7.295361171386964827e-01 1.431609517233465967e+00 1.027544359896347542e-01 5.039658826118177393e-01 -3.273850649309136829e-01 3.776361868134812116e-01 -6.516260378347541460e-01 1.852862557764505258e-01 2.268778095336089484e-01 3.269522936404269942e+00 -8.695503574971340521e-01 1.040468069903234705e+00 -1.119309193405088942e+00 -6.511332582240976219e-01 -9.311801935019845544e-01 -6.223954393322308487e-01 -1.237360324257765543e+00 -1.659016817722286152e+00 -1.655026914074162470e-01 -4.022765721030379521e-02 3.559047002526971037e-01 -6.131514116358056654e-01 1.785966843733682863e-01 -7.849560277912172035e-01 5.713523457679695605e-01 -7.350001089893967166e-01 7.771418558390559561e-02 1.079737045758137448e+00 -6.803970617821405442e-01 7.005913605534467292e-01 4.847304891768576818e-01 -1.041902148878125933e+00 1.562354110883594327e+00 2.421778973993087558e-01 -6.146413785158356680e-01 -1.364851538949858556e+00 -3.467962277035487872e-01 -7.402825175703346972e-01 1.542980237356157691e-01 -3.994552329853889305e-01 -1.752655016619602824e-01 -1.702274106592842340e-01 2.420232864538690354e+00 -1.152100122646597669e+00 5.427653924521991247e-01 1.069979152748808282e+00 -3.535375005808327753e-01 -8.104148771377300831e-01 -6.191645072317326637e-01 -2.494899727035111425e+00 -1.140115427327386688e-01 -6.586820439453141551e-01 -1.126759568835860481e+00 -7.580431665719649104e-01 -9.866698511874930633e-01 1.878932786639480809e-02 -1.377745015836016940e+00 2.150257548323555035e-01 6.531865213776245627e-01 1.066563572512783553e+00 9.323455566193489252e-01 1.948781523865814047e-01 -8.069154035983941986e-01 -4.842336321829345258e-01 2.065562427907584819e+00 1.404361324094563213e-01 -1.417921657516537648e-01 1.099956071972924665e+00 1.174785389398921159e-01 -9.088275573578583622e-01 -4.489286742734580060e-01 5.816726274264351071e-01 2.168583394504401518e+00 2.789667928000696961e-01 1.726716931824479329e-01 -5.437639431379026611e-01 -2.042826925258250936e-01 2.722791101095419219e-01 2.003138718784577277e-01 -2.253452564670185954e+00 5.799470604393840434e-01 1.083598273447247573e+00 -1.485075530031959579e-01 -7.994186200660997610e-01 5.563424591701445765e-01 1.049543388328854965e+00 -2.841828964708326688e-01 2.345166026945257748e-02 1.158646221773169671e+00 -9.603765745103241824e-02 8.631346155318153635e-01 -1.066726356655269825e+00 -9.291658407885787785e-01 7.188229517101378807e-01 -1.193971657088091831e+00 -1.377112246147166597e-01 7.156588220151859359e-01 -4.744653828137221918e-01 -6.456865708111436675e-01 7.186733805719353052e-01 1.019612986895704065e-01 -1.777673890354827535e-01 -6.131411791881846707e-01 1.527597823281734213e+00 7.198454625145138674e-01 -5.495855682977136558e-01 9.527501940434272010e-01 1.777440260656874826e-01 -2.924999065988486691e-01 -5.711764824802905566e-02 2.711221001426116772e-01 -1.402616210340601688e+00 -1.222511184800012307e+00 1.474391373710428645e-02 -8.552347032206307764e-01 -5.248540265667288596e-01 9.327081941937221954e-01 -8.178473066042909467e-01 1.442020662794959440e+00 1.060808534124954461e+00 -1.920438475330641520e-02 1.647526333449192415e-01 -5.292680283846253886e-01 -2.086461440091345487e+00 3.956274388817224708e-01 -1.073938895325735610e+00 1.026801248906726194e+00 -2.878222061775826401e-01 4.928269742681032350e-01 -6.859483947495267353e-01 -6.501857395947500118e-01 5.570904972878806261e-01 6.235013721926851993e-02 -1.151534300832342428e+00 8.899047901211731837e-02 1.646328918270051789e+00 4.553903774464901355e-02 2.781574994101946308e-01 1.807234273612887465e+00 -4.140919244460736226e-01 -5.814097817760972564e-01 -6.267341989054509011e-02 -3.709507362570200195e-01 -4.878335268092830884e-02 -3.413937553322594631e-01 -8.252049746208117709e-01 9.217718387946421954e-01 -1.010786592244480725e-01 -5.552793509668520894e-02 -7.680308196334650894e-02 1.596527555033541365e-02 4.640540198710916275e-01 -2.006254551140632947e-01 1.228204751947751028e+00 -8.242862297529470750e-01 9.119168961938414197e-01 -6.883177797395760855e-01 8.272991427378679763e-01 -6.524768111287290173e-01 -1.805328857061874848e+00 -8.664080646472160918e-01 1.442525181619798813e+00 -1.270368916939036870e-02 -3.107272784297166607e-02 1.891700128680976700e+00 1.666153809634756566e+00 2.709019689344781545e-01 -4.691270338988938748e-01 -1.565691238045610056e-01 -1.669479046534416034e+00 1.994640399125114039e+00 1.099794968976390425e-01 -4.066192538037065596e-01 -1.453730929264232197e+00 -8.778413209318138843e-01 1.082525696713120489e+00 -2.190376048560388755e-01 7.247743095638784494e-01 -1.272303165506313949e+00 -1.727811149450804606e+00 9.550969873640986485e-01 -5.828777082485279148e-01 2.697078014944013225e-01 5.548492350032085962e-01 8.192206076606991516e-01 -2.404517456595313407e-01 -4.795024557239526142e-01 9.082802817775469384e-01 -8.417569299938615357e-02 9.859833111750015977e-01 -9.610403571823142310e-02 -1.358354793696811835e-01 -1.202502743040508415e+00 -5.736975138357720549e-01 -9.160230325897411596e-01 1.301511085821280833e-01 3.325331078979849586e+00 7.152986170203856631e-01 -2.054029631279186141e+00 3.375744184590311753e-02 -6.488994882165916023e-01 1.856847670186245469e-01 -1.336631518624178172e+00 7.283148765761147114e-01 -5.692276877942559210e-01 9.644159374784595784e-02 7.905660578696602769e-01 -1.138781430976794906e-01 6.287296476125327216e-02 -1.402034531847317078e+00 -6.306623781128312123e-02 1.034349342134404104e+00 -2.477743978800805547e+00 -3.559293148701053178e-01 -1.849597898753863878e-01 -6.182486944270166873e-01 -5.868440904310193718e-01 9.452718788348421497e-02 1.182758449505898923e+00 3.135690540497036771e+00 2.224028182977137724e-01 1.073938105830131606e+00 9.220047635996302393e-01 -1.264890089337006751e+00 1.334135652071658518e+00 -1.143529401652779498e+00 -1.327263197095120140e-01 -2.346676757039849459e+00 4.215200930435908933e-01 1.097077083580305201e+00 6.592947025730297450e-02 -5.444575636185642331e-01 -1.076523079096570967e+00 -1.393940855573977844e+00 -5.739069071653564169e-01 9.197418389997018551e-01 2.008822631611502985e+00 -1.533141658107512462e-01 1.266098328427277098e+00 -6.577322926296299554e-01 7.395111194403378718e-01 -1.015860494197007968e+00 -1.220765868059695280e-01 -6.187078628034420325e-01 9.123869199502643301e-02 -5.345120524593957034e-01 -1.652896195065993723e+00 3.639405474177736383e-02 -1.658607437171159882e+00 4.930263334769259265e-01 1.134676859056924364e-01 7.019687498955942129e-01 1.031701985581483960e+00 -5.101206876959059056e-01 -1.179730969564017108e-02 4.219171169768393681e-01 6.670911470642997276e-01 -8.545237143738685370e-01 6.806701431358211374e-02 7.999893468740474356e-01 5.675905293239005278e-01 -7.872171115047137402e-01 2.293855155228276543e-01 -3.952751171308665490e-01 1.595319318724342628e+00 -5.274982145840052539e-01 -5.916424286993876569e-01 1.711378015934677255e-01 -1.955194132948082641e+00 2.804841359007952950e-01 -1.393553726160960404e-01 -7.821582246763337798e-01 -8.899157072022686465e-01 -1.692109010991517337e+00 1.690236889765310169e+00 7.206804111063085383e-01 -5.860737813936734986e-01 5.108147816087651311e-02 1.860536945794741270e-01 5.655289610404140577e-01 2.323264600613700881e-01 3.727302131773491678e-01 6.850697075368726852e-01 2.233372419089357241e-01 9.295824155023124646e-01 -4.169347873716746505e-02 -4.261787846513475086e-01 6.527113752002664526e-01 -1.370701986376613168e-01 3.939606388405657023e-01 -1.346798251464680074e-01 -6.747501309030738692e-02 8.336635099309805952e-01 8.319178124396546803e-01 2.177603875099743125e-01 -2.723844751205681813e-01 4.974223970423127250e-01 -1.625684390073425245e+00 -6.679090407031924581e-01 -9.833401902458529520e-01 4.075183460500150789e-01 1.272823030648203346e+00 -1.051156193935123495e+00 1.007599171779214986e+00 -4.137363006154480827e-01 -1.465804998939015391e-01 -3.663453550165680084e-01 2.600126154183683092e+00 1.070034639829888112e+00 7.214874277729712571e-01 5.038826801015228174e-01 4.198179365350451220e-01 -7.767009324756569688e-01 -7.966833620440807451e-01 -7.851751627149995416e-01 6.711096523501195454e-01 1.408935324104787945e+00 1.049047543903521174e+00 -1.733622412691447456e+00 -2.125232852472035139e-01 -1.887417348025822283e+00 -4.628829909098544082e-01 4.717100282912321529e-01 1.046253604322521902e+00 -6.095643993518846671e-01 -2.718708777121651710e-01 -1.450785047156509133e+00 1.552607086815872783e+00 -4.570725913466149315e-01 -9.803956924549230845e-01 -4.489972034976730253e-01 -1.810057882014909358e-02 4.511631091205229316e-01 3.674088188551011269e-01 -1.228050045993477113e+00 -1.678417132558031710e+00 2.650085509583856247e+00 1.774975557949363125e-01 -1.839881903473286728e+00 -2.701085735946608390e-01 1.370964902219307335e+00 -5.106565740926671815e-01 1.189951250986424069e+00 8.992911169856874221e-01 -5.693032293462114701e-01 1.081836894187889531e+00 3.696360165305332401e-01 1.231595546347178605e+00 6.628948448676400540e-01 -1.568255776300418791e+00 -2.372229113907819098e+00 4.674925753557306329e-01 6.396254905454260009e-02 8.994469208281627992e-01 -1.996352423285384869e+00 -1.441051508010382065e+00 -8.713239506657350919e-01 1.453928492258500238e-01 1.546883698682194552e+00 2.214609783386983111e+00 1.521882767490304822e+00 8.292385156512346311e-01 -4.066829320907004025e-02 1.973819269535811716e-01 3.367670386380564596e-01 -2.308191908025251760e+00 -2.291403338818560620e-01 1.467707365086960425e-01 -2.005657530867898775e+00 -1.347570201373356147e+00 -5.119641161841888277e-02 1.120693992313773757e+00 3.458697637485603771e-01 -4.651480851327283866e-02 2.473882150625986709e-01 1.330424806678216720e+00 -1.159107056292786764e+00 -3.199888118489336852e-01 3.059555276944826430e-01 -1.231527621093348457e-01 -3.040007196260708366e-01 -3.672129798306260073e-01 5.255764289257853772e-01 6.717809090013693307e-01 -1.651057212833390686e+00 -9.450687934794045342e-01 -1.016709910189310673e-01 -8.328839453726936126e-01 8.418150065996858888e-01 1.404610023108732619e+00 1.726574002579067235e+00 4.044394232189318927e-01 1.151590070712811498e+00 -8.654802146207789537e-01 1.732046030240724344e+00 -3.388190180682504327e-01 -4.230469467779577886e-01 9.196324164098218512e-02 3.680324067963480772e-01 -1.221162612651957247e+00 -5.448432414712888194e-01 1.559292976717692181e-01 1.831407062391025575e-01 1.265602091254809825e+00 -3.318916156868704226e-01 5.450925830638960745e-01 -5.810262801005376954e-01 -1.322265805816790207e+00 -2.852183143483583150e-01 8.707487001036826046e-02 -7.176726968709514765e-01 1.698315921911216719e+00 -8.090066639780875146e-01 1.184840202386329006e-01 -1.577285178589062364e-01 -1.103595886432145567e+00 1.631673101405436421e-01 -5.743814808937236505e-01 4.487412253782886995e-01 3.531795287506373504e-01 -2.837174430102910039e-01 6.356640248733869125e-01 7.000628150246868131e-01 7.937210550957241040e-01 7.104624944850934654e-01 -9.650629431371564593e-01 1.778654834383526673e+00 1.667894201222172246e+00 -1.176756278567350433e+00 -2.414518194570452803e+00 5.099946782335238460e-01 7.894617901575685659e-01 -9.961739591952183115e-02 -2.415855633658240187e+00 1.387748531089502968e-01 7.012194118491273942e-01 1.571512774170005511e-01 1.025621728533080645e+00 6.476216498237428176e-01 1.740116834360509346e+00 -4.063472725803016217e-01 -4.248151616678281228e-01 1.617798422091279331e+00 -1.172944568640731516e-01 3.762563810441043599e-01 1.780579143877217385e+00 -1.498973932321479463e+00 1.822068751159153122e+00 -8.704740672191375594e-01 -8.285701713496563814e-01 2.881614999854962278e-01 -9.421291952648213064e-01 -1.175820523906990545e+00 5.642778831615016255e-01 -4.666116770048739371e-01 9.010328371481419740e-01 3.352615154886728344e-01 -1.922380839401740982e+00 -3.437045850661171742e-01 -1.643877021783783698e+00 -2.110883757816699458e+00 7.665186750902757140e-01 8.652061015224807861e-01 -2.329971590717000218e+00 9.147352828888925813e-02 -2.002160442338261296e-03 -1.328448817640698110e+00 3.052636733664040314e-01 1.344362360412528767e+00 -1.332533994241897890e+00 9.267174144944173575e-01 5.960320651308074202e-01 2.039748128442371855e-01 -2.554452415245400121e-01 6.301485899864684992e-01 -1.365731294517001038e+00 4.587945404904476554e-01 -1.428123134460304033e+00 -1.032410122932103880e+00 1.312761035547813204e+00 -1.593435615714336728e-01 -5.642355157156125900e-01 6.053406292691005941e-01 1.170776260624911136e-01 7.127295131058509758e-01 -6.111700103899023878e-02 -1.305254451687951622e+00 3.052035530380920458e-01 5.653206722575333520e-01 -4.587978262163734944e-01 4.594476688118172558e-01 -4.290808386087514026e-01 -8.868602561739897805e-01 -1.135857727319151467e+00 6.031068297650213905e-01 2.824524087444362230e-01 1.279794113159579583e+00 9.448118642201231987e-01 -1.008199734626851862e+00 6.195305879156189910e-01 8.721707524428861102e-01 -4.286974503743462561e-01 -1.494089958892809156e-01 -7.655563767479792725e-01 -3.967641148927405353e-02 -1.279651373332173492e+00 5.198604234393293666e-01 -1.169151039685002308e-01 -1.645300270736462567e+00 -1.306348985586924583e+00 1.425827965623612137e+00 2.105161948631954161e+00 -4.038730461752762513e-01 -1.789814479063497110e+00 1.395187813579037206e+00 -1.956985040432634715e-01 -2.724790661568540218e-01 2.877936254710344310e-01 8.388818083203097853e-01 -8.508006646886734359e-01 1.783969889700487976e-01 2.729033785211010810e-01 8.448222705517084430e-01 -1.106925724273290917e-01 6.343052088987240211e-02 9.373105922797434486e-01 6.856848313347789770e-01 -7.444063009821707544e-01 1.829144274087471711e+00 -1.110332011381754080e+00 5.170567967178814062e-01 -8.769124904232796780e-01 -6.103988847924517354e-03 -3.886598810061815956e-01 2.387440302651421542e-01 -1.269477622974076070e+00 1.334275152291551081e-01 -7.034191166868268841e-01 2.121471924228806871e-01 5.764444950860569961e-01 1.487157501683852301e+00 -1.449670407995656607e+00 -5.348237750481490416e-01 1.125762293431863625e+00 9.259707461684655305e-01 -5.506552620509232998e-01 1.351361154333706072e+00 1.462947960413937820e-01 1.289851278159981351e-01 -4.153776350873927270e-01 -3.142891779788497542e-01 -2.087987610452251452e+00 8.267393499369276588e-01 2.698072483707503189e-01 -8.548210912996966337e-01 -6.063625078960872827e-02 -1.277148129313957270e+00 8.490729613982107571e-01 -1.705155087887739451e-01 -2.926075175191740207e-01 1.134968633169993524e+00 -1.147443513826936212e-01 -1.182962378266431414e-01 9.706448436187339879e-02 1.000342997734243733e+00 8.323721844639528911e-01 9.474267036040597834e-01 -3.286030119784970616e-01 1.643303450044549807e+00 1.326672894765422717e+00 -1.148283100870181483e+00 7.715691856595678910e-01 -6.729894170801301589e-01 2.698626654665497449e-01 5.259155624806849394e-01 8.485288257499581377e-01 9.147357187034351744e-01 1.045885983575579825e+00 7.554924719481030670e-02 2.663687485321334369e-01 -1.308457429004348471e+00 -2.300139270989403628e-01 2.422395414835241401e-01 -2.750209094352201178e-01 -3.172757777139535995e-01 3.629375068959468931e-01 2.114409644631864094e+00 5.530863740222074186e-03 2.612324879612210604e-01 -1.094682525266461148e+00 1.074029086012004752e+00 5.591625529430931385e-01 -2.778810346333507320e-01 1.068072095103218100e+00 1.279247794596813703e+00 4.100389336157641562e-01 -7.855807753865684528e-01 7.789376637916556323e-01 -1.254197759135651014e+00 -1.663419657252966477e+00 -5.386449356528726362e-01 -2.866639305274709670e-01 1.366784585556025888e+00 1.099303424866305612e+00 1.403551509635842853e+00 4.929450224124447555e-01 8.145214855851191649e-01 1.310238993429722498e+00 6.907130830706169344e-02 2.074425184433598690e-01 -1.702027826792320286e-01 3.089283376507513321e-02 -2.823547620647747891e+00 1.101744886662869183e+00 1.432164676600620856e+00 -2.330479549090286095e+00 -1.738137737403135930e+00 -8.341931608411049526e-01 5.393760483614399304e-01 3.954986104678304137e-01 1.829369487492065627e+00 6.186541572623189822e-01 3.407891858029923893e-01 -3.281481305388487812e-01 1.034070303636050125e+00 -1.334041638423770326e+00 -2.038881021402849381e-01 -3.409390434593626562e-01 1.755101860148526038e-01 4.248444162014147207e-01 -6.070427209630977483e-01 -9.639919395322074092e-01 -7.877729793278080983e-01 -1.372265932139604461e+00 -1.902052041429741214e-01 -1.070524566065061745e+00 -1.695953383928038516e+00 7.224304757073670702e-01 2.023326977199270404e-01 -5.066937096245709427e-01 -7.972996539603611765e-01 1.523283182050799267e+00 1.587171355998455990e-01 -5.344312404256308380e-01 -4.150113000805890073e-01 -7.737706294715289701e-01 -3.504999925934029759e-01 1.850618132796634230e+00 -1.397432404769721082e+00 2.952747246729985897e-01 -1.036424773069230199e+00 4.642358375705586959e-01 -9.270438858816747521e-03 -2.629246109580693602e+00 4.621767607598386007e-01 1.974740313541866188e-01 2.138422886219810415e-01 -6.514570170311458908e-01 -1.357726849826946358e+00 4.412451035889510820e-01 3.137729756731256342e-02 1.161301934142837111e-01 -1.971025097838786877e+00 2.032036143343348700e-01 -4.517209855153940246e-01 -9.255320513223905809e-01 3.354562802941739030e-01 -5.262169205223000690e-01 4.216822759956946332e-01 -1.750956571670224227e+00 6.963497510877182384e-01 -1.993111955938388524e+00 1.798296458565500355e-01 1.056138908147833178e+00 -4.215077388790227642e-01 4.344023370116142369e-01 1.482605635838979197e+00 -5.518823952607958619e-03 1.151958379645050962e-02 7.263956312544583849e-01 2.439206635283915070e-01 6.903570054271896961e-01 6.466465090357458034e-02 -6.016030788735263757e-01 3.957005581318150944e-01 -1.560825880158212664e+00 -2.615592396348278559e+00 2.490158456668579989e-01 4.002731062914881566e-01 -7.834392894480278757e-01 4.244665024475148263e-01 -1.930892046272557686e-02 1.219548676966256906e+00 -1.872399591008124808e+00 4.653163866972650498e-01 6.615620656641183484e-01 -1.962583735607452418e-01 1.123802081234521966e+00 5.057284096940026785e-01 5.664459312036870808e-02 -2.872060501435500512e-01 7.597825958849726558e-01 -5.132513535556544326e-01 -9.061289917009613948e-01 -3.472985059885610459e-01 -2.381123121836552059e+00 1.312240654731227529e+00 1.285033899349802056e+00 -1.366301164462190298e+00 -4.430477906531467558e-01 -1.163867340811320039e+00 -1.927663805032846289e+00 -2.041005762955557579e+00 -1.216402366037661942e+00 7.637878721146069798e-03 7.817820762402359624e-02 -2.286764775495737201e+00 1.089591060848466908e+00 -4.941331512914359618e-03 8.048294153857196154e-01 -5.563598351320054869e-01 -6.731383811645532678e-01 -2.222905398224691798e+00 6.931559904984702092e-01 -1.281844984868652615e+00 6.419228533021478222e-01 2.122001299228406523e-01 9.834170992401356504e-01 -2.988504767511853122e-01 1.101175610429814267e+00 1.842548943927110994e+00 1.168562019828532028e+00 1.686912341025099127e-01 1.081131158586240870e+00 -1.442408021116353023e+00 -2.018525242064948877e+00 7.508445324452927006e-01 1.351756215852681020e+00 8.126758539062473030e-01 6.648698805910148169e-01 -1.515140557308068958e-01 3.227561134014999555e-01 -1.058537652566705622e+00 1.395643366878750680e+00 1.090770841257590718e+00 -1.640137481551076304e+00 7.414688660481015825e-01 4.321194758552144854e-01 3.603018157367322005e-01 -8.122583495952934163e-02 7.457506131877764122e-02 2.168624216088201884e+00 -1.266434381284994082e+00 3.890683931088815273e-01 8.230479364345870408e-02 -1.110258497927731236e+00 -7.929563390208761442e-01 -2.029397950854893440e-01 -2.683932285258468831e+00 7.813186872072911404e-01 1.510609804084042329e+00 9.123800758182436521e-01 9.292327693819560919e-01 4.653036527597308181e-02 -5.273286268843700997e-01 2.158647564864999702e-01 -3.134509789560009807e+00 2.788461373224867756e+00 -1.185226468553584711e+00 -8.759544982204031660e-01 2.495407562727291473e-01 1.330536593448488347e-01 -5.878979134024112652e-01 1.280788742224500121e-01 4.049013913820237454e-01 -5.284197221082604923e-01 -8.717552822136515056e-02 1.442433697562637840e-01 7.059486656761071455e-01 -8.534235742624579624e-01 1.853429390090844953e+00 6.179560640575586239e-02 5.587921867522617214e-01 -1.540998382267769085e+00 -9.274865582129158126e-01 1.062464060876496585e+00 -4.729771458712412890e-01 -5.596812846873393532e-01 -1.152568913624328450e+00 6.231673139227085212e-01 -2.889106687938899354e-01 -1.313481942508523126e+00 1.180933964713204221e+00 -8.136825530221959424e-01 -1.409361858846017723e+00 5.993319087293216135e-02 -3.161867493803182522e-02 1.763519042255218827e-01 -5.863377782874250599e-01 -1.449187636391234157e+00 8.171299008381735507e-02 9.379581956683137323e-01 -1.066793243161741955e+00 3.804662408065672685e-01 -6.852425841688879471e-01 2.099373941978295022e-01 -1.502628684212711896e+00 3.500821389893648550e-01 4.254345444969330758e-01 -3.435818973449147329e-01 -1.382750302627077543e+00 9.023630527417915437e-02 5.623294296975817064e-01 -1.127582915523946294e+00 2.489883880699350349e-01 4.850735655900723087e-01 4.521084816649781901e-01 1.915759700998663773e+00 2.333972491499655688e-01 -1.501732713285298670e+00 2.944084397547225840e-01 3.725325693987857067e-01 -1.107872347975707994e+00 -3.170827010433775683e+00 -1.765725332702995365e-01 1.994049502401576066e-02 -7.977310439587788071e-01 1.342108503905505623e+00 -9.340275355030528415e-01 -1.005473930916952474e+00 -5.559622124263982057e-01 -1.840959719194526223e-01 1.101692875533131444e+00 1.311262627047809215e-01 1.642688410140996647e-01 -7.277097790210640404e-01 -9.972356353600073664e-01 -9.341575039402089109e-01 1.810759052687593851e-01 2.087686595099831788e+00 1.086792646416996577e+00 9.214862965684006424e-01 4.776557805438904625e-01 1.755819715259507419e+00 -2.389774227841930720e+00 3.206779331330431027e-02 4.526800283558506943e-01 3.247846954617440440e-01 1.154178133446030818e+00 3.380418770563187875e-02 -6.952705319691906416e-01 -2.263253642859067716e-01 1.579348155296717460e+00 4.599824271114743429e-02 3.525535724137161542e-01 -1.872153899286169432e-01 -7.319856522873809945e-01 8.648038523453064341e-01 2.245609959670651634e-01 -2.531508187424121731e-02 -5.743092811605539083e-01 -1.506705196489821930e+00 2.957283572386148474e-01 1.391375304632840315e+00 -4.785041582445688779e-01 5.306656986744208160e-01 2.173162793427373174e+00 3.298411527191667525e-01 7.172326170988851946e-01 -2.686857195093380390e+00 -1.970071295056037564e-01 6.544452424383110367e-01 -1.622773995323749885e+00 -1.791914318441799048e-01 6.000377748084664287e-01 -1.324009706161877187e+00 -1.092941372204143891e+00 4.453359557719112072e-01 5.805371644892555194e-01 -8.504059162336111144e-02 -4.118421757762234514e-01 -1.057481377785953525e+00 1.486382877575963546e-01 -1.200963714575896457e+00 -2.056523012023412644e-01 -4.853187664720626238e-01 -1.103923864309860559e+00 -9.886561911044169371e-01 1.379255595684122648e-01 1.151395083934502184e+00 -5.457241780239521778e-02 -6.507867935050288821e-01 1.495606083039503043e+00 -5.015388741955283392e-01 3.548511699725817037e-01 -4.817798573527989348e-01 1.377039057325841753e-01 2.111100964905970045e-01 -1.101320395249625050e-01 1.270963270139538644e-02 1.290777776176064706e-01 -9.023993163863516243e-01 -7.045372365655564462e-01 -7.031340913955227423e-01 4.482086584097544901e-01 6.397328298151926385e-01 3.476546692209753764e-01 1.687501682173885298e+00 7.716212957677091033e-01 -4.750775252135195359e-01 -2.773341348005377016e-01 1.939365640697615856e+00 1.305804852902784363e+00 4.972144528850913625e-01 -6.284592199812698565e-01 -5.880140612000452766e-02 6.817965584674950952e-01 8.267417165483667008e-01 4.131840113215113908e-01 1.017210251839397284e+00 2.765399988778415308e-01 1.412748319718325485e+00 -2.438125239888131901e+00 -4.638252457224046332e-01 -1.062244790992532328e+00 -1.026459973242578760e+00 1.222887739639096916e-01 -1.415327745439887985e-01 -4.218440783650798109e-01 -7.275924444394464841e-01 1.363685556493875017e+00 -1.347665450519309527e+00 1.511539017183075595e+00 9.800978970586395889e-01 -1.270476124164661436e-01 1.719634519348150370e+00 1.174146080620378951e+00 -6.912995787672913117e-01 -1.050921707730415822e+00 3.024248594509633681e-01 4.734753016452303287e-02 8.392095165073401031e-01 9.914731524649046390e-01 -7.300393587116400518e-01 -2.769865923100353622e-01 -2.265235947486268664e+00 1.546315519318848253e-01 5.953259570662778888e-01 3.119553960034166185e+00 -5.547122125751662303e-01 1.592356956022959791e+00 1.983579616499476228e-01 9.390092883750731367e-01 -2.193741265416472075e+00 1.128613252189903271e+00 -1.097362755942973056e+00 8.531937730158922761e-01 2.578533236845955701e-01 -3.863081705203376681e-01 1.127025807428474247e+00 -1.776562453220145721e-01 1.926677818729262359e+00 1.025764999738443123e-01 6.118116390334086274e-01 5.591183616084068886e-01 4.315297853436090292e-01 5.362202224260460559e-01 -9.737444135320383332e-01 -1.049237709531422036e+00 6.512340759832432324e-01 1.757010708243494923e+00 8.416498554337016325e-01 -6.681674304129635311e-02 2.475603252441918034e+00 7.690220282684062658e-01 -1.107938853539796709e+00 -1.000024571937572659e+00 -1.958661676217387515e-01 -4.267672603858631009e-01 7.296479379218708816e-01 9.513277856676223276e-01 -8.081576427047566791e-02 -1.051855077569209485e+00 -3.315117305131926040e-01 -8.137719552008542134e-01 -5.207896703873399202e-01 -2.685757360924039272e-01 5.376789821751386429e-03 5.645364589755990092e-01 6.187603360533439067e-01 4.257682933615661858e-01 4.762185178660459650e-01 6.641431102796903074e-01 1.422511902946293205e-01 -9.031080090916976388e-01 -6.408307492588879439e-01 3.273173875947809064e-01 7.565258875894569357e-01 -2.122298611875331531e+00 -3.554037447365413493e-01 1.023522851936486261e-01 1.461038441187991976e+00 -1.325417475544483858e+00 -5.841124229291920766e-01 -1.621338432189207701e+00 5.622050202734198976e-01 -4.492402514081199616e-01 -2.496350866671710911e+00 -1.868894265511567232e+00 6.075558027854076615e-01 -1.342265095624850801e-01 -1.348409754736334287e+00 1.063671941718104946e-01 -1.026477033851923792e+00 7.089647972124585307e-01 -1.499025586060802828e+00 6.660846137154733393e-01 3.517951795285747529e-01 -1.379656309940040959e+00 -1.217435500361508716e+00 4.578255306692097237e-01 -9.697812346266397876e-01 7.104856614245729229e-01 1.568157650369987610e-01 -1.872569348126565281e+00 -5.532736928634348628e-01 1.839165841796243928e-01 1.677048884380246463e+00 1.158642024473236054e+00 1.324632234262924924e-01 7.302827959930087154e-01 3.234997632355096631e-01 -3.007834979039432366e-02 1.005347600225030780e+00 -1.103764777035277422e+00 -3.801111358247207805e-01 -1.306305313227096532e+00 -1.994486492440683323e+00 1.118353254124188734e+00 -6.334865533337155075e-01 -9.838262714453216429e-01 1.866366791168978079e+00 4.394778234590000082e-02 5.047148402400788436e-01 -1.356903612428189861e-02 1.338146792458021206e-01 -1.797010829774651208e+00 -2.025462787788609553e+00 -6.374487011206374509e-01 6.418919516747887410e-01 -4.994476738007498362e-01 -1.311836441607549864e+00 -2.269908604931983598e-01 -4.562626825015559939e-01 -2.643563499370807368e-01 3.232075440726792093e-01 -7.106700791256581606e-02 -1.442299199481002381e+00 8.523184519071396181e-01 -3.019560032430129159e-01 -1.299541646283670415e+00 1.582665398968502224e+00 -1.385466831248282071e+00 1.202746369542682325e+00 2.742620946375902147e-01 -1.646824359482482181e-01 -1.802060224876748107e+00 2.891161640959128976e-01 6.729235549002032801e-01 8.371803787211953285e-01 -6.369869534919706533e-01 2.549805345685485780e-01 4.511931956980923530e-01 3.957703388433774783e-01 4.543433065447128466e-02 1.827042519609961280e-01 -5.514984002307811162e-01 -9.594750933363942469e-01 9.643189934598709323e-01 1.319547061674226862e+00 -1.664126747372580928e+00 -5.239611071838098377e-01 -4.838517699333118038e-01 9.147645508023848349e-01 5.557812812774957090e-01 -4.778263586408553754e-01 -5.826876475795632615e-01 -1.452486458588671425e+00 -3.404603463178730305e-01 -1.354888819866059357e+00 6.160701363358817018e-01 -1.854744446697499383e+00 1.366000323845420805e+00 1.401312916608008219e-01 7.938930587698777019e-01 1.035618689290190408e+00 -1.219057042264444002e+00 2.385994803446833401e-01 6.678212487503176753e-01 3.186832510088572490e-01 -9.959295732546868951e-01 4.397488071342990912e-01 -9.122987985761106255e-01 1.358394175341625931e-01 -7.426890656252619349e-01 6.996802658453794566e-01 -9.179219423812794432e-01 -1.348425262174946515e-01 -2.607226583452838531e-01 -3.425390204923901560e-01 -5.654442111085254963e-01 -7.181491014212929014e-02 4.748674275010917323e-01 -7.364636768566777958e-01 5.614116137345026569e-01 2.867731207525432868e+00 -9.736131112544281485e-03 -1.017277734035472725e-01 9.131586998369164432e-01 -5.229772409901516372e-01 -1.845730386437605952e-01 1.689525846103271667e-01 -1.859300155641860908e+00 2.040481645709392722e-01 1.313043062215698553e+00 -3.234026967085027460e-01 -9.632037695135247102e-01 6.169999396948873116e-01 -1.093450548280571338e-01 1.175450977272118197e-01 -4.733394765488711520e-01 4.888790487553023451e-02 8.036776175945165804e-05 -3.344204519617309246e-01 2.020989290772489122e-01 -7.521949104348611970e-01 -8.063225597670451439e-01 -2.156012966563105315e-01 -1.915569004076417503e+00 2.312478034513311964e-01 2.230664719675893970e+00 -6.078601412981174956e-01 9.624065142682734775e-02 -8.469460689781762586e-01 -1.177740755034868136e-01 -7.996197051338286288e-01 -8.373697100547078387e-01 -1.402593256506094344e+00 -9.937075535674436688e-01 9.561858212681532965e-02 1.084178852492617473e+00 1.613156445588937116e+00 9.079834513959594844e-01 1.270515206942572695e+00 2.760270679659296636e-02 -3.157215753455648310e-01 -4.850045972605175892e-01 -1.972237978609469450e-02 2.325774393974545884e+00 9.894917973466781369e-01 -9.219738430428038312e-01 4.232681053241056368e-01 1.928635896243487968e+00 6.218007969056792428e-01 -6.629525660416519806e-01 -9.844608575189238708e-01 1.518758923298953345e+00 -4.854016096103367373e-01 -1.002691973544726833e+00 -9.148380525228734239e-01 -1.037477368282157808e-01 -5.400397865549850795e-01 -7.149600403466465082e-01 -1.244376225623249899e-01 1.140960593643612020e+00 1.762639433707291703e+00 -6.960479332630815641e-01 -1.897348262292469778e+00 1.250615098517527057e+00 3.194722962059161064e-01 7.509939634752199611e-01 2.108019486665933862e+00 -1.657029397308703578e+00 1.388187341480509929e+00 1.632124958967618555e+00 1.581928408782568296e-01 -1.365440449241412280e+00 -2.723761423464218234e-01 1.325746110218230633e+00 2.120908604964812094e-01 9.381620407291316743e-01 1.871984744660546429e+00 -2.546259154538599301e-01 -2.057877453616556274e+00 2.287081972035484301e-01 -9.168596423449338895e-01 -1.149570565465974914e+00 -1.123356731080766939e-02 -7.829427913911335413e-03 4.876807288179627609e-01 -2.599366677489744148e+00 3.399779327833690745e-01 6.166815899961775038e-01 7.272762190329447041e-01 2.809796710725540048e-01 -1.093313456452737892e-01 1.705819298779401305e-01 -8.473290337424018714e-01 6.086812912135495246e-01 1.816540284341484901e-01 -1.702692960601853711e+00 -6.322120502607159187e-01 2.323039037662204542e+00 5.872339360252856189e-01 8.197910784417405949e-01 -7.030015568130008052e-01 -5.975414901881551666e-01 9.078442414739500421e-01 -3.730862838968502238e-01 -9.204298153161569740e-01 -2.864789849749670436e-01 1.313352855947839126e-01 -1.020467952534875877e+00 -3.205974219229661415e-01 -6.993749037756541442e-01 -7.158628000974903705e-02 1.536090250049089390e+00 7.171304906969644399e-01 -1.760045883575676928e+00 7.942971340195983387e-01 6.918631131836368020e-01 -7.570412236426647956e-01 8.536776403528567592e-01 6.790698782813490153e-01 -8.159661012195862373e-01 -8.892644311391766365e-01 5.503516819180604980e-01 2.923068155006108837e-01 5.116965521697764974e-01 4.370753960931045845e-01 -6.090651778595420618e-01 -1.289661071164056594e+00 9.949314367088067657e-02 1.384203826166498397e+00 1.581132707021268291e-01 -8.260995790594226618e-01 5.198920037452536835e-01 -1.981720179207345556e+00 8.978869676748216788e-01 2.433981688851091452e+00 9.621198243655049165e-01 1.405090806076714216e-02 -3.176836586411114355e-02 -8.330661747899966718e-01 -7.034674402341393185e-01 4.817835389440071059e-01 -9.035496773953933802e-01 1.727440012061681962e+00 1.948805593885519771e-01 1.095502455725197777e+00 1.592223421442380715e+00 -3.263737762118791852e-01 2.363671373094205497e-01 -6.622596720783986424e-01 6.860285110696580091e-01 -1.149865596583953486e+00 -1.099643641503926128e+00 1.613709447748492121e+00 -1.861544422815376854e-01 -1.293977562875779919e+00 -6.118524903845948826e-01 -1.444777756279143510e+00 -1.855661758961256069e+00 -1.148575562406757844e-01 -5.331135200890173981e-02 1.583052355971262370e+00 -5.455820351599981466e-01 -1.264539039214859883e+00 8.518006788988976563e-01 1.376140852596213993e+00 6.977291337489803791e-01 1.562905550265998034e-01 -1.158066389276733776e+00 -7.943058373895930391e-01 -2.437782371719970642e-01 -7.602525394347170451e-01 -1.031321480167034510e+00 9.133600188883770343e-01 1.057392858542299141e+00 9.895581534664514844e-01 2.955638358414458544e-01 -1.059894979022876216e+00 -1.150237871497487019e+00 2.292666186350453827e+00 -5.117533959039506364e-01 3.976781057354598081e-01 -1.366165823547729419e+00 -2.845493897203629774e-01 -2.055609996091269931e+00 1.122413233383080078e+00 5.258096093879739419e-01 -6.084790302231861681e-01 -8.630764421214301985e-01 -1.352222930618834695e+00 4.758322244543350954e-01 5.266773775449016259e-01 1.366157720048332802e+00 -6.570734836209816965e-02 -1.063031183578502015e+00 1.120002828487169921e+00 -1.904415740523266232e+00 -7.680185712535069209e-01 -8.625057223801940731e-01 2.202563137609585275e-02 -1.165988836016954577e+00 3.773017677888934607e-01 4.811967126529971273e-01 -1.281826085536200421e-01 1.701748357997174388e+00 6.628828386667283412e-02 -9.124722169112856607e-01 -2.869688375554438231e+00 -1.467780506665885554e-01 -5.682826621198006078e-01 1.168415334582070697e+00 1.668336238775115721e+00 -1.545205589785064504e+00 2.387239473468489026e-01 1.599357119654805981e+00 1.959609239607937647e+00 -5.554290958681488144e-01 5.362806419462380347e-01 -1.232333782001109546e+00 -4.365566339634456283e-01 1.437487102740986067e-01 -1.390635660336538570e-01 -1.284910904954944089e+00 5.886514855044245459e-02 1.973073105944755934e+00 -4.412127278412461551e-01 -1.130343208402529755e-02 -2.409051574440813637e-01 -7.898551256189793035e-01 4.401948851014207409e-01 3.346859517519195304e+00 -2.521937642338560326e-01 4.972319790143466811e-01 -2.789494706051737771e-01 1.713130667846404442e+00 4.485250183943568364e-02 1.271329078562178472e+00 -3.128448174063668263e-01 5.272944896038963408e-02 -2.424027118169858053e-01 6.509358679868304520e-01 1.127717460770781166e+00 -1.141087890310532815e+00 -1.907402502436135405e+00 1.095160008872342466e-01 1.872908440937756547e+00 1.777203108552777522e+00 -4.965323549017313168e-03 -2.170580823829504902e-01 5.897469599631637305e-01 -1.024218413140556505e+00 -1.603627803707018851e+00 -5.043752169401674035e-01 -9.194790191619084396e-01 -1.026130656987407130e+00 9.393504346794831483e-02 -1.282179835163102244e-01 1.550840923817437822e-01 1.365135291526379691e+00 1.157353096424724503e+00 -2.653247170148777534e-01 -4.709022120176343806e-01 -8.986875597731887044e-01 2.762266173130840663e+00 -3.773113492461030449e-01 -5.714814203935143500e-01 -1.904017623269018911e+00 3.135024576964078324e-01 -7.683948451994980500e-02 -5.184601222805155230e-01 9.378566721273425832e-01 1.127672637405344291e+00 9.560352259998958768e-01 5.061216430464873239e-01 7.891260363385681487e-01 -4.755415718969248640e-01 -3.763719085868961756e-01 6.346713092976471460e-01 -7.157422295935361722e-01 1.775534247373668606e+00 5.004130576296721422e-01 -1.911377089639501592e-01 -1.631515554155309244e+00 1.723300016994353756e+00 -5.033436881323651857e-01 9.522094552429637426e-01 -6.626235757223672973e-01 6.591489601204484350e-01 8.794301307804022194e-01 -1.324655845190295389e-01 -1.646364265827024331e+00 -9.571535489129618934e-01 -6.367385807613237247e-01 -3.044072823088306845e-01 -3.839369828677935970e-01 -1.521287845140782524e+00 -1.629906193441481577e+00 2.803076102218839960e-01 3.208600065160199799e-01 -1.504001563966105071e+00 9.548730743481693706e-01 -1.189287701008273634e+00 9.309162177444219033e-01 -9.696376808270467107e-01 -4.465517166015269684e-02 -4.840995831232329794e-01 1.359212104528762621e+00 1.620595630884019922e+00 -2.401589547234915523e-02 -1.119168062707353251e+00 4.611567976140927283e-01 -3.437974292562119838e-01 1.348509191693185283e+00 -7.816045384545663444e-01 -6.995750054793521688e-02 3.556419534915269964e-03 -3.255006136434980824e-01 2.626938542489746786e-01 1.252095070087784201e+00 -3.267959072428319733e-01 4.814196887586676410e-01 1.613666681245817802e-01 -1.731824671816331707e+00 1.479409299979348669e+00 -1.673429142112425883e+00 -2.405398472766760720e-01 -7.917945072142278384e-01 -7.304242520148553908e-01 -1.029496722845582024e+00 -5.189459629280893660e-01 6.751015136157204055e-02 -1.464372033994970401e+00 -9.147652762669356008e-01 7.370519186139364853e-01 -1.205787264774687895e+00 1.202599287587384325e+00 4.561371826943981800e-01 1.752712253084253602e+00 -2.181295596418095339e+00 5.603939819173854309e-01 -5.471734285695388778e-01 1.045890527495515032e+00 -3.151114188918225922e-01 1.412331038534254679e+00 -1.111118051715476618e+00 3.076934436433984704e-02 1.082868950790812468e+00 -1.732782411219414564e-01 -4.174098238701967056e-01 2.290357077386071083e+00 -1.982261242251929234e+00 -9.734428192806994229e-01 -5.778372839659454696e-01 -8.845621748482097868e-02 -6.260839140932174252e-02 3.483631653890998381e-01 -1.198205333308763665e+00 -2.056164905741254545e-01 -1.342384883790690431e+00 3.561100173930409341e-01 2.059904264208272662e-01 4.996221679252839665e-01 -8.794981399753647455e-01 9.983876688474132566e-01 5.828601506056003689e-01 1.400345265483766921e+00 1.645392747298721481e-01 -1.307690055821698394e+00 9.618265337654134939e-01 -1.930059427641243608e-01 -2.164091780607559912e+00 -1.756752711361563024e-01 6.704147068320183145e-01 -1.176392972755575750e+00 -1.205247353676117683e+00 1.229383824224524968e+00 3.681676515296616325e-01 -9.583245160395020834e-01 -1.032715561326933651e+00 4.160285203557446132e-01 -3.826765844797467286e-01 -9.912257720530941452e-01 1.281983801779503218e-01 1.717904562202266838e+00 2.276142002582873136e+00 4.226376542646927414e-01 -1.873210935144283829e+00 -2.544465941913385265e+00 -1.842300321531461782e-01 -1.203999667874782881e-01 -4.592511644278103322e-01 -8.545771827332183657e-01 1.166216670771278663e+00 5.240445987395498939e-01 3.602473786699439406e-01 2.080463767345837045e+00 6.056152331694756308e-01 4.942316182323410745e-01 7.625660162588547841e-01 5.323081255847392779e-01 -1.049935527466964169e+00 1.654036398625542414e+00 -3.085260300935422917e-01 -4.788338393258442238e-01 5.851740365166543389e-01 2.315891313015202790e+00 5.609624654774130609e-02 1.341764789877342601e+00 -2.149856986326525166e-01 2.504173987766442622e-01 7.119613193898112202e-01 -3.401511509920023268e-01 6.694360853463908814e-03 9.171784557050027820e-02 9.813211522823368504e-01 -8.020186287883419585e-01 2.814272736265060471e-01 -1.464881899114554686e+00 -1.485543583336165652e+00 3.622878146682604328e-01 -2.262462715671108571e-01 1.584385829162444193e+00 -3.007801500811922019e-02 7.654232152935711575e-01 -1.468039293284027380e+00 -1.366798875534291247e+00 -9.193160095245971331e-01 1.492820324141766353e+00 -2.352970691474336462e-01 1.813579741400814516e-01 -1.612135379600250218e+00 9.170065451707068993e-01 -3.720453793955070254e-01 7.501764932278641718e-01 -6.229998003678972607e-01 -1.349296574268122328e-01 2.076699219270075059e+00 1.308756185164086649e-01 5.859518831743392164e-01 -7.715799465670546420e-01 -5.801663649576752624e-01 -1.392749890316588666e-03 9.502959953469392040e-01 -1.100360710943131037e+00 9.659095436918593292e-01 -7.443389316704985825e-01 -4.263376224899022571e-01 -7.469251459619049571e-01 -4.437242048585257441e-03 -8.709257350510845042e-01 1.055151669739798459e+00 -1.468779054652588067e-01 -1.045736637318158552e-01 -1.489039420575423989e-01 4.416450718778232032e-01 3.406711008599848656e-01 3.718332363479090463e-01 -1.675575225842679261e+00 -2.411028341488073712e-01 -2.834118196258837430e-01 7.184208786907777533e-01 9.942577275200961129e-01 -7.322858162104235458e-01 -1.174668892000975795e+00 1.180838917538277189e+00 1.583654492459835861e-01 -1.724602810663271812e+00 -4.654182202605730012e-01 6.408531697260602122e-01 -3.073165049607689409e-02 3.782275527497537260e-01 1.944200258428923078e-01 1.161725451614793903e+00 4.117654312658130533e-01 1.845722890891074108e+00 5.477486077536913855e-01 -1.386526191306735600e-01 8.374237214701145682e-01 9.823570369706108307e-01 -6.585516486843665529e-01 -1.844054306840786639e+00 -1.638197443575509227e-01 3.349155385681694130e-01 -8.324122477159368039e-02 8.732069156618884609e-01 -1.268147547928785146e+00 5.063985016379690673e-01 -2.194763724598556842e-01 -3.864011846944953033e-01 4.177465332392506503e-01 6.208241942379242317e-01 1.070885380319726243e+00 8.204253793034732567e-01 -1.038068872379182883e+00 -1.318872502219092135e+00 -2.125385914827550238e+00 1.851361546638241873e-01 1.019406280736540604e-01 6.458379839044877668e-01 3.288865062769918274e-02 4.618115798572137165e-01 -2.249787335221229423e+00 1.199720957967481905e+00 -8.032519241226788731e-01 1.822740955484231762e+00 1.194090369773532112e+00 -1.554274411731412675e+00 -1.098384958986681620e-01 6.687837807630078180e-01 1.746331993792427539e+00 -9.909850177654195846e-01 -2.567179078252616264e+00 -1.367278911491839111e+00 -5.899582209726706994e-01 -5.025615907397873450e-01 -5.999955250270769813e-01 -1.352585229802936828e+00 -1.161747410326644664e-01 1.529590589872158873e-03 -3.539282382024250967e-02 1.137858952477719621e+00 8.900388066159393985e-02 2.580805560581139191e-01 -7.609197223170734992e-01 9.980007204197715032e-01 2.148541156439706334e+00 9.774159653061368358e-01 4.973432371200821045e-01 2.208224437299653342e+00 1.311519899236529563e-01 1.158027820625530335e+00 -1.097930702022591465e+00 7.291868241428731690e-01 -5.988976401804596561e-01 -1.850933487170669078e+00 -1.966169315542433405e-01 -4.715580611660877275e-02 -4.465165445049932291e-01 -2.177776791644845833e+00 -1.115560001388135082e-02 7.423671815042948152e-01 4.021665153294946005e-01 1.222922146124543419e+00 6.333516781645497362e-01 5.332327990256875427e-01 -1.596297761439159135e+00 1.396188103890322996e+00 -2.776634756011159277e-01 -1.463442270541686963e+00 -7.247243161299511405e-01 3.227415507930663230e-01 -4.340441824410397609e-01 3.570023371223050024e-01 -1.008046526256385800e+00 3.900235299227467478e-01 -2.554379399551280905e-01 -2.925029589290096058e-02 -1.750040172033978658e+00 8.419409269879668534e-01 3.001557134553319295e-01 -1.188132169361092449e+00 -4.789518278935619433e-01 -1.950857558655212376e+00 -2.766632068743964390e-01 1.671725317304354030e+00 -1.444985691520361604e+00 7.586472479854216022e-01 -2.231010102280041874e-01 -1.763742367038025616e-01 -5.760074725548571806e-01 1.659039254415814180e-01 1.622662634439983487e+00 -7.981371582222507310e-01 -8.984370845280880147e-01 1.437241423209511648e+00 3.519963420400238352e-01 1.061140503996847562e+00 -9.262322792155847084e-01 7.843144913075343616e-02 -1.236889185292143312e+00 -2.289477576243277579e-01 -2.856985615607203766e-01 4.852904193796784837e-01 5.915318257411761316e-01 1.738090789140528669e-01 5.878212577372613490e-01 -3.661252073231010540e-01 4.798933903715903448e-01 -3.802731846289356676e-01 9.807893318045981523e-01 -9.737519427072861555e-01 8.371728621017912042e-01 2.080371837715657216e-02 6.642674706992879319e-01 3.149502651906996853e-01 -5.460444827239974153e-01 -2.807430268402192897e-01 -2.291815747170987017e+00 3.690509029452271328e-01 1.112786875062389269e+00 -1.837902476344672520e+00 1.597165238868009096e-01 -1.473746389566235326e-01 -9.724759052003628668e-01 3.036705132395819962e-01 2.595201793186076245e+00 -2.496510536622545684e-01 7.179586404851492354e-01 3.594413370490070481e-01 -5.640980223240738001e-01 1.667575152178207842e+00 5.392224834228143138e-01 5.215302911579379197e-01 2.225870982612461635e+00 2.763822455525777322e-01 -1.535768098208474486e+00 7.454128934683527108e-01 9.024298865340575349e-01 -1.163581091515187182e+00 -9.002544047185649934e-01 -2.787848469289975761e-01 1.316513322252595319e+00 -9.590177212146245855e-01 6.919249665171601782e-01 -4.488469362888834469e-01 -8.964678366413140198e-01 4.313915557207993468e-01 4.531586626337341661e-01 -9.893364261612404009e-01 -5.844505002011900485e-01 2.201069646035070715e+00 -3.481770940999053265e-01 -1.093308713224289352e+00 2.249086105062096053e+00 3.982098468651281142e-01 1.006817175306858214e+00 -4.188289674007206753e-01 4.943477362719651547e-01 2.801134843463816138e-01 -2.750519221054361196e+00 1.524785469368028501e+00 3.585361035161232501e-01 -2.937900317526504490e-01 1.507105975744359450e+00 -6.276498390175108133e-01 -2.400712067219791523e-01 8.712810045042032048e-01 1.949806974796468806e+00 4.798787692089928059e-01 8.999500915567338888e-01 -7.121697178298940223e-01 6.067869301129715787e-01 -1.261804474430222589e+00 1.410589900624170390e-01 -1.130773607402753900e+00 2.395967039034549551e+00 8.530336513174069379e-01 -1.428486224862583809e+00 7.159959825508620535e-01 7.691626102467221671e-01 -1.043243520389227186e+00 1.555847086402308177e+00 -1.286817659188510987e+00 -5.921601989519416076e-01 1.047412327668691745e+00 -1.390516626682956725e+00 -1.840155498569731929e+00 -1.023013260777709599e+00 1.304474593263373672e+00 -1.216139821866138782e+00 2.458971072758336096e-01 -5.957127102941471852e-01 1.977672999802918274e-01 5.212499187361019359e-01 -9.748866267545879261e-01 -3.617104850698846796e-01 -1.540515342748024263e+00 -1.016395840639667258e-01 -7.254552880932197967e-01 -1.216005874144494348e+00 5.754994098066722463e-01 -8.057909216751280024e-01 -7.693203395879462114e-01 -3.399128962653878427e-01 -1.501569587401679451e+00 3.206677099212604798e-01 -2.056514867324996665e+00 -8.064190641350749145e-01 1.776466465634347069e-01 -2.060672120278592701e+00 1.815106730612486285e-01 5.307292845122139058e-01 9.412852706153735927e-01 -9.790333706966586336e-01 -3.709646144482630081e-01 3.200294101243176259e-01 1.193349778356913138e+00 4.660223264404269594e-01 -6.933406462936098080e-01 3.766639397468957845e-02 6.563681280086332004e-01 -1.943626961479416604e-01 2.282331109132768265e+00 5.636874995406214728e-01 1.874350821892367680e+00 1.400349067414005555e+00 3.900483900040196406e-01 2.862723771522769911e-01 -2.705736778334286163e-01 2.542131459988321573e-01 1.021402756372166598e+00 -1.708735025623094872e+00 1.029096902395041813e+00 -9.766282078049552950e-01 -1.232761347280924846e-01 -7.559540807450128019e-01 -3.667210577104521724e-02 -9.048198156524391855e-01 1.068680940141221614e+00 -1.348860879810234392e+00 6.410428992149268534e-01 -1.455680421292228521e+00 1.201946749526003000e+00 1.396429262697705953e+00 -7.732253720376988104e-01 -2.185022628360382413e+00 -1.121850016449921439e+00 1.233484393215833891e-01 9.549107443257854877e-01 9.479282644678214131e-01 -1.157158361877620889e+00 7.011752624769715392e-02 -6.117437404123295952e-01 6.403930490923645524e-02 8.994646070019859385e-01 3.928049978271074272e-01 -9.166668704967038950e-02 1.020760132469164194e+00 -3.756754954235831390e-01 -3.072672108233924226e-01 1.372399611927632435e-01 3.015884631873357868e-01 3.450497392928548734e-01 -1.195699749091006181e+00 -7.553595320610366759e-01 -1.878588482431572670e-01 9.752244643733446461e-01 1.032355391316456261e+00 3.388442070968233355e-01 3.365226676885108570e-01 4.908256875442898459e-01 1.103013363687430859e+00 1.273413204130990684e+00 4.771628779007935361e-01 -1.587623929910253917e+00 4.764476811576766058e-01 1.087999392591628922e+00 -1.015643292515045815e+00 1.390778332978481302e+00 7.930117832524943289e-01 -9.041838574993226185e-01 -5.710834550275900069e-03 -1.239184011585838574e+00 -9.322491625078478394e-01 -5.852167289800166289e-02 2.158535134349778950e+00 -3.544670123823880359e-01 3.088995227488773310e-01 1.829903984034850772e-01 -3.527281586017144144e-01 5.200629185580375458e-01 6.811184709821971328e-02 2.208503421420686674e+00 -2.810989390316085412e+00 4.141894575934365608e-01 -5.054693552682408830e-01 -1.273650879048832785e+00 -1.135729277747025368e+00 9.151141692323037091e-01 -2.840484735143700146e-01 -1.004940852849095068e+00 -2.248778083856134147e-01 1.668573012202589023e+00 4.531700711074703736e-01 -1.472468413846523383e+00 4.760476348565641502e-01 -1.246558445121368069e-01 -7.592808249046845148e-01 5.849937073933515475e-01 1.553524441072879902e+00 -1.161672519505823953e+00 2.302976261442926553e+00 1.304732409269436344e+00 -4.868068774104767349e-01 -1.013127585765259825e-01 5.448151451143198321e-01 1.936777779367765129e-01 -3.806667155742577413e-01 -6.465177985186804088e-01 -1.843563081552504812e+00 9.155319914192191488e-01 2.439728123458998255e+00 -9.868685995997675819e-01 5.529159328461299427e-01 5.952524252833463203e-01 -1.291473768029977043e-01 1.290859347806873503e+00 6.268469636073318307e-01 1.341715719426127107e+00 -7.042690063967610437e-01 -9.544204577452652938e-01 -3.190246317512788754e-01 -1.802477378445007883e+00 -3.681301598792528496e-01 2.031126266901308153e+00 -2.221334141743141810e+00 6.540064511298416816e-01 7.385943280594532423e-01 -1.176414217347539148e+00 -3.690721407010151278e-01 -1.116422390263066833e-01 3.523895770986509302e+00 -1.173749503562321106e+00 -1.030453627123327845e-03 -2.242082476466027430e-01 -2.318569957297501594e-01 5.772085549995596976e-01 -3.045505409139994124e-01 6.539327459737770409e-01 -2.172991337321894256e-01 -2.335569850921385415e-01 -2.175232342871476210e-01 -1.544713946944075156e+00 -1.143865253025883488e+00 -7.689414021445517555e-01 1.782355719587602749e-01 8.856445078754745515e-01 -4.882287086337636639e-01 9.733170342123148577e-01 3.081588898966510226e-01 -1.867002210420328767e+00 2.258770660825064891e-01 -2.566607266863602188e+00 5.449755342665911773e-01 1.304452640386135176e+00 2.256158424785772887e+00 1.471893303711623080e+00 1.979750674791290466e-01 -2.698472080068672341e-01 1.843492194931543482e+00 -1.363856916821405418e+00 2.239559878215027666e+00 -1.322834274043541258e+00 1.009290783036469463e+00 1.168539950035638181e-01 4.034426636491117990e-01 8.730293859306484938e-01 5.886589840905616100e-01 2.499975386046633663e-01 6.142392141169602526e-01 2.931911167277233016e-03 -3.901124785175402176e-01 -1.448944632241413011e+00 5.318584489072814003e-01 3.858793065202782424e-01 1.165677642351647947e-01 2.258614311269859509e-01 1.122501941440408935e+00 5.574188653226408441e-01 -7.054155321367423515e-01 1.550697875655017821e+00 4.237229812151796504e-02 -9.803841489882690885e-01 1.566359122234050938e+00 1.431148549221664235e+00 -1.149192591903462013e+00 -9.484897040266514479e-01 1.064594543764210179e-02 -1.499076086939724883e-01 6.300051335643365169e-01 1.417915560327075886e+00 1.076965011093142577e+00 1.296002760627312123e+00 1.354251253615585071e+00 -1.792716301439779114e+00 6.840878609231414442e-01 6.886558440225282185e-01 -5.046660457106534325e-01 -1.201758853624418505e-01 -5.443636705819353550e-01 6.811983501592808743e-01 9.936502529350862978e-02 -3.618612584734153259e-01 -6.533986691822311899e-02 -9.153414442432643572e-01 1.309947793033518215e-01 1.900055804815267146e+00 1.407551914077244115e+00 -5.483148809962262032e-02 5.160384089263135854e-01 -3.641289213185415763e-01 1.128473429863054767e+00 2.036192582694219266e-01 -1.361994195211656544e-01 -2.216905642758132677e-01 -1.430365149962216753e+00 4.108829013887864701e-01 1.890673922193427892e+00 -1.159164900964134937e+00 -1.186960188710833641e+00 6.115928119692992659e-01 1.008585776092011832e+00 6.342565971337258413e-01 6.650348375977355175e-01 1.144952501160659608e+00 -1.005743009078238215e+00 -1.183097175020589864e+00 -1.067551838068409475e+00 9.153119320714053764e-01 4.455587832579837593e-01 -5.459888193977060489e-01 4.197719722377911133e-01 7.234244737657750113e-01 -2.903933457332255053e+00 1.419919449636426745e-01 3.833151337955578719e-01 -8.097564836199897531e-01 -1.805408076266665329e+00 -6.322389196065489880e-01 -6.690074096902686174e-01 2.638609456526925245e-01 -1.195913758763624685e-01 -8.662143015452870021e-01 -1.149080122701383377e+00 -5.598677409421646267e-01 4.237786707824027499e-02 7.853062734785081211e-01 1.649243569452223168e+00 9.525665335490667018e-02 3.513247466699481514e+00 9.805324747465038460e-01 2.480114462820977861e-01 1.151730056812577452e+00 -1.326890783885789293e+00 3.247746539914860286e-01 -7.308819792084169098e-01 -1.485037680450973063e+00 6.720291227906534381e-02 8.876155249057918195e-02 3.680685626649912168e-01 3.818520112747100792e-01 2.169461516023806436e+00 3.013347447888310993e-01 -2.183513518207656073e-02 1.007176956722397154e+00 -3.721617484377975904e-01 -3.554768935454407502e-02 8.466410236798469491e-01 -6.307024188891013905e-01 3.564574155419604207e-01 -4.996593935672628550e-01 -6.737018065457937854e-02 4.800023936450212858e-01 -1.712436796569705155e+00 -6.989040432823078186e-01 1.498007301590864870e-01 -2.700264542125870304e-01 1.830673042614240575e+00 8.307424970439269973e-01 1.472573316144406119e+00 -4.959092039993053813e-01 3.327411776731252768e-01 2.759402217538562407e-01 4.065979741931311647e-02 -8.646988094732183106e-01 -1.656050458532185021e-01 -1.936859512413439566e+00 -5.212055074173322922e-01 7.521070071514501798e-01 -1.185311900535265944e-01 -1.511065756927004511e+00 1.976919266210404924e+00 4.349920684083909972e-01 -8.647711732061559298e-01 -3.185940104774232506e-01 -1.031913074347887704e+00 -2.853794832523896541e-01 -4.057173354926398856e-01 -8.806929627893000934e-01 1.174116417001576096e+00 -1.594064813391429025e+00 -8.731965681604821894e-01 1.138934144938632764e+00 1.370792528826887506e-02 -8.928955896235950263e-02 -1.692644474553210321e+00 -1.361147789768067051e+00 2.277713816951322523e-01 -5.260199665967847833e-03 1.046021602001348416e+00 1.266015425863590949e+00 -8.262950553558409128e-01 4.360373494456892818e-03 -1.110992879997597216e+00 -1.260270303206401765e+00 3.929185068517530022e-01 -1.186822432617620597e-02 1.449038293063757699e-01 -3.775986091198943462e-01 -1.014408146456571291e+00 -1.053406173549633340e-01 -6.523430837336360311e-01 -1.526047425956614800e-01 -6.259398401728106798e-01 -6.917896174570813128e-02 6.788268172587377247e-01 5.379225634039410675e-01 2.030804547585454145e+00 -6.705019743013751476e-01 1.066922927791015496e+00 -1.244140366688970323e+00 2.944733436144736372e-01 -8.755611383429392491e-01 1.105105757613299655e+00 -5.510221188894985911e-01 -2.047766904951067612e+00 5.722937795138274275e-01 -1.756953932953576880e-01 -1.825951997097274626e+00 6.100850683974572419e-01 1.622039223533978891e+00 2.040203353602374758e-01 1.534055735469562309e+00 8.308953628322938156e-01 8.569466240181618233e-02 7.820255656491201801e-01 6.042520069290472362e-01 -1.769621155631196707e+00 1.053831022674611428e-01 -1.947044899716273980e-01 5.238212801404799057e-01 5.121591639625011627e-01 -1.196015395461061059e+00 -2.375446600885954940e+00 -1.319901187915310858e+00 -4.358203183051782004e-01 1.145203571203473603e+00 -3.595709053497660457e-01 4.668659952777807209e-01 -1.493901536541770714e-01 -1.594191695726409064e-01 2.557917581168068222e-01 -5.085171535318682157e-01 4.025648030508615083e-01 -4.502992992658646498e-01 -1.585323933824441256e-01 1.806024958444104378e+00 -6.100279399437245204e-02 5.247380874550459096e-01 -7.562396489259829435e-01 2.821788815911600509e-02 -3.296335381601732673e-01 1.311483138553283023e+00 9.010798145149510052e-01 -1.309396736638259728e+00 4.054933029052485427e-01 1.462336546153619743e+00 -3.429262128526409659e-01 3.715776931928743143e-01 4.345577507022216901e-01 5.924167722696013216e-01 -1.697457618789355305e-01 -1.098451489614648280e-01 1.393457797361162154e+00 -6.616838174274841666e-02 -1.114048995494634209e+00 -1.109485557884080542e+00 -7.773943178690635447e-01 -1.182700655103809950e+00 -2.312085903202011072e-01 7.796216514238011319e-01 4.556808150580701211e-01 -9.922991630530429985e-01 3.781093736435968689e-01 1.132693546338140012e+00 2.396844451249935948e-01 -1.257319506402760689e+00 -9.722524772733862619e-01 -1.061427566139257594e+00 6.445554391605146788e-03 2.169766483554079126e-02 1.723381345651461838e-01 8.790558615581787194e-01 -6.378187198632797594e-01 -5.155120121852839743e-01 -1.320696174448377169e+00 -1.487188722814525299e+00 2.258198070336840946e-01 5.797186546368342519e-01 4.509603851444162204e-01 8.042626251546612925e-01 1.146010407671981479e+00 -3.492302275782415144e-01 1.868360822504057939e-01 -1.014279433302492262e+00 -1.011709181951089720e+00 1.408563307727238367e+00 -7.338784149152930425e-01 6.551564510534310659e-02 -2.431050636955737476e-01 -6.986468867071750077e-01 -4.167894068924559714e-01 4.857050573971377072e-01 4.369312042497228710e-01 1.096941882081450714e+00 -3.016473534496820208e-01 -1.985600902873928097e+00 3.811551894795057321e-02 2.444611139081452611e-01 5.202464042174885783e-01 -1.638573379223799309e+00 1.081237318606455555e-01 -1.369539072612979469e+00 3.837345263943421902e-01 1.701059934412556318e+00 -1.871371771442027043e+00 1.540683063944225495e+00 -2.535253959596608930e-01 2.232801928442138983e+00 6.980939640764260989e-01 1.112750866606716654e-01 1.639501265868251512e+00 1.183221874528732176e+00 -1.115486871108894551e+00 -1.218118434812747619e+00 -5.464802547615028594e-01 1.033692721670169012e+00 -1.028883254951519222e+00 -2.986235905743600538e-01 1.748482625273850122e+00 -1.598994681184713329e+00 -8.562763189561141408e-02 1.502221257733233895e+00 -9.646868752902656441e-01 -1.293207063640717136e+00 -2.685435036418841737e-01 4.689417791651078748e-01 -1.557828719831138242e+00 3.530712221861537214e-01 -3.935470712363605128e-01 5.508171838767140782e-01 -9.557266188892435954e-01 2.399694416006926123e-01 -1.618897394979146975e+00 -1.096770897057601113e+00 -1.608260471371611988e+00 7.406884929532088213e-01 3.034722136000777559e-01 8.745027493875227043e-01 -9.979270440015725052e-01 1.592219517293419762e-01 -1.846792517416913360e-01 -3.649438244836546996e-01 -1.989906509257349576e+00 3.916224982401204646e-01 1.253013797076491631e+00 4.217070430192291774e-01 5.376647140344031905e-01 -5.008369078760804838e-01 -1.798766366784374071e+00 2.501112222939657070e-01 -2.828963201753347256e-01 -1.257169986575361387e+00 -6.353543826404444150e-01 -1.898790311160818423e+00 -4.482274436720203037e-02 7.564416204200116178e-01 -1.399316159429913276e+00 1.035139496898531963e-01 2.568238197085234376e+00 1.518183393006609649e-01 1.923435567942586022e-01 2.784731623191569749e-01 6.129840925155728426e-01 -7.700113962348618113e-01 6.668813041203376368e-01 -6.347697950879771511e-02 1.016754315807243403e+00 3.042522703242705462e-01 4.250914191783116691e-01 -1.601942849646307732e+00 -2.506488709070501031e+00 1.397839135947958500e+00 8.683519641066814176e-02 -2.217421024022583342e+00 -1.168541603961927633e+00 3.914089193598845884e-01 8.703229556745291084e-01 -1.210414880502460377e+00 -1.246464110119070767e+00 -5.284962358819697004e-01 -2.328862665224782080e-01 -9.951797874193715199e-01 8.514193261403353308e-01 -1.073245153769085025e+00 -1.451329930037383420e+00 1.399426850921539289e+00 6.133343447150939598e-01 1.136072644803094667e+00 -2.006909524354040464e+00 -8.697615873291535404e-01 8.553774840856541717e-01 1.593886150181192285e+00 -1.259714969780826588e-01 -2.605456071917764405e-01 -1.207912862201772741e+00 1.862944598582481959e+00 -6.305166666895329897e-01 6.865942825832933583e-01 -1.010788893732499361e+00 2.405273808601196883e+00 1.586507787231374644e+00 1.039064362365804683e+00 1.963572178854962491e+00 2.494271201894847634e-01 -5.984502827516001711e-01 -1.306816148808624678e-01 1.828213903327880585e+00 -1.486209202699209753e+00 -5.582729263463666325e-02 -1.320018449691665152e+00 1.109376442650846784e+00 5.356187591959900018e-01 -7.079722872369326181e-01 -1.598447466342924450e+00 -9.843819831686090316e-01 -9.406773940862626082e-01 5.183535641734841048e-01 5.230722955077204972e-01 7.598935336694888631e-01 7.429906737010038009e-01 3.204062571464383891e-01 -3.338837589929942451e-03 1.506922572962708928e+00 -1.023723294985108723e+00 1.144974362096305764e+00 6.929675031623592218e-01 -7.839573317215492443e-01 -1.336418672997136403e-01 5.052888399143046216e-01 -1.691769892951696441e+00 -4.247581911754839123e-01 -6.868995268391697717e-01 4.480373325536660678e-01 1.851172703718407364e+00 1.168890595930049681e-01 -5.102676563292442014e-01 8.789597714313947263e-02 -3.227338820050310586e-01 6.580277398753145990e-01 7.539641710254417761e-01 -4.362221086964620520e-01 -2.792744728751991867e-01 6.937187235438675437e-01 4.655991609302840284e-01 1.227784017729435462e+00 -6.182411668440491725e-01 1.279177997554241442e+00 -2.037778916822267083e-01 -1.120898324362417764e+00 -8.432508750904443851e-01 1.066538050660136294e+00 4.870757902463463962e-01 -2.303841968672593332e-01 4.690739787972995067e-01 -8.134293885322078088e-01 -9.843353743849909965e-02 -3.393217372248852892e-01 4.554060677895953591e-01 6.055153425138878331e-01 2.406435888625321873e+00 -2.370957115308477414e-01 1.606507639227162387e-01 9.450707245772751453e-01 1.152250328863880791e+00 4.805159258342662776e-01 -5.081569145622700789e-01 8.407902581601246483e-01 1.329979834610709233e+00 -4.223072560023756195e-01 1.819162552497765484e+00 1.190339629135474198e+00 1.892515374725665667e-01 1.449351441268422080e+00 -8.304010031743020992e-01 -1.863638627625194166e+00 9.860428734230638481e-01 -1.125012845551548679e+00 3.555620494727309011e-01 7.867144383265649299e-02 -7.760012131133282587e-01 3.128250835840660216e-01 3.001120651641981385e-01 -1.631000015634809230e-01 2.553726376098594542e-01 -4.043553301072494444e-01 -4.350377763761724137e-01 -2.051130144759717167e-01 1.216683252875608190e+00 7.548508316939598339e-01 -1.065279601612705740e+00 -1.909699837427079938e+00 -1.585388959458566838e+00 1.178266409880651955e-01 -6.448929896698186726e-01 -9.191098369701241610e-01 1.118674925270479514e+00 -1.375892954049415584e+00 -9.692168763483569593e-01 -1.112117566261932256e+00 1.668730396383206194e-01 -1.869431316512089603e-01 1.303869613966410990e+00 -2.935507944503071287e-01 -4.925876335998615185e-01 7.328716262200080100e-01 -1.409358446533009179e-01 5.007262224211118662e-01 3.222980663996516948e-01 4.615660934504017821e-01 2.208968253648742053e+00 -7.834990092088637281e-01 -1.861477485192797321e-01 1.142972621749929751e-01 -5.744991387239880565e-01 -7.620607750390639978e-01 8.734181030144142488e-01 -3.766425958646039684e-01 -1.553359244862617672e-01 -1.640729648744874813e+00 1.922246579925262822e+00 -9.604880408516173196e-01 -9.389122809260301850e-01 -1.136320063364135935e+00 2.258687730920479197e-01 2.098699916646804109e+00 8.124676115432026557e-02 2.905846350907126951e-01 4.682991425244859562e-01 1.226563682015200246e-01 -4.122691396979841771e-01 -1.033480772924900259e+00 -9.067516858531737833e-01 -3.566933093757116979e-01 1.674115539604012493e-02 -1.181499413646430185e-01 8.544656968157600119e-01 7.274648357073826288e-01 9.425690690497895430e-01 1.735740911825936594e+00 -3.971283942694873170e-01 3.835524044109896447e-01 9.367169744205183779e-01 1.086009070270002930e+00 2.433223543573969638e-01 2.690250825175873661e+00 -8.178323078152413550e-02 -6.569666563771815460e-01 -9.074575466328139717e-01 1.034351058814106050e+00 -8.425806584179191816e-01 7.122396488188091901e-01 -1.270039414761714891e+00 -1.790773537986471542e+00 -6.390596013744646031e-01 3.138576251611580048e-01 -2.692815034837088284e+00 -6.773093030343810828e-01 -1.869984582876237811e+00 -7.837374819266398895e-02 4.654334332552689246e-01 4.479533191939729098e-01 6.545154549571168268e-01 -6.213371203332829218e-01 8.841129091277820651e-01 -2.299547933208430650e-01 2.757364600348932160e-01 -2.088061787442043737e-01 6.328043897806010509e-01 -6.785675464461219386e-01 -1.095159009061825728e+00 -4.923948989126392117e-02 3.478583608465508625e-01 8.586113921023510454e-01 -1.382095287462672406e+00 1.479745660488376746e+00 -2.062965122231387838e+00 3.283498098078656557e-01 -9.496561780542037701e-01 -2.330196363942395321e-01 -1.710107141001472320e-01 1.032963094813590388e+00 -1.051777273024759873e+00 1.821587212342292039e+00 -4.902905925495457673e-01 -9.776558045805259223e-01 8.033532556542147818e-01 -6.835102532258957586e-01 -7.559977123352992212e-01 1.281153865057336194e+00 -8.669188332969731681e-01 4.762141764743199612e-01 1.822988093045458668e-01 1.649430974781503911e+00 5.059017696082396265e-01 -1.993307036069796645e+00 -1.067435184277611970e+00 -8.975788620837069631e-01 5.559094901626687735e-01 7.194209370799297121e-01 1.874845248403598674e+00 -1.674637803998597629e-01 9.978024932721093476e-01 9.053304045589422727e-03 1.935628284722770709e-01 5.980469539037353011e-01 -7.046740990145849981e-01 8.772184657260742036e-01 -1.384738628177535902e-01 1.139873950970374805e+00 -1.409960894972762113e-01 3.888079099973190678e-01 2.282659371207267085e-02 3.108369261938054851e-01 1.528750537790272632e-02 5.067277365832324465e-01 -1.286860817160188741e+00 3.391267216773883764e+00 5.562004337951915733e-01 -8.242812281383509188e-01 -4.491374608392825207e-01 1.398980878552430474e+00 9.181933335862475509e-01 -7.202198450398272778e-02 1.120027458990585867e+00 8.792341394079318251e-01 5.114583545069448789e-01 -3.153511038084423901e-01 -2.018867468561161171e+00 4.002537150510060426e-01 -8.990849385308183894e-01 -5.039412990140593740e-01 2.182451757675129556e-01 -7.958283412371910392e-01 -1.760075997936507708e-01 -1.037961771591189741e+00 2.467226140133194079e+00 1.310449840930245413e+00 1.306545234114007359e+00 -8.002095818849896958e-01 -3.161780287182556354e-02 -1.144501202360606040e+00 -1.033429274282829241e-01 -3.675962641271432463e-01 -4.014348638992903950e-01 1.177024725727393861e-01 -5.123538196493915287e-01 -7.547940026366798394e-01 8.999058072618421056e-01 -9.150036080114948289e-01 1.411466961325250180e+00 -1.812779278872825584e-01 -1.582926666654624004e+00 7.491102635209643049e-03 8.894292140829934690e-01 6.275994022067551414e-01 -1.460186543518326108e+00 -5.319734973034141445e-01 -1.375103517844570744e+00 -1.484570962250279180e+00 3.733098713092132259e-01 4.838629430247903818e-01 1.261338078126003959e+00 1.139302450485143670e+00 -6.981462109095961655e-01 1.946501420502075641e+00 1.018691657071980172e+00 6.667750902056767126e-01 1.278290979504869584e+00 3.741384073653791220e-01 6.878827282251723796e-01 1.681435745291336659e+00 6.166201237992733342e-01 3.550677075340668565e-01 1.070474764756490726e+00 -7.488511443617231755e-01 -1.299021041533237719e+00 1.814085945585107273e+00 2.394841762172713384e+00 -5.700831244694484212e-01 -1.647126287380274334e+00 1.856687790418627415e+00 7.091571584628343361e-01 -6.758387037338382530e-01 5.508711006815403266e-01 -6.399659497454750490e-01 2.387217314031030435e-01 2.471435107358943561e+00 -1.122305090144133821e+00 -6.062561363760038402e-01 -1.578394406478802914e+00 2.237489416765817141e-01 2.803251056480431380e+00 -8.276364007268889322e-01 -9.333107746665545434e-01 -3.177327977456216312e-01 1.118866926658057884e-02 -6.191859280550490174e-01 8.843275434837859494e-01 1.457081856910355522e-01 1.355738193714012718e+00 7.683694001982622757e-01 -1.836096825007760835e-01 9.932712801731685692e-02 8.754058335703263083e-01 -6.089454260678969222e-01 5.757433548063364270e-01 2.578106648056012196e-01 -9.672274411831824903e-01 -3.110950384098197241e-01 2.558436858144649273e-01 1.665228922249652466e-01 1.538201788811532911e-01 1.062785319956870866e+00 -1.432030670055867150e-01 1.557327493963517051e-01 -9.229264857867853777e-01 8.911038764773929755e-01 -1.765819336149985208e-01 1.346862733409755597e+00 5.237634184992774333e-01 -9.996024757490551416e-01 -1.066945840904924558e-01 4.173067062733172294e-01 8.188976685780553488e-01 1.700550321651806529e+00 2.068442623017030524e+00 -6.001415071916958999e-01 2.569285827781500497e+00 -5.431296767637134870e-01 -7.126325438949263624e-01 4.292623729597070392e-01 3.273428367054397103e+00 3.424172920332259618e-01 6.594665663691379187e-01 8.913651826802365674e-01 1.936090873189100225e-01 -5.705767916793061945e-01 -1.162743706727710880e+00 -9.198554303952247713e-01 9.668816183096513583e-01 8.082645958020735488e-01 -4.330529222699500691e-01 4.576588011485847041e-01 5.605623134526099838e-01 2.147305025243710086e-01 3.800365626661764140e-02 2.051224811909709012e-01 -4.427278880210150924e-01 2.795077201423128987e-01 7.872543025651331794e-01 -9.022411414949014219e-01 -1.074153516834876143e+00 -1.122458535262599755e+00 2.030348469331816619e-01 7.395086368010649336e-01 1.589428092638071943e+00 -2.982720227065051577e-01 1.946391211715376768e+00 1.315174872225245650e+00 1.018583644356657159e+00 -1.968583354945859509e-01 3.053037849606569584e-02 7.817924089738034210e-01 -1.166681963053975757e+00 1.230289695052221077e+00 9.392161057316622541e-01 5.276556248471307997e-01 -1.505075154573830565e+00 -2.611703816923650195e-02 3.283457013064980945e-01 -1.759817001755799026e+00 -1.764432158248651294e+00 -1.103625611294704267e+00 -2.514547029180643212e-01 2.291063919191697607e-01 -1.588414982284334753e+00 4.233423924736127719e-01 -1.248376057388937976e+00 4.476658744847519800e-01 4.719181933428356346e-01 6.240652129894437294e-01 -3.575375399651626873e-01 -7.104948849927551491e-01 7.810718916029209258e-02 -4.984240603119626245e-01 9.686048822906840883e-01 -1.188723422384197342e-01 1.127617284450955326e+00 -3.359940612464015208e-01 -1.368802881471868016e+00 4.571846049701180914e-01 -9.471563071244482046e-01 -1.180185863636811439e+00 -9.658039656128887540e-02 -1.474659107827650806e-01 -7.393249031646617064e-01 -1.255500087486526972e+00 1.622021334868192888e+00 3.488345428098239553e-01 9.437839715587290623e-01 -1.281319697690850579e-01 1.737557449010589464e-02 2.797107585308650224e-01 3.888699402048097498e-01 -4.064300420454383111e-01 4.995609428141866148e-01 -1.127014363515608519e-01 -5.983956343499818864e-01 -2.089744842668035840e+00 5.628048072071025754e-01 -2.271671774803205590e+00 -8.530105530937134306e-01 -1.130447401440073385e-01 2.077698244578297659e-01 6.316340802021211953e-01 -2.551091162356895481e-01 1.683146950102620554e-01 8.427463205671391622e-01 5.140385338523957293e-01 1.450781156321952148e+00 -6.729696032352663337e-01 -2.340949351816475232e+00 8.842696736830730764e-01 2.299862808293848537e-01 -1.152790749513035395e+00 -1.174705824121860864e+00 5.241416308529089907e-01 -1.730337309748897878e+00 9.757877018222499421e-01 1.799806226193821246e+00 -7.346398260020319260e-01 -9.655920253378010853e-01 -4.099460196319427152e-01 -1.009766000137427566e+00 1.932575167462380561e+00 -2.758200739936724766e-01 1.713544223117049903e+00 -5.370140265163161342e-01 2.778868018570861409e+00 7.804372233436669415e-01 -2.040157677049125873e+00 -8.452630441284242346e-02 1.480652886595312134e+00 -2.960838037844274601e-02 9.620665633860512322e-01 3.532892951242984081e-01 -1.503136322102532896e-01 1.050800163133915222e+00 -9.050132744446091893e-02 -1.510869869929192033e+00 -4.585124315563848252e-01 4.834858340104199459e-01 -3.686474588313439327e+00 8.897395333147130048e-01 6.535439629319650390e-01 2.179950779721575582e+00 1.158298498263110154e+00 -3.866701254000777799e-01 6.009580228954807257e-01 8.829411579073804806e-01 5.649140357637613130e-01 -3.963432696541690503e-01 -1.574376656451153877e+00 4.568961555644995287e-01 -9.914687848865055830e-01 5.120841223319665125e-02 9.419249465908661190e-01 -2.352902125562622571e-01 -2.708952862648942528e+00 4.144361865667066380e-02 4.071717772785571898e-01 -1.175164952690004871e-01 8.012870220208664351e-01 1.477700533513381653e-01 -8.816528937253408360e-01 5.797584568181524123e-01 -8.154007982515952824e-01 1.226834099200732053e+00 1.181215808915770493e+00 -9.083008339157502276e-01 -1.448803325252310537e-01 -4.363207574305704717e-01 -7.597855673641793484e-01 -1.061066386996232902e+00 -2.386252288364155288e-02 3.252059507996535870e-01 -9.405297400398535679e-01 -1.900895148765519682e+00 2.444372288756556100e-01 -4.161156637034609806e-01 1.043987594164175192e+00 1.386166088316767464e+00 -8.251505316521073885e-01 -9.689863313961466496e-01 4.676064614713883461e-01 -1.350064507876480024e-01 1.702852843029120378e-01 -1.126480706273746302e+00 1.192082967102445074e-01 -9.252713914166071918e-01 -9.402830649845972388e-01 -1.045658738774865482e+00 -1.103557843728780963e+00 -4.750655552438723950e-01 -1.320191383828928366e-01 -1.466233075676213193e+00 -3.198837021255656055e-01 1.102112816304597009e+00 6.354717698932252912e-01 1.628231177769649651e+00 9.644568770980468386e-01 -3.724472794295155542e-01 -8.180433751512715679e-01 -1.413476870120005391e-01 -6.673615717940282188e-01 -9.859256893297775326e-01 -6.384766548609964731e-01 -2.784704770697118414e-01 1.110759413069882573e+00 6.290756385107606485e-01 1.029988654899535838e+00 -3.553162676876690518e-01 -8.163840148765002525e-01 -3.615725941261923593e-01 -8.216941994511115510e-01 -6.953618959800728083e-01 -9.308505174158722140e-01 2.577186069127359036e-01 -8.615759554285383759e-01 -4.858998262327052786e-01 1.618128849492634913e-01 -1.162670315553344103e-01 7.723849305653640585e-02 3.309378306884775967e-01 1.146091897970410889e+00 -2.090033289494330759e-01 -2.825121486015702565e-01 1.142871079800192202e+00 -1.062690213514893012e-01 -2.442069674075108832e-01 2.198928028894998055e-01 6.565806417490168689e-01 2.424166476015727698e-02 -1.623298788210017385e+00 -5.940636197026369913e-01 -1.134906943217036446e+00 -1.248624884827458509e-01 1.294943572884619032e+00 1.409404631808406139e+00 -1.546923670327486455e+00 -1.281562153438894347e+00 1.365564421412416740e+00 3.635077549511484540e-01 1.653723179827194800e-01 -1.859385446918019325e-01 -5.317634012967391577e-01 -1.399570644663811647e+00 1.213576142734791752e+00 -2.305450147076197887e+00 8.565343401357469189e-01 -1.852586228272416591e+00 5.329170457715930453e-01 3.970334818301256979e-02 -1.192603648569104502e+00 -1.219014705223242068e+00 1.375092936236034014e+00 1.967624752466704541e-01 4.768592316845473023e-01 -7.938444776184744311e-01 1.834366267244366577e+00 1.198464446763499058e+00 6.641420871079136701e-01 9.344238929419431683e-01 4.801233291270844417e-01 -1.222325931676082833e+00 1.004573686476883276e+00 6.525609429780626636e-02 6.626149556925833295e-01 -3.738309573133472563e-01 5.303065545151055549e-01 -1.656586390700161893e+00 6.745276084345507295e-01 1.151642573401998382e+00 1.649072066029260819e+00 -6.268350708828102080e-02 3.051365400178127629e-01 1.468031197521725006e-01 -7.389863776768458292e-01 -2.474404158028451928e+00 1.425245900634271923e+00 1.268883723035927336e+00 2.213439733447693791e-01 -1.419869965451220351e+00 -1.597092528122210586e+00 -1.540747715506284865e-01 -1.684730427887692894e+00 -1.165393116415084140e+00 -2.080104576857465304e+00 1.538798340093516348e+00 -3.228484024090563231e-01 -2.185609741501949033e-01 1.095702156878171740e+00 5.598195809093903241e-01 -2.565432245045691784e-01 -1.821540943137750279e+00 -1.632983303564126132e+00 -1.149430368633766464e-01 7.081348783064901620e-02 -2.356027256247547608e-02 -1.605832022464081243e-01 1.073853520252636029e+00 -6.295040555975003338e-01 -4.481134187282853065e-01 -1.442281193024631092e+00 -1.600546642118324980e+00 -3.574747388870815334e-01 5.388905927422256159e-01 9.340408925985461686e-01 2.163914073139746597e-01 -9.589043348343773143e-02 5.884104069218115685e-01 -1.461313133585034618e-01 -2.514136817721428496e-01 1.335274562041376845e+00 -9.048035626737817028e-01 -2.844351268925981446e-01 -4.964706069865546523e-01 -1.494538851187775741e+00 1.441189404976659594e+00 1.361350173093592852e+00 4.680990749699449616e-01 -1.425616541507025214e+00 1.655062174906137606e+00 1.296864465122232080e+00 3.106137613182827217e-01 -2.286935088977485875e-01 -8.086518258120014568e-01 -2.223101497738560806e+00 6.115541926554227681e-01 -8.320189268645691305e-01 8.173484761095680673e-01 3.413168392462356260e-01 -1.238170157630062107e+00 2.420464080674696206e+00 1.189208926437168856e-01 -6.583208541663027047e-01 -6.475313585121378335e-02 -3.060320294664875540e-01 9.712843787424004782e-01 6.477467612442416867e-01 -2.692029256406823778e-01 -1.280790865441410631e+00 2.877788038158470840e-01 -8.894618803842289090e-01 3.767226070939875271e-01 -8.996252795026180027e-02 -9.017691458911257785e-01 1.602763562652694151e+00 1.505709281630772445e+00 7.555196932008073629e-01 -1.527665594377030978e+00 1.267185264860428928e+00 -5.808800518990363537e-01 4.028289562915023936e-01 8.448058709360054541e-01 3.553979832229772207e-01 5.829021015063061695e-01 -1.006717457485108547e+00 5.779577774595792139e-01 -8.948989926718127486e-02 -1.303047257237338830e+00 -2.878059512666386044e-01 6.167978860626441850e-01 -1.957817573003609590e-01 -9.445012146329703207e-01 1.666162397755145963e-01 1.294567302032742173e+00 5.625479325356681493e-01 -9.149721548394355863e-02 -2.872026030998799495e+00 1.237304344258271849e+00 1.505117273613163498e+00 -1.886867508652541603e-01 1.443428934260370111e-01 7.899244513387663202e-01 1.498135754356577642e+00 -6.465793936247723472e-01 -6.059719328435506647e-01 -1.869658899055230084e+00 -2.723142866352458391e+00 -2.831123028623914184e-01 7.120400804546329621e-01 -4.846153347212749929e-01 -4.312045231447548255e-01 -5.206014120210077367e-01 7.500104399392988341e-01 -6.225594056994115250e-02 1.220699249643475148e-01 2.240827821350585836e-01 -2.624135673614129763e-02 1.568054575238643444e+00 8.826346344737694416e-01 -2.814539979521613056e-01 -1.269614743086354691e+00 2.446783403845606553e-01 -1.227345320675458540e+00 5.381892570169783951e-01 -9.971878801992560826e-01 -8.100297865193372138e-01 -4.550565028676238355e-01 -1.577363547445624237e+00 2.018823033261754607e-01 -8.241575774198625082e-01 1.764585434464888136e-01 -1.564931796916120721e+00 -6.482899240125177265e-01 2.229073574870207020e-01 -6.629778638907361799e-02 3.237098333857089671e-01 2.888561094424963116e+00 2.778246010326976823e-01 2.088909910470304165e+00 -8.629072634298412536e-01 -1.072500247656075656e+00 2.501542256366651173e-01 -3.153782038293070911e-03 -2.905053833911794281e-01 -1.804956710564407540e+00 6.890369144992178896e-01 1.410339284663015835e+00 1.660880175297405614e+00 1.417917018241383331e-01 2.093808327689523630e-01 3.259278880581617521e-01 -6.674065114333599391e-01 6.687012645648258979e-02 2.526612280512003372e-01 4.767625665546161295e-01 3.648994925834193603e-01 -1.202714263966076613e+00 -1.343596808643210405e+00 -9.371408626903646732e-01 -1.263537244825764017e+00 -5.954007976287231108e-01 -4.228816445461140439e-01 6.318954524294522201e-01 5.208017793645195459e-01 -6.524364591088096521e-01 1.028769835147510525e+00 2.339623987206259637e-01 2.690175609313589788e+00 -4.926349373850700264e-01 -1.703056697557772670e-01 -1.354727855460757802e+00 1.967880500389994181e+00 -8.494868270612841998e-01 2.245119919402677189e-01 -1.027192237240166506e+00 6.084388666929378964e-01 4.080268127224633279e-01 2.342131990385875717e+00 1.734384786749432750e-01 -1.314673610041165785e+00 2.329971146856469666e+00 1.890874354435019278e-01 -4.631073075064748856e-01 -5.137211346140093671e-01 7.151432291819034281e-01 5.155661388463510519e-01 6.456703419841116620e-01 3.072467481859592731e+00 4.505639685887306567e-01 6.106275220105052970e-01 -2.507531911957481263e-01 -1.314343836808390571e-02 -5.166584842858158444e-01 -2.266572942066181484e-01 1.407344594266093596e+00 -1.222413825356146955e+00 -6.077142537117586896e-01 1.356830499088248043e+00 -1.253316786163067409e+00 5.296746085228944967e-01 2.346120578538848644e-01 -9.026240499259956251e-02 -1.410373679283785098e+00 -9.748374522830378641e-01 -1.375285937308837081e+00 -1.406438097168803691e-01 -1.134463079442594058e+00 9.735355209585720981e-01 -1.113596513279807798e+00 4.919625997110982363e-02 2.079818504697083237e-01 9.027555191966638581e-01 7.126001605857330556e-01 1.842562338342680905e-01 6.902144740995617977e-02 -3.639065361730198234e-01 -9.246582921865815763e-01 8.574648077369238786e-02 1.378939429483907686e+00 5.260588661536035326e-01 -3.307239709309926085e-02 -3.120962898859229173e-01 1.148252429026757060e+00 3.877386778013756086e-01 -3.376168352066172829e-01 3.891503727943416147e-01 4.014864661639409582e-01 4.663126305751373879e-01 4.146790909599254449e-01 -1.478721154124361892e+00 1.957783298995259547e-01 8.023109858973287434e-01 1.403750228489930307e-01 -3.760248633870881818e-01 5.134249108386886862e-01 -7.538698715440194098e-01 6.213437380453812331e-01 2.767163625140824923e-01 -1.076140999308968560e+00 1.014470674486533275e+00 1.285433601053210910e-02 -4.069949842732273892e-01 -6.072225370051506088e-01 -4.038530021079166921e-01 -1.342431319430887671e+00 8.703318907961976603e-01 -9.526231009177266174e-01 3.185257804518826230e-01 1.674105552366975891e+00 -4.798635391383141435e-01 6.499266163555666997e-01 1.436604630468798716e+00 1.799224959344371877e+00 1.421604292461842833e+00 2.384981881289091055e-01 -5.794742392533118736e-01 -4.819183484515408566e-01 5.173073904957247171e-01 -2.139899455865026834e+00 -2.015139355913036834e+00 1.733855710704895192e-01 8.762531915619320433e-01 -3.102051619649976999e+00 -2.698125447867149584e-01 9.852653197332791324e-01 -1.032852316747592480e+00 -6.726001174455883969e-02 -1.804215235731519706e-01 6.418338438764177312e-01 1.976596989340749788e+00 2.845771085548471913e-01 -3.428470715869128549e-01 -2.360506247822426573e+00 -6.118329468678430638e-01 -7.173836444848666893e-01 7.401930486940944132e-02 1.538012290224700207e+00 -9.318134860940925357e-01 6.518395541427093320e-01 9.765224238186000216e-02 -1.978976631376234141e-01 -1.492859280979834447e+00 -1.092921496727712549e+00 -6.681205840450851197e-01 9.198522291647917015e-01 -4.793833419740600732e-01 6.665171764556764300e-01 2.174961795596130010e+00 -3.714165008582583360e-01 2.865520010668781037e+00 -4.823014508657489374e-01 -1.008484418387683768e+00 -6.434045442738162146e-01 2.501086624798764396e-03 1.272247718229974289e+00 -4.141575566230579902e-02 -1.207822690515539144e+00 -1.533357029065550492e+00 5.040396261889042995e-01 -1.413763021709063816e-01 -4.730745305080710783e-02 1.861671906319631642e+00 6.317883478314099965e-02 -2.831318540281563823e-01 5.610891441036180982e-01 -4.415573510525999668e-01 1.781248319395789537e-01 -2.495917707035295863e-02 1.528960238927741244e-01 1.326175689356801968e+00 -4.675498856034011053e-01 4.270159972267663084e-01 -1.386314257028864239e+00 -2.387408602016976786e-02 4.857872852278614650e-01 3.587408637221394248e-01 -1.001142485089699052e+00 -3.377042582578533292e-01 -8.539193667844082736e-01 5.564273689661848321e-01 1.403738507640337196e-01 -1.220104838745938558e+00 -9.516751452088597629e-01 1.812204789206856292e-01 -1.746305409552134646e-01 -1.208601375946736889e+00 -3.708036941793971808e-01 -5.608390361300846089e-02 1.485741840017043458e+00 -5.513292299460014201e-01 1.001509755542902003e+00 -9.772659331461228116e-02 -2.549672539395537285e+00 9.528693225275779166e-02 9.530669729151942660e-01 -3.503996537142555212e-01 -1.233061116526945611e+00 -1.157222850721629559e+00 4.776651533523314751e-03 -4.746321789747163233e-01 7.440203142057757457e-01 6.328389288852224182e-01 -2.548486453047026368e-01 1.460320887024139369e-01 4.681944038060908975e-01 1.757120501360370790e+00 1.560864778422878851e+00 1.743615401295937728e+00 -1.565305248035085306e+00 2.696450461037717794e+00 -1.085065828916879305e+00 2.538450766626009769e-01 2.762461653944905393e+00 6.027808327341654254e-02 -1.245527276627385715e+00 -2.407962925175005653e-01 4.220672322714981439e-02 -1.884380812931734650e-01 -1.056454426148462300e+00 -6.458752460607489199e-02 1.119783793877361822e+00 -1.031385786938166849e+00 2.418837121167929372e+00 -1.068570515111423758e+00 -3.988609208765643288e-01 6.616135897372278640e-02 -1.019186694000990379e+00 -2.936017909115551383e-01 3.102618696461655404e-02 1.194097199396131792e+00 -1.095986944673628560e+00 7.056517378670652541e-01 1.373134892925234274e+00 4.613789945587614127e-01 -1.825507168010006565e-01 4.666594955057901672e-01 4.018106816303138040e-01 5.052580824808835525e-01 1.134936564030952111e+00 -1.568408703476512400e+00 1.154453494880760100e+00 3.112736695592511760e-01 -4.069212045736389505e-01 -8.881125900686498431e-01 -4.745093114866865136e-01 -3.630092964040987358e-01 -8.624498833342518767e-01 2.889437214433247525e-01 2.217006754488004272e-01 9.808474645330559349e-01 -1.108513058790984829e+00 -1.215123713103001712e+00 -1.525291768779763468e-01 -3.648204619648278690e-01 8.359353488493824480e-02 2.641645023217522592e-01 -1.635990848104759809e+00 -1.889696757499770008e-01 -9.147903570716838795e-01 -2.111466577467402406e+00 -7.253258673146597557e-01 -8.960920932676178507e-01 7.584029759096175272e-02 4.624857294047872713e-01 6.796151829137287992e-01 2.894831746659168203e+00 1.660323496923070463e+00 2.706421935201704376e-01 -5.740824688269634546e-01 -6.366174226736539543e-01 1.414087085651518083e-01 -1.864549230221689557e-01 2.291940812451956702e-02 1.307971287976655406e+00 1.341456440446658460e+00 3.363280839598086630e-02 1.136830533004957511e+00 3.849209317044031686e-01 9.643389706280233176e-01 -4.135714580659893835e-01 9.197938357329162873e-01 -3.996238924755765587e-02 1.017141852045274186e+00 6.841348804902087910e-02 1.579867041161413244e-01 -4.514502207744546802e-01 -5.800581065585236340e-01 6.330418871823497717e-01 -1.374525395418064067e+00 -5.308893652861773615e-01 1.037451326018606457e+00 3.147231086215966922e-01 -5.323596250072777369e-01 3.008524794310013170e-02 6.947175937797855916e-01 2.463290720259604105e-01 5.677643176135992453e-01 -3.500875419735902661e-01 -8.382261856417841939e-01 -4.467998323465511429e-02 1.141622619059669441e+00 1.619518863956949661e-01 1.611522911897589894e-01 1.666080990368086490e-01 -9.083231305835687275e-01 -1.021726264728179290e+00 4.697390407502337051e-01 9.514822617081108991e-01 8.669863326284402705e-01 -2.744797767521778842e-01 -5.277555497747316027e-01 -8.736126088894834441e-01 -1.739860056891857631e+00 2.396001570353616106e-01 1.094142404947929359e+00 1.143772172609774929e+00 3.729321539377946637e-01 3.465589014950590935e-02 4.566687051958118193e-01 1.280252011530636169e+00 9.619101814114523474e-01 1.901013417556665974e+00 5.399454854770824319e-01 4.461083526158881041e-01 -4.773502538697014796e-01 -4.112982179979842168e-01 1.319025420720826958e+00 4.530612609962210158e-01 -4.115199760794321926e-02 -7.809297369687606682e-01 1.945169866595665709e-01 9.838479182741974860e-01 -2.258748066294562207e-01 -1.073702822862542039e+00 4.364626130957113825e-01 -1.317488735975352432e+00 5.662919097537428836e-01 2.683813544564559450e-01 -1.982450157261984147e+00 -1.671396312913865145e+00 -4.253276844816809565e-01 6.156423067736389587e-01 -3.138217406913675345e-01 7.873642960037492700e-02 -3.053320435044235004e-01 -2.918663061271045134e+00 2.115648195649121877e-01 1.258853268554730453e+00 -9.966485956341191166e-01 9.927704724553231275e-01 9.974959887118259871e-01 -3.072427969561589922e+00 2.109743319938598205e+00 8.868762925502411409e-01 2.209853424866157004e-02 -8.153824137800087524e-01 -8.078420616251623665e-01 -7.178761308964165533e-01 6.358709175882554243e-01 7.713341344526276622e-01 -2.170797945493853007e-02 -2.115449297794058658e+00 -5.873481691091583246e-01 -2.412868140639459411e-02 -1.897753724174254183e-02 -4.875035786061175380e-01 4.820929835822345688e-01 -1.447440099516857925e-01 -6.309517078722929329e-01 2.387157013878978273e-01 1.094399675103480130e+00 5.269833380812871670e-01 3.856438637591304563e-01 -7.098508106520055039e-01 7.479809734813025468e-01 -1.728132255277382345e+00 1.244730043187643798e+00 1.799009869763075420e+00 -6.240916753358253244e-01 -9.171749089791134679e-01 -8.300813328729432783e-01 -1.209867583948570635e+00 3.532102924349213580e-01 2.675574716279222609e-01 3.069255043566547214e-01 1.072861482230706986e+00 7.696947197167224308e-01 -1.559848065191171473e+00 -2.579712273400711631e-01 6.961299558309483881e-01 1.082183766057494001e+00 9.410284606393427564e-01 -8.086244737264612903e-01 3.045032755916774470e-01 2.632066147284232716e-01 1.846147480574941158e+00 -1.751025053786985808e+00 1.636479754568473277e+00 8.050211168414620477e-01 -7.202441972689641037e-02 -2.092638526810050026e-01 -1.064038927402830570e+00 -1.819277930198017978e+00 -1.326558667958574356e+00 5.146128127251137219e-01 -1.967480739576102922e+00 -1.040437649906068796e+00 -6.862749702179248013e-02 9.437912412922617733e-01 -9.927016911049127423e-02 -6.962722774341572052e-01 -1.511898634481708470e+00 7.108657793629215293e-02 7.097449187891796685e-01 2.337246973805773009e-01 -2.105228140936751535e-01 2.551410871754121179e-01 1.501927711074638738e-01 -5.362913215985904980e-01 -1.564937446524653053e+00 1.740123027837757463e-01 1.243186971507957095e+00 1.196637825085516527e+00 -1.084854392102355236e+00 2.342838462775828301e+00 -6.476014383988832890e-01 3.066503658034960278e-01 -4.328175902194749680e-01 -1.744988920631603546e-01 6.668916219683713731e-01 -7.172468851303703818e-01 -8.052937257515820901e-01 4.733301038869113242e-01 1.570046650536965627e-01 -8.235467246393599616e-01 -1.579205843878887516e-01 -1.846799098703364672e+00 -7.148844510277023723e-01 5.023866090141343443e-02 -1.245844843790153034e+00 -4.998277242204186011e-01 9.144071663145681983e-01 3.263884062453418222e-01 9.979386368602027879e-01 7.293582093186928850e-02 -1.258987923850510171e+00 3.742480212366212089e-01 7.835712346625454128e-01 -1.309870365217979504e+00 4.443202504018298193e-01 -1.159938322999163107e+00 -4.727929077814401193e-01 -1.318383033062183518e+00 -8.494646908022366327e-01 8.124809899146728798e-01 1.911025705082700643e+00 3.515242193550223160e-01 -8.519812045146317736e-01 1.456657064669643287e+00 -2.086844831568627434e+00 -4.347444996887827040e-01 4.920227616888135647e-02 3.384285893409884616e-01 -2.774394715880114659e-01 6.700301494275683056e-02 3.509602399156400154e-01 1.358493669466737941e-01 1.380418846379151798e+00 1.839334650301194252e+00 1.482230076273963748e+00 3.299366609624745927e-01 -3.846524693399698824e-01 -1.280301659246512402e+00 1.012567783823137724e+00 5.626290744182564918e-01 -9.407560738680408319e-01 -5.730483957215248836e-01 1.291778091504146575e+00 1.280410119987172302e-01 5.865688308311496346e-01 -7.423031816910230507e-01 -8.021135575555274344e-02 -5.239096685696430500e-01 6.736555920961257993e-01 1.926439137746236874e+00 1.436004458175581089e+00 3.347370924201765741e-01 -6.716667745075066698e-01 1.214447152084297654e+00 1.917758764507054625e+00 -1.118441206382643438e+00 -3.226693992291960189e-01 2.044505615649090113e-01 3.031438202045092511e-01 1.582832455966732610e+00 -3.721924421074964684e-01 4.210540431920698490e-01 -1.190842895095039378e+00 4.431265544377944177e-01 1.841110566972586349e-01 1.240670978025648186e+00 -3.227679014676123059e-01 3.502746355137261181e-01 9.626616553023441547e-01 2.490410782810020540e-01 -1.332570291561202325e+00 5.432566965307266127e-01 -8.580639450701568194e-01 -3.251044345518673273e-01 1.443662997526907743e-01 2.355380382679408413e+00 2.380114471820141686e-01 -3.048410932297746512e-01 1.594458829206738759e+00 7.742275118437239589e-01 -5.579587122543983729e-02 3.726823215425827396e-01 -8.841842643701385285e-01 1.090317504650526681e+00 -1.713131751505521383e-01 -3.972927398784721897e-01 -1.048749174382400895e+00 1.256479910962646329e+00 -2.712384406671064507e+00 -2.638492052439119773e-01 7.037732399689829513e-03 7.101902113724231080e-01 -1.340025747044280457e+00 4.300895786532884513e-01 -1.134966233748187614e+00 8.915343782551827800e-01 8.163890259438782993e-02 1.063233174982837481e-01 -1.461797692538837623e+00 -3.021835961054280539e-01 1.317589654789959264e+00 -7.931485761420076219e-01 2.913357393597260786e-02 5.781463656902681159e-01 3.854547160575280129e-01 -8.945813064469253506e-01 -1.073549562725853557e+00 4.096436486806796506e-01 4.206465655517830360e-01 6.452587370944091738e-01 -8.726693198143645747e-01 -7.641911429600224404e-01 -3.955917062996305300e-01 6.741801580122920301e-01 1.214850209645924606e+00 1.571574703872022361e-01 -6.456636274277337273e-02 -1.146045407308728947e-01 2.194818363124142913e+00 -1.068817047345600901e+00 2.818025314209857690e-01 -5.879179960984416420e-01 4.188426342017386728e-01 1.634176072623235498e+00 -1.319968565658927506e+00 -2.423400428931643091e+00 -5.712796320078937506e-02 4.160395374085376630e-01 -5.081027123101412579e-01 7.628055745196661297e-01 -5.731865132945215269e-01 2.061192603555323188e+00 -7.866181782793428834e-01 9.124016545541679957e-01 -8.070278165505888612e-01 2.678153198750866659e-01 -1.227137803245679004e+00 -4.040322606579421771e-01 2.716993513945535343e-01 -3.554658217518536500e-01 1.852976050912787276e+00 1.101439034926401384e+00 3.552659450596717394e-01 1.245679600976663803e-01 -1.048364918636527365e+00 -8.794626879033660971e-02 1.121787939023313335e-01 -1.998930841007854897e-01 5.857082708386932568e-01 -1.178087798916316098e+00 1.579114238588078312e+00 -9.822914524784333024e-01 -6.512190991199832135e-01 -9.542034578455100835e-01 -1.238988131712685403e+00 -7.123590313591883216e-01 -4.949677243602573773e-01 -6.009288210804246411e-02 1.663284027495193773e-01 3.397872204750501668e-01 1.210198505047922257e+00 -6.154537548733723940e-01 -1.939913612184285263e-01 -1.190342180806704731e+00 2.513185091867479848e+00 -7.420644938349078845e-02 5.459980167577914711e-01 8.747792540579801823e-01 1.088932881118169771e+00 -2.357049457664058156e+00 7.732845190810687663e-01 -1.225279138747808583e+00 5.450029574918087150e-01 2.932528946947967174e+00 1.451145703924520802e+00 -1.519462085036419552e+00 -8.992328914823465302e-01 2.679850360439942070e-02 -1.126292321912284233e+00 -9.382030048273439782e-01 1.129720456520773464e+00 -9.805253728582337402e-02 -9.602446267698840077e-02 -1.255973403989820714e+00 -1.110813349796034855e+00 -1.288280319103554561e+00 -5.823684280398825353e-01 5.544061517794675042e-01 -3.882350531283094153e-01 8.765242768291221509e-01 -8.371523581064905795e-01 -1.340249438743826405e+00 -1.656490701326625903e+00 -4.183580146889315232e-01 -1.687321285944011873e+00 -5.955108881947241556e-02 -1.364174588186741310e+00 3.099053678304294346e-01 2.274741231202504488e-01 -3.779479148684309897e-01 -6.927009926132327022e-02 -2.759512387632253594e-01 4.959999892668315313e-01 1.194583646851449465e+00 -1.176406563782089743e+00 2.299904908550621033e-02 1.740060392908446163e+00 1.150778142541287075e+00 -8.436211709007146453e-01 7.381241236636506553e-01 1.982163221674559384e-01 -5.723941471178247697e-01 2.230726489395740697e-01 3.838319700604571061e-01 5.434029573622183307e-01 -7.920724353553898478e-02 1.250598688006540893e-01 8.017145571649129110e-01 -1.902527722062285598e+00 3.803893001070396407e-01 5.210279157405478534e-01 1.322644182924244960e-01 1.833020994388546487e+00 7.545775819269033846e-01 -7.259974746491063557e-01 -1.178291638170193140e-01 -1.452865982462752337e+00 7.485558720779019737e-01 -3.693456511702618017e-01 3.870047428170365067e-01 -6.907767484100365563e-01 1.317783473622324009e-01 -1.355072761356532540e+00 7.209483942055462391e-01 2.639191220669270699e+00 -6.611433724730687578e-01 -1.210702546111301903e+00 2.181405715942427992e-01 -7.853912147003143662e-01 1.336664783103122645e+00 -3.276795333664035415e-01 -7.411459801777825485e-02 8.389731865905679653e-01 2.995905766466082643e-01 -2.133714805286779093e-01 -2.763557034320719419e-01 3.767298462943033943e-01 -8.186637734580274328e-01 8.847863808504920213e-02 -1.301210810378806149e-01 7.772012608025158364e-01 -1.057469462199646382e-01 -9.337571475941770782e-02 -1.654066078730383804e+00 2.358378950209215896e-01 3.212602097390561684e-01 -6.031321278646180062e-01 -7.979321062238684537e-01 6.829464495375661137e-01 -1.863893428912957173e+00 1.084758895312108784e+00 -3.793123083428515119e-01 -9.329858751533430805e-01 -1.507210084059334543e+00 -4.123628695641957109e-01 -3.352481279482700249e-01 5.723690617683566684e-01 -1.994181305433565754e+00 1.360092185665570663e-01 1.230905226330494262e+00 7.566189158505889356e-01 6.798124916561382181e-01 -9.948829896403934558e-01 -3.865779972724696645e-01 -1.274987183547917180e+00 -3.353853009909762428e-01 2.646203886792619989e-03 -5.141467489898801091e-01 4.173919627752363803e-01 -4.852831922979321533e-01 -1.183886185188926937e-01 1.273466589893107737e-01 1.407634795533849958e+00 6.344498057698439997e-01 -5.006470164721554816e-01 -4.620587848396857100e-01 1.003920644834451759e+00 -3.256150454510301634e-02 -4.512092391019728588e-01 -1.173061209967034974e-01 1.150559885033493712e+00 4.437489686333798700e-01 -9.938050539516261050e-01 -7.497017330736827079e-01 1.719001656956380963e-01 -7.230501136987570188e-02 6.592256989548649082e-02 5.212593333018923358e-01 1.156864786386588184e+00 -9.022605143206815503e-01 -7.839119885863008452e-01 -7.177021255867527261e-01 4.155833942072862941e-01 8.358357242361948991e-01 -7.244000138609100192e-01 -1.838494266983865533e+00 -2.172838861421692691e+00 7.333631359834464902e-01 -7.048423917254478255e-01 1.376576702346977266e+00 -2.960656179120911835e-01 -8.316613111252449952e-01 -1.023036366648149009e+00 9.602698803286453533e-01 1.155171063861671066e-01 5.841889055746445347e-01 2.125827816542877335e-01 -1.787916466816750427e+00 -1.280354786207393625e+00 -9.489408808337522483e-02 -4.594236846452448009e-01 2.495524148713945123e-01 3.735486225789150239e-01 6.653267442353991701e-01 -2.564687417585874152e-01 -1.866912699986903235e+00 1.015793392289569663e+00 2.235504003206589818e+00 -3.803372946078379946e-01 1.232861807486311106e-01 -8.459997219001404167e-02 -4.192090666520705694e-02 1.050412202769110737e+00 3.508464747574978060e-01 2.891603567433920219e-01 3.760405131674040557e-01 4.726678753014076917e-01 -1.484702401742864053e+00 -1.725245775434059992e+00 -7.531759894040966907e-01 2.999580364545915701e-01 1.122541786728795676e+00 6.917013923896840888e-01 -8.285109603135110135e-01 -1.197853140885172918e+00 4.061771436448183836e-01 7.495931304154784813e-02 -3.749648056292002596e-01 -7.437611651616787833e-01 7.329749403086224246e-01 3.546070312613950892e-01 1.294009639654369881e+00 9.335322058310753235e-01 -1.904039119115667589e+00 -1.289508400458051263e+00 -7.597754435918969707e-01 -7.543327638858795536e-01 3.463426338602701438e-01 -1.499883822425742252e+00 1.744510719892241046e-01 4.394956205499463975e-01 1.775259457670945451e-01 1.076337302287043274e+00 -1.231883300162830208e+00 -1.463089452978734828e+00 1.008670815364683282e+00 2.531833308964420715e-01 9.848850155955717056e-02 -2.092352220532727625e+00 -9.579226992111566918e-01 2.407225984490274084e-01 6.753537889754364087e-01 -5.792207179219417412e-01 3.103849533311741071e-01 -2.728757404125631836e-01 9.959914156680189645e-01 -1.090446003893248555e-01 5.719825676940221842e-02 -6.204595835167568164e-03 6.735219006558201826e-01 1.818735663924430923e-01 9.314933212910920801e-01 -1.691288160088865455e-01 -1.285567205478222785e+00 4.729335631099059745e-01 3.737068991112278971e-01 -1.314728091274263155e+00 1.351657767614204086e+00 -3.797400696028961908e-01 -1.395266086755949653e+00 -9.112625464136369091e-01 -3.798874206340898674e-01 5.938943582285556300e-01 1.924025747802994735e+00 1.370513386499367270e+00 -9.393778922087490102e-01 3.372356544264532019e-02 -3.629295763702345967e-01 -5.923263509314949937e-01 3.093510467015235244e-01 -4.709318028278549062e-01 -7.888837664091888913e-01 1.363781233501490497e+00 -7.305804373724356093e-01 3.132531633521736802e-01 -8.202256942794207140e-01 5.650850355889814880e-01 -1.208899565422011380e+00 1.774639046406886411e+00 -1.127005164729211195e+00 4.351136527747174187e-01 6.268259273624328110e-01 -1.547641213243196923e+00 5.712309902233171366e-01 -1.064821353473493826e+00 -8.276805086009607626e-01 -1.682232642004705792e+00 3.604646822341630447e-02 -3.134201885825476097e+00 -3.166130656745897443e-01 -1.877283434576660470e+00 1.344338854922713544e+00 7.487326928849922236e-01 1.862688624410920868e-01 -1.314353060448213650e+00 -3.518645999092974708e-01 1.357378013011809603e+00 4.977666903912281171e-01 1.257693509015690214e+00 8.077637387425866677e-01 4.701718745773215136e-01 3.682151974315669429e-01 5.914190014472529011e-01 -3.440078827661546823e-01 8.343890150990218579e-01 -7.485407518106588221e-01 -6.099865612460410036e-01 9.792378194389829149e-01 1.195233646094779473e-01 2.266070349978599463e-01 5.939797184225326099e-01 -1.187693352943129499e+00 -3.730902661079157356e-01 -9.208132983954969708e-01 1.720123983586986649e-02 5.659782469227453428e-01 1.031458969617127908e+00 8.691089412322081653e-01 -3.435989751026555239e-01 -3.478412635070420866e-01 -6.736465710842780563e-01 -4.785462530658333713e-01 6.284059272314270750e-01 -1.343285907069553087e+00 6.693854692442471332e-01 5.586882762363323263e-01 6.944274188381908963e-02 -9.839345057771055059e-01 -1.750757787861105363e+00 5.232889633838460064e-01 7.779635343294424299e-01 -9.390242146627084119e-02 -1.777106336193163827e+00 1.502244299919516246e+00 1.166739340614586284e+00 5.825697593156586862e-01 3.018152101222640216e+00 2.028024421444944103e+00 -1.654030547840214194e+00 -1.274741351142602230e+00 4.792865978166230279e-01 -1.657028632743946295e+00 3.213318198344942145e-01 -1.228914587549798654e+00 1.951289370254181144e+00 -1.331486866923892176e+00 5.433250757493977845e-02 -2.001698038252512468e+00 -7.628874399570959586e-01 -1.736151478593890296e-01 -8.152838002638095327e-01 -8.384671614855017108e-01 -1.304353697327805817e+00 -1.856647489039104704e+00 -1.709742201538595741e-01 2.231939932252717806e-01 5.613394150509751768e-01 -5.862999350913821600e-02 4.820193184722424973e-01 4.567948397749460043e-01 -2.451064794319645149e-02 -4.976004319041544832e-01 9.305388552829643167e-01 -1.562646406972485191e-01 1.610741708390692084e+00 -6.862311508934264559e-01 -7.726164586813130120e-01 -1.649332315148069050e-01 -1.256502710553713653e+00 -8.087357264086574293e-01 1.532049270464080015e+00 1.031690066841319253e-01 -6.297564091877757564e-01 4.877073695815743459e-01 -9.222911094612927796e-01 -2.548099926947247629e-01 6.264899439306993445e-01 3.729896094095094816e-01 -8.701085179100911393e-01 4.799843148790921554e-01 2.150246993760572156e+00 4.044450228935613789e-01 -2.373244103699851670e-01 -6.529233886259627750e-01 -4.333684438370327130e-01 2.224169810330832442e-01 9.107826291203976465e-01 -8.521526393429944557e-01 -1.118506144953097303e+00 -9.424994044090635459e-01 -6.745642090529239132e-01 -1.481364909404973562e-01 8.954013350278136052e-01 2.760189790799872700e+00 1.026011751715191211e-01 6.944206857768944197e-01 2.543711460313564210e+00 -1.683196252469692622e+00 2.867008315583897127e-01 5.921405149911080912e-01 2.162288129170098216e-01 -1.158199788271182085e+00 -1.330355047787361134e+00 -7.328503414526129633e-01 2.650063826956290947e-01 -9.129699231395315140e-01 6.215137724828064675e-02 9.875520051006303479e-01 -1.985812597892339659e-01 8.303072208179820279e-01 -3.157659810472294160e-01 -9.189263743383789818e-01 -6.369769702316715465e-01 -3.624567953901693812e-02 -1.075170835864657504e-01 -1.511442304671435810e+00 -2.143890423438405968e+00 -1.106312376010222254e-01 -8.840146830044613713e-02 -5.345132597477623149e-01 3.138570320675968528e-01 5.654376311307125480e-01 2.867113162714510777e-01 2.733586285974399788e-01 -5.216276583873465933e-01 -1.724176008144573113e-01 -3.295923367619211231e-01 -6.527240351253139616e-01 1.204731914434763684e+00 8.136349163862479639e-01 -1.145117755382516700e+00 -5.505170610704196617e-03 -4.553890915038638076e-01 6.601370289580130724e-01 -1.086876810190498199e+00 -6.684828492127043997e-01 -2.165246849380511041e-01 -4.465766819030225210e-01 3.710407271339047353e-01 -8.156166150970972639e-01 -7.082347673045412684e-01 -4.120318726668799614e-01 -6.771774815690123628e-01 -1.146788477719683730e+00 -9.633466843686898651e-01 -1.044485793520010475e+00 1.023695601466308336e+00 -6.779744108760290544e-01 -4.178457184244565581e-01 -1.127147449513066002e+00 1.841640972793160191e+00 -4.921954051422115506e-01 -6.798260005185434718e-01 8.173265608790021286e-01 -1.536665673552306322e+00 1.068893886565962514e+00 1.899724598774225726e+00 7.292860205680548949e-03 5.727577831370616046e-01 6.633253658832405364e-01 -3.921541486517051145e-01 -2.724922673556371411e-01 2.555116224371521749e+00 1.084708954717641616e+00 4.789899396073649673e-01 -1.527540783457949525e+00 -1.516624953342060600e+00 1.029052093273668256e-01 1.844552727941180637e+00 -2.964567186063062354e-01 -3.569805723605024017e-01 2.895448218646023419e-01 -7.610076512111750846e-01 -2.052459063266395045e+00 -2.109116198071566695e-01 -9.663585240145518007e-01 6.829204117485863090e-01 1.377891647778241691e+00 8.618951774373607710e-01 3.203878023883064419e-01 2.671694560636908466e+00 -2.300142616986898148e+00 8.431989443895951952e-01 1.063262403900989028e+00 -7.179609265026497267e-02 -1.766867328966726269e+00 1.152794755644101082e-01 3.109727849166845637e-01 3.437632007194778017e-01 -4.949506096874089489e-01 -7.093563312685048361e-01 -2.440500567836353663e-01 3.810674968344369695e-01 -6.271561337118206625e-01 -1.923166362279733033e+00 2.134762246671972341e-01 5.087093885560580730e-01 -5.400659555465806699e-02 1.276706748488195986e+00 -5.649624182595651689e-01 -7.659641941080721494e-01 -1.549580334466633236e+00 -2.622770216784125363e+00 -2.366315066500270792e-01 -2.027937584109823721e+00 -1.840501734223360386e-01 9.916027175184253251e-01 1.858623583061670193e+00 -9.165175695606789796e-01 -1.049906137623980440e+00 -1.039045870891792678e+00 3.277537817682901755e-01 1.484382880032087293e+00 -7.835462857437268669e-01 -1.050396127421316494e+00 2.210245907596890991e+00 2.038969388708900266e-01 2.140435181741345283e-01 3.337556880982052721e-01 1.192429558850591986e+00 -8.346438164898042356e-01 -9.558621861547116350e-01 -6.070018418756301104e-01 -5.056329602616983498e-01 -1.753564706310398957e+00 1.498954394200844087e+00 -6.169949617026436739e-01 -7.691403357152227782e-01 -7.213647101853237764e-01 -1.210587457860216265e+00 -9.031593096933949738e-01 -6.192263025222716211e-01 -6.722136757224236314e-01 -6.369099172278538390e-01 -1.306422245858955389e+00 -1.785539982434518835e+00 8.270115997916256401e-01 -2.056837494984541603e+00 1.401906077646053239e+00 6.222108321425915411e-01 9.226650548240713512e-01 6.964238256695477469e-01 -7.033722294875947856e-02 1.577474827138457325e+00 -1.165266744471606053e+00 -1.349307939144723523e-01 -1.264118001558713011e+00 6.129833294656923393e-01 1.802602340695264260e+00 1.505620280960955570e+00 2.885403122933460213e-02 -8.686953888572707116e-01 -1.404386548626013642e+00 1.455346920595913252e-01 -6.607042422705454721e-01 -9.974491831686346233e-01 -8.862853635240546257e-01 -2.608082597338987618e-01 -7.412659837632730175e-01 -3.164066855609227180e-01 -5.888417776666332593e-01 -7.607155092579905853e-01 -6.976007699872123213e-01 -2.018213590501011512e-01 4.207691021374988516e-01 -1.360171962240203369e-01 -2.004718820296253964e-02 1.174272616228379418e+00 -2.118884892297825673e-01 -1.101354884195292261e+00 6.021755633135278396e-01 8.605840364821386590e-01 1.426232390779957893e-01 -1.072803449496898986e+00 -1.547472619924553205e+00 -8.421877707677128955e-01 -1.132522647461104981e-01 6.914141187414186707e-01 1.781819856821542869e+00 -8.589510076575568309e-01 8.080505902036044796e-02 1.606106967706110583e-02 6.737108949019059156e-02 9.976059506874289662e-01 -7.412292482738873645e-01 3.925500301755242005e-01 -4.716135041563943586e-01 3.750125873963470330e-02 5.816265355890877231e-01 1.652338829548591237e+00 -4.325987265815936511e-01 -7.627578590575264661e-01 1.731239954372203682e+00 1.250697848191090644e+00 -2.379910477957985770e-01 3.159756842012676481e-01 -8.814584187332563658e-01 -1.067483073386435777e+00 -5.385099369352847054e-01 9.953196938790433157e-02 6.265380130234986522e-01 7.429103874257204643e-01 -1.957274228451020281e+00 2.670549709580790076e-01 4.759415202764376018e-01 -5.162504410462152027e-01 1.015892121377825141e+00 5.850564141162610809e-01 -6.216029521775436884e-01 -7.685146486693900103e-01 8.490421003465593863e-02 -3.399631144588251552e-01 1.417786996980558323e+00 -1.120472372388546356e+00 2.703745868786631701e-01 -1.059306240269268340e+00 -6.233034873115755881e-01 1.115472400225608895e+00 1.379296623819092016e+00 1.080544725862674360e+00 -1.135799749838459771e+00 5.008838900321223031e-01 1.540757526483778284e+00 -6.705760279042211058e-02 -2.139219286235099382e+00 -1.563618746452577035e+00 7.850031039720276604e-01 5.401065867506030238e-02 8.795223512556573642e-01 1.235781501245835301e+00 1.556606987177989954e+00 8.581288239541624563e-01 1.026413584620793490e-01 -2.777287434856917647e-01 1.434558559769915920e-01 -2.071318042922860314e-01 1.282096766486330308e-01 9.224265580023616184e-01 -3.500796949456295715e-01 -4.507711330920145115e-02 -4.293854196348667052e-01 -8.198882729779517486e-01 -1.250121427060406631e+00 3.337653245139372560e-01 -6.500159261382799647e-01 -8.539969061256004190e-01 -1.087434439425318811e+00 1.366856438033191568e-01 -1.601887837875711096e+00 1.047166314160262290e+00 6.632950864457819451e-01 1.722990110647550643e-01 4.416482717204344710e-01 -2.070701721211907209e+00 8.771493988837228972e-01 -2.869665888036007639e-02 -1.008769492068552820e+00 1.889974964577705585e-01 1.355552344732201542e+00 7.859007735916493376e-01 9.595987418255583767e-01 5.460066570651983531e-01 1.443456157543959284e+00 -3.486190636836402068e-01 -1.733458217159185022e+00 1.413763244538743136e+00 8.572963377914326333e-02 -1.244679182684514274e+00 2.422693661595414216e+00 3.009481443985406734e-01 -6.325903413996124547e-01 -1.092873646857943193e+00 -1.027952141191605495e+00 -1.100524150286219305e+00 7.285732547793820624e-01 -2.439677333814737725e+00 1.562702905889713945e+00 1.545501212897799848e+00 1.177622551083066516e-01 -1.775400569219615532e+00 3.510431157945014813e-01 -5.902408280570008159e-02 2.157388220060949546e+00 1.670862069312293086e+00 -2.802550604542948243e+00 -2.975215304863269850e-03 -9.180090181858789888e-01 7.616762196802985274e-01 -3.160075772019521612e-01 -1.960435079601453356e+00 -5.502676298669140209e-01 -1.760292731833043911e+00 -1.898325154604774412e-01 -9.071174639895459579e-01 2.447081897832365238e-01 -8.616854870760506935e-02 2.244508101592671556e-01 8.976254837772724982e-02 7.763558433621241539e-01 1.458856602632625510e-01 1.555290918267071776e+00 -4.529125015992115366e-01 -1.247331248632912448e+00 5.186936085337006119e-01 -5.447507246992202568e-01 3.813492901708614990e-01 -1.511602355121327290e-01 1.184624930332969894e+00 -2.300264704456205234e-01 1.796873412844241624e+00 9.750479747914232442e-01 2.229913569182318867e+00 1.155079716048573957e+00 2.475093719744108967e+00 4.510077237922215099e-02 -1.987293024743458647e-01 1.175952635954371939e+00 -2.406840067231513225e-01 -1.464414832777340969e-01 -5.044390568029949451e-01 9.909824495771210051e-01 -3.338300387552445292e-01 2.734979587300793991e-02 1.203253765310104084e+00 6.738174971262853585e-01 -7.703784370038323503e-01 -1.146034660578097553e+00 -3.729114963359001500e-01 -1.246800813377947570e+00 1.730463352206162320e+00 3.617587231471170589e-02 1.703739069731466937e+00 1.502861155660004389e-01 -7.739880039024140679e-01 -1.539749772422394747e+00 4.002649953238191505e-01 9.759038862285166482e-01 1.455015572706320093e+00 -7.331018168326383089e-01 1.987866007786337486e+00 -1.596055549569147525e-01 1.605284189991596611e+00 4.844101317438504473e-01 3.158296479517232191e-02 4.329981761170188514e-01 -7.647291128477112787e-02 5.684131286429155994e-01 9.312041152093016860e-01 -1.273798089031080938e+00 2.097486429191540047e+00 1.389560825042884362e+00 7.679747741362172864e-01 -6.324563584301062802e-01 1.192002577760045146e-01 8.065032470347888172e-01 -6.503433810678178884e-02 1.726908782628213457e+00 -6.274034815972739931e-01 1.672931535548077386e+00 2.506583040373140836e+00 -5.469776330779442253e-01 -1.575655039656274958e+00 6.939838298129812344e-01 1.781538498320478059e+00 8.616308222978215081e-01 -8.201516080572383016e-01 9.480649637638739469e-01 1.021243177053906992e+00 1.460797994626769070e-01 -1.372635232770566427e+00 -1.193722098329284664e+00 -5.140186289473271941e-01 9.547495342680090147e-01 1.093240753558346157e+00 -5.621073083977500690e-02 -3.116130199835158154e-01 7.359930579572638853e-01 -1.223961178689625173e+00 -1.892873729524639614e+00 -4.086777419693803926e-01 6.198225806745278482e-02 -6.756180153495806584e-01 5.437240682275952253e-01 1.236608889994543548e+00 -7.916335240988116029e-01 6.857518163595214267e-01 -7.049374856092399666e-01 -9.097864077217827639e-01 2.145100241896199522e-01 -1.463767534269082793e+00 3.471508065676928378e+00 2.799503523831806118e-01 -1.149535717219613007e+00 8.833259431073853252e-01 9.168490340869225319e-01 1.132289718427854197e+00 -6.241570233281994451e-01 -6.523460264639792117e-01 -9.070268506514552742e-01 1.585135736870818990e+00 9.947070629364259675e-01 1.241333109575452065e+00 2.794150472113965944e-01 -7.073511351685274340e-01 -1.609529259437856519e+00 1.329190662120560917e+00 5.112155237722045831e-01 7.514524111315429300e-01 4.917964593236532900e-01 5.342132041383316349e-02 4.735525939430163533e-01 4.371654275409715962e-01 1.727369347064554861e-01 -6.485060427313065201e-01 1.897964094666474422e-01 -1.965568079599558260e+00 6.354119388774818189e-01 -3.547591141247641300e-02 -7.707298913961843079e-01 -1.273215330038478976e+00 -5.635630161390168258e-01 -1.129767526160148972e+00 -1.950058191716354195e+00 6.690965525457650553e-01 -1.509248932535762755e+00 9.749590124282914161e-01 4.100995833146963386e-03 7.121004397723029733e-01 -5.430938843927802795e-01 -4.830081157620286780e-01 -2.898153607412831123e-01 -8.952463421660086240e-01 2.119916462509501692e-02 1.885699731521068845e+00 -3.398476746218902500e-01 9.733495358201110781e-01 -1.926001050032297046e+00 1.635053315481750813e+00 -5.293261109942900555e-01 -2.107944142469002191e+00 6.699124568057054363e-01 -6.135545730514180285e-01 -5.374039356631163944e-01 8.212725037430922415e-01 2.159610072570546713e+00 3.964783536374889006e-01 -3.555683688129011033e-01 -3.359897207926962892e-01 -7.579029204463557656e-01 4.625211273437437320e-01 -6.943163929651603450e-01 2.488106044533776665e-02 1.337128451559341347e+00 8.701170546088558000e-01 -2.525024562834846456e-02 -1.745047707235577450e-01 1.051981350517011693e+00 1.036500202223844674e-01 -6.068785206775205443e-02 -6.336722547283892837e-01 -1.076079409414133048e+00 -1.522480997501550082e+00 -1.802741406075380193e-01 7.762336689459170547e-02 1.438384968526178476e+00 6.799088292339048323e-01 -1.432008242544520749e-01 -1.965217573270956197e-01 2.545621138683760720e-01 1.053852096200767807e+00 -3.050782672867335399e-01 2.045819624686544824e-01 2.445503557504795089e-01 -1.817157289959877797e+00 2.960235789199452405e-01 6.266772017368641423e-01 -1.999116043716463897e+00 -4.975233794979761481e-01 7.437519530443442717e-02 -8.128735999963722092e-01 -7.536028222169147694e-01 -3.041510637098302494e-01 4.685965922061751665e-01 1.256929805772085240e+00 1.433289348795047102e+00 8.322770055553850854e-01 -4.284981452916870014e-03 -6.890586419311206523e-01 2.881313925084356270e-02 7.807658153918712873e-01 3.420215127942506372e-01 1.326499073064901779e+00 -6.712235236907085900e-01 -3.559395161537562968e-01 1.020354800569188036e+00 7.382961671027651329e-01 -6.670991717610911254e-01 -2.176959260411623631e-01 2.386625545796402736e+00 1.041474313535486057e-01 2.450266376646632160e+00 6.417684892973640753e-01 -2.543150102662065648e-01 -8.673190851947104596e-01 1.498118386548030478e-01 3.018981067911314375e-01 1.384500422247832319e+00 7.022018275629492434e-01 -2.132514278739551794e-01 -3.924011138245389052e-01 1.686655425326134827e-01 -1.398983379223542878e+00 -1.525082144612568413e+00 -7.238422447658957593e-01 -1.279346067563764455e+00 -6.427714000520575732e-01 -1.298755462256109716e+00 4.847299103751202543e-01 -3.453355288447543248e-01 -1.780801532687781297e+00 -7.076289427907710428e-01 -4.734862405671476648e-01 2.524021977920887783e-01 1.033365676965773750e+00 -6.145745793058892126e-01 -3.745112667146571206e-01 -4.908132606400219533e-01 -1.863508614573053945e+00 1.254272905051666331e+00 -1.096218277993967760e+00 1.202466619016545835e+00 2.504895027453192188e-02 2.601260999456229128e-01 -4.408848071554402615e-01 -1.683986019547672575e+00 1.009273682765077229e+00 1.258332138104955589e-01 5.079644593580716627e-01 1.453971592106889088e-01 1.527619690731928603e+00 1.059605065172783238e-02 -9.826529867770791848e-02 7.364314590976876219e-03 1.090745726121778114e+00 -1.471656555240529463e-01 -3.897824125681104701e-01 1.054656763962517285e+00 1.204761740343632814e-01 2.400951795577314640e-01 5.195409326047029097e-01 -6.265471804839353176e-01 2.512158664128544827e-01 7.982798120488862059e-01 4.304924100783699692e-01 -1.526048110208017894e+00 3.687494238911698807e-01 -7.597030621056707345e-01 5.123207688707471785e-01 -9.109345908173123174e-01 -6.778515096663116912e-01 -2.075012803094905545e-01 -5.241424337268179023e-01 -3.884367534358458274e-01 1.594613726141568044e+00 -2.856198167478417593e-01 1.084951095661079945e+00 1.012421958868335858e+00 8.824907978255419616e-01 -1.533914275521680859e-01 1.446491226335618219e+00 -8.406185160416440594e-01 -1.514586619517387600e+00 -1.750395840509842094e+00 -6.983159606461333269e-01 6.628170751157749230e-01 -3.635500269451074629e-01 -1.980072464029526969e-01 1.302914075650107861e+00 -1.098375501709652591e+00 -1.815878966567894048e+00 -6.279255859414920593e-01 -8.265495001824642030e-01 2.828828396696267400e-01 -6.172994802296336569e-01 -7.128508367812397273e-01 5.807112407532185605e-01 7.569181638955196911e-01 -1.870630402777332668e-01 -2.882325630789081897e-02 6.051538475316098342e-01 -3.504450393234149197e-01 -3.243656333628169297e-01 8.474375748979680045e-01 3.496995841724138271e-02 -1.337088081035035791e-01 -2.297973885629450985e-01 -7.643476929742684112e-01 -5.628363411674008193e-02 4.508203448889426812e-01 1.685708357952443004e+00 1.935880767380533385e-01 -6.013751379738756508e-01 -2.120857268043545574e-01 1.000226440888557500e+00 -1.462969477920623929e+00 1.397789872334178896e-01 -3.663803689746917835e-01 -2.034304461800797714e-01 9.578766894978130164e-01 8.185274159434945407e-01 -2.735713906350446534e-01 8.148068005512475454e-01 -3.682384248123269921e-01 -3.063692576797061307e-01 -1.138484305323234524e+00 5.639569207624517411e-02 6.016653241565536048e-01 -8.116634810513742027e-01 1.167304162245489163e+00 -8.831233618675264907e-01 -4.771750399485062410e-01 3.477457065863194807e-01 7.710916562327628787e-01 -5.613490712209644878e-02 2.489226240600585782e-01 5.077072309417840490e-01 -6.993407114997641782e-01 8.370333827469068622e-01 -1.118498907212800875e+00 -3.724909335907784502e-01 1.134033693896538963e+00 -8.301324005498063041e-01 -1.936676717319733010e+00 -8.101280912964278214e-01 -2.835064823936437883e-01 -1.569428939969651715e+00 1.586896245314390663e+00 4.902435227512118021e-01 -2.051944638937803322e+00 -5.334457699830607025e-01 1.068374885552334286e+00 -4.573381407262815390e-01 -1.664070481784794442e+00 2.465175487926789533e-01 5.475864536862797838e-01 1.086327268567253368e+00 3.924947662837841023e-01 2.789579231084344801e-01 -1.625472045504587626e-01 -2.454973509010134960e-02 -6.824804159428834449e-01 2.848208553761291117e-01 -2.227778797307835124e+00 -6.822658638000746179e-02 -3.569373837790752457e-01 -7.347132008522770930e-01 -1.116997056950916001e+00 -8.339919085747389549e-02 -4.204541376986996037e-01 -3.472900583113846529e-01 -7.699205971515494795e-01 -6.115056068048021487e-01 9.775396864241681083e-01 -6.613710642302446097e-01 9.814326846571451712e-01 1.438861916058740975e-01 -9.893541519825461705e-01 -2.500240705925149132e-01 -1.862192662642951357e-01 4.628810513031881291e-01 -1.485074037746377140e+00 -3.290677320834198838e-01 -4.291030150733314286e-01 -1.421061150615805513e+00 -1.503632122621973433e-01 3.302345989857941033e-01 -3.850613273906858258e-03 -7.335862723991648515e-01 -5.065909323759825167e-01 4.523879657618735256e-02 -6.921009689122744613e-01 -1.096349010247157807e+00 -1.209006523773743957e+00 -4.285276446664120636e-02 8.710961410908696356e-01 2.190921704677098347e+00 1.113772414760427543e+00 1.540947764208689064e+00 8.370880442521416720e-01 1.457372889796209936e+00 2.705159015336771611e-01 2.129369252658287193e-01 -6.770127998838366690e-01 -1.752008064822750955e+00 -1.055038935405907985e+00 3.853562663549696232e+00 1.585131146504720895e-02 2.986737471355327411e-01 -2.887168419597820890e-01 -1.884866476695568505e+00 -1.165927500983314768e+00 -1.310227265320386136e-01 1.504371748689128596e+00 3.229625427286379469e-01 -4.084680276751285755e-01 3.120882435028587976e-01 8.187423664169203308e-01 1.553707844697689966e+00 1.079461703571246822e+00 1.814371380755514851e+00 -9.429900335976859616e-01 1.385579893839430810e+00 6.516911125545545025e-02 -4.809120969955094083e-01 -5.260487438919764225e-01 1.065997037834000460e+00 6.018817669980033314e-01 1.564552586473582502e-02 -1.620964460689613418e-01 7.670175984411446712e-02 2.722081398336361202e-01 1.301262193505597908e+00 -7.738092593596855862e-01 -6.916750803110195411e-01 5.268780005010729184e-01 1.618476234570974948e-01 -1.412457559115296357e+00 5.647728291014708635e-02 -7.145129740015180309e-01 5.642238143113433857e-01 -9.986618853137501084e-01 4.663214825881717429e-01 -2.924980605383325494e-01 -3.936337333655793302e-01 1.157965336776766385e+00 2.682771138422510027e-01 1.326851316320788232e+00 -2.141959031844292483e+00 8.407449950456410970e-02 -4.136135557936563845e-01 1.643232570760333640e-03 -8.932004089269125757e-02 -1.588007218511027885e+00 2.571752365828170461e-01 -7.996491992889832590e-01 -8.037461060102726318e-01 7.310000448486179137e-01 8.434392827654697555e-01 -1.336478590321151239e-01 -6.514999394130571719e-01 -1.149598508773719135e-01 4.098754313881352029e-01 7.232367580198290069e-01 2.940572182588130357e+00 -7.885877349488851218e-01 -3.851140890310841280e-01 -8.168766604527196717e-01 -9.976241181551972481e-01 -1.816247280150066756e-01 -1.497014406840992295e+00 -4.416505969182473734e-01 1.978643433491097392e+00 -5.934276498457677906e-01 -1.174889757726484546e-01 -1.214456835850385108e+00 5.533719857273470266e-01 3.466835135836854320e-01 -1.531398770605616244e+00 -1.034809314199738095e+00 -4.161553191348447145e-01 -6.974763387680378290e-01 9.242880176458032060e-02 -6.430210002538842007e-01 -2.115226826836721918e-01 -7.742510589647100261e-01 -7.890114894146998958e-01 -7.631788384308270112e-01 -5.466683049793531063e-02 3.857989445854669713e-02 1.076197205878022478e+00 5.060863075590711357e-01 1.053889467114087930e+00 -1.029345648194996271e-01 8.719043561239510076e-01 2.932596927039503032e-01 1.046304461311955869e+00 1.586269389475359060e-01 -2.698896328584105692e-02 1.559344360987594325e+00 1.890954468863115800e-01 -4.793439229177343108e-01 -1.240572653060776354e+00 9.168790033146155816e-01 3.124512449183198814e-01 -1.015295389208053622e+00 6.110949027416698875e-01 -1.289473559088083920e+00 -2.620688232335079415e-01 6.681825047695083564e-01 -4.724088974614791270e-01 1.261992445972440757e+00 5.900446259094945800e-01 1.023043696740687292e+00 -3.904596175777024780e-01 -6.191542060725190311e-01 -1.043956330067622895e+00 -6.897400183196607769e-03 -4.999157114810111602e-01 -2.663638816845302904e-01 -3.154360622779032730e-01 1.947096083678161449e+00 2.935822016350597141e-01 5.651082484911649217e-01 1.227048382248562344e-02 -7.064176136470051715e-01 -3.245119122314619742e-01 8.635031365763278233e-01 -4.386649470956017205e-01 1.624353776585435893e+00 6.723531382387315514e-01 6.616039946007755690e-01 8.273445189978257952e-01 -3.684901397558424940e-01 1.077311778297831202e+00 -7.923445118489219618e-02 -2.469533568531229184e-01 8.214091327597913272e-01 1.412044549628691970e+00 -6.018934942591837034e-01 5.334788707512677641e-01 -1.802937185569220002e+00 1.184557905091464802e-01 4.334612005300627069e-01 5.529428503698934350e-01 6.168624005324199189e-01 -6.633319179810227839e-02 -1.663200545405658648e+00 -3.632952237123716066e-01 -1.223635012226548420e-02 1.291188388041815793e+00 -1.291258112335884167e+00 9.722931689855330850e-01 -2.531720586233542569e+00 -1.127301608767699997e-01 -1.045368042011839638e+00 1.087818371017429536e-01 -1.648345745067052892e+00 8.912552168630186872e-03 3.109450963078186359e-01 -5.739732532993309100e-01 3.829991993480488799e-01 9.364300352494397961e-01 1.364032623069642014e+00 -1.122438338278751585e-01 3.912730692349196682e-01 4.054027586328913801e-01 1.215350930806651020e+00 -1.099960482672865947e+00 -1.195274637458713984e+00 1.516300549435430245e+00 6.670414933681160230e-01 -4.382299420549842783e-01 -2.218818759509267602e-01 -4.506909997590888839e-01 -8.948336981418889557e-01 -4.913113404641698545e-01 2.523476369033105904e+00 3.949083166939499345e-01 -2.820904166784013345e+00 1.717860956932929228e-01 3.203506810101893199e-01 2.852890839416823976e-01 -1.641461797085537633e+00 1.037615175505081089e+00 8.110043495164842575e-01 7.317105911934225215e-01 5.944775260288237551e-01 -9.598378666196588638e-01 4.169240318610164565e-03 9.039254335298333443e-01 3.582554534047034944e-01 -5.455056999048625288e-01 -1.746923106915928336e+00 -2.830983769317990673e-01 3.674358465500043303e-01 -3.924116389175187347e-01 -2.466525134360463944e+00 1.134341568432911007e+00 -7.105326153737623329e-01 9.853380938282813029e-02 -6.340632617405991267e-01 7.086844295702151575e-01 -3.064491749287413525e-01 -1.080162464843672510e-01 3.283064420030195607e-01 7.504597805715365055e-01 -4.622096862224940317e-01 1.187245669926699776e+00 2.964624752786533812e-01 1.199746195157976869e+00 8.784949551570190307e-01 -1.942809475104395611e-01 -4.537668890872495475e-01 -9.015306814684698189e-01 -2.588904971736544214e-01 -5.207275725327902283e-01 -8.849774730635682207e-01 -1.694299667804551879e+00 -4.374623123576994455e-01 -1.259517717584633489e+00 -2.098652103540004504e-02 4.575446707016098125e-01 1.638517830736763159e-01 9.468626510259944284e-01 -2.771230718592264108e-01 9.914851811227682887e-01 -1.539012627824190904e+00 -6.445862977087069012e-01 7.721209449725483509e-01 -5.446472357098550710e-01 -6.649464902719574855e-02 -1.558536155206130314e+00 1.227229942701733467e+00 3.118069636798109223e-01 -4.102918368678699634e-01 1.554385704058150117e-02 -1.335994666799577901e+00 -7.909971580595878682e-02 2.709852451745603297e+00 1.167849898051996904e+00 -9.789407171808599539e-01 -9.075307982166813670e-01 6.811223242051327453e-01 -3.025846066351347563e+00 1.353101470175408286e-02 -7.107690305519537462e-03 -1.262814461545873179e+00 -6.147694236344474206e-01 -3.617949553928640483e-01 2.783040886900103317e-01 3.730722791243449438e-02 3.752408653969945274e-01 1.178688939960639948e+00 -1.862656282395099006e-01 -2.401856766003107602e+00 1.154578758645005809e+00 -2.558952359492885215e-02 -8.981522656083482659e-01 -4.012720640708465902e-01 1.126060938327827776e-01 -5.488637331600744185e-01 -2.348066930729136637e+00 -2.486549682309952825e-01 -1.368835907503382021e+00 -1.386374844944903151e+00 2.236904053979814899e-01 9.305088785923222305e-01 8.100059565890722624e-01 -1.256860408292240328e+00 2.947524494319320176e+00 7.144997112673165951e-01 -1.028346038946741370e-01 -3.579638322620473101e-01 -8.314993413673898992e-01 2.094104845277903471e-01 -2.351698912316196044e-01 5.703656042037926754e-01 9.378761532020686298e-01 2.211160095277954762e-01 -8.096502976471205149e-02 4.637251949140654417e-01 4.807657926176225338e-01 -1.661726546064884902e+00 5.880066804119463836e-02 -8.066120049322195174e-01 1.554635280285275034e-01 -1.368957736653984458e+00 3.288369867290271698e-01 1.684711839563097113e+00 -3.330110545385213117e-01 -1.056057273981824363e+00 -2.958821861072730153e-01 1.258504354453443330e+00 1.560279598202113094e-01 -1.825211674110034821e+00 -2.220955605511500675e-01 -3.832436610170083524e-01 3.902239958787769858e-01 2.183083347491041604e+00 -3.102156784193511596e-01 -7.408564994279764893e-01 8.224320129004615287e-01 -8.770019591462369091e-02 9.687581271113351322e-01 -6.047481811492823045e-01 -8.091560192843739729e-01 -1.592604760403258712e+00 -1.881968151254787003e+00 1.848773278864224379e+00 4.308718120164974907e-01 7.632407437736643541e-01 6.564266807627756606e-01 -1.128001448950463725e+00 8.967023142484163989e-01 4.457202897170721156e-01 9.172941452304108623e-01 2.079885335316752126e+00 4.956587116318581510e-01 -1.137465678248596040e-01 -7.661822997022398329e-01 2.716298788742306236e-01 8.641596916234565162e-01 1.646615956428930883e+00 2.311965854708976309e+00 -1.332592939168847634e-01 -6.545319007390456578e-01 5.144715297041646540e-01 1.981181379600888415e-01 -1.923475883873105641e+00 -2.991223954570000898e-01 2.355838056688031590e-01 -6.660359206903569695e-02 3.669461862382120132e-01 -3.772230136000191969e-01 -8.787329388513472894e-01 -1.707514995627981147e-01 -2.438990210960179983e+00 -1.699233077652727131e+00 -1.885814703403895232e+00 -2.575377715697016456e-01 -3.818814219832250001e-01 1.427991589543272877e+00 -5.800651633330532464e-01 2.083945610539856386e+00 -1.244834728605124674e+00 1.232908557964589313e+00 -1.469007313347622246e-01 1.237828911891317718e+00 5.091270913195874298e-02 -1.420659854443799164e+00 3.681421212061776749e-01 1.531807084123310903e+00 -1.298208903906447054e+00 -5.494889416740264543e-02 -1.755679000909695864e+00 3.586557397323821839e-01 -2.097846359744070188e+00 2.926921309131815252e-01 -1.169921747227332526e-01 1.538343794526630393e-01 4.623767598120139821e-01 -5.908100641600835257e-01 -1.469366404043765284e+00 -4.697670653720060763e-01 -1.420692223094320861e+00 -9.627943140051659077e-01 1.174285204912689506e+00 -1.427280125149041679e+00 1.045707615437034610e+00 1.323859060425296996e-01 6.074263344425289146e-01 1.122200886991205904e+00 -1.200421416850758538e+00 1.104069212079751727e+00 1.918729772236486220e+00 6.124425058386729903e-01 -9.875391612080386405e-02 5.992302715665637214e-01 -2.420562881547351886e+00 2.831691480200550504e-01 -6.107508834459128844e-01 8.891335071248155364e-01 -4.704966731937247348e-01 -9.162176954181557864e-01 -7.217067809161969993e-01 7.815309671174829331e-01 4.727053626854363366e-01 6.004747052781163053e-01 2.357637923057316273e-02 7.791539141820196246e-01 2.111799719900035177e-01 1.889581175763364262e+00 1.451844894455437185e+00 -3.492746305102464310e-01 -1.280177211314968089e+00 -7.449813369134739016e-01 3.948120574944443129e-01 -9.753292439065058828e-01 2.255921292161771952e+00 -7.418428954869331626e-01 2.724409459356895088e-03 6.873344835590629032e-01 8.437064239310089198e-01 1.903563486131928384e+00 -6.616419975687539701e-01 -2.830251577771504046e+00 9.043024319642216646e-01 -9.394260160116556513e-01 1.428191179863766092e+00 -1.303360086699403508e+00 1.577757945894375124e+00 -8.698158227116995489e-01 2.683873531442474647e+00 -3.919397052694574834e-01 1.127428984504831089e+00 8.105366113262647554e-01 2.207398333479240193e-01 1.268060113974050163e+00 7.221614303770268473e-01 -1.302744710787446580e+00 3.741583398799424587e-01 -1.453803954102381502e+00 3.251090399572323375e-01 2.363304676753421874e-01 2.357105369927366915e-03 -5.816121990966844901e-01 1.244021792471091015e+00 8.166201455552082322e-01 2.311600691839565513e+00 3.631066467412231713e-01 -8.212091071653546681e-01 -5.367398620018529742e-01 7.388814255484305038e-01 2.642596813390378774e-01 -1.057269736920068010e-01 -1.507703840581276822e+00 1.333276014684490640e+00 -1.043660432975693553e+00 -4.240504908774232473e-01 -3.250272984030176948e-01 -4.819882613249733272e-02 2.038924267369575938e-01 3.041488929560870247e+00 -2.718483696340958655e-01 1.973008517685666874e+00 6.602468992635849299e-01 3.815475127328080834e-02 -1.196581155096328342e+00 -1.319934659363532159e+00 2.783980696876363070e-01 9.824964242603480002e-01 -1.480683983508091606e+00 1.177322107817685426e+00 5.180788510935055990e-01 2.559424889252272326e-03 -9.057802130952851138e-01 1.021388942112641640e+00 3.246919098039461882e-01 -1.432119553914138033e+00 4.616868991923600007e-01 -4.769902116761630118e-01 5.189067405683521761e-01 -7.212500754158510663e-01 -5.020023917485478826e-01 -3.448724322223434280e-01 1.512013481819191318e-01 -3.513455387983169809e-01 7.460857390986378457e-01 -1.344715163143159531e+00 9.393681171443819533e-01 9.081400513754751547e-01 -5.237022336149242951e-01 1.088398382548273702e+00 1.162684554669075609e+00 -3.548371069059925303e-02 -1.551136251458033133e+00 4.355477937590196968e-01 7.348432239131221788e-01 -5.492778509916078633e-01 -4.849304602283684984e-01 -1.651213923330610234e+00 6.600775026346323848e-01 7.993753563169595511e-01 1.956660156710934517e+00 -4.469256034759861579e-02 7.650434093395316326e-01 6.455670349691750021e-01 5.138002766015143941e-01 -6.694603576431368275e-01 1.094918946109969982e+00 1.279613772760386514e-01 2.889143046472439913e-01 2.028893957076021604e+00 -4.512214650567702434e-01 -1.793160802292800726e+00 8.921863599725305960e-01 1.352989068483619217e+00 2.712072511109037132e-01 8.207195328745151564e-01 1.542426106244948913e+00 -4.429781991475204017e-01 -2.073882336926695935e-01 -1.052582927407533786e+00 6.919626634873997650e-01 1.021523912049579819e+00 -6.847909635461543187e-01 -7.132879387184543063e-01 -1.272598362417775908e+00 8.034129351418776988e-02 5.024243960838520318e-01 7.201495238882446026e-01 8.542924471014815557e-01 2.226726437419499049e+00 -1.136429209175761512e+00 -3.873627684775873825e-01 8.205412429083518422e-01 -1.267343906988502300e-01 -2.772903981667634299e-01 -1.017662216243582440e+00 -2.400880900680411045e+00 -1.183794871569466833e+00 -1.114780913261303574e+00 -5.273171494047053098e-01 2.702962634472630410e-01 -6.794437254078798949e-01 -5.340173918356289073e-01 1.125005894486284186e+00 1.550146880575312025e+00 -2.500378702122041830e+00 -1.522000092683025052e+00 1.523580489226984414e+00 5.547640296817749617e-01 -2.821927685612673375e+00 -7.687736604964746645e-01 9.226984579200179226e-01 1.580830047226469359e+00 -6.762271290212251706e-01 6.037187050648716857e-01 7.646214098619131816e-01 5.605873069425523214e-01 -1.186344326532756677e+00 -1.045292260775168902e+00 -3.403053305892236868e-01 -4.908450039152384425e-01 4.080982823673233451e-02 5.889189209565214300e-01 -4.996368790172883156e-01 6.729939659148821418e-01 -4.760883919159181188e-02 1.057480497829103694e+00 -1.026327779309297084e+00 -5.589155750299218406e-01 1.627659331092571549e+00 1.231492166375539460e-01 1.163037685307583891e+00 1.627022295312316569e+00 -1.772969341931169840e-01 7.402034342690572144e-01 -3.019884138629699288e-01 7.378142843442305754e-01 -1.683829553636300991e-01 1.030688101490897290e+00 -1.512316054589007530e+00 3.559362365941582534e-02 -3.824123627896709454e-01 -1.562491810213579635e+00 -8.442064740663704492e-02 8.512189006889235854e-01 1.528517342291267456e+00 1.620243244238949165e+00 -6.736958719554864139e-01 -8.539971792393021843e-01 -8.899520684530045633e-01 -7.587907166384131319e-01 -1.912463236085822693e+00 -4.210361642346978073e-01 -1.407700501139316884e+00 2.646401538787577667e+00 -1.088498194226031890e+00 3.037947441225095080e-01 -1.194840857910464793e+00 -2.921367282372324681e-01 -4.217040093656790889e-01 5.659424961804245813e-01 1.224472596975162419e+00 -8.628252471453468075e-02 1.179311007350167584e+00 -5.162626184003444862e-01 1.411832813029234357e+00 1.604002182339171245e+00 1.810010968665932030e+00 1.933702114793937055e+00 6.774601879056648679e-01 -1.330704952733378521e+00 -6.476015814694231487e-01 8.903587804248352944e-01 1.171357279594398060e+00 -1.932770569354138046e-01 7.656866424373848234e-01 4.811578186533084223e-01 8.231826094435497065e-01 3.346733220578389512e-01 1.736932629604206690e+00 1.554597185196389564e+00 -8.364907998333303007e-01 -2.462044819151943398e-01 1.486350038415599428e+00 -2.842910061571537472e-01 2.559756823518697377e+00 9.214323201496610327e-01 8.936544614018498978e-01 -1.186017774547083237e+00 -3.560011748247116081e-01 1.102020312796840651e+00 -4.563473707826014580e-01 -3.018525948047372509e+00 3.632378260947952131e-01 9.210912022204438554e-02 7.095105400689277753e-01 1.201914944879224123e+00 -1.103493446110157317e+00 6.226925389699223823e-01 -9.596145247539241696e-01 -6.759254809006258746e-01 6.155225751545336799e-01 -7.775723699926120336e-01 -1.229746009279171631e-01 -1.995249309159325413e-01 1.722163469196466012e-01 4.498110549687663884e-01 -3.764067908188954426e-01 -4.346430371627892364e-01 -7.497593622282888726e-01 -1.304611151333741947e+00 2.179501380090159701e-01 -1.175361716572685067e+00 -3.715843570834915788e-01 4.195257352337500856e-01 -1.589206104435300526e+00 7.813599179824589624e-01 -1.056844032777383008e-01 -8.407610620198546769e-01 2.488342595174089233e-01 1.249741918010552677e+00 -1.493767394404281190e-01 -3.088939478431411700e-01 6.525031106394959535e-01 6.964079132227161050e-04 3.598681986259107402e-01 6.946832662871906816e-01 1.463833555614558746e-01 -9.284712164535076084e-01 1.471682326451149297e-02 7.934888682670946380e-01 3.650505264407473693e-01 -8.317538571609832676e-01 1.849354637520568945e+00 -5.086782493885160239e-01 -6.095164301922456618e-02 2.241198232303795557e+00 -1.205444491209246127e+00 -9.413500947550006437e-01 -1.762414248115694027e-01 2.049812227003926957e+00 -2.879730318317481538e-02 -2.607110198079998220e+00 9.703447788714724132e-01 -7.822783034141393976e-01 1.631866034401155074e+00 -5.104764455061092665e-01 8.419964988608448220e-01 -2.906382340087061977e-01 1.401729318040795924e+00 3.287955227713642431e-02 2.617139928361498225e-01 4.524099692816235807e-01 -1.240998222864145295e-01 9.783868807063303974e-01 -6.309368262974793806e-01 -2.289828984400662293e+00 1.859421784099451136e+00 -1.235294933690307267e-01 -4.210104829790028980e-01 -9.421867089247434324e-01 -7.369952714750160894e-01 -1.562252780084382842e+00 -5.756972411192751160e-01 1.817877191433676209e+00 -5.306865069907640287e-02 5.450320757347002498e-01 5.030977684635606906e-01 4.859521230265058112e-01 2.915604177844324241e-01 5.499121655555521127e-01 3.318221756750638907e-02 -2.104390606118119678e+00 -5.135425353427959250e-01 8.180063993488831953e-01 -1.215701975062562612e+00 1.631637676869148457e-01 8.361642739353853937e-01 -2.051223703101517359e-01 5.565496732526253876e-01 1.217313031007500213e+00 -1.020286849427862297e+00 1.063534695623018278e+00 -1.537470329289341908e+00 4.137995188001428876e-02 -3.694227972406638472e-01 1.129946697151943180e+00 5.187214207160242285e-01 -6.664979231419639882e-01 6.845526384054421154e-01 4.699233753041023864e-01 1.382697854274838489e+00 -9.992468897927210270e-01 -2.873527903270817419e+00 7.559745830572801584e-01 1.590089822529506591e+00 -2.749772412042941205e-01 -6.021844062385545149e-01 -4.905879969071474944e-01 5.191292971542178503e-01 2.906481798759931734e-01 -8.285441638940453934e-01 -3.143453724113947079e-01 1.142652741758667601e+00 -7.106686842374386748e-01 4.542687182252519440e-01 -3.941055294749055693e-01 1.203477466825822795e+00 -4.782105459857209362e-01 6.936845782991225839e-02 6.503768946667227713e-01 3.981260008231692904e-01 -1.440991273167926412e-01 1.294419755690805252e+00 -2.360450359382968710e-01 2.523351105844416908e-01 9.123527444923469343e-01 -3.284223359268798048e-01 5.548692100184853260e-01 -9.493100692604058422e-01 -8.159439205235844428e-01 6.572583995386493960e-01 -7.935571173799933486e-01 6.344733026771766093e-01 1.853459012462604028e+00 -1.194950297510996018e+00 -2.586177325482408862e-01 2.514492528934459403e-01 -7.908788361516651266e-02 -9.280630994758112262e-01 5.915519828928962331e-01 9.623249199882084881e-02 1.788377932388331981e+00 1.840183579458160856e-01 -6.868371260945317636e-02 -5.504743900472981455e-01 1.673196908413955297e+00 2.287593198999160471e-01 -1.328934839933079592e+00 3.707891764137106749e-01 1.151971333583720752e-01 -6.121032898616501905e-01 7.735205670921414811e-02 -4.139560139609351763e-01 1.929661299162852783e+00 -7.248003063093404474e-01 8.683225483288524726e-01 -3.288924696331050890e-01 8.267270172048425403e-01 5.559630779972707382e-01 -1.378325865451640153e+00 -1.145359868010723980e+00 2.351987629791898016e+00 3.907179140992020350e-01 6.149903803283987037e-04 4.774963013065159356e-01 1.330322104552434048e+00 -3.582209045477892650e-01 -6.061895631944903134e-02 1.699010753859417688e+00 -6.499563444778715116e-02 1.463016788970784354e+00 9.304685692658056784e-01 -4.623881797561423812e-01 -1.670953552679195209e+00 6.973132022693350196e-01 1.090583552412989876e+00 -3.610914598306718126e-01 1.893375815488884895e+00 6.878966640205700367e-01 -1.363076019274637840e+00 3.544027223741540999e-01 1.753345537277568145e+00 -2.946400068618955648e-01 -5.819351288089100738e-01 -6.239469797041086174e-01 1.584156327197446812e-01 -2.251481885243313386e+00 2.867828079430796429e-01 -4.241368559206393218e-01 8.928106174254381300e-02 1.130620320217371466e+00 7.776109301023625964e-01 -2.796799782073442278e-02 -8.770994422207784025e-01 -7.121250106374374944e-01 2.758138284241151705e-01 1.111280228435294726e+00 -6.185632313149270990e-04 -6.076982777563678939e-02 -1.202929182750466897e+00 -2.886228829213012825e-01 2.268655414731870212e-01 -9.468042351682457447e-01 -1.225815556067548322e-02 -2.662509678214967090e-01 -3.497311014887056202e-01 1.135204587907008511e+00 -5.440500205291712854e-01 -4.597824990734412087e-01 2.006178063088488006e+00 4.490422839722836290e-01 -1.887297414207082413e+00 -8.346755004879563566e-01 1.254961199457088172e+00 1.185734724617887759e+00 -7.504451007558189390e-01 2.039608662023823182e+00 -6.104039606128690565e-01 -7.591255290159852898e-01 -1.260324068396694530e+00 -3.980072126783964492e-01 2.431402071285011235e-01 3.042263853092885828e-01 1.633182091994102858e-01 2.773317856068794995e+00 -3.370116031289329128e-01 1.137861105401226869e+00 -5.853377740854662781e-01 1.150361658602288895e+00 -5.665954360373429699e-01 -1.119442915036488184e+00 3.573878409713147075e-01 4.634441165495002679e-02 -8.755048585895605084e-01 -1.121418918792698838e+00 8.513895762363037079e-02 -7.536102030523678108e-01 -1.444838577939693558e-01 -1.231338203115363641e-02 -8.187533245681353211e-01 2.059674263053775378e-01 -3.102376917529118816e-01 1.411559609574753793e+00 1.145673703657277720e+00 9.326073875605863650e-01 -1.079840262859555144e+00 -2.570562870426393420e+00 6.405636074853884310e-01 3.828293329715188320e-01 -1.140378739577186273e+00 2.782173640857700470e+00 -1.126756892505442753e-01 -4.641698416946899997e-01 7.972370278056114534e-01 -3.604216230585721714e-01 -8.428941746376916733e-02 -9.487001463922953848e-01 3.424656268893756517e-01 -8.721121184957322803e-02 1.096739491351602425e+00 1.767180660847925244e+00 9.599046584668020632e-01 -6.765903251206530911e-01 -8.018004519262077467e-01 -7.823775572366231668e-01 -2.278625782468268302e+00 1.838662719977009752e-01 4.924719766495411211e-01 -9.567105584814270536e-01 1.073735627333339826e+00 -7.691189354461327454e-01 2.412863920478323376e-01 8.277682766756989663e-01 -7.020283413709836606e-02 -1.356066975311007450e-01 8.626502540642808636e-01 3.592969203825947533e-01 7.177485077582779205e-02 -4.999890836705224717e-01 -1.635714184642573121e+00 -2.518616032472542621e-01 9.929548830538477144e-01 -1.214230441674787109e+00 1.070076813213136413e+00 -7.588723277933722144e-01 -2.545364637285810749e-01 -1.820978860119840226e+00 3.553361274466695918e-01 -8.857740807917254822e-01 -1.659818515031106001e+00 5.551053557028422514e-01 2.698171042272857534e+00 -3.370550446903417541e-01 7.017697876433148796e-01 1.030660813912885332e-01 6.596046077018585460e-03 -1.341398365559959838e-01 -4.145494147497392201e-01 -4.229047164437436113e-01 2.199400289423177668e+00 -3.881120866000049019e-01 7.699592974843594284e-01 -1.168753859597494005e+00 1.257426702391724938e+00 7.972630761561714241e-01 -6.223832593940663571e-01 1.283674393218805276e+00 7.585557987031674720e-01 7.966376318963003635e-04 -3.751766262665949814e-01 1.270502779046789987e+00 -2.222245878878592151e+00 7.049497884786002366e-01 1.039390777493030438e+00 4.341272246795209178e-01 1.249422511831813409e+00 4.375190426422948531e-01 2.718192450071074684e-01 -2.040171881380623831e-01 7.102624526348603196e-01 4.146925379444142967e-01 7.953015983866397187e-01 -1.969080044770452398e+00 6.387470691866370398e-01 1.163096880628695207e+00 -1.764668498942493224e+00 -1.240246960003477561e+00 6.988160261330675915e-01 -2.863105823852096776e-01 -1.594876249341344032e-01 2.377083583603735395e+00 -1.435512172345934090e+00 7.563527904752240794e-01 2.642285626374588081e-01 -1.068958498349722230e+00 -1.005250739621965206e+00 -1.043856823990257504e-01 -2.132148034975832607e-01 3.278190534939472656e+00 9.798065331700726022e-01 -9.396443033529178201e-01 1.492372004132361596e+00 -7.744311707427433689e-01 -1.749474914600372688e-01 3.963769654766523265e-02 2.316681007578532903e+00 1.294346544910926822e+00 -1.137719577326340659e+00 -2.009186508141389826e-01 1.210246365315810646e+00 2.390748860122718256e+00 6.238201519913137982e-01 5.901890626329736600e-01 -2.280757696077334584e-01 3.403400364532521705e-02 -3.493655727583828696e-01 -7.573164774165888069e-01 8.642393759818632615e-02 3.340514388207778129e-01 -1.181199958387545212e+00 -8.022167720647328526e-01 -1.720603793427700756e+00 3.822795558092307866e-01 -3.402108020462564220e-01 -2.431909796372377031e+00 -1.313087757817227752e+00 2.037351325099466537e-01 3.211328095613823208e-02 -4.425039823845901554e-01 2.001804046520216929e-01 -9.031938139827963216e-03 1.174763914307438206e+00 8.051999576292797611e-01 -2.396093416490378131e-02 -1.240066855089650699e-01 -1.190354799590486401e+00 5.681301142004985261e-01 -2.727221485517417054e-01 -1.416001275391255199e+00 -3.492386266023851937e-01 -1.215206894917391089e+00 -6.305828033241670516e-01 4.626746049661074195e-02 -7.171451553644443422e-01 -1.585014600228287218e+00 1.293887837673361574e+00 -1.115973971327767211e-01 -4.552845207470327393e-01 -8.347251337794735215e-02 6.533540793196752627e-01 2.748444763197046420e-02 -2.949368868165420099e-01 1.784016696603263064e-01 6.297978886395656506e-01 1.956522430961360248e+00 -1.550210914754337699e+00 2.738188390965544117e-01 2.037591267485942548e-01 -6.421587906511353472e-01 1.810460598260951182e-01 1.548523055166072249e-01 7.747051339403491221e-01 -1.846479118462767410e-01 -1.843953910456725201e-02 -2.380917509194732662e-01 -1.149245282287863379e+00 8.248837049934087950e-01 3.954515972984854466e-01 -7.412814758324910436e-01 1.532709943963370902e+00 -4.063999905227047571e-01 -7.557595493271390685e-02 3.391439743108302096e-01 -3.713319045942902741e-01 2.198641911325298626e-01 3.334621373125881694e-01 1.058124415465496071e+00 -4.870291479753439262e-02 -7.085004405285166840e-01 6.430977381501966628e-01 -1.775734082261919200e+00 -4.026536000231014101e-01 -3.566031716412205732e-01 -5.699775406957827695e-01 -3.874258592724300621e-01 -2.054802614029048513e+00 7.442109250493858519e-02 2.801636022719733443e-01 -9.808341400870208837e-02 1.702005642323790813e+00 -2.951661410459117674e-01 8.537403222484606369e-01 1.306431591460698316e+00 -2.268759153048656607e+00 -1.891608493080332964e+00 3.721078614950547037e-01 -2.098523294525381999e+00 3.185095432688710981e-01 5.742806080615031616e-01 -4.549686634877123659e-01 1.471777614088636943e+00 6.317384060163379056e-01 -1.167973085538650757e+00 -6.864098249818429975e-01 5.256082297517227220e-01 -4.276043885206760597e-01 1.126713308361625643e+00 3.869194247912909890e-01 -5.731587364287425990e-01 -1.730328917353528340e+00 -2.565388805337915912e-01 5.673639853650315201e-01 -5.536117115219351126e-01 5.879444726600332460e-01 1.364988814610569590e-01 -1.282785177104475816e+00 5.386388715331024146e-01 8.817090115642101100e-01 -8.803641913213787751e-01 8.518810864464755328e-01 -9.976646077237047439e-02 -9.555526047300195724e-01 -2.298516140512599559e+00 -6.262565374002415641e-01 -7.036236901224918183e-01 -5.671188425052865051e-02 1.236702102536174408e+00 1.846961133219705495e-02 2.597102010817179396e-01 -5.295554072738397622e-01 -7.686427700217586256e-01 5.134666060912783658e-01 -1.418912507238201948e-01 -9.382554437143646453e-01 1.291494840341816108e-01 -1.936527017020000796e-01 -5.758194744152196343e-01 1.479584809271855983e+00 -5.156987391469738391e-01 -8.283707630772949582e-01 -3.207202955949142731e-01 1.653915370775276727e+00 -7.446438364022812673e-01 6.192896515334003760e-02 4.483586004483687826e-01 3.449715219397161275e-02 2.348587595024789754e-01 -7.282243200097646696e-01 2.016544239344116196e+00 -5.505727053383323577e-01 5.097531439802481801e-01 9.913148688373740747e-01 1.729383837974328708e-01 1.797221833749192976e+00 8.975170539168998429e-01 -2.067512745574066890e-01 -7.540676411770458332e-01 -1.775268713301188239e-01 2.288711984847829062e-01 6.847600896178915875e-01 -8.002359950790973731e-01 2.307694737972566301e+00 5.745123855958491621e-01 3.981025432199589154e-01 -1.028307377684765545e+00 1.137291105773255706e-01 2.692380461231574262e+00 -1.739319542324948120e+00 4.812390867554987572e-01 -8.048023364151194459e-01 2.100464858406720509e-02 -6.235451629161911091e-01 -1.634755599222349698e+00 -6.205727638550273539e-01 8.131755251342983604e-01 -8.170197930229453620e-01 -1.597544206606409389e-01 3.302117017017952016e-01 9.794603609309056325e-02 -4.728560438383233588e-01 -1.543856599227683368e+00 -6.114235982177621542e-01 1.031189043557692031e+00 4.754658280061285214e-01 1.618398500921655714e+00 -7.103333010054315722e-01 -3.541160815369024384e-01 2.609670042611552887e+00 1.858362194843514503e+00 -1.691480095791479066e+00 -7.530259942567164577e-01 -3.499946392778319204e-01 -2.755293102282823647e-01 5.200589168894466097e-01 2.608082574214423688e-01 6.774013109822024647e-01 2.733797464487434103e-01 6.290279926488062667e-02 1.289999906578482847e+00 9.413461154689257704e-01 1.340907392311844193e+00 -5.238954855447139902e-01 -5.185205924582639847e-01 1.103663738547992601e+00 -9.946499635755891022e-01 -2.192704322018217133e-01 -3.165266157421998683e-01 -9.458774325146550588e-01 -1.258348201443097558e+00 -1.366189169821224070e+00 4.193808202611080671e-01 4.218166919662456882e-02 -1.151702528689439342e+00 -1.218949402894127232e+00 5.760900184733476204e-01 -2.322448441895895499e+00 -3.926840889059952239e-02 2.766920432284517006e-02 -1.061073184897998845e+00 1.935687844005658853e+00 -1.033516571655227478e+00 -2.404081243151134917e+00 -6.532276363145520515e-01 8.771111242972841060e-01 -2.319752881550548373e+00 3.759181355858755291e-02 -2.329147862817816605e+00 -1.263548337741246197e+00 -1.117254295621242233e-02 3.296932699318187443e-01 1.641938724101201300e-02 -1.903695420222469847e+00 8.714385655134182507e-01 -1.387822324147879316e+00 -1.008110735722933526e+00 1.615319616094176070e+00 -1.273406678865199426e+00 1.459238052900970306e+00 -2.449930142411731182e-01 -1.140706122308580844e-01 1.117717467186196023e+00 -9.958839371006233954e-01 1.046448182490381740e+00 9.849196653562939385e-01 -6.169173082600535318e-01 -4.360712165837450360e-01 -1.004798118251808869e+00 9.331472819233453952e-01 -7.126865877062809052e-01 -4.863547454700972161e-01 -1.423400442471022043e+00 1.808305459712870711e+00 -2.788188044922042946e-02 8.174686715379883006e-01 -3.525683419010643416e-01 -7.833131334826127778e-01 -3.220641120692590009e-01 -8.276805491806712434e-01 9.829967469178373385e-01 -2.699837188600107685e-01 -7.927983432846847922e-01 -1.667407240735228502e+00 -3.584173648702314585e-01 -8.162487132921231181e-02 8.683700414096579001e-01 -5.373460318364805532e-01 -2.854445391464668358e-01 -5.751405668483300371e-01 9.721266008053357499e-01 -6.338070620537822331e-01 9.873035988948720976e-02 2.311051713426778287e-01 6.689114043377601959e-01 1.281590731624751900e+00 4.226976753187401403e-01 -1.143127381512184515e+00 -2.013963092182275705e-01 -7.397940358435886044e-01 -3.651971445576987496e-01 2.175591366953426031e-01 -4.851329535326994735e-01 -1.109906161887404874e+00 -1.060091587884859132e+00 -6.014359751694489109e-01 -1.275660048786675105e-01 1.316121724903646928e-01 8.331319125785362489e-01 1.952496501237753090e+00 1.501329313558911194e+00 2.042282286929700819e-01 -1.886694352983041334e+00 -1.135245437147103909e+00 -1.375729189101508432e+00 3.053647581443513434e-02 3.926979466210398506e-01 7.052663971396544440e-01 1.723198938094925525e+00 5.368123978674913532e-01 1.184318837536331825e+00 -8.135969587481286514e-01 3.952914267353377364e-01 -4.591793620203265536e-01 -3.799025475966199550e-01 2.255405183587008366e+00 1.012678660801799913e+00 2.204061800182666175e+00 5.929516968794067422e-01 -9.849956945219688897e-01 8.520145813435170412e-01 -6.657888157459458667e-02 3.335786148977116783e-01 -3.251116752468909410e-01 1.980735829587590091e+00 -1.427301751451765632e+00 1.918626563898949922e+00 2.008159426261232561e+00 3.775934533100830937e-01 -2.216284532408267172e+00 -1.766921267765715120e+00 1.193492159502323319e-02 -4.324217033160295820e-01 -8.501153826692325888e-01 9.243282041771352375e-01 -5.128657483220953883e-02 5.966284377254872373e-01 1.788397833839284523e+00 2.079332676698556481e-01 7.291386322653738983e-01 -8.838218928184339296e-01 3.369525257002382590e-01 6.352520152944874932e-01 5.841483320157171422e-01 9.913093165545432128e-02 3.846423066700212501e-01 3.574284103994581629e-01 -5.026500116535781437e-01 6.136019512562592704e-01 -3.116518389332686989e-01 4.244034142771409557e-01 1.251009869532106356e+00 8.510445313925139865e-02 9.636772818811034647e-02 -7.355314703145772182e-01 -1.734071208684675458e+00 -1.940852271827302189e-01 -7.207202306144628867e-01 -1.179467612550136213e+00 -6.306808383462140233e-01 8.097561703937997124e-02 8.909842888425120733e-02 4.874658966899760859e-01 -1.270740845111568706e+00 1.139933745325473202e+00 -6.862866671267202623e-01 -1.937980775712167647e+00 -6.093140061548102393e-01 1.796878453574189960e+00 -2.027812925537172406e-01 -1.553241248439583277e-01 1.034899239910247015e+00 -2.856326976200266321e-01 -1.134918160106173912e-01 -1.122474932098470601e+00 1.236487171512072658e+00 1.002572866896125570e+00 7.225236770174502388e-01 -6.661698475699027178e-01 6.589256597205733756e-01 -1.840122035064377382e-01 -5.659899075184140482e-01 7.793005511529496054e-01 8.546088580145926317e-01 -3.356231472216603673e-01 6.611379704224236153e-01 6.840988102624581124e-01 -6.517233321736082274e-02 8.393713546669666625e-01 1.373748837550176960e+00 -6.228153481096245642e-02 1.889868260285424650e+00 -4.735085350753913680e-01 -1.251866486102439557e+00 1.095112809880933291e+00 4.820415148804986782e-01 5.363806579646454020e-01 -3.239610525706265176e-01 9.085760541333264273e-01 -3.096535511719429867e-01 -8.194751508486068647e-02 1.208821464320512629e+00 -1.698255656614523268e+00 1.298251638903889171e+00 -2.776776750232430591e-02 1.163869318145757559e+00 1.610002040062276096e+00 -8.334718867796779840e-01 1.149944409709843240e+00 -1.671992197542894854e+00 -2.600684804143490458e-01 9.770310427627250105e-01 3.553414073194632317e-01 -1.630360920735855590e+00 1.042574300489582440e+00 1.083529439764211871e-01 -1.649632359552825334e-01 2.778910148139638325e-01 -7.934566903525109849e-01 6.416021337414810066e-01 2.434859190291677744e-01 -1.085193175442240809e+00 4.282830128695623850e-01 -1.174165348731024849e+00 3.822732716862266983e-02 2.764192147619204953e-01 1.460472954038440685e+00 -1.965258565974105753e+00 -4.900510549638830704e-01 4.925103149270152608e-02 1.471236589449916643e+00 7.810611647335883312e-01 3.673794167189013971e-01 -1.739618131764719244e+00 -1.496766581436589569e-02 -1.228972712142130996e+
[truncated: 3,649,330 more chars]
