# Supplementary material for: Bayesian inference of kinetic schemes for ion channels by Kalman filtering
Source: eLife. 2022 May 4;11:e62714. doi: 10.7554/eLife.62714 (PMC9342998; doi:10.7554/eLife.62714)
Supplement: Figure 7—source data 1. — Each of them has 10 ligand concentrations. The number in the file name reports the amount of ion channels in the patch. [file elife-62714-fig7-data1.zip › 75000current.txt]

-9.309610795253491222e-01 1.945266456486126838e+00 1.936434494887207536e-01 5.825402591891670756e-01 -8.961668920495128310e-01 -1.804720710370266046e+00 1.368281326988695090e+00 9.877245110336150269e-01 -7.376560772774607422e-01 -5.117102284880182816e-01 -8.101764070298564935e-01 -2.978521445763897268e-02 4.443419846743895119e-01 6.937125937507133688e-01 -9.188507526799692959e-01 -1.461312701271301473e-01 2.035175914062660463e-01 -1.707402901308242571e+00 -2.410765197892663358e-01 1.327102695561617196e-01 9.598117833656947262e-01 4.204301193124026503e-01 -5.746160485813976981e-01 1.374376820693046009e+00 -3.165524132563567461e-01 1.385786037866793441e+00 1.632382283628367459e+00 7.185283234761440374e-01 1.138821420643708615e+00 7.304005447760384406e-01 1.200391717928861318e-01 -4.390508787958603137e-02 -1.193908275828907906e+00 1.018719694487849603e+00 1.173717791115491238e+00 2.427198847346326627e+00 -1.767689641097782260e+00 -3.137974414583446503e-01 -1.349937034590321661e+00 -2.750830071593490453e-02 -5.379805259303193088e-01 5.879736724262585312e-01 -1.830682760610356397e+00 3.159102389561594948e-01 8.019554313423647995e-01 -7.169918787952254124e-01 1.299970885311483304e+00 -6.018872144990901063e-01 -7.778790350568609568e-01 -7.923086286938617329e-02 -8.069960882655022871e-01 -5.744416698591238157e-01 3.328461917472335108e-01 -1.167224471447130485e+00 1.507168751305983934e+00 -1.705936651355158817e+00 -5.241204937071215486e-01 4.420206384304692371e-02 -6.487712822836028126e-01 -1.246160690100045709e+00 -1.273150662693813384e+00 9.450173564816242155e-01 4.824127035343755802e-03 1.656901358349061715e+00 -8.182578158115898503e-01 1.558416397224047720e-02 6.366191620528345307e-01 9.280790674142308516e-01 -1.197040534334664397e+00 1.489564588840109227e+00 4.210776053755664328e-01 1.242205949791607589e+00 9.074067631622102503e-01 2.211444506208242334e-03 -5.918247590450924633e-01 2.305190957654974060e+00 6.755178959604116185e-02 -3.589887982234944985e-01 1.447419607894789628e+00 -1.036801560928356514e+00 4.313974891655062427e-01 -1.178651700839275090e-01 -1.863635034699307802e+00 4.934306996173161708e-01 -1.395086985007727209e+00 1.663515149106357338e+00 3.810575437011685662e-01 1.224046764820895472e+00 -8.001504809669778284e-01 4.765801188558455581e-01 -2.925628940842932568e-01 -1.251092164838270682e+00 2.411863864503683286e-01 1.481941735473902011e-01 2.650502316447067575e-01 -1.411506412249085018e+00 -1.351661756908788314e+00 3.505853633109876077e-01 -1.730948465740139941e+00 -7.666668218160415105e-01 1.315305181345109431e-01 -4.856063074089925213e-01 -1.060166411471560544e+00 -6.833576948345995161e-01 -5.019215160308773127e-01 -2.269298279490253312e-01 -1.117954943538376211e+00 -1.301304238694167337e+00 -4.908910083956247727e-01 6.415085455753323229e-01 -8.351287945543474089e-01 -7.713115999606212636e-01 -1.233757406981108862e-01 9.155123080297022931e-02 2.586556690412244564e+00 4.850375316335659992e-01 -9.366684873033100933e-01 4.571635527835958279e-01 -7.834991501825717963e-02 6.889084808842453889e-01 -1.397199758279082382e-01 1.627238610021479737e+00 -1.492286610598250185e+00 1.735520045153369495e-01 6.261960655463216785e-01 1.969679840594529718e+00 5.629024528327198906e-01 -1.743351085904679021e+00 -1.709762122472288925e-01 -1.801220224099722378e+00 6.280307487608989547e-02 -1.246077683500713240e+00 -2.010604328369415050e+00 7.056999376566912563e-01 -3.896992683623756726e-01 6.270944526312570710e-01 4.137351120963263934e-02 1.319743334245708999e+00 1.995540169155086918e+00 -4.505829971837160275e-01 8.444901141534026656e-02 -5.521947885151724522e-01 -9.692752050617298165e-01 6.737658195642330927e-01 -1.570026137365190255e-01 -1.427399441847681416e+00 2.678101163120288342e-01 1.283723069170239039e+00 2.424983784139009002e-01 6.698343447300130205e-01 8.286410266654005152e-01 -2.501103277365412381e-01 1.206678139260907168e+00 1.032186528896277045e+00 4.345215873946862151e-01 -2.793880388265667092e-01 -1.106478815855425901e-01 3.085046558795315752e-01 1.876433533529364012e-02 1.358954800690766351e+00 8.609860308716422717e-01 6.131232307491637501e-01 -7.382584790605354330e-01 1.357353289287775544e+00 -4.655408734861410380e-01 2.429674084868017836e+00 -1.383240084859024055e+00 -2.366913834866616884e-01 -6.136280866575608561e-01 -5.599919294248769663e-01 -7.858168910259315521e-01 6.283353416630417243e-01 -9.224044885499682600e-01 4.011249729794303387e-01 5.186083285659565112e-01 5.469966471841625211e-02 1.089566223563661757e-01 1.419152157298966266e+00 1.678472819480622880e+00 -2.975860222838442315e-01 -5.396160298963952329e-01 -1.947835519786246250e-01 2.015024655667680964e+00 -7.766696090809716013e-01 -1.245507874150921790e+00 2.489286134870201048e-02 -2.557455244287812901e-01 1.956037911179445699e+00 9.469126039206789969e-01 -7.922031158721819510e-01 3.502844635382985211e-02 9.675561086927065430e-03 3.151068597653597925e-01 -1.960162396538690510e+00 -1.351367784226933932e-01 -2.392209914991058270e-02 -2.516641317625539997e+00 1.723447402717006860e-01 -9.922897676344613616e-02 3.459869435375142466e-01 -3.561925518771613119e-01 6.126729352067242784e-01 1.176178310588376297e+00 -1.583115464972731923e+00 4.048911207072415919e-01 -5.291603350684923601e-01 -3.369776076985426805e-01 7.261977580892776674e-01 -3.142342862701215100e+00 3.496244363721851545e-01 7.482919645343630854e-01 4.174670108779547362e-01 -5.372946510385292473e-01 -5.569938797779114825e-01 7.884113161362579780e-02 -6.367167848138446939e-02 -1.572520514048880158e-01 7.790670187250732515e-02 8.086315557237049312e-01 -6.603748679087813045e-01 9.740192715609700125e-01 -1.887199181224563649e+00 2.218943304000445538e-01 -9.241657576948768549e-01 8.380053811880002756e-01 1.479661529308658741e-01 1.496724924698749071e+00 -2.239885195199187606e+00 1.442947505561578136e+00 -5.494753528575979651e-01 7.508806641324929920e-01 4.943433588742096041e-01 -9.663173664393831519e-01 -7.345162780661616819e-02 -3.759092434406449135e-01 8.098085284189165955e-01 1.185093100309652314e+00 1.082289178057422419e+00 -1.325138671250567501e+00 5.132931524004853419e-01 8.462947376424572177e-01 8.980143384033451026e-01 8.766282254063076373e-02 -1.946182310665304227e+00 1.574216391462059939e+00 1.050899310736471914e+00 -1.575382531524285312e+00 9.143029399356760178e-01 7.155875543915476422e-01 -1.538331389341009769e+00 2.544915141349518573e-02 -5.458253859429568200e-01 -8.147051703965322300e-01 -1.934132428632844070e+00 -1.233256904241303437e-01 -6.406705160444480240e-01 6.521205072519299373e-01 8.309143635187515864e-01 -5.250630651042709207e-01 1.330830545115605279e+00 6.135627865530529634e-01 -1.916536001180024540e+00 -2.287817248549820770e-01 -1.614294726063589591e+00 -1.940122630956643501e+00 1.327253414009321064e+00 -9.866584080919075239e-01 -8.569801004504857822e-01 -2.301653063193025428e+00 -5.417569462734954655e-01 -2.077358000911278535e-01 4.598768888847326597e-01 9.925668971379036920e-01 1.046448997412139592e+00 1.512033190552995177e-01 -8.794464286138131692e-01 6.263124945576927782e-01 1.645850910856810900e+00 -4.437398942706853311e-01 1.614633017658987146e+00 6.550749629355580028e-01 -1.070014359254404468e+00 -4.661286857716874787e-01 1.676990466004697755e-01 1.885287460394237558e+00 1.800621977413580099e-01 -1.309096056760151949e+00 1.982810522013545712e-02 8.328553957904328842e-01 1.775159679788424483e-01 -7.257596738036526940e-01 2.761753109893865799e-01 9.497505661587313242e-01 -3.458533636140649348e-01 -9.486804979325474951e-02 1.215774074761695744e-01 -4.872573530633794725e-01 1.604314287696097407e+00 4.649934780205049467e-01 -2.539429838808395790e-01 1.901374793707299782e+00 -1.303689375097161651e+00 8.643212399688637859e-01 -7.995497528153557854e-01 2.082696943748155449e-01 -3.085922089620165121e+00 -1.518454644270222254e+00 5.242700450566722958e-01 -1.387686548768768624e+00 2.364543048413431936e-01 2.036193650123398147e+00 -3.221375428247633677e-01 3.431642960920960328e-01 1.497646870270776809e+00 -2.783134167755903499e-01 -1.007191702679405498e+00 4.527615619603546082e-01 5.312526488339929243e-01 1.024770481294773994e+00 9.906280271050176278e-01 -6.334898347741346747e-01 -6.945135576827909940e-01 2.212103929243744993e-01 1.852916785557727986e+00 -1.081270997309942805e+00 -6.241782334709485847e-01 -1.564939513750198408e-01 -1.393548221007637200e-01 5.519283302865567176e-02 -1.574710821369219138e+00 -2.250158609689100753e-01 -1.629865143916566783e+00 2.311177184966796805e+00 -1.314963461963573055e-01 5.082159577956031349e-01 3.483843146237043942e-01 4.081921806105622830e-01 4.279814471039665447e-02 -2.368909363740279439e-01 1.050196779370260236e+00 1.814444184075395539e+00 1.392573199000219031e+00 -1.691321436882792462e+00 -4.681760422132614230e-01 -8.741897500922737319e-01 1.364661104210240117e+00 9.596462309144723757e-02 -1.122586873782800421e+00 -7.267751186704481947e-01 9.005993345315002063e-01 -4.310482555281430206e-01 2.425127617497840060e-01 1.488057007282494668e-02 4.037336798444058350e-01 -1.271180537963397361e+00 1.589972278973053252e-02 8.970902141061473656e-02 1.528206900746662322e+00 3.383462153791394478e-01 1.153562169858851211e-01 1.070949385484018634e+00 -1.497318986029492871e+00 -1.705704992089560612e-01 -4.583029097661915907e-01 -3.821317600258706260e-01 1.024680726104681527e+00 1.596836736220601294e+00 1.371547872496411635e+00 -5.262895867140308104e-01 9.749741454140461450e-01 -3.395051570279656872e-01 1.882536518869768472e+00 1.023265031724859941e+00 -4.355286151379296200e-01 -1.797941596691863930e+00 -9.746305210363871430e-01 2.618620304288080680e-01 5.617306806190753843e-01 -1.600706604337174710e+00 1.770971395122410419e-01 9.303553785189526693e-01 3.146701860256463146e+00 -1.577971544986005670e+00 4.854879530756119888e-01 1.994731661178011373e-01 8.454127117091556620e-01 -6.091676944764947699e-01 5.136273850115816719e-01 1.957702846297770805e+00 3.346679388657218812e-01 5.762986302802874938e-01 -1.179759605385550802e+00 -2.101626859044839479e-01 2.382407464278082809e+00 -7.240782433595907008e-01 1.716934810206036388e-01 -2.584607572142581522e-01 -2.478679790956896944e+00 1.098229998211603720e+00 -1.095984659136072459e+00 7.309199022910961574e-01 -1.319652548135184178e+00 -9.589060629255716228e-02 7.947761848936898410e-01 -8.139469929723816000e-01 -7.553834951485777216e-01 -3.238881191180044139e-01 3.927139144899234879e-01 -1.267157647143227761e+00 9.440194294028935174e-01 -5.310823155142180285e-01 2.692715665912560619e-01 1.673200372287487747e-01 1.851210786997698587e+00 3.702147886705904334e-01 -6.702582200667659418e-01 -1.400182184802250818e-01 -4.809125046915198043e-01 2.022991123394021762e-01 5.630543846469040492e-01 1.253257726799580585e+00 -4.976823561006030738e-01 1.256134964052055547e-01 9.650453481273679746e-02 1.512955766944812819e+00 1.268224828785308733e-01 -5.907591977227358848e-01 1.543955351584206825e+00 -2.076617439020247147e-01 1.103946987091017018e+00 -7.605771122679237939e-01 7.216712309994151031e-01 -4.919016740168851709e-01 -7.898492675624638748e-01 6.640973801380001262e-01 -1.478375048017651072e-01 -4.898932880935929490e-01 6.821814220344440960e-02 5.986094806101849297e-01 -8.023921931649625749e-01 -3.586772855464014920e-01 1.800273171154376683e+00 3.894466877591726273e-01 -1.502972908752318038e+00 -1.614069745749797224e+00 3.671849457714197462e-01 1.163849504982287092e-01 -2.834657013428456551e+00 -1.006688486408487737e+00 -6.256509505478270450e-01 -3.397235568876823958e-02 3.641514746015862142e-02 -1.948942107987219896e-01 2.411820308578893346e-01 3.145369810346040351e-01 7.814295829345165867e-01 -1.181147056961820985e+00 -6.293738382307076940e-01 7.176547062415122857e-01 -8.465520437226637940e-01 -5.571592857609122262e-01 2.824005938003665839e-01 1.332284246558583574e+00 5.354187863890710330e-01 3.468291248020171635e-01 1.005578408859365336e+00 1.191501631766375580e+00 -4.850007925795329355e-01 6.417262532036401845e-01 -1.954476573097818984e-02 -2.299281445683071023e+00 -1.579547641479239983e+00 1.423626101897030038e-01 3.846871772432728376e-01 1.913314731517890221e+00 -6.873319213782899118e-01 1.063510040216771868e+00 2.541857156167161014e-01 5.694086378565804685e-01 -5.119454993600056625e-01 -6.722808358081981961e-01 1.950831501607566132e-01 -1.678545635928593571e-01 1.781163489042331571e+00 5.091518808782236061e-01 -1.819164890529660239e+00 -1.454169549239727743e-01 6.557606706721708090e-01 7.769764895565864360e-02 4.240659081282495413e-03 -8.614350701142767797e-01 1.080098984477482871e+00 -1.345656409623378347e-01 1.373326307676159930e+00 -1.494126256539604292e+00 -1.323112743404954994e+00 -4.720857931539346186e-01 -1.390866360156528259e-01 -1.334602332404082103e+00 -1.930598922301862003e-02 -1.945423678829992342e+00 1.152917238826193375e-01 4.070295284687337478e-01 7.533049404390153025e-01 3.905654965057723249e-01 -7.135388472158361584e-01 1.819298574987077699e-01 7.580084995089592104e-01 2.668120024321835038e-01 -1.257350496089479908e+00 2.276360677674708344e-01 -2.237582726117683940e-01 5.714946593198526603e-01 -3.888063329856218941e-01 6.860719236696933843e-01 -9.068433482959243896e-01 8.352559569405341167e-01 -3.069509186465588235e-01 -1.071829737456595710e+00 -4.713981819935061379e-01 5.873088979812264299e-01 -3.736419051714990336e-01 1.223647483984251716e+00 1.084258424689779066e+00 -5.963084500882129824e-01 -6.687953152980791183e-01 7.178219079537982994e-01 2.952609064997339661e-01 9.395903897385350367e-01 -6.640906197818084999e-01 -1.162914328286800636e+00 -4.473741806785053177e-01 4.975098007235904118e-01 -7.856574928110561240e-01 -9.800445162075033245e-01 2.002927387776237911e+00 8.252676407399919256e-01 6.209790302744597756e-01 7.499537058616443375e-01 -1.472721362300634385e-01 5.078846893037616272e-01 -1.408781338507797409e+00 7.208855328939194340e-01 1.296677101169182889e+00 -6.472554681784167471e-03 -1.569681950756848521e-01 -1.791932787596054455e-01 6.693086644274606756e-02 -5.562250897459104504e-01 -6.326097001936320519e-01 -8.867479930763862150e-02 -3.444669993005510800e-01 -1.621547352591416136e+00 2.096204624336928557e+00 -1.639772809644092444e+00 -2.758191508866485897e+00 7.031292425186467243e-01 -1.633186840003824969e+00 5.638994892698881989e-01 7.682574456306799915e-01 2.722905952813035935e+00 -1.820456355750962985e+00 -2.006870166623635932e+00 6.480589598203778667e-02 -1.018969029952972116e+00 1.137242755217311663e+00 4.928557123022783149e-01 6.295444107549641455e-01 -1.215548718910861997e-01 4.361632728167412210e-01 9.178007730771833295e-01 -7.492285003433937218e-01 2.637955680773503842e-01 -1.584136256069881288e-01 9.753711256395261042e-01 1.720835599218849543e-01 -6.727612278965915404e-01 -6.361186840720471913e-01 -1.065398665235599007e-01 2.422943092448441582e-01 1.582445313652945940e-01 -8.308381714733631754e-03 1.049843499984229211e+00 1.738319818884281220e+00 -4.353575250137391994e-01 2.748735085455287774e-01 -2.811499716787306258e-01 2.897142773038856589e-01 -7.079225358227929643e-01 -7.277533481674791638e-01 -9.983394956487754435e-01 -5.134036086893413176e-01 1.086638633933515896e+00 -2.662082896915674568e-01 1.529826185764376900e+00 1.281548406024006992e+00 -4.701881608445276917e-01 1.968822598781471811e+00 9.804267649408673346e-01 -1.196155203051173066e+00 1.097174475927764487e-01 -1.261186011649566341e+00 -5.587116156531583000e-01 -4.462685848816788647e-01 2.104127115011158455e+00 4.060130219779981009e-01 -1.760961638956486386e-01 1.248843605056451311e+00 -2.271792680126147435e+00 -4.240637009896931486e-01 3.367464327365168320e-01 -2.828820610747800335e-01 -1.791863674300906872e+00 -6.802656398313995378e-01 8.465633941664114648e-01 -8.486554051722072778e-02 -1.575100043559797269e-01 1.172463444245992248e+00 1.444896514910387841e+00 1.100129485328948276e+00 9.528678667222646448e-01 -1.079570259831633017e+00 -1.771151269598420619e+00 -1.274561922853034934e+00 -5.994022007158005261e-01 2.166786593158764429e+00 1.601430841657514481e+00 -6.863279077176590581e-01 2.753148219979233424e-01 -7.849257669875476795e-01 -2.456429014156558122e-02 7.523717302798538231e-02 -7.631881077278477310e-01 6.076232203810565807e-02 2.752660326594195128e-01 3.260011832727072623e+00 -8.045467174582118242e-01 7.169957786147409529e-01 1.271402393282613785e-01 3.298075826786745490e-01 3.905317906686017193e-01 -1.679340025961103988e+00 5.819158635582286632e-01 1.731646244097975851e+00 1.474185564297177065e+00 -3.066755440723502035e-01 2.509904047484659562e-01 -6.446993807508764052e-01 8.089115950352273599e-01 -8.134365188646970335e-01 -1.606897847739953422e-01 -7.461583097878360382e-01 2.583696486821051685e+00 9.580729885664112100e-01 -3.278197655419746726e-01 -1.450437932037219046e-01 1.361588959528214904e+00 -1.047557306254724541e+00 -6.725309331658868572e-01 -9.272881432484053610e-01 1.442321496948229809e-01 -8.241303267825820233e-01 -5.478350845519994738e-01 2.727800468986105176e-01 1.732743472015332520e+00 1.068692474616125709e+00 -1.310535568698825815e+00 1.391512385739846147e+00 2.684846696641852160e-01 6.821697153431734995e-01 7.593928111207256526e-01 -6.345188405765529449e-01 -3.651751815546205870e-01 -5.555272841619127711e-01 9.135745426713328676e-01 1.071940025492557291e+00 3.109141364757384896e+00 1.544893052357158680e+00 -9.190371063529496620e-01 1.741517247854905248e+00 2.960718347109575266e+00 8.434369711690462568e-01 -1.786657971191205618e+00 -2.291191116166141628e-01 -6.819294925041253785e-01 5.182900608158952371e-01 3.657772405543927574e-01 2.308962188796185533e+00 -1.763452717956989491e-01 6.288428742011750172e-01 -3.876374379462874109e-01 1.260350715574479197e-01 1.238610802876572770e+00 2.053441693046875738e+00 -8.593155503594247513e-01 -1.014075447515109521e-03 5.124636435759836184e-01 1.042007194131254311e+00 -1.033838801949216402e+00 3.721368006815854446e-01 -1.547606443398028553e+00 -1.472890070233296100e+00 8.720591839295938064e-01 8.880080196304994677e-01 -1.388199020600803246e-01 -2.341542165680249032e-01 -8.121037040927172601e-01 7.624281929164329341e-01 -1.669278345493413251e+00 8.061256432201228950e-02 4.423158604230508217e-01 4.804781599595699393e-01 1.706392204377667143e+00 1.369439045204949190e+00 1.574599122126689066e+00 1.066369214626515127e+00 -1.316547684098598348e+00 5.640842745747188802e-01 2.545529858772323517e-01 3.694516748922976185e-02 3.315758914831972159e-01 -3.880434008027356940e-01 3.731568865990483874e-01 1.417064015119144926e+00 2.058645162835358311e-01 -7.197648104036342698e-01 1.093184676179775883e+00 -1.295904745071304043e-01 9.035461595257884282e-01 -6.532143626165103079e-02 -1.109485083101536596e+00 -6.445698809977573607e-02 1.876127906574921012e+00 -1.095962630104955871e+00 6.422268005370614929e-01 3.245447382053813778e-01 -3.559861841993942622e-01 2.864015488734316661e-01 3.442839381700563695e-01 -4.580275594065167377e-01 2.769673483634317313e-01 1.223102905177020139e+00 4.733556352209303264e-01 3.175618078120127641e-01 -1.713650317670951218e+00 8.604329532769551259e-01 2.901740805338618667e+00 -5.420059258338739694e-01 4.411768814620860568e-01 6.064622348186351486e-01 -6.334729215563836835e-01 1.977345303646855790e+00 3.208668868705548682e-01 9.895951108953857656e-01 -1.542700099846874284e+00 -2.605877727673916715e-03 1.773715508285814146e-01 6.057420629098769771e-01 8.821374409345013046e-01 -1.224487099436304849e+00 2.388004233960343003e-01 -4.636317771232794094e-01 -2.188992925316699978e+00 -3.820429819729492804e-03 -2.059456313574417885e-01 4.232595983528071870e-01 -5.099154429278487388e-01 7.513423976735398302e-01 9.465732726255144946e-01 2.152523398382585329e-01 -7.615439036961563213e-01 1.552590620872773552e-01 7.230066380920601166e-01 -1.260404188070222697e-01 2.332492892991191724e-01 1.706320176494602325e-01 6.384875399773197735e-01 3.756999214099671081e-01 -1.994483615698633694e-01 1.064551570645554612e+00 -1.783765753016313349e+00 -8.105150180613271416e-02 -1.738927734186739738e+00 -7.436042187633377099e-01 -1.838417550711622939e+00 -9.493285305851652256e-02 8.217444382817226112e-01 6.816841106643550807e-01 -5.982926846601932525e-01 -2.604990043785908593e-01 1.141601661119754141e+00 3.897859698975892906e-01 -5.217541877429244801e-01 -7.472107583167955092e-01 1.083298086169566909e+00 1.001493975027499594e+00 -3.670870023231907475e-01 -1.966667400491447582e-04 -3.948468153103235068e-01 1.021378151725066408e+00 4.442682209145766281e-01 -5.332173488998322997e-01 -7.585733101907347065e-01 -3.792945971721152221e-01 -4.211967098604533222e-01 -3.326067122561954248e-01 -5.766596154273565533e-01 -3.043554496449019445e-02 -4.704940809089488418e-01 1.654258229136838509e-01 8.173629797236726668e-01 6.937669980219892674e-01 1.506107572606305789e+00 -1.525242241313064628e+00 6.047724728913969061e-01 4.131671303517856497e-01 -1.126174062687430810e+00 1.259507160560996430e+00 -2.154618677068452559e+00 -8.632656698124663297e-01 -1.364336698283086458e+00 -1.115786916588039190e+00 -2.069376044303616435e+00 8.739549951385413573e-01 2.509262824711646078e-01 1.481107029718592982e-01 6.457570247241495309e-01 1.843910215157634314e+00 1.150339724286634446e+00 -2.625601057877671174e-01 3.922282889833407504e-03 1.757269861995029547e+00 -2.788563724206534755e-01 -2.654986710455359833e-01 -6.288830780894080208e-01 -8.507826893274879065e-01 4.023521469516613269e-01 1.011531753245632631e-01 2.085331330204917233e+00 -1.276164648201495444e+00 -9.857881790202147609e-01 4.262803153770273745e-01 -1.101216237368544570e+00 1.184671956069014431e+00 1.089547974261600577e-01 4.142896713334007219e-01 -8.845537817485718546e-02 -3.159141074303285501e-01 2.209398472164959826e-01 1.428876406476518923e+00 -2.002312164804270489e-01 2.219922389660767603e+00 1.718360733291418585e+00 -6.526239454286509867e-01 1.263988353384863483e+00 -2.425515918958660311e-01 -1.765880609642237031e+00 7.927226833096454039e-02 1.476642445753925781e+00 -2.515948371083982948e+00 1.895124569846611262e+00 4.212831581711994899e-01 9.995024492754641665e-01 -1.015435199698427882e+00 1.307074829482788969e+00 -1.325707702511042252e-01 1.213364783969429928e+00 -4.372765178723470036e-01 3.290536372341551496e-01 1.498645843097824171e-01 -6.366147907555369523e-01 -2.318519333691003492e+00 -9.913058996244369370e-01 -1.503123487824572058e+00 -5.452739792287860654e-01 -2.212489583181390940e-01 3.231993490942936531e-01 -1.479763999793580129e-02 2.324602646072117806e-01 2.057312053192871915e+00 2.352256702267748523e+00 -6.623339935125255318e-01 9.574929678466580496e-01 1.250707610578986051e+00 3.335684699202229875e-01 1.578603504927639678e+00 6.628544158399479747e-01 2.860313787864567914e-01 1.787990877470372775e+00 1.875353966915805637e-01 7.377282929771608044e-01 1.639686335865840894e+00 4.326983637279366302e-01 -5.655860896256555831e-02 3.693733751931310705e-01 4.562976923967765330e-02 -1.206826626334930763e+00 2.690412904959851859e-01 -7.249783516192825905e-01 -2.340381673626743264e-01 1.792671730872108515e-01 5.496408408293763648e-01 -8.750405075624137496e-02 -1.051029887927196205e+00 4.072869323953200171e-02 5.103115054428432051e-01 1.292963164688241129e+00 3.416504114379487200e-01 3.772606234663331004e-01 -1.125029164699874462e+00 7.199641735698925071e-01 -3.643858380796237695e-01 4.373485776371684175e-02 -5.268588488997534292e-01 7.249078259626019483e-01 -5.927604463820855818e-01 -2.074041419306504042e-01 2.286256343558479287e+00 -1.889991004013153564e+00 4.847456557731523175e-01 8.320632484288067454e-01 3.844153529510811462e-01 1.099326357838370294e+00 1.970709377771128645e+00 1.061050242114562003e+00 -6.960492329223595398e-01 -9.279470648631090723e-01 2.445135269976621006e-01 1.214605536921407714e+00 1.736795360337851202e+00 6.357334733944257632e-01 -3.909353958101000059e-01 -1.414748187919449451e+00 -5.405454747858566833e-01 5.508581884050264277e-01 -2.085770006042389491e-01 2.806103256591365280e+00 -5.577431121065752340e-01 -1.303453337149680813e+00 5.374298951489903109e-01 -8.168106405537749470e-01 -1.997095969054328846e-01 2.466308033315146031e-01 1.897045332962460806e+00 9.262180325546767179e-01 -2.979775722311133190e-01 1.419346702151409456e-01 4.999871356998837613e-02 -9.590704026025018702e-01 -4.345643888327674897e-01 -1.724979616480750988e-01 -3.637434470134053854e-01 -1.381487446513475770e-01 -5.768013109907650371e-01 -2.148573499028111778e-03 -4.144118906936869462e-01 -2.370153153224586473e-01 -5.658436164361630993e-01 5.844705142017250221e-01 1.066305965410590417e+00 -2.017600159197209919e+00 -1.484591142414324771e+00 -4.247506821649880693e-01 3.336911561782316404e-01 2.504158510976589369e+00 1.038734827078534456e-01 3.305640893400101921e-01 8.905424832409000180e-01 1.190152735465418887e+00 -1.896418882879910450e+00 -7.094067156482192216e-01 2.071492540262593607e-01 -1.499107255857722309e+00 -7.182528371205476603e-01 -3.605944884515564497e-01 -2.128824901788543833e-01 8.554823151650070567e-01 1.769005813297874541e+00 -6.053603214612967021e-01 9.894148366945034745e-01 -1.875581015261788442e+00 -1.019212542794671439e+00 -8.209114796169589279e-02 -1.131783838089962524e+00 -9.307361403927506549e-01 2.066917910514146861e+00 -5.552398803750337175e-02 1.595568080734775851e+00 -2.010943834673070363e+00 6.327665801936044332e-01 -3.036522663105061248e-01 -3.393694636155310529e-01 -4.424354910563934595e-01 1.500576471080077523e+00 1.079427940419182691e-01 -9.128273625382902212e-01 -7.670724604644785227e-01 -2.614013176638740332e-01 5.486506220034795822e-01 2.671284209002191989e+00 6.837400935789905709e+00 1.838925939304655088e+01 3.172791482794882256e+01 5.341856865139796184e+01 7.214109937672459694e+01 9.930181293659538255e+01 1.320068343572835090e+02 1.611070655134521701e+02 1.956118682520642551e+02 2.288448620733219343e+02 2.812785739647641776e+02 3.078700466282711545e+02 3.487584004107364990e+02 3.880274531584851161e+02 4.311081982562288317e+02 4.985793579988250599e+02 5.478970916796179154e+02 5.930759512115592997e+02 6.261963567558640307e+02 6.875785597847187773e+02 7.258386498100828703e+02 7.836691128077494568e+02 8.449556067317919315e+02 8.956346869538001556e+02 9.587384544160364612e+02 1.018755000363469890e+03 1.068062761667197719e+03 1.117433674894944716e+03 1.190959228047921897e+03 1.240545757360453990e+03 1.300841476800407008e+03 1.351029181897903072e+03 1.399364847455767176e+03 1.437434176283285069e+03 1.505460804414719178e+03 1.545509941890832579e+03 1.596972923802191872e+03 1.668118952242181422e+03 1.706574612520700612e+03 1.759230878895642718e+03 1.804740280107303761e+03 1.849095371529464501e+03 1.905588750745312836e+03 1.956531427798189043e+03 2.018940829235242063e+03 2.082969935082767279e+03 2.135804608873616871e+03 2.194140576757374674e+03 2.231731304560243188e+03 2.289068178804925083e+03 2.352163215847156152e+03 2.393366359789462877e+03 2.450479948478708593e+03 2.474534162472955359e+03 2.530437453894619921e+03 2.572511335713341850e+03 2.610024330628356893e+03 2.638403570071151535e+03 2.679760985124485615e+03 2.736591143047159676e+03 2.781318581501248445e+03 2.832153797717805446e+03 2.882089657697569692e+03 2.921401119628123524e+03 2.978539466931730658e+03 3.030711602929477976e+03 3.082768067936475745e+03 3.136229490744678060e+03 3.172654908905901721e+03 3.201016750844489707e+03 3.254113619228112384e+03 3.285514746846012713e+03 3.313884442552548535e+03 3.364506948631246814e+03 3.412689570114107482e+03 3.446950697952841438e+03 3.480270051948095897e+03 3.519468921228947693e+03 3.563485557826545573e+03 3.611795334294664826e+03 3.645074602418259474e+03 3.690479693401396162e+03 3.709023994693988243e+03 3.741220494612327457e+03 3.773598241401460655e+03 3.795299883806740581e+03 3.850567739394183263e+03 3.890001683669427621e+03 3.917860496762858475e+03 3.947604103987854614e+03 4.004414590947173110e+03 4.053084767845959959e+03 4.084644562645103179e+03 4.113189958819677486e+03 4.150117129836570712e+03 4.183542235743955644e+03 4.247125223418235691e+03 4.276449810280300881e+03 4.314197485934568249e+03 4.344662757884148959e+03 4.386121551352474853e+03 4.428659452908812455e+03 4.475078968234627609e+03 4.504722901737039138e+03 4.560022021085244887e+03 4.573930456323690123e+03 4.620061626605084712e+03 4.630976606124368118e+03 4.670345308494221172e+03 4.700720305796638968e+03 4.733545237755995913e+03 4.788730911049740826e+03 4.812736052613780885e+03 4.841348479159952149e+03 4.864411020130520228e+03 4.908203824050317053e+03 4.930129143684851442e+03 4.957693662003177451e+03 4.989405838764347209e+03 5.011162658443488908e+03 5.055687059342168141e+03 5.048033143094567095e+03 5.090047275165205974e+03 5.119927904325751115e+03 5.139932268329242106e+03 5.171590021584083843e+03 5.206373489717349912e+03 5.234172362773330860e+03 5.265817079469659802e+03 5.281391541537401281e+03 5.319726840312669083e+03 5.340955734499142636e+03 5.375586694075881496e+03 5.409388032918942372e+03 5.414270244430370440e+03 5.465952910782020808e+03 5.518236496985344274e+03 5.527822271579301741e+03 5.536686023421548271e+03 5.559963168850895272e+03 5.597950913465678241e+03 5.598257099708183887e+03 5.640882227087149658e+03 5.667450508449624067e+03 5.664796119945455757e+03 5.676441132928526713e+03 5.704176831664313795e+03 5.725512314641294324e+03 5.753476469873741735e+03 5.766628349523080942e+03 5.779663831501462482e+03 5.797006085521024033e+03 5.823839093027143463e+03 5.880645348021829705e+03 5.887272376555465598e+03 5.926825367055629613e+03 5.902843093868357755e+03 5.908908546310144629e+03 5.897645267273984246e+03 5.931590076973206124e+03 5.964387301505954383e+03 5.997019974353741418e+03 5.998566310161181718e+03 5.999494173503720049e+03 6.014478863274588548e+03 6.033437336363001123e+03 6.065838446608539925e+03 6.099431710267014751e+03 6.104231713917730303e+03 6.125364915171405300e+03 6.158993931318039358e+03 6.197203105713727382e+03 6.208021866862585739e+03 6.225718334858818707e+03 6.239622045527603404e+03 6.275114753476052101e+03 6.285386085506821473e+03 6.311113287453551493e+03 6.322777508691877301e+03 6.332225462083548337e+03 6.337060393827958251e+03 6.331030021789586499e+03 6.363104076989700843e+03 6.387742839713281683e+03 6.412626309238424255e+03 6.430105633962858519e+03 6.432105325396858461e+03 6.445323468815870001e+03 6.477981021478511138e+03 6.467114175500285455e+03 6.476807077251338342e+03 6.500043898790734602e+03 6.501138604791665784e+03 6.522384828651454882e+03 6.553542565887339151e+03 6.574578094990592945e+03 6.612679434027539173e+03 6.614737165769864077e+03 6.615401658467056222e+03 6.624529627830461322e+03 6.608427627139876677e+03 6.622359371933554939e+03 6.639201268770190836e+03 6.640375205850066777e+03 6.673600593799976195e+03 6.683729275942114327e+03 6.721720883219507414e+03 6.712164500660996055e+03 6.721047942443922693e+03 6.745293416567778877e+03 6.740124269905238179e+03 6.754873392085290106e+03 6.771640229610462484e+03 6.783568174294568962e+03 6.801718323811292066e+03 6.810567417028142700e+03 6.832247813750893329e+03 6.838477054512060022e+03 6.858109459045328549e+03 6.881137984486419555e+03 6.880124671399768886e+03 6.922090726703074324e+03 6.932959221517899095e+03 6.978430946494350792e+03 6.961583528389955063e+03 6.970052258013260143e+03 6.971369321342472176e+03 6.956750604718870818e+03 6.959878636777974862e+03 6.949997741583956667e+03 6.950300533428001472e+03 6.992391998036477162e+03 6.988971234346768142e+03 7.000098539623464603e+03 6.999076929204966291e+03 7.002881539641638483e+03 7.037769592885985730e+03 7.030162963267595842e+03 7.048255206142774114e+03 7.055218719284035615e+03 7.090190829695505272e+03 7.088344454775987288e+03 7.119744404964768364e+03 7.156227595138536344e+03 7.148385180410128669e+03 7.172883092610380118e+03 7.177382968260928465e+03 7.197569775175107679e+03 7.202472621498309309e+03 7.219893792225266225e+03 7.227648528222694949e+03 7.239929901121734474e+03 7.248304498579839674e+03 7.259077730908802550e+03 7.269872646494643050e+03 7.290777649778790874e+03 7.282197842413555009e+03 7.285189971903679179e+03 7.284984350506698320e+03 7.310640830796689443e+03 7.314191370424200613e+03 7.332832433010180466e+03 7.352405663254763567e+03 7.344904882503567933e+03 7.362246127053787859e+03 7.371335666005997155e+03 7.365962953160107645e+03 7.380011704831779753e+03 7.386972479615938028e+03 7.386291840000183583e+03 7.426432984783407846e+03 7.418180070817036722e+03 7.456632994830634743e+03 7.459072517460848758e+03 7.478287708602469138e+03 7.497576505146635100e+03 7.512459179021229829e+03 7.488486493719631653e+03 7.501693391405488001e+03 7.528933130403895120e+03 7.500022559258062756e+03 7.487757192849740022e+03 7.509426981932519084e+03 7.504973051981204662e+03 7.538923982978411004e+03 7.545706404838631897e+03 7.530870278050393608e+03 7.550384444356947824e+03 7.515202252747812963e+03 7.510038077141219219e+03 7.513822320986381783e+03 7.530412124272927031e+03 7.542677562463345566e+03 7.545633811554859676e+03 7.566525242909727240e+03 7.570474334413342149e+03 7.581191388397262926e+03 7.601539234069261511e+03 7.606916024353954526e+03 7.621924185065186066e+03 7.636531137993289121e+03 7.648807000791568498e+03 7.675933956616156138e+03 7.621021480274477653e+03 7.623582732596405549e+03 7.652863088086010976e+03 7.658483483465921381e+03 7.674073430944103166e+03 7.651388680415804629e+03 7.636960529642495203e+03 7.629662144796451685e+03 7.630177599631007070e+03 7.654583698310977525e+03 7.660539148089769697e+03 7.654378322376846882e+03 7.650778277855599299e+03 7.648577946259277269e+03 7.631030436261408795e+03 7.658203290232344443e+03 7.650404710770177189e+03 7.667963630468328120e+03 7.666163791522189968e+03 7.694971549352571856e+03 7.683554925331382947e+03 7.719196057451103115e+03 7.748694345279942354e+03 7.753406728566753372e+03 7.767475869602000785e+03 7.764853354845785361e+03 7.764606625066532615e+03 7.770763901474625527e+03 7.786175872503228675e+03 7.766562673729000380e+03 7.785721836975767474e+03 7.811652053417561547e+03 7.814722853872227461e+03 7.825006388957299350e+03 7.846087562801480999e+03 7.828730969013986396e+03 7.824412360134441769e+03 7.816681724458189819e+03 7.798144964201831499e+03 7.799355387518304269e+03 7.799169557260250258e+03 7.792212886986815647e+03 7.797473923001978619e+03 7.786726424403498640e+03 7.764079993923536676e+03 7.777800190027662211e+03 7.772612670642137346e+03 7.791698209122574553e+03 7.790097354706262195e+03 7.795098484831652058e+03 7.844083988213384146e+03 7.849383377125966035e+03 7.880599037625385790e+03 7.868219238087669510e+03 7.897721681802066996e+03 7.896476752335118363e+03 7.873332450369957769e+03 7.895031535659675683e+03 7.916244178625534005e+03 7.932047145675496722e+03 7.918695755554815150e+03 7.913161068762061404e+03 7.911678218709155772e+03 7.930740267182891330e+03 7.913993931338108268e+03 7.942062699357938072e+03 7.926623847048834250e+03 7.938421942251892688e+03 7.956869757878258497e+03 7.950333325785381930e+03 7.964480319557743314e+03 7.970827976139601560e+03 7.970683047146001627e+03 7.997956219801073530e+03 8.004235430187411112e+03 8.004410908626488890e+03 7.998161717195584970e+03 7.980733301582656168e+03 7.993891441773063889e+03 7.961946718166303981e+03 7.984630001896369322e+03 7.967173869130132516e+03 7.991311880721664238e+03 7.961460039498128936e+03 7.992865057626691851e+03 7.997512207736268465e+03 8.037197300571350752e+03 8.061438333778269225e+03 8.064187690055968233e+03 8.079460896625501846e+03 8.089275805373071307e+03 8.083623899841772072e+03 8.095467246595962024e+03 8.109447445455485649e+03 8.110997632845124826e+03 8.140477571606020319e+03 8.114008205867469769e+03 8.112055199897159582e+03 8.132302700578578879e+03 8.127697951491566528e+03 8.120128080234974732e+03 8.119148216628292175e+03 8.144822829738491237e+03 8.153506130991785540e+03 8.169266085421260868e+03 8.146953293837860656e+03 8.177656851666342845e+03 8.161572755398701702e+03 8.159070637215592797e+03 8.158242155344546518e+03 8.159996990188794371e+03 8.143542978456169294e+03 8.110908531575902998e+03 8.110850840165288901e+03 8.140523510463269304e+03 8.129749902139610640e+03 8.144205325092447310e+03 8.163952335629615845e+03 8.150458537145183982e+03 8.165606942372396588e+03 8.166378206015182514e+03 8.174887640239937355e+03 8.168238521403302002e+03 8.196857780601063496e+03 8.190187357503802559e+03 8.206246530220054410e+03 8.185853665043247929e+03 8.168390400380561914e+03 8.213636311759371893e+03 8.228666558475164493e+03 8.215081771820096037e+03 8.201290447626603054e+03 8.181383577664109907e+03 8.190148246222735906e+03 8.197516688398165570e+03 8.206570998871884512e+03 8.195354661610399489e+03 8.185053129183398596e+03 8.194501200242862978e+03 8.208536752952944880e+03 8.202736877765901227e+03 8.195880399564252002e+03 8.232256306973064056e+03 8.242242539889228283e+03 8.234430413938005586e+03 8.233167816611958187e+03 8.273191077690707971e+03 8.288193420140996750e+03 8.305915162505758417e+03 8.310145171066531475e+03 8.295839583898074125e+03 8.294120954609392356e+03 8.299820156643354494e+03 8.287855558088807811e+03 8.276637200381162984e+03 8.289275149138808047e+03 8.289795025794997855e+03 8.274107596918394847e+03 8.290198636096203700e+03 8.289348983262545516e+03 8.300169064738784073e+03 8.290796154048355675e+03 8.280541276721734903e+03 8.290141045157210101e+03 8.301580893703394395e+03 8.312998108361378399e+03 8.311730190769105320e+03 8.309190766064557465e+03 8.300670970261809998e+03 8.303523705784171398e+03 8.326720807104180494e+03 8.313064695859577114e+03 8.315702396350245181e+03 8.335595218359041610e+03 8.355314138955720409e+03 8.338657500682122190e+03 8.359889751590562810e+03 8.358262214652171679e+03 8.353472439263814522e+03 8.348651209687455776e+03 8.355345410575169808e+03 8.331023196252577691e+03 8.353147274724975432e+03 8.308767598518872546e+03 8.308050349036000625e+03 8.277558097703880776e+03 8.262830492757864704e+03 8.271556201001038062e+03 8.287923459788918990e+03 8.251214776495906335e+03 8.265506014496791977e+03 8.258822689602697210e+03 8.239158687945768179e+03 8.253226304814555988e+03 8.236281182015465674e+03 8.253060735107590517e+03 8.244159756656345053e+03 8.267180314447818091e+03 8.283300081965069694e+03 8.310555593367113033e+03 8.295146938723344647e+03 8.305269789083846263e+03 8.314473396952678740e+03 8.300922337350002636e+03 8.305411909574784659e+03 8.292633269404757812e+03 8.291511449733974587e+03 8.298033605113350859e+03 8.305825862593048441e+03 8.293020780916867807e+03 8.278120605690604862e+03 8.296395358111687528e+03 8.303009306941494287e+03 8.278882694779822486e+03 8.281526946720385240e+03 8.284744220137457887e+03 8.300991364523953962e+03 8.303240041332679539e+03 8.303912778223693749e+03 8.322303738680018796e+03 8.338898774270246577e+03 8.336382638670256711e+03 8.357110513735813583e+03 8.368288244287539783e+03 8.378413595392757998e+03 8.363797738119426867e+03 8.362582344873011607e+03 8.362224254771434062e+03 8.369634357234670460e+03 8.375449745609734236e+03 8.380199954825553505e+03 8.406524853196222466e+03 8.382100222016482803e+03 8.412472761152070234e+03 8.403451431337696704e+03 8.398569118377970881e+03 8.397352377650247945e+03 8.415393663530461708e+03 8.456784136351234338e+03 8.393737295013945186e+03 8.457134948179635103e+03 8.449839697801744478e+03 8.446431467301181328e+03 8.468315386529453463e+03 8.433363354841258115e+03 8.449569492205791903e+03 8.436949090722853725e+03 8.441562460827602990e+03 8.440523791418625478e+03 8.420662554539991106e+03 8.419474083289942428e+03 8.408172104749615755e+03 8.391462584110697208e+03 8.397979945445365956e+03 8.436001869667157735e+03 8.427008446834199276e+03 8.427856407256471357e+03 8.448352115093561224e+03 8.454053044364844027e+03 8.464987370825023390e+03 8.456552830945207461e+03 8.467255760950591139e+03 8.456683637589057980e+03 8.444927974780393924e+03 8.457639810573908107e+03 8.474620235539392525e+03 8.424184545751562837e+03 8.432009522893164103e+03 8.424790059323000605e+03 8.423475241034489954e+03 8.403941782601488740e+03 8.382886988581996775e+03 8.372764495182456812e+03 8.415786943391221939e+03 8.392154881895501603e+03 8.420008961351246398e+03 8.416594782151722029e+03 8.436324408990851225e+03 8.446952245729991773e+03 8.448493234670715538e+03 8.431873026492839927e+03 8.443742017342636245e+03 8.443995462116507042e+03 8.439638530909182009e+03 8.448723022552234397e+03 8.457501135139624239e+03 8.472364389526615923e+03 8.445517342476825434e+03 8.453435262344042712e+03 8.443963241029552591e+03 8.475022586217577555e+03 8.490494883237679460e+03 8.523466645179716579e+03 8.509708228937046442e+03 8.516707782890718590e+03 8.530739849596333443e+03 8.523377629459166201e+03 8.524822388608934489e+03 8.533498278965478676e+03 8.532868331310846770e+03 8.534925567306761877e+03 8.527710976720858525e+03 8.547207762322488634e+03 8.534838597088657480e+03 8.515387724887094009e+03 8.508219530263626439e+03 8.512109918479667613e+03 8.522995005038677846e+03 8.530018545925253420e+03 8.532033718829432473e+03 8.538478857058156791e+03 8.553240511143452750e+03 8.554772153767027703e+03 8.552492766165163630e+03 8.559264246235441533e+03 8.592188163847837131e+03 8.563273277732669158e+03 8.606000639256246359e+03 8.579001192027262732e+03 8.571366570309961389e+03 8.570929222805301833e+03 8.575694995080080844e+03 8.573143473941367120e+03 8.595325919469511064e+03 8.591494703916887374e+03 8.588070479846222952e+03 8.606622747441379033e+03 8.569068928290198528e+03 8.569486421484956736e+03 8.568989992588523819e+03 8.589484322262354908e+03 8.605876094042010664e+03 8.582996582381629196e+03 8.607581033476510129e+03 8.608188011899252160e+03 8.611605433530237860e+03 8.639560367624777427e+03 8.646207831173842351e+03 8.662699615661867938e+03 8.656810092356987298e+03 8.679436239325397764e+03 8.672103297575904435e+03 8.688443903002675142e+03 8.704829692425708345e+03 8.682115835100928962e+03 8.671243195644870866e+03 8.647258811996562144e+03 8.621350843439218806e+03 8.619378272023270256e+03 8.661558603588850019e+03 8.658415084658468913e+03 8.622834121829999276e+03 8.649297904184275467e+03 8.653940482849042382e+03 8.655012203162397782e+03 8.628778732944472722e+03 8.649205233342267093e+03 8.608605919471248853e+03 8.623028265274197111e+03 8.621414072306666640e+03 8.632206777928508018e+03 8.639153248985545360e+03 8.650850894733008317e+03 8.652997744584159591e+03 8.643455035471522933e+03 8.643519850594684613e+03 8.642385281972217854e+03 8.639246780998397298e+03 8.630916069271297602e+03 8.615467473640399476e+03 8.619915281629313540e+03 8.602241199809614045e+03 8.639095302398709464e+03 8.626030300105750939e+03 8.651299358945365384e+03 8.652327858776032372e+03 8.657819992643948353e+03 8.643012002145400402e+03 8.644411131223403572e+03 8.621979741767594533e+03 8.629256410612742911e+03 8.628505139046517797e+03 8.651299618298335190e+03 8.647831005648748032e+03 8.644556802322116710e+03 8.659615894678890982e+03 8.647217486337383889e+03 8.659574842890167929e+03 8.655709683386192410e+03 8.653437315246468643e+03 8.628457068982510464e+03 8.616378342275638715e+03 8.642674270209447059e+03 8.658019957212962254e+03 8.669451151655028298e+03 8.657204704101648531e+03 8.663178248897467711e+03 8.695797782965853912e+03 8.694011815323618066e+03 8.700952823955827625e+03 8.679036201161103236e+03 8.676990507965909273e+03 8.647500157426104124e+03 8.631362413279372049e+03 8.645700990694351276e+03 8.625469793422025759e+03 8.653478372801175283e+03 8.640676594993370600e+03 8.668378278893407696e+03 8.625964926053735326e+03 8.625670595855193824e+03 8.620799962887891525e+03 8.632193081277324382e+03 8.634880700624906240e+03 8.612591866518167080e+03 8.647697861480008214e+03 8.635603875030161362e+03 8.627145919292472172e+03 8.604731717648923222e+03 8.630211092574396389e+03 8.605131435278979552e+03 8.574094828490644431e+03 8.591929970685043372e+03 8.585233411220822745e+03 8.595618636017594326e+03 8.578590637677309132e+03 8.579724461174348107e+03 8.589829636401864263e+03 8.555864930152838497e+03 8.536352526325503277e+03 8.528902517394935785e+03 8.518251430332642485e+03 8.550156920660936521e+03 8.531211196048850979e+03 8.546162419084994326e+03 8.544356107909905404e+03 8.523413682746024278e+03 8.528444961467457688e+03 8.522373029103293447e+03 8.573092874198584468e+03 8.556256199289913638e+03 8.534862632478883825e+03 8.565638856144740203e+03 8.565564837713931411e+03 8.560084168028173735e+03 8.567974184637265353e+03 8.547222926061778708e+03 8.530474260653605597e+03 8.533932934531601859e+03 8.534354581271174538e+03 8.514878074485490288e+03 8.498841055768651131e+03 8.522323591608130300e+03 8.546612454947678998e+03 8.535804662387263306e+03 8.521381123927927547e+03 8.519735536511232567e+03 8.493544739784432750e+03 8.539424592980547459e+03 8.540231487208098770e+03 8.539601785392449528e+03 8.510667018315738460e+03 8.501607406717956110e+03 8.529007401265243971e+03 8.504599242191645317e+03 8.494116294044462848e+03 8.516762734952124447e+03 8.517293251631348539e+03 8.507289159409394415e+03 8.538363109553676622e+03 8.511284936155307150e+03 8.531219081100220137e+03 8.553968870904038340e+03 8.556461843932198462e+03 8.578744209557380600e+03 8.556531865115259279e+03 8.566727770583942402e+03 8.551010266285393300e+03 8.547479313521114818e+03 8.583928552525150735e+03 8.587434037030147010e+03 8.608179080683072243e+03 8.596653952713102626e+03 8.579545303793185667e+03 8.574466871312150033e+03 8.569647532974429851e+03 8.581040989680432176e+03 8.578037650104211934e+03 8.539007468787029211e+03 8.549737263710496336e+03 8.533371053010298056e+03 8.535420009719140580e+03 8.530381704838146106e+03 8.527584305298016261e+03 8.534594453638681443e+03 8.549677875243605740e+03 8.568828415917687380e+03 8.567236722180299694e+03 8.563094352706440986e+03 8.574132280797990461e+03 8.559111772264508545e+03 8.570952803557922380e+03 8.577810691260410749e+03 8.577797985007189709e+03 8.566603163154570211e+03 8.559845488992717947e+03 8.576568980981961431e+03 8.598379381992195704e+03 8.592177798027914832e+03 8.600257640715257367e+03 8.618287144489504499e+03 8.603950361974657426e+03 8.621622835621703416e+03 8.604931073602047036e+03 8.614796872217517375e+03 8.602350064391472188e+03 8.627992090453502897e+03 8.605118578049994539e+03 8.619034311834911932e+03 8.624744557682039158e+03 8.630267102559819250e+03 8.629930184228793223e+03 8.616715492176934276e+03 8.637169311186264167e+03 8.635924309553316562e+03 8.633381417938711820e+03 8.605486853901056747e+03 8.615734640169514023e+03 8.600450559752707704e+03 8.632036689440661576e+03 8.607646185701834838e+03 8.637726059440819881e+03 8.615337413054319768e+03 8.612434870549794141e+03 8.621661008717548611e+03 8.605134766471499461e+03 8.576508816353263683e+03 8.582458798534469679e+03 8.603388077141764370e+03 8.607835173052722894e+03 8.580993598474155078e+03 8.583765524090766121e+03 8.594475143027706508e+03 8.590144527922218913e+03 8.613896913625623711e+03 8.632216553290041702e+03 8.611721062498492756e+03 8.607953080252002110e+03 8.624569229671869834e+03 8.626497202511391151e+03 8.599063158513894450e+03 8.604387942347811986e+03 8.628119614969456961e+03 8.625595033691188291e+03 8.599641241757937678e+03 8.612079549116871931e+03 8.599472123520685273e+03 8.571977782662730533e+03 8.582431564240358057e+03 8.596134983712434405e+03 8.564169666645339021e+03 8.572053978034698957e+03 8.525482966052777556e+03 8.545398642478174224e+03 8.528037227579605315e+03 8.548548576265906377e+03 8.540681416253828502e+03 8.568547581007098415e+03 8.537367433179175350e+03 8.513341776601682795e+03 8.545510544487337029e+03 8.543305432163400837e+03 8.545736643872085551e+03 8.552749003001557867e+03 8.549056147673891246e+03 8.568985973917786396e+03 8.577283748849180483e+03 8.554528060543960237e+03 8.573453038521576673e+03 8.557673643394731698e+03 8.587282520026206839e+03 8.584684895786886045e+03 8.596624168288935834e+03 8.605246837804592360e+03 8.604017199924182933e+03 8.570621269756196853e+03 8.574372899991165468e+03 8.574036583092249202e+03 8.592476592015980714e+03 8.570759589632501957e+03 8.593027528342427104e+03 8.555119473464990733e+03 8.553510528259748753e+03 8.557387136329924033e+03 8.595899136436704794e+03 8.565054543074660614e+03 8.549398847755810493e+03 8.568227714589951574e+03 8.578423284937805875e+03 8.561365537739122374e+03 8.557733714504740419e+03 8.561195322112758731e+03 8.559667828963203647e+03 8.571572224833889777e+03 8.562897403312157621e+03 8.579053368854501969e+03 8.570099637354678634e+03 8.559028961202613573e+03 8.554395383442795719e+03 8.586740889326682009e+03 8.569225427635192318e+03 8.582627592305305370e+03 8.568556915187655250e+03 8.580401438732598763e+03 8.573299963503879553e+03 8.555097036482942713e+03 8.567003846970277664e+03 8.563855889237915108e+03 8.573091825528186746e+03 8.571232183605463433e+03 8.544277569011264859e+03 8.543859244459599722e+03 8.540642314087142950e+03 8.546549453427453045e+03 8.555545007120768787e+03 8.572553332202671299e+03 8.563652305837238600e+03 8.580945967105211821e+03 8.549302938626711693e+03 8.584492744140739887e+03 8.581332158033936139e+03 8.584192324129067856e+03 8.588002135798393283e+03 8.571998807263791605e+03 8.588338518682228823e+03 8.561298590487411275e+03 8.580196815416047684e+03 8.528696632549041169e+03 8.556145656775370298e+03 8.551890493418357437e+03 8.550596530606828310e+03 8.529481028408299608e+03 8.525256743289739461e+03 8.558710595938840925e+03 8.520847922483171715e+03 8.530424029107849492e+03 8.542717254978728306e+03 8.529252542201666074e+03 8.524008426575290287e+03 8.518214498743967852e+03 8.535373192204915540e+03 8.502028808273660616e+03 8.518997014435046367e+03 8.524416228179781683e+03 8.524554682264710209e+03 8.536685425377636420e+03 8.521861914465422160e+03 8.509112327284028652e+03 8.502770837856987782e+03 8.485100056292571026e+03 8.481033047601791623e+03 8.495732639041252696e+03 8.492932547041551516e+03 8.490555530044026455e+03 8.496635367325015977e+03 8.477989741697165300e+03 8.511988220345405352e+03 8.516453153567021218e+03 8.514088624339217859e+03 8.531216012835497168e+03 8.503507088759484759e+03 8.501429840812823386e+03 8.500519153052266120e+03 8.513066161221129732e+03 8.502672349192551337e+03 8.491702417525844794e+03 8.474256908758165082e+03 8.476707143172225187e+03 8.494432951009879616e+03 8.514015660113114791e+03 8.499148999970879231e+03 8.508245801020324507e+03 8.510756718416796502e+03 8.552065767455980676e+03 8.516271262019068672e+03 8.541280529039771864e+03 8.572585478211962254e+03 8.584342247733708064e+03 8.588427357357020810e+03 8.597418768054478278e+03 8.581508606081013568e+03 8.585096805612512981e+03 8.584545995912449143e+03 8.592086504400858757e+03 8.592885489466252693e+03 8.569062546231090892e+03 8.604693949596507082e+03 8.589871300448046895e+03 8.592586851426483918e+03 8.586929484228359797e+03 8.569140924543595247e+03 8.547398260674668563e+03 8.562901946468316964e+03 8.547396087974131660e+03 8.560268434495123074e+03 8.550566930734876223e+03 8.562956800465310153e+03 8.562079466127148407e+03 8.574001015781177557e+03 8.555217124323567987e+03 8.537948091435224342e+03 8.530300737275665597e+03 8.545620912876885996e+03 8.555535781456728728e+03 8.570328452433634084e+03 8.577536637462488216e+03 8.576972165735955059e+03 8.592669120081733126e+03 8.599494252912620141e+03 8.594703717931715801e+03 8.576843561193718415e+03 8.568708080602287737e+03 8.563781457529144973e+03 8.561800690837817456e+03 8.571733044379483545e+03 8.548581193987318329e+03 8.536458840859915654e+03 8.551682439764248556e+03 8.559127097436361510e+03 8.554289754780467774e+03 8.574902910471086216e+03 8.550735101061494788e+03 8.538329553631021554e+03 8.528225928562073022e+03 8.531061761821978507e+03 8.548666190101650500e+03 8.569794023473858033e+03 8.555124649817827958e+03 8.563610107465814508e+03 8.573250705743439539e+03 8.596298544024561124e+03 8.620966598714114298e+03 8.588139497254476737e+03 8.605916551830559911e+03 8.603135534445615122e+03 8.625924853903492476e+03 8.633725989461952850e+03 8.661389932723834136e+03 8.656204490638203424e+03 8.668559146226400117e+03 8.655645806719394386e+03 8.650113132793683690e+03 8.685556602102080433e+03 8.662590540193134075e+03 8.642244971656831694e+03 8.613686703659257546e+03 8.615839239865503259e+03 8.609214161007694202e+03 8.632358860033511519e+03 8.640009883373288176e+03 8.640228031410799304e+03 8.658991988578784003e+03 8.645212993587421806e+03 8.641822988969757716e+03 8.634743553314125165e+03 8.618473713594479705e+03 8.633830605463874235e+03 8.621286896477648042e+03 8.623601789674921747e+03 8.645106439305563981e+03 8.659806302067157958e+03 8.653725775258972135e+03 8.664317342772706979e+03 8.659601730755550307e+03 8.649617803767745499e+03 8.646735088571767847e+03 8.661352403558830702e+03 8.654275366046167619e+03 8.625136537331280124e+03 8.636093585735241504e+03 8.628781713250496978e+03 8.628411304408864453e+03 8.646993220650692820e+03 8.628183291854154959e+03 8.624264816915336269e+03 8.642423627902195221e+03 8.607164919086528243e+03 8.629626799894103897e+03 8.616094552511223810e+03 8.621576510460250574e+03 8.620636303423387290e+03 8.627793175571910979e+03 8.612732039959317262e+03 8.643461697432296205e+03 8.629466100867943169e+03 8.639561035173237542e+03 8.633835179179648549e+03 8.645638650536764544e+03 8.626307796856839559e+03 8.641119154963707842e+03 8.624288052621772295e+03 8.606490539253729366e+03 8.630178592846497850e+03 8.638135169798255447e+03 8.611306515538650274e+03 8.619294509699166156e+03 8.631123175034706946e+03 8.618481230017507187e+03 8.617245583687094040e+03 8.604757514877748690e+03 8.620651765173392050e+03 8.627269195599668819e+03 8.633038378154786187e+03 8.648939387586713565e+03 8.604372623797553388e+03 8.631124801997764735e+03 8.606366175318862588e+03 8.599326316229256918e+03 8.599262308637562455e+03 8.605647544265344550e+03 8.626125313705726512e+03 8.643842381250362450e+03 8.636879045718194902e+03 8.635415965057900394e+03 8.639138262177510114e+03 8.634339384830595009e+03 8.648250779325888288e+03 8.639421557288276745e+03 8.657913432498058683e+03 8.636686736368541460e+03 8.622408698689037919e+03 8.636624866183145059e+03 8.632475100214091071e+03 8.593558206003001033e+03 8.600684060043347927e+03 8.618065366462760721e+03 8.585826970341528067e+03 8.609440140826802235e+03 8.588092199591073950e+03 8.573346147744194241e+03 8.586527741735117161e+03 8.569481808483880741e+03 8.557189905951219771e+03 8.530100118456313794e+03 8.508130660412256475e+03 8.517761702090083418e+03 8.532560310823735563e+03 8.530688851103530396e+03 8.517850647474147991e+03 8.534541044101069929e+03 8.552041120569125269e+03 8.525936880866349384e+03 8.487272128127880933e+03 8.508191254393987037e+03 8.492322625683880688e+03 8.495951441044026069e+03 8.501928216277859974e+03 8.535350877120523364e+03 8.549071915820686627e+03 8.556158934632405362e+03 8.569251034668417560e+03 8.569110637048746867e+03 8.544441640602635744e+03 8.578597835945622137e+03 8.579429957900114459e+03 8.599550440879951566e+03 8.590851897585758707e+03 8.603682213888027036e+03 8.619560593312149649e+03 8.614249609280190271e+03 8.608176541371798521e+03 8.622557497857176713e+03 8.620023334967921983e+03 8.613451190110155949e+03 8.639386248353124756e+03 8.654231778657631367e+03 8.640374305538931367e+03 8.640719211373170765e+03 8.630099419439324265e+03 8.627814988233169061e+03 8.616513362552166654e+03 8.629383180048527720e+03 8.634127720302405578e+03 8.623644786964889136e+03 8.635074260183402657e+03 8.618347678734917281e+03 8.629526503545559535e+03 8.648283378899088348e+03 8.604593928561063876e+03 8.629720507651383741e+03 8.606059819054144100e+03 8.610287954197750878e+03 8.579365043186706316e+03 8.573784476500773962e+03 8.580768392122836303e+03 8.568087678653928378e+03 8.573093317947725154e+03 8.571824811521888478e+03 8.554898531238944997e+03 8.556106241436664277e+03 8.554564278245883543e+03 8.566957215829548659e+03 8.543229375987808453e+03 8.568933277567535697e+03 8.578387470235647925e+03 8.575100646444885570e+03 8.588333611548367116e+03 8.584359087485163400e+03 8.596042604224176102e+03 8.602634642745133533e+03 8.606957433713158025e+03 8.609454394792450330e+03 8.606271523549507037e+03 8.599209525704322004e+03 8.621305356618120641e+03 8.634826031147202229e+03 8.619504453280780581e+03 8.615598551817078260e+03 8.639796569503520004e+03 8.610230744021095234e+03 8.609277883320582987e+03 8.642164176433861940e+03 8.622011951242408031e+03 8.647393839324737201e+03 8.650475468943310261e+03 8.614281337898295533e+03 8.630032111380083734e+03 8.613378781959201660e+03 8.610057136808600262e+03 8.591102444295049281e+03 8.600931109825020030e+03 8.582948501407388903e+03 8.583596768225739652e+03 8.588930950091313207e+03 8.597291856778881993e+03 8.569774129309456839e+03 8.589506629106161199e+03 8.574153311315347310e+03 8.612841698406391515e+03 8.636576899905936443e+03 8.614859985519166003e+03 8.619091996850433134e+03 8.610118343258454843e+03 8.598885361280765210e+03 8.585146810981810631e+03 8.611783270520923907e+03 8.613548793823141750e+03 8.626853976082735244e+03 8.621095725454139028e+03 8.605200149783735469e+03 8.610969574753562483e+03 8.595223203322759218e+03 8.598878288601292297e+03 8.579083926632312796e+03 8.574117429767449721e+03 8.571015126953856452e+03 8.579648758059476677e+03 8.577540166799592043e+03 8.595699081834041863e+03 8.611104107206805566e+03 8.616092693654160030e+03 8.600013639130307638e+03 8.592693627147980806e+03 8.599043182321924178e+03 8.592706310646650309e+03 8.581328631171985762e+03 8.605659693755182161e+03 8.589828887520472563e+03 8.593423967036414979e+03 8.589581035746792622e+03 8.576392712225164360e+03 8.559782428028795039e+03 8.601307307472767206e+03 8.558523566344105348e+03 8.593214188980913605e+03 8.578163284968873995e+03 8.559785852739842085e+03 8.558244278227542964e+03 8.570623594126464013e+03 8.577229491232747023e+03 8.595713440587138393e+03 8.581030531019650880e+03 8.589813525870747981e+03 8.582797184785842546e+03 8.580681512566272431e+03 8.543840362337845363e+03 8.553662325631410567e+03 8.577225755028037383e+03 8.578293699584533897e+03 8.587577551978707561e+03 8.619022127927204565e+03 8.592561570843286972e+03 8.600748040607413714e+03 8.639962496995642141e+03 8.632038461938094770e+03 8.589945024853821451e+03 8.577680046163181032e+03 8.576689521834923653e+03 8.597671090593017652e+03 8.606127176068463086e+03 8.576626741677095197e+03 8.553639275221979915e+03 8.568045195724451332e+03 8.589134826089064518e+03 8.596930069310215913e+03 8.605446706612647176e+03 8.590100739734867602e+03 8.547067209592980362e+03 8.547813022124451891e+03 8.566015084873184605e+03 8.589974967095342436e+03 8.594395948075276465e+03 8.572682372232300622e+03 8.598249716356109275e+03 8.601012773179680153e+03 8.600949291416265623e+03 8.614057449000536508e+03 8.614041429291552049e+03 8.605619884329476918e+03 8.622281483635302720e+03 8.625756506831452498e+03 8.609890643558552256e+03 8.608218636950836299e+03 8.634717987879175780e+03 8.579934756558825029e+03 8.591582863441546579e+03 8.569763977761576825e+03 8.568118257109628757e+03 8.584705553998292089e+03 8.562560393295136237e+03 8.546006085123823141e+03 8.556124569404542854e+03 8.562760283117413564e+03 8.560699619133560191e+03 8.559565693429862222e+03 8.561163277442869003e+03 8.540846840716487350e+03 8.544289811846882003e+03 8.563081570243366514e+03 8.566476123355536402e+03 8.573538421766412284e+03 8.524643985028551469e+03 8.584597519804332478e+03 8.592393162967757235e+03 8.597836332046696043e+03 8.582783740475710147e+03 8.603269778684063567e+03 8.592625690946049872e+03 8.609970921360749344e+03 8.621240728025191856e+03 8.624184383434025222e+03 8.592469761997601381e+03 8.588198715906020880e+03 8.598238967430190314e+03 8.578675234785363500e+03 8.537276239558952511e+03 8.533751895829409477e+03 8.511462307870444420e+03 8.513101165346319249e+03 8.512681404777049465e+03 8.487135224599516732e+03 8.477777453690014227e+03 8.457625808222404885e+03 8.478930416055045498e+03 8.507678464878708837e+03 8.519566276898125579e+03 8.510139682493023429e+03 8.535702253700030269e+03 8.539686052931736413e+03 8.557750333978965500e+03 8.551595780815265243e+03 8.557936267198138012e+03 8.546916886950224580e+03 8.548562102157544359e+03 8.527843239604733753e+03 8.523619518137027626e+03 8.549088568503026181e+03 8.524879715927225334e+03 8.534199881065269437e+03 8.539043375665940403e+03 8.515704246164123106e+03 8.549946979204987656e+03 8.560519481138506308e+03 8.557066518598308903e+03 8.534298972395179590e+03 8.539713861205580542e+03 8.516367027042540940e+03 8.525437660759191203e+03 8.518990277872051593e+03 8.485934817482335347e+03 8.469198490691633197e+03 8.465257977447758094e+03 8.480226430631877520e+03 8.487227571514638839e+03 8.486127864087786293e+03 8.521865307297270192e+03 8.531307915585151932e+03 8.494450236206681438e+03 8.511453429753530145e+03 8.513719389033161860e+03 8.504501474960386986e+03 8.499656851241057666e+03 8.516815745033767598e+03 8.518367761771931328e+03 8.543882196854285212e+03 8.545436506929208917e+03 8.530533595473898458e+03 8.540098400373775803e+03 8.508383062378701652e+03 8.516794425551186578e+03 8.517128764362967559e+03 8.497652561409506234e+03 8.489795500306532631e+03 8.445078807930882249e+03 8.442417594180471497e+03 8.445007513710159401e+03 8.445524332502514881e+03 8.471542847016908127e+03 8.499995066120578485e+03 8.467055076975226257e+03 8.468111771788542683e+03 8.492638826042944856e+03 8.493040282834916070e+03 8.513065969137120192e+03 8.496346678829913799e+03 8.502324723074007125e+03 8.513015843939019760e+03 8.518194537749768642e+03 8.496323032260075706e+03 8.503699285905326178e+03 8.510278676136025751e+03 8.506200688746681408e+03 8.480683216551151418e+03 8.504345793754881015e+03 8.498232654715218814e+03 8.497504321380549300e+03 8.484671939070634835e+03 8.485091409595363075e+03 8.474935992815855570e+03 8.484840306497011625e+03 8.492679402231291533e+03 8.507395331784773589e+03 8.534574600739784728e+03 8.519555175371899168e+03 8.533817033049173915e+03 8.512812318901249455e+03 8.508504953745870807e+03 8.516598968821450399e+03 8.536150370519319040e+03 8.512849264358861546e+03 8.514858112528014317e+03 8.494901488016914300e+03 8.506541173624164003e+03 8.514899941382103862e+03 8.486498408568470040e+03 8.503148580114089782e+03 8.495003463892833679e+03 8.488203414169840471e+03 8.469703406150258161e+03 8.484900681581646495e+03 8.484889532241893903e+03 8.489037828345257367e+03 8.489716639027927158e+03 8.458177047290902919e+03 8.442182378986699405e+03 8.467482883293725536e+03 8.471535448773443932e+03 8.484116862361446692e+03 8.486719302558303752e+03 8.494334867200794179e+03 8.514647401778995118e+03 8.503167470919748666e+03 8.512659210010198876e+03 8.512952548120512802e+03 8.487674268749902694e+03 8.505247056405642070e+03 8.486623224488408596e+03 8.471280757055697904e+03 8.445456634220738124e+03 8.469206354829831980e+03 8.477016870680454304e+03 8.498944261909959096e+03 8.497799791120476584e+03 8.501258043603093029e+03 8.491055299322497376e+03 8.481440186220897886e+03 8.472183218958394718e+03 8.462110574260672365e+03 8.465021434888467411e+03 8.477400493780005490e+03 8.474737798733514865e+03 8.491169880179730171e+03 8.454135658209361281e+03 8.498471848907111053e+03 8.493990766162482032e+03 8.504088436984931832e+03 8.482205716259748442e+03 8.490624247709656629e+03 8.506764620157831814e+03 8.495682741764654565e+03 8.503435432894808400e+03 8.497570604602389722e+03 8.501436016334069791e+03 8.482592605018904578e+03 8.489235068644866260e+03 8.472095973117826361e+03 8.473281091975581148e+03 8.476415880583632315e+03 8.480215978397591243e+03 8.480349495417558501e+03 8.486391239908221905e+03 8.508306562151932667e+03 8.518741809241926603e+03 8.495863714914934462e+03 8.507584821231857859e+03 8.493988067195341500e+03 8.484516473503505040e+03 8.495952183421450172e+03 8.494679394312424847e+03 8.508995397049897292e+03 8.495381175129065014e+03 8.501925294807397222e+03 8.491032443862697619e+03 8.504023527777424533e+03 8.519786239444300008e+03 8.525605245515742354e+03 8.526061927127346280e+03 8.532519506084800014e+03 8.527963081530431737e+03 8.524402754979801102e+03 8.535745803441344833e+03 8.530623181234226649e+03 8.537387478207449021e+03 8.509529924982098237e+03 8.511552090672579652e+03 8.518801491848420483e+03 8.530672924379190590e+03 8.512767689482498099e+03 8.531833681931053434e+03 8.509499033207279354e+03 8.494661221914930138e+03 8.491791783677897911e+03 8.497182205820225136e+03 8.519069336384722192e+03 8.509846418057190021e+03 8.508334049955035880e+03 8.466918050591355495e+03 8.483736726371962504e+03 8.476625053938421843e+03 8.453956221573984294e+03 8.455606057104383581e+03 8.451951765323883592e+03 8.453201550850495551e+03 8.455856941825024478e+03 8.446048614785151585e+03 8.460912021508978796e+03 8.455044653631104666e+03 8.448465166090310959e+03 8.472637189405282697e+03 8.484605742053692666e+03 8.446325316921351259e+03 8.460214164665123462e+03 8.431960644632739786e+03 8.450301964449343359e+03 8.435887112902777517e+03 8.476853777915253886e+03 8.443460027457309479e+03 8.475891929863533733e+03 8.492171976432151496e+03 8.476127836588564605e+03 8.457714563736684795e+03 8.469339239969927803e+03 8.448058730118116728e+03 8.450761712896213794e+03 8.466292672041367041e+03 8.465555208991811014e+03 8.457764165373531796e+03 8.463319763505889568e+03 8.480549185024206963e+03 8.460666115601930869e+03 8.480537959825724101e+03 8.445237771049727598e+03 8.456820381664705565e+03 8.460784919481204270e+03 8.450478719242104489e+03 8.453870322005830531e+03 8.465062421067121250e+03 8.457464162819685953e+03 8.474173613904324156e+03 8.462610309566265641e+03 8.451213342281995210e+03 8.439860669370897085e+03 8.429987556386919096e+03 8.435611730034617722e+03 8.430633919380496081e+03 8.438201550356527150e+03 8.429828879771199354e+03 8.410709236010081440e+03 8.380627251181698739e+03 8.369085332573693449e+03 8.404197137670753364e+03 8.374853562124191740e+03 8.404741971332954563e+03 8.407423780760478621e+03 8.429507451749603206e+03 8.431056899036195318e+03 8.438109897298645592e+03 8.444869491290450242e+03 8.447778096596848627e+03 8.457502998202016897e+03 8.486630674323676431e+03 8.462371913172233690e+03 8.476463165674455013e+03 8.475068348457396496e+03 8.480805430092599636e+03 8.473915645464849149e+03 8.482664809737732867e+03 8.484627122550855347e+03 8.514941973333003261e+03 8.509877611445101138e+03 8.520526752462299555e+03 8.544800070278177373e+03 8.533286910064998665e+03 8.534718433726558942e+03 8.547963027712601615e+03 8.556239149525910761e+03 8.528115948996268344e+03 8.550546349798383744e+03 8.571845319584863319e+03 8.538152719597130272e+03 8.562639975858468461e+03 8.555075386485543277e+03 8.551833000303004155e+03 8.554547730796190081e+03 8.568517548530746353e+03 8.570496399462997942e+03 8.570462458633608549e+03 8.549651678993928726e+03 8.557855794455002979e+03 8.574864539209800569e+03 8.577198974412463940e+03 8.587780182544815034e+03 8.619275049292618860e+03 8.609905514573243636e+03 8.603398462658522476e+03 8.564459900417610697e+03 8.560818803516895059e+03 8.573745246503309318e+03 8.556154025000476395e+03 8.547720481856518745e+03 8.543824506855975415e+03 8.532771309573974577e+03 8.532520202384734148e+03 8.545117475208318865e+03 8.551548353693349782e+03 8.555720420585141255e+03 8.576837662595407892e+03 8.592637592529845278e+03 8.571151647501006664e+03 8.561633952898877396e+03 8.566865897217672682e+03 8.560758805770210529e+03 8.571140545961468888e+03 8.587299266835849266e+03 8.587781720627108371e+03 8.583397440300896051e+03 8.579446152185306346e+03 8.613380144588354597e+03 8.601635727321881859e+03 8.623181868073987062e+03 8.619529322108930501e+03 8.620171426842465735e+03 8.640292450445431314e+03 8.628197967566087755e+03 8.614117330480778037e+03 8.615863255249705617e+03 8.642531436877397937e+03 8.649301470486174367e+03 8.647904037122269074e+03 8.609397966341517531e+03 8.643080784731771928e+03 8.662234135137550766e+03 8.697169555763746757e+03 8.696386559205306185e+03 8.711951064251972639e+03 8.670342434426356704e+03 8.687119583417796093e+03 8.690982918026833431e+03 8.679662517181228395e+03 8.666666386013854208e+03 8.639386550018474736e+03 8.649119676516153049e+03 8.669342150892349309e+03 8.639581747588006692e+03 8.632469399065337711e+03 8.662320787000711789e+03 8.655878395372466912e+03 8.657123506235029708e+03 8.668240239682905667e+03 8.662914058660300725e+03 8.645504894673382296e+03 8.645892691795503197e+03 8.636770077796389160e+03 8.638858752693773567e+03 8.657397380741600500e+03 8.617010272378469381e+03 8.632163820256428153e+03 8.619812786272092126e+03 8.622444011805895570e+03 8.624098764118802137e+03 8.635412782824576425e+03 8.636036277937308114e+03 8.649169939519337277e+03 8.651164223152080012e+03 8.641964808263453961e+03 8.647458201473144072e+03 8.632386343938507707e+03 8.625646874684505747e+03 8.604260755863837403e+03 8.617498471836279350e+03 8.616018683036518269e+03 8.636431413615275233e+03 8.588950600702339216e+03 8.571514544763724189e+03 8.602269127221843519e+03 8.592651156608106248e+03 8.591478738107787649e+03 8.607349798333611034e+03 8.630094707398706305e+03 8.621570833185031006e+03 8.622964436202715660e+03 8.638890836500955629e+03 8.632310570048804948e+03 8.635730029306832876e+03 8.639106599873104642e+03 8.629326206939656913e+03 8.643363775375428304e+03 8.636489822430261484e+03 8.656266533702775632e+03 8.662550820215536078e+03 8.680335295234308433e+03 8.657754623632808944e+03 8.665883534220345609e+03 8.656134514269217107e+03 8.647556991768040461e+03 8.647555130863584054e+03 8.656626886949123218e+03 8.654759035884424520e+03 8.667862986358717535e+03 8.683127545998504502e+03 8.686715922057914213e+03 8.707855914726256742e+03 8.731622697065769898e+03 8.707765581582678351e+03 8.705910405102780715e+03 8.691951555897840080e+03 8.672278251610658117e+03 8.668586528460840782e+03 8.679180476939318396e+03 8.679857727003673062e+03 8.665595161041412211e+03 8.683507452719448338e+03 8.662154809901925546e+03 8.659914764814184309e+03 8.654816224666728885e+03 8.655052909095660652e+03 8.642266992443888739e+03 8.645954156843667079e+03 8.660639658803744169e+03 8.660938829791080934e+03 8.664734908488482688e+03 8.673890629415167496e+03 8.658687846833241565e+03 8.659015951719047735e+03 8.673901366276095359e+03 8.643694866127776550e+03 8.676483280565926179e+03 8.682229333766106720e+03 8.674033587666946914e+03 8.667879129708138862e+03 8.646335003150650664e+03 8.649442907119018855e+03 8.643724462485470212e+03 8.656787975490995450e+03 8.641321742850877854e+03 8.645642411484346667e+03 8.619264697926308145e+03 8.599412733760580522e+03 8.602087084374523329e+03 8.607546049501175730e+03 8.602333700633596891e+03 8.604916289125190815e+03 8.598708349723785432e+03 8.583572593441693243e+03 8.579039010403766952e+03 8.602454602670773966e+03 8.590920446048756276e+03 8.638115944564602614e+03 8.591192225493612568e+03 8.600822020750514639e+03 8.607664626515948839e+03 8.615172721360549986e+03 8.606865862969389127e+03 8.603440239388401096e+03 8.590901996610375136e+03 8.601560459736307166e+03 8.599769152749544446e+03 8.586884913674528434e+03 8.602413905331324713e+03 8.636574225524738722e+03 8.616591272919939001e+03 8.635813131005672403e+03 8.645816490246288595e+03 8.644026538953003183e+03 8.638288384003175452e+03 8.645980446227140419e+03 8.630753195958832293e+03 8.625319986720343877e+03 8.619158176550610733e+03 8.607861577530784416e+03 8.601155242509439631e+03 8.587592497444326000e+03 8.594933026210888784e+03 8.585940452224034743e+03 8.575228222359681240e+03 8.596082697302144879e+03 8.592202834954994614e+03 8.568502601061554742e+03 8.566636861768023664e+03 8.587473704395391906e+03 8.591502305625257577e+03 8.613765654325854484e+03 8.589711451975559612e+03 8.625922854213555183e+03 8.593013793938374874e+03 8.622468046218504242e+03 8.599609007614299117e+03 8.575455506358941420e+03 8.551580825551263842e+03 8.561202485670650276e+03 8.564661391272196852e+03 8.586051846570409907e+03 8.571066354325374050e+03 8.543854596410194063e+03 8.570444186704331514e+03 8.569672905352932503e+03 8.570628875188955135e+03 8.594568684052974277e+03 8.593952744152138621e+03 8.595020758764998391e+03 8.592617960246147049e+03 8.604067051183641524e+03 8.599369625204113618e+03 8.626528791081505915e+03 8.606158986837419434e+03 8.589779920264934844e+03 8.604053439964949575e+03 8.591507933842307466e+03 8.597490059284442395e+03 8.612470546374774131e+03 8.582323720768004932e+03 8.577448417509027422e+03 8.600345186164582628e+03 8.590606412786006331e+03 8.601587519981805599e+03 8.580918801150939544e+03 8.593537471151405043e+03 8.592077126921018134e+03 8.578414436042505258e+03 8.594593248505687370e+03 8.618257532110801549e+03 8.596552183840773068e+03 8.611435911016023965e+03 8.577363747184157546e+03 8.575138427748053800e+03 8.568872575972500272e+03 8.571657881837259993e+03 8.574820657587761161e+03 8.570029560272352683e+03 8.564981796899211986e+03 8.548829647607171864e+03 8.546331190253222303e+03 8.576075125084315005e+03 8.543099373201534036e+03 8.558285319033664564e+03 8.626779542089268944e+03 8.605370604690417167e+03 8.612640457223131307e+03 8.592619876802757062e+03 8.610884264109956348e+03 8.616886230996533413e+03 8.620561112241264709e+03 8.626721050553456735e+03 8.596059755170714197e+03 8.622194841082666244e+03 8.624207614290216952e+03 8.627701830799253003e+03 8.627925012383217108e+03 8.597609080796582930e+03 8.616933975564345019e+03 8.611291368323887582e+03 8.623246858659516874e+03 8.598595044824329307e+03 8.628913730410713470e+03 8.637150818817117397e+03 8.613101851174838885e+03 8.605902085284595159e+03 8.611230787794267599e+03 8.594175740041229801e+03 8.619877185399131122e+03 8.603386230954740313e+03 8.632190755974037529e+03 8.642401517219041125e+03 8.625736083137710011e+03 8.618322132772074838e+03 8.651392506724479972e+03 8.644011417316536608e+03 8.641218752693494025e+03 8.629590037643591131e+03 8.624708254608030984e+03 8.601448331513809535e+03 8.618488340876067014e+03 8.596104320518108580e+03 8.622929258554631815e+03 8.625024111097645800e+03 8.636882935327437735e+03 8.634643344576212257e+03 8.611869984706312607e+03 8.593995606657659664e+03 8.587037801563601533e+03 8.575012322203081567e+03 8.597977562351748929e+03 8.591205743118895043e+03 8.577662438177259901e+03 8.573338298337448578e+03 8.570844406530235574e+03 8.596965075669202633e+03 8.581873492249969786e+03 8.605836785576104376e+03 8.577534973598250872e+03 8.561568294680586405e+03 8.596468992368805630e+03 8.585483485762139026e+03 8.589589636811002492e+03 8.561859227918104807e+03 8.589864329943746270e+03 8.623874657144391676e+03 8.585106145666823068e+03 8.596480293852899194e+03 8.577304998467234327e+03 8.585182788095482465e+03 8.581106423719016675e+03 8.600020440489795874e+03 8.570765824133040951e+03 8.581864987560018562e+03 8.575021167545453864e+03 8.567786917440094840e+03 8.577895438579596885e+03 8.560799423387516072e+03 8.543425210706449434e+03 8.526791626703135989e+03 8.526325522257235207e+03 8.509187918822452048e+03 8.531393184562532042e+03 8.547640668006362830e+03 8.553954299931900096e+03 8.547155207993633667e+03 8.569964121906225046e+03 8.556393337130815780e+03 8.544818919207078579e+03 8.522982204904221362e+03 8.565749832303028597e+03 8.573374162782663916e+03 8.546549750245723772e+03 8.576895046849373102e+03 8.555569927800723235e+03 8.555149480476347890e+03 8.546257892544972492e+03 8.580033669695489152e+03 8.542831544884093091e+03 8.554219263157470778e+03 8.565099943665760293e+03 8.577189249105633280e+03 8.561034157985948696e+03 8.565977252781503921e+03 8.571230985210528161e+03 8.571546743964065172e+03 8.567029375778714893e+03 8.554534098354130037e+03 8.533750998990570224e+03 8.564257346889524342e+03 8.535607189741129332e+03 8.564393230458977996e+03 8.511719031685868686e+03 8.529914515734686574e+03 8.514551679749196410e+03 8.524363490054282011e+03 8.522128179112074577e+03 8.525136405025810745e+03 8.517614786655974967e+03 8.523252943436160422e+03 8.543117169332854246e+03 8.524868897195237878e+03 8.529643782742692565e+03 8.532335168287652778e+03 8.498687029832719418e+03 8.487326823722785775e+03 8.458852641919462258e+03 8.504880484769984832e+03 8.486467632540527120e+03 8.526862619268838898e+03 8.514817973300325320e+03 8.496838810884733903e+03 8.510384130077824011e+03 8.495450997808318789e+03 8.518527048403046138e+03 8.544251839774136897e+03 8.528922887525275655e+03 8.532102516591268795e+03 8.537784547437027868e+03 8.510800443323829313e+03 8.537636641346198303e+03 8.531042429175875441e+03 8.517765825375219720e+03 8.527460027063971211e+03 8.532082923565458259e+03 8.572388576292885773e+03 8.547301095814691507e+03 8.557109737603002941e+03 8.543898798570402505e+03 8.516903580802929355e+03 8.486098004648294591e+03 8.485661243934502636e+03 8.490672326573607279e+03 8.515004952430088451e+03 8.508616331242228625e+03 8.494381111495333244e+03 8.515067516370198064e+03 8.518094208346696178e+03 8.531773682776914939e+03 8.523843902757305841e+03 8.536941559903683810e+03 8.542882467586819985e+03 8.543715013704933881e+03 8.566836419624718474e+03 8.577065649498552375e+03 8.568196300759103906e+03 8.581125021591200493e+03 8.561361678116294570e+03 8.569472483235756954e+03 8.568369224185691564e+03 8.551740744472072038e+03 8.553896142487461475e+03 8.543827939435501321e+03 8.564961463161906067e+03 8.551394575897922550e+03 8.553230400745705992e+03 8.561205055187885591e+03 8.554969751135984552e+03 8.547089235034871308e+03 8.547863950565992127e+03 8.541022753076351364e+03 8.543965780446082135e+03 8.549014406899368623e+03 8.558158430665149353e+03 8.525348468557675005e+03 8.527306358923366133e+03 8.562314646033919416e+03 8.580123695327687528e+03 8.563829067288590522e+03 8.550933847612130194e+03 8.531133309547058161e+03 8.552902037138559535e+03 8.524627718282794376e+03 8.513498296414925790e+03 8.512495754422085156e+03 8.505420871542690293e+03 8.517921638570220239e+03 8.511978532550261662e+03 8.517685099499578428e+03 8.511204039150343306e+03 8.504938351642884300e+03 8.504357072575718121e+03 8.528812938720349848e+03 8.508629799457699846e+03 8.522261301378466669e+03 8.531183642534982937e+03 8.521951302181396386e+03 8.512036379162276717e+03 8.537409480119924410e+03 8.524159867319596742e+03 8.511738061306154123e+03 8.501527673448439600e+03 8.520137192403877634e+03 8.543766091815956315e+03 8.543498648849064921e+03 8.531096803936921788e+03 8.509215789618310737e+03 8.517522473845234344e+03 8.510874964674259900e+03 8.519681577763054520e+03 8.509272093575849794e+03 8.527432090270009212e+03 8.505292896693596049e+03 8.512130698488945200e+03 8.499151702567829489e+03 8.491910837610419549e+03 8.463658096496559665e+03 8.470559519628621274e+03 8.491907451564364237e+03 8.522941785117400286e+03 8.517963240562625288e+03 8.521103652699219310e+03 8.535142951180243472e+03 8.525910712277898710e+03 8.516829592773312470e+03 8.520396790467142637e+03 8.513391712204569558e+03 8.517829239018490625e+03 8.512187537984174924e+03 8.514727472125197892e+03 8.512003896127800544e+03 8.491539999865626669e+03 8.500678448810107511e+03 8.489294294753761278e+03 8.478122316834087542e+03 8.484428237236894347e+03 8.478872982772252726e+03 8.479994522259936275e+03 8.490409422381249897e+03 8.436326131384816108e+03 8.451816151824563349e+03 8.432293823938633068e+03 8.436696470356046120e+03 8.417572182482559583e+03 8.442291555040465028e+03 8.443744438541081763e+03 8.464228228614410909e+03 8.462425774719105902e+03 8.462833257342330398e+03 8.453216416361237862e+03 8.441966849410142459e+03 8.420156884381720374e+03 8.419593720272450810e+03 8.416822064903883074e+03 8.405168981124083075e+03 8.424351197720023265e+03 8.411088917509276143e+03 8.413590791964550590e+03 8.402001891145373520e+03 8.421758312421179653e+03 8.419331892724907448e+03 8.417757110564711184e+03 8.435427810785520705e+03 8.438293671915424056e+03 8.431057103690021904e+03 8.442758073958440946e+03 8.462041113520672297e+03 8.479199340023871628e+03 8.416533366888579621e+03 8.461623704805773741e+03 8.475455547502129775e+03 8.480009479936774369e+03 8.486625383609101846e+03 8.483976616413570810e+03 8.493233776064915219e+03 8.486981707682974957e+03 8.511822106186955352e+03 8.503426970042941321e+03 8.491480797417125359e+03 8.523846657880641942e+03 8.528077376203224048e+03 8.522705850477161221e+03 8.485795325459950618e+03 8.510150095783154029e+03 8.526315170757434316e+03 8.536232274925989259e+03 8.556495080538903494e+03 8.547787548245027210e+03 8.553882241205961691e+03 8.558718857718033178e+03 8.568625539636108442e+03 8.552069017132493173e+03 8.540838290056150072e+03 8.569867669752016809e+03 8.572202356134912407e+03 8.631829542987914465e+03 8.648891757741379479e+03 8.657304990354319671e+03 8.653245276671330430e+03 8.652018609888344145e+03 8.652401556293545582e+03 8.636862668546027635e+03 8.626586120151627256e+03 8.632713941595766300e+03 8.616859205121518244e+03 8.636019621888463007e+03 8.639586949372709569e+03 8.614159807195344911e+03 8.607708761432906613e+03 8.607335351417230413e+03 8.588530802597215370e+03 8.584174550673102203e+03 8.581772827991488157e+03 8.615039181570262372e+03 8.600256663994003247e+03 8.597140521507404628e+03 8.600151053868599774e+03 8.583408527051249621e+03 8.608919936650092495e+03 8.610108843375379365e+03 8.613553142964583458e+03 8.566604691771817670e+03 8.576478234202080785e+03 8.576895662373648520e+03 8.566301470707838234e+03 8.559575491333191167e+03 8.574337489520859890e+03 8.565076194186936846e+03 8.582549519293872436e+03 8.593464275746671774e+03 8.571710932181151293e+03 8.568011832193842565e+03 8.559075318194221836e+03 8.584558753351229825e+03 8.575268004008441494e+03 8.530155660072008686e+03 8.549390857018071983e+03 8.513685139999954117e+03 8.520585935749151759e+03 8.531801149088341845e+03 8.531708984102033355e+03 8.547057964140763943e+03 8.540158842849434222e+03 8.556167491554697335e+03 8.548915117234431818e+03 8.559218417547339413e+03 8.561072219578936711e+03 8.551168812321391670e+03 8.572459736744112888e+03 8.567224682558804489e+03 8.567889711270341650e+03 8.544102664878155338e+03 8.538639637153713920e+03 8.525447241462163220e+03 8.514532566422331001e+03 8.543084134563770931e+03 8.525704756352573895e+03 8.563884796514057598e+03 8.526094569074019091e+03 8.508348498984025355e+03 8.543824732821423822e+03 8.526504448627130841e+03 8.510588669695354838e+03 8.516267663944123342e+03 8.507368029516950628e+03 8.478124448543545441e+03 8.485669639714909863e+03 8.486759531885982142e+03 8.507241434494530040e+03 8.506239148942511747e+03 8.469375819210286863e+03 8.459513501183932021e+03 8.494434742904955783e+03 8.471178191403099845e+03 8.492514225382339646e+03 8.488787357122524554e+03 8.476667666790011936e+03 8.467410458272872347e+03 8.470478717976597181e+03 8.511067360124188781e+03 8.486589232105583505e+03 8.500834782061698206e+03 8.492611181036985727e+03 8.455032189054109040e+03 8.430868074936563062e+03 8.449217084440846520e+03 8.464884718361292471e+03 8.473089343541576454e+03 8.458068243147796238e+03 8.451967635416094708e+03 8.463084054172410106e+03 8.448296414898430157e+03 8.467287862771634536e+03 8.457235304753785385e+03 8.451704813458887656e+03 8.453343938013076695e+03 8.453783682477440379e+03 8.440187426909003989e+03 8.465405647634799607e+03 8.449271558050571912e+03 8.432610950136657266e+03 8.411887591519302077e+03 8.445988578373589917e+03 8.425184488347762453e+03 8.385581021198006056e+03 8.366871437978275935e+03 8.384389689745132273e+03 8.383322137634857427e+03 8.384085252708629923e+03 8.394991263167768921e+03 8.396463760783008183e+03 8.395137760273801177e+03 8.376097939050681816e+03 8.385482142237031439e+03 8.414644738006827538e+03 8.379065026858714191e+03 8.379550699032773991e+03 8.363167292046280636e+03 8.377642239730859728e+03 8.359640942272659231e+03 8.371501292948461924e+03 8.359973982132767560e+03 8.373004891254637187e+03 8.392315935743476075e+03 8.373246094294256181e+03 8.389157109966319695e+03 8.406594239287327582e+03 8.411497117963364872e+03 8.396189577067494611e+03 8.402081059774198366e+03 8.388287683267752072e+03 8.375512595949874594e+03 8.368678474354614082e+03 8.387537891977188337e+03 8.407309544022384216e+03 8.424536734648581842e+03 8.432858099249315273e+03 8.427735723070773020e+03 8.433205604735439920e+03 8.442018140268626667e+03 8.438871153208347096e+03 8.444957815130332165e+03 8.451360857056122768e+03 8.464128888318560712e+03 8.439978556148904318e+03 8.435165744509777142e+03 8.451492250310324380e+03 8.472131123395301984e+03 8.472669192928209668e+03 8.507352633245927791e+03 8.513045800313751897e+03 8.500499561753447779e+03 8.477831502885350346e+03 8.502784568354340081e+03 8.467509317521595221e+03 8.487736799350665024e+03 8.483079431244219450e+03 8.504022463844818049e+03 8.477351341807756398e+03 8.478012017801949696e+03 8.478576521044693436e+03 8.485435854541126901e+03 8.490003026595541087e+03 8.494411216760212483e+03 8.484069441963809368e+03 8.467041957230350818e+03 8.462820381076962803e+03 8.459999908758611127e+03 8.484765395255730255e+03 8.494007567947868665e+03 8.517523275804816876e+03 8.539926505286724932e+03 8.521299620549898464e+03 8.525416700652713189e+03 8.516001423924673873e+03 8.497629563111555399e+03 8.485617728583169082e+03 8.501405107375079751e+03 8.516173068782482005e+03 8.495633226642408772e+03 8.480307781920673733e+03 8.517553346083988799e+03 8.481976464894720266e+03 8.492076740853672163e+03 8.482211722296591688e+03 8.472841351336701337e+03 8.462258429112458543e+03 8.468796053483121796e+03 8.467749553448413280e+03 8.461859948786866880e+03 8.479086770692860227e+03 8.479164038563934810e+03 8.491948363897376112e+03 8.486495076235820306e+03 8.474400447581794651e+03 8.491834327160619068e+03 8.470601473620334218e+03 8.508556667207854844e+03 8.508285058208517512e+03 8.510781885977565253e+03 8.497579792338430707e+03 8.521795623332507603e+03 8.517167602003246429e+03 8.512519625509585239e+03 8.514158304827064057e+03 8.512259498398409050e+03 8.506428387665548144e+03 8.534360160428379459e+03 8.528170500033316785e+03 8.549797203730902766e+03 8.526542133691909839e+03 8.527387371570104733e+03 8.519232241453772076e+03 8.493980512899359383e+03 8.495515616517766830e+03 8.502790187111815612e+03 8.501703276927572006e+03 8.506517935793521247e+03 8.489454937986316509e+03 8.477640434544417076e+03 8.468760330093156881e+03 8.472072154213496106e+03 8.503269017364511456e+03 8.512535949804521806e+03 8.506955621114215319e+03 8.480118821907564779e+03 8.511012696324758508e+03 8.516159800329874997e+03 8.488826013432553736e+03 8.475727410956136737e+03 8.477414299193687839e+03 8.490427139994448225e+03 8.493795258897956955e+03 8.501743776249821167e+03 8.491014824082431005e+03 8.514077155170001788e+03 8.486894063276884481e+03 8.522330673265778387e+03 8.495453239478105388e+03 8.519176799339200443e+03 8.523936633766768864e+03 8.513323867671962944e+03 8.517297201587300151e+03 8.513191603991963348e+03 8.533785122252080328e+03 8.504404805098616634e+03 8.525174947357600104e+03 8.552792522242652922e+03 8.529502463081926180e+03 8.534272080381775595e+03 8.539997504112649040e+03 8.549936190969228846e+03 8.573888874931357350e+03 8.567542833464622163e+03 8.558699252725289625e+03 8.564287269467979058e+03 8.557720687525959875e+03 8.563181495543845813e+03 8.594702204193132275e+03 8.579220696591841261e+03 8.567936866482627011e+03 8.590028502579805718e+03 8.602131911029906405e+03 8.600616575541485872e+03 8.600466706061264631e+03 8.610159293786928174e+03 8.559974088402979760e+03 8.548501205623995702e+03 8.557013667193603396e+03 8.565297683656710433e+03 8.604188136613864117e+03 8.569584496783680152e+03 8.570690164354815352e+03 8.556596804129500015e+03 8.579190605321431576e+03 8.549440153401377756e+03 8.574765144669259826e+03 8.554049149237558595e+03 8.545503505367838443e+03 8.537602990472541933e+03 8.546136447348322690e+03 8.520012645972896280e+03 8.490158049050387490e+03 8.502934412707980300e+03 8.493674055830404541e+03 8.505781433050586202e+03 8.515880301003535351e+03 8.518781480888390433e+03 8.514963153652437541e+03 8.508344407174490698e+03 8.528774813672014716e+03 8.501064312953889385e+03 8.517496538199411589e+03 8.514178767991628774e+03 8.536086860427816646e+03 8.549176859394774510e+03 8.557234435563295847e+03 8.535939815803114470e+03 8.530605654519116797e+03 8.524338763990906955e+03 8.526195478709531017e+03 8.519013135400355168e+03 8.504470096900069620e+03 8.494906478635693929e+03 8.512396002984427469e+03 8.514784189270927527e+03 8.521509711496219097e+03 8.522546625876293547e+03 8.530437413180876320e+03 8.514738571764570224e+03 8.508928349834011897e+03 8.532088717195700156e+03 8.567110505023765654e+03 8.547085361307581479e+03 8.527819493226175837e+03 8.548875020839905119e+03 8.552710488557320787e+03 8.515804420997454145e+03 8.541499808973196195e+03 8.528517943902972547e+03 8.515246985644744200e+03 8.526394876106503943e+03 8.545901129752464840e+03 8.547840414699916437e+03 8.559160790741723758e+03 8.555535344078687558e+03 8.550733383735419920e+03 8.575336295354491085e+03 8.602749928088009256e+03 8.628380204672357650e+03 8.619583270820879989e+03 8.619166355405606737e+03 8.636972585324223473e+03 8.608540464759103997e+03 8.643127122046424120e+03 8.651752024630512096e+03 8.622107370948415337e+03 8.611589923610667029e+03 8.609596941642135789e+03 8.617797139146125119e+03 8.613910654216624607e+03 8.618083134731550672e+03 8.638239852575654368e+03 8.626643912418423497e+03 8.623344972552840773e+03 8.628543050766364104e+03 8.631538991584444375e+03 8.620111595043737907e+03 8.603179837826626681e+03 8.592051486372640284e+03 8.624404743465982392e+03 8.593390931170515614e+03 8.628802600471115511e+03 8.611749070350042530e+03 8.620513278754782732e+03 8.635815713248348402e+03 8.670907886257717109e+03 8.648353208744612857e+03 8.686348171738323799e+03 8.658773214982900754e+03 8.649514515694881993e+03 8.679090066320924961e+03 8.652473136460919704e+03 8.643599914526312205e+03 8.653959178576984414e+03 8.664135538779617491e+03 8.660658012726791640e+03 8.638460354514241772e+03 8.651611351320736503e+03 8.638686712463333606e+03 8.630327261779420951e+03 8.607008045542981563e+03 8.616197877153992522e+03 8.621502804543944876e+03 8.640322971993435203e+03 8.632694489128823989e+03 8.623470446433690086e+03 8.624793527431223993e+03 8.630228744779697081e+03 8.628384837418385359e+03 8.631426022503728746e+03 8.606831340540647943e+03 8.612686094171760487e+03 8.643738073639877257e+03 8.649585313819854491e+03 8.656953427180544168e+03 8.622741492809467672e+03 8.602345575145578550e+03 8.610512408980865075e+03 8.618324616744588639e+03 8.595865782293858501e+03 8.587430288509603997e+03 8.575158556128122655e+03 8.572893291049551408e+03 8.603560336559196003e+03 8.575717189853879972e+03 8.611824450291569519e+03 8.632459585083624916e+03 8.606661859114246909e+03 8.589444672032010203e+03 8.590460317929911980e+03 8.611614601993180258e+03 8.638168280079411488e+03 8.664502637591609528e+03 8.657554319436801961e+03 8.657703115373818946e+03 8.656760321775083867e+03 8.641883163220396455e+03 8.637249559747031526e+03 8.640006764775722331e+03 8.631868290172002162e+03 8.614037720620970504e+03 8.625564021748421510e+03 8.599123859583800368e+03 8.622985097086186215e+03 8.620506545077912961e+03 8.601549562286319997e+03 8.587974683809536145e+03 8.583831468592892634e+03 8.593650068847053262e+03 8.552445183095025641e+03 8.600964893734548241e+03 8.594067937145990072e+03 8.603864252369910901e+03 8.600141214885461522e+03 8.594069706890653833e+03 8.605815395348974562e+03 8.589901327230974857e+03 8.601206187343901547e+03 8.617798769953998999e+03 8.605219943691294247e+03 8.593541190019019268e+03 8.576225010400134124e+03 8.601765786823483722e+03 8.610989666780766129e+03 8.618727226968256218e+03 8.592871631777619768e+03 8.605090338966359923e+03 8.602594841488307793e+03 8.612820218049409959e+03 8.624670670932084249e+03 8.618864877019179403e+03 8.631558043142034876e+03 8.633721937102312950e+03 8.630655321872560307e+03 8.655743752498980029e+03 8.631114936665973801e+03 8.653003547748809069e+03 8.663980795094552377e+03 8.658776665038178180e+03 8.668446852679411677e+03 8.654923184025841692e+03 8.667369820824529597e+03 8.635343527900633489e+03 8.649730971093928019e+03 8.637019686971811097e+03 8.639408529137121150e+03 8.620068306885397760e+03 8.614531414329083418e+03 8.631643286724196514e+03 8.635806105440107785e+03 8.623997665670491187e+03 8.629433176614445983e+03 8.620044396277235137e+03 8.651808255601992641e+03 8.647477753343058794e+03 8.661634421944743735e+03 8.656609588949520912e+03 8.611287159255845836e+03 8.596399002478208786e+03 8.607926567035123298e+03 8.600645296966071328e+03 8.592087127583161418e+03 8.608429820390061650e+03 8.606242637964905953e+03 8.607470464072985123e+03 8.589545639047844816e+03 8.601528826634779762e+03 8.596808601382179404e+03 8.608361355683840884e+03 8.595848947873155339e+03 8.563337870974910402e+03 8.563196073029810577e+03 8.550497031498751312e+03 8.560730815441836967e+03 8.552131615777281695e+03 8.513919258504662139e+03 8.538562861715541658e+03 8.550829294032850157e+03 8.567905294258633148e+03 8.519776160017221628e+03 8.537766026798521125e+03 8.516531646351535528e+03 8.498465406129411349e+03 8.498568947034085795e+03 8.516408631444715866e+03 8.522094276395535417e+03 8.525292534782818620e+03 8.535808777331050806e+03 8.520748262704542867e+03 8.518851654764412160e+03 8.488223798297836765e+03 8.473169039238198820e+03 8.501607344346532045e+03 8.496731275982252555e+03 8.479799939543816436e+03 8.459494463677852764e+03 8.494680082500144636e+03 8.484941120298351962e+03 8.515204196930279068e+03 8.492636238528011745e+03 8.475554165742842088e+03 8.529078022812920608e+03 8.488791993853912572e+03 8.523964450249752190e+03 8.515512060421400747e+03 8.543219984291397850e+03 8.564704176704699421e+03 8.579037571691063931e+03 8.577323461958783810e+03 8.561526136010912523e+03 8.537041701857553562e+03 8.523073451691643641e+03 8.513099794520048818e+03 8.518912459479581230e+03 8.531851948309194995e+03 8.564842139055683219e+03 8.536352940727598252e+03 8.565781622626574972e+03 8.554189467784230146e+03 8.533263939789057986e+03 8.569697420451333528e+03 8.552418982195520584e+03 8.554262095278996640e+03 8.578624751498475234e+03 8.560481004541690709e+03 8.559943078729893386e+03 8.566432996484747491e+03 8.558807174393183232e+03 8.541072774096828653e+03 8.526658654524797385e+03 8.518120509546588437e+03 8.520659461965637092e+03 8.527692998406017068e+03 8.519237799358084885e+03 8.502269708625801286e+03 8.526063094394256041e+03 8.539966710346883701e+03 8.561039697733112916e+03 8.591613779578876347e+03 8.550083576757149785e+03 8.548096833501180299e+03 8.572079692061686728e+03 8.555347367512149503e+03 8.580423880063075558e+03 8.574888440102315144e+03 8.573540534834173741e+03 8.576088750448096107e+03 8.565954722369353476e+03 8.546565272436375380e+03 8.560062264993564895e+03 8.559002699595845115e+03 8.567311568875889861e+03 8.576970390734055400e+03 8.576841595634099576e+03 8.582931044782875688e+03 8.582397785545894294e+03 8.550856153985234414e+03 8.590051912801896833e+03 8.570014839552235571e+03 8.579059218391601462e+03 8.568074472801768934e+03 8.564558506316521743e+03 8.567813259936907343e+03 8.553583098663846613e+03 8.539442765119669275e+03 8.545986749352014158e+03 8.556219826530710634e+03 8.533926763779500106e+03 8.514707652784602033e+03 8.549145779634704013e+03 8.539777397754804042e+03 8.543524405953914538e+03 8.549584406778851189e+03 8.549344496028819776e+03 8.534176177641618779e+03 8.497776259692494932e+03 8.495909126678518078e+03 8.476438824092741925e+03 8.508967862224793862e+03 8.537845742118593989e+03 8.527828782460606817e+03 8.512366664754219528e+03 8.501091854984875681e+03 8.504699678867506009e+03 8.461526221088388411e+03 8.470306435822527419e+03 8.496497649524766530e+03 8.515537602117157803e+03 8.498677585458119211e+03 8.501007269328805705e+03 8.496149881852874387e+03 8.493300554017390823e+03 8.488947941708320286e+03 8.501451982663709714e+03 8.482415596607657790e+03 8.470757304448137802e+03 8.470743873543104201e+03 8.460416347235519424e+03 8.454108284632618961e+03 8.458311408064317220e+03 8.473651413730407512e+03 8.453173941728742648e+03 8.457728606863518507e+03 8.423198596427206212e+03 8.441813210903659638e+03 8.424536105506324020e+03 8.420314802342722032e+03 8.412717484102486196e+03 8.415910459080731016e+03 8.404834759332632530e+03 8.401629746863314722e+03 8.359665951016542749e+03 8.360008771964943662e+03 8.360152350402662705e+03 8.378331188670847041e+03 8.391632090583480021e+03 8.397140080193528775e+03 8.373321884210259668e+03 8.359228025553851694e+03 8.347680877310547658e+03 8.350175476798831369e+03 8.335501188569121950e+03 8.342503919184218830e+03 8.312983043461081252e+03 8.329021430260376292e+03 8.348859087685717896e+03 8.355998940308909368e+03 8.344802774062387471e+03 8.355355069231598463e+03 8.371296469620530843e+03 8.356747056177284321e+03 8.362033982096556429e+03 8.367669691864703054e+03 8.400501833955369875e+03 8.406409176937448137e+03 8.397292011070869194e+03 8.411543401015624113e+03 8.398196115188706244e+03 8.410602619100976881e+03 8.422645071587336133e+03 8.400158845966463559e+03 8.403402659673647577e+03 8.417212402001683586e+03 8.416853154794378497e+03 8.419979842581004050e+03 8.440844231976065203e+03 8.434403951572463484e+03 8.430414761441386872e+03 8.440789655441887589e+03 8.463746756763577650e+03 8.458630956315710137e+03 8.438542112241533687e+03 8.397963064938217940e+03 8.392389219419264919e+03 8.385903371615420838e+03 8.429511897651853360e+03 8.416613258068304276e+03 8.411883108753540000e+03 8.411487061028528842e+03 8.407488967848032189e+03 8.428661409409911357e+03 8.435664212190227772e+03 8.424375881359201230e+03 8.422125173342796188e+03 8.412829957752903283e+03 8.408183604274774552e+03 8.404564693958689531e+03 8.409052943419748772e+03 8.434698006410009839e+03 8.440252211346361946e+03 8.452294721467678755e+03 8.440854550000423842e+03 8.430585048727205503e+03 8.413108116231682288e+03 8.412705497777174969e+03 8.419968754122559403e+03 8.424144304542398459e+03 8.395465877086302498e+03 8.397199856157576505e+03 8.394199921373232428e+03 8.390595556534362913e+03 8.380670214212086648e+03 8.385476333189495563e+03 8.372207327056246868e+03 8.368573895180748877e+03 8.375590929303656594e+03 8.383542380365777717e+03 8.394098964268503551e+03 8.396426126703201589e+03 8.402245711641189700e+03 8.435365133648898336e+03 8.440566591777645954e+03 8.442643829720564099e+03 8.430975560967093770e+03 8.429742555909881048e+03 8.458971398081983352e+03 8.431847780037633129e+03 8.461215654037348941e+03 8.433597078972818053e+03 8.434998213722254150e+03 8.444034829458696549e+03 8.464335014957923704e+03 8.454056992244015419e+03 8.443648296083796595e+03 8.460585473866403845e+03 8.448152718113085939e+03 8.458560959157970501e+03 8.478374012940264947e+03 8.494831047707977632e+03 8.500915543341436205e+03 8.476715197358556907e+03 8.465860468180198950e+03 8.480967236488460912e+03 8.481045005842512182e+03 8.493219915246061646e+03 8.484718046709302143e+03 8.487792567902461087e+03 8.509677357303251483e+03 8.539423386550954092e+03 8.538344157743984397e+03 8.512403023087945257e+03 8.515991966932844662e+03 8.505446210568316019e+03 8.495595567820428187e+03 8.503545420668177030e+03 8.537203357483138461e+03 8.525539275980958337e+03 8.538936802564510799e+03 8.503942988642784258e+03 8.521193373384960069e+03 8.508637124194781791e+03 8.485346579496756021e+03 8.503795537286576291e+03 8.508590094132776358e+03 8.537450361970546510e+03 8.520262497899020673e+03 8.527032819830896187e+03 8.518165199784458309e+03 8.529432834549463223e+03 8.533566527537172078e+03 8.522698997862276883e+03 8.500501465185345296e+03 8.508684568554652287e+03 8.535341525875212028e+03 8.511482420394808287e+03 8.516897578627002076e+03 8.506927954403770855e+03 8.483955253780908606e+03 8.512963458791551602e+03 8.523782846548159796e+03 8.525120583177722438e+03 8.493737928105907486e+03 8.476291046286069104e+03 8.471161932512739440e+03 8.519399862565111107e+03 8.489709373408824831e+03 8.517747692476030352e+03 8.540116052260897050e+03 8.546485195132221634e+03 8.525779788690939313e+03 8.498607764613288964e+03 8.471487568415959686e+03 8.485092459952726131e+03 8.484900446930267208e+03 8.489706102440450195e+03 8.479612623544766393e+03 8.509500659907576846e+03 8.529524526974313630e+03 8.524627110975510732e+03 8.542109940842601645e+03 8.537165744313211690e+03 8.531627850336370102e+03 8.529039275273105886e+03 8.542586745971801065e+03 8.546826468363307868e+03 8.528772039882689569e+03 8.557526763313024276e+03 8.569042003360138551e+03 8.548763663749859916e+03 8.547767262681531065e+03 8.538306337569321840e+03 8.584979342973118037e+03 8.581166772905877224e+03 8.578488590809307425e+03 8.612026124309068109e+03 8.599564704097680078e+03 8.605145185084278637e+03 8.639688413345227673e+03 8.665272325780255414e+03 8.654811523237076472e+03 8.650893327136034713e+03 8.659343854114478745e+03 8.658426297542420798e+03 8.694350529204568375e+03 8.662618810964544537e+03 8.676045030441502604e+03 8.677494468861210407e+03 8.688201841608144605e+03 8.664256720838351612e+03 8.675439432536524691e+03 8.673059193929630055e+03 8.699856256765086073e+03 8.654678802728143637e+03 8.665243478049327678e+03 8.644186795599773177e+03 8.644895534559853331e+03 8.650556404083525194e+03 8.669367249401469962e+03 8.665471877536154352e+03 8.660496596738674270e+03 8.655499832192459507e+03 8.646018445014695317e+03 8.647394452702004855e+03 8.654282325453586964e+03 8.646519864302592396e+03 8.649225547839521823e+03 8.623091583547649861e+03 8.635917058258813995e+03 8.615678294151804948e+03 8.630046137234387061e+03 8.603550953989260961e+03 8.593490253267711523e+03 8.615285841840568537e+03 8.560991122295001333e+03 8.595050930898445586e+03 8.586656246892458512e+03 8.602345975215386716e+03 8.591400868963442917e+03 8.617700469624462130e+03 8.605409745562279568e+03 8.650627601026741104e+03 8.622300920647710882e+03 8.654896061303647002e+03 8.646937267168248582e+03 8.635563123656103926e+03 8.634943171714112395e+03 8.623041176181235642e+03 8.637414801831651857e+03 8.644558347428408524e+03 8.620738140581757762e+03 8.632421158208160705e+03 8.605551375423390709e+03 8.599948731114232942e+03 8.577959376589131352e+03 8.560572457036692867e+03 8.545223821603924080e+03 8.571531898501141768e+03 8.597235675006875681e+03 8.558215688409509312e+03 8.545317367616982665e+03 8.542253967360045863e+03 8.564869564236645601e+03 8.602249044713433250e+03 8.604136035342018658e+03 8.570144329147844473e+03 8.550949872737084661e+03 8.551297679730243544e+03 8.566270597736882337e+03 8.554131467409893958e+03 8.536567791079411109e+03 8.561280614784323916e+03 8.537553106316398043e+03 8.570113270144174749e+03 8.542726624205661210e+03 8.557355428046985253e+03 8.560639309961974504e+03 8.526795537040943600e+03 8.501507349797215284e+03 8.534401774430451042e+03 8.547342561869501878e+03 8.532066975071025809e+03 8.526208777045565512e+03 8.515545737429447399e+03 8.512247683496900208e+03 8.527495833495473562e+03 8.500584743823555982e+03 8.484242276496910563e+03 8.488736292238232636e+03 8.470373829457781540e+03 8.466809343425220504e+03 8.482290088494124575e+03 8.491867485793698506e+03 8.476055684463199213e+03 8.470717080164273284e+03 8.452168186380780753e+03 8.468615217961534654e+03 8.460701993073480480e+03 8.447025476854225417e+03 8.486132955746372318e+03 8.471492079722178460e+03 8.487791254926687543e+03 8.476858887794172915e+03 8.475967387808068452e+03 8.474918784489576865e+03 8.487356399816550038e+03 8.490722626847416905e+03 8.484579516511497786e+03 8.469794122303992481e+03 8.433199391610800376e+03 8.460230297686834092e+03 8.480920176117617302e+03 8.470855569637367807e+03 8.466498512457312245e+03 8.488064887483596976e+03 8.495551335447245947e+03 8.500431284244934432e+03 8.514072353645116891e+03 8.522249883663109358e+03 8.536538038997630792e+03 8.554196599469445573e+03 8.560212543731537153e+03 8.550008552514083931e+03 8.555353931551981077e+03 8.544015776988459038e+03 8.525597522273756113e+03 8.517732268390680474e+03 8.505380892438639421e+03 8.502384183290629153e+03 8.472377706564866457e+03 8.488315395189361880e+03 8.495794120280184870e+03 8.473226099421324761e+03 8.463439861428531003e+03 8.464906993236470953e+03 8.453999931981306872e+03 8.448644779541196840e+03 8.449346119994916080e+03 8.431061888529298813e+03 8.428534043859852318e+03 8.432026627240737071e+03 8.423766297324033076e+03 8.428075601845805068e+03 8.419252982296242408e+03 8.424137548522161524e+03 8.439724067653070961e+03 8.439204662593521789e+03 8.467114104110591143e+03 8.444476678418002848e+03 8.454176504259852663e+03 8.465801753324412857e+03 8.440518186895613326e+03 8.418833071327249854e+03 8.410166503214808472e+03 8.411203863339562304e+03 8.395079886447772878e+03 8.411032467856946823e+03 8.424708828871063815e+03 8.420513405676747425e+03 8.387581820405071994e+03 8.427805424901463994e+03 8.436557512499575751e+03 8.403594215750219519e+03 8.400968811466142142e+03 8.407841291828923204e+03 8.391379395160895001e+03 8.382932973296046839e+03 8.373674096504651970e+03 8.383423791567536682e+03 8.393851899550449161e+03 8.361948229186915341e+03 8.372962954095935856e+03 8.369710803863606998e+03 8.380976937710564016e+03 8.370032748568721217e+03 8.340290866136663681e+03 8.344283666878282020e+03 8.344827861867897809e+03 8.351242705392560310e+03 8.348719349246877755e+03 8.364815461051344755e+03 8.358742091769179751e+03 8.359093442499157391e+03 8.363580769921825777e+03 8.355214203761755925e+03 8.347229153622798549e+03 8.353932978889708465e+03 8.358686622512743270e+03 8.357299276587651548e+03 8.365627776269357128e+03 8.337539170868300062e+03 8.388133823204432701e+03 8.411001993585872697e+03 8.385714448004031510e+03 8.384723189506996277e+03 8.379405058338546951e+03 8.377678865355741436e+03 8.392004989462229787e+03 8.385345528315407137e+03 8.379148440386717994e+03 8.363414626147416129e+03 8.383311345930133029e+03 8.389430577157516382e+03 8.365131262257367780e+03 8.371905254238272391e+03 8.342206223373377725e+03 8.353621088070894984e+03 8.359899016420009502e+03 8.374869210111595748e+03 8.384126887911203085e+03 8.367161040318758751e+03 8.380781762085680384e+03 8.397952013949721731e+03 8.386278362612014462e+03 8.380980885564029450e+03 8.360311718815877612e+03 8.389386196280773220e+03 8.353020191460676870e+03 8.347843896491636769e+03 8.354935573474904231e+03 8.370058459456264245e+03 8.356385179755932768e+03 8.347708408886455800e+03 8.357725977960732052e+03 8.329643591101192214e+03 8.326457786710867367e+03 8.331862109203422733e+03 8.353756150887376862e+03 8.358979178841316752e+03 8.365607359714083941e+03 8.376461249347410558e+03 8.394725551065632317e+03 8.389325650825014236e+03 8.403596277998660298e+03 8.417302660971983642e+03 8.428094030067730273e+03 8.425105547242108514e+03 8.408992242840384279e+03 8.416984433755935243e+03 8.391360381925642287e+03 8.390532863302150872e+03 8.433821835038928839e+03 8.426068541665492376e+03 8.457131597124514883e+03 8.449497374273345486e+03 8.425523876200544692e+03 8.447443658774385767e+03 8.404282840301408214e+03 8.395894744957573494e+03 8.366770894854820654e+03 8.360293824592123201e+03 8.359583475771245503e+03 8.350113233011374177e+03 8.353657753472907643e+03 8.340861509997983376e+03 8.374328043491206699e+03 8.396105168494710597e+03 8.372218506422928840e+03 8.352608423987536298e+03 8.354287738552313385e+03 8.330820190307009398e+03 8.353265778318324010e+03 8.385174582589290367e+03 8.408516087378713564e+03 8.371153179969693156e+03 8.374024416618072792e+03 8.390996600680771735e+03 8.395256651159137618e+03 8.381981676650751979e+03 8.392942683112532904e+03 8.391991730236795775e+03 8.411911202436056556e+03 8.380578575455194368e+03 8.378217517688754015e+03 8.378961169881920796e+03 8.413226764245830054e+03 8.427622952932337284e+03 8.405511203855307031e+03 8.417861029517520365e+03 8.409366286358659636e+03 8.417764964342108215e+03 8.417798729878657468e+03 8.417638210803686889e+03 8.406526708636138210e+03 8.433982783798861419e+03 8.409499432181051816e+03 8.399754828645647649e+03 8.398135073860761622e+03 8.421379682008435339e+03 8.419561602151343322e+03 8.434376196546139909e+03 8.446633138289280396e+03 8.434393039806367597e+03 8.442482513936496616e+03 8.453837012372387107e+03 8.450498287931757659e+03 8.448737547806702423e+03 8.442580878784969173e+03 8.446107569210655129e+03 8.473498354765102704e+03 8.456438110200779192e+03 8.438356551009648683e+03 8.404772074193448134e+03 8.405069263113420675e+03 8.446413905620662263e+03 8.416491801234749801e+03 8.392239693775272826e+03 8.434866899411868872e+03 8.420566049155004293e+03 8.399834817781613310e+03 8.423340740523188288e+03 8.383790663385314474e+03 8.358282025459619035e+03 8.392188376001526194e+03 8.368357248031767085e+03 8.361350161680051315e+03 8.367801807647148962e+03 8.394928693212594226e+03 8.424574693313599710e+03 8.428705813637085157e+03 8.450538682297275955e+03 8.469571219337663933e+03 8.495802311934559839e+03 8.519782725708817452e+03 8.517166802699073742e+03 8.499308037698578119e+03 8.502680031589427017e+03 8.512308382096523928e+03 8.472787887674954618e+03 8.454323124408281728e+03 8.481888306792960066e+03 8.485875550614258827e+03 8.493178642848090021e+03 8.493384017711730849e+03 8.500361879397336452e+03 8.489272896144379047e+03 8.486815158686693394e+03 8.506529685006004001e+03 8.525781009025135063e+03 8.509554312345700964e+03 8.509777543674523258e+03 8.498783827965044111e+03 8.488357128056162765e+03 8.502768875973788454e+03 8.503643641214423042e+03 8.509380998172102409e+03 8.493024167473062334e+03 8.472096942926546035e+03 8.465222289764720699e+03 8.461964495117003025e+03 8.471773784482626070e+03 8.487189524489835094e+03 8.506439548020751317e+03 8.486044853389515993e+03 8.508106603603906478e+03 8.499769112388832582e+03 8.495865257657262191e+03 8.499157415210953332e+03 8.535898525621862063e+03 8.525628088116760409e+03 8.554541498186186800e+03 8.565414726878243528e+03 8.567412397377354864e+03 8.545303048683676025e+03 8.550603398625413320e+03 8.520991856284652386e+03 8.497534867863363615e+03 8.537851871688944811e+03 8.519522079556849349e+03 8.517848077542648753e+03 8.523243354871490737e+03 8.532944651949330364e+03 8.520822683764541580e+03 8.518649617607767141e+03 8.521769921916686144e+03 8.522092994430397084e+03 8.505825353153515607e+03 8.525937848804369423e+03 8.470565169737979886e+03 8.505783399877886040e+03 8.481241112447863998e+03 8.515786074927724258e+03 8.511191227093335328e+03 8.530840988942645708e+03 8.562421210492742830e+03 8.537476597303935705e+03 8.526474239786171893e+03 8.533078499762334104e+03 8.518537144173968045e+03 8.570936510111556345e+03 8.574928809498838746e+03 8.590583436745286235e+03 8.600021610432282614e+03 8.570963324865311733e+03 8.587129404076657011e+03 8.594295969513888849e+03 8.581175205152690978e+03 8.570134642634655393e+03 8.561852737395958684e+03 8.550790748732484644e+03 8.566254313879127949e+03 8.538627148958890757e+03 8.522924970552177911e+03 8.529160471032351779e+03 8.522156788962351129e+03 8.530040338516855627e+03 8.550980920696423709e+03 8.539854549819503518e+03 8.530308978141414627e+03 8.521145517704224403e+03 8.496500409700951423e+03 8.501705284174726330e+03 8.465814748020811749e+03 8.486565991703428153e+03 8.500229403342584192e+03 8.477938162073873173e+03 8.484365465787866924e+03 8.498793594521484920e+03 8.515158473817884442e+03 8.516483959029666948e+03 8.513696921822782315e+03 8.542944014837259601e+03 8.524602915787458187e+03 8.540992935517926526e+03 8.542039781396872058e+03 8.539376962848158655e+03 8.559703399992600680e+03 8.545554239160794168e+03 8.563674128854374430e+03 8.545593950069982384e+03 8.557867239332123063e+03 8.555033486166397779e+03 8.541950876069042351e+03 8.533304832589423313e+03 8.538799932662945139e+03 8.544868073229865331e+03 8.554943699764146004e+03 8.546458618468575878e+03 8.556591103203205421e+03 8.537334945311495176e+03 8.556606495548581734e+03 8.563488974827221682e+03 8.560805114497810791e+03 8.548487672195275081e+03 8.536780467596268863e+03 8.523071806452226156e+03 8.514966454213406905e+03 8.504894038058408114e+03 8.509713203824578159e+03 8.497313527443362545e+03 8.495956978285337755e+03 8.495117225993082684e+03 8.487760558508405666e+03 8.495527722184475351e+03 8.522992141997699946e+03 8.515884324556349384e+03 8.517307497202546074e+03 8.504264407802165806e+03 8.507014166301345540e+03 8.509578200189778727e+03 8.523656064378987139e+03 8.505716070273932928e+03 8.525315532976044778e+03 8.524412632709856553e+03 8.487863451339009771e+03 8.533801331101756659e+03 8.531188889658835251e+03 8.542230733086495093e+03 8.533275683965661301e+03 8.543445295604817147e+03 8.523776769550464451e+03 8.508462200928404854e+03 8.492765768845454659e+03 8.493155864818230839e+03 8.504900428609225855e+03 8.524735706374951405e+03 8.480572395664592477e+03 8.471762354563512417e+03 8.466233350054926632e+03 8.474998607928304409e+03 8.465570523922380744e+03 8.480015367455220257e+03 8.478783592020750802e+03 8.483139479086707070e+03 8.481097256313589241e+03 8.490045276722243216e+03 8.493242934751508074e+03 8.510126050907369063e+03 8.514991744010134425e+03 8.504374910028989689e+03 8.523092691886098692e+03 8.542240683527028523e+03 8.529061120738053432e+03 8.523087470042733912e+03 8.487092094268651636e+03 8.499713892297953862e+03 8.487273102021927116e+03 8.468405520117183187e+03 8.475351455734435149e+03 8.438049648774755042e+03 8.451719897424634837e+03 8.489632366336940322e+03 8.479352290304124836e+03 8.459158379082378815e+03 8.475352751387043099e+03 8.490311963978450876e+03 8.498889486667998426e+03 8.501940095655576442e+03 8.489176214262130088e+03 8.488379322931530623e+03 8.491009565078544256e+03 8.496232271307329938e+03 8.491269856264785631e+03 8.510089676978495845e+03 8.552766993329934849e+03 8.533079766846802158e+03 8.544825217722866000e+03 8.556312761898985627e+03 8.544725524842364393e+03 8.550978957506205916e+03 8.536186297131887841e+03 8.570693818050849586e+03 8.554314052544292281e+03 8.553174513853706230e+03 8.552299084036754721e+03 8.558254649941707612e+03 8.554535184497426599e+03 8.542259780388156287e+03 8.564401673064226998e+03 8.560756673839960058e+03 8.560141932078277023e+03 8.544981872456457495e+03 8.537630430742503449e+03 8.553135605070556267e+03 8.543466795236794496e+03 8.544261248786742726e+03 8.540618533770319118e+03 8.561602304076168366e+03 8.562511176705331309e+03 8.568972195253563768e+03 8.565262978542819837e+03 8.557804454291113871e+03 8.559747786524045296e+03 8.565416470423246210e+03 8.554699535549500069e+03 8.562695284075971358e+03 8.547256794129792979e+03 8.539880115518315506e+03 8.540708183340064352e+03 8.553523614567768163e+03 8.545392139533481895e+03 8.511283335502097543e+03 8.524073614019955130e+03 8.548810363297105141e+03 8.544158153362259327e+03 8.532800312526418566e+03 8.535633108830990750e+03 8.514551676458055226e+03 8.523064793179888511e+03 8.533206101093419420e+03 8.547422202527270201e+03 8.542222360219047914e+03 8.551429497462127983e+03 8.572017101920000641e+03 8.579935536592984135e+03 8.559767866579453766e+03 8.559982989753420043e+03 8.572546330381122971e+03 8.571391848305504027e+03 8.567783433793541917e+03 8.590044710493171806e+03 8.570984442185905209e+03 8.535374989192157955e+03 8.539747808804486340e+03 8.549336218636151898e+03 8.567982875037689155e+03 8.566338185527896712e+03 8.564285805123268801e+03 8.570000434315357779e+03 8.571029468414015355e+03 8.591859821656260465e+03 8.572892135930202130e+03 8.562373821244529609e+03 8.574764498068789180e+03 8.533616739648139628e+03 8.548112897643928591e+03 8.546110391078955217e+03 8.538391906386030314e+03 8.532527565491773203e+03 8.509019754412309339e+03 8.506163462605360110e+03 8.536089781824786769e+03 8.518702928102371516e+03 8.498662557906582151e+03 8.492539711041727060e+03 8.485337197487377125e+03 8.532198990746719574e+03 8.526289576264452990e+03 8.506342857856237970e+03 8.533527797137843663e+03 8.502662127637644517e+03 8.488899358256430787e+03 8.508005751843211328e+03 8.517837414187950344e+03 8.497279438778246913e+03 8.517329194302668839e+03 8.509124640209080098e+03 8.516847831086552105e+03 8.516970709836461538e+03 8.531737336575770314e+03 8.548352002191159045e+03 8.528881667321193163e+03 8.522850667305141542e+03 8.553184389670966993e+03 8.527344569499924546e+03 8.503098547051800779e+03 8.530985190920731839e+03 8.516642250256432817e+03 8.499379045371944812e+03 8.517774412649660007e+03 8.503296295521144202e+03 8.534188627343812186e+03 8.528641288474744215e+03 8.510735673378732827e+03 8.520992844151867757e+03 8.519406438321517271e+03 8.530075219791824566e+03 8.535671887277359929e+03 8.541311209089248223e+03 8.550320041226603280e+03 8.530155875856280545e+03 8.534581262657062325e+03 8.535424557418326003e+03 8.525400217937134585e+03 8.551772952105484364e+03 8.535862559951692674e+03 8.513640379405442218e+03 8.528777678242791808e+03 8.517247045931440880e+03 8.525163657827490169e+03 8.562652808719503810e+03 8.524762023136527205e+03 8.526235947829345605e+03 8.512921387800384764e+03 8.500429936814220127e+03 8.498874751689980258e+03 8.530266542003208087e+03 8.493776274786087015e+03 8.504405476908916171e+03 8.485676254617819723e+03 8.501570483430641616e+03 8.499077910973790495e+03 8.497595697719740201e+03 8.484120387945667972e+03 8.479057335533645528e+03 8.470250911646482564e+03 8.457372105799173369e+03 8.459310447680099969e+03 8.451153392788208293e+03 8.440282690041751266e+03 8.419498584155584467e+03 8.456501966085679669e+03 8.433349438195518815e+03 8.421515325581060097e+03 8.445664809416633943e+03 8.408117920423665055e+03 8.417353510778542841e+03 8.458001992668823732e+03 8.432527487936480611e+03 8.436178509252609729e+03 8.445907098974643304e+03 8.423907685153864804e+03 8.409118283636449632e+03 8.393743152605180512e+03 8.371766577644797508e+03 8.378157922104866884e+03 8.346860050019835398e+03 8.319699804592211876e+03 8.307356948207614550e+03 8.361394165065266861e+03 8.368879636372703317e+03 8.348830148152206675e+03 8.352468674703812212e+03 8.324975471535866745e+03 8.342111757783113717e+03 8.349397253903369347e+03 8.331645081098971787e+03 8.332121638008515220e+03 8.343632261544993526e+03 8.348253628211743489e+03 8.336075428249512697e+03 8.342219642642943654e+03 8.336160288538838358e+03 8.336217425090579127e+03 8.336150321927578261e+03 8.344646855967528609e+03 8.347205207376462567e+03 8.361448082044134935e+03 8.316342984830829664e+03 8.356340423595051107e+03 8.348484134987822472e+03 8.375358537463302127e+03 8.382628859907137667e+03 8.389155756900154302e+03 8.402667512515012277e+03 8.371704085006205787e+03 8.371083914101520350e+03 8.357557111221563900e+03 8.366065247157746853e+03 8.372382246982750075e+03 8.383466587747629092e+03 8.369473469767268398e+03 8.385455673543860030e+03 8.376720519343423803e+03 8.355034846763439418e+03 8.381168329971427738e+03 8.398987815864153163e+03 8.393252079023561237e+03 8.396741414904065095e+03 8.403029991250577950e+03 8.405404611941525218e+03 8.367974924751548315e+03 8.351759487019446169e+03 8.380642887367015646e+03 8.378688114666949332e+03 8.416142224423776497e+03 8.416252880212059608e+03 8.402938909163733115e+03 8.391555721425649608e+03 8.380852290383551008e+03 8.374856528266423993e+03 8.364328846541571693e+03 8.361785915158830903e+03 8.344652774331721957e+03 8.347122804531963993e+03 8.350328233671263661e+03 8.388857699693682662e+03 8.365707701706140142e+03 8.366297482427025898e+03 8.383106492394141242e+03 8.384795411813784085e+03 8.370499747989106254e+03 8.371916207011978258e+03 8.364613993940127330e+03 8.334196095225597674e+03 8.372527955249152001e+03 8.371422224238591298e+03 8.386194622185999833e+03 8.380313128746840448e+03 8.367098369546898539e+03 8.351894771242450588e+03 8.387898329271525654e+03 8.426862701384627144e+03 8.371149480093594320e+03 8.368847807851911057e+03 8.355609074292784499e+03 8.389725670529036506e+03 8.366768308316846742e+03 8.382960058452621524e+03 8.413455304161509048e+03 8.416764330935478938e+03 8.392264402152266484e+03 8.431184570663943305e+03 8.440589837563027686e+03 8.447595532581859516e+03 8.406523599422154803e+03 8.414864166302679223e+03 8.401091383002669318e+03 8.386227557832378807e+03 8.379646922257248661e+03 8.394550479903071391e+03 8.390050641462223211e+03 8.383446348219646097e+03 8.390852487276559259e+03 8.367567031882519586e+03 8.367168430865192931e+03 8.363898183374560176e+03 8.357768767234174447e+03 8.379404148073008400e+03 8.371706834804190294e+03 8.380214985827238706e+03 8.388946455801360571e+03 8.399037962082265949e+03 8.414782858156613656e+03 8.415517003262719300e+03 8.416465323952839753e+03 8.428264694226958454e+03 8.403265812996207387e+03 8.384358276980176015e+03 8.383396614264058371e+03 8.379442174111569329e+03 8.376228611526568784e+03 8.399264704044500832e+03 8.398074944649009922e+03 8.369344296653973288e+03 8.388385644245918229e+03 8.396250341425035003e+03 8.409624284727908162e+03 8.406499468725663974e+03 8.371037879776378759e+03 8.362554709603262381e+03 8.347109493089083117e+03 8.349232867610258836e+03 8.357025017552026839e+03 8.319555646357730438e+03 8.360724433046594640e+03 8.363741233381540951e+03 8.345358314004753993e+03 8.338559575328745268e+03 8.330112216296902261e+03 8.321381258820250878e+03 8.354533348113454849e+03 8.336341107236845346e+03 8.336152057609353506e+03 8.343476151548797134e+03 8.345523923645889226e+03 8.362299336905274686e+03 8.326136634834143479e+03 8.334866069876674374e+03 8.335946979055432166e+03 8.333499773149473185e+03 8.349428475426744626e+03 8.337352160349384576e+03 8.342549380863265469e+03 8.346807862536092216e+03 8.337273060965471814e+03 8.338115124335819928e+03 8.330593677980490611e+03 8.299936109781636333e+03 8.309002665336864084e+03 8.298961825761367436e+03 8.287962548054460058e+03 8.299160085444347715e+03 8.305323078874342173e+03 8.297318832893002764e+03 8.271768491576745873e+03 8.279596563309220073e+03 8.273437345072816242e+03 8.286827324187126578e+03 8.303747867170166501e+03 8.316837511273943164e+03 8.308497868424843546e+03 8.329421217308570704e+03 8.328865946709855052e+03 8.355688404563676158e+03 8.343136912214260519e+03 8.350950954387153615e+03 8.362159588594839079e+03 8.361846394023790708e+03 8.374236009987926082e+03 8.358782853935515959e+03 8.341997998102040583e+03 8.352242177295223883e+03 8.344394869467379976e+03 8.383693265852782133e+03 8.367764579499480533e+03 8.332385001509290305e+03 8.357236387695718804e+03 8.350554474747052154e+03 8.346497742829635172e+03 8.348236943309335402e+03 8.386655550965242583e+03 8.384363886976418144e+03 8.398186848029075918e+03 8.416198307448174091e+03 8.404145557721063597e+03 8.390360312600116231e+03 8.402693409173176406e+03 8.378236100677597278e+03 8.368718290285654803e+03 8.353749341431906942e+03 8.361190332023665178e+03 8.381231167311107129e+03 8.335395204599135468e+03 8.344927195958885932e+03 8.367270356140546937e+03 8.352261780070513851e+03 8.369375794893679995e+03 8.366567042484604826e+03 8.394643506637934479e+03 8.421464251281775432e+03 8.427765669188795073e+03 8.407104707427286485e+03 8.405482211561842632e+03 8.392538051029774579e+03 8.411438153361350487e+03 8.391761362972956704e+03 8.387369457256965688e+03 8.380211300683888112e+03 8.353594591243414470e+03 8.396297583133924491e+03 8.386295511465457821e+03 8.416417959133696058e+03 8.420000510242434757e+03 8.411254168543449850e+03 8.412265770391417391e+03 8.390803504565448748e+03 8.405303731778665679e+03 8.440097906463261097e+03 8.444376181846244435e+03 8.461093597353770747e+03 8.448668218419945333e+03 8.461296441126833088e+03 8.451598140566971779e+03 8.453647624161709246e+03 8.446856169793401932e+03 8.459608079191159050e+03 8.443242604516470237e+03 8.458459826852240440e+03 8.466014631487141742e+03 8.482288252859738350e+03 8.453734887776923642e+03 8.451829149812803735e+03 8.445842503728170414e+03 8.453399690106962225e+03 8.437525379280265042e+03 8.464119156400785869e+03 8.441324326360936539e+03 8.460426240596008938e+03 8.458113587924184685e+03 8.477432778156306085e+03 8.483722493984021639e+03 8.466345722406134882e+03 8.484051993321047121e+03 8.488033398940675397e+03 8.469659511931737143e+03 8.460982899101343719e+03 8.460256854945952000e+03 8.454410584460605605e+03 8.426282032661898484e+03 8.427121707146345216e+03 8.428632521338009610e+03 8.429186720999119643e+03 8.415456990508728268e+03 8.411661458994953136e+03 8.424256873598435050e+03 8.444567747775308817e+03 8.440840472705875072e+03 8.443275820246704825e+03 8.441528071784947315e+03 8.474946666345067570e+03 8.442055925578666574e+03 8.450104435883942642e+03 8.470130280205610688e+03 8.452278655805706876e+03 8.462329860149948217e+03 8.485878039632747459e+03 8.460271027337188571e+03 8.488190819846984596e+03 8.476420608841814101e+03 8.477593999289645581e+03 8.478923209664648311e+03 8.475904078694946293e+03 8.494289816799335313e+03 8.451416261937549280e+03 8.484845001003672223e+03 8.472837972770472334e+03 8.499910022116036998e+03 8.486775313005400676e+03 8.489392531747354951e+03 8.494563757321191588e+03 8.509943074342405453e+03 8.501708036549969620e+03 8.470220297008943817e+03 8.501701031664673792e+03 8.490344736965478660e+03 8.502478966496246358e+03 8.468818719074231922e+03 8.484650108308642302e+03 8.480739601337707427e+03 8.487607376877944262e+03 8.505181266655636136e+03 8.456512501930817962e+03 8.495919167204217956e+03 8.474065190806217288e+03 8.506140657434330933e+03 8.520374741894527688e+03 8.519751724372912577e+03 8.533982491847003985e+03 8.521015483373454117e+03 8.525079380646575373e+03 8.528242141193626594e+03 8.527638588854246336e+03 8.526304229307210335e+03 8.552665943706140752e+03 8.530734300067044387e+03 8.544384387227197294e+03 8.524233650327230862e+03 8.548462836047327073e+03 8.548792967048262653e+03 8.556937300767111083e+03 8.556993622128158677e+03 8.532878050671182791e+03 8.540321428319899496e+03 8.567870790619137551e+03 8.591433689012706964e+03 8.546609969607081439e+03 8.558705782654804352e+03 8.577121592260804391e+03 8.567773743593039399e+03 8.595187521832773200e+03 8.583977210437449685e+03 8.597344677349057747e+03 8.572835387161831022e+03 8.564278928935897056e+03 8.557230068462977215e+03 8.553545260624505318e+03 8.561552334231682835e+03 8.572247160724280548e+03 8.612082446468064518e+03 8.606699274423808674e+03 8.593716733285553346e+03 8.600213623652920433e+03 8.608887534963685539e+03 8.615567596876073367e+03 8.593004539653849861e+03 8.560094069252820191e+03 8.565730564864215921e+03 8.564329934198425690e+03 8.562548812283406733e+03 8.568015630390831575e+03 8.553589120285787430e+03 8.555734961269825362e+03 8.534937838713769452e+03 8.546041289424312708e+03 8.550230167983034335e+03 8.522336145633455089e+03 8.554102609193727403e+03 8.546662991815321220e+03 8.556636082891151091e+03 8.541000732507805878e+03 8.529625159560797329e+03 8.521345710177578439e+03 8.537261882358681760e+03 8.537091403438389534e+03 8.531097516932910366e+03 8.529122083888945781e+03 8.555341389360035464e+03 8.536648748084242470e+03 8.546323947896926256e+03 8.545435536321694599e+03 8.556251563340776556e+03 8.544390684691647039e+03 8.523450106854388650e+03 8.530141773110242866e+03 8.527259466807812714e+03 8.530345919136641896e+03 8.520035205391330237e+03 8.514968016973516569e+03 8.526861635204584672e+03 8.517666014971007826e+03 8.531539973671118787e+03 8.561919807503549237e+03 8.543720568041626393e+03 8.550781510591827100e+03 8.549205198043560813e+03 8.555109520144551425e+03 8.601439796243987075e+03 8.605246838769960959e+03 8.619224103234286304e+03 8.603542072707487023e+03 8.603136402780422941e+03 8.588888284762510011e+03 8.597272529147930982e+03 8.571922163512823317e+03 8.596676062106964309e+03 8.564151270983993527e+03 8.568133039765714784e+03 8.553470677431216245e+03 8.547326694426219547e+03 8.535593459544947109e+03 8.546879410925264892e+03 8.542796179506660337e+03 8.566801626454189318e+03 8.563249005933304943e+03 8.583292613354940841e+03 8.563454035516000658e+03 8.565202772007256499e+03 8.578251228347695360e+03 8.565543452378706206e+03 8.592441042463678968e+03 8.601267178488144054e+03 8.566563956035884985e+03 8.573574320576182799e+03 8.589682108299974061e+03 8.610557173724604581e+03 8.573101852451718514e+03 8.568965842759493171e+03 8.575993962168118742e+03 8.545807006892981008e+03 8.556177473317122349e+03 8.536445158022565010e+03 8.530995525621390698e+03 8.526424401134461732e+03 8.523833912713209429e+03 8.569827489132563642e+03 8.538689999215563148e+03 8.544334091201415504e+03 8.522431131589679353e+03 8.517113945000251988e+03 8.504283622595607085e+03 8.501688798604522162e+03 8.509717088783849249e+03 8.557382243115043821e+03 8.545114975545642665e+03 8.550970921256310248e+03 8.536766547010041904e+03 8.538172414924274563e+03 8.576516441489220597e+03 8.582179124906146171e+03 8.599388813373627272e+03 8.580394834324448311e+03 8.567799554239632926e+03 8.570759111487353948e+03 8.580065490878492710e+03 8.580227292337360268e+03 8.617748253977551940e+03 8.615552504213685097e+03 8.610582756397636331e+03 8.598636829899853183e+03 8.600357215170752170e+03 8.607798499865190024e+03 8.576150818137564784e+03 8.591843475064828453e+03 8.600986974171866677e+03 8.594414647963565585e+03 8.565834478456135912e+03 8.560270918884829371e+03 8.558531791315444934e+03 8.566750726992233467e+03 8.573089466843266564e+03 8.571578097377390804e+03 8.571400048848609003e+03 8.578746201184714664e+03 8.586380688056651707e+03 8.612535354898183868e+03 8.601169408320363800e+03 8.586915722837527937e+03 8.601122727156071051e+03 8.589679551382136196e+03 8.581085796906754695e+03 8.569430974406315727e+03 8.554357852487506534e+03 8.581044438316310334e+03 8.575699205177952535e+03 8.558092942818353549e+03 8.543201459592220999e+03 8.559435693847235598e+03 8.547986439751228318e+03 8.528092197158057388e+03 8.523738653251240976e+03 8.535848748407390303e+03 8.539022064061744459e+03 8.506260843962900253e+03 8.512977067041852933e+03 8.516336114590918442e+03 8.497572701351349679e+03 8.466452575426445037e+03 8.453329854251309371e+03 8.487323331280955244e+03 8.505190485589451782e+03 8.500172781148066861e+03 8.467335314126414232e+03 8.486147401782123779e+03 8.490102909032826574e+03 8.489678019012912046e+03 8.466038092677905297e+03 8.464919271882134126e+03 8.472838523383912616e+03 8.480246858999114920e+03 8.457194314825232141e+03 8.482451903464147108e+03 8.488557226853408793e+03 8.488573024445509873e+03 8.500077512498235592e+03 8.513343579231257536e+03 8.492338612106730579e+03 8.481783758185449187e+03 8.504354672515692073e+03 8.479336378331025116e+03 8.513442322779801543e+03 8.502115711851491142e+03 8.486932550585106583e+03 8.540330032424441015e+03 8.517826810718155684e+03 8.517972496127336854e+03 8.526627294652353157e+03 8.534515132341952267e+03 8.525815145800357641e+03 8.553830907449981169e+03 8.496317689440344111e+03 8.492394097757467534e+03 8.492751287155864702e+03 8.517365547771858473e+03 8.509170926870923722e+03 8.511875610781349678e+03 8.466288720793967514e+03 8.476773533090125056e+03 8.483401730395486084e+03 8.510877027974709563e+03 8.477221937927861291e+03 8.514648010073789919e+03 8.506510909471726336e+03 8.502204422082000747e+03 8.511030374584572201e+03 8.503087159330600116e+03 8.507255685056243237e+03 8.528745635683926594e+03 8.545125286363560008e+03 8.558283790043533372e+03 8.532610466545254894e+03 8.527392050500002370e+03 8.508905326211379361e+03 8.524200929178568913e+03 8.496265786377536642e+03 8.482213455342005545e+03 8.477493621464391254e+03 8.487986916083107644e+03 8.497329675559689349e+03 8.474873373170383275e+03 8.484272565765806576e+03 8.490416070488625337e+03 8.492894802764587439e+03 8.487568655155837405e+03 8.499051519349079172e+03 8.486516825389006044e+03 8.518881113104729593e+03 8.522566973606737520e+03 8.538781586109651471e+03 8.497485607586158949e+03 8.477695096794031997e+03 8.475072493755165851e+03 8.451561811224790290e+03 8.485513915943598477e+03 8.478029116079109372e+03 8.494750208720692171e+03 8.482137321030091698e+03 8.488150305925040811e+03 8.496791787145226408e+03 8.468437600320015918e+03 8.460791268095088526e+03 8.471968611211428652e+03 8.438627025716799835e+03 8.455443485594953017e+03 8.438857217061229676e+03 8.430261992023111816e+03 8.437479864345688839e+03 8.449683871345789157e+03 8.456002297179569723e+03 8.452072916905335660e+03 8.452911188967345879e+03 8.457991263404566780e+03 8.453802766773633266e+03 8.439746862348274590e+03 8.458127920010962043e+03 8.448302206830547220e+03 8.449802933559660232e+03 8.436425496241878136e+03 8.440917674408521634e+03 8.442387138580723331e+03 8.419128365244616361e+03 8.429801478028994097e+03 8.412974395800760249e+03 8.414545784314968841e+03 8.413578245851645988e+03 8.408317879254280342e+03 8.416469981703314261e+03 8.393393855387377698e+03 8.395321228881519346e+03 8.408005696770234863e+03 8.401106699247888173e+03 8.426230873312422773e+03 8.399516902027029573e+03 8.396572148063169152e+03 8.384705821716233913e+03 8.374769962116359238e+03 8.386986866137476682e+03 8.397203739852060608e+03 8.430416623613913544e+03 8.378617440526752034e+03 8.404233500235426618e+03 8.387238031175851575e+03 8.404843029229006788e+03 8.424067383874082225e+03 8.408794426053826101e+03 8.422419991400804065e+03 8.404976353436761201e+03 8.438052190986441929e+03 8.419229711378511638e+03 8.414397096973900261e+03 8.438430174584402266e+03 8.427543041106335295e+03 8.423366278852647156e+03 8.429794954893230170e+03 8.434352166880371442e+03 8.427024902670007577e+03 8.462530750684371014e+03 8.458387558177948449e+03 8.477874656835392670e+03 8.465389795680301177e+03 8.467459228966095907e+03 8.487527564001227802e+03 8.511927128601766526e+03 8.482505988432307277e+03 8.510641102515352031e+03 8.482085311203722085e+03 8.478919825580402176e+03 8.504309849392820979e+03 8.494448334995311598e+03 8.485042761245258589e+03 8.484531159929714704e+03 8.518730969844860738e+03 8.514088631191412787e+03 8.535290254888555864e+03 8.537794554178410181e+03 8.521632510034074585e+03 8.530762942898909387e+03 8.523846915695685311e+03 8.535311074824641764e+03 8.529613876736646489e+03 8.541205129514430155e+03 8.562272806884557212e+03 8.570058108889110372e+03 8.567948843039142957e+03 8.544458908975608210e+03 8.550894001634045708e+03 8.540006406234260794e+03 8.564041267329512266e+03 8.518550111878630560e+03 8.520961323359912058e+03 8.536957213208997928e+03 8.518279257704021802e+03 8.509342013247352952e+03 8.505346132049991866e+03 8.485032632069509418e+03 8.496118395102903378e+03 8.524812563882014729e+03 8.503700619787899996e+03 8.472939657679482480e+03 8.464897620033925705e+03 8.471636939398907998e+03 8.452109684490180371e+03 8.472614730750479794e+03 8.473949601400276151e+03 8.495929454053697555e+03 8.505281152095598372e+03 8.487848026900977857e+03 8.487961167940891755e+03 8.486369334974810045e+03 8.499880417052589110e+03 8.485904182060387029e+03 8.494867884635292285e+03 8.479003222078919862e+03 8.467009278307707064e+03 8.480499850359296033e+03 8.500916937087520637e+03 8.513565431653463747e+03 8.518932200495046345e+03 8.525762419223896359e+03 8.475499697151682994e+03 8.511341763729111335e+03 8.518556710922861384e+03 8.516091828020733374e+03 8.509283850362140583e+03 8.478397041946102036e+03 8.495713671205830906e+03 8.508417464684785955e+03 8.514121151667104641e+03 8.493509668083030192e+03 8.512573647395520311e+03 8.477419024340500982e+03 8.493174874534648552e+03 8.465615796689542549e+03 8.498597567307262580e+03 8.476157650792707500e+03 8.483964553824413088e+03 8.485113105667003765e+03 8.463884152661401458e+03 8.459608727351449488e+03 8.467877581458411441e+03 8.495049125069252113e+03 8.503032872984264031e+03 8.478710614702491512e+03 8.494747726643725400e+03 8.487127511496020816e+03 8.491818921098067221e+03 8.509341301186139390e+03 8.508774153977099559e+03 8.507958094202094799e+03 8.517085356926863824e+03 8.491922816900081671e+03 8.502336252937222525e+03 8.474615330552840533e+03 8.492421207400206185e+03 8.498159397271263515e+03 8.512428826155113711e+03 8.496606848861429171e+03 8.518549032068969609e+03 8.512473034964879844e+03 8.517672547813523124e+03 8.528792857996395469e+03 8.537782406685697424e+03 8.541226116857220404e+03 8.537854307344825429e+03 8.548266173446130779e+03 8.546006316120143310e+03 8.520237995792635047e+03 8.533019529010407496e+03 8.563448397022548306e+03 8.548924055723837228e+03 8.526093172578381200e+03 8.523556801869612173e+03 8.515417899904688966e+03 8.488844153085377911e+03 8.519276582058484564e+03 8.516115519747001599e+03 8.534684767767603262e+03 8.537630144586179085e+03 8.565982092295535040e+03 8.545730717962707786e+03 8.520409435356415997e+03 8.517766378589503802e+03 8.532167543322349957e+03 8.549608589872284938e+03 8.555881531451346746e+03 8.565933378393241583e+03 8.548796912126770621e+03 8.576451803977277450e+03 8.570539021815427986e+03 8.549403441942258723e+03 8.519613827814386241e+03 8.524281163482361080e+03 8.518543535842587517e+03 8.544744670950141881e+03 8.537604965130049095e+03 8.533735130101345931e+03 8.521091091885427886e+03 8.530698666674257765e+03 8.519649541112185034e+03 8.499368808150475161e+03 8.530232347259796370e+03 8.549329801670684901e+03 8.546121814854906916e+03 8.552773270516523553e+03 8.542543467339457493e+03 8.555691535467696667e+03 8.541197270532422408e+03 8.570276157119022173e+03 8.531698969624116216e+03 8.549802262213508584e+03 8.535953761735923763e+03 8.530006932331738426e+03 8.548009355234724353e+03 8.556792023024518130e+03 8.536760021163216152e+03 8.530436319282356635e+03 8.534467726777986172e+03 8.535652383923024900e+03 8.553957530466994285e+03 8.564015485412972339e+03 8.559458679610212130e+03 8.574543973877112876e+03 8.588740378258731653e+03 8.588791084040673013e+03 8.578978762480093792e+03 8.558327872929212390e+03 8.559310402128157875e+03 8.558682789397482338e+03 8.563734279180544036e+03 8.554004248606795954e+03 8.544717578688212598e+03 8.542004258448105247e+03 8.550763896072665375e+03 8.541853775756530013e+03 8.516286937394841516e+03 8.500751861621374701e+03 8.505208282810917808e+03 8.502930361587714287e+03 8.493601990343711805e+03 8.471028504116309705e+03 8.518617858685967803e+03 8.543388330483368918e+03 8.517097512494399780e+03 8.534828171082401241e+03 8.504913852589357703e+03 8.508766243313444647e+03 8.516947370941878035e+03 8.496837487505436002e+03 8.487624327959791117e+03 8.515658324843421724e+03 8.529149919282439441e+03 8.531785011881122045e+03 8.525825071573803143e+03 8.506254997582209398e+03 8.515407634787272400e+03 8.534337356808600816e+03 8.531623985946614994e+03 8.518988494824112422e+03 8.507302702703884279e+03 8.494706485642193002e+03 8.515302613482886954e+03 8.490334901102716685e+03 8.493735209790766021e+03 8.506465736474872756e+03 8.480989946083793257e+03 8.509507317454610529e+03 8.489778180286679344e+03 8.488177706654340000e+03 8.489075367186756921e+03 8.488588675534045251e+03 8.482186096000654288e+03 8.482458969538805832e+03 8.482344500366209104e+03 8.486394609726123235e+03 8.458383919346739276e+03 8.452721540463497149e+03 8.472973731438029063e+03 8.456401639356343367e+03 8.440652969436087005e+03 8.426204101908057055e+03 8.421169586567933948e+03 8.425322787042478012e+03 8.424821214245139345e+03 8.447484666555492367e+03 8.439738323596233386e+03 8.440062239712129667e+03 8.444651677145704525e+03 8.436538331681787895e+03 8.425135814911172929e+03 8.407951526236240170e+03 8.429198262858573798e+03 8.445102309479550968e+03 8.424603656828765452e+03 8.438291598691757827e+03 8.441197601928124641e+03 8.485824230843185433e+03 8.477959784274189587e+03 8.517897207193927898e+03 8.499514764735840799e+03 8.477997770698302702e+03 8.493155499895941830e+03 8.470807728738904189e+03 8.495408925553852896e+03 8.514689660552012356e+03 8.479458962821794557e+03 8.510537283085010131e+03 8.498938775964650631e+03 8.490422308042267105e+03 8.468430640612410571e+03 8.483063028730068254e+03 8.476206095305014969e+03 8.478605471838887752e+03 8.481108086049682242e+03 8.488927581681671654e+03 8.499196053198920708e+03 8.504541324119472847e+03 8.486233807496813824e+03 8.517492427395993218e+03 8.487190834687531606e+03 8.482930156467145935e+03 8.487443367327177839e+03 8.473605670618393560e+03 8.482319492088730840e+03 8.473574880285721520e+03 8.488022734567382940e+03 8.480830757110485138e+03 8.489629989485129045e+03 8.494506778621671401e+03 8.467884270711709178e+03 8.470173650512571839e+03 8.476641313069925673e+03 8.467199079712518142e+03 8.494069434097056728e+03 8.464976147002063954e+03 8.464450710172577601e+03 8.437288271994313618e+03 8.446083738922317934e+03 8.444173041821381048e+03 8.419109736154312486e+03 8.420102754967581859e+03 8.409176909003246692e+03 8.428930174474682644e+03 8.421324408653150385e+03 8.415283406820355594e+03 8.477580071901829797e+03 8.446280559831044229e+03 8.459543977028164591e+03 8.426392818640211772e+03 8.446660049910889938e+03 8.443722196600552707e+03 8.428159785691004799e+03 8.436051447018031467e+03 8.436555654612890066e+03 8.447339485843700459e+03 8.458877346922299694e+03 8.472204907779616406e+03 8.458514248136305469e+03 8.439629168991550614e+03 8.433195568829036347e+03 8.421926552977060055e+03 8.424254069401897141e+03 8.422700380931806649e+03 8.422377608462546050e+03 8.423797015356387419e+03 8.417705150943020271e+03 8.414675026518010782e+03 8.437987429305683690e+03 8.426833995154496733e+03 8.408098567598703085e+03 8.422473646330510746e+03 8.430336355192775954e+03 8.401656276094116038e+03 8.394785709403904548e+03 8.407619968332641292e+03 8.393148906098600492e+03 8.387631047359474906e+03 8.367155887089003954e+03 8.392483427871286040e+03 8.358739658644302835e+03 8.373391298060527333e+03 8.357047019861196532e+03 8.352956961053303530e+03 8.380469214387909233e+03 8.377055698149650198e+03 8.355956255322975267e+03 8.337294982369865465e+03 8.356031178513094346e+03 8.363575178573206358e+03 8.345126182674302981e+03 8.362725841323035638e+03 8.358706773143730970e+03 8.375164011311506329e+03 8.331452042497088769e+03 8.356248612625697206e+03 8.335932832855291053e+03 8.351889217867179468e+03 8.353687876537689590e+03 8.329869064212916783e+03 8.357971227051464666e+03 8.365871696999152846e+03 8.369919107360950875e+03 8.356093022236798788e+03 8.355335066306734007e+03 8.356741928684421509e+03 8.331806210964728962e+03 8.360797482354842941e+03 8.346776433234117576e+03 8.368600019541754591e+03 8.360689273404344931e+03 8.377443374906073586e+03 8.357364310689605190e+03 8.362673259375063935e+03 8.387110622653512110e+03 8.381405075628763370e+03 8.365137200446204588e+03 8.385842891154401514e+03 8.373508946444660978e+03 8.375532194373658058e+03 8.361815202517243961e+03 8.363351075395685257e+03 8.349558279707367547e+03 8.338606543954125300e+03 8.348899163363388652e+03 8.360584543703564123e+03 8.357263849564380507e+03 8.354525412510356546e+03 8.364605868793734771e+03 8.380434539601283177e+03 8.376210865315999399e+03 8.388822310920222662e+03 8.414470712437780094e+03 8.403258073864590187e+03 8.393747776449867160e+03 8.401783639265329839e+03 8.375585377865194459e+03 8.402032515659706405e+03 8.427619520178799576e+03 8.419635865804686546e+03 8.406016327445833667e+03 8.406415844693239706e+03 8.402111550554085625e+03 8.397228192406068047e+03 8.435130261471027552e+03 8.423940204207885472e+03 8.424247686909884578e+03 8.414592560110477280e+03 8.396519706219643922e+03 8.407319422940081495e+03 8.406176001255435040e+03 8.445815611149790129e+03 8.439010322585818358e+03 8.399876482463163484e+03 8.413780770470682910e+03 8.406837653163998766e+03 8.415793422539862149e+03 8.422924488104576085e+03 8.405284725660460026e+03 8.429893034653994619e+03 8.416382834635522158e+03 8.413935130850657515e+03 8.420491301910695256e+03 8.406848661590545817e+03 8.427170185205892267e+03 8.438172059115120646e+03 8.425458269218161149e+03 8.437305124327014710e+03 8.446059209192915660e+03 8.440154419251424770e+03 8.450211488380304218e+03 8.445854004964283376e+03 8.447126001175789497e+03 8.469624564479136097e+03 8.503934714367576817e+03 8.492010776681405332e+03 8.511093414966688215e+03 8.484477308328752770e+03 8.507860930706290674e+03 8.505362410090594494e+03 8.489008402399795159e+03 8.500930542204043377e+03 8.511921419672695265e+03 8.530531710787277916e+03 8.528875502622631757e+03 8.531160792605312963e+03 8.529592267133168207e+03 8.535141210240326473e+03 8.542471041159458764e+03 8.551862715535395182e+03 8.508283010492201356e+03 8.524093418839780497e+03 8.520859363763493093e+03 8.499345056378799200e+03 8.498327953132375114e+03 8.492367950895262766e+03 8.526282685837199097e+03 8.508933893220928439e+03 8.530157147258836630e+03 8.506517862346598122e+03 8.520943290868477561e+03 8.552375071804972322e+03 8.498378519861884342e+03 8.494399118214618284e+03 8.510721682363600848e+03 8.511835221299917976e+03 8.511631508659171232e+03 8.501209256919457403e+03 8.490082227178087123e+03 8.508582800581802076e+03 8.508752490822505933e+03 8.521730982665190822e+03 8.519540149513495635e+03 8.509364548803705475e+03 8.512095473896211843e+03 8.500384461961622947e+03 8.504104272144793867e+03 8.495990771435883289e+03 8.492321871727128382e+03 8.512044414627467631e+03 8.503015811618808584e+03 8.486293674199201632e+03 8.510475386926116698e+03 8.529873627791665058e+03 8.513164528482315291e+03 8.508089204118861744e+03 8.516024158439822713e+03 8.488387642960991798e+03 8.490764267215499785e+03 8.466020489399252256e+03 8.489103069786075139e+03 8.494817748817469692e+03 8.483878445368833127e+03 8.510359031153682736e+03 8.520397393831355657e+03 8.531978060879040640e+03 8.537746466022937966e+03 8.552059361436040490e+03 8.518488289213049939e+03 8.525691389250780048e+03 8.512995888602879859e+03 8.498416971742213718e+03 8.514808815614162086e+03 8.499076040405467211e+03 8.498253597563329095e+03 8.509925304267764659e+03 8.506909981624661668e+03 8.515871474608153221e+03 8.519562559180962126e+03 8.519083768498559948e+03 8.514069228433818353e+03 8.515247910732692617e+03 8.503724404508302541e+03 8.495051209013216067e+03 8.493484698445035974e+03 8.483918714703338992e+03 8.470891473092427987e+03 8.484317374702215602e+03 8.517564096292431714e+03 8.490076904256189664e+03 8.489649180065031032e+03 8.484742381142235899e+03 8.489995801414903326e+03 8.480870300922173556e+03 8.470627604460567454e+03 8.481618777010520716e+03 8.484655142169714964e+03 8.498710896863900416e+03 8.527105272813225383e+03 8.517958372234887065e+03 8.503964820745784891e+03 8.495232934355117322e+03 8.496404348116928304e+03 8.520721758824396602e+03 8.530319726541767523e+03 8.529281009034262752e+03 8.557022642237669061e+03 8.535777067985718531e+03 8.536763636700181451e+03 8.550800912674902065e+03 8.519965648583018265e+03 8.497762379185991449e+03 8.512412744996367110e+03 8.486686461252378649e+03 8.491347602180376271e+03 8.461996216892199300e+03 8.479668683064008292e+03 8.478554198919267947e+03 8.492263336847501705e+03 8.475832653675855909e+03 8.486661492004939646e+03 8.478625882296193595e+03 8.480588800004343284e+03 8.478643927471272036e+03 8.484429068544126494e+03 8.470159822565201466e+03 8.477259216574286256e+03 8.483479276143918469e+03 8.479279093905171976e+03 8.485451431431070887e+03 8.492267069352074031e+03 8.471710731697312440e+03 8.470950512304703807e+03 8.475486390542821027e+03 8.487520843569311182e+03 8.491336072713438625e+03 8.498163499080177644e+03 8.483931183117036198e+03 8.493383467565276078e+03 8.524661747115778780e+03 8.509701132572425195e+03 8.522565059888440373e+03 8.517644836133509671e+03 8.496285739540500799e+03 8.476148349505127044e+03 8.495394120992123135e+03 8.512139444414176978e+03 8.516322346077155089e+03 8.517454947812593673e+03 8.498325274807941241e+03 8.511376146702677943e+03 8.507546280813752674e+03 8.529306071011720633e+03 8.524767500444315374e+03 8.484866865831454561e+03 8.491351079524729357e+03 8.462733383653239798e+03 8.498390499848201216e+03 8.494124555687096290e+03 8.486025168201633278e+03 8.507153817609647376e+03 8.520080285763830034e+03 8.532515310023836719e+03 8.545500960875808232e+03 8.554815505908760315e+03 8.545297967869213608e+03 8.519101045250110474e+03 8.530200386116926893e+03 8.504832353840294672e+03 8.496922157111263004e+03 8.509319752703122504e+03 8.519378013295001438e+03 8.511520505694144958e+03 8.512820222639144049e+03 8.509086014210257417e+03 8.520085418166683667e+03 8.500485309855956075e+03 8.485133425683132373e+03 8.516697063332991092e+03 8.483145737136679600e+03 8.486612073070562474e+03 8.439920085754501997e+03 8.464907906576523601e+03 8.479799053442398872e+03 8.484265126870483073e+03 8.500205875627918431e+03 8.489578603886388009e+03 8.500375818058832010e+03 8.469270674585030065e+03 8.470512480687128118e+03 8.441265533983241767e+03 8.434551012726395129e+03 8.472840059677691897e+03 8.458923808071434905e+03 8.458045564915188152e+03 8.467371845247340389e+03 8.464984514306312121e+03 8.474224999272893911e+03 8.441879931083858537e+03 8.430172751748144947e+03 8.447704997915177955e+03 8.407583002045030298e+03 8.416875514905683303e+03 8.418168997228467560e+03 8.420952172805118607e+03 8.410948146926246409e+03 8.415973074770958192e+03 8.415073776070919848e+03 8.448856068594552198e+03 8.426300141472916948e+03 8.439938709746615132e+03 8.428937768898151262e+03 8.402514464864165348e+03 8.411773869871843999e+03 8.410048910288318439e+03 8.440464529811155444e+03 8.429781615944157238e+03 8.426672391953208717e+03 8.419881311355744401e+03 8.416248778703904463e+03 8.404136304495654258e+03 8.384611737438113778e+03 8.414570931759293671e+03 8.388622037924471442e+03 8.370373395639348018e+03 8.404725840273387803e+03 8.397186791369076673e+03 8.374664711885512588e+03 8.390378494019138088e+03 8.430959554878641939e+03 8.409484634325606748e+03 8.384927444834464040e+03 8.402669567809620276e+03 8.411146180210978855e+03 8.378660337021621672e+03 8.370355828897474566e+03 8.379133219144481700e+03 8.374967918700240261e+03 8.363573672833301316e+03 8.377038489602180562e+03 8.370986094238603982e+03 8.393276859599480304e+03 8.381034174718177383e+03 8.413225741611951889e+03 8.404444702588531072e+03 8.421893120588776583e+03 8.417112964044534237e+03 8.426485536511587270e+03 8.417436390811330057e+03 8.427491318776807020e+03 8.446792256163107595e+03 8.423018402636864266e+03 8.412403592098493391e+03 8.437246857227613873e+03 8.450250723414721506e+03 8.440254468628922041e+03 8.424539556142577567e+03 8.423689026973823275e+03 8.454797395104589668e+03 8.401561701795453700e+03 8.396053239325367031e+03 8.387859661157066512e+03 8.366985378275867333e+03 8.369316080723285268e+03 8.378665283333575644e+03 8.375855884567916291e+03 8.379171440618141787e+03 8.377232948577389834e+03 8.400771177296344831e+03 8.397185265554933721e+03 8.378503882158684064e+03 8.395148625888365132e+03 8.391980771195478155e+03 8.378491387701864369e+03 8.390762474796207243e+03 8.403257882513304139e+03 8.425924187644193808e+03 8.432735641547727937e+03 8.407236198234550102e+03 8.424591251150339303e+03 8.437691931770261363e+03 8.442569158100721324e+03 8.419899432467051156e+03 8.393486699403680177e+03 8.434255869865546629e+03 8.412086422099520860e+03 8.421801796021658447e+03 8.395667028458685309e+03 8.400334801936220174e+03 8.406423170887061133e+03 8.400478191890169910e+03 8.383096013961909193e+03 8.378762741714854201e+03 8.406890506692037889e+03 8.396346142122745732e+03 8.401943909752624677e+03 8.392592288432599162e+03 8.385569411772039530e+03 8.415583149277144912e+03 8.358515892647577857e+03 8.344813725464609888e+03 8.339370192900763868e+03 8.316933362682018924e+03 8.308313836446322966e+03 8.285764328552266306e+03 8.232294887243986523e+03 8.203116581600639620e+03 8.170896630552300849e+03 8.134353389382175010e+03 8.104105626171749464e+03 8.057479977825851165e+03 8.035639251459627303e+03 7.959111948839315119e+03 7.933776124738193175e+03 7.869986004769646570e+03 7.846896144668830857e+03 7.787084934333723140e+03 7.775721720091644784e+03 7.733461022549676272e+03 7.680831132100375726e+03 7.621977891228439148e+03 7.556215387157006262e+03 7.508040340112638660e+03 7.423235090158320418e+03 7.375020029466746564e+03 7.342744664361797732e+03 7.272382630016755684e+03 7.237612663427586085e+03 7.202582482956499916e+03 7.149529120009992766e+03 7.080805113751379395e+03 7.044708398570162899e+03 7.012094212349663394e+03 6.942427568683101526e+03 6.892800488377560214e+03 6.854732744780300891e+03 6.810107228933066835e+03 6.760817779977982354e+03 6.722866381623533016e+03 6.664081436559048598e+03 6.634729530367101688e+03 6.555194724999351820e+03 6.505832054666236218e+03 6.490052231114381357e+03 6.415400679717507046e+03 6.370014097832439802e+03 6.303277432659165243e+03 6.271550666917451963e+03 6.207590167856584230e+03 6.171313574328883078e+03 6.127148720016619336e+03 6.087316886923487800e+03 6.043645193572333483e+03 6.005241425156876176e+03 5.953562407814424660e+03 5.917576531884921678e+03 5.873550213419955980e+03 5.822458528874662079e+03 5.771821113900440650e+03 5.733732676034729593e+03 5.707510523524219025e+03 5.660706098666859361e+03 5.610730783132774377e+03 5.555430150275849883e+03 5.541030679695258186e+03 5.473001265917230739e+03 5.426612440643985792e+03 5.389023342536180280e+03 5.352462010614430255e+03 5.305427858918963466e+03 5.237543465878467941e+03 5.200098200923762306e+03 5.138513946657767519e+03 5.114680787176585000e+03 5.088287264106390467e+03 5.038424396776402318e+03 5.008664628322664612e+03 4.959233593062688669e+03 4.924347127889431249e+03 4.885635806192912241e+03 4.857117679873146699e+03 4.791670511948050262e+03 4.768299885143843312e+03 4.732381625328964219e+03 4.707474705882817034e+03 4.654343933931968422e+03 4.620639377296358361e+03 4.567150127032214186e+03 4.537668877224786229e+03 4.496715412864472455e+03 4.447256671305517557e+03 4.427370574199982002e+03 4.393172289650794482e+03 4.349548497087002033e+03 4.331213713475000077e+03 4.295355914541216407e+03 4.268532862375672266e+03 4.238578599855468383e+03 4.194926535726252951e+03 4.160723297091705717e+03 4.112487623141715630e+03 4.108065311482743709e+03 4.060089818616143020e+03 4.040369272973177885e+03 4.011703965846687424e+03 3.972013243920207060e+03 3.931356788926696936e+03 3.898409689322231316e+03 3.847089896630766361e+03 3.812265373155540601e+03 3.781836286438417119e+03 3.747445007861173963e+03 3.716325797442121711e+03 3.706554625202736588e+03 3.657982708586045192e+03 3.635347123508608547e+03 3.605243609511418526e+03 3.575507752816944048e+03 3.551249158730899580e+03 3.506359542851614606e+03 3.489121058622163673e+03 3.463550165757227660e+03 3.444160436449173631e+03 3.420366100771615947e+03 3.401739546007808713e+03 3.373541873192940784e+03 3.344409100617002423e+03 3.312704853909046960e+03 3.283882437499974003e+03 3.253518849936496736e+03 3.236020172342636670e+03 3.209340757481499622e+03 3.192080929519127949e+03 3.177012003783251657e+03 3.134211079476031045e+03 3.109281397814016600e+03 3.099686990131285711e+03 3.066755368937881030e+03 3.038768349112698615e+03 3.016146917607403338e+03 2.994916478721427211e+03 2.980087798368364474e+03 2.957532526097354094e+03 2.923078826563027633e+03 2.889404006786268383e+03 2.856051105609394654e+03 2.835887450506256755e+03 2.797490862404301879e+03 2.777187490716604316e+03 2.757494206016931003e+03 2.728401855507670462e+03 2.725733051512314887e+03 2.701010186805724970e+03 2.673466633486277715e+03 2.670322749576645037e+03 2.639503375268505806e+03 2.623270833270757521e+03 2.602928922891450384e+03 2.579277748223704748e+03 2.563039225057180374e+03 2.555027308546179484e+03 2.520162708129556449e+03 2.506254569703356538e+03 2.470519028916129628e+03 2.446514129355693967e+03 2.429467868942785117e+03 2.417884881806155590e+03 2.396726717857400672e+03 2.378983265328271045e+03 2.350692283364386185e+03 2.322785145516671491e+03 2.309743711561246982e+03 2.298121758782268444e+03 2.282492845124553241e+03 2.250772886863327130e+03 2.238002689773707971e+03 2.208006498449347419e+03 2.192083389801426165e+03 2.177922277310300615e+03 2.168450339387260101e+03 2.156954152323537073e+03 2.138183826296685311e+03 2.121112334847229704e+03 2.101697994524804926e+03 2.082641152135769062e+03 2.068087895500470040e+03 2.054321863030194436e+03 2.037281283259749443e+03 2.015460501835110108e+03 1.998027315045949535e+03 1.979418959516254517e+03 1.963576723333623477e+03 1.950738302480941911e+03 1.929486704945346446e+03 1.907957613966561667e+03 1.902879634700352199e+03 1.880811877307601435e+03 1.868639622953342041e+03 1.843178400811639904e+03 1.832525034981421641e+03 1.818734493965341017e+03 1.801392259684738065e+03 1.784392234637055253e+03 1.771626646831718290e+03 1.760396682607693492e+03 1.756464688811700171e+03 1.736653338596521053e+03 1.718003784331676798e+03 1.689780103502919019e+03 1.677167413299802320e+03 1.670232983955041391e+03 1.651235298642471662e+03 1.641875048013762353e+03 1.633790201806315281e+03 1.627854495852215678e+03 1.601491432484774350e+03 1.610002313149513157e+03 1.602034688011780190e+03 1.584195257885567571e+03 1.577041093795130564e+03 1.564056731337107976e+03 1.550160352091284722e+03 1.529758657371902700e+03 1.518505795086875196e+03 1.506756713915555792e+03 1.494757488941505244e+03 1.481838436414433318e+03 1.474103973256628478e+03 1.460992754483468389e+03 1.450612975139773653e+03 1.450652788797622634e+03 1.438233752395977035e+03 1.427999354395850787e+03 1.420277023271113876e+03 1.398490569455411105e+03 1.384587528235998889e+03 1.379256270597242747e+03 1.375607007622946639e+03 1.363251347992160163e+03 1.352410254513216387e+03 1.326123456313971474e+03 1.324901346147580398e+03 1.305505985419837089e+03 1.293695577908756150e+03 1.283058557143617008e+03 1.282572905720342305e+03 1.260705239618080896e+03 1.251069674973484098e+03 1.242775079310381670e+03 1.231925968628527926e+03 1.221197175866101361e+03 1.212198987876073261e+03 1.198261099107882728e+03 1.193202805708967844e+03 1.182469885107613209e+03 1.174572324452212115e+03 1.158445913627267601e+03 1.143728227393503175e+03 1.144803268250259634e+03 1.144138043897569787e+03 1.143014672849330282e+03 1.124843356582768592e+03 1.110404534592994878e+03 1.106363078838214506e+03 1.099436979819604403e+03 1.091218164603674268e+03 1.073663017917793013e+03 1.065346612012254809e+03 1.059275839540380048e+03 1.046429335488972583e+03 1.037662135970282861e+03 1.032450273221562384e+03 1.021225964268397661e+03 1.009786771607734181e+03 9.961080058531712211e+02 9.917230913377737807e+02 9.791863539964556367e+02 9.859353580895729010e+02 9.659068409424115771e+02 9.591894840646114062e+02 9.512938093666185750e+02 9.528215913309130656e+02 9.564505634276781620e+02 9.391819370341964941e+02 9.302713222840253593e+02 9.125368535758447024e+02 9.057463353036562239e+02 9.024171480557401992e+02 8.921511656044882557e+02 8.874753123729574327e+02 8.756792985873025827e+02 8.698365293740866946e+02 8.590936444143807194e+02 8.577805482122339527e+02 8.486227328092963944e+02 8.345096634072377810e+02 8.320996707647990434e+02 8.260840504728206497e+02 8.149407899367756727e+02 8.073780359027787199e+02 8.071778929155244668e+02 7.912782600803121795e+02 7.817808978590936704e+02 7.732167331934762160e+02 7.693752755829076477e+02 7.736331462100630461e+02 7.712897152690536586e+02 7.585007985719028056e+02 7.541403742451586822e+02 7.490754744905538018e+02 7.511909502408013850e+02 7.351349152575453445e+02 7.451633880406809567e+02 7.357445507305662886e+02 7.298095001056807405e+02 7.278530569120359814e+02 7.190559028768914231e+02 7.181375505431615238e+02 7.098620952430351281e+02 7.013858162555522995e+02 6.930851100195278605e+02 6.887704279686012114e+02 6.813863143768436430e+02 6.797381201748687545e+02 6.781759300074785415e+02 6.738412596111564881e+02 6.680889207509153493e+02 6.734603819880164792e+02 6.661187004749500602e+02 6.588184920650696768e+02 6.504937114552303683e+02 6.454342725686009317e+02 6.395614984087638959e+02 6.313766849168206363e+02 6.144132188258647602e+02 6.105556425557697366e+02 6.009325460137208665e+02 5.931567140302383905e+02 5.894477373611600797e+02 5.818878206455045756e+02 5.797025115643041318e+02 5.784103612464925845e+02 5.738466107862763010e+02 5.742967482859666006e+02 5.637614028263446926e+02 5.631922284243150898e+02 5.478478207189670002e+02 5.463415781551266264e+02 5.430690358816175376e+02 5.368819255036969480e+02 5.320296019363509004e+02 5.209704624679011431e+02 5.235963634909047641e+02 5.243212602676106826e+02 5.176607648450136594e+02 5.123629807541951777e+02 5.102048552774101609e+02 5.059768802984513627e+02 5.031715693117944852e+02 4.946002412607580254e+02 4.902828095936827708e+02 4.851478359953568429e+02 4.849363180787641454e+02 4.737293771940314855e+02 4.759716559355507002e+02 4.661225935822180304e+02 4.614307664259597459e+02 4.551564587981399654e+02 4.500290002475367146e+02 4.458245008285702511e+02 4.362484288090819291e+02 4.405926049279698304e+02 4.339816749672683613e+02 4.291079231426343199e+02 4.264328918667401354e+02 4.265738636845148903e+02 4.187982968523020304e+02 4.151720198041946333e+02 4.097120584327867050e+02 4.157381223842390909e+02 4.056589696461510357e+02 4.018532873978075486e+02 4.039499962144529377e+02 4.024007365150195028e+02 3.997486243224553277e+02 3.939692192729465319e+02 3.879463478999555264e+02 3.868335658106036590e+02 3.799666800047512538e+02 3.783402017675731486e+02 3.694382507679119385e+02 3.744983948310776896e+02 3.711919589558317512e+02 3.615344519570078319e+02 3.602684289158539173e+02 3.512140143393794460e+02 3.510017346114779571e+02 3.474952196685262606e+02 3.465159552824039224e+02 3.496277212500150995e+02 3.455400738823425968e+02 3.414976505792827766e+02 3.427634693248481312e+02 3.384010272656470306e+02 3.388406141041650699e+02 3.294728269073650040e+02 3.264121344052215932e+02 3.282607994335950821e+02 3.173879165978473793e+02 3.186627421793091912e+02 3.176236036343267983e+02 3.131076380312048286e+02 3.120140904866575511e+02 3.112075839139648110e+02 3.055872777678584384e+02 2.969771632112854718e+02 2.892309412065760057e+02 2.925023925685703148e+02 2.868902856786319830e+02 2.873435307813125519e+02 2.869547807733779337e+02 2.805389157495179120e+02 2.790709321031724244e+02 2.805166865169924790e+02 2.763189021622659425e+02 2.770741463978178558e+02 2.716149948832686505e+02 2.665887424317531895e+02 2.687015472975944022e+02 2.627074897904577142e+02 2.614833016869912399e+02 2.569741447250470969e+02 2.573431454692415628e+02 2.527566387270301789e+02 2.527084284010293800e+02 2.517873236582259722e+02 2.434574059650743152e+02 2.412984919897841962e+02 2.430188358030418101e+02 2.427792856624359388e+02 2.349773523893611298e+02 2.354442962599519547e+02 2.314479041911681918e+02 2.343792443043978153e+02 2.258167977398569235e+02 2.310225650274497298e+02 2.288642846395428876e+02 2.262859092024855272e+02 2.227585724559192215e+02 2.263640268574810364e+02 2.220748905034002973e+02 2.188713534704414485e+02 2.185149529196751814e+02 2.162571117522141435e+02 2.130703325068479330e+02 2.107932245714297039e+02 2.102969317241647502e+02 2.085483750665732998e+02 2.111161771619033800e+02 2.072530773464764877e+02 2.030001423266994038e+02 2.017194945266705872e+02 1.997948218812275059e+02 1.970617794278450390e+02 2.000171957149771913e+02 1.959339841472576040e+02 1.932362560158834697e+02 1.940291737257459772e+02 1.931599491237878112e+02 1.953969297022476326e+02 1.958978287835571450e+02 1.887344494329061035e+02 1.891919765655931656e+02 1.843230185393817635e+02 1.835812784722868400e+02 1.841574343880396327e+02 1.814583904093240108e+02 1.829443912744478098e+02 1.812550941806919127e+02 1.751177503012693535e+02 1.780824182987084612e+02 1.798283038318786282e+02 1.719855634519452394e+02 1.721114587200628705e+02 1.684813653286525152e+02 1.691676212239509880e+02 1.660010129480395449e+02 1.666668991977970222e+02 1.659395752789293681e+02 1.623882860929751075e+02 1.611353584164936876e+02 1.567735715141139110e+02 1.518908631688156561e+02 1.517474325172898375e+02 1.486911285292057414e+02 1.478239322183961235e+02 1.477149676750138667e+02 1.504765929424828528e+02 1.487059229789790038e+02 1.435030891927854952e+02 1.494639162183405858e+02 1.498821259274144495e+02 1.472182371889458921e+02 1.437734052840212087e+02 1.457619162305236955e+02 1.443334509197733269e+02 1.405081319910562740e+02 1.403271660743552900e+02 1.390237974727397727e+02 1.403026827279384179e+02 1.413495846605544273e+02 1.406976726660118118e+02 1.371686651275510656e+02 1.352075922691851417e+02 1.317716100488287339e+02 1.313004818728745136e+02 1.304143389521486540e+02 1.312741017315174759e+02 1.315453215974406191e+02 1.296216712032476437e+02 1.277072352938497062e+02 1.247968706998505581e+02 1.255876784919663152e+02 1.274638120613226846e+02 1.250056859659459434e+02 1.207742735465545962e+02 1.211716189545259112e+02 1.233055035083356472e+02 1.217669655533258890e+02 1.154848545768317507e+02 1.175160168411915436e+02 1.184058102720624106e+02 1.170202089778208716e+02 1.184099550915101418e+02 1.165097032530124750e+02 1.140442781776035446e+02 1.107991617206752721e+02 1.078463278519527080e+02 1.096580734308812879e+02 1.059256856703784564e+02 1.057333800499065006e+02 1.023355906437278691e+02 1.007683290949370729e+02 1.014299869059398986e+02 1.051559044680733450e+02 1.047390686636514801e+02 1.021800021064246664e+02 1.023019262439186292e+02 1.009622567144793663e+02 9.953651551621302929e+01 1.014284974121777907e+02 9.724014183849887161e+01 9.653846738013555751e+01 9.730357702519933127e+01 9.714806647895355241e+01 9.685919437846526137e+01 9.744776194164224137e+01 9.551630172042371214e+01 9.384153905835366061e+01 9.193540181821578017e+01 9.516258990062240741e+01 9.010007942852689666e+01 9.088253212187325403e+01 8.962474125782939893e+01 8.785034520266246716e+01 8.774695412270854433e+01 8.820537919953721939e+01 8.530830916782252871e+01 8.219573947050166396e+01 8.142657551774124158e+01 7.970880193513949052e+01 7.701119047831943476e+01 7.654064473328828910e+01 7.559551344071019230e+01 7.604747364001394772e+01 7.623179999111039251e+01 7.521111573479963397e+01 7.356916805101718637e+01 7.613106712196065473e+01 7.662787260501468722e+01 6.973334458437778949e+01 7.194437263176362762e+01 7.215459156998402079e+01 6.839336219334997224e+01 7.106575439102608982e+01 6.576780088692632376e+01 6.433957765353314073e+01 6.593710171545460241e+01 6.501959183591807800e+01 6.217899809015709423e+01 6.283403458102169736e+01 6.466406352127313539e+01 6.424998554100992010e+01 6.377801172802559648e+01 6.442245075990172154e+01 6.261985628438998930e+01 6.376799446223195389e+01 6.417381946262575809e+01 6.184188048113086467e+01 5.788227030426148900e+01 5.552250779056257102e+01 5.535883059350070567e+01 5.487421796995072043e+01 5.666817297452072211e+01 5.367038828975055509e+01 5.125911485758825137e+01 5.240467996387231153e+01 5.164118518401929236e+01 5.095857454726193936e+01 4.764403184345319175e+01 4.812353362061962514e+01 4.644782571018724582e+01 4.995032844973028574e+01 4.566659928127294421e+01 4.815612424700795202e+01 5.009097116315281539e+01 4.821811819492182849e+01 4.518155846372160056e+01 4.444672812773030302e+01 4.194605364224019439e+01 4.562483416731821961e+01 4.481824562344105090e+01 4.442406500464260688e+01 4.582528282411789888e+01 4.287271622303686058e+01 4.204567879814047160e+01 4.416480692785597029e+01 4.254033963201681701e+01 4.250358476293857990e+01 4.171747428742079222e+01 4.205951785516153763e+01 4.196076794262128118e+01 4.278520550980178427e+01 4.176660295216033347e+01 4.256348215267916402e+01 4.019417828443760499e+01 3.926892249719837480e+01 4.201568087620506731e+01 3.648899011587445074e+01 4.033368743375664423e+01 3.768482797411684970e+01 3.845963463162100737e+01 3.671248524884917686e+01 3.688005915124291789e+01 3.888899746764627707e+01 3.688001402949261376e+01 3.709778242186912678e+01 3.785245446245117762e+01 3.687846051742220510e+01 3.561797835619361052e+01 3.635852094780542387e+01 3.807371212058161092e+01 3.529639301601299906e+01 3.613851912874974914e+01 3.829623388704627729e+01 3.660492347839292648e+01 3.549333415871618769e+01 3.629021356423321976e+01 3.551999622494594888e+01 3.664457495434339762e+01 3.749854399959528450e+01 3.511412864051531102e+01 3.689979844486662586e+01 3.845855024996142646e+01 3.233492684228311731e+01 3.150905211498312397e+01 3.287114726765558714e+01 3.297170048162250566e+01 3.119693434846584168e+01 3.158201381558707510e+01 3.150650502515218676e+01 3.238826830928203293e+01 3.173254378680687537e+01 3.057729179079375825e+01 2.928364213580482556e+01 3.053351329131659853e+01 3.040927767628824796e+01 2.864783619530339109e+01 2.775786084418315980e+01 2.856782340364543060e+01 2.543777449668533563e+01 2.461245851487889169e+01 2.425064390395863256e+01 2.150133674166675490e+01 2.171701452262080068e+01 1.999328125271486201e+01 2.014756667165837101e+01 2.182200471895731297e+01 2.106868626421374202e+01 2.262668881852023262e+01 1.939304825777517038e+01 2.078809088369375502e+01 2.059801425171107425e+01 2.108060021494286218e+01 2.129395494589545024e+01 1.868448351123066686e+01 1.954045366681570428e+01 1.935730696443517829e+01 1.907829537422760069e+01 2.072990094815858342e+01 1.998278393403912645e+01 1.971896441450534709e+01 1.952449968405226244e+01 1.954658465456476080e+01 1.621415309150167516e+01 1.789734740977497296e+01 1.716430539613388717e+01 1.852964174776258588e+01 1.867167892351830716e+01 1.579486514966171917e+01 1.408797579969922253e+01 1.589364903945184437e+01 1.581282877422374078e+01 1.659718592729751663e+01 1.459555954642634212e+01 1.525219066654560152e+01 1.543326655604035835e+01 1.612329850159819955e+01 1.511418384415552829e+01 1.480568183593443443e+01 1.363583235447252662e+01 1.410456422293304435e+01 1.500098482923534782e+01 1.457312235202770268e+01 1.427174380471020854e+01 1.355976625795253021e+01 1.347405562748930841e+01 1.373675240326875446e+01 1.377108241676675604e+01 1.423030049786846263e+01 1.437046951251767268e+01 1.234124711418355247e+01 1.094547361338880620e+01 9.950425110381193150e+00 1.168310053840955476e+01 1.006249280460009921e+01 1.226753980895312779e+01 1.127104252069729284e+01 1.015337399089647086e+01 1.105953149059697616e+01 1.024268091802781377e+01 1.015196712221068331e+01 1.256161081295033632e+01 1.146613377970936476e+01 1.027996316444367686e+01 1.097160969438908573e+01 1.235996651501349675e+01 1.157605328147004720e+01 9.613175865075817228e+00 1.102948939089265679e+01 1.174828875691455110e+01 1.101957874809369287e+01 1.085995227696508714e+01 1.143233161333205850e+01 8.787745767146292408e+00 9.287072115039242348e+00 9.453626017369000323e+00 1.077242900298651485e+01 1.005664317900932581e+01 8.079728968419113144e+00 9.759065363937848403e+00 6.327717098559827669e+00 7.253072797931505278e+00 7.796490085791507596e+00 7.856201865062667267e+00 9.828882995188598315e+00 8.289532439235051342e+00 7.028873870371724841e+00 8.510901644810248357e+00 7.825935732889315766e+00 6.763218716067987302e+00 7.518392007937950261e+00 6.318477965988450684e+00 6.713322529566839059e+00 7.269235408137913801e+00 6.155733418398767753e+00 6.344167183706187707e+00 6.391636949053673966e+00 5.220607016696686031e+00 5.938060200658693333e+00 6.344227100535833053e+00 4.932047800096115431e+00 4.342679551961718509e+00 6.528063639109027427e+00 6.822896188945488660e+00 7.355994236064203662e+00 6.049528366523428069e+00 4.360402071696024784e+00 7.852707365053182009e+00 7.090275932950682147e+00 7.759830343351609372e+00 6.814577309517045656e+00 4.471351132918819360e+00 5.566535330231292100e+00 4.972972265359445032e+00 5.955583104188064247e+00 4.368218937008052194e+00 5.246194079958929279e+00 5.270250720313616632e+00 5.026763096911059492e+00 3.753986360603865702e+00 4.364350799477850984e+00 2.722646751206488691e+00 3.725018998124103309e+00 6.396354753419107197e+00 5.930911948064374606e+00 4.797741418800078428e+00 4.691292626535087606e+00 4.201469104058499937e+00 4.980668032504027565e+00 6.863589401560238556e+00 5.082446834690734327e+00 6.026186753300923904e+00 4.719368128315361233e+00 5.580690724973807804e+00 4.379639300117067258e+00 3.263062169454034045e+00 3.493950628033638317e+00 4.994829346454978669e+00 3.230586571693438991e+00 4.198568284146518614e+00 3.493612536787791711e+00 2.974913691122895720e+00 4.520612417095726698e+00 3.779527735306783320e+00 4.137158144634968338e+00 2.879346960341759853e+00 5.901070498161265832e+00 3.679262573130586134e+00 4.124019020621799037e+00 3.009729196889032288e+00 4.275017890934551090e+00 5.132843822936079548e+00 5.410686294968738430e+00 4.910888375231527547e+00 3.829192334277693455e+00 3.800586581099962835e+00 5.702399774515511943e+00 4.751117653738269553e+00 4.051095670658728665e+00 4.761159889269588774e+00 3.954492080481006422e+00 5.308669657912218121e+00 5.348693920636939048e+00 2.265496002584487911e+00 3.994393928725262555e+00 4.557862419685482003e+00 2.845156998541846782e+00 4.875584432010097835e+00 4.430352838475548616e+00 4.543974843218988369e+00 2.043516334152371883e+00 1.127466000520932488e+00 1.122768990990881566e+00 2.631684236675273514e+00 5.909745255480330917e-01 1.076767418515222285e+00 1.007977565939418119e+00 3.980832293946817924e+00 2.235666061261111892e+00 2.500048541394914281e+00 3.672212675968806739e-01 1.347225870233837997e+00 1.781718709941257472e+00 1.222551113660810262e+00 1.396871400295087495e+00 9.081634721030624746e-01 2.334583537242205242e+00 1.387343725865586075e+00 3.329980663294598853e-01 -1.393718354254740444e-01 1.041728882735643236e+00 -3.592710664627002393e-01 1.911516966269737772e+00 4.703501201536860465e-01 5.980298815202956808e-01 2.032419317358210353e+00 1.288505574059809478e+00 8.762679094701886218e-01 2.614817672816572180e+00 2.141417276754907562e+00 1.208164708715316449e+00 1.868178925886472275e+00 1.343672635117639791e+00 3.865825682748723624e-01 1.583074844342025056e+00 2.648200156476962608e+00 1.811044672938790345e+00 2.054258947827982962e-01 1.440710512373660546e+00 8.847510144283506905e-01 4.186841603342877915e-01 1.212653579960633055e+00 7.587626547289187950e-01 7.407821509119187908e-01 1.105574893756816168e+00 7.836764546525014641e-01 2.901411809331080338e+00 3.042162234669352205e-01 8.177088598534097974e-01 2.763108319254633516e-01 1.144898829195900358e+00 2.853659403944958761e+00 9.414984643909656281e-01 8.560845534618075625e-01 1.020500450693974548e+00 2.650624818348618739e+00 1.231830981639518291e-01 1.986634113929463263e-01 -3.987001438489724998e-03 -3.260170431335647212e-01 3.467861730849773894e-01 -4.855449336840508279e-01 1.045365796456460439e+00 1.377973734848449983e+00 3.998314211686714859e-01 -1.681665641446315362e+00 1.041417461668731059e-01 -8.605887527701056028e-01 -2.848860567469635452e-01 3.114325467428736838e-01 3.412441484832505756e-01 5.602030380101260532e-01 -5.831803465865039726e-01 4.873807618648127171e-01 -2.301770491787752171e+00 -2.839161903088707750e-01 3.292247528586593197e-01 -1.986768836675857977e-02 1.117649531154506076e-01 -7.535446671430199306e-01 -1.738600278072633676e-01 3.601398185278104069e-01 7.387974229763331901e-02 -2.690725520319037223e-01 6.904436606801857002e-01 -6.000621547677623679e-01 -1.148009885677612196e+00 1.658809962487637346e+00 -1.026875004482711962e+00 1.991362842662733890e+00 3.789410193984208974e-01 -1.270262353315317894e+00 7.645175963049796186e-01 -1.094965850193114987e+00 9.510643404609961937e-01 -7.163857062955270028e-01 4.112125511587281235e-01 -7.418174380014708191e-02 2.444981232425388340e-01 7.987998367014360612e-01 6.536913161901278801e-01 5.963551888459651673e-01 1.119349809093604264e+00 -1.160804055793662526e+00 -1.675222585425835575e+00 -5.014888848834730961e-01 3.526708435423498433e-01 7.409128311867342331e-01 -6.261787003879210056e-01 7.125856827778331848e-02 9.150217290487676625e-01 1.003853062984626288e+00 -7.277155798414698396e-01 4.761333373789771728e-01 1.257551823924328016e-01 -7.606422381009640965e-01 1.381584746273686326e+00 6.719226534388291761e-01 -1.297580175326173091e+00 4.523140890145502802e-01 -2.784227285474463742e-01 -6.714540585702578612e-01 -8.675388553465102071e-02 -1.309001105787851671e+00 -3.297536381046819454e-01 -3.990162059204053202e-01 6.742368468354068556e-01 3.151523891549607992e+00 -1.439044150305577030e-01 1.093949922784203999e+00 -4.585010541573960596e-01 -3.609343664872160466e-03 -1.073614966449108143e+00 -7.825624362919113564e-01 1.175165416968533050e+00 6.585616624113730389e-01 1.994236022252473983e+00 -8.028715404728300475e-01 -1.011457179062679845e+00 -2.642388230788065839e-01 -6.411019627379237473e-01 -2.183056892572301511e-01 4.764378476973177845e-01 -1.544738002029828916e+00 1.093218952015102330e+00 -2.336763660489779570e-01 6.739765340129004467e-02 8.810519853770953924e-01 -7.193340327058650452e-01 1.999332122554914548e+00 2.060219667990390136e+00 -1.063388509035546159e+00 3.441188105546944542e-01 8.294609118737283904e-02 1.167087679827211039e-01 -2.308554806816479843e+00 1.290342481938464125e+00 -1.891874608112960265e+00 -4.048102362248744424e-01 3.922744726218506672e-01 -7.952330964938476576e-01 1.032198112779769028e+00 -9.208762954133058454e-01 4.095120050339788875e-01 -8.577096440355160833e-01 2.400156257585261077e+00 7.445816996039136271e-01 4.961559486894219773e-01 -4.995084015218356766e-01 7.241898753490946250e-01 4.329694003842152888e-02 -9.187064920881826691e-02 1.871001761961320398e+00 -1.123920065206440055e+00 -2.904150268035702795e-02 -2.540162213810908676e-01 -5.082747464997481313e-01 -4.776950148913188254e-01 -4.729659388214501048e-01 6.767904328486484822e-01 -2.788805471616732312e+00 5.460090535114109356e-01 3.606501997498910428e-01 -9.441571910232616771e-01 6.296108704359195674e-01 8.849128818170494126e-01 -4.900701742116307935e-01 -1.969950484192878992e+00 1.699930799391430047e-01 6.776803535084560681e-02 1.176363628922963089e+00 1.520825257179020396e+00 1.567197145784203771e-01 9.267954700755365316e-01 -2.364777557767199223e+00 1.069578838926574571e+00 7.477952922089324828e-01 9.150592543252888955e-01 5.245737688188660819e-01 6.369088526259624183e-01 1.910262492694949077e-01 -1.685366210890405947e+00 -1.203171629994567171e+00 -2.094125315062004500e+00 -2.620658269223228864e-01 1.099109334858337395e+00 -1.015454751837945757e+00 2.120494803941697981e+00 1.832892382254242891e+00 6.903928528016518573e-01 2.002206355859380282e-01 3.579887837085428681e-01 -1.747184346054632131e+00 -2.500365752306151212e-01 1.610494138827959221e-01 3.400305012428819773e-01 -1.079297424244230141e+00 1.356879611570019462e+00 2.497300407122667876e-01 6.122924271712810729e-01 -3.412584265837174252e-02 -2.218017725115167538e-01 6.123229634893117002e-01 2.396699991220737347e-01 1.059859805662555887e+00 -2.613041248633202418e+00 2.850447466487772141e-01 2.632581867076980497e+00 3.845750271523359354e-01 -1.279928769623487117e+00 1.253214187553759906e+00 1.930712416424493205e-01 -1.105766804094088451e+00 2.237730787966442758e+00 -1.221123395171912929e+00 1.724645522274616538e-01 6.882704610316595639e-01 8.827979494821160955e-01 -1.242515086284809556e+00 -6.099740637300660184e-01 2.342798058808071848e-01 -2.313661018625911836e-01 -1.439491520677636416e+00 -1.084328549688310800e-01 6.929760833787561580e-01 1.887375488459124062e+00 7.827052728425978323e-01 9.932463659924932742e-01 -3.029345401064168497e-01 1.625971213223650791e+00 -4.554255096923967017e-01 -1.702399741312559944e-01 3.206667256274811639e-01 -1.021395544317944548e+00 2.669146840650320929e+00 -6.418706920931869231e-01 8.094371010608779615e-01 -7.175918367472561288e-01 -3.823266725204237382e-01 3.135573156503057013e-01 -1.025666990028660353e+00 -3.713005679752378052e-01 2.021371648041204949e+00 1.487308164548434508e+00 -6.935460875653988166e-01 -4.976465214981944801e-02 2.201308622149873995e-01 5.393888669152747672e-01 -3.098845418996776790e-01 -3.224592205326738403e-01 -1.136334712186425122e+00 2.306468164913852426e-01 2.290867458148740377e-02 -6.299172755457111972e-01 1.209945364685308444e+00 -1.330480960369149201e+00 -9.942350629623233349e-01 1.131110901868072505e+00 -1.085089763195986379e+00 -4.756090958965394355e-01 -5.688024000699337668e-01 -2.029653109436170000e-01 1.083926743127401560e+00 2.604524514204219265e+00 3.309407248386823097e-01 -1.310257464497434299e+00 -7.094254855652354363e-01 2.153640398064254613e-01 -5.935529260486291925e-01 2.718970512333882539e-01 1.472480008550135722e+00 1.808277554943499954e+00 8.055082608884871487e-01 -1.003497696650296422e+00 -1.420478342690504103e+00 1.028776829154208983e+00 -4.837626159314083463e-01 1.140658984798067044e+00 1.740056445812293018e-01 4.171901332523071382e-01 1.682359828226433207e-01 -7.720516670141849280e-01 -1.233481437187837981e+00 -1.174562003225067652e+00 5.310402848235890733e-02 5.602603412743936140e-01 1.341480504865409040e+00 1.967504261267360999e-01 1.599129973861293519e-01 7.582756390647530376e-01 -3.604391511435870998e-01 -7.176409252889306978e-02 -9.179880650637798345e-01 -5.147875205533905540e-02 1.139034132721066017e+00 -2.356774468570787817e-01 -9.310473536097221281e-01 8.989026630679659569e-01 -6.022654985929902782e-01 -3.091204277084463881e-01 6.485354301710354041e-02 -5.111845030640319032e-02 2.089163665453040164e-01 -2.618645413776382047e-01 -5.629229060324342226e-01 -6.768457439555217725e-01 8.450741574296654068e-01 -8.476750418659549646e-02 -1.102638527916248501e+00 1.384737792309833182e+00 -5.117582861859403254e-01 -1.438709490716220119e+00 4.747900528991890433e-03 -4.238332673825302988e-01 1.348207725999859496e+00 1.359180581376016717e+00 -8.391342297013046903e-01 1.227881256114139896e+00 7.926482581165492647e-01 1.852716853517534012e+00 3.289837894752971059e-01 -1.974507305580984473e-01 1.055847301292487606e+00 -7.663446668835108833e-01 -7.773673043268581884e-01 -1.950315975904284738e+00 -1.228165333951245941e+00 1.713925921270568420e+00 -2.232966998160582861e+00 5.873742098516923082e-01 -5.239906716455644542e-01 4.611682397680709200e-01 -2.495534419744839805e-01 -1.004935628063469144e+00 -3.775059359204346321e-01 9.235053009812433933e-01 3.494444124870014212e-01 -6.210064534563171090e-01 1.570654901284907812e+00 -5.957589480128770987e-01 4.602578248752076662e-01 1.862372540662335263e+00 -1.244236695471539811e+00 -4.232569719034964817e-01 -3.064239638500126373e-01 -2.090754585659734488e+00 -3.779772247096707116e-01 3.231994740362614804e-01 3.112846914989594871e-01 -8.763608595572418558e-01 5.173323760429425766e-01 1.591087793549401441e+00 -6.298728383425784561e-01 -5.706244024616664579e-01 -1.311428676905296520e+00 1.825632611443102904e-01 2.502639693443221014e-01 -5.586914657964400094e-02 -6.036123046846209039e-01 -3.321832451215620541e-01 3.791320913760339861e-01 -1.281689716692184566e+00 1.918321602657185321e-01 -9.315838470883862632e-01 2.339707411870794729e-01 -3.510866608436766789e-01 -2.646223050957259848e-01 -1.113485538306266065e+00 1.552875007324148848e+00 1.571111164627232715e-02 3.719413700906283315e-01 2.173771068482731605e-01 -7.382180513382711196e-01 -1.273782410582699809e+00 8.867102680137292081e-01 -1.797420612986172728e+00 -1.883044228233007100e+00 5.275777968119174099e-01 1.919965583184497282e+00 -5.310489139844176698e-01 -3.995006120870052690e-01 7.300789784554083672e-01 -1.659577659617963885e+00 5.888541625335079743e-01 -1.175118863515788592e-01 3.235092307813504653e-01 -1.223119625379650799e+00 -1.270335012751907522e+00 -1.264264356411199053e+00 3.289673629871267546e-01 1.282103540559833110e+00 5.425587819267365663e-01 -8.377453261356950787e-01 -1.260314764014987821e-01 -1.334279041209945227e+00 -1.994609064635468054e-01 3.293631657473299751e-02 1.195499732238049839e+00 -1.481909093315551651e+00 -1.133526388012820352e+00 -7.367199204728880346e-02 -7.890544969719355262e-01 -1.397738595458281496e+00 -1.030519792470826035e+00 -1.350440777280951243e+00 -2.750530966589231907e-01 4.246877909845224730e-01 -7.775239792240338232e-01 1.788652483731938192e+00 4.483244865862154871e-01 -1.572440501420296233e+00 1.678734911188953349e+00 1.361478074776973357e-01 -6.873517649527899342e-02 -1.181229599839795030e+00 -9.961654443855785246e-01 -1.741036094767590275e-02 -1.378461088183177585e+00 -3.009472146121413075e-02 -1.662913647289104846e-01 -3.382260142573370598e-01 -1.153668719275571908e+00 2.449221402529884462e-01 -2.687181095846432610e-01 -1.464602528788035984e+00 -1.599953929504403446e-02 7.184923285854870612e-01 -1.685361772057251406e-01 -1.514528816939781697e+00 -3.387149144707535808e-01 -1.281317291704039962e-01 1.768166429277610918e+00 -1.811203254974176613e-01 5.502349993448434340e-01 8.713170097042074458e-01 1.324217622533791827e+00 -1.405358436480114159e+00 -6.786597046936453381e-01 1.416593853339200848e+00 -5.790393287690261959e-01 -4.872009059910062945e-01 1.353100624234338190e+00 4.856940762373567200e-01 -7.297289923527925382e-01 -1.136843459505856968e+00 1.658844990101447925e-01 2.164477339967957326e-01 -9.247476569158443738e-01 1.245182705072662016e-01 -7.989081903515564687e-01 3.859501690639406957e-01 2.365892834522294319e-01 1.315267524311678204e-01 -1.476237515971292602e+00 -1.041437407137688398e+00 -1.653508724861120216e+00 2.466783982991063606e+00 9.907700187969331607e-01 5.640839625562011905e-01 -1.564149753865937020e+00 -4.803533680792288485e-01 -3.302393549494087588e-01 1.063602524857832021e+00 -3.499755769626690105e-01 -1.985921439321710613e+00 2.827973780113527402e-01 -2.506241907980181871e+00 -6.460542234447594900e-01 -1.342001193012713367e+00 -1.522847773872919586e+00 -5.017437512189359961e-01 1.069240836382382209e+00 -8.638041787504916469e-01 -9.734776889605637473e-01 2.266754970489716303e+00 -7.829772690963847648e-01 1.241342215977486313e-01 -1.339546329237936595e+00 -4.835496876116481269e-01 -3.567537105021702515e-01 -1.073678951851614105e+00 -2.897423872243275467e-01 -5.494197661473766425e-01 3.519596536024234834e-01 2.020302333213008783e-01 -4.024833532796853186e-01 -1.460293219757554939e-01 1.722852893983898959e+00 1.789366376742588693e+00 -7.544571952448611007e-01 -1.315597637576141121e+00 1.168647856559865833e-01 -2.379597766316310370e-02 -1.553662545335295242e+00 1.042373716126893946e-01 -9.629114732322779924e-01 1.189130178136181382e+00 2.563961179291078807e-01 -3.154198207207676297e-01 6.256117383938151200e-01 5.927756906988900232e-01 2.189689743956967138e+00 -2.619368159493699610e-01 4.712448998157933167e-01 1.722629146541798106e-01 6.706728843950343980e-03 2.527964169602749389e-01 -2.278350324539723526e-01 1.330249542542163987e-01 -1.859120975089387784e-01 -4.147697419213033920e-01 1.620861173194135585e+00 -1.626873573776596929e-02 3.357776881883273168e-01 -9.853741693179616234e-01 4.861495432240509618e-01 -7.665938184433378488e-01 1.455976864441440810e+00 -1.927689787398380872e-01 -6.949262956783819334e-01 -5.738087624479771831e-01 -1.184254565889419464e+00 -2.324576198098785573e-01 5.829850666999499692e-02 7.700823375519195713e-01 -1.866341639681594333e-01 -1.556649435361093792e+00 2.467450943354484172e-01 2.470665525023958975e-01 -1.195169755787291344e+00 3.433550107786469130e-02 -3.687414139778600886e-01 1.539567884610749449e+00 1.033553384093893079e+00 -3.217004968607364290e+00 1.707544637436249901e-01 5.119087754071792729e-01 -7.934605570086070703e-01 5.952096271718360088e-01 2.196494775673940580e+00 -5.186283983261533725e-01 1.378582560164264503e+00 1.325661876678894568e+00 5.735977039018138601e-01 8.278216661697352929e-01 -6.873412661530250989e-02 -1.152416046410752321e-01 -2.244540379862873525e-01 -6.128578061487693907e-01 1.479913363533868209e-01 4.047510126150327681e-01 1.561559496676858672e+00 -7.391071921016468815e-01 1.944659070772484788e-01 -2.997194586704496455e+00 -1.508967070208900418e+00 -6.272508730613040040e-01 8.220537577143112173e-01 1.263483699051225040e+00 1.308177505921986894e+00 -7.433218028233459229e-01 -2.093438643675860078e+00 -1.425138859694581095e+00 -3.231624305444775747e-01 -1.123754459505682535e-01 6.144507944880079897e-01 2.644100908247811743e-01 -6.909540727029735985e-01 -1.040741631245453602e+00 -3.677317272133800562e-03 7.425490626811462325e-02 3.899987733483714081e-01 -9.227802800436101238e-01 -6.525742979284481216e-01 -8.070902369495830397e-01 -7.941499634366474547e-01 1.006315070376535781e+00 1.041378238710899184e+00 1.341102978098865028e+00 -3.620813834120001351e-01 6.765093933911100477e-01 -7.927416366406349058e-01 1.173431247855983628e+00 -4.235298221512122652e-01 1.614702338591644581e+00 -7.445481074525422960e-01 9.230013247067379856e-02 9.410485885417795293e-01 -9.352151849931729100e-01 6.511200245593585789e-01 7.404514869775963293e-01 -8.533667009949166271e-01 6.477074706022996342e-02 1.031493210090760559e+00 3.238875185779457877e-01 2.508523615131446130e-02 5.505169699733502009e-01 -9.455250388673956952e-01 3.990853749939502482e-01 -1.326832050953915099e+00 2.742002298258162593e-02 1.192680770893973508e+00 1.659103557832178666e+00 1.298470431611702947e-01 8.466008434087904932e-01 -2.245039667968009856e-01 -9.042265605640921189e-01 -3.740605235702013642e-01 1.680158514898230981e+00 7.778272551619421771e-01 -1.044636008026079921e+00 -7.710558898444911380e-01 4.310098986849248415e-01 2.285295561196480918e+00 -1.588164724697234576e+00 4.322226960524327422e-01 1.854051524688937747e+00 3.209105331126567706e-01 5.991148619757268312e-01 2.761960091882936785e-01 1.020339986644254404e+00 3.951698654786609533e-01 1.627750905702728845e+00 4.439466408818146803e-01 -3.507279183672553091e-01 2.475272623330014299e-01 1.181309888583914391e+00 -7.440601155919102094e-02 9.026766890598557636e-01 2.199438984785811735e-01 -1.254180055512283287e+00 7.771342686423647894e-01 -1.864992859137055259e+00 2.164384617562927993e+00 7.808722622564432392e-01 8.016444150265491508e-01 1.780408315450141776e+00 -7.143097106096215620e-01 -7.102790451937115446e-01 1.804643015031279496e-01 -1.479369897549691171e+00 -1.489761669439224168e+00 -1.175203753702566356e+00 -1.064076904538125978e+00 -2.605202508051469024e-01 -5.358119034994639485e-01 2.006798978646977982e+00 -1.087851141241755332e-01 6.387992869481826652e-01 3.035838099415103519e-01 -6.479285771682112838e-01 -3.393090037526859670e-01 1.276725461964082875e+00 -8.196987163493151263e-01 2.283963322677775576e+00 1.575289895178878297e+00 -1.123904273428937353e-02 -2.390583180859022217e-01 5.518120628649902937e-01 -1.536072237631130655e+00 2.909840303437797315e-01 -8.078540210194286031e-01 2.135779610828602237e+00 -1.202139152604237093e+00 -8.199156860228891397e-02 1.165936595549408095e+00 1.004534506302530994e-01 -1.357353814248483337e+00 -9.166620168760396536e-01 4.347917472832580899e-01 -2.383392924133442559e-01 2.245579466793190537e-01 -4.715148863428287873e-01 1.544476292586267618e+00 1.988372488248719039e+00 1.804500281808670392e+00 1.532559676950940641e+00 -9.067843364987777655e-01 8.381653499221999315e-01 3.851361637138963068e-01 9.152149575430663653e-01 1.019050453111745691e+00 -2.924030512801790715e-01 2.116692371011538176e-01 3.192777181575645606e-01 1.407002217311890790e+00 6.982218653051613932e-01 1.626103946790476096e+00 8.177945978522245252e-01 -3.010290481545987995e-01 4.830193618240439246e-01 7.385645301488354963e-01 -8.853216410104763900e-01 5.178679128258637521e-01 1.601378304893072091e+00 -8.300926119689008287e-01 -3.934440096464855707e-01 3.498392157988630125e-01 -5.854179767174466642e-01 3.199146526575561977e-01 -1.698989624630789785e-01 5.995499519492861751e-01 8.374211036208635273e-01 -4.243745388190919288e-01 7.261770167715756452e-01 -5.143019287700056896e-01 -1.123739978089740132e+00 -8.554178062496992085e-01 1.225201302665311687e+00 -1.610022294849271784e-01 -4.909705548767325303e-03 -5.849288621481423256e-01 3.472340969968786273e-01 3.226557478332185425e-01 1.609081590914690274e+00 1.038176370616988198e+00 -2.152304246297762624e+00 2.143961255555153211e-02 -2.786851409869359197e-01 -7.097565684631470528e-01 1.482521046840634127e-01 -2.815676106473432097e-02 1.195774266550062997e-01 6.066906158732640053e-01 8.264329611108460760e-01 -1.123274224765852924e+00 7.254894385152919067e-01 3.638935245034682908e-01 2.879265590580291079e-01 -1.059042782149239414e+00 1.931551416785654285e-01 1.088694612631820213e+00 -4.758609106481052065e-01 -1.970767802527501056e-01 5.181043300787010475e-01 2.417931965038026210e+00 1.328455517082306248e+00 -1.538966519832613011e+00 4.836332929671971481e-01 1.977848011791665028e+00 -1.416009302154422222e+00 7.189947265005071086e-01 -7.600679985917275783e-01 -1.033279495367057654e-01 4.167284558769397962e-01 -6.540502944250955464e-01 2.584798028059349218e+00 -1.198602725624955845e+00 5.734857265622917977e-01 2.428647644579800813e-01 -1.098737141544937762e-01 1.043204490068760926e+00 -1.403536543197297704e+00 1.742381305250121137e+00 5.658388342881062183e-01 1.337618015684723050e+00 -1.548321580414576015e+00 -3.382062285201072882e-01 -1.257278360066797385e+00 8.050370569645138863e-01 9.669047937027311912e-01 1.060834173394334723e+00 -1.669851311471203470e+00 -1.156601763889677281e+00 2.419601676466050511e-01 4.852626794310957448e-01 3.902909473827875786e-01 2.369348370384555535e-01 -5.791347739532586303e-01 -1.176977926489469306e+00 -1.898556950722977144e+00 6.626193246405481796e-01 9.196052357320021187e-02 1.539408822219086703e+00 -1.923596880324390523e-01 -8.116921319910918031e-01 -8.757772911645166081e-02 9.309579538125883902e-01 -1.515331430402691471e+00 -5.206430134171318169e-01 3.819375703519989340e-01 6.448321131588949928e-01 3.450238609152451730e-01 -5.385402772881251465e-01 -2.705291668879162281e-01 -1.118281587561584578e+00 -4.295415864925642424e-01 -2.511263194749951300e+00 4.057204540584595787e-01 -7.821233307801555013e-01 -1.151976831464330275e-01 -1.070698529240644570e+00 -9.569458293375984193e-01 4.431464689560007386e-01 -1.058279592227330479e+00 -3.837321490282917802e-01 1.094753782486827864e+00 8.120359788086880526e-01 1.134755462896537059e+00 1.804768550601126842e-01 -1.311105200922296987e+00 -5.773183593123750734e-01 1.059623097890637355e+00 1.095180635832567528e+00 -4.221637305071845314e-01 -4.856975840939358191e-01 7.350456986558767669e-01 4.495938371575592951e-01 -4.254469588770647404e-01 -1.094779315695534994e+00 -1.731326228791175703e+00 -6.590975678688607564e-01 2.494858701755629793e-01 2.742047117348706542e-01 9.505567023247284419e-01 -2.412583771289783796e-01 9.205639318181928488e-01 1.492224581056960098e-01 -1.441898215307752196e+00 1.535777338273006665e+00 1.027560755197311604e+00 -5.391837445882627922e-01 1.672643808884145988e+00 -3.390903880441527574e-01 -8.294958904605772565e-01 4.077067891891131279e-01 -6.972659520840330805e-01 8.729718512180234535e-01 4.280919717966747418e-01 -2.029537622927920726e+00 -8.942610000278444771e-01 -2.641457537025020952e-01 -8.059538119952953661e-01 3.999079334967999833e-01 -2.456977178181524515e-02 -6.983603114283334912e-02 -9.525379675703356253e-02 -1.066885211114614096e+00 3.157974856941638264e-01 -2.485052673562314074e-01 -4.535620382801034550e-03 -2.855137443778591466e-01 3.687043906824337414e-02 -2.509273480806408774e-01 8.878575843147037405e-01 5.030943625452805046e-01 6.885685424645792141e-01 9.883505004834118868e-01 -7.585959507264887769e-01 -2.681972782156368584e+00 -6.127916678604623107e-02 -2.577020192678734500e-01 -1.359618070352262453e+00 3.787192087200930840e-02 2.698143387750808198e-01 4.757153171482336740e-01 -1.378971479027177038e-01 -3.796498296864204147e-01 -1.884827915964225831e+00 4.516137494665874441e-01 -1.418629974808501393e+00 1.244691096902574179e+00 8.310829427077158771e-01 1.287101180138275680e+00 2.824767313582269845e-01 1.402365484287601827e-01 -8.337298685025021916e-01 -1.527183766181206881e+00 1.227677674135599473e+00 5.740754213337228018e-01 7.118385345461015756e-01 -4.849401139216281131e-01 -4.728260364198807464e-01 -1.175669249878873002e+00 -1.051476647421910826e+00 8.800030675872160257e-01 -6.293841971228931742e-01 2.906745097794541377e-01 -1.789321901902814593e+00 2.161760834135622311e-01 1.167005508681457915e+00 -1.086878254780313080e+00 -3.357474602093098448e-01 2.198039850835645237e-01 4.734569106959786722e-01 9.684036482901861587e-02 -6.081157453963624837e-01 3.159221332783277991e-01 -9.532321486132055988e-02 4.279928935364443188e-01 -4.405639890077776843e-02 -8.048326732834861774e-01 2.107696459456653293e-01 -1.476825234564502487e-01 -4.856269678582537941e-02 7.456176716704462915e-02 1.165945085865841557e+00 2.222536455435894232e-01 4.925002987120928877e-01 -6.935684570776617930e-01 1.507089570079007901e+00 -1.949631475381444989e+00 8.085892042245386435e-02 1.760060470757541795e-01 6.463412436207943701e-01 -3.619307676347820468e-01 6.649420103171949092e-01 3.432477647463134662e-01 3.339628373112783155e+00 -8.430892577770233709e-01 -7.519582558553841167e-01 2.457748341299607897e-01 -4.653674665821802559e-01 -3.020394217136623816e+00 -1.136155307201822673e+00 -1.355510243105720436e+00 8.258886864009504780e-01 3.711231015203549366e-01 2.474520838998325312e-01 -1.148060489229007608e+00 -1.324180425639706726e+00 -9.814224342869904971e-01 5.238900300622723050e-01 5.841939673356363327e-01 1.794876941572778051e-01 2.262365625673979252e+00 6.871082340882110895e-01 -5.524619759703733868e-01 5.158363798814389334e-01 1.380861325308839760e+00 -1.521967697351732651e+00 -5.109753639337277775e-01 4.158269206181317013e-02 -1.782077912986053336e+00 2.450628634008204521e-01 -1.035824557681670255e+00 1.696017131257366417e+00 -3.692617512785377198e-01 1.530377897222709782e+00 -3.315169018125689315e-01 -3.448244863875065680e-01 -1.121881532327586362e+00 2.153074583829684974e-01 1.253973825625319005e+00 1.002072175353919237e+00 1.679655126745881188e-01 9.321358500437549877e-01 -1.123310971437862182e+00 -4.088110955076025288e-01 3.016754149614329084e-01 1.124915389315551906e+00 1.180955868501045281e+00 -6.383353602181032205e-01 -1.187765624691598243e-01 -1.330198505191075409e+00 -5.525352248023871482e-01 1.304342077524564658e+00 6.403098083146028241e-01 -2.209962213485564542e-01 -7.437239897873351158e-01 1.688323903225274591e+00 9.371127411186365441e-02 -1.091182354746004002e+00 1.341724773425349891e-03 -1.232146997889767448e+00 -2.684732364922239878e-01 -6.904584986847009942e-01 1.309534343202383988e-01 3.984158875865952409e-01 3.267221756231765695e-01 4.392649680788348610e-01 -8.610664071537892372e-01 4.106912630803959408e-01 -1.489786317852665576e+00 1.928329364532013479e-01 5.804400370271246556e-01 3.933447499525150048e-02 1.107324444106680961e+00 -2.139535527383142455e+00 -1.356577894108438979e-02 -7.775933068535277881e-01 1.238470463298705360e-01 -1.805048322532859739e+00 3.277204528449013665e-01 2.005532084537597015e+00 1.354425171351180568e+00 6.580688807427688136e-01 1.997137285969078135e+00 -6.620338821182004674e-01 9.976790339306814692e-01 3.706518842743624087e-01 -1.574404388184353465e+00 -2.410826345766987899e-01 6.015585114522148391e-01 4.464968993567752786e-01 -7.818922936505184884e-01 3.151139428475409066e-01 -1.845733888740544726e-01 5.994368241674624675e-01 -6.789981363967224626e-01 2.597233384372340748e+00 -3.746181351888504263e-02 9.011311032477198335e-01 8.716492893671987097e-02 4.484078805747335195e-01 2.035615483972144091e+00 -1.319027961454558584e-01 -2.187847394823236036e-01 8.157953080588019323e-02 1.752727066980225290e+00 1.130409397233287372e+00 2.097377385482044332e+00 1.602366658353167717e+00 1.242342403363677350e-01 -7.684189182325332768e-01 -4.944252051208613552e-01 3.647451437053876866e-01 -7.380085204499893248e-01 -1.546745412030787969e+00 5.648949781953501725e-01 -1.260248600724948320e-01 -6.318512315174236171e-01 8.454505748715361868e-01 8.690878329553105575e-01 1.032451748011332437e+00 -2.330493337927063979e-01 -1.166959863156692201e+00 2.172882181748370944e-01 7.634124127906732893e-02 -9.204699014681444469e-01 -2.151238796059201097e-01 -7.614407528651615520e-01 -4.205441462804963004e-01 1.960464109067323324e-01 7.931496038346472766e-01 -9.503646929644550267e-01 -6.957864014783019524e-01 2.333600987119479608e-01 -1.871405127888408140e-02 2.505035763092144582e-02 -4.997379612812169469e-01 9.020450915802523673e-01 -9.688261671886124748e-01 1.087256050056342321e-01 1.373602438876554421e+00 8.120017029308716772e-02 1.971010705204257807e+00 7.842168111832267252e-01 -3.861502317272502149e-01 4.878431053385240412e-01 1.351407397526832144e+00 -6.499533063451823356e-01 -1.038503287440532885e+00 -2.358155487157218122e+00 -1.903816052107117907e-01 1.084187623986021254e-01 -9.517103323767542311e-02 -4.822087508484916851e-01 5.224531927311064639e-01 3.499011549579955638e-01 -1.418519436894475572e+00 -1.613946608716652298e+00 -1.740485610918686143e-01 -1.942574560277283424e-01 9.965136215795956931e-02 -7.693729185147859528e-01 -1.246934172251777495e+00 1.440611731214659574e+00 -1.611292534528954823e+00 1.053628218711727849e+00 1.627866784557503221e+00 -1.532890390409388792e-01 1.608721947261204432e+00 -5.204320154841937107e-01 -2.915025239522116632e-02 1.722226317650153549e+00 -1.657909739272579897e+00 1.255797581418151676e+00 6.280212052460639738e-01 1.736808220004111725e+00 8.512759010447177310e-01 3.756654195157831388e-01 1.707507343311690962e+00 -1.094029324036669637e+00 -4.090324605047388484e-01 8.822538099992742744e-01 3.848600947998751659e-02 -8.767038933455881256e-02 1.291605130457694095e+00 7.290681794464423104e-01 -7.510531203176321613e-01 -1.048956938154914864e+00 2.326382479238072953e+00 1.530820925842947267e+00 7.115471480131757565e-01 4.701855840866166480e-01 -3.128642815517979070e-01 5.085996457004651194e-01 3.062948553381265260e+00 7.759638528769789989e-01 -7.787761920380427416e-02 1.504728032523531489e+00 -1.531395341887740624e+00 -3.523533276916406276e-01 -2.639782272027318411e-01 -1.077756246361583903e-01 4.489894775427218931e-01 5.821267886439539518e-01 5.622627618193678511e-01 5.727023902295008684e-01 1.186664068827143620e-01 1.281120120293673059e+00 3.681005314346609825e-01 -9.823174286135309963e-01 6.139349280135501102e-02 -6.747586384336429211e-01 4.008602896830121276e-01 -4.433399524360955718e-02 -5.692941649964676776e-01 6.627852645021832245e-01 -1.298157248814322928e+00 1.140649662676716636e+00 1.255731237699915862e-02 -7.122885956189647372e-01 1.179688195412492875e-02 -4.781356822426604536e-01 2.524964303563744239e-01 -8.858577363442391439e-01 4.786506506515747494e-01 -1.243384623947653977e-01 -7.884094530836868175e-01 1.030126047017905222e+00 -1.608818865008066590e+00 1.635740621860425570e+00 -4.646464189481974705e-01 1.973449846513702088e-01 -1.092967048445682432e-01 4.134633649413824337e-03 -3.809330099589011143e-01 1.250355210093855085e+00 -1.783364580557293300e+00 6.491411144684068324e-01 -5.293405227323442208e-01 -2.232801036302920761e-01 7.533217721560037106e-02 4.286302388487139847e-01 4.514805998055362174e-02 -4.296312589155825562e-02 -7.015701249062973321e-01 2.515081222599752642e-01 -6.048483057182427736e-01 -4.088718222584944439e-01 7.758761200105637190e-01 6.645908135024916064e-01 1.915992763965320478e+00 1.227216442945700647e+00 1.093261695255312027e+00 -1.052439687406932833e+00 -1.465160345181054868e+00 5.999346756218932875e-01 9.834086571790716658e-01 7.865133849424152945e-01 3.062598462412002842e-01 3.647328097612793085e-01 4.012666829888678621e-01 2.187041762790933763e+00 3.614436985088102516e-01 -3.028795361443421125e-02 7.492652881123747222e-02 -4.665490790333907262e-02 -2.057461737762482201e+00 2.373142294774528149e-01 -7.618990432915100364e-01 -1.175926528493035583e+00 5.197099656818789104e-02 -8.372175026828042599e-01 -1.904903595454508602e+00 7.088608890239409543e-01 1.030828373416135202e+00 1.407691877890244081e+00 6.691488727678415183e-01 -1.644381620367561192e+00 7.127434949464364067e-01 -1.023204039509617136e+00 -8.205359282403816845e-01 3.277901569422764894e+00 -7.660669999671667618e-01 6.573211523776707477e-01 -3.126242475490338957e-01 -1.402004965803914649e+00 1.564859403943609895e+00 -1.249504961536698877e+00 -3.666694363521854627e-01 -3.663681994584031543e-01 -7.920391789870246946e-01 7.459498932607728783e-01 -5.238245379250914407e-02 -1.728717128048399720e+00 2.284703885682237978e-01 -7.908701477225883458e-01 1.331389715140508245e-01 6.730458060853053981e-01 2.966307687422995998e-01 3.875452899371686355e-01 1.185847882785211471e+00 1.049034625953902067e+00 5.953314656487310730e-01 2.447319003522668013e-01 1.181010544531042455e-01 -2.949540629726475904e-01 6.149920172779347327e-01 1.485671578997360409e-01 1.763027143514269479e+00 1.401167498143476964e+00 -2.383433277907375247e-01 3.154220999476345932e-01 1.042697201477724267e+00 4.138021549810414479e-01 -3.431712942654723264e-01 -2.233034860859794968e+00 2.397772835724734986e+00 2.090931261357397375e+00 5.076736620012430867e-01 1.081778797879663578e+00 5.595383554613674315e-01 1.010835878384916731e+00 -1.590608281170239058e-01 8.592481442999648777e-01 8.326061003890918855e-01 -4.608133366436557021e-01 1.621435799084178786e+00 1.273133553400753515e+00 -5.890358963813296933e-01 8.085131295250735928e-01 9.381563529524900025e-01 -1.063096194348718937e+00 -3.980041282570861427e-01 1.560723110508058120e+00 2.177289221626524940e-01 -5.616424932939584336e-01 6.477009788958538739e-01 9.820119145856316401e-01 2.810984437908523592e-01 2.617721498014393133e-01 -6.865924672549703622e-01 -2.856679689250525289e-01 9.124017926577542292e-01 -6.875143177001192818e-01 -2.372019020044160431e+00 -5.493996331899041186e-02 4.116638555372257313e-01 4.270614836374586609e-01 2.276198524368653886e-01 5.045343197507021760e-01 -3.406245380938401901e-01 1.720179968009991458e-03 6.517985533909512741e-01 4.991026730581610837e-01 2.293489031521205035e-01 -2.939638438461574244e-01 -2.438857539251038098e-01 1.730026895922848862e+00 -1.062891865754058474e+00 -5.529815658267450695e-02 1.351641177604267774e-01 -9.972453156590475043e-01 2.932301291292996326e-01 1.607631852397080341e-02 3.429842184589470544e-01 1.459936446659000908e-01 2.422627976664518679e-01 1.562876837247983763e+00 4.791636364224354239e-01 -1.137226133783089566e+00 -8.034324542530444369e-01 2.940567075648043982e-01 5.096877404140416346e-01 -4.458644748612297648e-01 9.329831683033258383e-01 -2.117435616777528118e+00 3.071234581044115508e-01 3.351845310343457007e-02 5.514320383302662165e-01 1.057124418344044213e-02 -1.107611017160921918e+00 -4.162142341125849021e-01 -1.120101062177332851e+00 -4.545465996793283114e-01 -1.238067199200182156e+00 1.203605100667962891e+00 -1.779211615233657340e-01 -7.248042191403445411e-01 -1.054703787479359001e+00 6.139489164635210383e-02 -7.356069150828247194e-01 6.421615182882793871e-01 1.419597493181632197e+00 1.863557313201465171e-01 1.521366351471488132e+00 3.482086724795362409e-01 -1.369122490275627158e+00 1.219977963284369082e-01 2.877716242997502283e-01 7.061260114374589003e-01 -9.205751723761027572e-01 8.723004540730476819e-01 6.918586676290793269e-01 -5.328310477218524133e-01 -1.397127472392345693e+00 -7.129945856073840460e-01 -5.548889978996919270e-01 1.792104030773396250e-01 -2.193039336921970950e+00 1.435587942228594205e+00 4.086458200285102427e-01 -1.594578890348904210e+00 1.151885058155001307e+00 1.162655878911205039e-02 -7.575906149168376569e-01 6.404850933060995954e-01 2.321289106426433158e+00 -7.926370556068467188e-01 -1.145677322467165915e+00 1.362521496812373334e+00 -4.955902452926831403e-01 -5.761948453474265985e-01 2.514069514412737849e+00 8.169132611718039616e-01 -7.714964267508150897e-01 1.592273135974648035e+00 -1.143436545978768981e+00 -2.239105086928563637e-01 -1.167734828230693411e+00 7.758845660865775207e-01 4.324481271177411656e-01 -6.848377547445664293e-01 3.024253618486320572e-01 2.224673648270483195e+00 -2.793322024823799987e-01 -7.992096870037440626e-01 -1.417552327598099460e+00 2.862518098785505893e-01 3.754836070032097073e-01 -1.096445175088500701e+00 -3.460142382303064146e-01 1.188355887363971908e+00 2.689657737544894345e-01 -5.020651425753384078e-01 5.614567002263759488e-01 -5.938676667618045801e-01 9.282812277248773114e-01 -9.130726973967094873e-01 1.153311780881413506e+00 -2.788961291370123385e-01 -1.600858909280502285e-01 -2.662394567953966229e-01 -7.964763638388809575e-02 2.936270584761051516e-01 -7.811470529908463023e-01 -3.568323746122550322e-01 -5.156014296997514235e-01 8.694562922271813488e-01 1.728894015619128366e+00 -8.775048733201937234e-02 -8.909786354046245194e-01 9.194482604270316495e-01 4.579636273411302749e-01 1.109641137067096439e+00 -1.073444868112315875e+00 -1.315985706531650257e+00 5.914498558460429267e-01 1.918560958941138150e-01 -1.571656284923731217e+00 -6.926399466264964166e-01 7.746387983705214086e-01 -4.208588431487738646e-01 -1.158893955671937759e+00 1.937506886280044860e+00 -5.983353278024261535e-01 -1.166053447136519150e+00 4.454561115174628938e-01 -6.088436998984092519e-01 -9.055327228971604692e-02 9.651387502943064023e-01 5.555726870828446851e-01 -3.660908616464272902e-01 1.424564788953993077e-01 -1.151844471202148501e+00 1.290189003741928797e+00 1.091965118474193641e+00 -1.710646047363368005e+00 -1.576686496358971734e+00 -3.725544431114947291e-02 -3.741520018605783426e-01 -2.332770557460859706e+00 -7.482483703221127769e-01 -3.078293949944914121e-01 3.916042228076538900e-01 1.639532854241615656e+00 -1.151555584129803966e+00 1.396009379570782583e-01 2.009857610860853738e-01 -6.410034650275973078e-01 1.012057350718505555e+00 1.343601238566780876e-01 -7.652682515675113262e-01 1.744185449003026189e-01 -1.153209801669405232e+00 -5.127302196695886910e-02 -1.697821761933546170e-01 -4.521587396457638630e-01 -1.383401683904760704e+00 1.611203168788753748e-01 -1.212966341896301703e+00 4.450564658941811857e-01 -5.599586018834927792e-01 -1.374937519019091337e+00 -1.605348183062329737e+00 2.854317878769352390e-02 -9.255330247686774925e-01 7.114461700158916102e-01 6.864457554362384251e-01 -6.850870647890946463e-01 -1.415929025184291978e+00 -3.751130314707237789e-01 -1.735582036549300211e+00 -1.990094575713063918e-01 1.732329997219166640e-01 -9.054740366840170473e-01 -1.541010976558146117e+00 -4.292599028462995570e-01 3.442287018045712688e-01 4.406685395962477436e-01 3.409895322280934726e-01 -1.734481336279618313e+00 1.465716146772883643e+00 4.504515695524600738e-01 1.081897293008630578e+00 3.880823859554535793e-01 1.010802310299644624e+00 -1.578700218277712786e+00 2.359274360101409618e-01 1.132705226629736384e+00 -2.549634690963112904e-01 -1.964678288593389166e-01 3.081474384637939989e-01 -1.243194231575905695e+00 -3.171145126514907653e-01 -8.154294633248129198e-01 3.359080141453470447e-01 1.377520277329074672e+00 2.380796374096257884e-01 -2.973450529891752958e-01 -1.835628444333000653e+00 2.399457004467635990e+00 -3.752504579794874728e-01 -3.760986645206145229e-01 1.110361395994388101e+00 9.752835159975485890e-01 -5.179177738351417037e-01 1.048869564018855893e+00 -1.156237208510967340e+00 -1.096141522672917867e+00 -5.408121037788911067e-01 1.758653436794040514e+00 3.924821884993179300e-01 -1.878971410155179989e+00 -1.274762741683562073e+00 8.430884782640630792e-01 7.880264053511688571e-01 2.362481573452785144e-01 6.748585676871481365e-01 1.095809729521251413e-01 5.557444432863307693e-01 -7.668307661562752398e-02 7.297755176510343222e-01 -1.328333606256295374e+00 4.184071918294566261e-01 -8.679373483815174817e-01 -1.198472341520381568e-01 -1.623939705402856148e+00 2.877303643278710799e-01 1.038005836399205961e+00 -7.220681182227274286e-01 7.750254504708233849e-01 -1.450380859250343768e+00 3.958733228013663341e-01 -3.464571588877383146e-01 -2.055528584816191717e+00 -1.272650736248438941e+00 -2.680781132879772044e-01 -1.823290149669166416e-01 2.150475554666428479e+00 -3.440876243571919790e-01 6.007679967298139578e-01 2.768232639557126062e-01 -4.629202644666629424e-02 4.202630099871470515e-01 6.410263203994256420e-01 6.931511804947257938e-01 -2.520809590939820932e-01 3.311192219706713402e-01 1.719990837983135901e+00 1.011066726803278470e+00 -6.824967054141696243e-01 7.015450496966214866e-02 7.270703051050171339e-01 6.422127797498295987e-01 -1.746496284506882546e+00 -1.117320687603209128e+00 -1.076413932197951562e+00 -1.445674534919068055e-01 5.295415490542761949e-01 -3.061991543879939992e-01 2.290760112290227135e-01 1.272916574470378759e+00 1.016224670934998908e+00 -4.234112396448798110e-01 1.060385919839322177e+00 -7.244795966164595535e-01 -1.215553145044480754e+00 -3.583863994654142293e-01 1.180354320889277359e-01 1.122683147265406856e+00 -9.518275788664074533e-01 5.213292400299675000e-01 -2.260214521852725589e-01 -6.934317383718356931e-01 1.093968001900410325e+00 -2.393203263139433989e+00 2.248899900576772082e-01 -8.697443336286702076e-01 1.022940720658275238e+00 1.171634645945528241e+00 -1.444767589274343234e+00 4.296851397710612086e-01 -1.075222924500535138e+00 -5.454220635172683102e-02 1.001944610484971632e+00 -6.635807475918767961e-01 9.985278408076089240e-01 1.336253107191680778e+00 -3.342996747569154659e-01 -1.288767999852093338e+00 8.232733801697429687e-02 3.611957899819228102e-01 2.359554967950374671e+00 7.442681064057782292e-01 -7.865141875897339041e-01 -1.058365194931320641e+00 -5.103039093339307719e-01 -3.087922448939461328e-01 -4.346485428524498040e-01 4.750915442456883908e-01 -1.661659722194267941e+00 9.328767690033682447e-01 7.368739303495206450e-01 2.100427502989070216e+00 1.109810023728544648e+00 -1.284133556893340522e+00 8.357076894888438856e-01 -9.233867017475193562e-01 4.595837022466475186e-01 -3.246674866260124137e-01 -5.080200975670645658e-01 -1.523310098664731049e-01 -1.250384324039962358e+00 8.811089546966077712e-01 -1.906393814677552756e-01 -1.017052880275832072e+00 -1.983891273272437097e-02 -1.328165281107678952e+00 -7.683393859848762775e-01 1.581211403711552332e+00 -1.760899608107204362e+00 1.638714671465168582e+00 2.296194500147290540e+00 -9.593123555508471512e-01 7.409514120691400585e-01 2.429584443860353382e-01 -5.301755794853833803e-02 1.697306214075030573e+00 5.089308001998127384e-01 5.467176776481260658e-01 7.054825271547562338e-01 7.562127648065815055e-01 -3.558297164770555243e-01 -3.923971574084641478e-01 5.675770551102305994e-01 2.031453484488405792e+00 -7.131596427799127835e-02 1.057141068035535314e+00 -8.074727569892954371e-01 -1.031318095667383972e+00 2.538440713509637625e-01 1.119869420531697801e-01 -1.062245086463972976e+00 -4.582519645658454932e-01 1.080332969953176958e+00 -3.898197429015736511e-03 3.150264746824221196e-01 -9.313498858382578405e-01 -3.475289417233373146e-01 2.528826729914296578e+00 -9.881042554678787226e-01 -1.377336714194159262e+00 3.325449955777919908e-01 -1.451434022332871665e+00 -1.388524752304476639e-01 2.154121810962333683e+00 -3.115999315197932051e-01 -3.192027766449544446e-01 -1.697315038027663592e+00 -7.835917698781578178e-01 -3.785123726138179406e-02 -1.863301358684750886e+00 1.547504829228495193e+00 -4.432792219059313726e-02 1.347630660047201445e+00 3.028673894254420573e-01 -1.058140167555470912e+00 4.023261487910663736e-01 -1.077921471638703554e+00 -2.399461088361646011e-01 -8.180987800109771335e-01 -2.758560569437657622e-02 2.304274170331412352e-01 -1.837910803245783042e-01 5.407881200776480934e-01 -7.924088225573250321e-01 5.606759631115269815e-02 5.389276409843721805e-01 -1.287607616459939930e+00 -1.355456868676641502e+00 3.516709967449383467e-01 1.579902341602281490e+00 6.427502166446855680e-01 -1.583404467237325142e-01 -5.980960521257101536e-01 2.839114128521546543e-01 4.489687265479288536e-01 5.938495704085550164e-01 1.484916817559893909e+00 8.713840618960588813e-01 -8.149109855176249750e-01 -1.376945272927791120e+00 -2.794474390805204989e-01 1.407431339517458690e+00 1.653261606589974786e+00 1.322955060214935641e-01 3.249111438175318334e-01 7.912926872116873289e-01 -1.133024479989820810e+00 -1.686228020165196684e+00 6.833072100301539331e-01 -1.145463499327114443e+00 7.319698727715127917e-02 8.849477741410178844e-01 -7.664855394959850798e-01 1.487694266802937149e+00 3.269984952913262966e-01 -1.330657014127266446e+00 7.224560643279174244e-01 2.454236216805875337e+00 2.095556682333461485e+00 1.487678432762617575e+00 -6.812598657254123058e-01 -1.254933060053485538e-01 1.210826795076909435e-01 -1.186267078752351267e+00 7.573162747198846079e-01 2.257887626079911669e+00 4.471559995850852842e-01 -1.451500431101856448e+00 -1.311969129856713323e+00 1.209122938789147339e+00 1.232178677362005814e+00 -4.361912189217971303e-01 -2.243750234204986704e-01 -1.239977996030697138e+00 6.637487415567773219e-01 3.824668259635661260e-01 -1.610713372880570704e+00 6.149073583360735729e-01 5.317869742825381829e-02 -1.371604594689092294e-01 -7.990754466583182003e-01 -5.984678284099791412e-01 1.222888422438777933e+00 1.015073179676117265e-01 1.369117045892408235e+00 -1.574047253758193987e+00 -3.883399695768992577e-01 -5.036219248328034359e-01 1.859188879934789429e-02 1.041823246052156371e+00 3.469586309878129604e-02 -1.275162047007674104e+00 -1.303568928139487770e+00 -1.038499656090393852e+00 3.198014343109329971e-01 -1.541056350825589893e+00 -2.711373818191887275e-01 -1.041881850390896869e+00 -3.897666931777078042e-02 -1.072633680802123068e+00 7.276420863471381173e-01 -1.855382038251033539e+00 3.005490001000128419e-01 -1.975289410018937319e+00 1.028561773969425719e+00 1.536007169888942148e+00 5.109165070445992329e-01 -1.598376766405857685e+00 7.668289297254813871e-04 -8.311895531596686926e-01 5.323517876120968939e-01 1.087487290427223474e+00 1.185096992222815504e-01 5.822565349029745763e-01 -2.045327357352254294e-01 -1.390890046951890557e+00 8.037344535420017921e-01 -6.910670700682020051e-02 8.850482750503338991e-01 9.003498733675414922e-02 2.403117364703476477e-01 9.000873445307915333e-01 -1.108889606578873810e+00 1.678915849275492533e+00 1.421834844845364654e-01 1.482945520853634624e+00 -1.342901938461608990e+00 -2.556227942264007513e+00 5.341004351684198737e-01 1.376391347710110569e-01 -5.601623625455618427e-01 9.253731931019508750e-01 -1.608864607819352477e+00 2.663985403563490784e-01 1.419418382207352947e+00 9.542615840951910178e-01 -6.517932079089258091e-01 -2.617250022119609332e-01 1.645720870326042862e-01 1.565357795726230128e+00 5.396530493666513717e-01 5.908010069220005593e-03 6.446267136179505142e-02 3.335806926883981560e-02 8.425421244834420120e-01 -5.407835249281562895e-01 9.424287173783099103e-01 9.823038454047720858e-02 -9.035912913694010840e-01 6.453167387537089850e-01 1.193497813229386972e+00 -1.123868890222614603e+00 5.873111054236870299e-01 9.924562461851436923e-02 -2.389552319093760369e-01 -3.024177964517942296e-01 1.138921580669381539e+00 -2.871725971033551872e-01 -1.011098224215340569e+00 2.073290650382479672e-01 -2.093457696964820536e-01 -4.673869001686267038e-02 -7.211905300097345983e-02 -1.134960689106263354e+00 -1.100395871054510533e+00 -6.736779138391486565e-01 1.660063225524113673e+00 1.741759482778081070e-02 7.383093960733019268e-01 2.396745304342936533e-01 1.344832908176726738e+00 -1.246994872419516120e+00 -3.156535805650777515e-01 -1.911746415675166511e-01 -6.090220848641064721e-01 -7.011207321155858985e-01 -5.505164821246420759e-02 1.670714131514830392e+00 1.945333068647291164e+00 -6.566557005843438599e-01 -4.486510039439497444e-01 -9.739783637683577799e-01 -1.003191132276346043e+00 -1.408320911041408774e+00 1.077231896750654450e+00 -1.340808754318222551e+00 -3.552236499039860412e-02 -2.328953113295394672e+00 -8.546078791399268626e-01 -1.605066442693635353e-01 3.270365265095248053e-01 1.264197236046009420e+00 6.482254206873477864e-01 5.439168117371389055e-01 9.640892898375614806e-01 2.346174820421495610e+00 -6.751024652166355278e-01 1.813214890024205106e-01 8.869761700896092727e-01 -1.114831250862863943e+00 -1.078753619086770144e+00 -1.329655215844445459e+00 2.046072812556136156e-01 1.666452972373438923e+00 -1.613701317032055771e-01 1.679376247385432758e-02 9.583909824357943197e-02 3.246060845862904110e+00 1.536801335755744458e-01 5.234854166633367001e-01 -2.282045337597644608e-01 2.040276067498814627e-01 -1.326695685983854345e+00 2.022754809904833362e+00 5.974006825618500827e-01 1.677944064651279543e+00 8.760142744386337776e-01 7.349949842822324220e-01 -5.577326309735067822e-01 -2.161302295634239812e+00 2.958893538327165285e-01 -5.266398265290607172e-01 2.180364650697311502e-01 -1.235430331300451101e+00 -8.045014994532956321e-01 -8.449002846971018776e-01 -3.218965883539948170e-01 6.956275074688680338e-01 -1.086069559760002967e+00 -3.523466911246920796e-01 -8.130676696768318612e-01 3.209386193969208545e+00 8.771733047588997634e-01 2.904041189122310573e-01 3.579346228946939101e-01 9.221445054229538973e-01 5.948548836867496581e-01 1.638905037365854689e+00 3.162374472374205464e-02 -6.778763789404432250e-02 -7.110948191931272255e-01 -1.749976946101850839e+00 -3.099339500023391425e-01 4.805998725923058545e-01 5.269514924004209400e-01 -5.937579074984707939e-01 7.339548085577968228e-01 -5.077309765331862179e-01 -1.654701627158362109e+00 -3.185475500478519795e+00 1.860099267000255574e-01 2.454874453380242016e+00 -1.727526791110629845e-01 -3.465894678764284143e-01 -2.971932774090291773e-01 2.163469465679385362e+00 -1.040590438726476163e+00 -1.480635748486107017e+00 1.176815201646498776e+00 -8.351813910620942139e-01 8.323769079251188696e-01 -1.889363441372468255e+00 -4.788748165974409110e-01 -7.282295609665542235e-01 -5.695038152537854614e-01 9.082750652490083620e-01 4.739722051034508943e-01 -2.181191771552723591e+00 -1.643175911809234391e+00 -1.579345449276523983e+00 2.432768351658282924e-01 4.863462188327330460e-01 2.647421882860564457e-01 1.422422160801610991e+00 5.970422065688166802e-01 2.152553956405608704e-01 3.384172556779043162e-01 1.776131039062041506e+00 3.083805494182240148e-01 1.040122361261746065e+00 8.732896484500857204e-01 4.347018246338569814e-01 -6.296501621332177556e-02 -3.243530732342477241e-01 -1.330525182271376172e+00 -4.559770287537452949e-01 -6.769092589582414998e-02 -2.723761565303451371e-01 5.257993354463852409e-01 -8.748221965344944451e-01 -1.316113800046325166e-01 9.509928877996671748e-01 -1.152434558427958500e+00 -5.425571591019997530e-01 1.574186263131404973e+00 -5.185974337090381026e-01 2.785141407099566146e-01 9.171093847715111602e-01 -1.513462107369373699e+00 1.154456272939992756e+00 -6.450626977973910048e-01 -2.217475388970954420e+00 -3.044470476919999835e-01 1.062754135246406051e+00 7.680574026289952450e-01 -1.951004688323086045e+00 6.887108968153995425e-01 -3.841289790620745076e-02 6.062293042264165210e-01 -2.912205521814311693e-01 -1.139280222104273599e-01 -2.255798415124992962e-01 -1.059943349180030081e+00 -1.346882031508802591e+00 -4.829063645217209211e-01 4.568356795579543994e-01 -1.020040502504460239e-01 -2.108872965497520902e+00 1.188316444188854293e+00 -3.226262134665834891e-01 8.162577123671781176e-02 -1.525839300072284077e+00 5.118207130042482511e-01 3.376379587452534858e-01 -2.346961737173537121e-01 6.663807627288955704e-01 1.136267101392144818e+00 -2.874461481141502572e-01 -2.171260753970249147e-01 3.456295277225531204e-01 3.451000764040450530e-01 -1.108528170620364017e+00 -8.778048748704330162e-01 1.196535267117518231e+00 -2.669210620266554979e-01 1.322185157417153700e+00 8.380304280771506686e-01 1.571188645625690716e+00 -7.923249888846587430e-01 5.297135028543250579e-01 6.679461791695425754e-01 -5.477612272241504376e-01 1.357781094456257109e-01 -1.299533049815116692e-01 -7.718501846311667247e-01 -5.633066139720215304e-01 -9.895364621769605629e-01 -3.628057650294868597e-01 -9.000311129965984924e-02 -8.911366324297643748e-01 -9.056606610997000040e-01 -1.089655947031417327e+00 1.801031840847761301e-01 -2.935295063865325793e-01 1.470329697187652274e+00 -8.939352350119806889e-01 -1.772022409676155874e+00 7.613879257561295688e-01 4.888103726694378315e-01 1.099086367096960615e+00 -1.171395477347130010e+00 9.106665657660768520e-01 -5.073177737313568775e-02 9.051170666797117015e-01 -4.459127945844661989e-01 9.312981477811497211e-01 2.178922342584143079e-01 1.274507642403626198e-02 -1.282020930133459247e-01 2.349196197047626611e-01 -1.735516525750661898e-01 -2.335377332540592210e+00 -3.930740961223446739e-01 -1.078768277128004494e+00 -3.770152926215022959e-01 1.471062272343539312e-01 8.868435582799054709e-03 1.567550195493283560e+00 1.171539194829564812e+00 8.792263255898277174e-01 1.601885827076520441e-01 -3.345299803878664102e-01 1.002509804233788548e+00 -1.646651358534287679e+00 1.291880791395531469e+00 5.056118371618556484e-01 -1.349205879454421220e-01 1.931331215720217265e-01 1.639558507327200321e+00 5.673644636309659317e-01 -1.220407142186657329e-01 -2.577229220670116394e-01 3.396604690353894340e-01 -3.198243266384270117e-02 6.249756534762890281e-01 5.282086997815504947e-01 -6.810602956909426187e-01 1.168205606015494391e+00 -2.233115794196839587e+00 2.017686229427890776e+00 -1.044829110366018998e+00 -1.484128420193916997e-01 -1.068183423784199615e+00 1.028405880817553797e+00 -9.206604503623662117e-01 9.545569360047739815e-02 7.305069835693688007e-02 -1.031515397790589983e+00 6.151802466344066245e-01 -7.326144823039196785e-01 8.722456910476146241e-01 -3.194560838053218110e-01 1.693819929792955037e+00 -9.666078821467775917e-02 1.503872049055942517e+00 -1.706980349335125213e+00 4.092147636441494096e-02 9.952244739718411892e-02 5.242752877057340610e-01 -1.414442630961407321e+00 -1.324861871300092586e+00 -1.669168256442839171e+00 1.499265750181341561e+00 7.323540611523853272e-01 1.090133189618954113e+00 4.108377460224945654e-01 -4.406293627056885320e-01 -9.835688257673870505e-03 1.171139978591516861e+00 2.326322266450546739e+00 1.392067120525398161e-01 -6.519210206163298382e-01 -3.430925892747882511e+00 2.515610164735179177e-01 7.005982229779499082e-02 1.791995719028936507e-01 6.353992374208742300e-01 -7.917806067213757348e-01 5.096613889993980573e-01 -3.534184397666229917e-03 -2.268842125924140085e-01 -5.197995911406083636e-01 -1.084712692676560210e-02 -1.482020246473205738e-01 1.258355592610090001e+00 -5.532337374583489176e-01 1.710444352084418418e-01 -8.872746088307650325e-01 -1.131271842259310989e-01 -1.904502989946982305e+00 3.364452781598757380e-01 -1.857539614053828503e+00 1.670828001451548861e+00 9.604900735947929924e-01 -1.203647591333244060e+00 -9.978666667720998973e-01 1.026653215032683475e+00 -1.297376043724672412e+00 -2.516596167721988908e-01 7.739120701174846406e-01 7.042747590247326883e-01 -9.928836546117340012e-01 -8.087639725115479683e-01 2.785984762290352745e-01 -4.888358268603624213e-01 2.675812986318470421e-01 1.904296444365700947e-01 4.815857178312873410e-01 2.490658433320702136e-01 1.792580192025638341e+00 8.958339691439367591e-01 -4.236795740125849918e-01 -1.101991856198073494e+00 4.027904366221729537e-01 -1.146707037964894260e+00 -3.025866487045400163e-02 -4.207356466933258043e-01 5.875949776008581038e-01 -5.710297388398650753e-01 -2.128304920183364812e-01 -1.291259222458732925e+00 1.757047716891909417e+00 -1.940215824785014587e-01 1.412567303477946234e+00 1.493118177329284257e-01 9.689576520546759886e-01 7.649678200250189519e-01 -7.819872715399047713e-01 1.231015555514403635e-02 2.334244951776911214e-01 -4.170874655272180931e-01 -4.022502994169299129e-01 -1.539623815845026611e+00 -3.120564402095716422e-02 -7.061334471336117025e-01 1.350585224919932825e+00 -1.660713804313603825e+00 2.902739276598101936e-01 -9.408942115005871631e-01 -1.182923216631381669e+00 1.202969326909049119e+00 6.790613382119153885e-01 -4.900022306118096416e-01 8.442367185119917794e-01 3.879444235624748827e-01 9.382528520213759826e-01 -6.347968942568976702e-01 1.926734626948709339e+00 -3.750106261837540811e-01 5.554558955422957967e-01 -2.536258923953751410e+00 -7.569048965275684271e-01 -2.426927625995337401e+00 9.834307289486809989e-02 -7.087812757637730610e-02 -1.097512407334148232e+00 -2.035271077624780212e+00 1.928372118941133473e-01 9.041441093976783083e-01 -4.735035526639672088e-01 1.503070983836025110e-01 7.573106645216368671e-01 -1.751509512055962947e+00 -1.243987946580513038e+00 -9.589138811453400413e-01 -4.059435160004525311e-01 9.091121682391384295e-01 -5.217052983146517331e-01 -8.294282379187695176e-01 9.073673142313937179e-01 1.872120938096703269e-01 -1.239456492801473964e+00 4.383455597183533725e-01 7.317064346481108039e-01 -2.280597231089769306e-01 -2.190094721310536396e+00 3.613289456754883999e-01 1.154389213875740006e-01 -9.123835704673840530e-01 8.144682183535353337e-01 -1.000049347659910381e+00 1.736516971265867071e-01 1.348947483706005368e+00 -1.114426597048443268e+00 1.500484559965449716e+00 -2.644604910189037872e-01 -4.524475597773061075e-01 -6.578498905022738263e-01 4.161451962537404681e-01 2.006941010652960600e+00 -1.182321475899423158e+00 -6.661273186471806662e-01 -2.909098656830032326e+00 2.834233083773240458e-01 -5.300362020452549228e-01 -1.272375389261166390e-01 3.924379555543273945e-02 -7.241642813022786118e-01 1.007871010672390377e-01 3.488449736177983151e-01 -4.925836825698692301e-01 -1.172511236259710654e-01 -6.458108622488070161e-01 -9.009269470450629314e-01 2.326148660916542432e-01 2.349813120264061805e-01 -2.533345372259187545e-01 -1.551558828795087441e+00 -4.857735644869755620e-01 5.169823149480347046e-01 -1.376696902907650344e+00 -6.675427104454910721e-01 8.189367974145945750e-01 -1.020671014783759878e+00 -6.624341737501937555e-01 6.067748053733955649e-01 1.561585175067575493e-01 -5.194297739163764582e-01 -1.016165844110487881e-01 -9.919686772854584556e-01 9.765352269758258152e-02 4.979772666082224464e-01 -1.035287773850257942e+00 1.660308207043944329e+00 2.387917835220116913e-01 -2.570040093433819117e-01 -1.055309885063224096e+00 6.986991453920482487e-01 2.150141786072949479e+00 1.300989188942499153e+00 -5.917485197491915150e-01 -1.523351687459966741e-01 -5.327621472140224856e-01 1.550628841300829563e+00 2.948599389644321334e-01 -1.437579265377565196e+00 4.469460403583546126e-01 1.080593192074977171e+00 7.337645807033092993e-01 -4.617970394659602906e-01 -2.096934884403226507e-01 -3.100657604795039601e-01 4.166603559132112111e-01 -3.511737717124329694e-01 -2.718110862231549185e-01 -5.561181258849104969e-01 -1.625562049409035315e-01 1.428335865220968559e+00 -1.164621500195494486e+00 1.295137978819916658e+00 1.716725647717924907e+00 -7.425332185463792145e-01 8.742133399280422879e-01 -9.159220641956745956e-02 1.542348725312128410e+00 -1.288993595753451515e-01 -2.006966811169738740e+00 6.872785097604399152e-01 -4.582375325611861006e-01 -1.638276434683597405e+00 -1.051129232235979316e+00 -1.811945065062626758e-01 -1.251425340652797535e+00 1.361507221871967842e-02 8.029196200473356360e-01 1.124628341751204408e+00 2.028282580173824012e+00 7.473869188714030720e-01 -3.252247351488196436e+00 5.910418638908053746e-01 -2.698586127409264290e-01 2.739145637942175804e-01 7.097978054002473947e-01 -1.672294034960957188e+00 8.606172287603941484e-01 1.466347473785737376e+00 -6.509304905726733814e-01 -4.304545320953003795e-01 -2.154501368315508092e+00 -2.138062268214728501e-01 4.622816107261494556e-02 1.910633193855179046e+00 -5.830619332582027692e-01 -8.457497962839009009e-01 7.305004432616788446e-01 7.508643417815621390e-01 1.977286336580716952e-01 -2.249165408341327888e-01 6.102838207917955504e-01 3.234898593685826551e-01 -8.285164876378368071e-01 -1.349540372997370397e-01 -5.382675485402165227e-01 6.202898894101516181e-01 1.715712037036677337e-02 7.681424204630975527e-01 1.773430262937735868e+00 -5.283012121954301366e-01 4.597426969002805230e-01 2.375110801461401411e-01 6.452387103005208235e-01 -1.565458148961015095e+00 -1.691951458217429427e-01 1.217577214790747320e+00 2.843105568263727401e-01 -7.834777552815592738e-01 1.256813820069981436e+00 -1.931953400371030916e-01 -1.199724151017481422e+00 3.925431914358873953e-01 -7.045258517043554436e-01 1.933689081827955958e+00 -3.690985641950830787e-01 2.423975663346804144e+00 -2.562631455237363576e-01 8.051519606056048994e-01 -1.677593576757099969e+00 -2.240675149137506761e+00 -1.738434753410001976e+00 1.269730242023714650e+00 -7.151447114545254058e-01 4.519429615715744308e-01 -1.416873346147351775e-01 -9.634509214796196375e-01 -1.093334224087032409e-02 -8.315912977755147706e-01 -1.177415531423641415e+00 -1.176936651268583045e+00 -8.596323842472741728e-01 -6.223640675142827483e-01 4.387261776756304354e-01 1.329856192032679907e+00 -1.111494876527246323e+00 -1.406752514223226225e-01 -1.431011432385525861e+00 5.175470677929453478e-01 -3.452441608713043286e-01 8.139057979077051197e-01 -3.970972625299214465e-01 7.928816725408340815e-01 1.266254728929525397e+00 -1.563183851222279985e+00 6.357898871601923574e-01 -2.235714348864138723e-01 -1.232972255822747387e+00 -1.316109260980179441e+00 -1.141029859298557270e+00 4.366337431688112058e-01 -1.185341970149736829e-01 -3.982924859134074902e-01 -1.196868334276041668e-01 -1.200877661384158301e+00 -9.099218014587651115e-01 2.816645452399256788e-01 7.347096294032611219e-01 -8.953248981116845862e-01 -6.040007119487899034e-01 3.059051181940481909e-02 4.083133030067349067e-01 -7.817104533376303399e-01 -1.607490977676642396e+00 2.037944113027245763e+00 -1.553868083135471201e+00 4.382232672063244849e-01 4.060970912920964793e-01 -6.133212674052387348e-01 -3.802886124501085319e-01 -8.609478709797508955e-01 -1.388789327501548820e+00 4.224630613918130551e-01 1.621600563129970585e+00 5.643156160232886132e-01 1.568703780354963884e-01 -7.233263697811613824e-01 1.239045053840613475e+00 -1.555514136398568503e+00 4.923802777293898592e-01 3.511442461907403612e-01 -7.783456620715282215e-01 -2.173730164021542635e-02 -5.281512305044284705e-01 -4.750269035685174557e-01 4.602328490493998170e-01 2.051329151055208744e+00 1.781830799104979629e-02 -5.087964468340221424e-01 -8.118825151874864421e-01 -4.624315709686849241e-02 1.732852389513551278e-02 -9.728234753898487019e-01 -2.338853087970572120e-01 2.690600957831157380e-02 1.067736884614921777e+00 4.969842939991797603e-01 -9.801479815440129750e-02 1.981168995313973002e-01 1.531103005407763895e+00 -9.845122448109143720e-01 8.057644358808475626e-01 1.920401733030853708e-01 -6.597099679544156103e-01 -5.152376902419225635e-01 -8.620764429712892696e-01 3.907244146661290607e-01 1.235656828913959428e-02 9.922021392084299229e-01 -3.823955923403191681e-01 -7.163369560718443330e-01 2.279117474386055164e+00 -2.912243266150688070e-02 -1.382587269025203680e+00 -4.729909877987448774e-01 9.087940007021434452e-01 1.622130746319257133e+00 -2.199436010940127306e-01 -1.150966866164876423e+00 -1.674129261785606948e+00 2.438904770827347301e-01 -5.666533273209134469e-01 7.875537148781208696e-02 -3.532482180105137037e-01 -1.468634093583267353e+00 -1.463626485023003854e+00 1.655950793491344775e-01 -9.731694457548309418e-02 1.002828903976071384e+00 -4.314954190166248593e-01 -1.214962641276760236e+00 2.597314274983356097e-01 8.035457514394194201e-01 -8.172479551063883685e-01 1.550217624639684266e-01 -2.998771731733266277e-01 1.883986597002968999e+00 -1.366312611816907774e+00 -1.537552358010995324e+00 -4.007468984299616954e-02 -1.357669432414612798e+00 -1.016636598456073459e+00 4.076998349098958085e-01 -1.352837438202328713e+00 1.115318481132665657e-01 -1.061980222425103593e+00 -1.069696743329215938e+00 3.481513147427842125e-01 4.281658743801984857e-01 -1.561446065583109943e+00 -5.330728244689618700e-01 -8.046533499533499445e-03 -1.714520863720758459e-01 3.765563560130254506e-01 -5.941281595499638968e-01 1.049238689648183953e-01 -2.278580054608800864e-01 -3.687403753966358444e-01 4.176152057131122253e-01 7.981064532594858152e-01 1.265725390201611456e+00 -7.828775484875141188e-01 -1.394610415665946401e-01 -5.229498322241589170e-01 -2.239903112759611958e-01 1.306689728712060239e+00 1.474801556631712973e+00 3.665823635130983638e-01 -1.230015552973621196e+00 3.075158833799606084e-01 -3.798983044746753746e-01 -1.510356149004914161e-01 1.943125204759529323e-01 4.101361408704851663e-01 1.547417510540895380e+00 1.104012742708741168e+00 -9.561694405532507046e-01 -5.973160465958461396e-01 -1.737171164263657142e+00 1.212883204531813197e+00 -2.578812608081038960e+00 -8.481970062369688090e-01 5.748051210616546003e-01 -7.198823003741002813e-01 1.135877234310756823e+00 -8.225655934314453077e-01 -6.783573230139391952e-02 -9.993158281088648787e-01 -9.075099496267378107e-01 1.014272552903458413e+00 -5.487146439433657208e-02 7.896073915812660271e-01 6.163025849665970668e-01 -7.850267515477907798e-01 6.457749079465564535e-01 -3.691724826358342426e-01 5.736636258839793445e-01 1.630997601908661165e+00 6.930623909167263896e-01 -2.425815838770911670e-01 9.176665253116877974e-02 7.337340198278911041e-01 3.858883008759202982e-01 -6.824906774980024071e-01 -9.131033695445027742e-01 -8.829259033848230187e-01 1.185243815227476460e+00 -1.369041828929405735e+00 6.344239437544139104e-01 -8.794157179485613263e-01 1.729604082073190469e-02 2.562525852708879559e-01 3.782789630375971157e-01 -4.954519078489812989e-01 -1.560805751199103586e+00 8.642301533702315686e-01 -3.208962378622822187e-01 3.925884683773963602e-01 4.352402884859675192e-01 -1.216898490976547453e+00 -3.763661076927609650e-01 3.672849941562766896e-01 5.574007171505633851e-01 -2.439724599873525968e+00 3.136002353995426817e-01 -3.556027981073343613e-01 7.173150404851056372e-01 1.098257794091170414e+00 -4.415836989421339509e-01 -1.772440829388643724e-01 9.825208584988680549e-01 1.316566369273606263e+00 4.852877633989056139e-01 -5.233362032800300545e-01 -7.535677908498720212e-01 4.890227816732678479e-01 7.554490669800725255e-01 -9.345980117053603875e-01 8.729065485980289640e-01 -7.146970030387099770e-01 -2.808996122997960976e-01 -2.775683612928067090e-01 -1.225088639985600247e+00 5.999235528046819033e-01 -1.023624498268596028e+00 -4.864435638169133380e-01 5.854335210176264681e-01 -4.647518028094407283e-01 1.441289974554553099e+00 -9.056113560352979652e-01 -1.666333936945201266e+00 1.538030752912980859e+00 -7.852570401066788497e-01 7.645882797440477219e-02 1.542745221589253646e+00 -4.665605656791103617e-01 -4.278562392429234862e-01 8.980356829181979084e-01 -7.053247483025899545e-01 1.157727329808899475e+00 -2.517631645815593178e+00 -9.522658928193739047e-01 -1.798322327553269151e+00 -3.207377151770984258e-01 1.385868779778119286e+00 3.858200004009099127e-01 7.020959354135568597e-01 9.500386296002384379e-01 7.062909669946184632e-01 7.621507107165206296e-01 6.357578262366688771e-01 -5.068759460466560479e-02 -2.831519273202967590e-01 -1.270498798603356683e+00 6.809133526948953907e-01 2.420717862832989231e-01 7.195081422678456518e-01 6.000259497443278800e-01 7.694680842673997656e-01 1.603563083078686224e+00 -8.356138453019930079e-01 3.542644870701787130e-01 2.010201683696350994e-01 -4.226793943540065324e-01 9.786759390654157231e-01 7.390572040233371887e-01 1.998380494100831184e+00 -2.583349508713821852e+00 9.307072381630461244e-01 1.371872208680661176e+00 1.988722562735228738e+00 3.321106489721457611e-01 1.100332657108874734e+00 1.378025208249619604e+00 -2.363433261231445703e-01 -7.630896278061969351e-01 -3.231779393811176959e+00 2.069938609341339220e+00 -6.876006929718505578e-01 1.484881190524957040e+00 -1.696954823568972426e-01 -9.813134877561791296e-04 2.115360216275676830e+00 -1.058329540228772014e+00 5.140222121872992656e-01 -3.187624298176800486e-01 1.538174565849460329e+00 3.175787910920951362e-01 -9.060594787630831259e-01 1.085395496050653996e+00 2.865387865308862692e-01 -9.125431377847160741e-01 1.013171705709173143e+00 -5.917057155166167703e-01 -1.327966324760755601e+00 -1.751134805421308838e-01 6.213195043645045601e-01 1.447107554071443536e+00 -7.573978082936456691e-01 -3.094894841072057257e-01 3.856023711710440116e-01 -1.320913988278846984e+00 1.339394774413469602e-01 8.377331636309853780e-01 9.522087727001546931e-01 -7.270283658307715724e-01 1.060231133382953717e+00 -9.224472607624740750e-01 6.852433293699261574e-01 2.014508202206008569e+00 -1.338559248884204633e+00 -1.513098038968433909e-02 -8.064794042322130929e-01 1.209017421246439516e+00 2.086912184398213577e-01 2.270666922508732255e-01 -1.560082711050351012e+00 1.259636676015310597e+00 3.991192630139834829e-01 -1.059776213307482839e+00 9.883418685410969573e-01 8.015047149850279551e-01 8.191019566116053419e-01 -1.203709049521210384e+00 4.328538065901188503e-01 -6.359664151817721045e-01 9.806057719573093578e-01 7.602273083543819032e-01 -1.061316366044733117e+00 9.524079976801888003e-01 1.206818373393815508e-01 5.061828314599465806e-01 -1.301005013664693566e+00 8.015877072226778033e-01 4.110864902957199474e-02 3.912223881377657198e-01 1.797631528966910475e+00 -2.125782088920745494e+00 3.007480384497707160e-01 1.018742713350022422e+00 -4.124891784966749908e-01 9.593941754461239313e-01 -2.179257410400919692e+00 1.197954395174231745e+00 1.118837721794842643e+00 -2.094728229402823272e-01 1.177229721823322084e+00 -1.080269811426409765e+00 -6.881161969346467622e-01 -1.470871128295502261e+00 1.061052851491828264e+00 3.336340659397205033e-02 3.551196377811725174e-02 3.251431559851720721e-01 5.408552172605975983e-01 8.558069260780593046e-02 1.953897779260673317e+00 -3.492996291212019933e-01 -3.281288563718455509e-02 -4.530497931172694503e-02 -1.293616777545672836e+00 2.815082937681854802e-01 9.294822105115191357e-02 -1.453997730181062042e+00 7.809419861418327447e-01 9.250605485635939873e-01 -1.279223372143645454e+00 1.795843403109127712e+00 5.293380263264743091e-01 -2.189069930357694371e-01 2.060465880625357918e-02 7.137569067564152325e-01 -1.091821230706122164e-01 -3.879667422506508090e-01 8.421991302009785851e-01 -9.323452808379057988e-01 -4.228593226744155054e-01 9.270671510601219412e-01 -4.849460986177417388e-01 -4.402141795168155181e-01 -3.968900454795376564e-01 -7.773328172289130089e-01 1.926202149076010062e-01 1.666871084212343312e+00 -1.817405772326350089e-01 1.828564554880124093e-01 -1.381890550369391235e+00 2.583735759021508760e-01 1.536223574077637100e+00 7.053087145620153819e-01 -1.068025231517294893e+00 -7.789922291694876266e-01 -4.212992964182769584e-01 6.344604777347201408e-01 1.178062987423064811e+00 2.302604911664118514e+00 -1.085945973096858586e+00 -1.460159119118760840e+00 -1.982734671258288284e+00 1.492484098866338815e+00 -2.412304572574871298e+00 -7.941678023524563201e-01 5.070253250841518650e-02 1.715909810188541273e+00 1.241628441974952812e+00 -1.396784273134961951e-01 9.892250509558755400e-01 -1.237519011021143589e+00 9.383489402542829483e-01 -7.864959721570573548e-01 4.380658770113555756e-01 -5.573873579352278673e-01 1.564199833198190337e+00 -4.760236499043701275e-01 1.655206959688501511e+00 -7.571872496954196174e-01 1.176886612654906017e+00 1.167470859548020101e+00 1.483356868718043453e-01 6.886856774232970324e-02 5.646358834975112595e-01 5.832952740735197761e-01 9.456205268067721104e-01 3.914749250399834901e-01 9.548358835807919665e-01 -9.404889286205502241e-01 -2.240212327122910740e-01 3.155476885566008693e-01 4.357581061869717498e-01 -1.002562225213407876e+00 5.909776186132660314e-01 -1.074049026780882654e+00 -8.143022239711154020e-01 -8.834038687636007747e-01 -4.098007979356073083e-01 -1.539928369020566179e-01 -1.473197471336134545e-01 -9.664090179944315739e-01 -3.113759055681935561e-01 1.499739063307167219e-01 -3.880409693082682021e-01 6.498469969151658976e-01 1.309218044123871660e+00 -5.813682900798944342e-01 1.206249387348411473e+00 7.939505897046049698e-01 2.124501178076799945e+00 -3.348893921267673823e-01 -6.724581701918762588e-01 -3.801039332584880276e-02 1.176446932204996632e+00 9.586269727913524497e-01 -9.737414500992070954e-01 1.964208359247701652e-01 9.809687561862581173e-01 1.501461835205975204e+00 1.667658328991911132e-01 7.045429780590912738e-01 -1.818380230557036237e-01 -1.472319426824808986e+00 5.849478476857856712e-01 -1.731975100157529424e+00 -1.112263141076660133e+00 6.274387412375112549e-02 1.003359712644504714e-01 -1.310285121112762630e+00 1.568156252243979809e+00 2.857581761506669538e-01 9.120045244381110860e-01 -7.702326477895397872e-02 -1.671266921244019335e-02 -2.324341388929826724e-01 2.902144056563578101e-01 -2.286808694299593547e-01 -1.150664749575881357e-01 1.194735983563060128e-01 -5.536661188439880865e-01 3.704109996685039236e-02 2.724443441711794645e-01 -9.569577746854200928e-01 -2.511379296147389528e+00 -1.802588614785880505e-01 -5.197988708305659733e-01 7.864472448754457057e-01 -1.516079105250104364e+00 4.472644549432759353e-01 6.932990713731833343e-02 1.329202459110100820e+00 -5.025240354353991412e-01 -1.373493182490370668e+00 5.492603412057546208e-01 4.994223821556338927e-01 -1.215315510418965683e+00 2.340127287564245928e-01 -6.531413483342033421e-01 8.643051210700865017e-01 -8.564305507022260677e-01 1.107601655309541133e+00 1.165823527384377112e+00 -3.208569256192598806e-01 9.879790357047929517e-01 -5.227424460822642782e-01 -8.548081253255027656e-01 -1.930763691821378636e+00 -1.583058781796268910e+00 -6.000680633096928673e-01 -2.112290820847416706e-01 -1.172145253319124780e+00 -1.053473348851394098e+00 -6.785358389529052570e-01 -1.041715664282101550e-02 -1.104884496575040620e+00 -3.366779518500221946e-01 2.476839869247360770e+00 3.374286508652666883e-01 1.110467793067105635e+00 -1.491598002084622232e+00 -3.572803316152062814e-01 -9.856602437961956564e-01 -1.511338732301997778e-01 -5.020158584519335276e-01 -2.022047417349567000e-01 1.380571038445098431e+00 1.711973272559599302e+00 -3.742929638416224725e-01 1.461306259468732327e-02 1.196518402803573577e+00 4.264713460936882528e-01 -6.054584570965831913e-01 8.227401799892274381e-01 -3.678494938382715351e-01 -1.543470089046968363e+00 -1.333395435189271561e-01 1.807237489734328406e+00 1.062029445485926704e+00 -3.712078383630407208e-01 -6.187958703478151357e-01 -3.731611950269930200e-01 6.605376200269726938e-01 1.797056064564390487e+00 -5.587702163246515141e-01 -1.000137562671532532e-01 1.157172269136840514e-01 3.900337183643032835e-01 -1.392191675365133663e-01 8.170529420527404552e-02 1.084016122810813609e+00 -4.951597303559360924e-02 -1.098661372568387612e-01 4.701877432149601521e-01 -1.060868196177959577e+00 -1.323322581012149612e+00 6.284549494130616809e-01 7.249910471497241771e-01 7.349841435487188823e-01 4.234805015776323955e-01 -2.939516295975898030e-01 1.700365972697369110e-01 -1.383655416792585746e-01 -3.559094681174471697e-01 6.284205730912127974e-01 7.108236361337855191e-01 -3.451161551648520009e-01 1.505962107923188020e-01 -9.859258866065091498e-01 2.273202884541462854e-01 -7.055342867369223114e-01 3.214747450416219898e-01 -1.874668268222488665e+00 -1.093651077642316727e+00 -9.194900964737302562e-01 1.286174137297470210e+00 4.374522514399931117e-01 2.974874627032271512e-02 1.097360743845613995e-01 -8.950643165302719917e-02 -1.408086586828738884e+00 -2.307566268534563925e+00 3.840741283249743954e-01 1.861420358672931097e-01 2.072837845786057176e-01 -2.086119196613001603e-01 2.232456495569998811e+00 -1.608729779137413995e+00 -9.944138892679527109e-01 -8.129714555709223467e-02 -1.428371964724218124e+00 -1.083410611481363972e+00 -8.591990442184006538e-01 1.150564337077180754e+00 -1.068523335119177409e+00 3.412409023044481460e-01 2.756171095198512236e-02 1.140400602885181192e+00 1.432661410199988161e+00 3.613212697521182015e-01 -2.200705242738159872e-01 8.734049732370186003e-02 -1.190999842202636327e-01 -1.325400827441617801e+00 1.101028319460775284e+00 -6.559939064520998731e-01 2.910246529208371680e+00 -1.161360177150439210e-01 -1.501360410835516523e+00 1.068720827483670144e-01 -4.885597734355062172e-01 1.620881153936792607e-01 -1.305172198933202132e-01 -7.031840179127485380e-01 1.286741739814499796e-01 7.901638161229736224e-02 4.207556701575758673e-01 6.583636249630336890e-02 2.464194655609709628e+00 -1.602654555159020555e+00 -2.627581897213660533e-01 -8.643103830919753039e-02 -6.661716122416696528e-01 -8.311101129653641895e-01 -5.601195578872171232e-01 6.679930277032142261e-01 -8.549081184640665576e-01 1.133052043200241110e+00 -8.003833236314360500e-01 1.938930974026436438e+00 -2.668682526249802400e+00 6.204176180163831766e-01 -1.363212615199762112e+00 1.941372214380751915e+00 8.537993694473661188e-01 -6.053551088120925350e-01 1.426804606307125356e+00 -1.488869727529769094e+00 2.107805862441335165e+00 8.379943527467111908e-01 1.738935416108120746e+00 3.505593384532692397e-02 -1.056329448911207392e+00 -1.279033183316848232e+00 1.405607004003761373e+00 9.744926433107369279e-01 1.011324967659323004e+00 1.864428799068895914e+00 2.068290266849284187e+00 -1.449240356847603550e+00 -2.711117642033937791e+00 -1.453059371619287721e-01 -1.221009948148299218e+00 -8.646439088504207504e-01 5.091186745941241876e-01 -5.519043747631544594e-01 -1.412859283974079005e+00 -1.143332022047476082e+00 -2.826074414900915377e-01 -6.071025201675996907e-01 -6.190068500224829018e-01 -7.366487908265398898e-01 8.150230790347241516e-01 -1.833947615559832434e+00 -8.114911166163429890e-01 -6.857745874212477499e-01 -9.712198180370317235e-01 2.688411024987455544e+00 -9.845566815434694252e-01 8.460053976628009176e-01 -7.046694959711683470e-01 -1.751023986388483555e-01 -6.510641946174663408e-01 9.643153105630279665e-02 7.303806790886183675e-01 5.742394281355261976e-01 4.783558377168933839e-01 -1.182478382161929575e+00 7.971452047879212799e-02 2.610270409937667790e-01 6.107676996760311727e-01 -8.969912808799154202e-01 -2.129181326023272369e+00 -1.165154959586740313e+00 -4.001074190036614242e-01 -2.986923662335965179e-01 7.877696844549731958e-01 6.108164923363730292e-01 4.316454788402211001e-02 -1.787821482931001016e-01 1.447177550171249605e+00 9.871729344336508394e-01 2.727780786366632348e+00 7.106388779749784890e-01 -8.700719754905850145e-01 -2.621703782767291102e+00 -4.851471263383978494e-01 -1.137131073638693923e+00 -8.653601933805004087e-01 3.999706807165006039e-01 1.289516520057170990e+00 4.869211283019133640e-01 5.004320873069988407e-01 1.476769154219648827e+00 8.919803593485814766e-03 -1.596057244558064525e+00 2.391525240083363091e+00 -1.020227274890704444e-01 -2.458139656512179083e-01 -8.209251922621236819e-01 -5.229079906014933998e-01 -6.165244703594368048e-01 4.044062849635351453e-01 6.721623512868095673e-01 2.038872755397823866e+00 9.004128961934754205e-01 2.051368470187986404e+00 -1.124661674894881003e+00 8.538254115411344491e-01 3.135150369725178687e-01 9.847897245046213222e-01 1.042097657253885146e+00 5.687267662549220365e-02 6.372337922567992141e-01 9.230240687159912971e-01 1.424541077149991120e+00 -1.200648998192114014e+00 -6.318138530640045047e-01 -4.909423213642326034e-01 -8.139227120897895018e-01 -8.504356487910260665e-01 -8.431650192030801794e-01 -8.707517535455486790e-01 -8.321044357781329781e-01 -7.122759596940634319e-01 -1.057555029081582276e+00 2.373054008328033815e-01 1.463326985321226383e-02 -1.389388430831481447e+00 1.934163942905574585e-01 2.921856849127565936e-01 5.014001525727618258e-01 8.515152129418790405e-01 8.863151727626753518e-01 -6.624311340878668020e-01 -1.340709851677162057e+00 4.167215195417566798e-01 1.563201466900619563e+00 4.105378410509857301e-01 -7.818899819542453056e-01 -6.570904911234471957e-01 -7.037098727684091282e-01 4.003969954540370080e-01 4.261621273185716707e-01 1.186327407098636044e+00 -4.566108655797128657e-01 -7.848428775846619798e-01 2.269877727484702623e-01 -1.294513393747896757e+00 4.335440601385587844e-01 2.878573239087039992e-01 -4.485053773935946952e-01 -1.683903518710882785e-01 -2.213678876497428005e-01 -1.218225954374094311e+00 4.817356786202917629e-01 -1.127752141544837272e+00 6.015545509936044422e-01 1.846862223649092805e+00 5.861380874462985835e-01 -2.650247630416494027e-01 2.227495629984929337e+00 -1.649536653171170264e-01 -5.424823725800547169e-01 -1.003536247525799868e-01 -9.038515902396418999e-01 -8.598384119190932706e-01 1.559953190548376556e+00 1.826017073993075612e-01 4.830329682242904821e-01 6.277173637625330649e-01 -2.240076607287205812e-01 1.541661279763360870e+00 -1.037696518047645400e+00 1.130565751727528268e+00 3.655589759201016697e-01 2.869815802090438725e-02 -2.931910692157796983e-01 -1.007515313771221388e+00 4.958357005248443250e-01 7.389244146291138460e-01 -2.936125380379951966e-01 8.192634172104787948e-01 9.308793388515499423e-01 -3.895068577888697314e-01 4.110686844604159451e-01 -8.556765167564477359e-01 8.560723964137268993e-01 1.562659012142860071e+00 -2.871287696346988549e-01 -1.016399092014837746e-01 -1.746049876842485638e-01 4.325694135602387025e-01 -5.252560623952093888e-01 7.819554534003420043e-02 -1.694471385916776207e-01 1.250684445391682387e-01 1.221880248097228616e+00 -5.822013932991912943e-01 -2.923775449821774397e-01 1.979617298493723809e-01 7.979641259884933113e-01 -5.984403715204672514e-01 -1.925261011243476705e+00 4.674758344908474528e-01 5.032092063009133698e-01 -1.869518987547960365e-01 -4.867460856234193667e-01 1.195151636459762301e+00 2.577453013175828644e+00 2.202291210384078379e+00 1.512086721949626567e+00 1.850948355064290229e+00 -7.361384696413227902e-01 1.218642738558337602e+00 -1.461343034159515719e-01 1.692457225228245932e+00 -1.015620593425295315e+00 4.350279714921348462e-01 -1.801730821066628740e+00 3.809281500541278898e-01 8.164965450213370612e-01 -2.070665234325572979e-01 -5.746562088450424266e-01 1.172213031539007355e+00 -9.295167020236101696e-02 1.226749102358484222e+00 -1.511092571930927830e+00 6.306209412072788512e-01 -1.449872684487536256e+00 -2.099088359361757639e-01 7.020828073387022084e-01 1.527733683086351713e+00 -2.341195463412688305e-01 1.340832595900063040e-01 5.550087176566932505e-03 1.092232696421994387e+00 9.190043017856096563e-01 -6.125221892145579078e-02 1.217326411702158717e+00 -2.720104744765354798e-01 5.529389780603676252e-01 1.893321496628598277e+00 -1.584381155204056313e+00 -8.539477065341335993e-02 -2.167571985787740463e+00 -1.052809245962352591e+00 9.133241824577379431e-01 -3.210024254371463548e-01 8.992134010206914718e-01 4.217652230397229141e-01 3.610567442796452364e-01 -3.358420331594101360e-01 -2.955065026182112642e-01 -3.997009945176022705e-01 -1.300266237504766609e-01 8.490830835662214193e-01 -7.401717792344542080e-01 -9.201156919945538970e-01 3.982394118761620194e-01 2.395638532008290245e+00 3.391516548821380539e-01 2.809493329117041527e-01 -1.807223885997941260e+00 7.314629470113377385e-01 1.926840540276673286e+00 1.367285997563905564e+00 3.419391164184177323e-01 -2.571711457508116805e-01 -5.534971936784621738e-01 -1.122679629432121962e+00 -5.628065820138888897e-01 9.638533171831972779e-02 -1.229520972862448103e+00 8.767964247655218868e-01 4.765315789196575835e-01 7.849514492646130215e-01 -3.841841092407773939e-01 -1.575861601509105370e+00 5.417257608769405763e-01 -7.154047971881190016e-01 1.058609791894449925e+00 7.274156343877026254e-01 9.203649088748473428e-01 -3.372991921692242157e-01 -7.067147562116152248e-02 7.101929909741189206e-01 6.282121721441316087e-01 -6.418865436596491447e-01 1.786883126148561540e-01 -1.518861373059964048e+00 9.608491448581959471e-01 -2.579363929784478926e-01 -5.767891921346033346e-01 -1.401836979422947271e+00 8.642126579249768126e-01 -1.039606174633294966e+00 -4.148585844485606633e-01 -1.166174148937449084e+00 -2.667719874982505956e-01 1.618003157421790794e+00 1.177838310634010455e+00 -7.104460647285117947e-01 -9.209596801706222413e-01 1.158546903385820004e+00 -2.087263433272141810e+00 -3.410850706560653034e-01 2.147613986627627813e-01 6.840907640667384104e-01 1.217407620208978969e+00 -2.528621967528836903e-02 -1.221351982400201486e+00 3.728292461824398440e-01 -1.142957076392652649e+00 -1.913466387994772866e+00 -1.497487473010181924e+00 -6.477208043783082569e-01 -1.988551656418320879e-01 -1.759405107591242301e-01 1.775251205690106637e+00 2.007767890803575650e+00 -9.925539122231954448e-01 8.771435284313058300e-01 5.152630130522437568e-01 5.745734673522923108e-01 -9.397268674339498418e-01 5.289379850447176734e-01 -7.086658714922513536e-01 2.376218789819792399e+00 2.201436492474801235e-02 -1.100153204865967016e+00 -1.418197320688746155e+00 8.284440551059427671e-01 1.945596316603552534e-01 -3.653769683567141546e-02 -1.697625485839582282e-01 -2.281216138403940885e+00 3.298203971586407546e-01 -1.248029354570087346e+00 7.975870014710816358e-01 1.453672159979315093e-01 1.138068657572842479e+00 -6.203676345664271841e-01 8.723717937397638122e-01 7.179523798876447094e-01 -1.198988925147045137e+00 1.168926723780312343e-01 1.163481552441274935e+00 1.644578301471171677e+00 -8.503491033860092196e-01 1.073313995746323579e+00 -2.376668956122924392e+00 -3.975666326586046462e-01 3.414243384250621460e-01 3.328989623494955641e-01 5.034693954988155307e-01 1.271841002870336412e+00 -1.125947491619189833e+00 -1.637324037310552649e+00 -7.434241627734682334e-01 -2.288935067018181557e-02 5.857837985473240972e-01 -4.361136615575258446e-01 1.003958710247200514e+00 1.504014626132144372e-01 -1.220290771732649437e+00 -1.454473081949816671e-01 2.502466843188194012e+00 -1.322191158252889132e+00 -4.300521453983301851e-02 4.784455359161801091e-01 -9.155110332248733718e-01 1.505999671104353066e+00 1.755994932596945945e+00 -1.886592447391314709e+00 2.273057198766293308e+00 -5.664565120083356886e-01 1.413752329754748960e+00 4.432552044440977168e-01 -7.771919115009024992e-01 4.793485310848569769e-01 -1.092148041635295996e+00 4.021321374539022497e-01 1.240377106364814130e+00 -1.412765265829007966e+00 -6.926488509066501820e-01 9.988879715731212583e-01 6.113449047421268823e-01 3.734385004412834053e-01 -7.548195298343831627e-01 -3.040226602859661398e-01 5.725159951492216071e-02 -8.973257383077223315e-01 -6.448068504335239745e-03 5.097068622390141801e-01 2.066460623144951991e-01 9.313024704895580541e-01 -8.758649523244327328e-02 1.473619680233658746e+00 -3.081942722764240972e-01 9.985520456277111045e-02 -1.231635449937121818e+00 -6.357965664985221199e-02 1.128750004395315809e+00 1.584661798832323276e+00 1.116078410386101227e+00 1.827783398540347159e-01 3.682460946186781880e-01 -2.449639623203870298e-01 2.801752242353168221e-01 -1.555170050692184835e+00 -1.867974670864799736e+00 -1.842665185478333578e+00 -2.931899570755253093e-01 -1.790373071964895368e+00 6.504473918876466643e-01 7.692196670262360647e-02 9.224860684217407458e-01 1.478305214485900576e+00 1.296129619508644248e+00 -4.059370634715609993e-01 -5.742280776902516370e-01 -4.105169731738764760e-01 4.984419472468112344e-01 1.649542755748931055e+00 2.055898747028143125e-01 1.074210567201162370e+00 -5.655169853276399428e-01 -1.748219182507310121e+00 1.408286172068779152e+00 1.548797798677271409e+00 -8.846757374121106965e-01 3.500991816715558480e-01 -6.932074453036829453e-01 -1.267967627137247810e-01 9.397151171785265156e-01 1.714215955122538604e-01 3.993068511749235938e-01 1.250752602551294057e+00 3.328692165197253555e-02 -4.646716482836458217e-01 -2.074572128640648661e+00 1.260815237378059228e+00 -1.160601942433121314e+00 5.288204425125406782e-01 -6.590546856483862070e-01 -9.771302484695049140e-01 -2.405465867520673928e+00 3.176576210967581582e-01 7.446607413657879704e-01 7.659546027709926985e-01 2.189666879903084118e-01 2.995029241164148259e-01 2.397929602340679311e-01 5.571408606557610721e-01 -9.762507851718716934e-01 5.628904118060402695e-01 -3.805898660609232653e-01 -7.627701890022202391e-02 -4.566075261446091438e-01 -1.150924436759802827e+00 4.445989191222112225e-01 5.560076305620600401e-01 -5.693546758467388919e-02 -1.277364994352264471e+00 6.290479943925019191e-01 -7.918914205748005530e-01 -9.777313032041170526e-01 3.331071487409671406e-01 -1.631052235118175542e-01 -8.611098529840392757e-02 -7.617316957597105587e-01 8.931041339067821161e-01 1.365752874842274256e+00 1.609231645985830017e+00 -1.615376292496016053e-01 2.549151279798577696e-01 -1.351802513301090469e+00 -1.709925420072348601e+00 2.350240978503948530e-01 1.210699577960154816e+00 -6.956554042617703049e-01 -6.450490118190479460e-01 1.938693715894669101e+00 7.882991788827131696e-02 2.435845760963648132e+00 9.020386656926370206e-01 -2.074042807039883640e-01 3.340362846941157260e-01 -2.151260468833510534e-02 -3.930710758727171128e-01 1.114203443286568396e+00 -1.642000705209314959e-01 1.130331051640711237e+00 1.470313635960485366e+00 1.147238091475937471e+00 4.206722975903463002e-01 6.948308634568416409e-01 2.668237800387162073e-01 1.936062914328100515e+00 -4.392959675490101246e-01 5.299809441741238913e-01 4.541521735772260371e-01 2.165701238097350156e+00 -2.304799815899661597e-01 -1.105251591288725521e+00 -1.813871813035143443e+00 -5.537242706014318117e-01 6.079462339507020197e-01 2.886922920264173645e-02 -7.324471582492600996e-01 7.633681593150403177e-01 -3.940391310635190103e-01 8.031170877087991933e-01 -8.414879469740822460e-01 -3.347802417606304815e-01 -2.476908028275379842e-02 4.742572268707377359e-01 -3.914105197566689065e-01 3.804857177824907399e-01 -3.588517001210489443e-01 -3.263370010083573303e-01 -3.822195816475255914e-02 -2.734042230309701171e+00 9.114731217900482463e-01 -3.089047351772177073e-03 2.836104565522443166e-01 1.247602916204312740e+00 1.255833489278612269e+00 6.989150379790778356e-01 -6.992125272205396147e-02 4.378592180566203557e-02 8.499911892574074646e-01 7.904778551413229604e-01 1.656253610019497780e+00 6.078536411101305159e-01 2.468959393686398218e-01 3.470211554870822890e-01 -2.223018474401441957e-01 -4.107649096537915323e-01 4.465887188458045887e-01 6.970533021387400607e-01 -1.112519216308634817e+00 1.712581689237876015e+00 -2.515151060949403661e+00 -1.957906727622709397e-01 5.323466848059510426e-01 4.800618388477314036e-01 -4.384862898541057596e-01 1.107352592052342599e+00 -6.177253057720428764e-01 -2.608919927363135827e-01 -1.211466793842132628e+00 -8.955462091488340937e-01 -3.978018136808542105e-01 2.946065584289503381e-01 -3.986285995176942487e-01 1.258486752502231965e-01 -3.273031415991484172e-01 2.696222707673658903e-01 4.649600430868529033e-01 2.955138527456885322e-02 1.310118590471076150e+00 -4.350065019039339176e-01 2.752583319750526947e+00 1.214266695414360608e+00 -3.553474412029393736e-01 5.284702496350988099e-01 -6.530821239392644584e-01 2.030205887279433463e-01 -8.493340838041965046e-01 6.052900406582517601e-01 1.710562979676132578e+00 1.511293268548416169e+00 -9.316929891237272221e-01 3.956350266261425275e-01 -1.345546910287798714e-01 -2.095073132007315986e-01 2.513580217292011199e+00 1.624254252110451047e+00 -2.317097480876499915e+00 1.326051930820716596e+00 -1.398357820168131260e-01 -1.719821554682041453e+00 -2.440441933129348581e-02 -2.117999689068728042e+00 1.934735882450821398e+00 -8.295346772295937310e-01 -8.870690965039796927e-01 4.117655747790562315e-01 4.674643125906388086e-01 -1.679705361639006300e+00 -1.774201125561477133e+00 2.338006546602849622e-01 4.949020541497621273e-01 -2.881467028555838028e-01 1.059936953101507928e+00 1.524153883216311955e+00 3.588503361195497822e-03 2.047544676096950234e+00 -3.695030639767971081e-01 1.627059066760027983e+00 -2.397090211789497122e-03 -2.631804739840525875e-01 -1.371255405593002852e+00 -1.641738750475254527e-01 -5.172343101881982097e-01 -1.274519216380541886e-01 9.159104179605589424e-01 1.853441126795458915e+00 5.843719572382247707e-01 -3.072670662145168485e+00 3.751631639992504819e-01 -7.499474376204759429e-02 7.577384629892846002e-01 -3.760660639783552361e-01 1.117513028029123001e+00 -1.210845650330377499e+00 -2.774439243191620941e-01 -2.699486007556290978e-01 1.060280384843271362e+00 -3.988205161103084984e-01 -2.551147112809016293e-01 1.222614566952501397e-01 5.775857805447071058e-01 1.934260200467333046e+00 -1.480321146018117151e+00 4.963338143681654269e-01 -1.279692253703826665e+00 1.078014275475937811e-01 -2.496260080998598252e-01 -9.775867516943077540e-01 9.210639889023463089e-01 1.405470514997515963e+00 -8.824935839024877771e-01 1.211033628743538371e+00 -4.245901014973054166e-01 2.236341742115210141e-01 -1.381583560054133963e+00 -6.560882910292753500e-01 -1.088909177599810679e-01 -7.468419486635429205e-01 6.218338961583335101e-01 1.651469349975589251e+00 1.080265009406756738e+00 -1.179585431847947730e+00 1.196771297734799733e+00 -6.580076631045295166e-01 -1.994522192011473627e-01 8.814949035906631813e-01 -1.134915699604235106e+00 1.071295620838592644e+00 -1.050203741926842710e-01 8.340144287657152988e-01 -1.663489201399008133e+00 5.584728949385736607e-02 -2.006324914958333983e-01 -2.899642443998730612e-01 -5.778671123163917622e-01 3.475399149884895733e-01 -6.007911433568535742e-01 -5.015838448165638175e-02 -5.868217581116119685e-01 -7.855322907743329530e-01 2.626457019240269197e+00 -1.140165696281528307e+00 -1.280660682020164365e-01 -5.120598862621233982e-01 -3.135628515550407114e-01 4.600259707794246977e-01 -1.717511384206305003e-01 -1.806930236865771922e-01 8.155127742497435550e-01 -1.340980227246928003e+00 1.731266098467584280e-01 -5.145986846538902482e-01 1.927044910388070020e+00 -1.116992773271330952e+00 1.817740089253582436e+00 1.471519773883886995e-01 -4.794032539471426713e-02 -1.000083714614230068e+00 -8.359143394391416182e-01 3.713813464577549461e-01 1.366741078121134767e-01 2.384456475053541524e+00 1.446243786619055838e+00 -1.390445588207663619e+00 -9.454321337800849490e-01 -3.569082197190905359e-01 -5.882836015303063437e-01 -4.423030965159971406e-01 1.061957933261157699e-01 -6.347183077555899056e-01 -7.226537894034122944e-01 2.268856856242323250e+00 -1.807473181925800088e+00 8.661365592246397238e-01 -1.547598773447677933e+00 4.246087277451145447e-01 -1.505373941913561719e-01 -5.947478734805690115e-01 -8.043709558898998191e-01 -4.268097513565550782e-01 1.194790201940279184e+00 -3.487730321736388084e-01 -7.690590767807004013e-01 2.105757444919928112e+00 2.398277643590950303e-01 3.496658498952130989e-01 9.682285533611014738e-01 6.558380486244440588e-01 4.236851931935080584e-01 -3.295708545053007144e-01 9.982617065349224106e-01 5.336644970575111779e-01 -2.399781318934842700e-01 -7.339114766311647386e-01 2.519175352535912293e-01 1.397168382628518057e-01 -1.682813596129765221e+00 4.208832910492434909e-01 1.081869114590045200e+00 1.154336856878026563e-01 -3.856963402925432938e-01 2.593611450388141337e-01 -3.202848391445419218e-01 -2.189973080942873573e-01 -6.484178507693076632e-02 3.099583814935314430e-01 -5.796593962888240137e-01 2.092363983224492519e-01 4.121132405014805711e-01 9.778482242786903922e-02 -9.438646816046754040e-01 -1.221688928239043959e+00 4.576216571690455148e-01 9.228831786160296424e-01 -1.214086390963014406e+00 2.955307544119166463e-02 1.976418596083126200e+00 1.085696105823474422e+00 -1.213278209403680918e+00 2.805292095336649472e-01 6.747004360825761271e-01 -1.341405443832400235e-01 1.514666565699221534e+00 7.247510150303655418e-01 -1.569130259766160218e-01 -6.635263435500892149e-01 -7.986444593159275351e-01 7.655728329598348036e-01 2.720391325264400750e-01 2.475663357569861389e-01 -8.473171357268777237e-01 7.841590561152406158e-01 1.126777347586816358e+00 4.480689828966796795e-02 -8.720666960637344367e-01 1.820538375363415784e-01 2.298627510876442681e+00 5.619528488330687716e-02 -7.094298263607883293e-01 -2.321539989324463704e-01 -7.876578061808859887e-01 -1.583376253271505441e+00 -4.243030038121547443e-01 -6.717844898331432058e-01 2.344565964127787172e-01 -1.561612079450521273e+00 -1.380591881378740560e+00 1.341832970937688163e+00 -8.249199377174613879e-02 -1.170164798564991143e-01 1.847702826948584454e+00 4.175310671575575006e-01 -7.847011497306415340e-01 1.505623337126102745e+00 -1.576715102548918779e+00 2.395055951922705484e-01 -9.062161218584784406e-01 7.295219610310326175e-01 -1.989061995505865044e+00 -4.402555819146464211e-01 6.842534463731169136e-01 9.063668887660074613e-01 -1.475988375846079448e+00 7.071751104937908927e-01 -1.702238466461387656e+00 1.874147047188411186e+00 -1.586117870113093187e-01 1.107475818852566574e-01 -1.314207576654768506e+00 1.057521819341168401e+00 -1.338599767096819493e+00 1.637230068963178242e+00 -5.592458279808868449e-01 -6.902889686481158416e-01 -1.747780562000306182e-01 4.659630770267273459e-01 1.024143317833958317e-01 6.858011950618367880e-01 1.915581005893917554e+00 -1.049179043361092994e-01 1.362987038415713670e+00 -2.379812234198140364e-01 -8.310835209844005256e-01 -2.087780141271071255e+00 1.431306576693235133e+00 2.029057314044742377e-01 -9.068184176471686397e-01 3.684795525432382202e-01 -2.284680188770246423e-01 -3.770613271383189691e-01 6.613874000814731202e-01 -2.636223644319530268e-01 8.134484473981828945e-01 3.088089143091124478e-01 -6.216343095372578453e-01 -5.094619517817111642e-01 -9.682385211240887579e-03 -7.147733025887408331e-01 1.006459221846105923e+00 1.317303113593790043e+00 5.563580254388217350e-01 -1.626838985927854697e+00 1.143684966013317969e-02 -1.686179983379363367e+00 1.734589789481384703e-01 9.495785049319065418e-01 -7.864793498164871499e-01 1.673374204828856071e-01 -7.534230968345783097e-01 -2.354569793275482492e-01 -1.624395007567935423e+00 1.251652625333326885e+00 -1.028216950350162362e+00 -2.092689574685396292e-01 1.052112827654551719e+00 2.988224628613608491e+00 6.340237616687078859e-01 -1.805238150254770690e-01 -5.750383439950331743e-01 5.507668623745612946e-01 -1.330536754767555618e-01 -3.984399552634034225e-01 2.260673902101270727e+00 8.412846513142664406e-01 -2.170612192230406468e+00 -1.791949033986757756e-01 1.057273029716409088e-02 7.119435255891541914e-01 -3.368619133593163673e-01 -1.472250270319725163e-01 1.407779912231971187e-01 -1.088071299216524013e+00 -2.022104071313911011e-01 -1.958272030307432465e-01 -3.019213526827705385e-01 9.213574339208975283e-01 2.906308166335132559e-01 1.091170358638055671e+00 -5.549901423609586715e-01 5.715833796904695729e-01 -1.414502843326105541e+00 9.013045120081835115e-01 9.147919621022002623e-01 -1.203918444150422928e+00 -1.194986030494338936e+00 -8.265082575722908498e-01 1.700871337333672573e-01 -2.581237462504135105e-01 -8.818078999588543354e-01 -8.377476283620837183e-01 1.343060542744115349e+00 2.456926170011054511e-01 1.050120891228505382e-01 -5.727592367859817291e-01 -2.330423112855278145e+00 2.208334661266694587e-01 5.383073464668765018e-01 -2.344489345627887855e-01 -9.378619373458909614e-01 7.302211369615696501e-01 7.658994514966577238e-01 9.988710528950033030e-02 -9.338222053188786898e-02 -5.775121621491451362e-01 6.174182927827944756e-01 2.599622746870714263e+00 -5.765923535460312777e-02 1.618241585511214220e+00 1.078845391882988336e+00 1.694227240464555528e+00 -6.546835654800925441e-01 -2.419706970039201988e+00 -3.008023380713152894e-01 -8.061920926030244003e-03 -5.143074437544392641e-01 -4.297914212545302370e-01 2.847141115021744606e-01 1.324227390308440722e+00 7.310821064796175772e-01 -4.563854195070649045e-01 2.404745712566391455e-02 9.465698134953567378e-01 -2.202813988226052899e+00 -9.770600944853262415e-03 6.520345276757787134e-02 -1.104738525811005401e+00 3.355921352337371544e-01 -2.299120260622349587e-01 -2.562996376771141671e-01 2.660821264657737828e-01 4.252373294710624640e-01 2.613698675659587023e-01 -8.282130053246645751e-01 -4.748363855983481208e-01 -4.837884371874722200e-01 -4.960564519608895440e-01 -1.337605758321623650e+00 -1.025624244545759511e+00 -8.460693853719133406e-01 3.021527165948468818e-01 -1.307210262053367933e-01 -1.455919053654112005e+00 2.513542526356513651e-01 7.984518220210802264e-01 1.256179832655019091e+00 1.047135960059731863e+00 5.280143551101006416e-01 4.829425215685764772e-01 -1.603268456018812849e+00 -7.215704324308631623e-01 3.541518985129755159e-01 -1.212367826727311498e-01 1.342412817908406497e+00 -5.400298075751646110e-01 -1.687047253091125132e-01 2.334851660391067618e+00 9.193210407428509257e-01 4.415636633266415423e-01 1.153721242812031367e+00 1.683553765085075371e+00 4.102117411684029213e-01 5.667357399481552926e-01 1.960290275837763829e+00 2.222138802549747716e+00 1.617227507730658043e-01 8.719654638918372669e-02 -1.982941481981352894e+00 1.043301016660243219e+00 -1.860730447086099915e+00 4.708268499599633228e-01 -1.331630841089191053e+00 3.340129684194878545e-01 4.529108206942738524e-01 -4.264139338600637097e-01 2.032988243060567246e-01 3.924731787575159170e-01 -6.454905639960191177e-01 6.377280470299986903e-02 -4.998053529419095864e-01 8.029987145506863877e-01 -5.449455466460535469e-01 -1.703142122976323725e+00 -5.870016973447403918e-01 -4.479454788017233069e-01 -7.529427456268511509e-01 2.688048955382261962e+00 -1.348945268905365202e-01 5.661255884806383198e-01 7.373350316878032329e-01 -2.783130008999892269e-01 1.288851585615942708e-01 -1.296366031956361686e+00 2.650402380965316551e-01 -1.336364216822611084e+00 -8.815480107467306148e-01 -2.970701414834754917e-01 2.804813336491358999e+00 -2.541862602684543671e-01 9.034466688550793489e-02 -1.040796084628783369e+00 -5.862430142086029194e-01 -1.017524081658800206e-01 3.376193649052249279e-01 8.517566942726052526e-01 6.357022877392377591e-01 -4.238541428865735816e-01 -1.536435473371126958e+00 -1.100506178651486228e-01 3.181077119871946746e-01 5.443426919143000697e-01 1.065636492795319246e+00 1.141122169853848511e+00 -7.574673127118232152e-01 -7.629757696172239090e-01 3.789731059714006589e-01 1.536570318419030912e+00 -1.373145076244587814e+00 7.448629851443387961e-01 7.831635409984535334e-01 8.520797616730291235e-01 2.026667151546214019e+00 1.856613928901530430e-01 -7.519812966519795472e-01 -1.424965112216096674e+00 3.689296224510281719e-01 2.055782163236640425e+00 -1.369713398000554472e+00 8.253828069390186650e-01 1.287790989391861096e+00 4.887886003287897352e-01 -1.057477186133558462e-02 4.131031264772470624e-01 -9.369153897786384189e-01 -5.923974935724948265e-01 1.527466057614034478e-01 2.517671870071439000e-01 -6.231824539590088419e-01 4.620353083371775971e-01 3.436676913716649878e-02 -2.368769068541925205e-01 7.226647711845698430e-01 3.676195512906517693e-01 2.092797550177273591e-01 2.155624418354389060e-01 -3.954894919072768356e-01 8.062295988889701670e-01 2.877954295904597282e-01 6.197399838441912667e-01 2.518128355726692469e+00 6.087892140830629684e-01 -6.453286208009345604e-01 -7.540020467157103612e-01 -4.572229962058820818e-01 4.949880343753865902e-02 2.806771243595772569e-01 1.889078947234645589e-01 -4.250171410372223790e-01 -6.078430048039175082e-01 -1.996445341080846259e+00 4.489346536946234312e-02 -1.096589005167021735e+00 1.041097472112427091e+00 8.082336638376400595e-01 4.356623498257422011e-01 -2.076527968409403790e+00 2.383736824343995683e-02 2.032310272722729128e+00 -1.434075912345715409e+00 -1.863092429990932830e+00 1.773915963303771548e-01 1.001972063724273942e+00 -2.184123930515480261e-01 -1.892775388010327520e+00 4.237471722883237035e-01 7.811129954319024904e-01 2.634743311603721105e-01 -1.879261780122217229e-01 6.205966198745250795e-01 -1.147630001043755898e+00 7.585618061330863249e-01 -1.369747718486032939e-01 1.061563052663157425e+00 5.473369814412265555e-01 4.167614160005581603e-01 9.469028999091370080e-01 1.121188088685165507e+00 1.194675167072683175e+00 -1.787568962418990326e+00 -4.866636118398820487e-01 5.994290321824778944e-01 -2.449723838301726686e-01 -2.115340811997070969e-01 3.272830900187941316e-01 -9.743696581629037734e-01 1.396153328260070881e+00 -9.061877809976791598e-01 -5.648058567275004993e-01 7.515852618434920585e-01 -1.435294196908250830e-01 9.835794052060649328e-02 -1.298431803957853292e+00 -1.322587274610410368e+00 7.982775051093022878e-01 -1.653479674381607367e+00 -3.842285097511315417e-01 1.523449235291950976e-01 1.789681061475150436e-01 -1.924514706422608135e-01 1.946792116769711978e+00 -1.564614071111225246e-01 -2.540764450731609614e+00 -7.691083432619855165e-01 -7.640479592512692264e-01 -5.580626064947719067e-01 -8.493033229217035185e-01 -6.429100896418629141e-01 -1.372699086220413034e-01 -2.691979756020677628e-01 -2.017725292889430033e+00 -5.628637820644480927e-01 -6.984369196043944683e-01 -9.711485428004630327e-01 9.645627434163306368e-01 2.376721966057973034e+00 1.378509665595680778e+00 -9.729103263258395140e-01 -5.431606893492926247e-01 -1.433288084742195378e+00 9.224399391806741288e-01 -5.881856290036522328e-01 -1.615562587594819632e+00 -7.092411823840704121e-01 1.040448126542328655e+00 1.990324841383122489e+00 9.291226777265583214e-01 1.267450708696867601e+00 1.618583210466101763e+00 2.676728684277005943e+00 1.988935119431772591e+00 2.158644428889462952e-01 -6.473345916316772808e-01 4.586082889014317931e-01 -2.138668603576293903e-01 4.392559656510215405e-01 2.705387466111969785e-01 1.571680456576403984e+00 -5.843681937686449057e-01 -1.755870159208418324e-01 1.011217757609842227e+00 -3.898140864429060493e-01 7.717145548134808630e-02 -1.034809337323882028e-01 2.622062007534594064e-01 2.179106673467311184e-02 -1.203505721905904213e+00 2.410784824188210440e-01 2.798472796669607909e+00 2.254212452515536591e-01 4.843135864832568971e-01 -1.037278634623090001e+00 -9.446477828427949364e-01 8.672399918312011513e-01 3.525924454039972011e-01 -5.639126515510548554e-01 -1.258108013908514344e+00 1.466089722951178509e-01 -3.080145566035629723e-01 6.546418350348353066e-01 3.429382454315248463e+00 -8.196833105495010541e-01 -1.577173608470296307e+00 2.379351816524043484e-01 -1.866503768041621880e-01 5.334952624781705843e-01 -2.781570491275698331e-01 -4.760054183553639739e-01 5.427551107194432678e-01 5.389811234274434204e-01 6.014131464402209248e-01 1.045558548924145459e+00 -8.886707008479644010e-01 -5.222731241170364136e-01 1.355282448592043110e-01 1.140046126977355190e+00 8.346571956897079758e-01 1.002575204652729424e+00 1.250552096845661265e-01 2.281908480883036994e-01 -1.167858381857041161e+00 1.468383063552596568e-01 -1.351517779395916996e+00 -1.781257102336755382e+00 -1.875875526499291457e+00 -2.008004863370026261e+00 2.363269878155105364e+00 4.659125705553997521e-01 9.518701203678142653e-01 -1.677035333870326439e-01 -1.991727751157698068e+00 1.924465208418917606e-01 -5.735305978153800721e-01 7.749838189937876543e-01 9.536321260739688555e-02 1.510955617195304246e-01 -4.409741631314504917e-01 -3.986855803420283340e-01 3.123004147572141509e+00 -3.026220538376077629e-01 -1.239449225025751833e+00 -2.011798804983485400e+00 -1.075100644853985044e+00 -1.598824526140222302e+00 -6.846712709246149942e-01 -4.055475726799268044e-01 8.024428069145460585e-01 2.814930372191858932e-01 4.186430344158662553e-01 8.278506741259370472e-01 -9.233652932331080088e-01 -5.532655514633292304e-01 2.162232610527900167e+00 -4.198365253883618586e-01 1.109112124134021826e+00 -2.880845168107928345e-01 7.388345954353968681e-01 -4.022838201823114024e-01 3.043054140303537158e-01 -1.575424835182238192e+00 1.551157131944275180e+00 4.573910200566286832e-01 -3.525244889378431612e-01 -3.477861106548563175e-01 -5.877773464866541397e-01 -1.617705681629351688e-01 -5.804056741194393298e-01 4.373265511213490497e-01 -3.912552722358912383e-01 -1.085474957359621850e+00 1.486127362009042274e+00 -1.094616182758378464e+00 -1.295416659995675124e+00 1.444821960843961417e+00 1.835831816430676611e+00 6.690774120073077480e-01 1.746497523737157720e-01 8.990156646222594583e-01 2.179020318308068305e+00 -7.643423306939526318e-01 -1.533545437169170578e+00 -8.978302304154538449e-01 2.208003909318694558e-01 6.822883596902534764e-01 -1.331517710260450515e+00 -3.553605042288296434e-01 -3.724430018241789431e-01 -5.886200217349453201e-01 1.539120446750996463e+00 8.229738795761107895e-01 1.102082045932613941e+00 -7.909907805351292787e-01 1.068374790911952865e-01 2.689811948425452348e-01 -7.381470224457746809e-01 3.722026123621748894e-01 6.972641898998255261e-01 4.921575706400321271e-01 -6.991522072443180358e-01 -4.189206287394074413e-01 2.539541330355254423e-01 4.109629685455669645e-01 8.372261922264742084e-01 -7.331441339761165521e-01 -5.774395192769395946e-01 -5.266124017988678130e-01 -5.235978387232949061e-01 -8.182625668518733741e-01 1.497329601687067191e+00 -4.363946438428393249e-01 3.332581805598690550e-01 -9.458519538349055011e-01 -1.268522920068774651e+00 1.256581125364561347e+00 -9.299565761097255967e-01 -1.454930366222142002e+00 7.680598781790135554e-01 -8.295018827611101431e-01 1.730182936733417609e+00 -2.668090264392309896e-01 -1.612482917949803751e-01 -1.072484978583170712e+00 9.176517715574937784e-01 -9.224442903325889842e-02 -6.017918842980152228e-01 -1.458041425957188109e+00 1.236210060664874266e+00 -5.766113265190035975e-01 3.529641611029223358e-01 4.602696319851390938e-01 -1.165504302055088370e+00 -5.499231917226108379e-01 7.585026093995800300e-01 1.076563445453535994e+00 -5.164671073705787707e-01 -1.029695045954212240e+00 7.166898415006159317e-02 -8.074309724038867264e-01 -1.066746972180899311e+00 -4.751599387313755751e-01 -1.290918971689149375e+00 9.621876852878866737e-01 -2.940365354097957407e-01 1.356927313717604777e+00 -9.492290679210445281e-02 1.621765246774129920e+00 -8.846609129986665598e-02 4.348509934261961529e-01 -9.771378643108247219e-01 5.886845734859234014e-01 6.207070907609173460e-01 -1.508524681103522225e+00 1.805535191982538645e+00 -2.390918922751859854e-01 -1.032173226732343130e+00 1.182868329354712422e+00 -1.480701257787209846e+00 -9.277399781897652797e-01 4.372893641250849006e-01 -8.217538258508715332e-01 -5.597969016825342647e-01 7.903445461195283128e-01 -9.881429841732711772e-01 9.894414035271991148e-01 1.117959698623345322e+00 2.058959979011820152e-01 9.753051487563706434e-01 1.107477222047145826e+00 1.816143268833466440e+00 8.874789640906569632e-01 -2.965666064812776948e-01 7.626218301342294614e-01 2.481461084239192427e+00 -1.603483675678314624e+00 5.149365084916271984e-01 -1.656235976716815272e-01 3.895605047468469473e-01 -1.736220673080827726e-01 2.483917896328346142e+00 9.165464355968480081e-01 -1.328130283192086383e-02 4.392899369012778221e-01 -3.270825847832837141e+00 9.790193239829700911e-01 5.600410611328200394e-01 -1.823438029392166621e-02 2.134478597356817553e-01 -9.893031789646202778e-01 1.121661295974291761e+00 -3.398595211051043119e-01 -8.166828576712533705e-01 2.758269923374647159e-01 4.600470066349416909e-01 -1.472033674202892772e+00 8.645865988522514201e-01 6.027849905237365746e-01 7.488563271006291044e-01 8.487218986274944754e-01 6.540078756027798423e-01 4.249444933934179991e-01 1.397710673812278204e+00 6.215402256280849747e-01 1.684885448902753158e-01 6.786164651469894782e-01 8.311016490422358169e-03 6.867365789664975351e-01 -5.139871479007748212e-01 -5.890860565356783596e-01 6.857533102796231628e-01 -1.987291718487540271e+00 4.613186559010943877e-01 -3.427271729716384607e-01 2.541359011774934618e-01 -1.508728936454444725e+00 4.749480544685654726e-01 1.064523971501739386e+00 8.532867401034354149e-01 2.274244261918186572e-01 8.373120749741244651e-02 -9.513243552961838656e-01 -3.064634808823472056e-01 -1.282382326495475899e+00 2.278296438443530914e+00 -1.836438083873015437e+00 -9.198641310630212287e-01 -1.383627346385927492e-01 1.398527928026858103e+00 1.720920059046292527e+00 -1.872235952849085949e+00 2.281516432300037867e+00 -1.786355423430175671e-01 -1.495558029343880380e+00 1.719188524671603657e+00 8.302752963312967083e-01 5.588062578007468861e-01 7.544760270431715155e-01 1.201951942706385862e-01 -1.289085130494355691e-01 4.848685173684903482e-01 -1.617464552277669831e-01 -4.648149834381945511e-01 -1.638772054030573244e+00 -4.128651599028524410e-01 1.051438696223262914e+00 -1.084878300373042670e+00 -1.875876444565832246e+00 -2.170212110930491711e+00 7.245493723209186498e-01 2.248205922526161360e-01 -4.769220850010697510e-01 -7.807373924475656812e-01 1.024579188678561792e+00 -1.052920859600613018e-01 -1.602951787929606908e+00 2.981168643695532305e-02 -6.542112447728952729e-01 -4.294113757495518491e-01 -1.037539071984630468e+00 -2.528790720084113097e-01 6.190091188785583343e-02 1.003223764642126037e+00 -2.122073118769123301e+00 -1.312524177989893071e+00 5.110938258920861843e-01 9.595709194171969658e-01 5.816768964158737232e-01 -8.969235096482935932e-01 1.075123450626728872e+00 -1.233141104352897255e+00 1.112334293728765577e-01 2.152210173932078696e+00 1.109315244865518357e+00 -2.840338249985370211e-01 -9.811424147334354418e-01 6.825314531057659062e-01 -2.622612540255172542e-01 -1.356635252413161519e+00 -1.010677547437023094e+00 -1.199481119938722085e+00 6.133410184391681064e-01 -1.699073065612650035e+00 3.847021126540317026e-01 2.267777101870240009e-01 1.152308867957939409e+00 1.188437095302508961e+00 -3.461110135152571377e-01 -3.381403523850446957e-01 3.579265949012259695e-01 -1.044748548886154316e+00 -2.437943548492518906e-03 1.606513473894140009e-01 -1.900143059396603995e-01 -1.797486365833830924e+00 1.994556165107919998e+00 -9.472972003744685177e-01 1.280701892846448864e+00 1.275334935471681863e+00 -1.429708927635259808e-01 -2.865869157488489805e-01 -1.387840807591937509e+00 -3.948605542406313784e-01 -5.494134343851073687e-01 -1.554254590820231874e+00 -6.336706904244548966e-01 -5.236184871531743834e-01 -6.462370450642951347e-01 -1.944151305149598441e+00 2.408132898024034352e-01 -3.840201876193702901e-01 4.502574268799460211e-01 7.659573177590625614e-02 1.098567825512575702e+00 1.226153456806914122e+00 1.428701331380651363e+00 -1.220961061305599449e+00 -6.408811683077239585e-02 1.904315663373820522e+00 5.005977545109118187e-01 1.242994540564072325e+00 -3.152562627025902731e-01 -5.821991528640715341e-01 -6.779207188619612579e-01 -1.403652323643818922e-01 7.394563392237820665e-01 -5.654342473276245951e-01 -2.969907663444772417e-01 7.828531695559630410e-02 -7.166823568812321632e-01 -6.122914373561844092e-01 -1.900611514302563698e+00 1.712486228920936604e+00 -2.744385559871400510e-02 -1.511131598836145562e+00 -8.618554823996227299e-02 -1.168522786998525742e+00 3.448812962873734622e-01 2.498020981567779242e-01 2.265520215077927002e+00 2.636657427527271391e+00 -1.905329292451790391e+00 -1.549736486670528490e-01 -5.235641288056042120e-01 -1.142732494254977471e+00 -1.024084775226114852e+00 -1.286835693376356504e+00 3.571368312294815328e-01 -3.044108202524565820e-01 8.752759747303592297e-01 -7.467115264322452539e-01 -6.013804858035041168e-01 -9.754097674749920843e-01 2.720206485996763401e-01 6.486355363688148801e-01 -1.242418594382768138e+00 -7.748573390146570317e-01 1.267046571696012647e+00 -8.896163272080532813e-01 5.902048065813226829e-01 6.078975931168891789e-01 4.812260438716308708e-01 -5.451743874910057741e-01 1.039310902320141450e+00 2.585705294871348814e-01 3.900555873901422888e-01 -9.176730162360561271e-01 8.710524099590470914e-01 -5.359594970016195309e-02 2.050341147816670873e+00 1.042760476542266224e+00 1.354245949022920170e+00 -6.279154765810954775e-01 -4.635558457316183989e-01 1.475074170769818949e+00 2.662552348236843169e+00 -9.513753788437242509e-01 1.213159813667020082e+00 1.729227873504632473e+00 -2.471378700702895614e-01 -1.343706119957845724e+00 9.985141923960388910e-01 1.300998155793245958e-01 1.658958295348888168e+00 3.699312057507713747e-01 -6.015163681102393411e-01 3.986616709053221186e-01 -1.603971694744556808e+00 4.204711604328426611e-01 -5.436849751695387312e-01 8.472271091048180214e-01 6.543195998140045599e-01 -2.506139266685326605e-01 1.273311285479405697e-01 -1.240589693080381278e-01 -3.200695774548405481e-01 -1.150824373749185642e-01 3.088602014754445943e-02 2.950474534069752464e-01 -2.599050453360495228e-01 -5.896157017380515564e-01 1.910216615539374496e+00 6.681232885674411870e-01 -2.413307116550469922e-01 -5.030147794135478856e-01 -1.025062071782763207e+00 -8.768378162553487343e-01 2.932440643108754852e+00 -2.563377093115534189e-01 3.618791506921767986e-01 1.411253916089536542e+00 2.089066569008843632e-01 1.362742189481712662e+00 3.144768818770941193e-02 -1.103519193476778515e+00 -1.020451663333149961e+00 -3.231717746801660018e-01 1.031087706764847622e+00 -1.076004594259254876e+00 -3.016556198221002627e-01 9.755521245573200995e-01 -1.849286201720196754e+00 -6.462136699197092993e-01 -1.665455014725346405e+00 1.421051910264533591e+00 -6.875419673655537300e-01 4.041820044153405789e-01 1.328239524717263809e+00 -1.397027017534280047e+00 -5.900727923015964410e-02 1.754898121450966464e+00 8.207335457389124400e-01 2.321586400492847702e+00 1.083421838660614922e+00 -1.290210686784833527e+00 4.842750415521674401e-01 -4.168979387733685593e-01 7.776970487176725344e-01 -7.185626741166404319e-01 -1.020301060400559345e+00 -1.366780809175053291e+00 1.449010428280355312e+00 -3.626452365886710938e-01 5.427114397359569242e-01 -1.986825769997229374e+00 1.889184133991113623e-01 -7.700709644342520477e-01 -4.363219801499342854e-01 -9.819457318283454361e-01 1.139499064905532766e+00 -1.871806062221675004e+00 1.160458265517973375e+00 -8.081734348036320181e-01 6.765390133643000015e-01 -1.119654436293149757e+00 -1.982486448302886450e-01 -2.254349914106874853e-01 9.102423741212092301e-01 -2.326136579746095556e+00 2.501164130045017142e-01 -4.375310960784071224e-01 -1.698652546535842633e+00 -1.599974021067737562e+00 -8.718127397190177374e-01 -1.273893569909541501e+00 -5.836479467011296274e-01 -5.662875854140016207e-02 -6.448006043086833561e-01 1.493105337307478742e-01 1.067477189472752164e+00 -9.784788356501246120e-01 -3.254664565754275540e-01 6.187713875723275248e-01 -1.109752842063699285e+00 2.310122290578057402e+00 -1.148309509233366443e-01 3.682937367061434597e-01 1.928912284122187071e+00 1.413351507978617638e+00 -1.270108670084523439e+00 -1.764345560256470158e+00 6.162458610623923194e-01 -6.253607201523960768e-01 -7.799831363509494020e-01 1.005116845206849074e+00 8.165595209520543074e-01 -1.252877109354172624e+00 -2.116658383421503309e-01 9.027457749218458227e-01 -2.891248996471765254e-01 2.221016523835145917e-01 -2.409773887870647335e-01 -3.970636976078272262e-01 4.072063742797330521e-01 3.319912226988850357e-01 2.559241129374206558e+00 1.434187105606065660e-01 -8.811605679306314665e-01 7.360520297896082642e-01 6.171842536234563026e-01 -8.624230268171636515e-01 1.843367724321512968e+00 -1.434704927754593795e+00 1.214462307803462204e+00 4.649305978581148024e-01 6.777824431527618154e-01 1.320093750534204968e+00 3.406640533437875762e-01 5.253428363229978304e-03 -2.245300364424875905e+00 -1.011768786247380536e+00 6.569498276946462711e-01 5.890909509162988167e-01 2.703992317363465570e-01 -1.103518740482483995e+00 1.405700205137613290e-01 -6.643248031521223895e-01 -6.059817199790794480e-03 1.149864366924808617e-01 -7.009902167376773630e-01 1.046456449079598228e+00 7.099958434334476820e-01 5.577359610603482148e-02 -1.378144431814867232e+00 -5.775821360067789900e-02 7.460708920500728203e-01 2.104188889981869703e+00 5.934602464769778152e-01 -1.151508836920863255e+00 -2.700575525627972318e-01 1.573993164222044494e-01 1.511801904357921389e+00 4.656881318968503769e-01 -7.449866236439828260e-01 -1.084616913888854617e+00 4.258859210616627866e-01 7.604051305597314681e-01 2.348604514484879113e-01 -1.738892955404570673e-01 2.258269194966049831e+00 8.807912553458242533e-01 -5.557556699216209539e-01 1.339214504356238677e+00 -9.724151144786388756e-02 -4.143525480466093702e-01 1.313422967799593666e+00 -1.575127536748429646e-01 -3.854204116319953632e-01 2.541593034493262460e-01 6.134985036931726032e-01 -4.514903739716069619e-01 -8.919150360579068681e-02 -4.622655005247777171e-01 1.890744825313694644e-01 -2.524382680349060437e-01 -1.176344578956864728e+00 -3.762706990476149538e-01 -7.143591523610373084e-01 -8.382637502825509568e-01 3.352399589451567907e-01 6.656023485731106248e-01 1.557183411649158966e-01 1.430150495792778198e+00 3.210540248290196796e-01 1.141783933842797305e+00 -1.189308956860267719e+00 5.844703243622418887e-01 3.627377015238330005e-01 1.532472453925367573e+00 -8.096636518250985848e-01 1.296467444395478674e+00 -8.558390624695013660e-01 -5.591569139718187698e-01 -7.206092606591836258e-01 3.240618440965278846e-01 2.118448210490168626e-01 3.918071706000214594e-01 6.305606328930757343e-01 -1.947912416151031945e+00 -5.914804842180529931e-01 -1.171998958848978090e+00 -1.991062724524872651e+00 -3.871974489284244481e-01 -4.844010865578631808e-01 1.173212615655702340e+00 -1.355952144021950634e+00 -5.477480561433413220e-01 -7.232701649902739671e-01 -3.803817321580331146e-01 1.103545473682817774e-01 1.526147246502667365e-01 -6.557515485624727525e-01 2.365262663661429343e+00 8.971425333979468064e-01 -1.018082312333963735e+00 1.070814593982501561e+00 6.539218514114424063e-02 1.273500623183813740e+00 -7.054049208572007457e-01 -3.266747783260336990e-01 2.936145733094120969e-01 5.815895077752508691e-01 -1.677936386462242524e+00 -4.399907546755395527e-01 -7.063023733849693730e-01 -1.392661369977885588e+00 -9.886997776057240839e-02 -1.784358716491344365e-01 5.210166562559338521e-01 -2.703908642419274311e-01 1.055113030776095639e+00 -2.574868778537521830e-01 5.666328625230134808e-01 1.241210294847518325e+00 -5.461599191727978253e-01 1.195304997436892336e+00 1.298059908945108587e+00 7.237230780934298391e-01 -5.649313885816649172e-01 -7.435756455043308621e-01 4.863767103297891303e-01 7.512421105176819713e-01 6.091046865079294825e-01 -8.933736937127244593e-01 3.804306947718288229e-02 -2.839334138004973029e-01 -1.353186943621198957e+00 6.520777983767862551e-01 1.555094674086826112e+00 -4.068764177950838778e-01 7.794339508977088382e-01 7.913305625757421913e-01 1.538637499311195533e+00 2.788681342596097679e-01 -1.044458178211353339e+00 1.532612802944262276e+00 -9.636215571461954621e-01 1.992514273400455727e+00 1.280636837205670231e+00 -2.729673971419820933e-01 2.913690304696095468e-01 -1.903055107120760203e+00 8.166452995927532266e-01 1.848839226982283424e-01 -4.866476037255474535e-02 7.805498436259338257e-01 -9.578862814292398165e-01 -1.925769389206753168e-01 -6.059048145533733054e-01 3.821327242910421695e-02 -7.409062767551523043e-01 -5.270026625933609266e-01 -9.040909964446406377e-01 -2.701382889655347119e-01 9.737524468291881563e-01 3.913212032417981989e-01 1.343491833086725595e+00 -4.661584017924267354e-01 -5.897633912845707815e-01 -2.224716916673515232e+00 -1.313043400338121725e+00 -1.115940013251745633e+00 -5.799906534174870121e-01 8.353474805701551764e-01 -2.817633976416808461e-01 9.487581758778908247e-02 4.791177382876734558e-01 2.008324789761651630e+00 -3.572112716123685416e-01 -2.395111802794933631e-01 -6.024195793081792427e-01 1.210261769201150139e+00 6.364009377540693624e-01 -1.293528360550443013e-01 1.154931353454879739e+00 -2.084065784682890499e+00 3.078303058928165067e-02 1.166999925032133678e+00 7.717725645849569105e-01 -9.585983623185594105e-02 -4.520060048856165413e-01 1.351775086500819789e+00 2.296726740314468107e-01 7.376659952998656511e-01 1.020838368823034914e+00 9.638777165243624934e-01 -1.408625088138601544e+00 -5.382308610833705931e-01 5.049539636230236939e-01 -1.488894495009245977e+00 -9.943953510158504150e-02 2.985516004642283505e-01 -1.576406488547704932e+00 -9.694479807645567382e-01 -7.997608414213717154e-01 -7.376279346482381705e-01 -4.053132672908985046e-01 -5.514023639206686589e-01 -3.070313485062611258e-01 1.515321895678855280e-01 -3.918387246216835651e-01 9.907500813528297146e-02 -1.624664096275423075e+00 -4.747410415689780061e-01 -1.652009737970695946e+00 -4.376785164699852904e-01 -1.233373482287692668e-01 8.711314276761448205e-01 1.306043667106487893e+00 -6.694411947214853886e-02 -9.684409601266830148e-01 -6.828688395646702602e-01 1.638713558641936130e+00 1.402519876660564435e+00 1.429787497146920439e+00 -4.098405624156231108e-01 3.225440146731098356e-02 3.719278262555786307e-01 4.185230472945669633e-02 -1.980985534813210158e+00 -1.032793236763708267e+00 5.622481590612184998e-01 7.540869029367892606e-01 -2.402419413195155395e-01 -1.084533888425203985e-01 -3.859684517215589694e-01 -1.127535919628907424e+00 -2.668739910404087090e-01 -2.513150414007206401e-02 -1.290052000824823741e+00 -4.791802907889629592e-01 2.917969354878418020e-01 -6.631343334078064755e-01 -1.210074718083984369e+00 -3.089572957159086308e-01 6.874856666792096282e-01 -1.153494439701465389e-02 4.617426360005332797e-01 7.170295574328765242e-02 -6.126299232264508232e-01 -1.134092771556636459e+00 5.167352065997807831e-01 4.273037770413441461e-01 -5.425484972340060413e-02 -2.272111322358088270e-01 2.428636536944277780e-01 -7.149537328121025048e-01 -8.994824174155348073e-01 -1.351104924853518741e+00 -1.388501852969433958e+00 -5.924301839060387431e-01 -1.171972560489305426e+00 3.416389993541603110e-01 3.425039398307024308e-01 -2.957055711983677670e-01 -4.304824730358582374e-01 -5.974659072484389544e-01 -1.992228539986511615e+00 1.102230165834352071e+00 -8.823546730981201014e-01 -1.131488705704035036e+00 2.340603694292659187e-01 4.879022947594731374e-02 -1.721989197554581796e+00 2.252636369211032108e-02 -8.806402884283891508e-01 2.117762647043949231e-01 -4.116491590343696050e-01 -1.692016716907303042e-01 -1.255078576522908218e+00 -1.832305300432275796e+00 -3.744383261438283816e-01 5.744769546048987818e-01 1.835286321781584296e-01 -7.719735845206603386e-01 1.802810579045344586e+00 5.275176067952485059e-01 2.972106533244303975e-02 2.364120667904240580e+00 -2.215458317643686836e+00 -4.729933345928449828e-01 -7.819613831958379668e-01 3.194564134762042928e-02 -1.578251880039575505e+00 -1.112109636868932494e+00 -2.818323472075978664e-01 4.389843933797786812e-01 1.375255054461945514e+00 5.086886630223004246e-01 -1.200260536212679696e+00 -5.153833377867811372e-01 -1.450510850396675266e+00 -8.162738680935520685e-01 8.461110159779119400e-01 6.901232542989651497e-01 1.941778772356091309e+00 -4.180730590313947448e-01 7.332981236043233375e-01 1.464808115552236056e-01 -6.034687542799800353e-01 8.542069221171044724e-02 -2.915669132098330230e-01 1.063637162283452703e-01 -5.569044514815842950e-01 1.540869566649574196e-01 -6.215601500649337030e-01 -2.530970446606605872e-03 5.409349547108206480e-01 1.483708285392384862e+00 -1.219977364493362693e+00 3.586147652705452549e-01 -9.894316200397200722e-01 -8.969220072212061856e-01 -1.606447091141567085e-01 -1.429323855688232614e+00 3.650258608659661674e-01 2.748527621568436219e-01 -3.746561006361040502e-01 2.183812244582291839e+00 -9.448498286046763672e-01 8.559836715144971686e-01 -1.398413124047714451e+00 1.165520034597931298e+00 1.203954214029961944e+00 1.087376613311544116e+00 -1.987072112894594289e+00 -1.890154437721238423e-01 1.009708892134356661e+00 -1.237978734449393547e+00 1.574470758376224522e+00 -1.755089320534102271e+00 3.139321659380834295e-01 -2.013569522672494561e+00 -1.668957962313754928e+00 1.332342394522863849e+00 1.784398499719482833e-01 -9.766227740878071772e-01 -4.514173901941531120e-01 -2.881065569956344774e-01 -2.541484853648258158e-01 -1.542957094605894142e+00 -3.679067642515344572e-01 -4.685768337488244867e-02 1.856654955396955797e+00 -1.856033913445255257e+00 2.224724768695978405e-01 -3.165717581295709321e-02 -8.667999109948432146e-02 1.006971705932194538e+00 -1.460462032945445632e+00 -1.385110262585166618e-02 1.104685505395458772e-03 -4.245474069576733456e-01 -8.416481256113500509e-01 -1.022952333659416180e+00 -1.041262697964356221e+00 -3.008013103507484742e-01 -1.076963142408875695e+00 -1.852495404217361141e+00 1.540948819544593507e+00 5.025869724344128597e-01 -1.335209890886931150e-01 5.782113472433306756e-01 -1.957034393957273605e-02 -3.009642539233709502e-01 2.223539389806230768e-02 5.245329927823265681e-01 1.619620271036901649e+00 -1.378838922094400288e-01 -4.260305259830542979e-01 -3.607101659602633958e-01 -9.518729668407925892e-01 6.411252501047002283e-01 5.563241654538801928e-01 7.165565128797825034e-01 -1.050946298819011915e+00 7.488153945347543194e-01 -8.437453559407065429e-01 -1.364705080286586547e+00 6.673925511990784487e-02 -6.883528515098237266e-01 1.265344054124003303e+00 -1.089199525321628226e+00 1.470272891426004369e-01 -3.072137335855779083e-01 1.619757334778444191e+00 -1.229396441404078666e-01 8.792836525816408733e-01 6.963870784386967383e-01 -3.954852371916547371e-01 8.999761795787526442e-01 -7.565680272253488825e-01 -2.042419758684646258e-01 -1.079570810500523503e+00 3.050678521566339008e-01 -2.174718162085490292e+00 -6.777863597103667148e-01 -2.142213050288497567e-01 -7.500720066374627626e-01 -1.184362142904625548e-01 -1.241715872786389951e+00 1.287543456977441991e+00 6.754571510567773940e-01 -1.072859804305572151e+00 -9.671967159666815528e-01 1.816178590100400392e+00 -1.382665933779183287e-01 1.210797906644232258e+00 1.397370192879585193e+00 3.163062080153339894e-01 4.908386724875730689e-01 4.646831154584429302e-01 2.584161793351739123e-01 9.907893636459098596e-01 8.485266677503587873e-01 2.932816418589262231e+00 2.725938548356414137e-01 -1.857993657063375104e-01 9.083316643271884816e-01 -4.995907874711949526e-01 1.767599557403549682e+00 5.799073016515010615e-01 -2.812343467308123790e-01 8.674335297423054758e-01 -1.725227820620199415e+00 -1.884762780206140631e-01 -6.425669864138419847e-03 1.754761594038346306e+00 -1.116403379312735644e-01 6.740124742841038241e-01 6.610655311074780105e-01 1.636249067292119275e+00 1.578323978519857507e+00 -3.349677971483290939e+00 2.113488564372671963e-01 2.057208209106206609e-01 -1.181503081080157003e+00 -1.629794345917528142e+00 -8.486336973817377727e-01 -1.586367436711624279e+00 3.130201932792744390e-01 8.867806449046197748e-02 -7.764282314384793882e-01 -1.779087115510575579e-01 -1.848254588471327509e-01 -1.666434830527073752e+00 2.588213911901092179e-01 -3.371518985898072640e-01 -1.515530811084473128e-01 -1.782367457090840157e-01 1.580917949995822802e+00 2.805763889528990473e-01 -2.971411779759332572e-01 -7.158654452439774385e-01 5.263056405110101421e-01 -1.118196450220617866e+00 -8.312701657643146724e-01 1.473586405175717762e-01 1.900697195076330726e+00 -2.209421671095107564e-01 2.855486099159283420e+00 4.956723162079887945e-01 -2.627075359907650398e+00 -4.764711024036932252e-01 5.511778672695378384e-02 -1.580959368210443250e+00 -8.194854464163574548e-01 1.807592221085209949e-01 1.718025177677658499e+00 -8.199534033070607908e-01 5.292242305718549700e-01 -6.386535879521719750e-01 1.330033046012165654e+00 1.872632547932712832e+00 -1.044607641384624058e-01 2.547136559104157261e-01 1.536479547391815803e+00 -1.930917266165939061e+00 1.718504917050138192e-01 -1.523268473865864725e-01 -1.244261429684521580e+00 8.924958029037965979e-02 -1.782965680337127434e+00 -1.400037498157336469e+00 -3.624259811968402745e-01 5.135176021903715693e-01 8.163848779418728663e-01 -7.848306994290393801e-01 3.177536658324008334e-01 1.167951162986019531e+00 -4.754987893117420400e-02 7.719459285872598553e-01 1.174260845711658785e+00 -3.292490325252072081e-01 9.705187497659588658e-01 -6.148309911309368658e-01 7.035236046335566762e-01 5.939026735213820407e-01 6.514097401138932986e-01 -4.725377807422821534e-03 -1.488012213523706162e+00 4.759073445395896607e-01 2.557035305427797223e-01 -8.183728823457750989e-01 -8.554299024410486618e-01 5.073279723889732168e-02 -2.005847596888498119e-01 1.031812022273385976e+00 1.910701861337924801e-01 -1.329567487645363144e+00 8.847672372870739599e-01 2.070448972013782529e-01 -3.236825340082984392e-01 -2.325219888655481348e+00 4.687382436871412872e-01 -1.765694750383002831e-01 -4.936422430597026123e-01 -1.989453263635885261e-01 1.572113555206306801e+00 1.135346556355192549e+00 -3.668330387251858005e-01 -5.226613821320770237e-01 -1.026295104439431949e+00 -2.500344222858681409e+00 -7.855077941198896907e-01 -9.815431537438982224e-01 -5.702041963480938280e-01 1.139850588574536472e+00 -8.842805013051620033e-01 1.587877664605787664e-01 9.195699815007445377e-01 1.568411372625954758e+00 7.878604357728086205e-01 -8.970226927354243984e-02 -3.040624980958011037e-01 -1.015544501773090857e+00 1.496940143951990043e+00 -1.131682751015573141e+00 -9.230529098439615998e-02 1.006889035394368692e+00 8.597033111176569653e-01 -6.624097854064896485e-01 1.268753658024155684e-01 6.941997019060790475e-01 1.193755808840315513e+00 8.067649839445950599e-01 2.314141057249696331e-03 1.653729329488648481e-01 -2.391362366154864416e-02 -2.519195781028629622e+00 -1.014807785958100839e+00 -1.253210419389443775e+00 5.010107014779378864e-02 1.788481017729441680e+00 -2.444178122359738303e+00 3.735751834924965764e-01 -6.541024534045357663e-01 1.573799298855750040e-01 1.908679580581647217e+00 4.923437827918755172e-01 6.610412699899618216e-01 9.370275563553638332e-01 -3.416316212558093701e-01 2.880287296325871327e-01 6.313465159251030467e-01 2.300653864995565012e+00 3.030977654534696253e+00 -6.626551377424387823e-01 2.091586276978270043e-01 -1.394255499966089662e+00 2.002490171567370136e-01 8.431242019992559941e-03 1.677100015553119938e+00 -6.064005752932847271e-01 1.043307873896784033e+00 -1.627681886099494324e-01 -7.560772524248063342e-02 8.922974131633835126e-01 -8.610242626088560058e-02 -1.257204174621484594e+00 9.002421273044376726e-02 1.132751040117020658e+00 -1.282976895351901625e+00 -3.396407485155584216e-01 -1.291906367099751263e+00 9.674260983674920489e-02 3.710613564984447943e-01 -2.132357039024808665e-01 -6.992154875402047942e-01 -5.882487019796750483e-01 9.979307855562410956e-02 -3.149467376852389533e-01 1.244229807662694948e-01 -1.080071160222610821e-01 1.662616341523480923e+00 -1.001983684828664067e+00 -1.288598080848874172e+00 2.938254541580076484e-01 -1.942700119227713573e+00 -4.228559592574455128e-01 -3.258596654783563890e-02 -8.527087279506335715e-01 -7.631853863797570803e-01 -1.370531717122894788e+00 -1.663188635406122939e+00 2.508670665724520354e+00 1.650848128842205831e-01 -8.753206235338246710e-01 -1.235843854675880760e+00 1.617863149660947908e+00 8.865410170305473292e-01 1.914428601375575412e-01 -4.008333309236387643e-01 -5.653774612973981872e-01 1.407902717359638345e+00 -1.830039142728435486e+00 -9.185057097016120775e-02 5.901132084245759302e-01 -9.941930639847883500e-01 1.079496314667806489e+00 4.008715276228964203e-02 -9.385612969818666329e-01 1.054376211268973185e+00 1.328694473010446318e-02 -1.678336383605717685e+00 -1.252929466835541072e+00 -1.253521079889754197e-01 3.410640857004123006e-01 -4.737510862989419702e-01 -3.593562094050379296e-01 -7.102191611477761679e-01 2.848532125834751239e-01 -8.196790888269787079e-01 -7.692727597457384991e-01 6.258279411060990727e-02 -1.680137219298012630e+00 -1.397544830505829117e+00 5.853278625160116544e-01 -2.879812201332348387e+00 -3.659899821115974450e-01 4.215618316942787436e-02 -8.119623722191485760e-01 7.529121427782647924e-01 1.375982715870890827e+00 -2.709289132480648468e-02 -1.648654231132450909e-01 6.069672541335729976e-01 -4.202474947258741378e-02 3.913540798216235128e-01 -1.560354316073175429e+00 1.380442338317206419e+00 -7.408217706606634589e-01 5.157523379291376608e-01 -8.740921398691893218e-01 1.905864030818972710e+00 1.418679598386031637e+00 -1.086719527615243708e+00 -2.932234264481486247e-02 -4.446963315681580209e-01 -8.014225579397926680e-01 1.200963649734595601e-01 -1.720375784474204250e+00 -1.091018118007992671e-01 -8.380705938666941357e-01 6.001121008900860421e-01 -1.132906484284694537e+00 2.023266336055074555e-01 -8.084263829714875005e-01 -4.237137303181723325e-01 5.140195300786511989e-01 -2.534139561107593419e+00 -4.882009086694600319e-01 -5.195561174386512659e-01 -1.219190889053666016e+00 -9.855973530569449581e-01 -1.447747229915430922e-01 6.263911199214677872e-01 4.991955896084255273e-01 7.648760830624224960e-01 -1.205024721540693067e+00 -3.064339261701021777e-01 1.210747290211933613e+00 3.605993752327723567e-01 3.526007083537573417e-01 -6.316670234350262314e-01 -3.085995506542658640e-01 7.858397987514462169e-02 -1.122833241668693416e-01 1.903490737818071654e+00 7.453077804377917781e-01 1.593410768974903746e+00 7.248511249470327433e-01 -1.484474221600263322e+00 8.782950874935527841e-01 -2.019683393366151325e+00 -1.964876527199299616e+00 6.712563515541392078e-01 4.778264758266408951e-01 1.325890010977367250e+00 5.774424599703623651e-01 6.466828991821099715e-01 1.066086655245598758e+00 -9.702954698311806458e-01 -1.075640258993430853e+00 -1.567212701533010177e+00 1.022233799823147660e+00 9.145840738625203858e-01 -2.067646798949572817e-01 -7.896222706043058981e-01 5.489624984787458972e-01 -4.462384584007180743e-01 -4.813260459565493199e-01 1.290842191608092326e+00 -1.451827772041857312e+00 3.088223187648709289e-01 -3.711973283986393091e-02 -1.903407549158429579e-01 1.218872189637244668e-01 1.654353292211975801e-01 5.537267046120466496e-01 -5.383891021009383770e-01 -1.264683228376479507e+00 -1.141468527109467779e+00 -1.620878488349462465e+00 2.711377941911685685e+00 -7.554808753757630280e-01 8.696199349000105494e-01 1.656244055526085335e+00 -1.028882765588451820e+00 -4.667524428968991557e-01 3.844453710573642047e-01 1.859014807632869415e-01 -1.227768660252098520e+00 -1.973394510920967460e-01 -2.660114665332744543e-01 7.241096414817324023e-01 2.186058866851532667e-01 -1.521011581835338689e+00 6.629092888212360091e-01 -2.732114827137377966e-01 3.670477829209036619e-02 7.578991677665317672e-01 -1.383226716385445254e+00 -1.746659216424626959e-01 -1.001889680738870525e-01 3.478584372499389510e-02 -1.454454573423916486e+00 1.928145351109152861e+00 -6.374584811456065481e-01 -9.312720462608593541e-01 -8.866865293505959977e-01 1.368657943976867575e+00 5.976233735167518074e-02 -8.296032705834948118e-01 1.164990299530605178e+00 -1.762397273520144969e+00 1.145871069151116917e+00 -5.937835946859854053e-01 -7.173407186619061571e-02 -2.211677036622602399e-01 7.601427125507441429e-02 6.867903729538330504e-01 2.414676936049475753e+00 -2.245470780984304415e+00 -6.405625101889220741e-01 5.885150684404778509e-01 -8.828233040985489222e-01 3.799299901179502281e-02 -6.009739623374112938e-01 1.938504823403219834e-02 -2.206394612824671420e-01 -6.714229970485985355e-02 -1.304428497912416773e+00 -4.056843960183320608e-01 4.611580097495789898e-01 -7.736051193726184438e-01 -1.700036981442265005e-01 1.021335644640248841e+00 -9.518323555090557608e-01 -4.945440767698013884e-01 2.392448437495679203e-01 -8.655670038302096247e-02 9.477105541239618791e-01 -3.396264549927975329e-01 -3.429391768561421139e-01 3.543186167887913407e-01 -2.237950764580517671e+00 4.616495049850448673e-01 1.606019531945162004e-01 -1.172929746430927400e+00 -2.807125386579343740e+00 -1.625004300926552903e+00 1.220705326308820782e-01 2.331870685135715604e+00 7.660478732416894365e-01 -1.232335640414614492e-01 5.045892923109864814e-01 -5.870374926987824704e-01 -1.011014782557915881e+00 -7.166612202358183525e-01 1.160091385385916274e-01 -1.539533715747879727e-01 -3.636760022876064924e-02 -8.833228468098169861e-01 5.376238909999753179e-01 3.625848646305754319e-01 -1.508165928276340662e+00 -1.242330922431481799e+00 6.909970187912973794e-01 -8.326200413341287021e-01 6.491438281522486642e-02 3.669686010008790800e-01 9.372467250543173867e-01 -7.915539731909546628e-01 -1.666434963789578116e+00 4.303553392629118624e-01 -2.072583495848664692e-01 1.133612203579584810e+00 6.061582652600935317e-01 -1.343093798901871527e-01 1.725763898799028695e+00 1.209134936563806662e+00 -1.263445017531381165e+00 3.352735190104245144e-01 -6.665427946329736120e-01 1.286642597305627911e+00 -1.821096301595511058e+00 5.784460708507829230e-01 7.297634842714830761e-01 3.046670683927811263e-01 -1.853222076829774245e+00 -1.603054538253964323e-01 8.508526064891702712e-02 -1.812820050958543927e+00 -1.629836744300729334e+00 9.659482198507296502e-01 -8.729735128085235329e-01 1.277308650669541468e+00 5.671244697435302851e-02 -8.054180956584111595e-01 1.184065876987560939e+00 4.558269018896785596e-01 3.339287562532833320e-01 -1.770764188089288815e+00 -1.186255908746414844e+00 4.410682790719895885e-01 -1.078320446341436284e-01 6.124285689660227128e-01 7.790141577457616595e-01 -1.259858045395644721e+00 -1.208690136503262763e-01 9.253155363963077029e-01 7.464657501133771245e-01 -4.845550221772240151e-01 1.238207604676977019e-01 4.220997798453008376e-01 -1.070000643205089030e+00 -1.042793387855633913e+00 -1.964485561195540853e-01 9.553027602545963726e-01 -2.167200140035077549e+00 -3.340199259818236177e-01 -7.809370933229775602e-01 8.195816119837051605e-02 -8.301839524603152887e-01 7.893827215147247722e-01 -2.581771540318809066e+00 -1.446163791509647245e+00 -6.033172656438078318e-01 5.784185410794501214e-01 -6.117202139479421819e-01 -7.345754253414190638e-01 -4.462033768891420227e-01 -1.093727469876143221e+00 4.683437810096608978e-01 1.188144328975496933e+00 -9.532855606475219012e-01 1.835869147540123203e+00 9.512669417938753869e-01 1.035438168127313041e+00 -1.271827292914488261e+00 -9.241437695482406234e-01 -2.003997695227138498e-01 -3.799958154109894792e-01 -1.811361193491611288e-01 1.187109608945073003e+00 1.946633541043040649e+00 -1.384133373903439823e+00 -9.378879712079368769e-01 2.236579298254104953e-01 -4.838214087964636673e-02 -5.365767727583043989e-01 3.603958945363674449e-01 -1.174987896894715389e+00 1.017642473739485354e+00 -4.234781560695923819e-01 -3.443293181899809707e-01 3.327199466889650403e-01 -1.923555327933335890e-01 7.971042061977158880e-03 -6.850115129926804824e-01 1.692380338760123282e+00 -3.806551380859610756e-01 4.229908821491071280e-01 -7.045476083655799471e-01 1.844531753291339449e+00 -1.665337529340760736e-01 4.097239645395280710e-02 6.615055531531923716e-01 -1.034002504370996389e+00 -1.869872781217379210e+00 3.472369784568625217e-01 -8.969459715711815273e-02 1.006100691911207434e+00 3.061047783568415781e-01 1.185725741312955162e-01 1.243181580947535725e+00 -4.585246451656330158e-01 7.507162378671601299e-01 -1.279612361016831817e-02 4.902511362586056132e-01 -3.474806424708404839e-01 1.105530662362904204e+00 -3.131858589187694331e-01 2.389505221147909808e-01 -1.873902071879733622e-01 -7.059382608355198041e-01 5.103841159878080846e-02 4.220990006698278618e-01 1.450283351136861576e+00 -2.786812877349827966e-01 3.043261349731687826e+00 1.476524519405087554e+00 1.144156926732547153e-01 6.598862039728012330e-02 -4.807767532558195334e-01 -4.010997738969629411e-01 -7.219917293727423635e-01 -8.447711650358926683e-01 1.898543619664332105e-01 2.939902617822626740e-01 -1.358369973831897726e+00 -4.009160633959513720e-01 -6.752197098922520235e-02 -7.478575354409957576e-01 -1.994555310299444828e-01 1.149421909542726272e+00 8.525277813620691925e-01 1.571594281686361727e+00 -1.253318033812205190e+00 -2.611187284592473290e-01 6.689195403097801806e-01 5.687914666892539273e-02 -6.227132139815774181e-01 -1.858440274077416410e-01 2.041762863543959139e-01 5.320776457078697508e-01 -1.892074492730953406e+00 1.959607677345502064e-01 5.516383891600444844e-01 9.924227165077517121e-01 -3.358668051202335914e-01 7.722152518993197733e-03 -9.768719929749209996e-01 6.219182935597742379e-01 3.891438820489404038e-01 -8.349106115048395838e-01 -9.326324047663760164e-02 -1.252743188038797362e+00 -4.402582012572227588e-01 8.135554100613268114e-01 -1.121762843260218911e+00 -2.353567282863508470e-01 1.132641582230706101e+00 7.685861007084088259e-01 7.414225070490959579e-01 -1.541350664032838658e-01 -3.464227765371971635e-01 -5.770884230950520388e-01 1.530416574170589294e+00 -1.729377314593567805e+00 -1.452408121158922594e+00 -1.075505415568182910e+00 8.902106667852283106e-01 -8.775067817845506601e-01 4.313127940475535577e-02 -5.798405763848526462e-01 2.980736799795488112e-01 -1.063824270937378635e+00 -1.442769225996645421e-01 -5.303939908898054334e-01 2.372247014699588430e+00 9.683593596627154687e-01 -3.145134240614171905e-01 8.423714483346757265e-02 -1.436748794152025388e+00 -1.815970412324693362e-01 -1.195695373293464314e+00 -4.151230898210048759e-01 8.334344367530593933e-01 3.636973288239497282e-01 3.366876154197243065e-01 -2.610378230921573284e+00 5.355444923433684279e-01 -8.099564660736897626e-01 -5.247537141057485865e-02 -7.393844216608119746e-01 -1.480296066907035746e+00 1.141687304345000209e+00 -1.266079250580196991e+00 3.243603452436173429e-01 -8.481036162214179441e-01 1.436553316912603517e-01 1.041294512995156296e+00 9.933635932019722059e-01 -7.682947540946258314e-02 2.005051899710081464e+00 -1.164126123813842728e+00 3.675340891811931243e-01 4.589030907623623673e-02 -6.306447643567845152e-01 -8.157034487001365575e-01 8.866131989367852517e-01 -1.131107305908756855e+00 6.345431890381852957e-02 2.764783945026820788e-01 -7.458905826600547018e-01 5.351688958740496993e-01 -1.057495775290107742e+00 -1.422129254970934342e+00 -7.497961556155871010e-01 -1.906073211563621139e-01 -2.127068435140340164e+00 6.038860939563651664e-01 2.061110862105303809e+00 4.968941628899218865e-01 1.058428115599213015e+00 1.574012468792793662e+00 -5.037676011175969970e-01 7.151241760100269795e-01 9.422839774058623663e-02 -1.644970644937616022e+00 3.746753168903997899e-01 1.218592567649838365e+00 -3.223495839902180138e-01 -2.706994128542897782e-01 4.663771916939057349e-01 1.339714349964352402e-01 8.005582528267269904e-01 -9.739094842583093659e-01 -1.267705783888228410e+00 -1.527026382745407140e+00 8.610802656900535812e-01 -1.525645522513213947e+00 -1.965460148457950584e+00 -3.641036762568284901e-01 -3.933062412340814773e-01 -1.807342590216672207e+00 -1.326799774290004785e-01 1.277391809875659812e+00 1.111712193317716119e-02 -1.074351650563260679e-01 1.103308138415118322e-01 8.149847206986462478e-01 -3.300564003316913131e-01 1.333134384847157294e+00 9.168942660125602856e-03 -4.579297351425795637e-01 1.085492045250095128e+00 2.236953069245094239e-01 5.693294028707323040e-01 4.780373579907614690e-01 6.867513151080903988e-01 -9.161075951608136370e-01 2.011423168504603703e-02 1.511783483650510629e+00 -3.150515988179897198e-02 -5.823843453490470390e-01 -5.157717304241054429e-02 1.439617862512259983e+00 2.048743614339352259e+00 1.008040142698311659e+00 -1.278457884055690164e+00 -8.630666287917334589e-01 -2.394804039084015013e-01 1.209428868737133234e-01 -6.241100087683552067e-01 -4.957397758059106652e-01 -1.100860266888935124e+00 -1.216419039678752478e-02 2.714952780011335443e-01 -1.571469545209231544e+00 -8.904094916356226630e-01 -1.193225384164417369e+00 -2.069415066324684083e-01 3.328018283946846956e-01 -5.793888335056270877e-01 6.881215140150735987e-01 1.928163582273037524e-01 2.369261499450313058e-01 1.862180676500858167e+00 6.752489077448783350e-01 1.452270880525209917e-01 1.349390866911237108e+00 -1.758271726732756335e+00 1.620024816213080143e+00 -3.449119634545201318e-01 2.086893629844213671e-01 -1.647574983505113444e+00 2.101676611791774008e+00 1.465944260305650504e-01 -6.038242640206299416e-01 -2.422039117287770327e-01 -4.092505844789907088e-01 -2.797386315161464743e-01 3.880885023463734318e-01 1.109652055173604851e-01 -3.033313828899675824e-01 7.698141283074866337e-01 -1.795518674422849070e+00 1.511578827418598392e+00 -3.611041554964210532e-01 -1.476882614388283166e+00 3.774585381149874186e-01 -1.052486186800974388e-01 9.791427493637676616e-01 -1.808945354577407461e+00 -9.930092952547203700e-01 1.835178227947451779e+00 3.489420223812008115e-01 -1.823553432397369445e+00 9.218867019120380313e-01 -4.198854381219350729e-01 5.653080849907095307e-02 -8.909155148855356643e-01 -6.396027843830287551e-01 -8.187552153788378584e-02 -5.282766736765787119e-01 -8.216964330185760890e-02 7.294987631453538901e-01 -1.231084131410004501e+00 5.571247214917040003e-01 8.187624226999017374e-01 -1.447553987781865725e+00 3.131789705166357352e-01 -1.391781466939409961e+00 -5.924934807937093373e-01 -6.221361178642786927e-01 3.895317654003086494e-01 4.425330012843589622e-01 3.389820645448458070e-01 -2.456891048039012981e-02 -6.217066526114154446e-01 8.593464705771459711e-01 -9.085444303815052303e-01 4.400833851977792310e-01 -9.289432377991507783e-02 -1.138640389758478033e+00 9.118786148137824066e-01 -1.072093018980454504e+00 -1.826411798506886452e-01 -1.104690645196687721e-01 -5.290518749197552495e-01 -8.888734904713877505e-01 8.084723740140589143e-01 1.428824454255768872e+00 -9.045630699636244554e-01 1.331649726823634694e+00 1.035208070363640376e+00 8.715052302315883237e-01 -7.901358484728704390e-01 4.021070940617147982e-01 4.019134377225498378e-01 -8.406767528434259118e-01 -1.143386114257683023e-01 -3.635021118107066296e-01 -8.320528067840107234e-01 2.154779242824853835e-01 -3.060276862167042866e-01 -2.056440266369202463e-01 5.050383644992443299e-01 7.169351004437785058e-01 5.703423630999608918e-01 3.133981405147504562e-01 1.612707403269956430e+00 1.837697735764782792e+00 2.815639431971643167e-02 -2.558213556600986482e+00 -1.437738571592182657e+00 -9.657407245595021061e-01 3.883284265606489760e-01 -1.659209959427119019e+00 7.168555972454282443e-01 -3.755563968095485539e-01 -1.418307340122286098e+00 -1.080209025941550660e+00 -2.616911985836949395e-01 -1.008995435233899896e+00 1.231313833551354708e+00 3.976121216632010347e-01 -1.573885745575222206e+00 -1.828986592306141468e+00 -7.391485521058658303e-01 9.586957462404957497e-02 -1.603264166335973240e+00 -1.796097767483051666e-01 -1.341243027411564537e+00 1.413929197076299937e+00 -1.213973654473669006e+00 1.651247834982385587e-01 1.511241002370139253e+00 -4.223358074250608829e-01 -1.139804484004606211e+00 -9.197070106224730646e-01 -9.398350673642925646e-01 1.314225124851424453e-01 -1.334318578503635111e+00 -6.239334408161834045e-01 -5.701672281602386816e-01 -1.208551810302244817e-01 -1.315385516932582544e+00 9.864377214665197569e-01 -5.389091777124236371e-01 2.281723967870196823e+00 -5.523895786573388422e-01 1.265958900126940456e+00 7.174020172415392915e-01 1.054858461238520340e+00 -7.130010914273580136e-01 1.375598482193166605e+00 3.271474908373659396e-01 1.465691819644519445e+00 3.784294454528513985e-01 -9.287803678692192477e-01 1.269010574198320196e+00 -7.052296632506403762e-02 -2.520223287041678528e-01 1.688339209644065808e-01 8.673899224462149338e-01 1.639541823198719661e-01 -1.679526704613648391e+00 -9.220487948076637741e-01 6.168475807876917516e-01 1.227891300841773115e+00 9.624408279664784516e-01 -7.710063587717199685e-01 9.551628199358881410e-01 5.933006344556591288e-02 4.992246330933680087e-01 -8.238149039431246629e-03 -3.425966257519251768e-01 4.077908073054291593e-01 -1.740417030435694956e+00 -1.951710008670235030e+00 9.760783756669021427e-01 -2.242970779645725443e-01 -2.222545847505618122e-01 -4.104968997924036134e-01 -2.720015374611789216e+00 2.754952557533964508e-01 4.363504211275207600e-01 -3.980477613329288511e-01 1.007857851017076811e+00 1.780801117882162998e+00 -1.194182833713898356e-01 -4.704736371623423064e-01 -3.049728202694086843e+00 6.988163627193529903e-01 2.819794214472621241e-01 5.526730974141862429e-01 -1.073939168959854723e-01 -3.109107818151927383e+00 -4.114476115362865061e-01 -9.885890074173260267e-01 1.301868555131694860e+00 -1.277183075550762270e+00 -9.590625394930889502e-01 5.470266928256515282e-01 9.510002548250404697e-01 5.140190843811850430e-01 6.529473949644566400e-01 1.253941060102745420e+00 -1.013979384235628028e-01 8.502999096702092974e-01 2.111108638380170710e+00 -8.052051958798563946e-01 5.564974137787583874e-01 -2.479200760819534555e+00 4.951359125592313948e-01 -6.147909661211728993e-01 4.221016963875539596e-01 -1.512650897789420190e+00 -2.808563059666024930e-01 1.751406854643579036e-01 -1.476699217320686097e-01 -1.097350120095049952e+00 1.265392295886055840e-03 -3.689225428127346773e-01 8.695120206328065260e-01 -4.626071245306904722e-01 -8.511333600787104325e-01 1.335500135880445693e+00 -9.908264173817802334e-01 -2.158511531604852429e+00 5.386529844843239712e-01 2.376817880343129741e-01 4.118065335161211205e-01 -1.818758801340348563e-01 -1.464807802116423696e+00 -1.238025280290717900e+00 1.565912808333173256e+00 6.883957525621141604e-01 4.917962582744169753e-01 1.172703868851229458e+00 -8.213067702312273899e-02 -2.801289380412158359e+00 -1.209167761261291218e+00 1.188017594097550589e+00 -3.536743470867057537e-01 -2.590928888002934638e-01 2.464078616055828674e-02 -1.632900559638640559e+00 1.296524744064999179e+00 -1.468084877642177988e+00 8.848833339473026749e-01 1.390640924880766349e-01 -1.173712328752290202e-01 1.119063382644425869e-01 9.791057852753984325e-02 -1.759568431534537236e+00 3.343079648851238206e-02 -2.127981645475389774e-02 2.459582413946707347e-01 -1.627100060462559172e+00 -4.855286245139737722e-01 5.132222903663629099e-01 -6.873515857812765306e-01 -3.256770062245092912e-01 1.220210246779273477e+00 7.070734419896501644e-01 -4.151240939706526967e-01 1.214208214795437835e+00 1.680519346149205451e-01 -1.230144768046553122e-01 8.955946753783410319e-01 -1.632454299444482837e+00 6.206143197815024992e-01 1.980975854923923418e-01 -2.902805309801244626e-01 -6.684524888696822265e-01 -1.494663665177414780e+00 -1.179003643081349306e+00 -4.681234799385860512e-01 9.915991179826924018e-01 1.089920873572324922e+00 1.168366730811249976e-01 1.567856310386225749e+00 -5.782756879598803523e-02 -4.575821986512991768e-01 -2.163094865554780366e+00 1.045457681521387627e+00 -1.655797075429872089e+00 7.087418235700284619e-01 -9.036543147909834595e-01 -6.904495494388638299e-01 -2.216991842784990507e-01 7.033659058127983421e-01 8.714700308841430987e-01 -2.171852648606612757e+00 -5.515383213588733735e-01 -7.206556653287872483e-02 -1.117193060357958068e+00 1.822676530236756465e-01 -7.588308636291030140e-01 8.539573111407662287e-01 4.492715814854441048e-01 6.864224930684593717e-01 7.436816856666721431e-01 7.876661966501495582e-02 -1.560358985879418459e+00 -6.295968712707822323e-01 -1.492781496283941516e-02 -1.942250831100339692e+00 2.626908001744809873e-01 -1.324130479687801287e+00 3.357505339495588798e-02 7.167509357273318393e-01 7.267981942587135036e-01 3.637283194393930441e-01 -1.375615735856542399e+00 1.328678716411388461e+00 5.340469108513744567e-01 -1.090987235974209130e-01 -2.078883947805670651e+00 -1.728742638938147724e-01 -6.773315668924249078e-01 -8.943667125682608354e-01 1.125118471304278778e+00 3.132820532181822548e-01 -1.279152297273367322e+00 1.652620942753864952e+00 2.187702257537901929e+00 -6.728221817062149945e-01 -5.305855299562021177e-01 -1.384234848180429411e+00 7.474203021118090984e-01 -7.195311047174134389e-01 2.940478416786267424e-01 -1.867335891473740905e-01 1.036151155043634642e+00 1.108923372572339749e+00 1.953922286306986278e+00 -2.782857810852037636e-02 -5.922285081578661237e-02 7.378202359274158573e-01 5.908378568081912308e-01 -8.393444244868979442e-01 2.953934325752189394e-01 2.425864874145014838e+00 1.695137213400127019e+00 -2.126246755280571665e-01 6.050368300859713111e-01 9.262873289360614715e-01 1.125397251543375915e-01 -9.356040062988613126e-02 -9.327240956210752776e-01 1.036814686747689507e+00 5.671885565427519094e-01 -2.937053555585402154e-01 5.893601472315688206e-01 -2.389775288217361182e-01 1.773918975796604736e+00 -1.039151356972367379e+00 4.367929158201607209e-01 -2.579362606876701158e-01 1.124320693394714077e+00 -1.288408746925486570e+00 6.303732703536375492e-01 -1.334173951123567570e-01 6.738403166960574286e-02 7.802196338916692619e-01 -1.459215956392825309e+00 -5.541217836694403154e-01 4.592566867723172908e-01 2.031933196854527612e-01 1.011414855380138977e+00 -1.178068911341199287e+00 5.335075807998862496e-01 8.976541419782003706e-01 6.512763948126240043e-01 -1.320430085565857115e-01 -4.076527026788399066e-01 4.730971120202729363e-01 1.551936793907135570e+00 1.520978750577425265e+00 -1.891211092705685992e+00 -8.167502029071079805e-01 6.146785896461514076e-01 1.013158401943312192e+00 1.035590662787159028e-01 -4.525980232308322582e-01 -9.428401670284111136e-01 -1.081278983734968446e-01 7.815155857467145362e-01 5.087404206135361928e-01 -3.714325958691096496e-01 1.148786338219919934e+00 -6.075815386138133656e-01 -1.053448181632928721e-01 -1.215203056110995217e+00 2.366320643675563218e-01 5.403544477441734051e-01 -5.497361913708461584e-02 9.902598869817500482e-01 4.388750705697347376e-01 1.034441727942876810e+00 9.415486419570892052e-01 1.966889114902083124e-01 -1.728086798595904749e+00 9.695216550822899348e-01 3.241123368665563831e-01 -7.025681823040234031e-01 -1.420870272972192039e+00 9.747534249613550861e-01 -8.858342647358505295e-02 4.149015577345655514e-01 1.277969843096419478e+00 2.478971579553237159e-01 -1.328179900100336930e-01 -2.607365861288296394e+00 1.360787267760711350e+00 -4.674260111731045053e-01 -6.098216079029697978e-01 2.075784917699529331e+00 1.679191974476382521e-01 9.069291673450001756e-01 -5.491631992312010491e-01 -5.840345233836011785e-01 -9.575951714012768123e-01 1.389299314411373887e+00 2.956858205712600829e-01 8.616658793905754288e-02 -6.504103450631378014e-02 3.161598923779533610e-02 7.081851082883164894e-01 1.829191201691063196e+00 2.367864171087346870e-01 3.106103807317431853e-01 8.335938246971078547e-01 1.347013686969617874e+00 2.662199739057421466e-01 8.839048730962910660e-01 4.685108246098166340e-01 4.174521926664274130e-01 7.992282784740346591e-01 3.601275886015528616e-01 -9.606208929106679895e-01 2.552363554608097385e+00 -5.388101043674996538e-01 -1.415588653350381421e+00 -8.457123759073985614e-01 2.797370412703498732e-01 -4.606615104845060427e-01 5.028552365316197870e-01 -5.013547418877554174e-01 -2.522779093185218563e-02 7.426220871214119779e-01 3.577728125064665865e-01 -3.005517748097424668e+00 5.810673042893866880e-01 2.300359025432986648e+00 6.924333291904080090e-01 -9.330484529275459571e-02 -5.366865111804106636e-01 -7.940820117082821872e-01 7.213983114405266850e-01 9.193453474495046907e-01 -4.914589092917581725e-01 6.433771872069562470e-01 1.197285187381165850e+00 -1.445408646162584798e+00 -3.613667733343567390e-02 -1.059855466680852176e+00 -6.511802202788348204e-01 -1.124275948264979563e+00 9.075343600409435663e-01 9.783889429767027579e-01 6.665617877275429315e-01 6.586805648041662575e-01 -9.222228153938877293e-01 -2.102669693814462448e+00 3.083066743415528443e-01 -6.150826410830584345e-01 -1.304284002767129858e+00 9.128834801910797880e-01 1.771097940966497530e+00 -8.555280876286999181e-01 2.031500773878052168e-01 -1.146181763623136618e+00 5.747641274614488927e-01 -5.514528272324505931e-01 -1.198112035643094320e+00 -1.878741483735310913e+00 2.954263888342446576e-01 9.127459404596039994e-01 -8.494231792074677934e-01 -1.626959663700240144e+00 4.691639916672658839e-02 -1.614224541412993208e+00 7.538494934802232594e-02 3.379340706841788000e-01 -8.964109972567648743e-01 -1.452224004845594219e-01 -2.693430859724335047e-01 1.180438337710728369e+00 -2.849763198515463891e+00 -1.387577771476565802e+00 9.390837987524852659e-02 1.246379913379198845e+00 5.772822303748258443e-01 1.393788872134451129e+00 1.292384878810856286e+00 1.367503559915856925e+00 -3.549423251055539574e-01 -9.876843716622546454e-01 -6.120331471204666640e-02 -4.250292118758833282e-01 2.088955399470168173e-01 1.234192653139028595e+00 -4.700188989428416564e-01 8.422437021207784813e-01 -1.770661048776061897e+00 -8.557994387372798162e-01 -4.453399220623084354e-01 8.794050795169872092e-01 -9.676833511564809920e-02 -1.085943702126687338e+00 2.009799177796331549e+00 -2.995956045635546072e-01 -1.011417294443386211e-01 -1.734851370679393323e+00 -4.881603974526409484e-01 -2.110110197093461870e-01 7.901129477445123506e-02 -1.646511372047322341e+00 -1.148822671066540790e+00 1.105870030292611883e+00 9.802516289171415709e-01 2.428711594476646585e-01 -6.724861311234511252e-01 -1.194824365564358670e+00 -4.806733284006806661e-01 1.067323152280713394e+00 -1.482358432722973851e-01 -6.482879328606889757e-01 -7.481429827911905139e-01 -9.480586665359436171e-01 6.130999941720604030e-01 -1.318835997829952866e+00 -6.511236491950017635e-01 2.582319730221699916e-01 -4.516658091667472008e-01 -5.660957629145523251e-01 1.054235371573155167e+00 5.204125624922874283e-02 -9.428301171205547559e-01 -1.502304048632437938e-01 -1.722574606300537881e-01 5.735112979072045647e-01 -1.619124665308257383e+00 -5.257178940262490219e-01 3.316977279985650617e-01 1.440541371439320706e+00 1.484693094980455541e+00 1.302418134270489913e+00 3.002243836276075606e-01 -9.273262647298413652e-01 1.178323909695233596e+00 -1.332657958741783721e+00 -8.209929109092003463e-01 3.692116847573663208e-01 -8.805676711380034938e-01 1.174051661282724979e+00 1.256376512690009217e-01 -1.326644357321300038e+00 1.081985356514065799e+00 -5.217122989685776258e-01 -6.152798047318091407e-02 4.957934388736598419e-01 8.763848748090530272e-01 5.832109995999501528e-01 -4.802113180622558097e-01 1.119546137825758042e-01 -8.179067071518069110e-01 3.203173521710475646e-01 -2.669331642023123341e-01 1.160287606838893204e+00 1.205104032500973865e+00 -6.403774396337778008e-01 -8.496901897294573125e-01 6.433007427703963943e-01 -9.434184831629935930e-01 1.457624494796119663e+00 -4.552599522751539229e-01 1.572076752069624606e+00 2.315121271212186305e-01 1.604436433843568377e+00 1.501358300985672800e+00 4.151948594328924158e-01 -5.432870703701949688e-01 -5.910096379861660976e-02 3.754171579635239286e-01 -4.885587256037769999e-01 -1.317605335292882041e+00 -7.498271775642698644e-01 -1.911581588386579156e-01 -1.015258774903439409e+00 -1.570469445699444577e+00 -8.160138245422097203e-01 3.584262110857203143e-01 -6.719748425934858327e-01 8.478220846927416732e-01 -1.121045863217439154e+00 -1.404293016887713907e+00 5.376014291183628391e-01 6.929814378728036406e-01 3.227754309445191039e-01 -3.951024876418282039e-01 7.726783437180861913e-02 2.619351721397759625e-01 9.434964418232296701e-01 -1.121186709832773687e+00 4.589599304568559579e-01 -2.921137028938044500e-01 -6.605312662300421023e-01 1.479947330953493623e+00 4.729123413347356975e-01 1.140968941525078550e+00 8.568257053308125926e-01 3.217391105224883252e-01 -5.510075354907946199e-01 2.417006363253565437e-01 5.184988204495473152e-01 9.066866480609504508e-01 5.205371133285767726e-01 -9.581889279197477460e-01 1.230311184139070591e+00 -1.496287977405093561e-01 -1.386832156803217364e+00 1.856103044807979385e+00 7.247256233887637844e-01 3.373272184878221558e-01 -7.467055786579134269e-01 6.745509410562625097e-02 1.594128194054485748e-01 -1.515455518967924464e-01 -2.162449965062156754e-01 -4.937601822987291444e-01 -5.798843003792873985e-01 7.044784620220767568e-01 3.997702333103308470e-01 -1.215767460370121622e+00 3.149769760809925656e-01 7.626174370186562523e-01 -7.994643751524455055e-01 -4.786589976582750761e-01 8.023408846036065301e-01 4.855324871107875584e-01 -1.198531069004023397e+00 4.514691459981369781e-01 7.006532365753636027e-01 2.392757127727639599e+00 -2.482057922093279245e+00 -1.434585820832082304e+00 4.190231720073052113e-01 -2.287466768702230147e-01 -5.644032956922200306e-01 1.114515472101487603e+00 6.257099171736455467e-01 -1.666596710322029717e-01 5.602676264760694247e-01 -1.606669039366714680e+00 -2.028057795895704452e+00 -7.990280473015552720e-02 5.764351384556639646e-01 -9.034245676851193618e-01 1.058939127926093127e+00 2.469358973445566541e+00 -5.657193607370549771e-01 6.136692223305010296e-01 -9.601306958963080895e-02 2.364106705464219527e+00 -8.498253510773703945e-02 -7.182732197594338119e-01 6.308991654382041236e-01 2.965364481189777246e-01 -6.427902361560891009e-01 -1.472319415765332540e+00 1.120023983918458477e+00 -1.257628813664793066e+00 -1.053927855783075795e+00 -2.267217546569351150e-01 1.986511388884321994e+00 -6.164361895834805649e-01 -2.986203280930039838e-01 -1.283239412308665672e+00 4.185325433140881790e-01 7.231185591459455830e-01 3.289495795872784956e-01 5.558107486035498424e-01 -5.586901665310807230e-01 -2.186346711120664144e-01 -6.240449712705498087e-01 -5.260491160459580540e-01 -1.415874363229607580e+00 8.809239067786737154e-01 -1.302301115982506863e+00 -3.149511414237278761e-01 8.113740464906616934e-01 4.804012813382511071e-01 8.421410823758714859e-01 -5.294914670868327011e-01 4.640066325404988978e-01 9.990314485975897441e-01 1.056812479576714647e+00 6.164419389762613166e-01 4.226715511707176409e-01 1.027725384174883239e+00 -5.513226898224404815e-01 7.836624035185995041e-01 4.262123337631742309e-02 -9.629490261251217875e-01 -5.724480874502737571e-01 -2.396195712924964472e+00 4.406408053256621188e-02 -4.252779318667232467e-01 -1.422664238369378831e+00 1.844990509304312187e+00 -4.868493144948348172e-01 -1.244167650241606138e+00 -8.605188233248771690e-01 9.994562861814567656e-01 3.960072041492230244e-01 -1.115928866507716499e+00 -2.306092816045331173e-01 1.679274283197053963e+00 -8.230883517130551663e-01 -1.745544404533666771e+00 7.837287726933741538e-01 5.348204622550276621e-01 -1.015731433383393778e+00 -9.550798655835164575e-02 8.214648398204501545e-01 -2.031437724436204739e+00 -6.958326674027610625e-01 -9.020341229532856386e-02 6.149439552176828583e-01 2.314892460911250338e-01 3.849196913852794832e-01 -9.302115559551022983e-01 -5.188574245926441675e-01 8.349294602359559336e-01 -4.714602525857604642e-01 1.053359558490351899e+00 1.249215118363495636e+00 -2.302089998618296995e+00 -1.504112896201145633e+00 -1.423057062279003526e+00 1.240368638155918135e-01 -7.541989262824793094e-01 1.163083168221682673e+00 -1.762946525010274490e+00 6.606868985991005694e-01 5.264464563563576727e-01 4.725761678486438688e-01 1.310883185135405471e+00 -9.241143263627257243e-01 -1.967304711044772780e+00 -1.052849292673909476e+00 -1.230101208046246834e-02 7.563071764977551403e-01 1.929427704958029677e-01 -1.017005668209337577e+00 -1.057343883620493585e+00 3.815202986020374554e-01 7.201058942189791923e-01 9.974752703951488275e-01 1.555044389834705498e+00 -1.409351220633307811e-01 9.991255143569571784e-01 9.428322470766073993e-01 7.807440373523446553e-01 1.169256783472802486e+00 1.164277755477157728e+00 1.620703460243459182e-01 -5.081828959756098385e-01 -6.175918902832326918e-01 8.153938018821529354e-01 -1.792621030110668756e-01 2.623834290805344693e-01 1.066182126697731380e+00 1.054688690809352680e+00 -1.143210979989690568e-01 1.376484137709036402e-02 -3.227334810176593627e-01 -2.754664867296171549e-01 -9.662650755560804605e-02 1.168484735119294626e+00 4.175196057738230770e-01 6.374863622692834575e-01 1.434479721205465630e+00 -1.819312811927918050e+00 -5.445962367116539138e-01 -7.978781288679939188e-01 -1.185887292339203869e+00 4.541477454120286250e-01 -5.623833769991132270e-01 2.787602176343117466e-01 1.098502675662266448e+00 2.904605160406203979e-01 6.490768964638679028e-01 3.438421590372858078e-02 -9.915891935333707163e-01 -2.688178270389100177e+00 -9.715893801014900688e-02 -6.462251564808003668e-01 -6.370202664257292036e-02 -7.822815229273832882e-01 1.129141347929646794e-01 5.174653604565353504e-01 4.923913451366794813e-01 5.070295390927934825e-02 -8.562845432251523503e-01 2.001107206475738032e+00 -1.061934798588756390e+00 6.310809343103218616e-02 1.207501879631900504e-01 -2.662915276048051227e-01 -2.267301631025329944e-01 -8.859277920732574474e-01 -2.017381858184507173e-02 -1.406419748820797455e+00 -2.913602693069428651e-01 -1.076622628720949271e+00 2.653497474580200355e-01 -7.260356179129378029e-01 4.149651372931961735e-01 -6.166564779696307452e-01 5.364422036941171035e-01 1.235408962572049019e+00 1.141011019865043385e+00 -1.091293790838886446e+00 3.949170235000508747e-03 1.133465386759712201e+00 1.633928713219153561e+00 9.562202650539708415e-01 -3.448325146257807949e-01 -3.715154774382819491e-01 5.594155137080480955e-01 -9.180495035767843870e-02 9.547808266641333308e-01 2.653635578541049256e-01 9.541419380482620838e-01 -4.830732261826694574e-01 -8.622167468409697166e-01 7.940052355187856570e-01 3.741156396240389315e-01 1.179815460434179286e+00 -7.094153269922498506e-01 9.599292004773295472e-01 2.017464147010067377e-01 -1.200799644938454591e+00 -6.476748814147813560e-01 4.375722282123186146e-01 1.435635074065948757e-01 -4.601400192077402251e-01 8.427231701572561740e-01 -1.898405515116877718e+00 -9.978387429802130226e-01 -1.411172366232729347e+00 1.171647644586897963e+00 -1.950865398300482667e+00 6.947949604479883856e-01 -2.877633950195455093e-01 -9.647389726794370901e-01 7.078990826072695253e-01 -3.651652712082731345e-01 5.580060813485294979e-02 -2.270905556634545963e-01 -8.878536511430851208e-01 -1.648303970639826588e+00 -4.753451242986739822e-01 2.672255831087356204e-01 -6.518173980156657388e-01 -6.856491615494119118e-01 1.613741182485153525e+00 -7.067502360083841029e-02 -2.099867089492241767e+00 -8.474692430699386492e-01 2.611803571168991116e-04 4.796993284564558535e-01 -8.923139172629102056e-01 2.671127889099826902e-01 1.239052061884872991e-01 2.507743997814351755e-01 1.136457102205873371e-01 1.013920004159282406e+00 4.975678645050059523e-01 6.862316309513218082e-02 8.659456308005863967e-01 1.807113632534178838e-01 -1.976869526589482631e-02 3.724926835898857980e-01 2.371744317739871433e-01 1.536623136193173478e+00 1.544974229590415638e-01 -2.521593045596416949e-01 -1.048893679420225267e+00 -5.183627197603304371e-01 -6.515600973214121794e-01 5.871618254762827060e-01 -2.301581825472920340e-01 6.616263567064836204e-01 6.326829258974624448e-01 1.312184678679941596e+00 1.185673537354312801e+00 5.704312703044881472e-01 -1.626843389330161482e+00 -1.184269943318108753e+00 1.011766586558379422e-01 6.110605510785408478e-01 4.577818668849432115e-01 2.639493945825707732e-01 -9.972185048201929192e-01 -1.319602116237066358e+00 3.964433181059356381e-01 -5.276707986157856967e-01 -1.148413414080436956e+00 -3.497607051100736775e-01 -1.380859983237341604e+00 -1.187773127170227705e-01 -7.986499328457115077e-01 4.530201090727389301e-01 2.959332683358480431e-01 2.608051735215909939e-01 1.327454340996623572e-01 2.380732664048278505e-02 7.402947607618356463e-01 -1.519716475191594252e-01 -2.060781131806504796e+00 1.733162015524410404e-01 5.345916303213001791e-02 2.145516858754010325e+00 4.053720011224615227e-01 5.908165962190046194e-01 -1.289821626643359087e+00 8.626042716744520833e-01 -1.176673315524245783e-01 -2.433186458190240709e-01 -9.472908012132138511e-01 1.071694722450679121e-01 1.555242932541593515e+00 5.123306978758052077e-01 -5.957626741089027123e-01 1.643950462752836295e+00 -2.550739421251232653e+00 1.392616659818367797e+00 1.538505434207637634e+00 -1.599091270841279444e+00 1.592890369923192884e+00 -4.227805032282689335e-01 1.194636954334007406e+00 1.137592033839219141e+00 -3.849041757078690978e-02 1.210977863246452513e+00 2.654372803372223588e-01 -5.745484209963547251e-01 -1.137904893987894184e+00 1.126426761392635534e+00 7.241692397447736518e-01 -3.485885989781392635e-01 -1.123187928418168946e+00 1.270836406169982613e+00 -1.572582606323144283e+00 -2.999593154106718895e-01 -4.446126284232572723e-01 1.405482159624559690e+00 1.532300255591119431e-01 6.381495965325902908e-01 8.033378278507125048e-01 -1.747876176196158315e+00 9.020643556053146161e-01 -2.286857090892944755e-01 6.454980681734928671e-01 1.025146369543454422e-01 -1.433139317437790439e+00 -1.581273003999444260e+00 -4.645985976942728496e-02 2.579921958643943136e-01 -8.408926374956882110e-01 -5.091350960014053850e-01 1.590376851993891005e+00 7.059087771991516824e-01 -1.331053800431933887e+00 7.540436005369821615e-01 3.895855439628905237e-01 -3.863489700892932532e-01 -1.744318957840776951e-01 -1.075518463672937353e+00 -9.214586867472798204e-01 -2.276264194646379635e-02 1.484984114991049209e+00 -8.909716340725043482e-01 -2.038267991973290005e+00 -1.329615278329884243e-01 -1.108611518051128703e-01 1.839209225783305923e-01 5.271208235928341868e-01 6.656186149253724427e-01 1.489172716827823706e+00 -6.648668867766898138e-01 1.564638675523909228e+00 -5.549513867039778114e-01 4.637614921556602599e-01 3.645214746398233174e-01 -1.155374165048949742e+00 1.237191590467812796e+00 -6.667109787644011076e-01 -7.538015148786272324e-01 1.002047740218114380e-01 2.672997036271556603e-01 -4.779511432747295951e-01 -5.052397106589296971e-01 -6.480843299181484607e-01 7.278072366818850725e-01 2.580785567077080955e+00 2.575097194758352082e+00 -6.559566050581230323e-01 8.429034303426996555e-01 7.831451431478532454e-02 8.289726124431870957e-01 -1.014226708285699274e+00 -3.700498133132053002e-01 4.252354918664948413e-01 -5.665568667954788973e-01 -1.892288034935884600e+00 -4.722401564432931464e-01 -8.630186553303139663e-01 7.672865448348589190e-01 4.097151320366640426e-01 2.058590016121971900e+00 1.073229059286322062e+00 -8.438176178851822806e-01 -4.378663415033586803e-01 4.297058739936455707e-01 -1.641011558874176268e+00 -1.789144522983218355e+00 -3.369909598840535869e-01 -9.765345517014940580e-01 1.781702637660131650e-01 -8.926555093876757940e-01 4.145745908582039174e-01 -6.139338101800896341e-01 -1.989390513162033192e-01 8.355210394868829438e-01 -9.512408111686004863e-01 1.093915149498251083e+00 -2.028815191375657356e+00 1.703652431098492404e+00 -3.148752029598681501e-01 -8.336117877609016125e-01 -4.915565874894338161e-01 -2.163708144220285678e+00 6.737275435906147081e-01 -1.345642215171558131e+00 -8.090830570422415935e-01 7.145482026135928644e-01 1.227717646073783614e-01 -1.488504880824075949e+00 -1.614977936796392122e+00 2.996118713127067790e-01 1.944313235964331366e+00 1.789566221928734768e-01 1.872638349969221849e+00 -1.458283557058158930e+00 -1.336019291806635589e+00 1.466823419798162442e+00 -1.443374808354010108e+00 -1.939926273025304182e+00 -1.506175347455424030e+00 -9.719061670707989098e-01 -2.167025984283222684e+00 -1.428081739491052771e+00 2.203731290842152912e+00 -5.198618516737095741e-01 9.964274622749000887e-01 2.136301450279198377e+00 4.151426711080489773e-01 -1.437861430098847482e+00 -9.567216456010708692e-01 -8.685464386975821904e-01 -4.730884599420748238e-01 -3.529342888562579383e-01 1.228960456174589932e+00 -4.085720504998598401e-01 1.079878351239297096e+00 1.113234241404303243e-02 2.332801778561118589e+00 1.033198966585673562e+00 1.313395598429920375e+00 -1.655455382732436531e+00 -1.749387982928142682e+00 -4.316761057645245730e-02 5.984091837720509899e-01 4.027597058294297705e-01 7.858503440275187157e-02 8.062326418391420058e-01 8.454909623387817375e-01 -4.877953921008058580e-01 6.413796323653401243e-01 -9.168063312951970634e-01 1.436000742739265812e+00 -1.048557394353894612e+00 -3.482341642595314646e-01 -1.336093547142396032e+00 2.150987928134793226e+00 -5.401866879473957161e-02 8.308586351939325487e-01 -5.265079002698258570e-02 -8.315851610112655612e-01 -1.406119457291742592e+00 -2.995366666379740472e+00 -9.494422802587118571e-02 5.894960639321303320e-02 6.906302620877403653e-01 1.726604143501036415e+00 -1.895357967554062384e+00 6.321032880692957212e-01 4.194564827126504025e-01 -3.652500892438199642e-01 4.343656761555129281e-02 5.199996651832543559e-01 -9.645821135682300373e-02 6.649728016482218118e-01 -9.854686452056230506e-01 8.506515045326143998e-01 4.438368269391291254e-01 -1.664290980852196622e+00 1.003794678546557177e-02 -2.811594807332984391e-01 -1.213121196087786346e+00 -1.804586785888512512e+00 -6.070070147451388509e-01 5.532275104186293868e-01 -1.015530281495973686e+00 1.175900828758609684e+00 -5.619304783808355408e-01 1.832814747677240230e-01 -1.530384448950158349e+00 -3.971575993683341688e-01 -1.273931193267427986e+00 1.542016942756481990e-01 7.733083367773425400e-03 1.871596200564296930e-01 -3.468338573236851574e-01 8.157733559138840018e-01 -8.128999018884177641e-01 4.434956604955466175e-01 -7.312199056878511128e-01 7.481502321157386115e-01 -1.303814306741899909e+00 9.677599868393876870e-01 -3.265936469672737763e-01 7.407812093539742904e-01 3.299579751367937019e-01 1.359754568719001577e+00 8.908058029782429943e-02 -1.754284213679267734e-01 1.157744031897703252e+00 2.313128410996060369e-01 9.305448636519770833e-01 -1.352113697205864717e+00 4.926798797056321511e-01 -7.996734320924899775e-01 4.755487559998345520e-03 6.647458414976870067e-01 -5.075904127550628919e-01 1.322630541050292097e+00 -1.194432046567327932e+00 -8.095064463195801308e-01 5.344592685148000788e-01 6.826927800324184004e-02 1.851398969831801855e+00 3.529750325806272571e+00 -1.301073300439976155e+00 3.423599773138777391e-01 -6.134573566364669439e-01 1.623530855097372383e+00 1.561977184221099657e+00 4.557791232877095866e-01 -2.287751530370751407e+00 -1.467104086042895883e+00 3.127762295052449737e-01 8.019832618728492957e-01 3.191870928242928063e-01 -6.383878657710974069e-01 -4.031866705118676286e-01 -4.554910184214736590e-01 1.545744281776460172e+00 1.842764987250054887e+00 -3.412051432287355190e-01 5.983199532086186379e-01 -7.941655445157558280e-02 7.120101765945132666e-01 1.271248409950794578e+00 -1.380631211215160636e+00 -1.192938679547468572e+00 1.041231216448566949e-01 7.411659843452711449e-02 7.685118654050584475e-01 8.548561563605319158e-01 -1.753591567547384544e+00 -5.604101599762886243e-01 5.594846584285479985e-01 -2.485827200870890152e+00 9.550788505656905292e-01 -1.180652987663118880e+00 -3.743018905133735919e-01 9.448609904576954488e-01 -5.925315798196480882e-02 1.110891638101025647e+00 -1.774897681887183110e-01 2.026287143309381533e-01 8.476966417439405488e-01 -3.292998360864605178e-01 -6.164791383054998297e-01 1.896094560692692527e-02 8.225356194561135315e-01 4.537726533613009594e-01 -8.698989510903991640e-01 3.580618674367055387e-01 -2.796267213658538142e-01 -1.701660167385771749e-01 3.450782760014597272e+00 -3.036407457452413028e-01 -8.024087654226056410e-01 2.890925282510465114e-02 -7.849506538770735509e-02 8.331197873109463803e-01 -4.557653617991370143e-01 -3.007158078728003225e+00 -1.005619093524977359e+00 5.999594110576869088e-01 -1.010007203548601407e+00 -2.314960886551953589e-01 1.300794104287321951e-01 2.430546046164455909e+00 -1.278594364200732469e+00 -2.100760314219020319e+00 -2.912387157350167510e-01 -8.956953517240231477e-01 -8.199121295428055678e-01 -9.136265673443885182e-01 3.284586766552328285e+00 -7.845247014317462408e-01 4.215657347296186130e-01 2.737843908580290808e-01 -1.977386030892938962e+00 -1.972287128623362529e+00 -1.354820786973171876e+00 8.837630489105713361e-01 -2.219596699608296753e+00 3.875165380284124605e-01 9.128312405507957861e-01 5.487970176151616419e-01 1.957977668913292613e+00 1.091824139823733164e+00 -4.969834613367153930e-01 -6.691750799241155123e-01 -1.009674567703447323e+00 2.237491325168994849e-01 2.128848142906842114e-02 6.254466867154286902e-01 5.554933559532336806e-01 1.005735663471411190e+00 1.433600263618775905e+00 -7.440691760014597200e-01 9.860516274901508504e-01 -9.355894262367620007e-01 -1.478512648226578241e+00 5.216805526098111656e-01 -5.385554338320953649e-01 2.686506194680159942e-01 -8.109162257481333791e-01 2.700389434504570363e-01 -1.480106205966797317e+00 -8.036708652941221276e-02 2.025424511799965854e-01 -1.419199963696121669e-02 -6.638252335368802770e-01 9.972347391077523993e-01 9.524861492143066322e-02 -6.891553347657560780e-01 1.312332338122097708e+00 -3.993751391489175351e-01 -9.302820406420900801e-01 -4.928238373757187762e-01 1.920075423248661095e-01 5.964687735456302153e-01 6.181918940582666888e-01 1.324749407842040094e+00 -1.747518212900404100e-01 1.188412545121017572e-02 1.665368579530060733e-01 -5.182865270184341400e-01 -4.669069422547953985e-01 8.831120188053803721e-01 9.842570114371087531e-01 3.154826677239601640e-01 2.159290604376460365e+00 1.182449350309681124e-01 -9.939208429026272773e-01 7.943814290477995144e-01 -6.227357004370169813e-01 -1.184740810900476171e-01 -3.819494329630715446e-01 -8.799179149776508169e-01 -1.143241507895080167e+00 -1.149549045235739753e+00 -9.100748042791840797e-01 -7.984747507101832564e-01 1.022738634496194843e+00 -1.433305069635698148e+00 1.056992616423450215e+00 2.594956966125540054e-01 1.025674098553748248e+00 -3.477759441778027760e-01 1.780779052537123430e+00 -7.542387688421334779e-01 1.772117926898680862e-01 1.070775351941604114e-01 4.825655332166088329e-01 -5.931304611080995270e-01 1.376149817193186520e+00 -4.260101319685436622e-02 4.487716768554369517e-01 8.769896337341254178e-01 -1.632923227973468727e-01 4.086186801222412707e-02 1.181852747779034374e+00 1.207468439486156342e+00 -9.780126718784251105e-01 1.856978791747741775e-01 1.008482003539663108e+00 8.062512599729698692e-01 -1.301238063378124865e+00 5.512070155188841802e-02 1.584098718385794857e+00 -8.887879801719478223e-01 1.236698349914940653e+00 -5.481765114520691373e-01 -2.762600596008019105e-01 7.601991080862753325e-01 2.447036983259720244e-01 -1.800964546702984448e-01 1.471285146218809237e-01 -7.679867466873215864e-01 -2.943907399362374194e-02 -1.698841094403714225e+00 -1.512318021356809483e+00 1.117032527619187254e+00 2.013841676580863937e-01 3.795094797133961029e-01 7.318854602616985394e-01 9.637993938701422403e-01 2.343330036703243913e-01 1.401113239589007353e+00 -4.539144647832946133e-01 3.787759356834866087e-01 -1.632428649123980557e+00 1.180551863543250590e+00 1.436431954988022230e+00 -2.904146737404646461e-01 -1.002376379923348937e+00 5.444345647628852092e-01 -5.104601084199154870e-02 4.887211603624319611e-01 2.845033744489036120e-01 -6.225912118653097460e-01 -6.588273839742835036e-02 7.734813896218407647e-01 -3.348530716921017253e-02 3.271597658283939558e-01 3.160600273692714124e-01 1.395978328236077814e+00 1.191833110676131957e+00 -3.799052038660754027e-01 4.762383840695662007e-01 2.829118504157212666e+00 -1.388070993012987253e-01 -2.490745970479676108e-01 -1.076483628313602697e-01 1.545891697521277752e+00 -5.727064703620657893e-01 6.652653323358418413e-01 6.231937603276230808e-01 -1.286449939139315379e+00 7.627625377962288233e-01 1.300361721950949345e+00 2.229973589055373184e-01 1.495604295192809685e+00 -1.925705646228754508e+00 -4.393377999425985281e-01 -6.879415829972116425e-01 -6.802360191760367103e-01 -2.591910323619082135e-01 1.111881584685583846e+00 -3.713735585650291271e-01 2.119069729186811468e+00 -7.384785471510851851e-01 1.888907295078701698e-01 -7.147706772948052567e-01 -7.495013551812708119e-01 -7.824694203684410265e-01 -1.486093689330695300e+00 3.634852256548447569e-01 7.337697988643515634e-01 -4.473096125936125156e-01 -3.491223278448420952e-01 2.397716025038084453e+00 -2.828694562109261845e-01 -4.816815395171646363e-01 1.090332136908330529e+00 1.519559423916768459e+00 -1.838257453247276185e+00 -1.742795899551193850e+00 -4.218659389463551568e-01 3.128798001235399973e-01 4.594772537883090591e-01 1.032857426596757611e+00 1.082551813601537516e+00 2.443416127960899686e+00 1.042504241506049881e-02 6.618853894800790227e-01 -3.225714468373208632e-01 -1.035950864512994174e-01 2.112081194914928961e+00 -3.811151044004832400e-01 1.508167711740298900e-01 4.074107000843824045e-01 -1.204864601930885737e+00 -4.519584697946026908e-01 5.282186912749053942e-01 1.934397943199316128e+00 7.956795041716914207e-01 -1.218520741208463792e-01 1.180279130324618952e+00 -8.472524260482588998e-01 -4.358727229366363143e-01 1.009021463730772616e+00 1.372903980704095028e+00 1.398028409835564978e-01 -2.745209175951552893e-01 -1.510776117857713041e+00 3.590083520184062515e-01 -1.066006614112930961e+00 3.140636824631946045e-01 4.807990949161401462e-01 -6.162696047784992359e-01 -1.544799563330607972e+00 -1.334454011499665249e+00 -2.150922686526587913e-01 9.681992135453149073e-02 8.983803570426246443e-01 1.612820409142738720e+00 -2.903726917575386035e-01 -2.662396496634356069e+00 8.212915014706607675e-01 3.017681784679765097e-02 -1.899522069807137170e-01 -1.108874635298376710e+00 -3.774003600980842532e-01 3.183290043750461873e-01 -1.108384376451172715e+00 7.014598619463011664e-01 3.672497092322934975e-01 1.881388384818224679e+00 -5.513017347647389821e-01 3.395644357357996412e-01 -4.294225807002303996e-02 -4.156802678827654640e-01 -4.197321991836559518e-01 7.758533746051985425e-01 9.816116751685587116e-02 -4.317088829042171061e-01 -1.335976361284992420e+00 -3.515179584175120997e-01 -1.075281882652775023e+00 6.390154012493280966e-01 6.477108079449557243e-01 2.846718522646342064e-01 4.727051138715037126e-01 1.144486946689957874e+00 -1.406423528507100729e+00 -2.942158065070049969e-02 1.148932829106530384e+00 8.894263111363296392e-01 5.631989494181562916e-01 5.388578748543780828e-01 3.411904240332022664e-01 5.795528259140551863e-02 -2.306635847433756714e-01 -1.238362945592838216e+00 3.185717244569966078e-01 1.989510836384760298e-02 1.280608123089754802e+00 -5.184793646306958825e-01 -1.240652296619888961e+00 -2.628316676898875826e-01 1.162521796381106975e+00 -1.759103007859035062e+00 -9.304298448608865346e-01 -1.392343411017230803e+00 -2.517607134455666085e-01 -1.008141411358559836e+00 9.917416065719919516e-01 7.102091396871016427e-01 1.267348388873282383e+00 -5.112259418018251234e-01 1.594127393158202288e-01 5.662912567061547664e-01 1.630437726379645014e+00 -7.812328426568228013e-01 8.129997316276024177e-01 -6.766802001669346665e-03 -1.045346344367738434e+00 -3.983650525391220221e+00 -2.867245893752713992e-01 -7.663019771623528209e-01 8.919823858923734416e-01 -8.210907706525035765e-01 -9.990951215274188613e-01 -9.396552867719357716e-01 3.326354767318303596e-01 2.813526215876326897e-01 -5.198089618957387747e-01 -1.511251242531833849e+00 8.337725391619320303e-02 6.391873622280749290e-01 -1.424699013720565621e-01 5.291087296013952113e-01 3.120706110227021088e-02 -2.539810348295198583e+00 2.553974656670802146e-01 2.426192740121110511e-02 -9.295821410771785143e-01 -2.036207383957300832e-01 -3.753482405006322020e-01 1.918613463781446982e-01 -5.002755378670151742e-01 -5.983322843342437913e-01 1.047640666082658933e+00 3.904494439922456817e-01 1.508781222076651662e+00 4.488814601493859580e-01 -4.431061744753122533e-01 -2.432069338811873316e-01 3.646629812617814825e-01 6.413179882669168830e-01 8.447113247566198080e-01 3.963355961358730473e-01 5.557571012561530743e-01 -1.963246268188517440e+00 1.772287705854780571e+00 1.273733223912713708e+00 -1.446453072512104310e+00 1.092445423043441277e+00 8.769865766677392704e-01 1.458130246151594811e+00 4.493832480789466954e-01 3.994106299666099202e-01 5.270259707845391661e-01 1.005249107010734333e+00 1.166741233055323734e+00 -1.337952184309697534e+00 -1.732262013331340667e+00 -4.957341071551331080e-01 6.853973768016988211e-02 -2.492306052865542298e+00 1.934085549704094853e-01 1.942201857658774955e+00 -1.318452800714756457e+00 -1.133741709817361665e+00 -1.224886096881954822e+00 -4.558307932960221631e-01 2.179633632298750567e-01 5.614496370062179720e-01 6.439795501877048078e-01 -1.612454373601799884e-01 -8.484348737087094028e-01 2.951242245515931506e-01 1.309031520970737494e+00 2.386390537199850614e-01 4.184739461519156878e-01 -2.463558233561139177e-01 -4.636630659527584131e-01 1.396544205545842576e+00 -4.831206538118432148e-01 6.879956176505960252e-01 -1.591842419886319582e-01 2.708761173753758689e-01 4.336059085581571715e-01 -4.613972225233891611e-01 3.714955209003410475e-01 2.688996155571647395e-01 -4.580867146710528859e-01 -8.770871066208769662e-01 -1.108848119012740413e-01 -6.947950958721329506e-01 1.442516187705797259e+00 -1.756842940893864613e+00 2.693669170649966305e-02 6.642080511981468538e-02 1.550736761692340926e-01 -5.306091099013543477e-01 -1.122263923680428821e-01 6.716847954040492397e-01 1.139467378614106297e+00 1.814685850715281878e+00 -1.036863259946289917e+00 -2.087939927726853551e+00 1.694031911012403135e+00 3.670517940196612594e-01 -8.895105875328845890e-01 -1.496549359598110751e+00 -1.051291880270420531e+00 -5.694756019941599190e-01 -6.713820246493558130e-01 -8.243047043066524804e-01 1.458897055899346096e-01 1.014779193154586201e+00 7.226554454344635836e-01 1.511505737182989029e-01 -1.888191944547660706e+00 -2.229412332861128831e+00 -2.016220230078266673e-01 -1.335580432937489626e+00 3.086715414190757123e-01 -1.201475865590051484e+00 2.059494955464478139e+00 1.101033028029094613e-01 4.073536342115162134e-01 -8.637460864274147943e-01 -1.134636750233456448e+00 -1.417596611399085216e+00 -3.535726799478891569e-02 -6.196920015484901345e-01 -4.903411604531171530e-03 1.139016611671796575e+00 -2.432827923830385361e-02 -8.020653275116946812e-01 -1.825199518295146150e+00 -1.098490029239493460e+00 1.737274278501027558e+00 3.357370363514980971e-01 -6.107779047000201356e-01 -4.420949526705509891e-01 1.489840228113425702e-01 -1.525079382115696713e+00 1.709114545651930550e+00 8.367181491919742919e-01 -2.146922001330863472e-01 -3.723757020812510921e-01 -8.646532340896315727e-01 1.416493716279213277e+00 -4.341893102858112030e-01 -1.317553210038376887e+00 -6.198134500032521643e-01 1.366401846832408506e-01 7.963844147446880184e-01 -6.830177428010317797e-01 -2.672470083339910651e-01 1.358010718806640149e+00 2.472826903768711171e-01 1.506725550074357933e+00 1.718584297420377993e+00 -1.890689035884585589e+00 -1.247236196588305868e+00 2.072223653772917173e-01 2.959338118998897649e-01 -6.800174893764394657e-01 1.263950927675852265e+00 1.426511748991554918e-01 -1.431659921938121194e+00 -1.216034868798222313e+00 -4.499266693552379515e-01 1.040956729469116882e+00 1.021352987617828223e+00 -8.098650931445496859e-01 -4.387443614250704366e-02 1.316476387233189271e+00 1.923470404065098061e+00 8.868471753097764143e-01 1.269986132028313675e+00 -1.183582388677168362e+00 -7.438520645702128009e-01 -1.482755240409140862e+00 9.347122893684470801e-01 4.711378507336868027e-01 -3.560209653539202906e-02 -8.192129478476543047e-01 9.947062790299906476e-01 7.382376291199169716e-01 -5.749680019939449327e-01 -1.345840523206294770e-01 3.650822817968347733e-01 1.667576505767277117e+00 1.040461333264762089e+00 -7.097323116161867729e-01 -6.493536924449924697e-02 -1.037235981526158229e-01 -3.630187416921020205e-01 5.837565493094781094e-02 9.780045164532051860e-01 4.060523806144641368e-01 1.704238710417038227e+00 2.383098410245391374e+00 -4.821241571957987082e-01 -3.070298717553937018e-01 7.529623646551185656e-01 3.506516042473060146e-01 -1.229553570734159690e-01 4.829808603264567624e-01 -4.182622236310703512e-01 1.830514801715771744e+00 2.756159950586341556e-01 3.364388992247072663e-01 -3.138681325942528577e+00 -1.660877300746700369e+00 -3.131671703261199591e-01 1.170644148044793109e+00 -4.051753002902706013e-01 -4.250663127988085765e-01 4.432324442466897274e-01 2.679472472168728192e+00 2.033647041355847840e+00 2.102563907702780899e+00 1.805805840407274931e-01 -4.685777937569576834e-01 -8.677002674371411262e-01 2.125171634864991610e+00 -5.371493073655896344e-01 -7.975916079601238357e-03 -2.415383279238135117e+00 2.102704936077893993e+00 -8.272222986857094007e-01 -1.258963233674655902e+00 1.101819225327018925e+00 -9.711920815898013037e-01 1.424524748446876377e+00 -2.579677688627674659e+00 1.102635278519572992e+00 3.178580893821567610e-01 8.598208515344604175e-01 1.596475636572469492e+00 2.085724134046898770e-01 -5.370700438354245598e-01 1.474134277461357778e-01 1.919502237900390762e+00 -7.711086543883396427e-01 3.643264303227304879e-01 6.648775711828164292e-01 6.064392798755527947e-01 -5.259239155602876137e-01 8.566980650669939745e-01 -1.057374471853969711e+00 9.663336753474051077e-01 -1.167268761828927470e+00 -7.049565699452956524e-01 -2.567229627365121392e+00 7.392613039812812037e-01 -3.627583878283611400e-03 4.658261547188734530e-01 1.060524786824111221e+00 -1.268620283029560314e+00 -1.134492959702985804e+00 -5.099062343682392133e-03 9.384915750525042455e-01 -1.143283170476499411e+00 -6.069400758816621000e-01 4.995876838153077149e-01 9.472686833249782667e-01 7.441389291360055447e-01 5.907823254859193574e-01 -3.789786770133916072e-01 -6.742138760091549443e-01 -1.140582606947997402e+00 1.395556006532393534e+00 6.121772440880075550e-01 -1.106614015020524963e-02 -2.054524138007155221e-01 5.964360315893388331e-02 -6.651761410890498771e-01 -3.671888966475313487e-01 1.405527752116002116e+00 -1.581961149269535405e-02 -6.870954621358593695e-01 1.094889162573724484e+00 -3.859551390104137281e-01 -2.498689159419640315e+00 1.610000687352793891e+00 7.358643893578301620e-01 -1.234159699596271809e+00 -4.320414285652613429e-01 -1.673071318830442467e+00 2.532355953299299522e-01 1.221691166415129537e+00 2.566195414207298686e+00 -9.536928583983767665e-03 -7.313469541449917344e-01 -7.391497752163322943e-02 1.183278107386617206e+00 8.766242503174894729e-01 4.145208967736757066e-01 -7.893393786114581701e-02 -5.363599172809107030e-01 9.780121473998096837e-01 -7.094712774150829793e-01 -3.498383596241641524e-01 1.246764373001468668e-01 -4.855013911761170073e-03 7.686549363381159905e-01 1.081295100202186665e+00 -8.514393105862895217e-01 1.540538298310678345e+00 -8.327441621681446193e-01 1.133323380638216360e+00 -1.133889794047322486e+00 -1.254538777643153580e+00 -1.206947427152834429e+00 -1.305229040828082443e+00 -3.335990343531504143e-01 1.266030574530452091e+00 -1.166184640383094884e+00 4.390204178602534757e-01 9.831173378946510555e-01 1.554040347185112969e+00 2.797053431004114188e+00 1.626202452410399901e-01 2.175675625556894754e+00 -4.599219864301626881e-01 1.339492472892076513e+00 1.047393190411773478e+00 1.138602363090415626e+00 1.250280947855447522e+00 5.956304099171727540e-01 1.175924876134097907e+00 1.148431295158576670e+00 6.592881455692282122e-01 9.609478191431917171e-01 -9.197288654045933098e-01 2.972237906793071538e-01 -1.020458613348041998e+00 -3.377740443932336079e-01 7.293524772610082696e-01 -5.792944648932401019e-01 -1.245159944886445658e+00 1.082185227575654940e+00 -7.077731853084251457e-01 1.050809310414557052e+00 -1.687958683414183536e+00 1.212738445445709523e+00 5.576566276959206148e-01 -1.813579778422444111e+00 4.109488913478149819e-01 -2.277667303886072303e-01 6.295219195879464547e-01 2.505599668948184089e-01 1.015269264471722332e-01 3.763540047952741441e-01 1.085846157248610000e-01 1.481476377750736262e+00 -4.574678515332815110e-01 -2.667694512982242694e-01 -9.305058490411344252e-01 6.956782842119052512e-01 1.056812051734191016e+00 1.720265744905352223e+00 -2.998899174333772844e-01 -3.533582445706054398e-01 9.033991641166738695e-01 -5.361894241352086476e-01 -9.079262357976379538e-02 1.316293174942733124e+00 9.966460485584835993e-01 -4.086549118895708155e-01 1.485128667865919516e-01 1.246985165119021355e+00 4.628157954801461194e-01 1.474077429643130488e+00 -1.188377145631241749e+00 8.757369879239011723e-02 -1.515786836581052066e+00 -7.494769403959703480e-01 -1.272562373619835936e-02 -3.437196898156918423e-01 5.293745184478607646e-01 6.222176246957598078e-01 -1.116442371948593859e+00 -1.676252896415298954e-01 5.051498891779793166e-01 -1.586981323408092281e+00 -2.587460333047450489e-01 -1.463077578541862378e+00 -1.399022060720417349e+00 -4.755383844365876911e-01 1.463768532676101186e+00 1.612038267055387442e+00 -9.215572479157052577e-01 6.771964293019017145e-01 -3.927565163739793475e-01 1.249473402269589251e+00 5.771485006303102017e-01 4.256805374071379044e-01 9.479091305184603744e-01 9.412880154898112250e-01 -1.598279740661945891e-01 8.372591042125882010e-01 -5.658392217661174506e-01 8.642435149847295106e-01 1.700534068259413056e-01 -9.482537957422658703e-01 -2.532510202707838887e-01 -1.496467808647912179e+00 6.915416501480494034e-03 -1.498764114700663619e+00 -1.164917014013656660e+00 5.503382652518817864e-01 -1.177765900508672026e+00 -8.650209298454075713e-01 -8.360688618168579667e-02 -5.485536479127732790e-01 -1.377847790291565344e+00 -1.036916188764221980e+00 3.081225573577971999e-01 -6.897833754122021377e-01 1.038078975510233537e+00 -1.107169226184010480e+00 6.899516651490995578e-01 4.786920940354708054e-02 2.561637120686760527e-01 9.704442469453943287e-01 -6.542491052376914196e-01 1.139122468714953845e-01 1.279445267250943097e+00 -1.359795644611741627e+00 -5.131390492677896376e-01 3.777168610500453161e-01 9.519273606465795678e-01 4.808845726559926037e-01 5.360391733505723844e-01 4.009364185598360275e-01 -3.463840231938013492e-01 4.193510041701302704e-01 1.240927665937325619e+00 -1.903221484217660908e-01 1.472891361901046858e+00 -6.668956174821330518e-02 -1.490934143934619538e+00 -2.927244925602996983e-01 -9.276546991379581719e-01 1.560124181050790426e-01 -5.497858102507393596e-01 1.643784403897010860e+00 2.951686222553871475e-01 1.163090028006421361e+00 4.609311220320227998e-01 -9.228466062479199206e-01 1.024840065408055140e-01 -3.223477799528412513e-01 3.988426344938698215e-02 8.417567282036171328e-01 1.406293850275909252e+00 1.377405108500113773e+00 1.572996719356893447e+00 6.408105335604008523e-01 -1.133847211800727145e-01 -9.888515709480970584e-01 1.699627328104780011e+00 1.941048512473352305e+00 -2.961810075861450731e+00 -4.138627005641791479e-02 -7.745323848164339386e-01 -9.507896966284444806e-01 4.060775052142378064e-03 -1.473148754810330807e+00 3.727094915160826250e-01 -5.308347627548689607e-01 -6.768889502893640220e-01 -1.041525105137895535e+00 -1.108980605421783672e+00 2.163517342581648961e+00 -1.056165014750696657e-01 1.121919289335650882e+00 -8.706169798262566317e-01 -1.157578322096441736e+00 6.831468123967406880e-01 -1.510064813760106928e+00 -8.548508999737718383e-01 1.533445653898680705e+00 6.457809009795001387e-01 3.612221158868240967e-02 -7.513125294072866556e-01 -2.757089306365540171e+00 -4.920255609945338171e-01 -3.232307174976805086e-01 -8.427267368005862958e-01 -1.140851720175950490e+00 -2.103367421756348943e+00 -1.495076136774633024e+00 -1.906084863346794611e+00 -2.621101798440659270e-01 -1.439715976319285162e-01 -2.111361453489595669e-02 -2.536665239609456890e-01 -1.702344299856971999e+00 -1.232708822774281288e+00 3.776131794411973774e-01 1.298044020885238625e+00 -8.106066157803238914e-01 1.765071000967765480e+00 -1.109624078000330388e-01 -1.260156693779181047e+00 2.730686198959431099e-01 -3.041192265848436938e-01 1.159214613108283526e-01 -8.327978089810705864e-01 2.933952385222803327e-01 -5.604484710252193302e-01 1.334454687177173415e+00 -1.742684057176268064e+00 -1.318257528806361156e+00 1.436388137689345590e-01 3.459007423421605054e-01 -2.241342177389777035e+00 -1.898021705822775074e+00 6.120580380216532612e-01 -8.664616546073850012e-02 4.786796079596437048e-01 -3.581644184853124968e-01 2.969090520272484879e-01 -3.606628348813734064e-01 8.025145051040326605e-01 -1.141914604979617165e+00 -4.343780271303191443e-01 -9.527669327526843146e-01 -1.629557972859019044e+00 5.926689889793473887e-01 3.403915550009094515e-01 -5.128800360839368411e-01 4.451454591457313925e-01 3.977798384422004396e-02 7.167483233927744724e-02 4.072733645666952729e-01 -1.804285791736321976e+00 4.561803616626242119e-01 -3.047993935998507542e-01 -7.228248268028470980e-01 1.523613376547256371e+00 1.454451501112188794e+00 -4.789659285366468233e-01 1.010028007166228203e+00 1.862643503383495824e+00 -6.499816865796585741e-02 1.373366538704997142e+00 1.651904687241949166e+00 1.070666890795077597e+00 -1.560211570638584622e+00 -8.363778397099230766e-01 -6.022835494794275685e-02 4.620392026981690048e-01 -1.461906893245600525e+00 4.870301217393873672e-01 -4.691058137777713855e-01 -9.041233342108428994e-01 -2.269427167560105485e-01 2.083628020023754246e+00 1.511993694045591849e-02 -6.538575061327177584e-01 -1.872381408623170707e+00 7.461514090394077980e-01 -4.507279216937364885e-01 7.566890855397636617e-01 1.344616914500905036e+00 -1.688883639019986171e+00 3.140891223857537606e-01 6.059428231990190428e-01 1.087352964132864308e+00 1.429594476763009991e+00 -3.863627222727373800e-01 1.402807956741692230e+00 9.370903203552356509e-01 1.566265843119573953e+00 3.229850006221798853e-01 2.884099572174548820e-01 -6.219589487163265096e-01 1.661975884566689876e+00 -4.293894167565173725e-01 -9.071078318195769929e-01 1.741562553315942008e+00 1.240255130839377773e-01 3.510908227312528496e+00 -3.164682207599393671e+00 -1.629509852637215594e+00 2.251313226428286185e-01 -1.202037120136856402e-01 -4.112614774452407196e-01 2.665430231362936886e-01 -3.867888348547075528e-01 -1.645411291106755602e-01 -8.461326677575538024e-01 2.054803382429106207e-01 2.311105077416292786e-01 5.070642504804006023e-01 -1.458744418047512426e+00 -8.498204188176564089e-02 -4.057039576973839323e-02 5.683602979521444887e-01 1.260553851733858144e+00 -6.918522501362941446e-01 -5.181044352603813435e-02 2.176469533575468018e-01 -5.963091904985174940e-01 1.133116990158876014e+00 -7.521256384541287199e-01 -2.349400143090477899e-01 -1.957298669849752315e+00 1.095214598310910725e+00 8.523385896544243279e-01 -8.729055077096298243e-01 -1.887003561763731740e+00 7.266803711512506148e-01 -3.410813130860619879e-01 -2.321216322936033860e-01 -3.756573268451611769e-01 3.844692267379706818e-01 1.596077078166182162e+00 1.558473025035492787e-01 1.212611063761351415e+00 -1.191361475398644787e+00 -5.024435967006563725e-02 -5.696738429982232121e-01 4.010120032748409197e-02 -2.646423468757429509e-01 5.522434785239083155e-01 7.976779569841383477e-01 -9.350131031889272748e-01 -1.436383722026790100e+00 -1.855517549792191634e-01 -9.176945933422639978e-01 6.886068553044973894e-01 -3.746495892925266191e-01 5.622431427236812551e-01 6.221656853573044321e-01 5.940581916247437144e-01 1.524629168496418469e-02 -1.276064198400038430e-01 4.365768177569682162e-01 5.154762808816262254e-01 -1.298244306165163398e+00 7.803634735818091306e-01 1.096577222849519639e+00 7.188584707771062954e-01 3.909457972318798602e-02 -2.834761844234778838e-01 -1.643195128238742253e+00 -1.530144301599438483e+00 -9.806841174622540347e-01 1.961268614887055728e+00 -2.532585251369459112e-01 5.738586900537930857e-01 -5.266892973678374279e-01 -8.129804734962059465e-01 -1.554634396788960871e-01 1.112396821148381454e+00 -4.844941448571336018e-01 7.656600724619453402e-01 5.448188021045695661e-01 -1.435307052478893342e+00 3.402329598918469866e-01 1.684910818676703892e+00 4.297340985154555759e-01 -1.382849428504281164e+00 -5.832784286154711895e-01 9.260276634406325869e-01 2.653964835017504909e-01 1.630457943139577370e+00 -7.447866116302052086e-01 -6.138146244599607115e-01 -4.186298364740303479e-01 8.055119493552131971e-01 1.951115405228697197e+00 6.425137067997117590e-01 9.916089415692710407e-01 1.379457608412425040e+00 -2.140615677835970565e-01 -8.376017436433183527e-02 -4.699129771469049976e-01 -7.052177866052160571e-01 6.032780948781951702e-01 -3.328693719597542455e-01 -1.182950692322211728e+00 -6.459739589121438197e-01 1.827921124210306614e+00 -5.343998833703034190e-01 5.410212369508287863e-03 -2.204479262020422325e+00 1.098125943148280603e+00 3.636632498740659525e-01 6.261338765214927160e-02 5.936278655259890069e-01 -1.400390824035083526e+00 -1.452648169487553709e+00 8.026293210999981831e-01 1.141260789740920767e-02 -3.950175593323569934e-01 -5.948849909889679655e-01 4.275163304021328825e-02 4.240542259048038498e-02 9.874656895666651391e-01 -3.228098390662926809e-01 1.539720013667753573e+00 -1.415542925328902690e+00 7.420392418606960305e-01 1.547304390666179641e+00 3.613427940257915583e-01 1.493021746921987303e+00 -3.251407352786758187e-01 3.453538852126673553e-01 -3.768879582579087728e-01 1.224605453710629455e+00 -5.216190345512957682e-01 -1.056351940525501076e+00 -5.701050437720797115e-01 -3.754016342024920627e-01 -1.042471922642561388e+00 3.876776886911580955e-01 -1.376167430256823865e+00 3.232941206458794792e-02 -1.350290863539451713e-01 -1.019348396116337874e+00 1.478634413726765962e+00 1.068405896908050795e-01 -6.816608515538448154e-01 1.608520234353189915e+00 1.223214367896115373e+00 -1.541502506041879217e+00 2.706469309463825024e+00 5.064241283807654481e-01 9.984007591118145009e-02 -7.006773871908165141e-01 4.989353058456796330e-01 -7.490742690752479893e-01 1.541602856109731912e+00 6.985363874606363710e-02 -1.918920344783033582e-01 -1.340353849714884582e+00 1.455156263558332386e+00 1.270143914857464029e+00 1.645749068508119528e+00 4.377514041789142690e-02 -1.427430598128444528e+00 3.484660077300632541e-01 -8.129436219156348509e-01 8.517598115099550560e-01 -1.616632715166715362e-01 -5.683619747780167542e-01 -1.467138712015546298e-01 1.967718326991999001e-01 2.536793252643173568e-01 1.101574771122418639e+00 -9.186118123449505957e-01 3.876609173802990638e-01 -1.530589623767466767e+00 1.125953462076820566e+00 -3.861288223574245726e-01 -9.335194150089278775e-01 -1.234806834142466947e+00 -1.415145511356370234e+00 7.622639916860577403e-01 -1.799242327919337692e+00 1.135531750933783446e+00 1.633859158447126259e+00 -2.105773001472015071e+00 -1.653867402392974917e+00 3.376412975015731233e-01 2.536632710420200221e-02 -5.835078279534049450e-01 5.336075087700631325e-01 1.048261821714914221e+00 -6.380036712652212838e-01 1.052349229948463138e+00 -4.319042775365309478e-02 3.021820552091774581e-01 -5.958863587341119983e-01 1.766108073718019256e+00 -1.006550130071071525e+00 -2.252131199958768148e-01 1.337116469699538124e+00 2.415794468713003962e+00 4.046143673641005578e-01 -3.087077466665124129e-02 8.957080238051345900e-01 -5.907964249778169252e-01 1.485675199899296528e+00 1.782325730584735757e+00 4.311410691722631916e-01 1.876164372561135663e+00 -6.754086266391720050e-01 -2.489996545932075811e-01 -7.496808838039994427e-01 -2.165512672799443816e+00 -7.974931112464428429e-01 -2.996954758039772071e-01 -5.134751073900220009e-01 1.039465618920754508e+00 -1.002037942780402924e+00 -9.533276536026141779e-01 -3.384576003921439535e-01 -5.841725251155907017e-01 -4.209374542025531157e-02 1.789145322528596857e-02 -1.092596541285845158e+00 1.920501371270395996e+00 1.281543973309736462e+00 -6.089531254156065332e-01 1.431745050472044145e+00 -1.374723554854780261e+00 -1.307372948973785309e+00 1.439211191324553774e+00 1.094218569491753223e+00 -1.498068783551329552e+00 -3.986190190401691646e-01 1.306887724706890241e-01 1.648433040091754620e+00 8.823302322322678082e-01 5.171304331307178259e-01 6.838985338130486591e-01 8.670429564503889797e-01 -5.601341936132950838e-01 -6.152890995736747248e-01 -1.002943874268712232e+00 2.534998798683643084e-01 -1.162704154012787594e+00 1.778585016403050112e+00 3.271649475992377543e+00 -5.969347986947393103e-01 5.656325150172853977e-01 -8.647650705155094375e-01 -7.654869517052063921e-02 9.315103259996689866e-01 2.037748660926592237e+00 3.359135912954451242e-01 -5.974424243756381037e-01 -1.898731460331022636e-01 -2.602715655420247409e-01 -3.305202268245297642e-02 1.110813169312295789e+00 1.151687338243979841e+00 8.232190030683644855e-01 -8.843180688752330099e-01 -1.618486372795008510e+00 1.404683059941577161e+00 9.679086221616969299e-01 -6.844805147929389211e-01 2.630356240132292744e-01 1.618799607494665116e+00 -3.000210151861162355e-01 1.744487493935262812e+00 -7.754456563683150838e-01 -6.208519043071081267e-01 -2.181134104804138829e-01 -2.388055576788704393e+00 -1.277208095710288704e+00 -5.386332045643429378e-01 -2.747849612183632106e-01 -1.359897785204072340e+00 -9.419133445159008078e-01 7.489340525593637388e-01 -8.994536070685829054e-01 -1.229086629339886695e-02 -6.032664723829643805e-01 -6.402067642648963108e-01 6.569914340600720992e-01 -2.253962902946727020e-01 7.728024774250086271e-02 7.970797665616659033e-01 1.251438116233602460e-01 -2.229268672156348163e+00 -6.999318369943134943e-01 -1.263212451262131442e+00 -6.034547401295449198e-01 2.043961277645659269e+00 -3.818504187749776624e-01 -1.677227108843380332e+00 1.022194156904284501e+00 -3.259162874801856402e-01 -8.655870293107067459e-01 2.326063213825149342e-02 1.810277393582268912e+00 2.612269167143908000e-01 -7.233548177690325709e-02 1.063767251604682773e+00 -1.061819988683356253e-01 1.892356970328966881e+00 -8.362246652209680553e-01 -1.302219282147719426e+00 7.781298376375957171e-02 6.779645478312810170e-01 -2.601147567740059174e-01 -1.360892511692235018e+00 -4.879961143896549558e-01 1.477941123268457835e+00 1.917471489596236145e+00 -4.356058014376571613e-02 -8.017420718300014570e-01 -2.864869033017971578e-01 -3.193933585052019519e-02 7.877482680409998717e-02 -6.985183018993891269e-01 -4.659266345227335709e-02 5.103698199581958583e-01 1.422472912949823420e-01 9.653762365077757091e-01 1.703839625693432877e-02 8.649880867323108680e-01 -1.002272632130057461e+00 -1.301417187186286517e+00 1.969630116649162543e-01 1.830536625382724214e+00 -3.914991781755555178e-01 -3.035450045665492522e-02 1.730072759094377632e+00 1.788838081541590963e+00 6.943050986138147307e-01 1.685968306217331625e+00 -7.399735142969604551e-01 1.212720478554603076e+00 -5.994970367573828618e-01 -1.188671970970820890e+00 8.429280100468695691e-01 9.282277766811839470e-01 2.863551326992019863e-01 -3.830473358551038099e-01 -6.464191958416503070e-01 9.154415741858249467e-01 -3.132419921302527221e-01 -7.092468863142944446e-01 -3.937274079901611490e-01 -5.350116876831509938e-01 1.388446086488309472e+00 -3.151010932823416488e-01 -1.744450862388587709e+00 -2.233759491512159023e+00 7.544882108264349130e-01 -7.464115534116819717e-01 -6.350443283194436850e-01 -1.612784011175139032e-01 7.857508776446371357e-01 9.674010526268626009e-01 -4.322162641619584633e-01 3.582282267041312362e-01 -1.089584110595118283e+00 -1.449081654163668409e+00 1.546766967702172035e+00 6.700944073381516208e-01 -1.314331563521730972e+00 1.240502908608629218e+00 1.139058649260322742e+00 1.791307279926810603e+00 -6.499993236944572317e-01 4.067096256250756214e-01 -9.074437582081140707e-01 2.037105335699122832e-01 1.932173895998726132e-01 -1.922431183651625242e+00 1.489549240154586673e+00 1.203531842632791449e+00 -2.289602639388512439e-01 -7.130050550910171925e-01 5.822138855940617308e-02 9.177765855782156201e-01 1.094832511381865325e+00 -1.654546248372204209e+00 1.053227515555166693e+00 -1.623237239656013742e+00 2.885489489322408119e+00 -2.562201979455784318e-01 -5.718126629282219708e-01 1.947237983145463813e+00 1.173765708869209737e-02 -7.979365655221879461e-01 -1.254607998217208142e-01 -2.457563163059924005e-01 -6.768130690648874181e-02 2.168353464515339724e+00 1.844098484003816374e+00 2.059622982864244278e-01 1.655136075538932605e+00 -7.880743252600391768e-01 -7.720339632791199946e-01 -1.814439551062990930e+00 3.330914195007828593e-01 -9.686773463108949711e-01 6.323377762671347213e-01 1.248481351109400173e+00 4.532138227625771010e-01 2.403280676379994929e-01 -3.169486489285144870e-01 7.426286011463201220e-01 -6.711210584149328584e-01 1.555796535409823267e-01 -2.612036898151366970e-01 2.217783660681054703e-01 6.152133771132813900e-01 -1.931845049063643183e+00 -9.215621389045423051e-01 4.229137987699224110e-01 3.365797104364972592e-01 3.591873350974041368e-01 6.109905210670349973e-01 5.400579879940445999e-02 1.408273008120433101e-01 -1.327871350842654508e+00 9.921417551194153805e-01 1.798273959603212901e+00 9.261519892190757386e-02 8.358570849930230251e-01 -2.203520654311083293e-01 7.617111517571002743e-03 1.220952673299168095e-01 -1.195994034943883566e+00 -1.856977021640844772e+00 2.196383787080020411e-01 -4.572526764405936139e-02 2.627081962138291260e-01 7.218653593645693034e-01 6.045643809759162490e-01 -5.602612840485535761e-01 -1.157574109214704716e+00 2.927698998141309294e-01 2.116618930472023430e-01 -1.328612967813711965e+00 -9.205777407834839776e-01 -1.840625785777452172e+00 -2.030440364066165237e+00 1.892167120833910809e-01 4.632284927783637540e-01 2.423771630840264035e-01 1.072619509044581809e+00 -1.237297198436975831e+00 8.292969499986471704e-02 1.002913114851538223e+00 -1.222139679295075332e-01 -1.306526614594045288e+00 -2.545238109050541042e-01 3.891147412358085811e-01 -1.899312940997011923e-01 -8.990446651909114184e-01 3.083905606533245570e-03 2.062714407617663781e+00 8.963945332731149129e-01 -3.291105493049670434e-03 -1.085562745823626940e-01 1.093275284245442069e+00 -1.725083943692574673e+00 1.117684411761297847e+00 -1.199306755454252027e+00 -3.230300830735524653e-01 2.094284378459165818e+00 6.602429730843722977e-01 4.854977385773082688e-01 -2.305815577630820457e+00 -7.241553235419814216e-01 -7.202617764452804439e-01 -2.449054668225630060e-01 -2.111110032899250921e+00 -1.733100826085851587e-01 7.153402367266858963e-01 -5.243501297870412081e-01 8.469280636137566098e-01 3.146166329707650866e-01 1.328333359828062443e+00 1.329372171014222559e-01 1.286516197750429802e+00 1.294992844577398605e+00 -8.706868273891256171e-01 -2.804849380193331632e-01 1.083071745601213109e+00 -4.889713218037722298e-01 -1.467382530282189956e-01 -8.251020216103215343e-01 9.870460581850228898e-01 -1.693157280993798697e+00 -1.336372731196982799e-01 8.899418597537355202e-01 -5.102071786916816398e-01 5.410386233476744966e-01 -2.921042051987087773e-01 3.337090343112698865e-02 1.582249011934325489e-01 -5.115269653154391749e-01 -7.996681353083913146e-01 -1.061993370632394296e+00 -1.442002769897167580e+00 -1.244570555177301197e+00 1.442866217785118421e-01 -2.490281393078165539e+00 2.879886855855416372e-01 -1.826026282644383492e-01 -1.447402250832365567e-01 -9.283652631116565690e-01 1.391715089065922450e+00 6.765570259416577859e-01 -1.114173503903110873e+00 -6.477670923869305319e-01 -9.601772319494724650e-01 -2.016428315954190420e-01 -6.284609840474358888e-02 1.071486418096178950e+00 5.687364585869230105e-01 1.654497400276035535e+00 4.548056713461557932e-01 1.182675095791398678e-01 1.670905718869828971e-01 2.912688480590945872e-01 -1.799743303300464614e+00 2.070910669301399221e+00 8.873249150296037557e-01 1.368956403313072334e+00 -1.666517227439119619e-01 9.071888462529555941e-01 2.616083898898465820e-01 6.917504891780001941e-01 -1.049324847004554417e+00 -8.547608807925258234e-02 5.317069196754636851e-01 3.823696879848215713e-01 -4.189574623440895929e-01 2.945199896154700459e-01 -2.711640961413015471e-01 -1.051522007553986171e+00 -5.206505139553789796e-01 -1.972637037029045137e+00 -1.928930602672416672e+00 -2.810026061034552880e-01 -7.345894879886011308e-01 1.094258046548678642e+00 2.145029353797145433e+00 2.916263574980899609e+00 -4.777579969333990428e-01 1.707556700255802973e+00 1.029180531006763377e-01 -7.227872501093106639e-01 3.469717749128108375e-01 2.594324601704262045e-01 1.908503833609999534e+00 6.051318539590195833e-01 -1.351075671441701320e-01 -6.056649308976810864e-02 7.408828392845305810e-01 9.829884459095091787e-01 9.775221020460346244e-01 6.052674038428123016e-01 5.943233818678413938e-01 1.092194823771842627e+00 -3.619490513912955176e-01 6.299542250249086095e-01 3.347486730771553343e-01 -3.066990633411648126e-01 2.002111067442377657e+00 9.299484192530225179e-01 -1.193245915520660255e-01 5.651803166040336723e-01 2.033527243421260622e-01 2.296926953117923303e-02 -2.016348499466969965e-02 9.137383713878595159e-01 -3.302889385981892106e-02 -1.593839165867162178e-01 -1.054911246438479777e+00 -5.891074368974007491e-01 4.047645402669440839e-01 1.043015231253645814e+00 6.905878859406713310e-01 -5.745057469029081210e-01 7.033271947121049195e-01 2.897349035671943907e-01 -1.571632195698984047e+00 -3.130223201718740911e-01 -4.045375337432716156e-01 7.985931582147022534e-02 4.479786255566458042e-01 -4.107829603906409388e-01 2.114297138869024872e-01 -5.910903027133885823e-01 4.722876395187783349e-01 -7.588442263604923133e-01 -9.419147381179788781e-01 -2.194089156440873101e+00 1.497622609017952577e-01 -8.205911929946192729e-02 -1.301355485458060235e+00 4.133991402434578633e-01 -9.648119214986798642e-02 1.440114374429057598e-01 2.838440381643843047e-01 -1.163221394821850191e-01 1.892878552953147553e+00 2.219325919624576926e+00 8.163540997699165747e-01 4.819669084609158327e-01 2.430854927023902157e+00 -8.185477916086723038e-01 1.403884281334269124e+00 -6.535689143997285011e-02 9.570888247136928317e-01 5.890908667731480364e-01 -5.442999203901426331e-01 3.696344432536528557e-01 5.985759967739475718e-01 1.031715435855035112e+00 5.729171592076773845e-01 -1.126949402609234152e+00 -3.093470772293644977e-01 3.567229854316432414e-02 2.309541197056846074e-01 -9.697411181153940962e-01 -4.989609809118002448e-01 -1.570841454152233974e+00 7.808703692145119168e-01 -1.009952341442591273e+00 -6.899855772018926858e-01 1.069431381690185284e-01 1.437479481553141314e+00 1.446619382945229182e+00 1.340476717698025899e+00 -7.716520590628457299e-01 -2.568209770019734550e-02 -2.703711466310673162e-01 -9.153264013768058760e-01 1.844137160192679814e-01 -6.579735672535911295e-01 5.814615306751803603e-01 3.577383415837298020e-01 5.847812957432783065e-01 -8.174116028608373608e-01 -2.547555297166984034e-01 -1.242373077144858229e+00 -7.843360723963327397e-02 -6.635258496055072841e-02 -1.377712745296026053e+00 -8.365939252044973795e-01 -1.226536170945547788e+00 -8.589815158512775772e-01 -6.889857887478888498e-01 -7.853549380286050097e-01 6.017012945963008397e-01 8.632229865655968726e-02 1.355180324589751351e+00 -7.150363954569242120e-01 8.658998896744821705e-01 4.753192819284944859e-01 6.036724870782201879e-01 -8.083653464612593487e-01 1.516739020029153506e+00 -5.198515711791427130e-01 3.389367472991704489e-01 -7.324307018840791050e-01 1.725884023812271073e-01 5.256481634230223410e-01 2.438802708958393017e-01 -6.226129417035595193e-01 -1.121196147407065302e+00 -1.634012940990275942e+00 6.211034023951585992e-01 2.879490035387867741e-01 -6.330156858572449918e-01 -3.567367455372326135e-01 -3.114358438657454653e-01 -8.857385084890232463e-01 2.336956120673111814e-01 -4.647649669890268620e-01 -1.931741815528388750e+00 -7.802482165410955239e-02 -1.458777788095192651e+00 1.400965840515473682e+00 1.775089084940303596e+00 -1.773132991021256544e+00 -5.884504692054619568e-01 -5.410076983744992463e-01 4.889663175807156814e-01 1.742074099731159231e+00 8.193104027606314954e-01 -1.014146282364741386e-01 -1.105796444541330636e+00 7.665464110326114522e-01 3.680347048898896523e-01 9.136133573004575625e-01 7.579095589063871152e-01 -1.189959660946526165e+00 -1.475243988307796350e+00 1.728969634465371330e+00 3.061338065668957609e-01 1.233918264033674106e+00 2.513816695441357107e-01 -1.060716556069024152e+00 1.080714701218918328e-01 2.817892011307219224e-01 -1.674012743343943760e-02 1.378992982598890027e+00 5.221468170171187362e-01 7.019583278256449344e-01 -1.409918404643688117e+00 -1.058328817181965587e+00 1.797861790179214880e+00 -1.382126389626295193e+00 1.981275032894298960e+00 1.995196626796485184e-01 1.622715575593028370e-01 -1.472564876386534549e-01 -5.495297675219227296e-01 -9.430765601739912185e-01 -9.582863499783801364e-01 -5.414080157316381037e-01 -2.033285169510927304e+00 1.225798866590775416e-01 2.180652663170867811e-01 3.521112382259962148e-01 -1.260393826402794071e+00 1.711429994616444142e-02 1.205902112581610286e+00 -4.355306929242013791e-01 -8.066741602177244230e-01 1.194686274668072645e+00 -6.585686201792615921e-03 1.001022500722585362e-01 3.482184634974084259e-01 -9.472466031981540135e-01 1.650970192149883164e-01 3.287232850381002769e-01 5.863900953004894667e-01 -8.797572332848799803e-01 8.348067883230770869e-01 2.244298761112923479e+00 6.611253803840395626e-01 7.820025673006844036e-01 -1.726967770293087734e-01 3.394712666944456076e-03 8.672001602986576518e-01 -9.552362852111533353e-01 6.236025942256682164e-01 1.308368810027183970e-01 -6.755041985784940861e-01 -1.719354277277869991e-01 1.885066942978425308e-01 -1.773078544846639515e+00 3.233100709005458651e+00 -3.697763894186373301e-01 -8.824165822108751556e-01 2.022779025361493677e+00 -1.918326397941710448e+00 -2.333600329949209462e-01 -1.945157108408325231e-01 1.578974603158677104e+00 1.094570624157952476e+00 9.138480701960682850e-01 3.766938578197375764e-01 -2.571760875909795407e-01 7.386701544141775766e-02 -9.982776978749742236e-01 1.336279449824696375e+00 -1.278386917704815051e+00 5.444977020987740168e-01 4.986841215210649492e-02 -7.448739783776937573e-01 -9.259105013654254090e-01 -3.841452947613974711e-01 6.209778427656215821e-02 -4.251481745262251644e-01 -1.694914139013867338e+00 -1.197481789226130244e+00 -1.101269906718040925e+00 -1.302253221624356749e+00 -5.566224764463191255e-01 -1.297869398184143153e+00 5.659183128433769028e-01 7.241612650752986269e-02 2.351414519905336564e-01 -1.077535669058546919e-01 -5.644076780603544952e-03 8.721466548307115207e-01 5.057325532256641276e-01 4.732946752286945058e-01 -4.303915839893944217e-01 -2.840256831185864472e-01 1.729789625366849437e+00 7.311610426910933325e-02 1.205167322793920581e+00 -1.596331833352054308e-01 2.038412191742925650e+00 8.097664122227846706e-01 1.222122931801755685e+00 9.641691920336745714e-01 -7.497074476563663215e-01 -8.712952767764539086e-01 -1.270999490219181904e+00 -2.210036454959583285e-01 1.253495658752812048e-01 -5.114343630011667328e-03 -9.146334287540749397e-01 3.480579365507625034e-01 -4.612719690729970012e-01 4.374748640323002924e-01 1.984186639613202852e+00 2.189833650822792799e-01 -1.696973340566303667e+00 7.494853349326036085e-01 6.883218065490021020e-01 -4.075568794655884952e-01 -1.743068453834524245e+00 6.509674062169243935e-01 -1.187368342768582719e-01 2.823188700612045410e-01 -1.409580937512003640e+00 8.216956480647092942e-01 1.139610116071603452e+00 -2.173108779828892001e-01 -8.226434986839653574e-01 -6.700272011755010748e-01 -9.137087735272274580e-01 3.367795567168835325e-01 4.769663781224431354e-02 3.498181599098660333e-01 1.331632384799301905e+00 -1.666648730490897234e-01 6.993040244401460548e-01 -1.868322144814946961e+00 1.823288051656561493e+00 1.358457867441655198e+00 -6.439059156321427224e-01 4.590974104482890145e-02 -1.090546969230233421e+00 5.735868528069911765e-01 -2.155904129551488246e+00 6.304708619626762101e-01 -7.820465811711619919e-01 1.734369080162548649e+00 3.430781112288607271e-01 -4.256004796253846645e-01 2.723967782034637519e-01 -6.461778616661655317e-01 -2.554214422016978236e-01 -7.103325675922749216e-01 -6.391591679894206290e-01 1.200285350979908738e+00 8.368997923879695211e-01 1.019377872568027144e+00 -1.087568486832801939e+00 1.104114384824552708e-01 -7.021624900669533320e-02 -1.600949291868851154e-01 -2.040465568600025870e-01 -4.437389193134796267e-02 -4.751829264920285484e-02 1.118800758313923005e+00 -6.117152372079518452e-01 -2.490456647877244689e-01 -1.037849742153483801e-01 6.308870861679301001e-01 8.820932584452663150e-01 1.287823894110316392e+00 -2.680655335278451235e-01 9.868114885659177160e-01 1.288998476759521949e+00 7.180218581287368673e-01 -1.474355792951605792e+00 -2.570240988188402742e+00 -1.136183376291371561e+00 -6.652931959639653003e-01 -6.497844357178995667e-01 8.681110052536512856e-02 1.721399215304365016e-01 1.763892278811800773e+00 -1.599412132859804991e+00 -8.411166832243305302e-01 -1.000148855766085365e-01 5.156767305145359970e-01 -5.396654617708386281e-01 -1.862011822691778118e+00 -6.787388304290355168e-02 4.033905537784733264e-01 -8.015476956802769504e-02 -9.068671586269957396e-01 -2.037549224679473969e+00 -6.263359942403878833e-01 -2.010819903192411218e+00 -2.469699424112192510e-01 -2.956585043474830310e-01 -6.013940670406058286e-01 5.189514915683709484e-01 3.505779677570143305e-01 -1.740025191992464970e+00 7.680737960418744237e-01 5.276592322774362742e-01 7.279534987505046351e-01 9.040965296666284567e-01 -1.809599936854191238e-01 -3.429864306199641999e-01 2.363229832224947646e+00 -1.045960558574925980e-01 -9.137594829122441809e-01 5.166966305164187867e-01 -7.273655418540113660e-01 -1.158012563105761394e+00 -4.565147738481390993e-01 -1.275707969518665941e+00 -9.710093598530886716e-01 6.742946898466422034e-01 -1.142045033994384950e-01 2.604015471450047969e-01 -8.463953159407731075e-01 -4.671193756823011078e-01 -7.032489171674114470e-01 -1.277914164934574437e+00 -1.436338643414912353e+00 4.151612178069677972e-01 4.655922331437918338e-01 8.904240333489685799e-01 -2.824120743708952719e-01 6.698008074790550159e-01 3.250706843655696288e-01 2.354152564829732064e-01 1.409941379529107419e-01 -1.599601162633582874e+00 -4.650706669215391997e-01 -1.075126221811028682e+00 -1.061139915604591533e+00 1.733880424852896895e-01 1.497954514258262426e+00 -8.142889119939587805e-02 8.201082225869624764e-01 1.186557541516435998e+00 1.335365553176682596e+00 1.737821922631131555e+00 8.221071837148378192e-01 8.111571558678184468e-01 -1.045568975381693466e+00 -1.769437919220842037e+00 1.846971756722286750e+00 5.162516437820913184e-01 1.901465576411798919e+00 -5.303111444563533838e-02 -6.419146435892459923e-01 -3.699412172023289203e-01 -6.412245171944914723e-01 -1.283976417055779362e-01 2.092372059774145476e-01 2.650359799678664308e-01 -8.379980866373873960e-01 -4.358496162671013918e-01 -5.993887648546692981e-01 -3.201661089829880846e-01 1.631429625361622726e+00 -4.446688465917067457e-01 -1.255229921161282070e+00 -6.216443374810188827e-01 -6.139321830500470423e-01 2.017084179181588902e-02 -4.497879502918163408e-01 -2.957139876786447630e-01 5.505339738681125535e-03 -1.482628247690924495e+00 -8.820666329834471464e-02 -1.318228658015396348e+00 6.757221827275746717e-01 -2.110506028777265619e-01 -1.606392744210769497e-01 7.797233531334611945e-01 -9.339065804895628764e-01 6.641075812005233781e-01 -1.037251600042144561e+00 1.235920516045483142e+00 -5.851565300787744395e-01 1.982161967133992120e-01 8.892087433738875279e-02 8.173814028333479254e-01 3.698669978827780896e-03 7.123001229027027259e-01 3.509477721182213683e-01 -9.537875557997402831e-01 6.921222109051673455e-01 -9.432408351333596563e-01 1.375835023543540370e+00 3.265392045050484748e-01 1.194118890973956404e+00 1.048377904703076818e-01 5.542100150676434467e-01 -1.334020732421350219e+00 9.784575932283857691e-01 -2.633446933825435154e-01 1.252544107238165783e+00 -1.174769845000599666e+00 -1.170055147855781241e+00 3.016285388665653322e+00 -1.620944281384290919e+00 8.887314987636684149e-01 -5.016322830486339424e-01 -7.823762005541459175e-01 -5.131999832507990605e-02 1.665356811987887653e+00 7.155694545320878674e-01 -4.962398760316027446e-01 -1.807206754867018705e-01 -1.361680428486478633e-01 -1.478401185713404675e-01 6.925238697995784731e-01 1.123275588275788772e+00 -5.685623388631959596e-01 -1.844610955146542164e+00 2.320937837751269939e+00 5.378588927958644766e-02 -2.883228047145209305e-01 -2.405145064498137863e-01 7.201256143456008507e-01 -1.305489311418121634e+00 -6.976879983982705591e-01 -8.946106413406574864e-01 -2.240194682269065068e-02 -3.773421898003022634e-01 3.464362567275349192e-01 -6.595908242437376057e-01 7.812789126187544841e-01 2.729596693929627407e-02 -1.424453471002913751e+00 -3.026785801606799442e+00 -5.174152848708164498e-01 -1.607601169224545989e+00 -2.273006694025523911e-01 1.727026423766894858e+00 1.728761672527035165e+00 4.486285493212061048e-01 -4.894678007239303685e-01 -1.704731599893129612e+00 9.758498611791335264e-01 -2.128274061859267707e+00 -1.216917326920578662e-01 -8.238814706514166475e-02 1.272785012878942634e+00 2.289514495485310164e+00 -1.098151681461500662e+00 -7.567554013254207401e-01 -8.935608773877531386e-01 6.920748919301286106e-01 -1.575868297049202171e-01 -3.514240331219705554e-02 4.895053511338118279e-01 -1.705340603292375967e-01 -4.171921867486497737e-01 -5.223260737914816598e-01 1.529435063969411868e+00 -3.138303958357286483e+00 1.214109621912151216e+00 7.920942236248228463e-01 1.199049400796315945e+00 1.349114661209859234e+00 -8.321821500292457818e-01 -5.983808076280718868e-01 -1.563359975067142027e-01 9.615762677165065053e-01 5.240342874705218312e-01 6.112470355422654489e-01 1.075360324303088699e+00 -9.076882940195103444e-01 1.850381776576826842e-01 5.792153010429398341e-01 -1.984967632640631807e+00 -2.141564933387601066e-01 7.157394022607213580e-02 -1.920908600660551357e+00 -7.865221580211398944e-01 -1.775325330956637748e-01 -1.157961953831254220e+00 1.017498671367055962e+00 -8.887566322421167619e-01 1.062596114620579513e-01 6.930276310393667094e-01 -6.581610887670539395e-03 9.778658100629706862e-01 4.325760950571908015e-01 -3.114376803667834315e-01 -7.590995175056833855e-01 -1.504895169597067150e+00 -5.679585913159936883e-01 1.884807713512111960e+00 -1.611944822168224656e+00 -6.798703688084668517e-01 -1.006259771693229221e-01 -1.434155085203583369e-01 -8.845433846151017354e-01 8.719224149578844729e-01 -2.775653656350872134e-01 -1.305059864210462495e+00 -7.335814515721973406e-01 -7.598902258786667252e-01 1.094055115582990290e+00 -9.265765877148890439e-01 -1.579954424365538124e+00 5.089412075016125359e-01 -3.834745379786142494e-01 6.799966768026649566e-01 4.480821672674119988e-02 -1.313584813908795557e+00 -1.758786032755384476e-01 2.144532350151117928e-01 -1.180723100286246580e-01 -9.093171482985229481e-01 1.133234224081405728e+00 -2.413048573042603007e+00 -3.467313957552889958e-01 -1.153595613366366346e-01 -9.407407247494811164e-01 -2.770719326095320567e-01 1.143719497896160675e+00 -2.414196794092896337e+00 -1.279638917175940638e-01 2.661159367666148801e-01 -3.642244854984502123e-01 1.078058560961278056e+00 -1.260445896244292818e+00 2.680452671429087719e-01 3.669987834097900303e-01 -1.452439486293073401e+00 -3.206047874951145626e-01 -8.382317623561766906e-01 -2.841349059824227474e-01 9.333506113771480317e-01 -6.240346833469297971e-01 -1.226483048357482675e+00 -5.010761532220794345e-01 5.200035369451565526e-01 4.868919111702957880e-01 -1.108369626816369108e-01 -2.447077612361774762e-02 -3.697439767524405840e-01 -9.028993753015883417e-02 2.447084807663852057e+00 9.104261290072372947e-01 -2.926321157362474223e-01 -3.273132458289956803e-01 -1.287297357031187944e-04 1.146589121594798533e+00 -3.359277877966306280e-01 -1.135822325003265298e+00 7.572251823349727129e-01 3.986345680473212250e-01 4.977937084954744407e-01 7.434742524558904386e-02 1.508456969443031426e+00 -4.299961191839526964e-01 -1.960757966789220819e-01 2.375625416075445528e+00 -6.502542182891996037e-01 7.465511027193484361e-01 -7.072446455730185821e-01 1.166623575293924686e+00 1.844708946286128359e+00 -1.191559460560566025e-01 -5.220043061757843050e-01 4.751152220386535840e-01 1.142563680750066535e+00 9.070465529589947229e-01 1.116877181446318090e+00 4.526670353851749984e-01 -2.293177198107241022e-01 8.031537250216848056e-01 -5.496721067156479235e-01 4.261378415471422931e-01 2.573905713733636080e+00 7.783518964598310497e-01 -6.120545527010474718e-01 -1.727670432012593960e+00 3.163962648589767834e+00 -3.470147984942031916e-01 -1.008468022162134936e+00 1.871014887042476149e-01 5.035663232057818739e-01 -1.306774573010208718e+00 2.399948494946951560e-01 -1.197890771540031096e+00 3.860498715482053034e-01 -4.029129987239506439e-01 1.827647323009436997e+00 -1.412561298590446324e+00 1.468511680170459799e-01 2.529572530716924561e+00 -8.217106699432824568e-01 6.169572896004981155e-01 1.741336697813615775e+00 -1.286519062429615889e+00 -6.517607279967350120e-01 -9.636826466477400877e-02 1.467915249573587877e+00 2.391528121221894176e-01 2.944153375151970509e-01 1.681978081432579097e-01 1.118804655072175080e+00 5.529111989657082837e-01 -9.487748308638975780e-01 1.272998048222083289e+00 1.792383459001364310e+00 -1.521300994443785637e+00 -3.257258245405602048e-01 1.167305446514904421e+00 9.738133764401830650e-01 1.103328864188819480e+00 1.091451236634140454e+00 -4.330534419487616082e-01 -4.868640130379134900e-01 -1.260798811317702217e+00 -1.394665808548900543e-01 -3.074
[truncated: 3,648,238 more chars]
