# Supplementary material for: Bayesian inference of kinetic schemes for ion channels by Kalman filtering
Source: eLife. 2022 May 4;11:e62714. doi: 10.7554/eLife.62714 (PMC9342998; doi:10.7554/eLife.62714)
Supplement: Figure 7—source data 1. — Each of them has 10 ligand concentrations. The number in the file name reports the amount of ion channels in the patch. [file elife-62714-fig7-data1.zip › 9000current.txt]

-1.357539478325028970e+00 -1.760015857487724933e+00 2.200802219670980886e-01 -1.644419008226288836e-01 -5.208924642369143765e-01 -7.641437696316880634e-01 4.071824146992286120e-01 -2.346248666103620373e+00 -2.485398180820342084e-01 -4.993851230137634489e-02 -2.097337111860224923e-01 1.454944758102761249e+00 -5.159941827169969297e-01 -9.565605588067711551e-01 -1.318196212113275090e+00 3.098747646199848799e-02 1.280956347517797411e+00 5.536533439350210459e-03 8.123547402579778254e-01 -4.218871165406365975e-01 -2.596232862068222416e-02 -2.369793987829957427e+00 -5.833023305264919967e-02 -6.869383154465307229e-01 1.692617884601543554e-01 -9.679698475260685442e-02 1.309125348318080473e+00 1.252841171841066359e+00 -7.310247967431597882e-01 -1.798588403259922253e-01 9.742162597933338164e-01 -7.420376701560097432e-01 -9.634735125580594639e-01 -3.943781522964967534e-02 -4.843437986371934567e-01 7.027718613027350569e-01 -3.184355628181291253e-01 1.125845859094120494e+00 1.836617040652014810e+00 4.321613385068987512e-01 -4.147365223838663240e-01 1.459800989693213369e+00 -2.723365669448630788e-01 9.056493624393441300e-01 -1.950599358379570880e+00 -6.513121877417378247e-01 5.287183836810069870e-01 -1.573651940200119226e+00 -9.739962238559534136e-01 9.006054573872599445e-01 -1.212538844978090363e-01 -5.627306187182787856e-01 3.824539967378834948e-01 1.450012990836555271e-01 1.242956588279947816e+00 6.879271265344897301e-01 -4.146588769530897833e-01 -7.259062208245791181e-01 -1.038332791681755962e+00 2.020581699170321821e-01 -1.760500972466873204e+00 1.316787279347543915e+00 4.592186218959419808e-01 -1.398873075630025775e-01 -1.108952837828889315e+00 1.429112146270863803e+00 -9.501682105428355118e-02 -1.429614591781429800e+00 -3.522573618649799121e-01 1.445044722592977005e+00 9.121952662578012294e-01 1.514027249140810660e+00 -9.058259168248914417e-01 -7.811400578139064688e-02 1.740833420045614810e+00 7.779450887641939927e-01 -9.887810176822613428e-01 8.018650147010479567e-02 1.885965227943535050e+00 -5.023493651063053456e-01 2.054627576764103569e+00 -1.612937476442155293e-01 4.551566314289591519e-02 -8.820833360691694436e-01 -1.665640394961550586e+00 2.776819953907027627e-01 8.704856578508177178e-02 4.316985932801262194e-01 -7.547389539921890433e-01 9.244119900001658285e-01 -9.769055409747844365e-01 1.510988826368806492e+00 8.193067615161302164e-03 -8.109926303556391769e-01 -1.055192795595184974e+00 -4.867265950927950890e-01 1.042026866553269482e-01 1.179279056818327787e+00 9.998023148003811755e-01 2.284938645458513218e+00 -2.889354845878541189e-01 1.312460916283984647e+00 -5.555575821089078214e-01 6.602726119584323428e-01 -1.380670091968029922e+00 -1.070746039605340982e+00 5.090703402764337193e-01 -9.497101309547770764e-01 1.134898659202066451e+00 -1.581404116840859020e+00 2.736504374902018366e+00 2.139407836335397994e-01 2.314297087782787588e-01 9.694078158492722697e-01 -1.788842936209874557e-01 7.198161680705010834e-01 -3.469925666651321183e-01 -7.978534509439559885e-01 -1.450674783209853658e+00 1.480850813978913105e-01 6.233158052320006970e-01 -7.822788963765897607e-03 1.686637777189686993e+00 5.884486911142332126e-03 -5.897126362342886008e-01 1.676333430737412700e+00 -5.708523172899047093e-01 -1.831323524210371617e-02 -7.844657505001990661e-01 1.860425571559687352e-01 1.069732694322303446e-01 -2.560578094881145184e-01 2.288158563382164112e-01 8.791788366074770877e-01 2.293508848301604175e+00 -1.813304037186264983e+00 -1.823011015528466672e+00 -1.091657148291655111e-01 -7.282327528327160460e-01 -9.036904430996954840e-01 2.805829632561716511e-02 6.349432920105521627e-02 -1.242033783775544409e+00 -1.353277640749756427e+00 4.940674629982366728e-01 -5.577583296073965191e-02 -1.212077524880234708e-01 6.446047073167495700e-01 -1.309650051274694027e+00 4.195994533320189235e-01 4.109333920821008346e-01 1.475420485960508232e+00 1.255188624991350421e+00 -2.671504934496061190e-01 1.803207460193148703e+00 -4.159701286253112418e-01 1.122247758364599779e+00 5.931702877790406836e-01 -1.147210838586480319e+00 3.022592840990438456e-01 9.986698470263681571e-02 -7.993288189771547980e-01 -1.566839078998488038e-02 1.369706336850403217e+00 1.166477397813242556e+00 -5.625274164120550591e-01 -3.861752498749363438e-01 -2.915296494736362432e-01 -2.522245284406067923e-03 -1.858023822630587019e-01 -1.327934235326389212e+00 -8.539137841648374305e-01 -1.943030490912821762e+00 -1.508824260995967670e+00 4.091388313671227017e-01 -1.708590789016790401e+00 -1.496695415534481099e-01 4.110486711043050967e-01 4.570631689847683421e-01 9.644964124915429426e-01 3.121978959068469339e-01 2.682315673498303910e-01 -8.572511919007023140e-01 -5.634732398916431767e-02 2.939512564422462892e-01 1.272172413372991695e+00 1.090187425798415433e+00 -5.325200691192643471e-02 -2.572886677399397609e-02 3.481480933767834851e-01 4.430776971885432847e-01 -1.932008034177361833e-01 1.376177351226894885e+00 3.708598092303222460e-01 -5.832195720623577495e-01 1.001903906738321748e+00 7.011103115944576636e-02 1.425448726465090132e+00 7.790923386578108012e-01 1.012451270122694424e+00 -9.018207545621750310e-01 2.070979386440675807e+00 -1.483369080345629983e-02 7.388563505513517926e-01 -9.282967162183861642e-01 1.215722080374975089e+00 5.285316421644352669e-01 -8.810536552849559389e-01 9.794803813564729733e-01 -1.034297680242814849e-01 6.607580044848604395e-01 5.530458465839258597e-01 -1.340042430248910010e+00 -1.092240497749330741e+00 -1.656795406619623323e-01 3.189566297155636554e-01 2.164857329508785566e-01 1.438468015066679262e-01 -3.634785688751014376e-01 -3.077297651176813531e-01 1.075852837476447554e+00 1.197277237407427947e-01 -5.329856630156681874e-01 -4.818111653999968547e-01 1.281749754077788073e-01 -3.100458810524249209e-01 2.209253016139058612e-01 5.813769368889503131e-01 2.686190372002062454e-01 -1.179250584016394487e+00 -2.217917701763656879e+00 2.511115328739208508e-01 -2.914633204649932363e-01 7.184933333782127229e-02 6.711061530894827376e-01 8.685339364518801508e-01 2.058152945120492738e-01 -2.392004033993686690e-02 -4.457723966798565751e-01 1.552043238244737167e-01 -9.762221234076955412e-01 -6.704321454448211037e-01 2.383957086017886695e+00 8.961914966710761155e-01 -2.085238727865044162e+00 1.036355363600965473e+00 4.245879473889763722e-01 4.012788093165433612e-01 -5.146670220642691751e-01 6.883655405650951353e-01 3.507648030878154355e-01 -9.532120041390912402e-01 -1.539023688638992748e+00 -5.655870490139117690e-01 2.888929570571033972e-02 5.816422753599054252e-01 -5.454839111505876970e-01 2.746920713720580332e-01 -1.179468996987766305e+00 -1.502664904524883660e+00 1.076836545865319517e+00 4.790220211708854925e-01 -1.768996297806313178e+00 1.104178532901686216e+00 -1.848298574006666251e-01 5.535080664342256936e-03 -3.668971550190818776e-01 -2.993808779601594972e-01 7.481316985075248116e-01 9.742328094505955383e-01 7.113255085726730709e-01 -7.825625476530271296e-01 -2.137112789847871452e-01 -8.662367515568669685e-02 -5.657421170854090020e-01 -9.940429034405321440e-01 6.297133564448477161e-01 -4.145675554883966885e-01 2.260109667641099662e+00 6.481384650189777608e-01 -2.504289298277294074e-01 -5.317478660826073789e-01 -7.615378944852785326e-01 3.717787799321282116e-01 8.379702368586444683e-01 6.142611150690261423e-01 -8.897986585429513706e-01 -2.534143237990341024e+00 -3.806790563046755227e-01 5.464422150173253723e-01 4.275112831274642811e-01 7.134202668722336993e-01 -1.445535079284244295e+00 -3.396334072110815949e-01 1.019164903268943156e+00 2.487006501258826052e-01 4.398800578829492047e-01 -8.691285341641916684e-01 -1.719517415317755038e+00 -1.694178541475945154e+00 9.159537592786954896e-01 8.562538278254310242e-01 1.752324552682299252e+00 1.204380867032327052e+00 -4.129857441087255165e-01 1.679356660081157804e+00 1.467993389545141580e+00 5.409004652727664730e-01 -1.739467861647527036e-01 -7.925716082418322594e-01 -1.519072735279115016e-01 1.433597121226971582e-01 -1.475984057139465344e+00 3.035103079390562009e-01 3.449090478221890632e-01 -6.211013908884688295e-01 -3.510872489201130042e-01 1.560659479728031984e+00 -8.959225425712920021e-01 1.755931861947835348e-01 -7.499009001216164760e-01 4.259822985059697614e-02 5.512652412622625064e-01 9.481170582871042418e-01 5.465905687747898423e-01 2.525317005326588871e-01 7.013194185325689611e-01 -1.258960791308043614e-01 -1.059927174142052397e+00 6.918730035978726267e-01 -1.194452333852202841e-01 2.058771346824272985e+00 -9.697590421325600341e-01 -1.410103677595537786e+00 -1.128825077856151493e+00 3.580578598115647382e-01 -1.940547969160876240e+00 9.355967056331669640e-02 -1.826631620287847868e+00 -2.706259071461948551e+00 -5.792086910234006680e-02 7.822696690126818009e-01 -3.634491773672110515e-01 -2.217071816165935072e+00 -7.111292120997256827e-01 5.923881866456005563e-01 1.079726549094118138e+00 3.712372997277784137e-01 -1.532025263647281976e-01 -8.021687750920847293e-01 1.082028694461882878e+00 9.974244397797233930e-01 -2.937521615630142025e-01 -4.426875908558078332e-01 1.160306612704642693e-01 -1.019267591033813369e+00 -1.739897700207807096e+00 7.644614054099865275e-01 7.579800746405240819e-01 -8.000601076661032485e-01 -5.087120574861647704e-01 1.011768464047108629e-01 -1.074796163030431462e+00 4.711800495758354246e-01 -1.555863484553379472e-01 -2.834476568966382004e-01 1.486095165765589643e-01 -2.490004136334339202e-01 1.048175387900453226e-01 -1.130892324887953659e+00 -2.804166486007956816e-01 1.579870729703011234e-01 -7.326693791416651891e-01 2.274470590861362995e-01 -1.746874389085847912e-01 2.661873165815148087e-02 3.265005899533281464e-01 6.545867658361333996e-01 2.137995626403044191e+00 -2.278114121075133086e-02 -1.816923515960312818e-01 -5.247063878996327535e-02 6.981648610934855226e-01 -6.105836973272948942e-01 -5.400288317310341091e-01 7.468503971952956677e-01 1.322446999777648624e-01 5.310804000509142808e-01 9.461210467706749894e-01 -1.337294418126483198e+00 -8.885985140475606558e-02 -7.945084726836250111e-01 6.256672845030343266e-01 -1.095620914045260852e+00 5.479521986490683005e-01 -9.906427597536940910e-01 5.252012468912122811e-01 -1.225549680661673468e+00 3.443511850850335398e-01 -1.011804120292947973e+00 1.037507656177087401e-01 -3.277338517105630317e-02 -1.717382064804391928e-01 9.811443123569715263e-01 -5.337525512476530842e-01 -1.088620450735880568e-01 4.055493166077852041e-01 -4.048761029326525818e-01 -9.889941367369515790e-01 -6.129304438819116463e-01 4.306705247974200179e-01 -7.355685610036460931e-01 5.061263988274939951e-01 3.836145310971735833e-01 1.169963158365697975e+00 4.411355684207298178e-01 -2.508760219554985182e-01 1.803574087158753114e+00 -2.554963248687849766e-03 5.696398500725181613e-01 7.336912245415355693e-01 1.159643891017253736e+00 1.631603056389222095e+00 -6.471032976994862684e-01 8.946212705788380015e-01 -1.096291599243498505e+00 -1.288939107265001160e+00 -4.451076557894327879e-01 7.397204804499879147e-03 8.673169930320739907e-01 -8.977202135364436009e-01 2.599654529971686667e-01 8.790472117471155311e-01 2.335873766680774732e+00 -8.304628430059993738e-01 7.258392919433050983e-01 -1.066857093148534594e-02 -1.374961742585822377e-01 -1.648332464591329094e+00 1.294724801761052424e-01 -4.207747510656206780e-01 1.428957766157790354e+00 1.986979619309448886e+00 1.394175417866662325e+00 1.674712662022437570e-01 -2.278491248244846279e+00 -5.826300097002249379e-01 1.025026305264650911e-01 -2.667909708677579372e-01 1.119094537235917564e+00 2.164680747425986873e-01 5.834587297903478520e-01 2.229125768928891027e+00 -3.358338066533025912e-01 5.909813426553297416e-02 4.756834722282318739e-01 -1.359120718843762843e+00 -1.151483673970894017e+00 2.560293096348981723e-01 8.966150770100312917e-01 2.499030243196684042e-01 4.239974186743221130e-01 -8.980294692923378452e-01 7.207656588149293775e-01 9.798190040495595443e-02 -6.892465040911032181e-01 1.835344722809929274e-01 2.159292372005833904e+00 -1.476613485922981583e+00 2.478763941802943460e+00 -4.135515887503413146e-01 -5.599783295713387510e-01 3.845035709936776014e-01 8.500938224318136394e-01 5.394959242699360474e-02 -2.368067854609666067e+00 -2.642476222321941681e-01 -3.284144868017455088e-01 -6.608038498371276992e-01 1.113136235184599032e+00 5.494616845837889674e-01 4.415847800940150836e-01 -4.399882989990788196e-01 -5.845708957400330696e-01 5.320553376797213518e-01 1.085258184363121048e+00 6.977712255795882612e-01 -1.143411069149542422e-02 -4.044168952365456149e-01 -1.616912360812701399e+00 9.743115368085314421e-01 5.947026926819277692e-01 -1.291818327403962074e+00 -2.568720142238472004e+00 1.331864839128950144e-02 -8.115694284899582778e-01 -4.653682096474638930e-01 4.207748922731447960e-01 -2.469791492510355346e-01 1.218508828493868545e+00 1.924853662891154560e+00 -1.510646471556309711e+00 -6.463148844819199823e-01 -6.904400064747569232e-02 4.537000488046051827e-01 3.724985896745132696e-01 1.635355981493123556e+00 4.925472585690925942e-01 -3.407900751208172152e-01 9.354614649392424264e-01 1.039873667286238534e+00 -2.200362837401370897e-01 -5.152301480940313372e-01 -1.060075184987694152e+00 -6.973802381953457807e-01 -8.240528779254359115e-01 -4.855892614543016461e-01 1.663210354941052405e+00 -4.977895878759361903e-01 -6.284918002169637141e-01 5.282554698361361378e-01 -2.548413326727429484e-01 -7.020017027995099912e-02 -2.430306301991792317e+00 2.967601092610222535e-01 1.313009286045915047e+00 -6.231626346848931908e-01 -9.777666698954499275e-03 -4.218530950948917169e-01 1.889980502780765070e-01 1.067796397190877267e+00 -3.084166135290320465e-01 1.537747137519066776e+00 1.046280937058254423e+00 -2.086915692486531526e+00 -1.064995490350628266e-01 3.352592206911435557e-01 9.207407059247942893e-01 -9.490402088515136059e-02 -1.499743153199513790e+00 -4.780092209001088333e-01 -2.689380585814589442e-02 -6.110034631048867348e-01 7.384874034815487320e-01 2.531164218749628048e-01 1.700926902108742977e+00 9.172292518649203252e-01 -5.876051260440582347e-01 -3.287341093934220693e-01 -1.784372713531501509e+00 2.656207709989200083e-01 -1.387309266057505486e+00 -1.773770433483702558e+00 -1.259670888822804535e+00 9.155102241997273849e-01 -9.098998579287589927e-02 1.655437826715312477e-01 2.808937395530343162e-01 4.306335224289124519e-01 -1.034435760907112867e+00 -7.823246594922512731e-01 1.222205700642340354e+00 1.251267224279078327e+00 -3.393429842284892972e-01 8.069005184389449470e-02 -6.058874725412809470e-01 1.117828251304088694e+00 2.864064734816245128e-01 7.631757749107836997e-01 -1.958795297954528669e+00 2.091627371741315577e-01 2.314687100185038818e-03 4.287324575955038519e-02 -1.009330751830670891e+00 -1.128706101021576647e+00 -1.211575231892388249e+00 4.437649177520743837e-01 -1.749221328895212910e-02 1.013346019223771988e+00 -2.626893969248380589e-01 9.791468757587312721e-02 -3.259618821187885152e-01 -2.728782839295187834e+00 -1.566710503943972155e-01 9.298973914503170235e-01 6.774617636047147728e-01 -9.144691505677546850e-01 -1.722149610775156159e+00 6.883678976339185906e-01 1.639089597091931250e+00 -1.576896334518844034e+00 1.151806341096335840e-01 -6.475736217935219585e-01 -5.931373804232609181e-01 9.338068091940514570e-01 -8.831166414162653355e-01 -8.733079985850871196e-01 6.930644412287803591e-02 1.278561042767890343e-01 -4.803116544394657184e-01 -7.718968866389052108e-01 -6.268581746844633651e-01 -1.266560002150863562e-01 -1.560061205022129860e+00 -2.094808759823492572e+00 -9.354496415325432856e-01 2.296647899038161411e-01 2.155604920736811092e+00 -2.052612241939018922e+00 -7.130556174294991889e-01 2.897290754107221034e+00 5.525061403763324996e-01 3.456652468005417256e-01 9.280082627464553147e-01 -1.667956348799253696e+00 -3.507133180740022449e-01 -5.217107314091260495e-01 8.084279173460718892e-01 -2.999051217017886795e-01 -1.238846966781126158e+00 -6.009990332304939731e-01 1.145069493610030742e+00 1.825490750333738643e-01 2.003309253367083764e-01 -2.802984581819061849e-01 1.253157516221917511e+00 1.187416021953385109e-01 -1.269807458521632348e-01 6.930235437381228047e-01 -5.096280026628605686e-01 2.071008734253826089e-01 1.573364841592622243e+00 -1.688690523966022150e+00 2.782466091923860296e-01 3.937745774611084437e-01 -3.597834697258368575e-01 -1.178618193456537622e+00 4.298078392331086336e-03 2.740235021893559497e-01 3.420653545450013766e+00 1.210752587704155142e-01 -1.522456457660984475e+00 2.946774517569448193e-01 4.193107594983715436e-01 1.121149652434789035e+00 1.625289523599367514e-01 8.539548035738205034e-03 8.010804672625643219e-01 -1.616911270878162554e+00 -1.098786067097292429e+00 6.929446391372656722e-01 -2.397486794962326584e-01 1.265581338969634428e+00 -2.448546042128499689e+00 1.406292819117559656e+00 1.420731848633679031e-02 -1.158769000300148067e+00 -8.080490859362559064e-01 -6.827452177132938838e-01 2.516544856240255923e-01 -4.147688058306356340e-02 -9.738458211821408028e-01 9.558963635663986907e-03 -6.795027283402659268e-01 -1.856446251824825033e+00 6.861456780860907267e-01 4.857240405024986774e-01 -1.077380024818468396e+00 1.174059902554230872e-01 1.111265783082063363e+00 -8.932561448169435980e-01 6.398683192997013380e-01 4.116464189881712255e-01 5.511920410714119534e-01 -3.321796720098991740e-01 8.822496555570166210e-01 -8.749827532966359955e-01 -1.451627487076171674e-01 1.151150436544630784e+00 1.267641035552121986e-01 1.140110523483042759e-01 3.005871443214404581e-01 4.070456652331670977e-01 -8.549359843021723249e-01 -1.624603377005888527e+00 1.016482427752052109e+00 8.571475567546293917e-01 8.912537824528041774e-01 -7.542426184040922355e-01 -1.100484886769770965e+00 -1.511908334386099284e+00 1.127466483705669598e+00 -6.787124955542724880e-01 -2.956791484772353443e-02 7.403805714573948038e-02 -7.494427577848374045e-02 8.895693514856501949e-01 -1.084590022144148014e+00 8.188894763274928712e-02 6.230827924877274659e-01 -1.010651962740261173e-01 -1.195018955873049515e+00 8.098164390139599433e-01 -1.486436519419410462e+00 2.875842041098496393e-01 4.364613971772995926e-01 -4.194603245510492573e-01 5.833829591671148979e-02 -5.617828980818221352e-01 1.055931312750274742e+00 8.221968777883245094e-01 -9.601288894045287292e-02 1.822116410709761603e+00 -9.222411832552849242e-01 1.052736217132005728e-02 1.361212875773213149e+00 9.754331526352881809e-01 -2.487085070357827055e-01 -2.963914762623994226e-01 -6.474689630274291785e-01 2.202553550931819204e-01 -6.212567102857419199e-02 -4.634210547953734882e-01 8.981197125106862855e-02 1.614052619490117024e+00 -1.408603078810281906e+00 -9.741076058272143956e-02 2.361578763173937556e+00 1.314841048765617249e+00 -6.822626223408617685e-01 5.146534687421658871e-01 2.672871002106100846e+00 2.666188888183039785e-01 3.741569989465792223e-01 1.140191799947313234e+00 -6.000081782895592131e-01 1.251957081136518823e+00 -1.051609324970075976e+00 -5.577922851747920685e-01 4.895758318474285886e-01 1.074764821019402739e+00 1.555382153911557097e+00 5.172610448289797214e-01 -6.506677668413265447e-01 -1.169220653654590603e+00 7.601914573700622180e-01 5.048359239587817404e-01 1.219044156542020474e+00 -7.087705701939145397e-01 -5.995569838660510520e-01 5.886596715851217798e-01 6.630595893876913005e-02 3.478347177236000287e-01 -1.156488835720567154e+00 -6.139702023493851524e-01 -1.830162443553683127e-01 -1.088391250772700464e-01 -2.281368435825845253e+00 -7.410046097727882586e-01 -4.819461485647945076e-01 -3.111181368075962572e-01 -5.547855212900592026e-01 4.602619171823146282e-01 -1.017548626926456201e+00 1.261118840796849216e+00 1.204864823849463473e+00 -1.011728686271333055e+00 -1.214725126952787226e+00 -4.902274158940693183e-01 -2.794432295049622539e+00 2.110499183472260842e+00 1.408992064134087618e+00 -2.835711253533041987e-01 -3.395857134384944187e-01 1.150099149801370180e+00 -1.063219190509172130e+00 -1.681963633778512435e+00 2.333249724212979270e+00 3.778750558452268794e-03 1.156047491215518974e+00 6.383747580055509907e-01 -9.903499229445583696e-01 -1.698626410598267356e+00 2.113319118474389580e+00 1.977686173196089081e+00 1.501936579964193497e+00 8.672828195680172270e-01 -2.641127363650287371e-02 4.997138259201763799e-01 7.840979692568103010e-01 1.395501712926652926e+00 -2.211165571295635068e+00 1.420057430525568376e-01 -4.642190836498245599e-01 -2.545795674239574313e-01 1.165663576954914182e+00 8.781520108053624263e-01 -2.876914805852683402e-02 1.104232321579951215e+00 6.001675168106470615e-01 5.463737878344684384e-01 -2.623260552096614018e-01 -6.553031338894277358e-02 -2.996635973672577835e-01 -8.997896987165088234e-01 9.902916883125876257e-01 -1.288437504338445283e+00 1.346245476503627803e+00 -7.967157172513749108e-01 1.468070481106707348e+00 2.029201073797765389e-02 -1.096896283834773111e+00 -1.780683686603820315e-01 -2.773418133811237363e-01 4.162475015925456989e-01 3.471179079823445979e-01 8.209393340188217980e-01 2.256134399688490610e+00 -1.099884722191812658e+00 -1.452462102384421083e+00 8.597072349541602654e-02 -1.002260185763979017e+00 -1.266763734480262360e-01 -9.533999848729556303e-01 -1.046309743165861228e+00 2.241634151391865559e-01 5.150980793434972727e-01 -1.714822572049156113e+00 -2.007958948270895938e+00 -7.348149271579660358e-01 -6.983226626572860418e-01 4.807265271551371955e-01 1.963194107496269547e+00 1.803010003311091847e+00 5.846435538544944022e-01 -9.887697729640800848e-01 -9.691295413890441690e-01 -1.036189904898051184e+00 4.227242871467647434e-01 -2.490583843598904723e-01 2.707263252572063017e-01 8.437503238193282407e-01 -1.396058196893763537e+00 2.085668186619555331e-01 -7.043377863699673558e-01 5.594074348536968166e-01 -1.707430612198574726e+00 -6.969722451898258120e-01 1.084444659343265061e+00 1.361465442778714952e+00 7.724124049280129967e-01 5.949592418768067104e-01 -1.747146902838158933e-01 -1.313770788927817845e+00 -4.021279121423477765e-01 7.660760213073294356e-01 4.446178474337210418e-02 8.929791020304972404e-01 -5.600354176428327113e-01 -3.791829871698393362e-01 3.490202034679046883e-01 1.041717144816242113e+00 2.813743663105426618e-02 -1.187629961835896086e+00 -9.297698121738219301e-01 4.579203748811885855e-02 -4.483547587361795816e-01 -9.323869769741860783e-03 -3.505806266696758211e+00 8.528339419162995760e-01 8.209019130112900076e-01 8.760494540997530999e-01 1.114568589501179208e+00 -2.606956352553394751e+00 7.770689975257917270e-01 1.986942438382498788e-01 -4.808376623552078621e-01 -1.321487348964881292e+00 -2.942164641708721273e+00 1.728662181964525646e-01 2.308346285920478635e+00 -4.706409502978731174e-01 -3.770754043693140545e-02 -1.515634205889820896e+00 9.245893468372167190e-01 -5.371810378388442997e-01 3.329517875866261356e-01 -2.515034130609639096e+00 -5.617097310692035217e-01 8.456402306177646100e-01 1.636569075317284572e+00 -4.892822638979482108e-01 3.058858660644174776e-01 -2.471678412311499873e+00 4.310851482617754082e-01 2.050496661886190286e-01 7.580969202014894437e-01 -8.497976765977428570e-01 -3.021590836719320952e-02 -1.863254926481785256e+00 2.501824863054994963e-01 -2.386050744055316364e-01 -8.987541344974286917e-01 -1.801572638013550776e-01 -1.077842444817677103e+00 8.933509535789992961e-01 1.587995877427269831e-01 6.871836651510849769e-01 -1.512585721618740386e+00 -4.795931435737260662e-01 -1.568058078644629871e+00 1.237619453183234963e+00 -5.298227223791538432e-01 1.506213855130399848e+00 -1.815200054179637590e-01 -2.190300963637138720e-01 3.555974706538166941e-01 5.564310728434230802e-01 3.466841877477729872e-01 1.710512945340065746e-02 -1.126619524697529462e+00 -3.148011625279696912e-01 7.910656765243221367e-01 6.970792687737099591e-01 -2.440325084967878144e-01 -3.497864619505545170e-01 -6.900593362053013546e-01 3.263091785452105764e-01 7.052751279510012239e-01 -7.089962346237996815e-01 2.093978569961480463e-01 -4.607624813653117268e-01 1.846898086470771805e-01 -2.749962612017805008e-01 -6.109625926645935179e-01 -1.088963966044490528e+00 2.924263573345938227e-01 -1.991344995717209354e+00 -4.914207271052162818e-01 2.119102498032141568e+00 -4.904778704037034420e-01 -2.009136866660853116e+00 1.134960479986545437e-02 2.025239317191738664e+00 4.202904417922858626e-01 1.641537062005232195e-01 -1.706879748797406338e+00 -1.898147115719013955e+00 -1.502979760434764722e-01 4.190826734866390235e-01 -6.323955573756613324e-01 -1.026265105911801534e+00 -1.841237859683141076e-01 1.214075373321857887e+00 -1.509044510055165267e-01 -6.399163273679099317e-01 -1.704617448573712890e+00 -1.529518365774528599e+00 -3.098405798347015905e-01 -1.621264451719615529e+00 1.148230600261886725e+00 8.757629317994871654e-01 -7.630090622635612996e-02 3.193079758458060025e-01 -7.917664138764691772e-01 2.467048218462354114e+00 1.441827026432155545e+00 -1.015921461213865840e+00 -1.542948097913141581e-01 -7.223835914435918770e-01 -8.636210017432518482e-01 -1.767101344511562644e+00 -8.850884064582287269e-01 9.116083067756912683e-01 -1.388809380904587165e+00 -4.837455013281073413e-01 9.749146993959802998e-01 8.900420936761423985e-01 -1.068989129424656737e+00 2.799951647544581257e-01 -1.384642895105545612e-01 1.304889374011205749e+00 -1.916631491602747150e+00 3.127179538217224053e-01 -4.702829213464151947e-02 -1.674928882228341465e+00 4.520384959912831374e-02 2.959961900824841785e-01 1.977677865575058647e+00 1.602810703889749888e-01 -1.578397027798392194e-01 1.122903490248137404e+00 -2.923251333218385151e-01 7.602552158694843021e-01 -2.279746093302936760e-01 2.135548942707241160e+00 2.036670270374877911e-01 -3.853313062041601178e-01 -6.985635617956830190e-01 4.007682703522639778e-01 2.030743404396921914e+00 4.530786902138008720e+00 4.454945167152178698e+00 8.430048806600536793e+00 6.945690184293558112e+00 1.070383546537416919e+01 1.718784455196271210e+01 2.310527012815761694e+01 2.493945446649691888e+01 2.868388853248200121e+01 3.570901362322545936e+01 3.632408254042464080e+01 3.860023730233190520e+01 4.781893371645110591e+01 5.364629998293220581e+01 5.597242628454215918e+01 6.320159337429095103e+01 6.985904216018744251e+01 8.014783623056770523e+01 8.220582569595717359e+01 8.342203744650529984e+01 9.093711645922483910e+01 9.459299170419700431e+01 9.935244223486047588e+01 1.073715923431221739e+02 1.146738988846251175e+02 1.171699885628190714e+02 1.195780045846173039e+02 1.289832440172807821e+02 1.324318321339523834e+02 1.382136431837876955e+02 1.361166014757152993e+02 1.489876092561969472e+02 1.578171411240188320e+02 1.570701807094181390e+02 1.651585878381096677e+02 1.713530315431944473e+02 1.838809385034160755e+02 1.887326353167520381e+02 1.935308231488719457e+02 2.017879473473122118e+02 2.057010477036233169e+02 2.103154210442685894e+02 2.235786027052475049e+02 2.349237463718877166e+02 2.346694873943860955e+02 2.352778059338818935e+02 2.442556516576549086e+02 2.461106533500022238e+02 2.611851255290117138e+02 2.661153450277337811e+02 2.682414077688492284e+02 2.745035357271407861e+02 2.783459474391701747e+02 2.878375284567929384e+02 2.973165467558220030e+02 3.027266348409298189e+02 3.068968359067001757e+02 3.109369602728136783e+02 3.285355816721905740e+02 3.317410052311591926e+02 3.415635762904833541e+02 3.398197119409087463e+02 3.425525228648822349e+02 3.559960716249050279e+02 3.614137384996252536e+02 3.658398117685040916e+02 3.682194145940567864e+02 3.770054815108422304e+02 3.857032035432087582e+02 3.942160684465441705e+02 3.930965026373153250e+02 3.974941847393715193e+02 4.046510400058500068e+02 4.149724555833730051e+02 4.253781840980170728e+02 4.239873770130252524e+02 4.226377150387343704e+02 4.269207829927294711e+02 4.326951361190182297e+02 4.358195447720361813e+02 4.375384425831628050e+02 4.447060475936969510e+02 4.519810980946201653e+02 4.516097098686486788e+02 4.632312333702903970e+02 4.720141888920445012e+02 4.785911074525853905e+02 4.869223782073292455e+02 4.979257302107737360e+02 5.029282795355798612e+02 5.055083554684831029e+02 5.061491916366168198e+02 5.071418575586463930e+02 5.093089455245233239e+02 5.119164569789578536e+02 5.207190162257031716e+02 5.288121904019849353e+02 5.294821802613311093e+02 5.317833728964681086e+02 5.402076700385604227e+02 5.401014394023187606e+02 5.493469224824482353e+02 5.604884658223601264e+02 5.618102638839641259e+02 5.629204695375599385e+02 5.670068897444098184e+02 5.700657009995318276e+02 5.677425518717363957e+02 5.716265601163153178e+02 5.732233799831260512e+02 5.743809850982073613e+02 5.744818555638651105e+02 5.804927424947306918e+02 5.777207099787167408e+02 5.807963510578146042e+02 5.879459828088331506e+02 5.815477126643236261e+02 5.881739720625896553e+02 5.893551625328400405e+02 5.959786094280683528e+02 6.079995237459235113e+02 6.086886705949834777e+02 6.058847521051449121e+02 6.111354489363536686e+02 6.109197014025105545e+02 6.170309384343370311e+02 6.156575836783308660e+02 6.288440607448842457e+02 6.297507633741633981e+02 6.307738291164625934e+02 6.367192172782309854e+02 6.405622130967658450e+02 6.391113973115196814e+02 6.567327826882851696e+02 6.544154146960928529e+02 6.643006732280241522e+02 6.499904102665361734e+02 6.531293143168821871e+02 6.517740682921363486e+02 6.552647138528508322e+02 6.566782708034641018e+02 6.640922761041804279e+02 6.694411689264568395e+02 6.750783385587147905e+02 6.777576232368087403e+02 6.794030553412947029e+02 6.879285944601156189e+02 6.942129138168106692e+02 6.917172866709067875e+02 7.006835283297040178e+02 6.996640437803432633e+02 7.017646223794774869e+02 7.027681629457022154e+02 7.065048528998108850e+02 7.109416902995108103e+02 7.116965028810762988e+02 7.137501759994809163e+02 7.158636195800094129e+02 7.220668921641506586e+02 7.242269183885391612e+02 7.243118289009198634e+02 7.270215778318230377e+02 7.312776870943357608e+02 7.317285641000445366e+02 7.354788314417637594e+02 7.360373963999078342e+02 7.363285855585941135e+02 7.363567216464839476e+02 7.466923135893766812e+02 7.425136552633813380e+02 7.624673866070610302e+02 7.638444725610129353e+02 7.668387211917345212e+02 7.614504201659462979e+02 7.610294181942942942e+02 7.587970607910297076e+02 7.549528238193926200e+02 7.532049935074026052e+02 7.649772759731055203e+02 7.591025999853048916e+02 7.654184289632862601e+02 7.610627054604575505e+02 7.710231951782732267e+02 7.738606680047092823e+02 7.706155152431658735e+02 7.843837110504931616e+02 7.906717674204065816e+02 7.886633260792325473e+02 7.919019521054036659e+02 7.947763256082074577e+02 8.020974739399953251e+02 7.972668110315343029e+02 8.014910785447342505e+02 8.011489291700580679e+02 8.021326264433615734e+02 7.991556629910318179e+02 8.128348018673619890e+02 8.100360562681669307e+02 8.038684878763798451e+02 8.031239376554217415e+02 7.994892825088702466e+02 8.042766985906697528e+02 8.078999451153628115e+02 8.118110235670199017e+02 8.114446377496468585e+02 8.252252783650817491e+02 8.195539887448419449e+02 8.289680497399041315e+02 8.272869242511580978e+02 8.347893940999545066e+02 8.335019068006723728e+02 8.354002990279833512e+02 8.415181074960712522e+02 8.466401991470936537e+02 8.486367051375542587e+02 8.409508711167569572e+02 8.458992815499824474e+02 8.485660532935255560e+02 8.478110024618094940e+02 8.434058028113571481e+02 8.563273338431722550e+02 8.523056663582619876e+02 8.611286274653871260e+02 8.676063730717712588e+02 8.726166106249974064e+02 8.663767633770461316e+02 8.683901086889552516e+02 8.756088361234099011e+02 8.721404229125872689e+02 8.732421916556946826e+02 8.738004608397691300e+02 8.693317849580985239e+02 8.673311157450175415e+02 8.698668959233532405e+02 8.798037903916878122e+02 8.774753110286378615e+02 8.863718204045663924e+02 8.835809516137577475e+02 8.834695771333693983e+02 8.781634192664519105e+02 8.834576059467173081e+02 8.865843117726166156e+02 8.860616894418957372e+02 8.849363688139713986e+02 8.916540448558110938e+02 8.892333883476605934e+02 8.946138958385658952e+02 8.991888617871273937e+02 9.025304801756600455e+02 9.080749034418237216e+02 9.075777458949517040e+02 9.050989908372996524e+02 8.929033309317524072e+02 9.017607719136988180e+02 8.969314528827595723e+02 9.018914621063088362e+02 9.025176654275391002e+02 9.059658025897510925e+02 9.024048508971865203e+02 9.046896546701458419e+02 9.025925063277790059e+02 9.223201343670596088e+02 9.223612681420196395e+02 9.194268014440124261e+02 9.128533122998384215e+02 9.187505447986494573e+02 9.258488402365662751e+02 9.287314338677136902e+02 9.327200238152718157e+02 9.365724973881852975e+02 9.326041602970017266e+02 9.378002271476887017e+02 9.220673380993022192e+02 9.264817635232694784e+02 9.333076203704013096e+02 9.282022586472407966e+02 9.348105600552678425e+02 9.317940278115535193e+02 9.402167015950708446e+02 9.282449137188802979e+02 9.344112783779065694e+02 9.317419576376072428e+02 9.327025047853214801e+02 9.381225564196065534e+02 9.286938460542361327e+02 9.307894157075322710e+02 9.278840837174552689e+02 9.268111756930527463e+02 9.227649473628895294e+02 9.198073239325508439e+02 9.276122059391765333e+02 9.284037524910379489e+02 9.262992724065514949e+02 9.273477368175684887e+02 9.342321545275869994e+02 9.323572735895143069e+02 9.306811910076189633e+02 9.325978839479787439e+02 9.365214985322422763e+02 9.347742963028334771e+02 9.278863872825219232e+02 9.305370393805363847e+02 9.298380125196266590e+02 9.363728237334267988e+02 9.358170966110234303e+02 9.290205957165143218e+02 9.405448648045805840e+02 9.479971759232853401e+02 9.448668480902599640e+02 9.388102005476067689e+02 9.507773313064959666e+02 9.406060170549993700e+02 9.489416384540393210e+02 9.404788381412183753e+02 9.459153507035294979e+02 9.437849395355688102e+02 9.415022198254147270e+02 9.462742817630891068e+02 9.473925479869277524e+02 9.420652942067766844e+02 9.480178780267289085e+02 9.415198913205431381e+02 9.333664561542324236e+02 9.447751941832929106e+02 9.362159326960206727e+02 9.343486415566965206e+02 9.410973539207520844e+02 9.362938544858483283e+02 9.532303820501865630e+02 9.452675048203996084e+02 9.654985126225053591e+02 9.599677622711724325e+02 9.656668700904948537e+02 9.726285091498975817e+02 9.775696028757029126e+02 9.759294424865187239e+02 9.803168172735190637e+02 9.791691942315136430e+02 9.790463674769638374e+02 9.785705942712196475e+02 9.700482786449744026e+02 9.812825955685381132e+02 9.777937185530043962e+02 9.822984516611353456e+02 9.953324169561733470e+02 9.854908967867430647e+02 9.878865666099171676e+02 9.854550601458217898e+02 9.914688249912144329e+02 9.904145345575939245e+02 9.950966487100672566e+02 9.936028842505770626e+02 9.972252896393152923e+02 9.840876394225457489e+02 9.863641688357963631e+02 9.846893642052841642e+02 9.871478557934406126e+02 9.847649753077247397e+02 9.891441370497418575e+02 9.966000358780765964e+02 9.872609148568054707e+02 9.902706273406253104e+02 9.810225936824605242e+02 9.995813292860544834e+02 9.832835398623905121e+02 9.937920104020223562e+02 9.860429119865497114e+02 9.914958320182755642e+02 9.956819200098233296e+02 9.928752421619279858e+02 9.947214356490881073e+02 9.989030361987818196e+02 9.890980285022812950e+02 9.968241878826063385e+02 9.963323716512877581e+02 1.005306297702611459e+03 1.002627952756842888e+03 1.000878446386720611e+03 9.879984025772140512e+02 9.831940196608549059e+02 9.898053942169167385e+02 9.814522077579123334e+02 9.834704182046059486e+02 9.940184366425195321e+02 9.867722817709876608e+02 9.862086821908342245e+02 9.985318706716334418e+02 9.867866750006335224e+02 9.937806046421280826e+02 9.940590492702503980e+02 9.879160322788408166e+02 9.973297969005442383e+02 9.884013950928746226e+02 9.950544227327100089e+02 9.894710253106113669e+02 9.907356986226843674e+02 1.000480258248774589e+03 1.000039352048075898e+03 1.006361448117322425e+03 1.008023280783394284e+03 1.002689103859176385e+03 1.001897036990348738e+03 9.974125177311949528e+02 9.990948052931988741e+02 9.969509661255217452e+02 9.985525058250312895e+02 9.982966682570164494e+02 1.007580111413833720e+03 1.015536173131904775e+03 1.010308810229632627e+03 1.007845432401744006e+03 1.003607110225528345e+03 1.012361159203238003e+03 1.006558103536262706e+03 9.906796458872244102e+02 1.000846017418032716e+03 9.953746098600568075e+02 9.961473625328187609e+02 9.950782710233067974e+02 9.906421228830178052e+02 9.991972841266705245e+02 9.947269341696767242e+02 9.963273277230800886e+02 9.857007703147216944e+02 9.915947446007500048e+02 9.869300839399782035e+02 9.837093923928759978e+02 9.848046047232496676e+02 9.830565064802184452e+02 9.882081064792420193e+02 9.844132503388341320e+02 9.839158755273058432e+02 9.759277882879065373e+02 9.837417219603034937e+02 9.875538712537304491e+02 9.909152531494522691e+02 9.913904244479225554e+02 9.945234150064394498e+02 9.995132129608316518e+02 1.010627229096181736e+03 1.012921061427183758e+03 1.015188943971694243e+03 1.014266476481183872e+03 1.009947903025938786e+03 1.010644292022320201e+03 1.009423843592963863e+03 1.007448121082346461e+03 1.010389067898457142e+03 1.013619156013239490e+03 1.007297666614167611e+03 1.019070927336251543e+03 1.018897346425257524e+03 1.019501346584295902e+03 1.028754405565453908e+03 1.032944814879140495e+03 1.034341233524145537e+03 1.028057885884766392e+03 1.031105834577376754e+03 1.031848802712557472e+03 1.036927314999163400e+03 1.027303826989437084e+03 1.031749423804499202e+03 1.025306277392799984e+03 1.038067415309047419e+03 1.040755336369134056e+03 1.026557269596809192e+03 1.045953839333438054e+03 1.038204449563236949e+03 1.045372263279457911e+03 1.041551588268541991e+03 1.038946447862356536e+03 1.034678977866351261e+03 1.049916246523246400e+03 1.053537740270814766e+03 1.045484604921354503e+03 1.051579437731004191e+03 1.050568447605852270e+03 1.045875259857472429e+03 1.045975355552438714e+03 1.030428112641943471e+03 1.028710715213632966e+03 1.029367740577766199e+03 1.030844939393305140e+03 1.028545350562563499e+03 1.032888984633518703e+03 1.027597477547945346e+03 1.030498279617769640e+03 1.038901578768841091e+03 1.032988449843110175e+03 1.030274989425685590e+03 1.029318345075196476e+03 1.023953945691020522e+03 1.020435084817356369e+03 1.033398141860352325e+03 1.029241632788935476e+03 1.032512897767811637e+03 1.033099313014219433e+03 1.025459829379164603e+03 1.026935800021325804e+03 1.015020260833698330e+03 1.018715883324394781e+03 1.004578390251129235e+03 1.000988608924863456e+03 1.000832808582350367e+03 9.932013961366973263e+02 1.000360379362680533e+03 9.972423537799036239e+02 1.002321502809661979e+03 1.003898029399409666e+03 1.021323412078889646e+03 1.019123042721714341e+03 1.012729539718195952e+03 1.010783993009329947e+03 1.007497038298231587e+03 1.012194434629238003e+03 1.013832189463451300e+03 1.018727234154486382e+03 1.011331118447714971e+03 1.023908374004504026e+03 1.020240377150040672e+03 1.034765664266579279e+03 1.021105143702899454e+03 1.019528793474329063e+03 1.013927918870296821e+03 1.020834477098181196e+03 1.023025517386143406e+03 1.023498131226889882e+03 1.018087276039701237e+03 1.024530084184910038e+03 1.023493936731723352e+03 1.022460049780167537e+03 1.022840796238364305e+03 1.020928030782616815e+03 1.026634844928366192e+03 1.026263631058786814e+03 1.024137309792624592e+03 1.021716283973084728e+03 1.030088195166711103e+03 1.027998080236867963e+03 1.024751153579799393e+03 1.018427096677778422e+03 1.023012274842585384e+03 1.002642401679573823e+03 9.926669355201668168e+02 1.000313531789186300e+03 1.000231817078732888e+03 9.995647735211142617e+02 9.902958949037297316e+02 9.913648581633184449e+02 9.852383870350886355e+02 9.876394672398332659e+02 9.914908749712292320e+02 9.943015022859194687e+02 9.859508269457597862e+02 9.882815330392573969e+02 9.925306952666052211e+02 9.884212126074328353e+02 9.855743928890270809e+02 9.851604481787940131e+02 9.871435558807960433e+02 9.811243674675275770e+02 9.909264163140150004e+02 9.945376022883149290e+02 9.922838194012750819e+02 9.876434275736534119e+02 1.001454526303165721e+03 1.002095218492106937e+03 1.007771942883922520e+03 1.008985121679163285e+03 9.982793615175985451e+02 1.004444116823455147e+03 1.013942584676775823e+03 1.006642522076512250e+03 1.015286157589593813e+03 1.013605740018105962e+03 1.022923701031208566e+03 1.017035581491990115e+03 1.016889827173952881e+03 1.027383620346941143e+03 1.020752543810945667e+03 1.022064892383889514e+03 1.010446502200518466e+03 1.011916478092020952e+03 1.009370691194237452e+03 1.009430513674675694e+03 1.019391416084200955e+03 1.009593061502368641e+03 9.973099820728955365e+02 9.968438445010392570e+02 9.923813560000829739e+02 9.893354880062905750e+02 9.946105703445753079e+02 1.004763390024494129e+03 9.883093353486577826e+02 1.001413227537905641e+03 1.004872375406989931e+03 1.013776726680370075e+03 1.008362333038624683e+03 1.004606748691344933e+03 9.981515423173302679e+02 9.926420654019044605e+02 9.838350119447703719e+02 9.768617870320998691e+02 9.794137469233530737e+02 9.788572331374788291e+02 9.839350521363478492e+02 9.854443388831678021e+02 9.870746859584885442e+02 9.896319349879355514e+02 9.898127145703797396e+02 9.855122303641177268e+02 9.871338224634305334e+02 9.905936575752675708e+02 9.948468354712310884e+02 9.943915743971596157e+02 1.007296394953242157e+03 1.003843263842407168e+03 9.933567289373124822e+02 9.953672658483415034e+02 1.001912598958849571e+03 9.937717527821703243e+02 1.004229398365255292e+03 1.003188981976013906e+03 1.003323862667839194e+03 9.907831502203405307e+02 9.987370813920662158e+02 9.910626791099314232e+02 1.002781532309909153e+03 1.000680666381105766e+03 9.977041920914108459e+02 9.956568950804589804e+02 9.981100450423846269e+02 9.896163758273329449e+02 9.942819495163804504e+02 1.001845463222533908e+03 1.009231159186231025e+03 1.005133523481619591e+03 1.002041127288243160e+03 1.005613517495440078e+03 1.014110682388310011e+03 1.015412856876920273e+03 1.019948921620165379e+03 1.014370798029703451e+03 1.023456097944924409e+03 1.018678445566164214e+03 1.009505497138265923e+03 1.012151842149370282e+03 1.009292683860127681e+03 1.009885223577482748e+03 1.016920232149497451e+03 1.015838553781403903e+03 1.023228047264161091e+03 1.025276210002771904e+03 1.021106321282224599e+03 1.020136141217415684e+03 1.030670583183981080e+03 1.029838676703749115e+03 1.039798362828367090e+03 1.037482334881832912e+03 1.039485757643479701e+03 1.039546028947413788e+03 1.033747607492666475e+03 1.024883337732376049e+03 1.026368671728636173e+03 1.019182412804603587e+03 1.023104132090213625e+03 1.021918454824472633e+03 1.017537145171655652e+03 1.014212025510249987e+03 1.015963685614653059e+03 1.018250463595275960e+03 1.012255622559233984e+03 1.004889306909252127e+03 1.013489475269250534e+03 1.008827228474459048e+03 1.015694264879012962e+03 1.015326163690805629e+03 1.009093897546019093e+03 1.017673333734965468e+03 1.011842477990301404e+03 1.013855210072739396e+03 1.015571736702865337e+03 1.017611599292216738e+03 1.010397414643318484e+03 1.010648141685639871e+03 1.007464309981360543e+03 1.010115451477929355e+03 1.011307257384297941e+03 1.008233327498397443e+03 1.004993510078847862e+03 1.005060332725801004e+03 1.012250518578999390e+03 1.011465234510465280e+03 1.007468766148131635e+03 1.012043954403489579e+03 1.008681270397569278e+03 1.013641520608287465e+03 1.011946522032222333e+03 1.011453789175230895e+03 1.017061810470102046e+03 1.017761582030537056e+03 1.016685569104956130e+03 1.016352346065010352e+03 1.025561382083583112e+03 1.024541192074783794e+03 1.023856647702067221e+03 1.030299241303792542e+03 1.025112796510540647e+03 1.018188623264266312e+03 1.024497366011279155e+03 1.022547598197909565e+03 1.030480869795717808e+03 1.038283937392618554e+03 1.029834264846576616e+03 1.021169116791434931e+03 1.023637371521019645e+03 1.021634324941403634e+03 1.022105935723148946e+03 1.020871196190366845e+03 1.014460367178198908e+03 1.012991699909310910e+03 1.004156938905962420e+03 1.003409337565321152e+03 1.011596129525049491e+03 1.002543564399428192e+03 1.009459802824308554e+03 1.003140562169115242e+03 1.013040263338684440e+03 1.009771065198550104e+03 1.025126156101754304e+03 1.015149082914503992e+03 1.022036201291206453e+03 1.013520052535780678e+03 1.022740652152708208e+03 1.016291747916002691e+03 1.013893225743587209e+03 1.010011093620379484e+03 1.014362133065590342e+03 1.017041508652668995e+03 1.008113848697606613e+03 1.001543454667802280e+03 1.000119558159522967e+03 9.998263386106252710e+02 1.010809096357644080e+03 1.006423942981884920e+03 1.004144152382348693e+03 1.003519243568589900e+03 9.970256106179258495e+02 9.990642341770001167e+02 1.003270191384710643e+03 1.010408945953430475e+03 1.020651043284415437e+03 1.006712181684328925e+03 1.017455478051982936e+03 1.018081918923662897e+03 1.008052489066628823e+03 1.011851197889249875e+03 1.005074901129023829e+03 1.013967823447624937e+03 1.006634167434167694e+03 9.998515822752506210e+02 9.934190179032244714e+02 1.000391467547589059e+03 9.973842489688724982e+02 1.004504885064011660e+03 1.003218242839507184e+03 1.003727653903717851e+03 1.000145571848115196e+03 1.010663870458772976e+03 1.002437238436721941e+03 1.012306242425778350e+03 1.017138143656518650e+03 1.015148250070306631e+03 1.011241660921398534e+03 1.013598760703829498e+03 1.016813778370326077e+03 1.016501921775396454e+03 1.009687352711224662e+03 1.004652741246655637e+03 1.010584983059531623e+03 1.005437240330527288e+03 1.003383513270832168e+03 1.001840359772307693e+03 9.985813058018450192e+02 1.005960319467148224e+03 9.986955635008376930e+02 1.005764403058900825e+03 1.004891920021729675e+03 1.007491814514578778e+03 9.998350776309770254e+02 9.990885269829944946e+02 1.000851873938304152e+03 9.979209838420312053e+02 9.995545762153459464e+02 9.976787767561772853e+02 9.882291674476745129e+02 9.911399383347530829e+02 9.938719478444552351e+02 9.959085663464167055e+02 1.000413086807123705e+03 1.004798812844590429e+03 1.004433099520344626e+03 1.009633832091503905e+03 1.004699395263872361e+03 9.997196733755559990e+02 1.013771665372769235e+03 1.009097769022456532e+03 1.002760356955282532e+03 9.968832324152111823e+02 9.925587286549123291e+02 1.000711996018318359e+03 1.001410046597647124e+03 1.000392396573950691e+03 9.972676264786967977e+02 1.002427459971362737e+03 9.963029763362122821e+02 9.964217161489642649e+02 9.850041684210140147e+02 1.001736664677612566e+03 9.978651389657864001e+02 9.949202904332083790e+02 9.987471530041158303e+02 9.889639369888152487e+02 9.953057478762233359e+02 9.962173499621129622e+02 1.001968159365481711e+03 9.996837445123970838e+02 1.008619681112701869e+03 1.004665833336425521e+03 1.001970175634325187e+03 9.970499526857347519e+02 1.003547125678080306e+03 1.020593131173821803e+03 1.015618781871908823e+03 1.011563271286049485e+03 1.007268986124526464e+03 1.012218976880955552e+03 1.001371363047603836e+03 1.002571854007299976e+03 1.007849211739633915e+03 1.016738855667734811e+03 1.009621495345366270e+03 1.010843475261141521e+03 1.005616159008256773e+03 9.975815860942656172e+02 1.012149225923936683e+03 1.002614546218582404e+03 1.009304386976680462e+03 1.019196826588972158e+03 1.015845891034445572e+03 1.018729648051225126e+03 1.025114976178980442e+03 1.015759092130113004e+03 1.010875713960382313e+03 1.015412483454911580e+03 1.010394380830204682e+03 1.000407073836115842e+03 1.011787705640376998e+03 9.986957718906678565e+02 1.000937293503224282e+03 1.005283812256298120e+03 1.005089052844207458e+03 1.001316185184271490e+03 9.935807576526317462e+02 9.942118015413544754e+02 9.884026037629971597e+02 9.934017747284246980e+02 9.938965073703955113e+02 1.000874588850617783e+03 1.001159948451960986e+03 9.996282706811854268e+02 1.010254092912860756e+03 1.000966513188079261e+03 1.006091839276298970e+03 1.017779061168384032e+03 1.009550845443561911e+03 1.006472811092872803e+03 1.007104318965398534e+03 1.002453638578703590e+03 9.969989941378632921e+02 9.944564108138295069e+02 9.985858800729719178e+02 9.962783583737840445e+02 9.924031354468329482e+02 1.006791131058014571e+03 1.008046315204044163e+03 1.002859218080646428e+03 1.005715246553298357e+03 1.012104691957850832e+03 1.010110589883067178e+03 1.013980435468727251e+03 1.024176045133476464e+03 1.013098440104425777e+03 1.012675868787436571e+03 1.016731951967291707e+03 1.029921677622529614e+03 1.016553530715564420e+03 1.016156029807279651e+03 1.018618328721478633e+03 1.019896582489874277e+03 1.013770516426354334e+03 1.017862381154085256e+03 1.002584597912521076e+03 1.010663050151622201e+03 1.000785148049221334e+03 1.002035426989745247e+03 1.009729176122802642e+03 9.970012603930082378e+02 1.012543166926472509e+03 1.001680707370807454e+03 1.005652307236390129e+03 9.994898843677198101e+02 1.009822171397210241e+03 1.010550996404573880e+03 1.012708442044303411e+03 1.015924615108874036e+03 1.013991475780849441e+03 1.015749697483397767e+03 1.004140416007080830e+03 9.958067382298850134e+02 9.963815788019987849e+02 9.918125257448381262e+02 9.996043538781121924e+02 9.964472533676853345e+02 9.989360563565247730e+02 9.949874234396045267e+02 9.947048854139230798e+02 9.941242767126783519e+02 9.884414686882308843e+02 9.787575823272751450e+02 9.946607364223857530e+02 1.000002854110719454e+03 1.006049119465850026e+03 1.008673559915672968e+03 9.967080856955743684e+02 1.006819323267986192e+03 1.004103827972502245e+03 1.015482025004331604e+03 1.010990253529475581e+03 1.016392432131096143e+03 1.013423043525533330e+03 1.005552141181491493e+03 9.967249974908174863e+02 9.920602737073618300e+02 1.000431065836235689e+03 9.850758875067970166e+02 9.898607904409675484e+02 9.878317735791857785e+02 9.905716735045297128e+02 9.890519980243449254e+02 9.845049440173363564e+02 9.749972565573698375e+02 9.818247820999107489e+02 9.784708086475933442e+02 9.775885695591516651e+02 9.752165059910500986e+02 9.751952938230967902e+02 9.740925493833942710e+02 9.735895032625821841e+02 9.812804802216246571e+02 9.891595565964785237e+02 9.793609596047630248e+02 9.759515624890425443e+02 9.896008684550425869e+02 9.920990920251566649e+02 9.891676389428782841e+02 9.896033149157925664e+02 9.873097266274589856e+02 9.920791772141668616e+02 9.801866285592576560e+02 9.733628303876193968e+02 9.696107232094724395e+02 9.796352479046072403e+02 9.695230738463563966e+02 9.761845888139439467e+02 9.727270521359830582e+02 9.881170440020606520e+02 9.882486952779115654e+02 9.823145013806345105e+02 9.887283555493227141e+02 9.898996679052190757e+02 9.899906161843389327e+02 9.927789123740477635e+02 9.903419909556141647e+02 9.867838390802889990e+02 9.944060854549310307e+02 9.997239028896432274e+02 9.990674464932649244e+02 9.995582436119171916e+02 9.978336675713569548e+02 9.953802608037890423e+02 1.002370226201183414e+03 9.919899230629207523e+02 9.961763940106054633e+02 1.003691838777689554e+03 1.007264078067353466e+03 1.004924288694568645e+03 1.013096440414778385e+03 1.004924487738599964e+03 1.008582093689834892e+03 1.006454577144128393e+03 1.013804861229041080e+03 1.014454186670893250e+03 1.017171643201834286e+03 1.013307223520430057e+03 1.011395446433171173e+03 1.017435935321989291e+03 1.005008702837349347e+03 1.017421692566454340e+03 1.013006936183998391e+03 1.008831836015933959e+03 1.014904096995107125e+03 1.009899977691254776e+03 1.016358738959287621e+03 1.017506362671036300e+03 1.013182393991783101e+03 1.000658849054683060e+03 1.006246277983639175e+03 1.003889671395913979e+03 1.009891298560433711e+03 1.011294597332878311e+03 1.005993374758820664e+03 9.959497632125714972e+02 9.936521560653046663e+02 9.981980628826955808e+02 9.887811596630630220e+02 1.002922649018845505e+03 1.000453355255378369e+03 1.012771527212082106e+03 1.008659544632953953e+03 1.016611925316221232e+03 1.021029385037301836e+03 1.013599761570378973e+03 1.014889265557535168e+03 1.023548056368722655e+03 1.017909335515184011e+03 1.024352465323561319e+03 1.023639086086607904e+03 1.028555672424128943e+03 1.022207550945752132e+03 1.020525347848185788e+03 1.024450142689664290e+03 1.011932112973228755e+03 1.014090629371796581e+03 1.018932378205167993e+03 1.023971035346466238e+03 1.024991908042391970e+03 1.021426390421019505e+03 1.013444181370921001e+03 1.011939284898272376e+03 1.006236879216126681e+03 1.020907900359114365e+03 1.011910903245995769e+03 1.025472787469285322e+03 1.024601529236047554e+03 1.029586175312381329e+03 1.029450160012303741e+03 1.028266218204634015e+03 1.034441669765316647e+03 1.034272994878508371e+03 1.034315767413561844e+03 1.033753297833474335e+03 1.042491428240857658e+03 1.041374104452924939e+03 1.038590681980751697e+03 1.042728659772975334e+03 1.040214959648313425e+03 1.035195266447307631e+03 1.038677690431678229e+03 1.026365696631834908e+03 1.031422198743550780e+03 1.033185083577764090e+03 1.035456551826565828e+03 1.036073915696395488e+03 1.036546196608082255e+03 1.035424722916704468e+03 1.034262436142616707e+03 1.039054858989023387e+03 1.045428807513498896e+03 1.038566196188802451e+03 1.044315279215834380e+03 1.036207509302024164e+03 1.034454159756096487e+03 1.042221478593745132e+03 1.048059458791631187e+03 1.056043128241137083e+03 1.050433089205680517e+03 1.049699325354495386e+03 1.048075878224327198e+03 1.051144200501953037e+03 1.049257505183048352e+03 1.044990196230384754e+03 1.045892692276757998e+03 1.053362232572024823e+03 1.044340615193014173e+03 1.054997197260904613e+03 1.055337073921669116e+03 1.053056854330106262e+03 1.051452378228580073e+03 1.053940345937304983e+03 1.053721032940765554e+03 1.053939332945650449e+03 1.052596794017744060e+03 1.056919935474324348e+03 1.055680498606782294e+03 1.054111047491525369e+03 1.051097454694629050e+03 1.044806184571850736e+03 1.046218033471380295e+03 1.044769175882388481e+03 1.037648948455315576e+03 1.039703996842645211e+03 1.046137006266048047e+03 1.048395741060845239e+03 1.035647164547499870e+03 1.039294947266506824e+03 1.041416389924635496e+03 1.044246415535970755e+03 1.045432525931492137e+03 1.031852763328252195e+03 1.020930392944408482e+03 1.015631708321735687e+03 1.016396074058077375e+03 1.019280503746939758e+03 1.018567244696733724e+03 1.021472973115192531e+03 1.017422576909860823e+03 1.016932408095824144e+03 1.023824877271240098e+03 1.028551502078123804e+03 1.031102176290700527e+03 1.019174437572818420e+03 1.007686560340650203e+03 1.006113136646817111e+03 1.008400558815122508e+03 1.001439754467938087e+03 1.003841664703259653e+03 1.014064986382341999e+03 1.001520425446848776e+03 1.005298605366932634e+03 1.015012553465155747e+03 1.006270395702547944e+03 1.006955454494496621e+03 1.007433474869089537e+03 1.000620310994826923e+03 1.023806245439388022e+03 1.023397870947574461e+03 1.028159061349481362e+03 1.024046980730169480e+03 1.022398486296983833e+03 1.016281241028091358e+03 1.011866118306691533e+03 1.023680808612153101e+03 1.016598164892123009e+03 1.018865878096380357e+03 1.018215377438679297e+03 1.019205654033011911e+03 1.017342092801071658e+03 1.024595576119771522e+03 1.018380257428182745e+03 1.020099680423460541e+03 1.020599753113600855e+03 1.026785138687726203e+03 1.026299668735078285e+03 1.026652442721329180e+03 1.021287984269258345e+03 1.024728731537589965e+03 1.026556343627977185e+03 1.015215502709990801e+03 1.026878710175151582e+03 1.014814506007841942e+03 1.022790029884220871e+03 1.026433135668728255e+03 1.023978346461638125e+03 1.036220528645538025e+03 1.023601397748295881e+03 1.037479788958357403e+03 1.026885227350847344e+03 1.024120511569071596e+03 1.018969957618811463e+03 1.036213625015638854e+03 1.034697665391530791e+03 1.023216954604048397e+03 1.020501422441158297e+03 1.035023547196739855e+03 1.035060489186223549e+03 1.026495774047223904e+03 1.027327955783104699e+03 1.031322824352479529e+03 1.032688531304253274e+03 1.035849580601962771e+03 1.036837642746904294e+03 1.031497614238978258e+03 1.030337807370422752e+03 1.034075859203585424e+03 1.027440077123471838e+03 1.035268054230843973e+03 1.037942595045796224e+03 1.038610867430943699e+03 1.034636437956796726e+03 1.025765798404967654e+03 1.026560429070961618e+03 1.029753951345751375e+03 1.029064413892469020e+03 1.023229487863933514e+03 1.034039946125399183e+03 1.037801118138310585e+03 1.029985128220717343e+03 1.024976133480341787e+03 1.027788518944873431e+03 1.032479101107091537e+03 1.024183078567787561e+03 1.019741492053843558e+03 1.033852696515649086e+03 1.032306602960192549e+03 1.026430920824516761e+03 1.032198728119769157e+03 1.037805797693136583e+03 1.044594455267711965e+03 1.049279159602531081e+03 1.051610850832551478e+03 1.045553448563871825e+03 1.051060567922156451e+03 1.044076568645609768e+03 1.046875276904168686e+03 1.042084433208320434e+03 1.026815545192654781e+03 1.026471274739829141e+03 1.034658931623283252e+03 1.041563349563976999e+03 1.052730332478419086e+03 1.047362638365263592e+03 1.052853940904382853e+03 1.057684516066432252e+03 1.063642026145337013e+03 1.059785633757230926e+03 1.054902965287976258e+03 1.050582257427523245e+03 1.044158058538804198e+03 1.040153181701717813e+03 1.046236153366945246e+03 1.052490485466134714e+03 1.041855864652613718e+03 1.036629542171010144e+03 1.029932423131196401e+03 1.036695582117735057e+03 1.029751913522777159e+03 1.025284111781706315e+03 1.031485122637883933e+03 1.034410070631347025e+03 1.033717100411928413e+03 1.034492800791960235e+03 1.039773136665237871e+03 1.034847002976677231e+03 1.036135619845432757e+03 1.036890701162748201e+03 1.032428147301822037e+03 1.036686018268898351e+03 1.027419298943477315e+03 1.027681237846727527e+03 1.034610715534598967e+03 1.030629459861501800e+03 1.032056776361724587e+03 1.039582737145505689e+03 1.035917676452521164e+03 1.041753015388613903e+03 1.044383277712031486e+03 1.036304506900377419e+03 1.036656779907864347e+03 1.031137349874558140e+03 1.021540947462371150e+03 1.021832358738460243e+03 1.015629313637456221e+03 1.013696547504394061e+03 1.016674147994499208e+03 9.951485774993124096e+02 9.943604344190578104e+02 9.966744529821050946e+02 9.986819008210660513e+02 9.940306634826935124e+02 9.832489120760835704e+02 9.850494048525620201e+02 9.876325487163011303e+02 9.780468726151847250e+02 9.800498509685994577e+02 9.793788585968735561e+02 9.830861667794208643e+02 9.887185059190428547e+02 9.836325421178592023e+02 9.834306487379877808e+02 9.823374965925102060e+02 9.816125088561150278e+02 9.767434733357457617e+02 9.859802220595830704e+02 9.898266833346963267e+02 9.993000470569473919e+02 1.000259281048708885e+03 1.000825491978830769e+03 1.004084690061032802e+03 1.006733514856335319e+03 1.001142488118143319e+03 1.006736482728930923e+03 1.001881831604585841e+03 1.005365921254279328e+03 1.002722202663259736e+03 9.983480015668387750e+02 1.005303641626272452e+03 1.004181689871628805e+03 9.905357376507405434e+02 9.977941284878621673e+02 9.930421331352320067e+02 9.871670291044861187e+02 9.950315225809588355e+02 9.920307646515408351e+02 9.873793554278165630e+02 9.902847943875301553e+02 9.938655243734208398e+02 9.936866425709947634e+02 9.916827757461403507e+02 9.946840664075722316e+02 9.871811200877834835e+02 9.844737521313861635e+02 9.984986058520507868e+02 9.957521487722460733e+02 9.819180023468503578e+02 9.834007206724012349e+02 9.857868493270131012e+02 9.862043199144068240e+02 9.833648004834926724e+02 9.932333359826858441e+02 9.835039233322106611e+02 9.857704429908950488e+02 9.829438525857927971e+02 9.962759983972777036e+02 1.003767600697172156e+03 9.955807341188880173e+02 9.963151540726104258e+02 9.947369494775853127e+02 1.005118520704297680e+03 1.002917322578055746e+03 1.010082110577800222e+03 9.985093226296797866e+02 9.920425812055310644e+02 1.000995679625246680e+03 9.904939702726261430e+02 9.928289661272542617e+02 9.964040505322417403e+02 9.922554476504146805e+02 9.893468377373542353e+02 9.868770915021170822e+02 9.917041484574393735e+02 9.825075949107913402e+02 9.838261173665159731e+02 9.842398049663105439e+02 9.823319638333600778e+02 9.922814076887888177e+02 9.814376587667738931e+02 9.818619070627371457e+02 9.800970183727274616e+02 9.795889636298849155e+02 9.758262249851499064e+02 9.750397839483999860e+02 9.730443622963646249e+02 9.759127664454811111e+02 9.654737165276873156e+02 9.709589243009320398e+02 9.721755942595723354e+02 9.656848825784976498e+02 9.685598930789598171e+02 9.725739223449742212e+02 9.581821861306041228e+02 9.724914556156857088e+02 9.853665224705960100e+02 9.883479811662195971e+02 9.892163002091858743e+02 9.888326120673833657e+02 9.907519255663305557e+02 9.868086041571028773e+02 9.893640720641187727e+02 9.920862446592007018e+02 9.944287390528206743e+02 9.921603336737222207e+02 9.941617192627176109e+02 9.892979681138650676e+02 9.885846839470522127e+02 9.939761145633093520e+02 9.866225654475433657e+02 9.903266502500234765e+02 9.890504078364638190e+02 9.858199945728545117e+02 9.811786834168642599e+02 9.769614938154845731e+02 9.831934207250717463e+02 9.740575758968064974e+02 9.866442457985029932e+02 9.844754021061648928e+02 9.850774174190571557e+02 9.894164215345002731e+02 9.848087732782618104e+02 9.824873053872364608e+02 9.763955562263149659e+02 9.795150769174244942e+02 9.823113735281450545e+02 9.854745816015233686e+02 9.843251561575647202e+02 9.820492331033584605e+02 9.820020188986218272e+02 9.846952448345984976e+02 9.727650508246462095e+02 9.729623197530729612e+02 9.708965083703135406e+02 9.673307401397469221e+02 9.709088609068505775e+02 9.642644512684662459e+02 9.758243510158270055e+02 9.667587582017089289e+02 9.813368820647496023e+02 9.652249740089552006e+02 9.685661541339738960e+02 9.748577227418551274e+02 9.782945833658741321e+02 9.814095657702937388e+02 9.726358245845397050e+02 9.691129263190485972e+02 9.721712940052423164e+02 9.711251347894313994e+02 9.681246340130408043e+02 9.750245722560664490e+02 9.750124413078839325e+02 9.831808405352296631e+02 9.809676963973565762e+02 9.846766904658276189e+02 9.882587076075280947e+02 9.861006538001286117e+02 9.843383871018259015e+02 9.906452202531197599e+02 9.808435793963179776e+02 9.793551155499404786e+02 9.799885749284701433e+02 9.887808181019698850e+02 9.786836161680976147e+02 9.852831569446167350e+02 9.948761301485036483e+02 9.909284047433659453e+02 1.000069663647727452e+03 1.002621056131678870e+03 1.011109675285303069e+03 1.004032400590025759e+03 1.012083686726256929e+03 1.010960166107207669e+03 1.014308988702406282e+03 1.008826481702035380e+03 1.014534364406017289e+03 1.012607350290717704e+03 1.014393405083188327e+03 1.013342649620219618e+03 1.013085826154435722e+03 1.007812216147765639e+03 1.013440444863730136e+03 1.014692537971704951e+03 1.013064077875674116e+03 1.005310916645011730e+03 1.010508514247400285e+03 1.004368439205423215e+03 1.002071513259793733e+03 9.944421775328673903e+02 9.902222665760069731e+02 9.939168465823230463e+02 1.004087165647254324e+03 9.970269906285498109e+02 9.998237230000471527e+02 9.931406075200518444e+02 9.918192883514758478e+02 9.994287511246925533e+02 9.934018635843960965e+02 9.992165206316853983e+02 9.979867545257968686e+02 1.001364812544181746e+03 1.006655896139202468e+03 1.004690740067904699e+03 1.016706681498046350e+03 1.015583061656851214e+03 1.008102796460647937e+03 1.006576916562126826e+03 1.014474813171422397e+03 1.013704084269177429e+03 1.011841130680554443e+03 1.008508322556266194e+03 1.007337209920983469e+03 9.964806996679141093e+02 1.007031883063260693e+03 1.010708129739457831e+03 1.013381543572219584e+03 1.008247256128190998e+03 1.014499698199006275e+03 1.013261954016645859e+03 1.009377105254262801e+03 1.011019799269516852e+03 1.013269678866421373e+03 1.016913369644691329e+03 1.016113222400056770e+03 1.001321951053145540e+03 1.007568690447792278e+03 1.008823798679516244e+03 1.011167534108813811e+03 1.007867981287703856e+03 1.004827445300019463e+03 9.975774144355053750e+02 1.008999062170211914e+03 1.004949744126563473e+03 1.006458265660878396e+03 1.017251420199133690e+03 1.020217240808845418e+03 1.028621702352919783e+03 1.025244906739493445e+03 1.044302675707315530e+03 1.046493681284629929e+03 1.034965224709613722e+03 1.041964962064636666e+03 1.034460232579872127e+03 1.036098398762580700e+03 1.049675784638782034e+03 1.037966554263358603e+03 1.036051074940612807e+03 1.043738141000002088e+03 1.041208679692555052e+03 1.041086748822118807e+03 1.045021530532639872e+03 1.040091878010004621e+03 1.031533187056395036e+03 1.034937232442630830e+03 1.037397123074570118e+03 1.049552270895125048e+03 1.044793079871211148e+03 1.034262080384764658e+03 1.028969813611764721e+03 1.027582369824231591e+03 1.028929145677165479e+03 1.036890767855375543e+03 1.029841875159231677e+03 1.022475904540839338e+03 1.028520937891540825e+03 1.025694721048388374e+03 1.022585518140348540e+03 1.018599992242429835e+03 1.019261552256363984e+03 1.013254890182959116e+03 1.016363853510869376e+03 1.027589713908904514e+03 1.013207896408116767e+03 1.010090945691294905e+03 1.012487226695581171e+03 1.015856857299451349e+03 1.023595459816930315e+03 1.017949341717421703e+03 1.022474601362732528e+03 1.019482424021848146e+03 1.028878076273024362e+03 1.029391445136721359e+03 1.027407569616134879e+03 1.030325297488676597e+03 1.029674900710394240e+03 1.029015536945382564e+03 1.026944832377692592e+03 1.026223341560259087e+03 1.016387152905711332e+03 1.028767101741633269e+03 1.018328819512473615e+03 1.023387597365225815e+03 1.022317624449768459e+03 1.027724807147293632e+03 1.025035114038123766e+03 1.039844694320097915e+03 1.028055625406976105e+03 1.021364554238386745e+03 1.027627989717616174e+03 1.027657058648641396e+03 1.021312652045275740e+03 1.015213227774762004e+03 1.030553590856528444e+03 1.026258296281791218e+03 1.044319161030872465e+03 1.034196782172496341e+03 1.034131479192433289e+03 1.030717416756107468e+03 1.029316110659219248e+03 1.031836590258239085e+03 1.033275918067540260e+03 1.042781156702136514e+03 1.035672780835103140e+03 1.035440731869006868e+03 1.042123897772148212e+03 1.039244812253348073e+03 1.041729316220266128e+03 1.036364232784889282e+03 1.039677244869699734e+03 1.047920027247563894e+03 1.038337796216192828e+03 1.043392666205927753e+03 1.039963036623156086e+03 1.042220108543795504e+03 1.037359905565270765e+03 1.044938186466848038e+03 1.046239736404835867e+03 1.044316243508311800e+03 1.062266952700713318e+03 1.057014501355635502e+03 1.059241911648915220e+03 1.057647368665053818e+03 1.064948477958240346e+03 1.054703564771120455e+03 1.061654160917340732e+03 1.058885009715211936e+03 1.060453688377517210e+03 1.068891546285297181e+03 1.061315311978405816e+03 1.063282290034677089e+03 1.060120947319985362e+03 1.058489510790518580e+03 1.062745068838594989e+03 1.056827989764513859e+03 1.059075833749022195e+03 1.054910659465309664e+03 1.058731231333664255e+03 1.065739565210341425e+03 1.057094269881510627e+03 1.050547012147102805e+03 1.045531805462121383e+03 1.057739956218689940e+03 1.051679103376911371e+03 1.050392328129181124e+03 1.052629859383955136e+03 1.044400561736765667e+03 1.046160801661455253e+03 1.043791498899227008e+03 1.046050908113577407e+03 1.043123342034512916e+03 1.041410122326878536e+03 1.041644711259156793e+03 1.039139514142630560e+03 1.028012513483746716e+03 1.035695230425921181e+03 1.028229807311313607e+03 1.038222671501331888e+03 1.026761420663004174e+03 1.028517536861708095e+03 1.024660737153257287e+03 1.025776119380736418e+03 1.031521917739842593e+03 1.035094809106543607e+03 1.035861273505733379e+03 1.043140021481675603e+03 1.044710619284309360e+03 1.042874675430385423e+03 1.045692154514091726e+03 1.050824384362232422e+03 1.037432692056516544e+03 1.040925345217681070e+03 1.042979433639030049e+03 1.041615200777781638e+03 1.037593482730576397e+03 1.041405846643201812e+03 1.042582841539543097e+03 1.037269399413154133e+03 1.038226960871596248e+03 1.040549258645189411e+03 1.035835131199887428e+03 1.034266320191532486e+03 1.035825017397031161e+03 1.035875847962607395e+03 1.037133737963770045e+03 1.045226436630488024e+03 1.054194354033433228e+03 1.040229968752013747e+03 1.047917644336315561e+03 1.054555526945053316e+03 1.066611257565783717e+03 1.055094989377462753e+03 1.055630859914264875e+03 1.049370561860308271e+03 1.055311898276189368e+03 1.042321941651621728e+03 1.052482310877942609e+03 1.049884113386132867e+03 1.041060488849768717e+03 1.055021432231807012e+03 1.051175326312562447e+03 1.046617418897878224e+03 1.046057117365922068e+03 1.048859070407931313e+03 1.056847864302100334e+03 1.057336493536304033e+03 1.063905918287260420e+03 1.055320631534470522e+03 1.064551017586692296e+03 1.068620532196800923e+03 1.059525773755539376e+03 1.057384386615006179e+03 1.051829097657131115e+03 1.044780172844159097e+03 1.050829897385502363e+03 1.055395384127500847e+03 1.059759340007796709e+03 1.063848768934123427e+03 1.068577597774776677e+03 1.067385031389148935e+03 1.069994807414662546e+03 1.054044864479852322e+03 1.061342143133282207e+03 1.060474572681996506e+03 1.061584360635905114e+03 1.053406072988556389e+03 1.050267074448671337e+03 1.049807473211401202e+03 1.045058645956750070e+03 1.056836326142416738e+03 1.049323084925479407e+03 1.049064368921993491e+03 1.039778180151223069e+03 1.045036431450702139e+03 1.054358403302065881e+03 1.052051428703207876e+03 1.061881975134549293e+03 1.054252971428462843e+03 1.061551341146876666e+03 1.050977308035137639e+03 1.056143006491144206e+03 1.046910637524696995e+03 1.057032405819771157e+03 1.049835013119757832e+03 1.052101867062174733e+03 1.047015418692942603e+03 1.044781211782672244e+03 1.051725596140767720e+03 1.053471669574331600e+03 1.053959671428164938e+03 1.045535880218287957e+03 1.046090888130257099e+03 1.044248810101508298e+03 1.042971429496378732e+03 1.050160894226895152e+03 1.058003762027363791e+03 1.051979920121668556e+03 1.057442573644986624e+03 1.066325858405350118e+03 1.048614860501843623e+03 1.059298151022610909e+03 1.052244079363300671e+03 1.069281286481020516e+03 1.061153744494909006e+03 1.062580802372632434e+03 1.071508459652465035e+03 1.065656031528822041e+03 1.066186831133542682e+03 1.071891369090845956e+03 1.065257994721184559e+03 1.062678613391747376e+03 1.065389558768217512e+03 1.064008501585631393e+03 1.061269917582826110e+03 1.062723717719489741e+03 1.075546767571450346e+03 1.073593050157596736e+03 1.068458186594687049e+03 1.065347562050927991e+03 1.062595382012740174e+03 1.060073008958157970e+03 1.066139883736621869e+03 1.065519871808156267e+03 1.062377664659959919e+03 1.066312654465295282e+03 1.073296031337362820e+03 1.072085921988841164e+03 1.065405052911144139e+03 1.065291143494712060e+03 1.068351097421473241e+03 1.076025295459583276e+03 1.063903704288380140e+03 1.067412923023489157e+03 1.063953094458211581e+03 1.063040439161678023e+03 1.063541648293068192e+03 1.069347205817695340e+03 1.073998427863733014e+03 1.083713329379572542e+03 1.082061273560279915e+03 1.078443222201692379e+03 1.091983854178927686e+03 1.092368019144953905e+03 1.090817769973435816e+03 1.087879661464638048e+03 1.076931861372067033e+03 1.082565594005469848e+03 1.091565594524287235e+03 1.091058348936041966e+03 1.091040417345887136e+03 1.091983526103220356e+03 1.081995042086604599e+03 1.092631002632163245e+03 1.092734156555277650e+03 1.085748874748690469e+03 1.072919485304449836e+03 1.061239183679988628e+03 1.059851719746757453e+03 1.064674249314716462e+03 1.061430673764424910e+03 1.072079146864236918e+03 1.064621065086023918e+03 1.064602630013499493e+03 1.061334448331552721e+03 1.060233238635048338e+03 1.050144549787922415e+03 1.055746032179031999e+03 1.065133913671701521e+03 1.065859115259030659e+03 1.065155753159273445e+03 1.063429221666547619e+03 1.064781736398414523e+03 1.062063434827513674e+03 1.066160526287962512e+03 1.074660918535071460e+03 1.061776520670602395e+03 1.073935476267051854e+03 1.077597509455574482e+03 1.077136783810108909e+03 1.069259143618690132e+03 1.071190157060468664e+03 1.075552821010906655e+03 1.062032694804253879e+03 1.062226736584806986e+03 1.065976324585834163e+03 1.068973384767856487e+03 1.063844380312134035e+03 1.064482380214431714e+03 1.069728394213607999e+03 1.058179878420115756e+03 1.068563876958651690e+03 1.065746215891760130e+03 1.065353594741427742e+03 1.057811464757679460e+03 1.058968671541769481e+03 1.060818355446262103e+03 1.062118717705189056e+03 1.062029607719546675e+03 1.054849078587228860e+03 1.064280087101026766e+03 1.054270612997617491e+03 1.055415866885082096e+03 1.053801250415436016e+03 1.040461578860634518e+03 1.035560760887872675e+03 1.040900256856058149e+03 1.041246453035093509e+03 1.031015357268531034e+03 1.033386324097540637e+03 1.041662224398615308e+03 1.037418963314395342e+03 1.040835253913113320e+03 1.037261793230002240e+03 1.035542367960834554e+03 1.040981454059792441e+03 1.024919334867542375e+03 1.033526894292479255e+03 1.032136603359489754e+03 1.025777348963901659e+03 1.028461388809739901e+03 1.031545085043938343e+03 1.023987465279180469e+03 1.019077799401569223e+03 1.013398071804713595e+03 1.019316687023484974e+03 1.018925615636948010e+03 1.016041106387538093e+03 1.026610249290011097e+03 1.016539497148579017e+03 1.016933747198694505e+03 1.019279330506876136e+03 1.015850501947699286e+03 1.019777374006361811e+03 1.014954046755121908e+03 1.011672291043462565e+03 1.011083026751570515e+03 1.022151542696844899e+03 1.005583476921375791e+03 1.015673955353551264e+03 1.019603693037104563e+03 1.020658811635489656e+03 1.026574276234677654e+03 1.019573072445093658e+03 1.023632001179748954e+03 1.022805224680687502e+03 1.018088121661174910e+03 1.009907548561468161e+03 1.020685046784171732e+03 1.013388834098462667e+03 1.016910794112418557e+03 1.017465052781826444e+03 1.022939675269044642e+03 1.019733216986553089e+03 1.017532816698718307e+03 1.023683489938171533e+03 1.021547759658702375e+03 1.030221466638903394e+03 1.024787358957014931e+03 1.025899158558404224e+03 1.023493878071031304e+03 1.026478184920672675e+03 1.030856362550066251e+03 1.031208040316171491e+03 1.034126200416401844e+03 1.032674696737996101e+03 1.037505514768038893e+03 1.032441014483961908e+03 1.030980885517358047e+03 1.020204068714083746e+03 1.033371916135135052e+03 1.036596816967484074e+03 1.035837635212261603e+03 1.039152634322088488e+03 1.034517924088425616e+03 1.027494038935412163e+03 1.034855794672994989e+03 1.018351752552269090e+03 1.028758170366291552e+03 1.023540349582114573e+03 1.018656270009936520e+03 1.020376386194016504e+03 1.026807735496627856e+03 1.025908464543809714e+03 1.022961652655741887e+03 1.015486771651243885e+03 1.020204471841524423e+03 1.009917694204420854e+03 1.018435685584802854e+03 1.004160780626182373e+03 1.013610307405342610e+03 1.009042066481168717e+03 1.013562719916214633e+03 1.011201745191698251e+03 1.011195785876118180e+03 1.013847133500879522e+03 1.019918821962022889e+03 1.006431052763211596e+03 1.007466127997638750e+03 1.001831341612871711e+03 1.010807094645233747e+03 1.007462642408911393e+03 1.016973090312988120e+03 1.023523755069524327e+03 1.016140802320158969e+03 1.019424436052145438e+03 1.009024031727451415e+03 1.004207215247125305e+03 1.007542673427576347e+03 9.990590431651768313e+02 9.919532644490213897e+02 9.922159599999728243e+02 9.949348161736182874e+02 9.911582723056611712e+02 9.990407201970936057e+02 9.987207586027100206e+02 9.934772410083875229e+02 9.895178663180276999e+02 9.917995084832582506e+02 9.802541380787469052e+02 9.902129361131878795e+02 9.856418365055654931e+02 9.950046571316891004e+02 9.924188027239175653e+02 9.853523288659205264e+02 9.916991903978915843e+02 1.001776344362735585e+03 9.999043587354655074e+02 1.003415379833275665e+03 1.006328801372259704e+03 1.001499735471738177e+03 9.966932756517392136e+02 1.001314462903283584e+03 9.995524741992013560e+02 1.000834039333677310e+03 9.935202306775427132e+02 9.945438805910522433e+02 1.006296044241923482e+03 9.946348319255428123e+02 9.946038399003464292e+02 9.942054334595826504e+02 1.001423973293820382e+03 1.001779221683990954e+03 9.982140282383666090e+02 1.001042748316926122e+03 1.008463407169991569e+03 1.008191329021589013e+03 9.985966272794594261e+02 1.003905296471286647e+03 1.008509679472927928e+03 1.022165225675533293e+03 1.011930701669769974e+03 1.020236832811859585e+03 1.023130062271489464e+03 1.019917323659252588e+03 1.019082754553297264e+03 1.019484142110862535e+03 1.007716855218191540e+03 1.016261288567199244e+03 1.006849379675442265e+03 1.009472063231888001e+03 1.002183283284669074e+03 1.008731599291143993e+03 1.001961287358407731e+03 9.997610092292746913e+02 9.940117400168899167e+02 1.002884072197454771e+03 1.007273819886216870e+03 1.007643283543899770e+03 1.014492855453256993e+03 1.013830938596455326e+03 1.016506189266387651e+03 1.011837780135864023e+03 1.020712929264101035e+03 1.014828317814017396e+03 1.016233609212841202e+03 1.033845779210652381e+03 1.034503653360149428e+03 1.036585128446746921e+03 1.034363899183251988e+03 1.040576820337515755e+03 1.034518263983657107e+03 1.036499725296824408e+03 1.035796598113755863e+03 1.040409922353309412e+03 1.039080367069186195e+03 1.040246463468228058e+03 1.048845504703054303e+03 1.041338688140582235e+03 1.043715355403888907e+03 1.035126627624253388e+03 1.033684825620866377e+03 1.034977287877527715e+03 1.035302042532490987e+03 1.033072224570555591e+03 1.025050523651288813e+03 1.030591475744656918e+03 1.022721877315223082e+03 1.025892880974108039e+03 1.018929180161353429e+03 1.015420722735308004e+03 1.017440695772757181e+03 1.013648902790064767e+03 1.024539348205490114e+03 1.022090714091195082e+03 1.022117258641527201e+03 1.024093624286146223e+03 1.023266424975283030e+03 1.022168314641370330e+03 1.028634531463683061e+03 1.016989215791310244e+03 1.023693537995416364e+03 1.011514134956477619e+03 1.011029093487823729e+03 1.016519441577110911e+03 1.013763371414599646e+03 1.020053645357713322e+03 1.024609593719031636e+03 1.025170925845740385e+03 1.028994374157092579e+03 1.029492018288618510e+03 1.035498607991022254e+03 1.031323598821395080e+03 1.038102388405033707e+03 1.043237098294320958e+03 1.039619094456957782e+03 1.038835327973603171e+03 1.041778059846213182e+03 1.040549674008674401e+03 1.040125269374506843e+03 1.035045955984939610e+03 1.032236647766191709e+03 1.037168257504218673e+03 1.034201953628876026e+03 1.023042806755910874e+03 1.033541708868181786e+03 1.040348343619366005e+03 1.050137753309239770e+03 1.042598037503143360e+03 1.045225229526086196e+03 1.045833296148965246e+03 1.034367994918997510e+03 1.042113076453348867e+03 1.034328519677531631e+03 1.044870911130647073e+03 1.046145739866940858e+03 1.044940516694428652e+03 1.040955999533750855e+03 1.040851693427900500e+03 1.042866977939797607e+03 1.031529846707935349e+03 1.026035009380411111e+03 1.021725313290344275e+03 1.026789582615360587e+03 1.025564217074021371e+03 1.014273685942838370e+03 1.025566734623825823e+03 1.029552221708995148e+03 1.019814769575209652e+03 1.018769748016187123e+03 1.016736296743548678e+03 1.009037761678602351e+03 1.015849879526848440e+03 1.013368815497725564e+03 1.009092044005204684e+03 1.008135700680048785e+03 1.007600348816812129e+03 1.003179439043198158e+03 1.005639285157612107e+03 1.013193541446123845e+03 1.008590492167310003e+03 1.016452576051080541e+03 1.016407391674360724e+03 1.007712444658573304e+03 1.011997011723519108e+03 1.013216631491274825e+03 1.020940129586324701e+03 1.026152472421083985e+03 1.034542141412994852e+03 1.026294244659705782e+03 1.024453636525387537e+03 1.020056810785014477e+03 1.017084281153802067e+03 1.014590732621661232e+03 1.009123933546742137e+03 1.011163216160733100e+03 1.011391822007522592e+03 1.021024658179198241e+03 1.019907625659396558e+03 1.024040467266096130e+03 1.022804206652495168e+03 1.024432953622155310e+03 1.012929421246099082e+03 9.988300248364550953e+02 9.971022163846863577e+02 9.977138982164043455e+02 1.008098490971774595e+03 1.019086128402673353e+03 1.011411856893914887e+03 1.014869628187398916e+03 1.021315233276787126e+03 1.017728164926593422e+03 1.019222460039814450e+03 1.017339910834318744e+03 1.021292567536692331e+03 1.012713719347995834e+03 1.008411311343512693e+03 1.011643787879695310e+03 1.010024476620622750e+03 1.009149930785899187e+03 1.008091078308659007e+03 1.007330837192554100e+03 1.010523235591504317e+03 1.020485904862450866e+03 1.019201119410379874e+03 1.015403569367790737e+03 1.005938178974163748e+03 1.016042014862239057e+03 1.010230321637799648e+03 1.021232955471673108e+03 1.020289925238694423e+03 1.014911974663498768e+03 1.013108124148971456e+03 1.017352564949711223e+03 1.012444485430091504e+03 1.007224929038345749e+03 1.018139467696474867e+03 1.001972323941024001e+03 9.964538168089275132e+02 9.930360296635250279e+02 9.910078397062172826e+02 1.000255810558237840e+03 9.956560142514013023e+02 1.000268579727229053e+03 9.956428606218262303e+02 9.895048867650293687e+02 9.892742707578839827e+02 1.002477582757985147e+03 9.969770625979175520e+02 1.000411985816394804e+03 9.916091512347995831e+02 9.840930786981692791e+02 9.754261619809556123e+02 9.847138569361615055e+02 9.862193948092223081e+02 9.920394809320938521e+02 9.845565474408771252e+02 9.852659852041454087e+02 9.663526898929820845e+02 9.723071924760168940e+02 9.808276648749875903e+02 9.652075374622274921e+02 9.733417895346823343e+02 9.794426164398777246e+02 9.814853672766413410e+02 9.935360257410508211e+02 9.884560623670492987e+02 9.919455367437321911e+02 9.853829757918751966e+02 9.936975062329674984e+02 1.000572307446182322e+03 9.990929215639862377e+02 9.939733046506689789e+02 1.004623884047681258e+03 9.994377977077798505e+02 1.006560979833806641e+03 1.001880776116037396e+03 9.972033753736875497e+02 9.959514107932702700e+02 9.960891247995364211e+02 9.896402125651142114e+02 9.889394695454652719e+02 9.916797648071901676e+02 9.956683206706217106e+02 9.948597845032765008e+02 1.002766695070283049e+03 9.880155614670353543e+02 9.945686522316580067e+02 9.873514260686220041e+02 9.921780932218280213e+02 1.000984519108041354e+03 9.912174883589391357e+02 9.945420636921248843e+02 9.948402205079366922e+02 9.988292877087197894e+02 9.973153406903153382e+02 9.873192939849108143e+02 9.975384789409715722e+02 9.929319039959692645e+02 9.976765487105022885e+02 9.965003319054101212e+02 1.005136153581766280e+03 1.001453507120285849e+03 1.000091973292884063e+03 9.988702915148708144e+02 1.001274117131945786e+03 1.008391333746286364e+03 1.000758987354520400e+03 1.002055351286048676e+03 1.003065145897289426e+03 9.986387834815581073e+02 1.002150361956389474e+03 1.000075098465276142e+03 9.969439458234654694e+02 9.926852321208009471e+02 9.940533827902314670e+02 9.880172961473234636e+02 9.811972287902357266e+02 9.820960960752129267e+02 9.772047355319292592e+02 9.824066056728621561e+02 9.778116273444964008e+02 9.892578492911210333e+02 9.873378613128699044e+02 9.958629248457142467e+02 9.882654848449253677e+02 9.948126477585392422e+02 9.940900223056729601e+02 9.953279183950940023e+02 1.001800061438070202e+03 1.007397994795854061e+03 1.012367711018366208e+03 1.006709145016468824e+03 1.003043075807614173e+03 1.001927275777955288e+03 1.016328248911781884e+03 1.013517581772727567e+03 1.018118036039642220e+03 1.019695177066510269e+03 1.026996997898814925e+03 1.022277393587827646e+03 1.024430704122281441e+03 1.031315705641504337e+03 1.028299461717304439e+03 1.016081219194058804e+03 1.014987827953689248e+03 1.015142070142005878e+03 1.030331895855754510e+03 1.017062129656929528e+03 1.018207526394694469e+03 1.015417941660961333e+03 1.011580434819369430e+03 1.022468682440153771e+03 1.028266422945291879e+03 1.025234088987162522e+03 1.032092117465899491e+03 1.034936023832572118e+03 1.032166560077972463e+03 1.029597384421166680e+03 1.023296256426435093e+03 1.030738087812435197e+03 1.020326736706264910e+03 1.025181016813813585e+03 1.031980536716020652e+03 1.020709142547769261e+03 1.019892772607174379e+03 1.015855365975099858e+03 1.023486220575859761e+03 1.016522380417376326e+03 1.013935503317946768e+03 1.016414249854656873e+03 1.006922478417605134e+03 1.006008019779315646e+03 1.000759638253491516e+03 1.006086587291919614e+03 9.998625669997758223e+02 1.009250163223467439e+03 1.010333523580000701e+03 1.013994121324877938e+03 1.010031697334904948e+03 9.989937295199561049e+02 1.004134678230205850e+03 1.003032356486033450e+03 9.951089521686881199e+02 1.004951081157290446e+03 1.001883475175893636e+03 9.986459165499906021e+02 9.943106693050813192e+02 9.928985352385537908e+02 1.004431833553212300e+03 9.980712432296079442e+02 1.003063948188288123e+03 1.005516407999690159e+03 9.967330044167147207e+02 9.960061402445423937e+02 1.000030044693708987e+03 9.971137008633293135e+02 9.913442696537675829e+02 9.899400985089763481e+02 9.858672954586662627e+02 9.928149792387174557e+02 9.887242838812400123e+02 9.926585864067969851e+02 9.944766585539091466e+02 1.000837968991066077e+03 9.839547360728405465e+02 9.936444646289197635e+02 9.977365419864160003e+02 1.001306073640722843e+03 9.965991631341470338e+02 1.004239946412571726e+03 1.000598035988353786e+03 1.002390862484271793e+03 1.012975408381809984e+03 1.008983700473946556e+03 1.014384543593552621e+03 1.020457620572776136e+03 1.018069771558149228e+03 1.023063410044770649e+03 1.024295111130162695e+03 1.020088939225741797e+03 1.021126535340002306e+03 1.019295118459311084e+03 1.012864456244518010e+03 1.009231036991332871e+03 1.008881855736130433e+03 1.009550806243473971e+03 1.006696811691124367e+03 1.003509573535541222e+03 1.009963324552042081e+03 1.005001628135325291e+03 1.008747109492943537e+03 1.007227771525320122e+03 1.010279402278337784e+03 1.013614864497979283e+03 1.006021931311283993e+03 1.001584002331806573e+03 9.885896079435586898e+02 1.001032825484785576e+03 9.848323951339460791e+02 9.753867818740562825e+02 9.872588424897485311e+02 9.752786977796694146e+02 9.746959912523877847e+02 9.817051154209341348e+02 9.743477427946754688e+02 9.725721536422214513e+02 9.719228872461737865e+02 9.764413371977979068e+02 9.732185716113650642e+02 9.658190639343805515e+02 9.603110955457341333e+02 9.731105572752803710e+02 9.687400659155002813e+02 9.807624401288248919e+02 9.801753188564384800e+02 9.784199970695636921e+02 9.749566157215592739e+02 9.770888284519697891e+02 9.751785387059726418e+02 9.884915387534608726e+02 9.906386195603095075e+02 9.913452648229947499e+02 9.904315079586192496e+02 9.958314147032696155e+02 9.975337465128524173e+02 9.956595285722639801e+02 9.947619681755808188e+02 9.950502750059648633e+02 9.878224202018753886e+02 9.897945362400876093e+02 9.919088039114628828e+02 9.946357784415881724e+02 9.900836453106967383e+02 9.954225942916913255e+02 9.954396757821714345e+02 9.886458342208184149e+02 9.915309186137293409e+02 9.970410997655965275e+02 9.887410408849293617e+02 9.884793652828728909e+02 9.872696910526849479e+02 9.832006481330893166e+02 9.826167858709392249e+02 9.894668646838041468e+02 9.883287433193517018e+02 9.916955187952709139e+02 9.889059167752948269e+02 9.839732037077354789e+02 9.821452379141733218e+02 9.830607860875790038e+02 9.897328819971434086e+02 9.834567241874480032e+02 9.923966793650761247e+02 9.914394900082158983e+02 9.880218955458072969e+02 9.955859001760250067e+02 9.890059837916917331e+02 9.877491303456496325e+02 9.914867075823666482e+02 9.870227436579333471e+02 9.839749813196183368e+02 9.919699698106827555e+02 9.860925276866990998e+02 9.877167567402544819e+02 9.851268093064777531e+02 9.890166226277461874e+02 9.863946561698162441e+02 9.971782783482573222e+02 1.010331380670423755e+03 1.016254881903555770e+03 1.012665281167870035e+03 1.006132055228355284e+03 1.011891765497392726e+03 1.005572829681400094e+03 1.011056610747158061e+03 1.007934408649345187e+03 1.012856147030111970e+03 1.005632501847437084e+03 1.005262330734125840e+03 1.016903023705501369e+03 1.020247475830326152e+03 1.019555437328820403e+03 1.022167142540866621e+03 1.022691147024357065e+03 1.022936056152032506e+03 1.027548466986534777e+03 1.029082897887345098e+03 1.033196647907104989e+03 1.033874847825603865e+03 1.037276414084953558e+03 1.027472245043790736e+03 1.030086549672838828e+03 1.026398224174182815e+03 1.038603222412556079e+03 1.041680962379307630e+03 1.032324171652088808e+03 1.031330171770212928e+03 1.029432567415828089e+03 1.033995290344545538e+03 1.028804818270557462e+03 1.014572771072737737e+03 1.011809564654899191e+03 1.015698820052407086e+03 1.014215663737301725e+03 1.015045390627514280e+03 1.011235111273387133e+03 1.008032447306476797e+03 1.012627809326437955e+03 1.010275129390924690e+03 1.016345783177589851e+03 1.018319247696634875e+03 1.008957726511514920e+03 1.020120363050772426e+03 1.020645677266988855e+03 1.023618972130272823e+03 1.025426190483476830e+03 1.021624199457939881e+03 1.020362905800309363e+03 1.020413469229282896e+03 1.018765698362687203e+03 1.033253649564626585e+03 1.027342803328490618e+03 1.018445977877865971e+03 1.021489288119914022e+03 1.018183979190225841e+03 1.019209358921415969e+03 1.022832248342446974e+03 1.023010620136589864e+03 1.031174103631610706e+03 1.032377134858551017e+03 1.039326911822638294e+03 1.030379219281065616e+03 1.039393499654957395e+03 1.042984501538871200e+03 1.035013474015966040e+03 1.039479448018163112e+03 1.036142253364851058e+03 1.039854448088101890e+03 1.041050268305271175e+03 1.037861549421905693e+03 1.040434605905162471e+03 1.044929734986087624e+03 1.043729135135012029e+03 1.038246986398458375e+03 1.046939585852400114e+03 1.042744268618718479e+03 1.042175732682268290e+03 1.041012754489747522e+03 1.044650352715189229e+03 1.042178022174106673e+03 1.043050932787564307e+03 1.037691041086440464e+03 1.031768054414124890e+03 1.025997135546094569e+03 1.024852591822655086e+03 1.016820426896123990e+03 1.013930570526355154e+03 1.019994169655711516e+03 1.029778187448616791e+03 1.023164089227902537e+03 1.022402673705870598e+03 1.024513786131675261e+03 1.018206430703790147e+03 1.020185806067207295e+03 1.016512546020554510e+03 1.030870441100034668e+03 1.018442740886417482e+03 1.027667885446820719e+03 1.022593977964651913e+03 1.022278113499109850e+03 1.033539329054513701e+03 1.029330472182746462e+03 1.029365407807083784e+03 1.039959920274455499e+03 1.039766186450914347e+03 1.037914210272944729e+03 1.041899905724364771e+03 1.048519018325265279e+03 1.040645196199603788e+03 1.041196145347481888e+03 1.049818596166985344e+03 1.046416291746756315e+03 1.047491368036817903e+03 1.053099272122145749e+03 1.051355766514710922e+03 1.057624901546312685e+03 1.055280982301762378e+03 1.065754919850193801e+03 1.064948322950224565e+03 1.058516386620074172e+03 1.063632648230399354e+03 1.054508887173967423e+03 1.053269274766634680e+03 1.045895338632230732e+03 1.049827011576150426e+03 1.046309575505720886e+03 1.036334036205107168e+03 1.040552026418298965e+03 1.048116225978599687e+03 1.051894430804340573e+03 1.052065137765784129e+03 1.050654369149517379e+03 1.046105686211644979e+03 1.048534493533527439e+03 1.040607609194677025e+03 1.045547389193836352e+03 1.047215637744136529e+03 1.043076273815443301e+03 1.047896061150891910e+03 1.054342662911538582e+03 1.051784140789924777e+03 1.058097368396012826e+03 1.060096776468997177e+03 1.054373905866710174e+03 1.041444306685196580e+03 1.046401308135530144e+03 1.044922488447706883e+03 1.036042654658451966e+03 1.044388297805761113e+03 1.042595695892243839e+03 1.032234648265324267e+03 1.036882998364048035e+03 1.031802939156205412e+03 1.023723526483761930e+03 1.023133377971677419e+03 1.026037859667759221e+03 1.026550572482098005e+03 1.037238158612027519e+03 1.025367342654453068e+03 1.028277238542638770e+03 1.032854545109194532e+03 1.037396399618932719e+03 1.031477217275031080e+03 1.029845819800941626e+03 1.031143141195771477e+03 1.025441848385596359e+03 1.011701187793713871e+03 1.014277309979421943e+03 1.018521087672668386e+03 1.013223084804891528e+03 1.017495212214324965e+03 1.020506600761195045e+03 1.023076888208115520e+03 1.024782811629681191e+03 1.022684974165534982e+03 1.027863902869619551e+03 1.023560587999891936e+03 1.023982610901648854e+03 1.028375121742373494e+03 1.035382758334059190e+03 1.022847108016391871e+03 1.034202757394232776e+03 1.019530654869119758e+03 1.025099690810953916e+03 1.036487585928968429e+03 1.032259202365120018e+03 1.030101079887709147e+03 1.027172223181345316e+03 1.022786859397837361e+03 1.030557808926491361e+03 1.039749206527880915e+03 1.038212462329226128e+03 1.034712906308152924e+03 1.044611752871367344e+03 1.039392422526581186e+03 1.037703411075283384e+03 1.032771532866657026e+03 1.035228688124156406e+03 1.037935861880271432e+03 1.032339719897349141e+03 1.041945173077872141e+03 1.047153942059099563e+03 1.046918419784626849e+03 1.045564886333304685e+03 1.047623772673536223e+03 1.045777139508793198e+03 1.033963245993602641e+03 1.039936597624682918e+03 1.023208321398989710e+03 1.029024909781768201e+03 1.032866356454618881e+03 1.030524734950201719e+03 1.020364145679356170e+03 1.025961772864801787e+03 1.027516343128884955e+03 1.028497958247813813e+03 1.034188109699588267e+03 1.028268094290774570e+03 1.037177332780781853e+03 1.029133128685236670e+03 1.023977350740218640e+03 1.034007666243451922e+03 1.025060001267285770e+03 1.030932197688216093e+03 1.033662340830637049e+03 1.030234990559741163e+03 1.030036073291768162e+03 1.020217281195393184e+03 1.024819685906254108e+03 1.027651175824357097e+03 1.026987269873845435e+03 1.022136532291282151e+03 1.027168644116312862e+03 1.017835474798086693e+03 1.016513763025666435e+03 1.020442068624452645e+03 1.011603490132653405e+03 1.020054576599165330e+03 1.018864674234604308e+03 1.020627827126250281e+03 1.020863907319872851e+03 1.028245054451130500e+03 1.018209756313664229e+03 1.022418620312254006e+03 1.021362197035276154e+03 1.018574463205347342e+03 1.015314861604552675e+03 1.004462176411093992e+03 1.018614640793750368e+03 1.019476380475128622e+03 1.018008477992683083e+03 1.012745119054720817e+03 1.013952040866220727e+03 1.020074464783378517e+03 1.027177861612236711e+03 1.018855130402521013e+03 1.027025961398531763e+03 1.035381656906424269e+03 1.040219292860996120e+03 1.039304805659126259e+03 1.033968162959595475e+03 1.039209744929568387e+03 1.041148310752250836e+03 1.034785316059801971e+03 1.033293083434786240e+03 1.030007801627376921e+03 1.031122851010131399e+03 1.031402605051061073e+03 1.025179454273486726e+03 1.029171935400120901e+03 1.022965285345880034e+03 1.033316312141478193e+03 1.031879047023755447e+03 1.035351453805752499e+03 1.039667628899611600e+03 1.044241772036855764e+03 1.032244220701736822e+03 1.038385946217700621e+03 1.040674766777836112e+03 1.031988956542154256e+03 1.035726269445262915e+03 1.037391199992804559e+03 1.019019116332179919e+03 1.026359658274690673e+03 1.027688574645545259e+03 1.042514015727570495e+03 1.041179973978440785e+03 1.044486325901096279e+03 1.041009502703120006e+03 1.041968111624610174e+03 1.040830997090682558e+03 1.037921399286318092e+03 1.032382180047687598e+03 1.035615593440166549e+03 1.034218876153965084e+03 1.035460861667495237e+03 1.040714303417214524e+03 1.040259373585896356e+03 1.027229863103835214e+03 1.032449553885623800e+03 1.039247245932700935e+03 1.040560696972448795e+03 1.032027580521543314e+03 1.039332406434927407e+03 1.044371209618464718e+03 1.035228848840708906e+03 1.029378967328470935e+03 1.025461189803218531e+03 1.033732231516270986e+03 1.030229767664429573e+03 1.020654129369902648e+03 1.024730689167382934e+03 1.025272342063155293e+03 1.028305255596220150e+03 1.027804263743833872e+03 1.027228763121526526e+03 1.040845261244067615e+03 1.028616779986989741e+03 1.023559032541672877e+03 1.045439361528724930e+03 1.040546027448187942e+03 1.043584946796191616e+03 1.036996260721319459e+03 1.033332651329847749e+03 1.035341639107554329e+03 1.048249848060524300e+03 1.049929390226652004e+03 1.046918481424915626e+03 1.048953636659737185e+03 1.054565692583614691e+03 1.053659418940315391e+03 1.057312846029459934e+03 1.059541274118991169e+03 1.056719553529899031e+03 1.049956740262849053e+03 1.039308860483167564e+03 1.028575756379727864e+03 1.031846274892512383e+03 1.032578777873945228e+03 1.034339722271093706e+03 1.033225965412821324e+03 1.030619023097995523e+03 1.032746737757187930e+03 1.029068478467972454e+03 1.027185030195941408e+03 1.032858640352401608e+03 1.014258874552322595e+03 1.021969667942240562e+03 1.018393595691744395e+03 1.022963618544457290e+03 1.030255889279763323e+03 1.025418554332609574e+03 1.025157187897935728e+03 1.020862840620617249e+03 1.037369408314492148e+03 1.036230432516352039e+03 1.040906240701161778e+03 1.042465840247759616e+03 1.032134141637985294e+03 1.030783290187955117e+03 1.039834036922851283e+03 1.038560556040170695e+03 1.046230347959806068e+03 1.039447569073842033e+03 1.034280077071362712e+03 1.034082421507019262e+03 1.032502346231750380e+03 1.036962679318789469e+03 1.049905832052441610e+03 1.046795803217341927e+03 1.036640968380829690e+03 1.028559012478043087e+03 1.032896619667806590e+03 1.037619974056096453e+03 1.028223915100340491e+03 1.033468010949407699e+03 1.039174886833200617e+03 1.040654001068852267e+03 1.032955453299067813e+03 1.023102720810380106e+03 1.020530968575563520e+03 1.020914492270352980e+03 1.027421403838148990e+03 1.025680404113607665e+03 1.030397280426463340e+03 1.028532608487545758e+03 1.016617820308669479e+03 1.029674094800784815e+03 1.024453391589968078e+03 1.018466969876925305e+03 1.010924686513702000e+03 1.020230203111089168e+03 1.016084478563267908e+03 1.006157701557431665e+03 1.011506848443348417e+03 1.002932266746435175e+03 1.016433476500437905e+03 1.015647329814608952e+03 1.010244958137069489e+03 1.012724667859351030e+03 1.009911072489633739e+03 1.012851673900097467e+03 1.016493950540759215e+03 1.014139506217536791e+03 1.019014921015446930e+03 1.018654050063613568e+03 1.025333091235144821e+03 1.026095925632841954e+03 1.032174069896379251e+03 1.026648169661718612e+03 1.019430448815016007e+03 1.011093545180539195e+03 1.012088196026458377e+03 1.013811480923316481e+03 1.020466019763480858e+03 1.023457807009785142e+03 1.021239090190652064e+03 1.022461428695309905e+03 1.020784703936155779e+03 1.007344634152334493e+03 1.008332069849455365e+03 1.017008884314927286e+03 1.020906301133816783e+03 1.014179221345281690e+03 1.008211408241171171e+03 1.005668988771958311e+03 1.008198946627025634e+03 1.006132044019835234e+03 1.007500913668499152e+03 1.006148958971123648e+03 1.011838121746881711e+03 1.002080801715117559e+03 1.004638089271468061e+03 1.004236561174208418e+03 1.007672358375065642e+03 1.010853935360559603e+03 1.015335467876911366e+03 1.003087961882794161e+03 1.003703256474819455e+03 1.005081716473705910e+03 9.925103353787023934e+02 9.967517139537511639e+02 1.003957004937643660e+03 9.956356297793537351e+02 1.004506810970096694e+03 1.006975101531417067e+03 1.015842093396471569e+03 1.009355706274506815e+03 1.014134176494036979e+03 1.026997559370583758e+03 1.023530242627789903e+03 1.020967368032942204e+03 1.018938929695025081e+03 1.023360824073346180e+03 1.018936711499110515e+03 1.031661907742121912e+03 1.019807047845134093e+03 1.017388910769762333e+03 1.014415900785169129e+03 1.007962500615432759e+03 1.005338240696153321e+03 1.009272171385928800e+03 1.004068455250442639e+03 1.013186312221900266e+03 1.008970408737135017e+03 1.013841299636321651e+03 9.993621563312577791e+02 9.950571866415261866e+02 9.990729323475929959e+02 9.997749567051056374e+02 1.004514171005882531e+03 1.006526512355817090e+03 1.006086571932191305e+03 1.004816951900885329e+03 1.012531023547035943e+03 1.020658376346331011e+03 1.016748788230306104e+03 1.017272340423705828e+03 1.021020842215388711e+03 1.027091825383076639e+03 1.034083013653193348e+03 1.041361069082716767e+03 1.027406051099631213e+03 1.034281860890004054e+03 1.031083761726407374e+03 1.040515889576644440e+03 1.028461508041216575e+03 1.033171875094855750e+03 1.025600076072998263e+03 1.028654626187148779e+03 1.031351892569284928e+03 1.036568362077405254e+03 1.040992927529362987e+03 1.038015505541828134e+03 1.035766329256362269e+03 1.049250532689114152e+03 1.041932319628329878e+03 1.044379203815720075e+03 1.046836401905296043e+03 1.036935836207959028e+03 1.029165720224955066e+03 1.039942827637646133e+03 1.035106549407581497e+03 1.030367296749548586e+03 1.032932705112430085e+03 1.028023011664051182e+03 1.032141147794632843e+03 1.031842727506711526e+03 1.035086275095128030e+03 1.040828758865042801e+03 1.039349305382430657e+03 1.040003102954448423e+03 1.038123027739838108e+03 1.045341350880387836e+03 1.038258972730651749e+03 1.035821441169164245e+03 1.030501966373736650e+03 1.030593759821575077e+03 1.020171077731456990e+03 1.025933927522234853e+03 1.014565172532328916e+03 1.024589066704311335e+03 1.021754618290462759e+03 1.020735815210160581e+03 1.013802309015464743e+03 1.026450045771126042e+03 1.031886889547434066e+03 1.019830315300904545e+03 1.024266856128350355e+03 1.021916718259750724e+03 1.010238882662906917e+03 1.020660958750969371e+03 1.018612345504358473e+03 1.016583359779461830e+03 1.023210986136092515e+03 1.017940451130846441e+03 1.029277660689889672e+03 1.028497147876666986e+03 1.027188972122531368e+03 1.025427565534476798e+03 1.025029165315561841e+03 1.031709566104290843e+03 1.028652321261013185e+03 1.028477298250511694e+03 1.021896986194100236e+03 1.021097621979180872e+03 1.019528684192643709e+03 1.019793300036997266e+03 1.012353130477971604e+03 1.010859517418798418e+03 1.022720038393308641e+03 1.026436914620944890e+03 1.021536616102557787e+03 1.012577234340854488e+03 1.024513940034870529e+03 1.017610682162764533e+03 1.009073550936316565e+03 1.006651978566486946e+03 1.003537869931762657e+03 1.004796638870821312e+03 1.009761668801197970e+03 1.004071545012872775e+03 1.000987233863858819e+03 1.006080313483525515e+03 1.001148789680217533e+03 1.005141710074652565e+03 1.000772287846167728e+03 1.000098988253101879e+03 1.004599000648207266e+03 9.868026625285453974e+02 9.918742351186328960e+02 9.901261602492936618e+02 9.963036221849672529e+02 1.001705479351857207e+03 9.961066345274687137e+02 9.985447021498883942e+02 9.987256907642876058e+02 9.968485446828307204e+02 1.000607026211892844e+03 9.950441744423173986e+02 9.939050903689503684e+02 9.855993983956024067e+02 9.892855607056377494e+02 9.915873275418043704e+02 9.953165169151300233e+02 9.987767772866568521e+02 9.999114852472768007e+02 1.003111107698765863e+03 1.001944173540434122e+03 1.002722149982894393e+03 9.969184294866005303e+02 1.010530604443569587e+03 1.012078531979803188e+03 1.008234856443598346e+03 1.005919382445455540e+03 1.007271205044859698e+03 1.004280062831919167e+03 1.012558215615573431e+03 1.006790093216231639e+03 1.001748640250465087e+03 1.010739327881625059e+03 9.999923656244900485e+02 1.010442787850308719e+03 1.012231834186622677e+03 1.008126016320286226e+03 1.011934134270398999e+03 1.013569046862098162e+03 1.017564197766210214e+03 1.018901861939421110e+03 1.023871069002691911e+03 1.015710248909900656e+03 1.019941372266713302e+03 1.027757874449310066e+03 1.023450074184337041e+03 1.033830444418430716e+03 1.028908008234008321e+03 1.016121707306755638e+03 1.021641499332791227e+03 1.022303941030797432e+03 1.016670183526549408e+03 1.012794249754425437e+03 1.004715732759166031e+03 1.001475634122708243e+03 1.002255550612015554e+03 1.001546248369306113e+03 1.006913159984002846e+03 1.003534525492743910e+03 9.953072456683171367e+02 9.952045548782759852e+02 9.904193048877624506e+02 9.883132634472615337e+02 9.884723079273531994e+02 9.825566947248657925e+02 9.876692271188148879e+02 9.820052593302302739e+02 9.720484190309158521e+02 9.794861597339437367e+02 9.689854464331316422e+02 9.727103809539801205e+02 9.781339619407204964e+02 9.752356619655315626e+02 9.797157682692833305e+02 9.805546391252191825e+02 9.659564111119284462e+02 9.714713241147406961e+02 9.626107446594919566e+02 9.606600209114259314e+02 9.626374646871422556e+02 9.586538993006190594e+02 9.624353914516656232e+02 9.673263322650662985e+02 9.656158539706885904e+02 9.710370670696545403e+02 9.636435527004589403e+02 9.683226581781793811e+02 9.672841252351485082e+02 9.619901192238810381e+02 9.698765348794286183e+02 9.814282551309026985e+02 9.750387998311925912e+02 9.685459495970717398e+02 9.676738274279335883e+02 9.742125471835009876e+02 9.670638990730270734e+02 9.583903841761253943e+02 9.582295998103453485e+02 9.623437327697334922e+02 9.635569036396848333e+02 9.610076052180498891e+02 9.547962747278969573e+02 9.635128786574825881e+02 9.659420818515471865e+02 9.630969430180492736e+02 9.729498053424529189e+02 9.771752039073304559e+02 9.748974673693577415e+02 9.762664106293045734e+02 9.792290523293712567e+02 9.739230157840509037e+02 9.790590584061499158e+02 9.868473766398459475e+02 9.910144649510147019e+02 9.921274585820532366e+02 9.883354851289692533e+02 9.912010092834552779e+02 9.795296487135333336e+02 9.873713067338537712e+02 9.929156639870740264e+02 9.965375964132260833e+02 1.008506154751921486e+03 1.008502964290783666e+03 1.002702899002216782e+03 1.007441727464117093e+03 1.007863326047860483e+03 1.009733076731740425e+03 1.000781357921001359e+03 1.005504364307184460e+03 1.005056018210964453e+03 1.001870815072292771e+03 9.990210277043770475e+02 1.001550353067014726e+03 9.915268748318436565e+02 9.999457029021677954e+02 1.006766255530255080e+03 9.977924933071390114e+02 9.893334471259561269e+02 9.901043968234425847e+02 1.000174565006512012e+03 9.973522765488781943e+02 9.987582499750509442e+02 1.000049279558069543e+03 1.002677703669583366e+03 1.006133124472382519e+03 1.012507908513192319e+03 1.011746255744106861e+03 9.964562734267566384e+02 1.001374157794417783e+03 1.008390526897609789e+03 1.010828033457692186e+03 1.008493781880377810e+03 9.995455919510314970e+02 1.002852478662595558e+03 1.002773799256890698e+03 1.012333448623009531e+03 1.013048762158482532e+03 1.009826512199347121e+03 1.006970616151095896e+03 1.009724287058360574e+03 1.017996782278634782e+03 1.013530480440814245e+03 1.008904270267547531e+03 1.014525606624102807e+03 1.016905225013749032e+03 1.022503690426958428e+03 1.011028967149000437e+03 1.006621091717906893e+03 1.009667200601212130e+03 9.932582940296437073e+02 9.960171009573780339e+02 9.873829694131536598e+02 9.915912963741811836e+02 9.984237871809713170e+02 1.005239872478584971e+03 1.012103047564871417e+03 1.005916883699196887e+03 1.006623177870000063e+03 1.012285295458280757e+03 1.010552407113790764e+03 1.018929234004176578e+03 1.014329478755082391e+03 1.023526977995320863e+03 1.031129809257535953e+03 1.026174359172421191e+03 1.032859849347756835e+03 1.033160436109963030e+03 1.035888809706861821e+03 1.036613180251335052e+03 1.039353163570871402e+03 1.040168506678272479e+03 1.039737191014344035e+03 1.033080094296229163e+03 1.042286895180556940e+03 1.043846878164933059e+03 1.031206976047753187e+03 1.036598560909653315e+03 1.031498042177162233e+03 1.037193605278668656e+03 1.038156260551518017e+03 1.034359414917147205e+03 1.040175420083820427e+03 1.046591074538649309e+03 1.035134299385629674e+03 1.039053384115308290e+03 1.026200511974447636e+03 1.033229767240559568e+03 1.032844067474319445e+03 1.034883997222743346e+03 1.031008900872101322e+03 1.036824789805349383e+03 1.039202894941666955e+03 1.020453119079527710e+03 1.027447972002833922e+03 1.037369126630618439e+03 1.040339252770080293e+03 1.031695763297015446e+03 1.022740593046038953e+03 1.035134927075551104e+03 1.034224233457506443e+03 1.032005276944840716e+03 1.034115635252133643e+03 1.027795629243229996e+03 1.024667674819314470e+03 1.025303613204345766e+03 1.024034846885773504e+03 1.026640748604494320e+03 1.017146343028732531e+03 1.018611944650107830e+03 1.009326943620539396e+03 1.017769281639138285e+03 1.019035654712343444e+03 1.019840315679088121e+03 1.021232610258909631e+03 1.019936495223058387e+03 1.019016117685339168e+03 1.028884547494883464e+03 1.025417110239007343e+03 1.017605627104409109e+03 1.018629936638452250e+03 1.024246462388230611e+03 1.034251888514994334e+03 1.021141996234482804e+03 1.033426653590944397e+03 1.025393423977342081e+03 1.019232243115217898e+03 1.029073306521334189e+03 1.029180315019927320e+03 1.030750873364923336e+03 1.027665189896254788e+03 1.037520401462631526e+03 1.032741940641978545e+03 1.036658882378775388e+03 1.038641519329559287e+03 1.039911432289791946e+03 1.038774779834460332e+03 1.037110218960334578e+03 1.029557929833138132e+03 1.031877626525294090e+03 1.036956946237783313e+03 1.036844147064816298e+03 1.031546465356321050e+03 1.029188340941561364e+03 1.019352798391180158e+03 1.025301001578663090e+03 1.030174334158792590e+03 1.026366546407315354e+03 1.027863550081241556e+03 1.032310785153163351e+03 1.027795877688628480e+03 1.021034703468323983e+03 1.025826888809344837e+03 1.032222562241882770e+03 1.045876561680193618e+03 1.036364209858547156e+03 1.037085885142841335e+03 1.033734091864718721e+03 1.028698277903419012e+03 1.037975987671069561e+03 1.025992678736626431e+03 1.035227075384022100e+03 1.035219846382186006e+03 1.031822546983100438e+03 1.027801772340187654e+03 1.019546381378081719e+03 1.035630396246232976e+03 1.032889948737453778e+03 1.035521555669615054e+03 1.031324818091244424e+03 1.036823818224264869e+03 1.027614821893980206e+03 1.022251074646370739e+03 1.023876492698579113e+03 1.037724455130795604e+03 1.035690695247330723e+03 1.031521752675293556e+03 1.037940686436330452e+03 1.026688144810135100e+03 1.026145626617944345e+03 1.023087300214006518e+03 1.024672773256805840e+03 1.024078946380137950e+03 1.015106318423342373e+03 1.017140788803090800e+03 1.013763532542207713e+03 1.016784038253100448e+03 1.010722050850089317e+03 1.006121058171414802e+03 1.006861776962863360e+03 1.010843505936227643e+03 1.007676954451403162e+03 1.005834499015933375e+03 1.005021578262372373e+03 9.997487168154642632e+02 1.006276410381096866e+03 1.007824650464458500e+03 1.006355313670542046e+03 9.955621015211974054e+02 9.987516782186932005e+02 1.011261886052723639e+03 1.001340909812769610e+03 9.999418633609582230e+02 1.006081278068876486e+03 1.001819473499582614e+03 1.001534232749769330e+03 1.004928687061617325e+03 1.003101816925242247e+03 1.002949321867734511e+03 1.008589346784447343e+03 1.009662615948773919e+03 1.002453228053325233e+03 1.007858602205685088e+03 1.005213620438051862e+03 9.996672986226551529e+02 1.010850688780841438e+03 1.007468420068145065e+03 1.003623586952197456e+03 1.008546833888898846e+03 1.002121357176318952e+03 9.909106951861155039e+02 9.976679673425923056e+02 9.855069141634239713e+02 9.953078923884892220e+02 9.983226314890532649e+02 9.960267168831295521e+02 9.912427868559233275e+02 9.955821300836116734e+02 9.880229227022716714e+02 9.944050821470062829e+02 9.911701280723187892e+02 9.879635018603413528e+02 9.853057064495469604e+02 9.974042922303194700e+02 1.004208317531241050e+03 1.001264320826300491e+03 9.960559415667991061e+02 1.005743485514824556e+03 1.001989608618355533e+03 1.011188818030844800e+03 1.012576118068415553e+03 1.009776526893418009e+03 9.977426105368657545e+02 1.010988528802333917e+03 1.019400585683356894e+03 1.017644386049110835e+03 1.022700416420784109e+03 1.033474659579077979e+03 1.026065691015014181e+03 1.032656985770731126e+03 1.028020867566310699e+03 1.031171550061822472e+03 1.030000092219177759e+03 1.028400050048160665e+03 1.036079673374922322e+03 1.026946023024636361e+03 1.032606996806435291e+03 1.023243881199669545e+03 1.018563668749686826e+03 1.025102983580203500e+03 1.028606202430823259e+03 1.025835157545572883e+03 1.034092982215807979e+03 1.028866206877088871e+03 1.022265725001588521e+03 1.025665177440585467e+03 1.017720200880369134e+03 1.015381853264534016e+03 1.007574047879302611e+03 1.013894768851787262e+03 1.011386507186035601e+03 1.017511673563963200e+03 1.023465993261197582e+03 1.026886354281325794e+03 1.023551581206136461e+03 1.026741268235239886e+03 1.037815358325609395e+03 1.032850001728787447e+03 1.028178591511051536e+03 1.031948600426892881e+03 1.033060846678358757e+03 1.038366187746705464e+03 1.033814060915029359e+03 1.028435957235694787e+03 1.030843880457320438e+03 1.029314666134394429e+03 1.030742353121153656e+03 1.038126558779702918e+03 1.028252523729598124e+03 1.026719984387334307e+03 1.026187442668787298e+03 1.022214710112800503e+03 1.022859178760888994e+03 1.022376984704894312e+03 1.023560394906328270e+03 1.022960047768025788e+03 1.027136414182477210e+03 1.030343388967659394e+03 1.033872926383183085e+03 1.024754319197474160e+03 1.028501995866041398e+03 1.030945855205739235e+03 1.024938925923434908e+03 1.033098186503044417e+03 1.029573453049393038e+03 1.042762244537291963e+03 1.039253988800467141e+03 1.034636891055029537e+03 1.037438610815680704e+03 1.037715945124201880e+03 1.044186510599407029e+03 1.043745468239862021e+03 1.041650023429819157e+03 1.042759214018653438e+03 1.035203735386145127e+03 1.043617893256496700e+03 1.034539672246674172e+03 1.040767463227423377e+03 1.030277048351466419e+03 1.031913018814706447e+03 1.033793249409492091e+03 1.028297594446957646e+03 1.026859134983583999e+03 1.021482060731168303e+03 1.020350507644372897e+03 1.014906665623657204e+03 1.017971559332228708e+03 1.026984824488312142e+03 1.024920827975280872e+03 1.026569477892082887e+03 1.024973161678706902e+03 1.031299945216986998e+03 1.023878998227146553e+03 1.026502041334512114e+03 1.030095312512655028e+03 1.027546225031682752e+03 1.030678957602067840e+03 1.036620377569061930e+03 1.033809598868890134e+03 1.039103214858902447e+03 1.041742731476921335e+03 1.045428358864472102e+03 1.043722163293486801e+03 1.051653679404772902e+03 1.040803726013121604e+03 1.045480756120521619e+03 1.044606505036725366e+03 1.048956098957023414e+03 1.040835106162185866e+03 1.035250141700672202e+03 1.034926618392950331e+03 1.037781972696271851e+03 1.039132086364417773e+03 1.042550407190129590e+03 1.053667933928254342e+03 1.051813254751745490e+03 1.047464608473999988e+03 1.044696542451097002e+03 1.042519207287000199e+03 1.057937141686459654e+03 1.059601601689300196e+03 1.050327928413708605e+03 1.043073082762921103e+03 1.044982848097608667e+03 1.051020029800808970e+03 1.050897186754403037e+03 1.049160810060197036e+03 1.055211779414669536e+03 1.052748195518746570e+03 1.049496745546541433e+03 1.044015988775353662e+03 1.042215506642876335e+03 1.043775009554106873e+03 1.044892924207500528e+03 1.029400706517835943e+03 1.037580145100123900e+03 1.031123684528677131e+03 1.031707698185012759e+03 1.022706739665571035e+03 1.018755209772917169e+03 1.019513621175198409e+03 1.019452827388794276e+03 1.016081984577079197e+03 1.020299643392123016e+03 1.026419495036469698e+03 1.023057779337681836e+03 1.019300940509092129e+03 1.015981007177074616e+03 1.017108813827136032e+03 1.014144306910376713e+03 1.011506376772491762e+03 1.011882118609616214e+03 1.012070987710097143e+03 1.013547549200487879e+03 1.013340449941109455e+03 1.024876514032740715e+03 1.012193892859427137e+03 1.007679694330865004e+03 9.949109880300247823e+02 1.000917135512427649e+03 1.002591291504963579e+03 1.001482015189297044e+03 9.957493333938158457e+02 9.900170199382471310e+02 1.005362298701819668e+03 1.003323258458564624e+03 1.005695547665377376e+03 9.930239275632164890e+02 1.013544723664735670e+03 1.012086682852635136e+03 1.009047877995730573e+03 1.002557214441770611e+03 1.001578119588325421e+03 1.007319590574339600e+03 1.005299283987804756e+03 1.015204239514726510e+03 1.000844099991284907e+03 1.001697826631657335e+03 9.998150280295847097e+02 9.877397661428860829e+02 9.937078315188286979e+02 9.943801774860515934e+02 9.849358893581193115e+02 9.924459727299739598e+02 9.923902984085560774e+02 9.908584160375711463e+02 9.886485736418140959e+02 9.779878919390275769e+02 9.830696761721907251e+02 9.856781517802120334e+02 9.818027884119348982e+02 9.867599802874277657e+02 9.853807018073797508e+02 9.814038080968697386e+02 9.785874414273898765e+02 9.860031045814658910e+02 9.892021731539406346e+02 9.881812374768352356e+02 9.813399203612119663e+02 9.886593766494836473e+02 9.937149524482435936e+02 9.928456349105699701e+02 9.879640896841962103e+02 9.829161333753089593e+02 9.777810645962749732e+02 9.752012317812944957e+02 9.768393816885984506e+02 9.753834753710849554e+02 9.701440587925729915e+02 9.827870658418462426e+02 9.795998594398492969e+02 9.774325867459386927e+02 9.774003569951333930e+02 9.757144055309277064e+02 9.832614745486863512e+02 9.800817631624458954e+02 9.811260063265657436e+02 9.864608896489158951e+02 9.799397246374265933e+02 9.764624768506979535e+02 9.740755890066487837e+02 9.672186492365700587e+02 9.687973975589096653e+02 9.777837635450786138e+02 9.711610911195964491e+02 9.663759530447524639e+02 9.820162148700183025e+02 9.796558476365521528e+02 9.741876567739823258e+02 9.694219861717741651e+02 9.675665974606065447e+02 9.590997900548281905e+02 9.716950546932914676e+02 9.694578286469142085e+02 9.635844216727716685e+02 9.689410460674027945e+02 9.685844579637328025e+02 9.756079006954896613e+02 9.665656389865297342e+02 9.692173459780856319e+02 9.633479274738697313e+02 9.616503280205555484e+02 9.496588889005065539e+02 9.529076441934048489e+02 9.500179476412631630e+02 9.525539627229884445e+02 9.458755026276661511e+02 9.547090789901660628e+02 9.388215463790980948e+02 9.424493010445377195e+02 9.388671594339493822e+02 9.427370606363350589e+02 9.458623198725197199e+02 9.511234127517889192e+02 9.527290210013791238e+02 9.584043662195392699e+02 9.540173108030938920e+02 9.527980607958014616e+02 9.513009883373064213e+02 9.519728485385545582e+02 9.671647774779662541e+02 9.613587724167299484e+02 9.691333843707931237e+02 9.722895553716703034e+02 9.728012822276881479e+02 9.796859929495446977e+02 9.730429018992732608e+02 9.781655092267018290e+02 9.859499999868387476e+02 9.697224381617628524e+02 9.822730794190390498e+02 9.798539627497392530e+02 9.748077450067597738e+02 9.880094493138348071e+02 9.821620771637900589e+02 9.711256849339420114e+02 9.734242034535574248e+02 9.753545807131554284e+02 9.636666275034191358e+02 9.579891822023409986e+02 9.664916954580454558e+02 9.654546859210159937e+02 9.620126373028026592e+02 9.656230808331948765e+02 9.674062703916374630e+02 9.617562121292691018e+02 9.626769559046533686e+02 9.638159758957189069e+02 9.609718730784591116e+02 9.601959044972684296e+02 9.665958767391044830e+02 9.579512527148370964e+02 9.533438137339849163e+02 9.591586708429603050e+02 9.644052888372114012e+02 9.584146169469632923e+02 9.620194215470380641e+02 9.608228744238214176e+02 9.502306532918310040e+02 9.618686759238967170e+02 9.616561518589946900e+02 9.581465561898861552e+02 9.654099736414451627e+02 9.670199032146554146e+02 9.718584742644893595e+02 9.702905419673719507e+02 9.704795006203537469e+02 9.699455893616293451e+02 9.740855131626706225e+02 9.629609738332706002e+02 9.711207765302855250e+02 9.694978927278458514e+02 9.721403862707612689e+02 9.690316375805665530e+02 9.823746110616988290e+02 9.794579650352571889e+02 9.876160145009661164e+02 1.003592514125017942e+03 9.906627614309854835e+02 9.972361619581949981e+02 9.942961722557955682e+02 9.930929417344783587e+02 9.915022349605626459e+02 9.907968907088785500e+02 1.000001032014485986e+03 9.998662399967669216e+02 1.005225603769828240e+03 1.002902956326519984e+03 1.002857891134461511e+03 1.005062095059048033e+03 1.010973272518749582e+03 1.012212167539783081e+03 1.012027071404788558e+03 1.003837976604323103e+03 1.005324913525342708e+03 1.000370264318710610e+03 9.901894895921424222e+02 9.897427524801300933e+02 9.884147803798240375e+02 9.946586578151599269e+02 9.940112383415163322e+02 9.997790344381808154e+02 9.937827053520896925e+02 9.726728024646163249e+02 9.764227966012596198e+02 9.788559549705174732e+02 9.857222638154569267e+02 9.882016326441367937e+02 9.936517838750323790e+02 9.950833361246889126e+02 1.007575983318082081e+03 1.010463133937583848e+03 1.013427461746853510e+03 1.018204240923992074e+03 1.007915559920347505e+03 1.006873958716372840e+03 1.012508775272128787e+03 1.020849897826168558e+03 1.023384012382446372e+03 1.033097731185102248e+03 1.024568741247465141e+03 1.019787463225285478e+03 1.018395609222845223e+03 1.032554553499432814e+03 1.030646375560827437e+03 1.035181865086866310e+03 1.034865535292242157e+03 1.028007677868876272e+03 1.029165567827794121e+03 1.032181051637713153e+03 1.040986062228124410e+03 1.040864372468377042e+03 1.054448429372082728e+03 1.050832251257794042e+03 1.047251464189741000e+03 1.045165224597201586e+03 1.051091554806803515e+03 1.046616248993439285e+03 1.052491652515630904e+03 1.040072448109708603e+03 1.043222989943725906e+03 1.039588668745569521e+03 1.037907535381412799e+03 1.043059564430994214e+03 1.040280612194339938e+03 1.035007653738149884e+03 1.044478275486240136e+03 1.038036980968930948e+03 1.037823324563350752e+03 1.035310195473164185e+03 1.041380611972310135e+03 1.040792661448264198e+03 1.032290482567934760e+03 1.035987160530159599e+03 1.034397290940205949e+03 1.033129573973380502e+03 1.029039474450620901e+03 1.024680091259412620e+03 1.033286821678533215e+03 1.028937755895280816e+03 1.038402123922948476e+03 1.036455162616695588e+03 1.047734757325189321e+03 1.040739547314267384e+03 1.040511173325881146e+03 1.049152114737907368e+03 1.046661894785842605e+03 1.053120705902907957e+03 1.056621924444686101e+03 1.048575044673952334e+03 1.044502495324926258e+03 1.048914478627531480e+03 1.051438516372945969e+03 1.049523937346936691e+03 1.046508992153576173e+03 1.043120723623910180e+03 1.025823719971829178e+03 1.038352185089734803e+03 1.028306472676139947e+03 1.041828197491311585e+03 1.021782432820424788e+03 1.017441209500133368e+03 1.027054402603714152e+03 1.027215432603984482e+03 1.035165624741418696e+03 1.027406559443394144e+03 1.028762454142741717e+03 1.033967657693639921e+03 1.032589547949736470e+03 1.028218345890941237e+03 1.035116167927021024e+03 1.028273452999079836e+03 1.025917001778096846e+03 1.020681596262624680e+03 1.029644847226232514e+03 1.027278574471473348e+03 1.035651114266734567e+03 1.029909328661844256e+03 1.030776546285101631e+03 1.034184454142984123e+03 1.025733136508032203e+03 1.013744276474415415e+03 1.019970737732563521e+03 1.017140976737346364e+03 1.012290761869664038e+03 1.011014760564504513e+03 1.017422558596778231e+03 1.010277468545419310e+03 1.022033924216885111e+03 1.018903831448270239e+03 1.015633366625789790e+03 1.025346490945664527e+03 1.002683265354629270e+03 1.004891480633049355e+03 1.018036074853086802e+03 1.024438755231893765e+03 1.019146018658607090e+03 1.028169549564646786e+03 1.018342580587866905e+03 1.019282810860018117e+03 1.014774249242361520e+03 1.021224057145917072e+03 1.012695376914009898e+03 1.015881952051222925e+03 1.015595815865367513e+03 1.013600479412441359e+03 1.020974086281755490e+03 1.019431907941209261e+03 1.023093850285576877e+03 1.015464546575130726e+03 1.023302628741979788e+03 1.026182930520718401e+03 1.020211762685165581e+03 1.019871536573985054e+03 1.017145720813112348e+03 1.026208375351141513e+03 1.020992185670687149e+03 1.019734900612768001e+03 1.024678914450302727e+03 1.021508119883328163e+03 1.026325142916426557e+03 1.025138613891750538e+03 1.020266386964349522e+03 1.018057107192816488e+03 1.025201758095823152e+03 1.026452107101285719e+03 1.015112162679811718e+03 1.023891922378901427e+03 1.033222914640060026e+03 1.032710282137186596e+03 1.029678674639467545e+03 1.024224184292420432e+03 1.020619195442874002e+03 1.019134295431973896e+03 1.010467776872730724e+03 1.017473437327928195e+03 1.008540589812367102e+03 1.025308403424183780e+03 1.013848826801664018e+03 1.012641079923491588e+03 1.006117194599370691e+03 1.002770655288728676e+03 1.011241998316639638e+03 1.011327945085621081e+03 1.018153085444969747e+03 1.006163442344815394e+03 1.006367104854989861e+03 1.012562200165233435e+03 1.024785660924969307e+03 1.027592341948788544e+03 1.023252195120855504e+03 1.026985341784102047e+03 1.038548078627919040e+03 1.021609628597684036e+03 1.030779263516256378e+03 1.029379558047096680e+03 1.030572748087665104e+03 1.025761979619511521e+03 1.030748840365372644e+03 1.028202470632698351e+03 1.026524383840150222e+03 1.021292534932606827e+03 1.033165403427381534e+03 1.018546748472211334e+03 1.026139617450224023e+03 1.023110711571804359e+03 1.018384778677876966e+03 1.015790059374698558e+03 1.018332350934130659e+03 1.014835071138485660e+03 1.018305445601072506e+03 1.012700415134254058e+03 1.015665125617003127e+03 1.019127890741670058e+03 1.015287568280049982e+03 1.016715434163162513e+03 1.018113019402500754e+03 1.018659159746032628e+03 1.026052363489460276e+03 1.021084291025737457e+03 1.025552376905476422e+03 1.025169033267018676e+03 1.029893368492888158e+03 1.029743033458955551e+03 1.032902203816398924e+03 1.037340042364743567e+03 1.028625408881624253e+03 1.017215409391690059e+03 1.019357767696443489e+03 1.010308855055338313e+03 1.011522856549148401e+03 1.008259927777405665e+03 1.008880565801660623e+03 1.000150924912854634e+03 9.922482728919120518e+02 9.986673532729204226e+02 9.912700784496875031e+02 9.974517406166371529e+02 9.907183209108272877e+02 9.810071339347363164e+02 9.921350223262371628e+02 9.922111206130933851e+02 9.938087526892329606e+02 9.958704260772713042e+02 9.874424288003660877e+02 9.893752706924791482e+02 9.909049050939214567e+02 9.875230841771157202e+02 9.861264333229357817e+02 9.899673812855400001e+02 9.938118868631650002e+02 9.877344084324706728e+02 9.881632826645159184e+02 9.925514376831050640e+02 9.862805779571084486e+02 9.841915703100149813e+02 9.792580790539270765e+02 9.775262764921661756e+02 9.715735997438340519e+02 9.679195206059598604e+02 9.673644884337892336e+02 9.696776963031556988e+02 9.674388656111162845e+02 9.711488125965372546e+02 9.713271033795713265e+02 9.662363293724123423e+02 9.715130499282828396e+02 9.721675327642072943e+02 9.652326801098924989e+02 9.683544878421199655e+02 9.756175383417942157e+02 9.750053433900648088e+02 9.723496010729976433e+02 9.741089602187884111e+02 9.788291311846129474e+02 9.743663054885345218e+02 9.813346653992493884e+02 9.781088602973132993e+02 9.819743538937901803e+02 9.801598149182221960e+02 9.733199457360655060e+02 9.817097781284443272e+02 9.804714973920719103e+02 9.912035919751890560e+02 9.903108503162260376e+02 9.923396225831178299e+02 9.916535580381323598e+02 1.001677266887582618e+03 9.994662144340442183e+02 9.964142314851720812e+02 9.999336343412489896e+02 1.000773166303123617e+03 1.005477439910989915e+03 1.007820138868887511e+03 1.013006477479736077e+03 1.009005678397126985e+03 1.019012418765540701e+03 1.020797924264504559e+03 1.021004241592372409e+03 1.014152031748978516e+03 1.027954245788187336e+03 1.021801464761433067e+03 1.014938414902627073e+03 1.016601293155913595e+03 1.013011706952529721e+03 9.983297360284993829e+02 1.003358837540969262e+03 1.001849708154520386e+03 9.974027997346067878e+02 1.000219452097402382e+03 9.981010053849544192e+02 9.870647329684868510e+02 9.999810547887459506e+02 9.857317303688327002e+02 9.884194436681779052e+02 9.887404772402769595e+02 9.925488126308554229e+02 9.798813423347497746e+02 9.822549607321411713e+02 9.777036954887363436e+02 9.776303901373831877e+02 9.798710114651428285e+02 9.773639562236277243e+02 9.873493958356907569e+02 9.820218691617418472e+02 9.836347013638026056e+02 9.874198351088135723e+02 9.921645549601348648e+02 9.869884037918495778e+02 9.865243455590078838e+02 9.845115050163235537e+02 9.860564900353172106e+02 1.001306801908091415e+03 1.002793048251891719e+03 9.924202398097247624e+02 9.877050829394182756e+02 9.859827223821795315e+02 9.941456850081422090e+02 9.927113998393474503e+02 9.968632656853112621e+02 9.940325964162417449e+02 9.892631185120814052e+02 9.927769216944257096e+02 9.843903157241697954e+02 9.832087073288513466e+02 9.890738820362889783e+02 9.837071832969534171e+02 9.800187069265290347e+02 9.927221206543823655e+02 9.922181071780785260e+02 1.002917850442204099e+03 1.008662504632638729e+03 1.007331359553314996e+03 9.974807192955153141e+02 1.004811504854642976e+03 1.003900059582165227e+03 9.889495016714396343e+02 9.862610542967597667e+02 9.863611917581766875e+02 9.697025496576237629e+02 9.637097014523434382e+02 9.688759583675866907e+02 9.669475887309170048e+02 9.630904972425130381e+02 9.729536673517450254e+02 9.765460710030350810e+02 9.815628905807309366e+02 9.747003780706619409e+02 9.843994252679236752e+02 9.724495487955541648e+02 9.782367398615687080e+02 9.808250326378336013e+02 9.864246287301880329e+02 9.960916015500898766e+02 1.000887993542750678e+03 9.998624591312041048e+02 1.000136974528484757e+03 1.001601647162632162e+03 1.004858551548057449e+03 1.004469985012033931e+03 9.969707088990380726e+02 9.964424168823345553e+02 9.923612091777343949e+02 9.960737585665241340e+02 9.913175079879413261e+02 9.843638452385982873e+02 9.818933348962116270e+02 9.864981383434628697e+02 9.951166584718428112e+02 9.975280366418190852e+02 9.995115984693286464e+02 1.001645557024378263e+03 1.002877581848324098e+03 9.972914654584844811e+02 9.983971840479267712e+02 9.917959895807645125e+02 9.950667382825918139e+02 1.003196747228527101e+03 9.913166881490274136e+02 1.004744461895970062e+03 9.943365406914342657e+02 9.920717455790207850e+02 1.001020718037284951e+03 1.010097864416891525e+03 1.004123999962028961e+03 9.940094664204830224e+02 1.008213425391513852e+03 1.013926767119039710e+03 1.005151719762183461e+03 1.000407873139587537e+03 1.002295217545814126e+03 1.002975595534298122e+03 1.006326880951020030e+03 1.009824790989072198e+03 1.010882867223156609e+03 1.005457986772032768e+03 1.017009332486510289e+03 1.019245240241029478e+03 1.019217613393461761e+03 1.013555051773165701e+03 1.032005004493900515e+03 1.027007612673585072e+03 1.024711527598641169e+03 1.031493872913298901e+03 1.026206167659701123e+03 1.028474031295177610e+03 1.016950342492002733e+03 1.025008568357466856e+03 1.008693716200920221e+03 1.017957804956984091e+03 1.019196012511859294e+03 1.014605108936991769e+03 1.017072990717380662e+03 1.012421316751032464e+03 1.011491592180333328e+03 1.006941336774646061e+03 1.011658809702687563e+03 1.011288916705963743e+03 1.013459879933858588e+03 1.022319229425922913e+03 1.016341761453641197e+03 1.021874092275067937e+03 1.015508803575457364e+03 1.014161647674355095e+03 1.022761800857087223e+03 1.024853968399261021e+03 1.027622811376422987e+03 1.026494506558082549e+03 1.019873089263206225e+03 1.019961192485837273e+03 1.000264148206818390e+03 1.009877568090817931e+03 1.009438596567767263e+03 1.011551422854791667e+03 1.010618116750980107e+03 1.007288106461805455e+03 1.004107708088462118e+03 1.009806001346374501e+03 1.006941445109937831e+03 1.011282080020594094e+03 1.012880183193638231e+03 1.013850343756974326e+03 1.012188417594512089e+03 1.018984722640224618e+03 1.037091164443752632e+03 1.033799736380711693e+03 1.035157783935855605e+03 1.031042588078358676e+03 1.031748908099292066e+03 1.026180014258688516e+03 1.028256574331881211e+03 1.036973251573225298e+03 1.043865374843779819e+03 1.048104041778746705e+03 1.042422434827269853e+03 1.038146364674305460e+03 1.038690018151209415e+03 1.038198584621850387e+03 1.042120753835318510e+03 1.035665987493892317e+03 1.038608041991626123e+03 1.036020977715234949e+03 1.031571839378202412e+03 1.034910332801469622e+03 1.043448753222145797e+03 1.045566265927010136e+03 1.047997733295270791e+03 1.034263883436153264e+03 1.031606489060887725e+03 1.036812956331002624e+03 1.031936774142925969e+03 1.038284459575328583e+03 1.025582800469349195e+03 1.025493939598929273e+03 1.023892767112145862e+03 1.030732173563847482e+03 1.035475788766414780e+03 1.044318549302371139e+03 1.039287405517785828e+03 1.042595923856164291e+03 1.046191384312558512e+03 1.047864799639336297e+03 1.050396395080538241e+03 1.038919753921398069e+03 1.041964477456439454e+03 1.038918072380540025e+03 1.048586600983767312e+03 1.044486613118349851e+03 1.049732780469145609e+03 1.045040674368588725e+03 1.045147754985278652e+03 1.049982571255001631e+03 1.040595489265897413e+03 1.040067283876515376e+03 1.028489782657467458e+03 1.032346463591873544e+03 1.030143896137181173e+03 1.035543105345702543e+03 1.031903563076759383e+03 1.023615979552157910e+03 1.032275841855743465e+03 1.028009274078839098e+03 1.027475073463355557e+03 1.036723317630029896e+03 1.037478462880409324e+03 1.031168200250380096e+03 1.027836295923541229e+03 1.033630376980783694e+03 1.020260281730524298e+03 1.013553612176615047e+03 1.033374646449685997e+03 1.025594800174822012e+03 1.023962792260180095e+03 1.026662702638147948e+03 1.030638873734813842e+03 1.035678597874393063e+03 1.038940775041662391e+03 1.034521982613925275e+03 1.035876899670156945e+03 1.028321574038247491e+03 1.039400309288676908e+03 1.031522032074049548e+03 1.032063828344404328e+03 1.028584604086504669e+03 1.031153011842369096e+03 1.033698164265317928e+03 1.040565187472778916e+03 1.026370343064604185e+03 1.021286292770356454e+03 1.026167454602229327e+03 1.025147287655858008e+03 1.023087879805989814e+03 1.016931905458676965e+03 1.018822990808850363e+03 1.022815645574091491e+03 1.017583546569274858e+03 1.017204617156629297e+03 1.001849279036398457e+03 1.000537086053452072e+03 1.007434554930232935e+03 9.998218097653218592e+02 1.003477440548949744e+03 1.006721893427330656e+03 1.003895735344794957e+03 1.000743492070698721e+03 9.921037213061210878e+02 9.966375875738805235e+02 9.979000181625317509e+02 9.898527440786872376e+02 9.920533761792305540e+02 9.908609368769306229e+02 9.878048835214043493e+02 9.823123759842681011e+02 9.916056384492374036e+02 9.792348478936837637e+02 9.860569938491697712e+02 9.890983934522405434e+02 9.881959670329309802e+02 9.928005102109764266e+02 9.963208998736325839e+02 9.940022189589959680e+02 9.977975538109020590e+02 9.934114135936664525e+02 9.838711598140828301e+02 9.880834320283759098e+02 9.845380867582997553e+02 9.767089743388463603e+02 9.728721832034781301e+02 9.783713221445068484e+02 9.725427302218973864e+02 9.749345742484786115e+02 9.735507649768359215e+02 9.820011633749845714e+02 9.842189323377934898e+02 9.839539881317108438e+02 9.945647308798808126e+02 9.870041035223511017e+02 9.940580704556174396e+02 9.942419073599771764e+02 9.937817110025467855e+02 9.859615398829860169e+02 9.875815104192311082e+02 9.927312156621692338e+02 9.874189951697142078e+02 9.982559165054973391e+02 9.966255573820592417e+02 9.984714918452953043e+02 9.982749538923513910e+02 9.932519418948286329e+02 9.921701000898399343e+02 9.990101557160129460e+02 1.004227168458636811e+03 1.004831968595880767e+03 1.002705945260688168e+03 9.963647249891588444e+02 9.987136770726540362e+02 9.970427831377081702e+02 1.003751597164553118e+03 9.959549657851840720e+02 9.975204250468942746e+02 9.958812761825304278e+02 9.931441021069714452e+02 9.953065968264896810e+02 1.003164189496955373e+03 1.001335636076872902e+03 1.011929382255368068e+03 1.007812701436376074e+03 1.015023603034046459e+03 1.005937455447236971e+03 1.004473694974949126e+03 9.992125282962039137e+02 1.001600743322183348e+03 1.007134972835035342e+03 1.010874791059768654e+03 1.008264464550598632e+03 1.005994708853164070e+03 1.008558241838965841e+03 1.009074515619861472e+03 1.007881035774514316e+03 1.011863878133561570e+03 1.008125381505170367e+03 1.011776928195992582e+03 1.016640149089630995e+03 1.023968407016255924e+03 1.023427522171128203e+03 1.026481071116505973e+03 1.023251348096338347e+03 1.026239980789814581e+03 1.026502283320480046e+03 1.035096622293412793e+03 1.035008459525780154e+03 1.034906397861276446e+03 1.040244551798626844e+03 1.041331786095277266e+03 1.050992605211273712e+03 1.042315839000277947e+03 1.040984480031712565e+03 1.033448083897466631e+03 1.022758472769069499e+03 1.027303800031279934e+03 1.028533329253703187e+03 1.037760874557330681e+03 1.026245928149744941e+03 1.018482366463812809e+03 1.016592200268740157e+03 1.021877377478210747e+03 1.019758807399652710e+03 1.026786161427497063e+03 1.030170525776133218e+03 1.028354176766117689e+03 1.035884190270762701e+03 1.033792715525613858e+03 1.033520826758180874e+03 1.041535710816142910e+03 1.034983038658686837e+03 1.030890163692841270e+03 1.043626625118343782e+03 1.041619419611348576e+03 1.051786431347569987e+03 1.040859124173762439e+03 1.054349627038010567e+03 1.050956819935692010e+03 1.051352137395635054e+03 1.055667999299792882e+03 1.058824037689411853e+03 1.061540453078314613e+03 1.059951394145392442e+03 1.050771172726191708e+03 1.060396919954824170e+03 1.068966339695208717e+03 1.072653349693370274e+03 1.063890945407444178e+03 1.069410834032577668e+03 1.079005753245444112e+03 1.081504719051330085e+03 1.080495191321542052e+03 1.078185724373859102e+03 1.071075675814329088e+03 1.067804159723692919e+03 1.057610873907760379e+03 1.046555594479272941e+03 1.056956383564874841e+03 1.050289593801133151e+03 1.062361592431454255e+03 1.063295075124056893e+03 1.058371567052868158e+03 1.067451753025015023e+03 1.065002399964265578e+03 1.062154201789811168e+03 1.070136966619264285e+03 1.071728283124315112e+03 1.067998370674247553e+03 1.063919907028635635e+03 1.064058301781053387e+03 1.062742981588300836e+03 1.072826360826574501e+03 1.074807016306188643e+03 1.070732391710679622e+03 1.062246440449217516e+03 1.076819403243082661e+03 1.061456882779521720e+03 1.071592460167053105e+03 1.074534631517028402e+03 1.063020176971260298e+03 1.071274055241325868e+03 1.071211679868709780e+03 1.069781039342885833e+03 1.071172701177827321e+03 1.067314874927433948e+03 1.061502660498101477e+03 1.063470385030361058e+03 1.060532953486230554e+03 1.069735312245599061e+03 1.063116141054798391e+03 1.068367892960557811e+03 1.059623358085670816e+03 1.059672855992564791e+03 1.068366022084770066e+03 1.062435352107873086e+03 1.063103461068802972e+03 1.061183478449289169e+03 1.058667452398196701e+03 1.059833954174972860e+03 1.061246082409190876e+03 1.056534083164365711e+03 1.048275920351813511e+03 1.052560544518604956e+03 1.048484985176916553e+03 1.048158682306304854e+03 1.048268497268911460e+03 1.042307840363154355e+03 1.048890351085556858e+03 1.049865336013737078e+03 1.044987555996004176e+03 1.038494177003077539e+03 1.034503938030763948e+03 1.045023074417144699e+03 1.042792765298604081e+03 1.048888670841515250e+03 1.046682675993112525e+03 1.050766710794043775e+03 1.049481404222892252e+03 1.045015881731243326e+03 1.048467710804241733e+03 1.048901082176786304e+03 1.048797893303946466e+03 1.042834793588121329e+03 1.042628783794740912e+03 1.043400112764981259e+03 1.050018425455007218e+03 1.056735938953422874e+03 1.050279294431703420e+03 1.045637686527898268e+03 1.047116560205577798e+03 1.057007293779043721e+03 1.053510057744273354e+03 1.037822405265421366e+03 1.044717903611960082e+03 1.046220305154747848e+03 1.050727305745179592e+03 1.037390728362725213e+03 1.044827280305183422e+03 1.043927516280583404e+03 1.041153374537125728e+03 1.039879109495057719e+03 1.043119146116812317e+03 1.039044935025163340e+03 1.035006022743714084e+03 1.025521513852891985e+03 1.029108210749337559e+03 1.032336036348807284e+03 1.040494079981975347e+03 1.037670229561322913e+03 1.044968371671123123e+03 1.048122852168412010e+03 1.047313655709958311e+03 1.045420315816929360e+03 1.049992459308660727e+03 1.048564666757365785e+03 1.043454558411186099e+03 1.055464112508373546e+03 1.051932524679521975e+03 1.049119979482821009e+03 1.053407954143778397e+03 1.048352419052142295e+03 1.049567521192845561e+03 1.046634047673570421e+03 1.057401834786088557e+03 1.054418839779521932e+03 1.056446194755075794e+03 1.058518445838000389e+03 1.064511829765063794e+03 1.072574221169989869e+03 1.071725883423398272e+03 1.067867205828643364e+03 1.072076685377099011e+03 1.077685006257052464e+03 1.072763609223337653e+03 1.059450198764632432e+03 1.063960716734579364e+03 1.067191440349171444e+03 1.060091341282786516e+03 1.067259768646732255e+03 1.068298782553019009e+03 1.064044937298488321e+03 1.070340924828856714e+03 1.059130249277535995e+03 1.058455617033023145e+03 1.066562609549316221e+03 1.064451115156029573e+03 1.058810385680836589e+03 1.058400243749126503e+03 1.050178538410539659e+03 1.054388827230232891e+03 1.061578710987399518e+03 1.058169231659419438e+03 1.066254520083258512e+03 1.065214143550742847e+03 1.062419098595325750e+03 1.058939571145595664e+03 1.065027197011115277e+03 1.060906796897010963e+03 1.066927010302084227e+03 1.069998518867193297e+03 1.060285808540976859e+03 1.069985989928145045e+03 1.067950262612713914e+03 1.064922465924194739e+03 1.047895697838302794e+03 1.062893193763313320e+03 1.064383470752295352e+03 1.065303733953723849e+03 1.062228234797874393e+03 1.068594037822367227e+03 1.066846653038420072e+03 1.077441145650046565e+03 1.079560053467640273e+03 1.070148841293865644e+03 1.069588940574935123e+03 1.075200601295046908e+03 1.066800850201442017e+03 1.067169128912040151e+03 1.068158989776012504e+03 1.060652888066732203e+03 1.072320803035432618e+03 1.076138343090653507e+03 1.079773001947391776e+03 1.081637832749415111e+03 1.086503040639800702e+03 1.082494641411750536e+03 1.081801769901780517e+03 1.076359719500414030e+03 1.077331006990543074e+03 1.083734463162722022e+03 1.082949812556015786e+03 1.074956125198647214e+03 1.072816348042995969e+03 1.078857830272837191e+03 1.091750247119020059e+03 1.082469921735306343e+03 1.087942768970618090e+03 1.079931328850928139e+03 1.074500662529550482e+03 1.075466570159177763e+03 1.079692921207882137e+03 1.080189327738821476e+03 1.088755334271713082e+03 1.087178240714154754e+03 1.086150564341731751e+03 1.083749234691546235e+03 1.073815158097852645e+03 1.073479352319019881e+03 1.078174997222380171e+03 1.082246600942492933e+03 1.071671302722843620e+03 1.078574602845419349e+03 1.086308918640322872e+03 1.096626576465409016e+03 1.087850962620039354e+03 1.085952533049762224e+03 1.086829908052343853e+03 1.092246190900287274e+03 1.086531801000334326e+03 1.091087150130274267e+03 1.092661248613785347e+03 1.094838183613867159e+03 1.097539020961319693e+03 1.092961919726662472e+03 1.107578423360302622e+03 1.109142473998181913e+03 1.098615475608937004e+03 1.092901700376330382e+03 1.098560515410515336e+03 1.092204497265722011e+03 1.089466206063366371e+03 1.090274706246608730e+03 1.083035585061154052e+03 1.083375460260005184e+03 1.077521260603313067e+03 1.084734043859536087e+03 1.086122295921157047e+03 1.084492732269488897e+03 1.082530728633487342e+03 1.075743262898780813e+03 1.072403973078856552e+03 1.060909354537892796e+03 1.063469665152084190e+03 1.056622810311796229e+03 1.060572624665571084e+03 1.060810656884259743e+03 1.061631080280262267e+03 1.065517752572622385e+03 1.057375835787071082e+03 1.061976152959350657e+03 1.063675944993890880e+03 1.066869313281151335e+03 1.057091359610889413e+03 1.059190973708422007e+03 1.067416082137105377e+03 1.062495685469754108e+03 1.052714785871608456e+03 1.057716767843907974e+03 1.061850928307272170e+03 1.064748647317729365e+03 1.067368496813542379e+03 1.059974428936589902e+03 1.057302877942501482e+03 1.060855365429614267e+03 1.055578368896764687e+03 1.051079220161096828e+03 1.058087111322342935e+03 1.048200843390423188e+03 1.056950425480722970e+03 1.051878492557944128e+03 1.042629116422629295e+03 1.035101717595847504e+03 1.028840401386024496e+03 1.037717185229792449e+03 1.034702026117250398e+03 1.043097535065164948e+03 1.037952619581725685e+03 1.026165461397410809e+03 1.040865640126213066e+03 1.044408683327802919e+03 1.042460257510175779e+03 1.029820417428608835e+03 1.025078487218390137e+03 1.035230863897577592e+03 1.040991074030021309e+03 1.037899187838943817e+03 1.041755386919024659e+03 1.021147377743516472e+03 1.032267963221315767e+03 1.029571112921271606e+03 1.035119234295759270e+03 1.041857679153551771e+03 1.035925067617229615e+03 1.040578899440738496e+03 1.034485986870571196e+03 1.036584956938153027e+03 1.041995511377118191e+03 1.044095948848776288e+03 1.044421207612962235e+03 1.048623600218476440e+03 1.046882071670105915e+03 1.051517533210159399e+03 1.048800918879704341e+03 1.039044581006566432e+03 1.028050813732108281e+03 1.029678632845598031e+03 1.032551353806104544e+03 1.021209616303021562e+03 1.024825836238479269e+03 1.026385661732550489e+03 1.024575312716664030e+03 1.021599708102664749e+03 1.030988324418653292e+03 1.023762818568018133e+03 1.032625574260069243e+03 1.033819632952169286e+03 1.038224204165425817e+03 1.035799058736124834e+03 1.030408295172226872e+03 1.032731085136794263e+03 1.031786728604035716e+03 1.040086940150313694e+03 1.045581464924607872e+03 1.041900779663766571e+03 1.045047560804420527e+03 1.043145600692319704e+03 1.041669859683266395e+03 1.035315118600266032e+03 1.036953972013559678e+03 1.032274569594717377e+03 1.030723583075461192e+03 1.039662863938636519e+03 1.045590976714661565e+03 1.037829649969505908e+03 1.037139542635395401e+03 1.030636716695822543e+03 1.027180610880058794e+03 1.027894631264342024e+03 1.042561756746887795e+03 1.036982416544474063e+03 1.040373940533810810e+03 1.042301397502674490e+03 1.048087260307066799e+03 1.055877734708464459e+03 1.053826428628359736e+03 1.044892882325808614e+03 1.043849293985650775e+03 1.038774430579973568e+03 1.041268299632114577e+03 1.035171562789472773e+03 1.036575740548819567e+03 1.037277910579462059e+03 1.036671500087684990e+03 1.039779458189759907e+03 1.037084699677848675e+03 1.042595793216148422e+03 1.045089586850380101e+03 1.048683991340237526e+03 1.047034096897394193e+03 1.039304168190045175e+03 1.036745910771698618e+03 1.033154589881623679e+03 1.030997657037827139e+03 1.031573252694812481e+03 1.023282577341951651e+03 1.032895400256949642e+03 1.031358413437026456e+03 1.040261683103324231e+03 1.043032522920567544e+03 1.046351117929696784e+03 1.045164912801157243e+03 1.046544992924520784e+03 1.055808108022606348e+03 1.052818761151696208e+03 1.044355405863428814e+03 1.055354777852544657e+03 1.046342169070825776e+03 1.053269323681208107e+03 1.058523152626233696e+03 1.048019778218032116e+03 1.042679539213288990e+03 1.049145741096123857e+03 1.046902301470813427e+03 1.044613031966293875e+03 1.039733002723238087e+03 1.029224538499198388e+03 1.046070732544208795e+03 1.032978775832708607e+03 1.041828061644561330e+03 1.030607128305329979e+03 1.027489002320865666e+03 1.027850017949565654e+03 1.029894686694346319e+03 1.036952141918444113e+03 1.039723190028483032e+03 1.041805862964067728e+03 1.038169434374477078e+03 1.043957339073391040e+03 1.049907057421745776e+03 1.054250965855542518e+03 1.055952138208219139e+03 1.057523398389464091e+03 1.062139330976771134e+03 1.063067962552532890e+03 1.059409040030501501e+03 1.054089577054190158e+03 1.060293813645349474e+03 1.050383472535299461e+03 1.051203790258188974e+03 1.046496242561353029e+03 1.043689602723237613e+03 1.043803913628957389e+03 1.045123572445962736e+03 1.037577858814187721e+03 1.034618078984850399e+03 1.039649843839531513e+03 1.034869154150631402e+03 1.034402788916086365e+03 1.032412521185068499e+03 1.030013893990410452e+03 1.036772940938705233e+03 1.028996210278367926e+03 1.030481008516104566e+03 1.037262228769385501e+03 1.040117864463608157e+03 1.039420799194540223e+03 1.043529580662674334e+03 1.045678489806064363e+03 1.038423226666281835e+03 1.044826044471809155e+03 1.042667083003208290e+03 1.050002740565518025e+03 1.040374676503522551e+03 1.039410182052534992e+03 1.037104416544153764e+03 1.030941590434757472e+03 1.035633877360515953e+03 1.038299030860369840e+03 1.041469195342719786e+03 1.039269517883446269e+03 1.032025100000322482e+03 1.037781623506534515e+03 1.042091361716161600e+03 1.036489249802277072e+03 1.036281875898482895e+03 1.046618682200477451e+03 1.035692287822406342e+03 1.030412348675004068e+03 1.032912678993793861e+03 1.044258853524403094e+03 1.040393572095334321e+03 1.030501236833767962e+03 1.030927063641218410e+03 1.026230692722007689e+03 1.038191326073144410e+03 1.022405965096859063e+03 1.021555961474876426e+03 1.020148732647245197e+03 1.014370921262817092e+03 1.014347331006783520e+03 1.018454616149694289e+03 1.022542225936807654e+03 1.032063004350010488e+03 1.037232559273880725e+03 1.029712884156175278e+03 1.031078956238924320e+03 1.029443689958790628e+03 1.022630922454312781e+03 1.018878664088536766e+03 1.022631504117422651e+03 1.016035560872763881e+03 1.018424504809679320e+03 1.024702919646685359e+03 1.026230473317525366e+03 1.026494292803951112e+03 1.020906085339017977e+03 1.024870288478979319e+03 1.019079439335248367e+03 1.020028485619717912e+03 1.025699910433248533e+03 1.023449244928904136e+03 1.026463765013096236e+03 1.020686210383278762e+03 1.020346613321484369e+03 1.021154140924694843e+03 1.021673023253257611e+03 1.023070783542367394e+03 1.017987562531988374e+03 1.022788059952900994e+03 1.017655394955275256e+03 1.014896657867756858e+03 1.016154857340885542e+03 1.014994398153115640e+03 1.016449314898412240e+03 1.015210087368908603e+03 1.010804743323772527e+03 1.009600668533227918e+03 1.015349407104517582e+03 1.021296670658338030e+03 1.025732502949702166e+03 1.033081474454331101e+03 1.037149725988936098e+03 1.034385183835672706e+03 1.039273285242322572e+03 1.039821404320541205e+03 1.039164179103689321e+03 1.046427548040451256e+03 1.035189826863537292e+03 1.051602442753840251e+03 1.053685979556604025e+03 1.050059211837124394e+03 1.051950250490746157e+03 1.045904218460015272e+03 1.054547678364252988e+03 1.052733578741399469e+03 1.054426902462466842e+03 1.065733918858892594e+03 1.078805650814214687e+03 1.072603402187689881e+03 1.060118054458622282e+03 1.073603208502013558e+03 1.060517981997215429e+03 1.065856653477193277e+03 1.063624922290628092e+03 1.067742314239755387e+03 1.071072952066562266e+03 1.062418872773446992e+03 1.052562208885866539e+03 1.055423995937322616e+03 1.053138741699347065e+03 1.046900987864158196e+03 1.062224111612480328e+03 1.053533598603880137e+03 1.052083228590403223e+03 1.056867815904526651e+03 1.064925827422674502e+03 1.061406481218421732e+03 1.057468565146312358e+03 1.051398397235163202e+03 1.046148673469458345e+03 1.049610090415611239e+03 1.049549146867285572e+03 1.052284954612177216e+03 1.050940592708227769e+03 1.045025054941694179e+03 1.040394086469659442e+03 1.040697034323989556e+03 1.052714989924989368e+03 1.052350447251553987e+03 1.048735906160248305e+03 1.053198373578044539e+03 1.058781260859206668e+03 1.053035397811969460e+03 1.055170647555586356e+03 1.056069473263089776e+03 1.046412484187142127e+03 1.043948444094158049e+03 1.039288662587741328e+03 1.047806055478251665e+03 1.046347750118446584e+03 1.041031725881324519e+03 1.033894897231405366e+03 1.043113291470162494e+03 1.048526903163544375e+03 1.053780114504372250e+03 1.050945767041722775e+03 1.050087742851459780e+03 1.049189889664273778e+03 1.043580500955212301e+03 1.041566847056766392e+03 1.045836427955058298e+03 1.049478582454828711e+03 1.046448719936076259e+03 1.046157693776733367e+03 1.040118323613162602e+03 1.051105331492489540e+03 1.054958281003387583e+03 1.063601229388928914e+03 1.057266103375647617e+03 1.061911011784789025e+03 1.066656989134479318e+03 1.067067909961979922e+03 1.067113404936238112e+03 1.067308196845837983e+03 1.057764070045525841e+03 1.056652487059395980e+03 1.050157076286760002e+03 1.059606683146505475e+03 1.048788102159288201e+03 1.059099961466430386e+03 1.054918709841203281e+03 1.052297943806468993e+03 1.058895791028530994e+03 1.051157475385783300e+03 1.038321283682064404e+03 1.043239232478748363e+03 1.045698105376571675e+03 1.045932518038406215e+03 1.054794896413088281e+03 1.060447884558528585e+03 1.054167806890709016e+03 1.060484439653711888e+03 1.051635863902597521e+03 1.045943429018459938e+03 1.056254710922052936e+03 1.049606906416604716e+03 1.048555017314529550e+03 1.058603122952615649e+03 1.058189855381422603e+03 1.053244693565047783e+03 1.055481809587465023e+03 1.057063036151953156e+03 1.045218800303085573e+03 1.044285724716081177e+03 1.033290804287878927e+03 1.037429560049736210e+03 1.015676957547294251e+03 1.017337846355015017e+03 1.019616766440259880e+03 1.015357311603517132e+03 1.033702478953239734e+03 1.029149642816327514e+03 1.025173075282106765e+03 1.020059383431302194e+03 1.020030281203030881e+03 1.014170896055260073e+03 1.013512754599117557e+03 1.005650337879710378e+03 1.012945348701413195e+03 1.003852245590521989e+03 1.007152454780977223e+03 9.930282837680420016e+02 9.924461586136851565e+02 9.890905197851978983e+02 9.836494782165242441e+02 9.814094288877153076e+02 9.836168096517687900e+02 9.733819506101408479e+02 9.780805540917566532e+02 9.745325667012931490e+02 9.646507116873012819e+02 9.649513596015125358e+02 9.559326568222019205e+02 9.504422259543838436e+02 9.402031667148664837e+02 9.443942796508504216e+02 9.346847713400959492e+02 9.364443495532009365e+02 9.339728820431630538e+02 9.269379195936322731e+02 9.203893809019864420e+02 9.110915711435286539e+02 9.065489243492573905e+02 8.968982950588838321e+02 8.959365093447775052e+02 8.852642757915839411e+02 8.828834834427992746e+02 8.789192013698643677e+02 8.718039037149172827e+02 8.598588455835219975e+02 8.599072739551365885e+02 8.473594325630092499e+02 8.359385629157829953e+02 8.353991017457198041e+02 8.248338502952994986e+02 8.252114627351935496e+02 8.237828874045468410e+02 8.220981549099327594e+02 8.128163287878672918e+02 7.937818780982034923e+02 7.988246809315553492e+02 7.889877009903004819e+02 7.852908897380167446e+02 7.764141407099749586e+02 7.704278920181284320e+02 7.672697402041898158e+02 7.601389151179635064e+02 7.465575282354708406e+02 7.464133761193254486e+02 7.319577589625503151e+02 7.294751351654554128e+02 7.232380941638958802e+02 7.181364291077053394e+02 7.136146895618874169e+02 7.005010222555448536e+02 6.871750462038345404e+02 6.880088644745566171e+02 6.846847191706001468e+02 6.780373629534938118e+02 6.696128888328927360e+02 6.741335051106067340e+02 6.625541252560495877e+02 6.563310110672099427e+02 6.531260146374379474e+02 6.521075016899110324e+02 6.475719039443353040e+02 6.436924772354107063e+02 6.308370046702116269e+02 6.318047808656308462e+02 6.247193074638194048e+02 6.184099258439811138e+02 6.202319768752073514e+02 6.129842978966923965e+02 6.009944943914513260e+02 5.880013279622933169e+02 5.878022345739166212e+02 5.830865858704041784e+02 5.804633071185870676e+02 5.791059958732400901e+02 5.714040739852805473e+02 5.667991335939389046e+02 5.597699768526304069e+02 5.550907268432728188e+02 5.548570568488221397e+02 5.531555544077943978e+02 5.466026580366013832e+02 5.393873364151922942e+02 5.436153212015176450e+02 5.327060087286548651e+02 5.259529160811275688e+02 5.216115975424982025e+02 5.115433188537493265e+02 5.092930071334337185e+02 5.070147312558052590e+02 5.075004560843826766e+02 4.997871428182079967e+02 4.935389626916609700e+02 4.969242013291494118e+02 4.894249546004997455e+02 4.832286421158528924e+02 4.831853557769552481e+02 4.765834235241896408e+02 4.749229030406600032e+02 4.715290248509919593e+02 4.682320030863451734e+02 4.685085138728380230e+02 4.570328865320857403e+02 4.619830206626934910e+02 4.564915308045034408e+02 4.538423155506099533e+02 4.547021930163161869e+02 4.438576988584959508e+02 4.423298770087115486e+02 4.425100263585374591e+02 4.369061987802724616e+02 4.288302993781375108e+02 4.308283909986719777e+02 4.245581155231835169e+02 4.192544742119504235e+02 4.173859791962891563e+02 4.181781617433043721e+02 4.206074553713358455e+02 4.170074899059202949e+02 4.128196098051839158e+02 4.025971463883438446e+02 3.972244888250463077e+02 3.902245541328312584e+02 3.923005881912627615e+02 3.826584440401544498e+02 3.844407348604487993e+02 3.812445687359263502e+02 3.802554075350672633e+02 3.745385708219550338e+02 3.710682926108907509e+02 3.684949747604178469e+02 3.614313223602787275e+02 3.643471044787022493e+02 3.566968064275524171e+02 3.517520598095508717e+02 3.458987001478619163e+02 3.462359916245457612e+02 3.460888724874099012e+02 3.437217393205544340e+02 3.357168234273885901e+02 3.334253858723166672e+02 3.382640978394719582e+02 3.319453292055613360e+02 3.321248497654461858e+02 3.287430962915636883e+02 3.269038399190791324e+02 3.242145772627010842e+02 3.189531385568961355e+02 3.171601541337309413e+02 3.149256397867770829e+02 3.092562107899990451e+02 3.080465911606751206e+02 3.123753326975257210e+02 3.119610426579016007e+02 3.065160177049668278e+02 3.058479716952214744e+02 2.942321328817634480e+02 2.910171492125235204e+02 2.900382451552845851e+02 2.872894480185765929e+02 2.832667764967233666e+02 2.793883723466746005e+02 2.797786145196770917e+02 2.791519587918277807e+02 2.751240794195600188e+02 2.752754757237371450e+02 2.730676224425241116e+02 2.683984077715941794e+02 2.620582943544963541e+02 2.577169935284343296e+02 2.607288883824061827e+02 2.507582964010540536e+02 2.496956469802175604e+02 2.524659719416225698e+02 2.480913889245788937e+02 2.484049115987117773e+02 2.410740343567874788e+02 2.394345803862409241e+02 2.410879654810046873e+02 2.374725655737379100e+02 2.300211112034031089e+02 2.296517816462178700e+02 2.274464599112069436e+02 2.267683740745347905e+02 2.185819189106071292e+02 2.233649123321673358e+02 2.198325059015270710e+02 2.159547275154468196e+02 2.172751211301614376e+02 2.127969123556200088e+02 2.140302506871719856e+02 2.127135421418607848e+02 2.139248819571131435e+02 2.105589541635193882e+02 2.089320183585916766e+02 2.088070819411724131e+02 2.064049453424933063e+02 2.059338419471766883e+02 2.020892031142885514e+02 1.978710453338773902e+02 1.959753738328567749e+02 1.955324491957678958e+02 1.958058081988959032e+02 1.900022166836395456e+02 1.914725285135900208e+02 1.854673353598442418e+02 1.867939490657077783e+02 1.851363359530884622e+02 1.848583678469953213e+02 1.833283406075427706e+02 1.822941038012452850e+02 1.808040558807466311e+02 1.766630675272518545e+02 1.736776429701935172e+02 1.731744490366297384e+02 1.720236920165451977e+02 1.700534876874518204e+02 1.699511745387911787e+02 1.706711549189539312e+02 1.695190032242864504e+02 1.660647368542535389e+02 1.650456132054439990e+02 1.647150163271092254e+02 1.623191576710856054e+02 1.574618669777311482e+02 1.560486940766054431e+02 1.588506222988359582e+02 1.556872176990173102e+02 1.537703613295653042e+02 1.501112048519984228e+02 1.494874416848982435e+02 1.480610946496246356e+02 1.472543721024698868e+02 1.442940867386830632e+02 1.420777505008431376e+02 1.376891288519440479e+02 1.388043289453351292e+02 1.359914372224794477e+02 1.379651919500410884e+02 1.335873262059793092e+02 1.296520693207932311e+02 1.280108429256777924e+02 1.290409132209713050e+02 1.285681854849175068e+02 1.273721175247526531e+02 1.280682422760257282e+02 1.271796349739709768e+02 1.268476473540144553e+02 1.222554606141100493e+02 1.215675839637158901e+02 1.241751985488001253e+02 1.203941155191466805e+02 1.278629956017517344e+02 1.215909379063354407e+02 1.166105327800528499e+02 1.200870952682039814e+02 1.163864699633778343e+02 1.128824066527431285e+02 1.092813952995358591e+02 1.106991330055976164e+02 1.106374765317837188e+02 1.100925434602336139e+02 1.072797965937261608e+02 1.085936559439463309e+02 1.016118116763048960e+02 1.004593143686524428e+02 1.035180208292590720e+02 1.033237229427563335e+02 1.037045711135800303e+02 1.014566567463158719e+02 9.954340124601280593e+01 9.583867764589805915e+01 9.585123024475363707e+01 9.784533647425006109e+01 9.266827461265728516e+01 9.445973741252437605e+01 9.323403249753326349e+01 9.036317270440304128e+01 9.090847455602376215e+01 8.911020635682268676e+01 8.739014076019985566e+01 8.640052457432788913e+01 8.655230274733239071e+01 8.653327383451602373e+01 8.759838450755002270e+01 8.716483420171475416e+01 8.454654805998505651e+01 8.463205996713864465e+01 8.666751051460958877e+01 8.277895765049649413e+01 7.943461818201504343e+01 8.001539342202819682e+01 7.818297075775551264e+01 8.150235894982782270e+01 7.875806096182249405e+01 7.800704529609082272e+01 7.710307178640714199e+01 7.633035288963705511e+01 7.317014420351470960e+01 7.505139344747306041e+01 7.161732998514554538e+01 7.381810222992501735e+01 7.169322164348176329e+01 7.353455552315095645e+01 7.156550237895423550e+01 7.076690808835918745e+01 6.918717175439100231e+01 7.044227736490272207e+01 6.853562321204408647e+01 6.915980572100399115e+01 6.759751259068480067e+01 6.683299665494973851e+01 6.660456704257316574e+01 6.833541965594686474e+01 6.894374277284828167e+01 6.408577011671241053e+01 6.491727724348142203e+01 6.529538506459573455e+01 6.618511350375669622e+01 6.412151084892340691e+01 6.350503724512643089e+01 6.393970121641018522e+01 5.842777930119559215e+01 6.251821354735317726e+01 5.897932060636950524e+01 5.847524525145455243e+01 5.942122489029368637e+01 5.936785455469237149e+01 5.759100309476146151e+01 5.787748559787222291e+01 5.780558446081862911e+01 5.647141789134077072e+01 5.779652419626059157e+01 5.563890405111998660e+01 5.442211489903923649e+01 5.556101144891692201e+01 5.458154793302806240e+01 5.378899896518473156e+01 5.734666067938180589e+01 5.571611372835219811e+01 5.424498605609892365e+01 5.707953586699397164e+01 5.569191599802491055e+01 5.255428897912206310e+01 5.416864701877272381e+01 5.391543448282963880e+01 5.306875877099930250e+01 5.312419025121518956e+01 5.244206075575716852e+01 5.335631796531276905e+01 5.150821936888473118e+01 5.096414957395130330e+01 4.951759230318136673e+01 5.187596531022681745e+01 4.861543646744322444e+01 4.692540205808582954e+01 4.662652096429022919e+01 4.897751972948496046e+01 4.926949361462537524e+01 4.810408950985347332e+01 4.908205437943375671e+01 4.835585603740944549e+01 4.905472932671831643e+01 4.843613594162408020e+01 4.785582268884613200e+01 4.744612907339736552e+01 4.624808312841573610e+01 4.394386004480722363e+01 4.223173363448889006e+01 4.232138412481055667e+01 3.960962791809998151e+01 4.098843519919324763e+01 3.940172811055190749e+01 3.955869380794619872e+01 3.952700486531243484e+01 3.876575147543979227e+01 4.051832451993465867e+01 3.716819404879293387e+01 3.838513493957352551e+01 3.953171633260458151e+01 3.629988307997108876e+01 3.804807814015703116e+01 3.738022011328796168e+01 3.673730668362149032e+01 3.593436727649393703e+01 3.655537836668955265e+01 3.662415985161611331e+01 3.447777146336413523e+01 3.704584403434873963e+01 3.538130943505348824e+01 3.223386704757414378e+01 3.140394616464566369e+01 3.368308062628441490e+01 3.378185254347118871e+01 3.366479753078241544e+01 3.377478091154327444e+01 3.425555328099379437e+01 3.420394587375203344e+01 3.317190705848906163e+01 3.204852507848574561e+01 3.289809784185079877e+01 3.274701776100692996e+01 3.335946883751817893e+01 3.348868536638232740e+01 3.127745714102924879e+01 3.262717898280777007e+01 3.104301602520743941e+01 3.403818739343671496e+01 3.326837810614093627e+01 3.248164894697026739e+01 3.328508638081648030e+01 3.332738991069123102e+01 3.222466627988230670e+01 3.411788869395016377e+01 3.062657256896138591e+01 3.077027999774477962e+01 3.011794394731518310e+01 2.900552238070684297e+01 3.112693046835391186e+01 2.781240745415899696e+01 2.863079330374143083e+01 2.732394884750956265e+01 2.908405055826889907e+01 2.890871393869984374e+01 2.760959694039843981e+01 3.034007588656907828e+01 2.898102676121932575e+01 2.747919466625604912e+01 2.956923519092250174e+01 2.783979781510612383e+01 2.650192467223147830e+01 2.706837230559625596e+01 2.763805904474789088e+01 2.894541573263849799e+01 2.655329196963011640e+01 2.520729566297987390e+01 2.419143783288842542e+01 2.567646883630464316e+01 2.401315694387923827e+01 2.584449554264111271e+01 2.638274112215452760e+01 2.510676744148204165e+01 2.820884727424452265e+01 2.478112934163613801e+01 2.400732167582672716e+01 2.462514489790049765e+01 2.468339628588690005e+01 2.512404183599612395e+01 2.333420697968128366e+01 2.277793421106279226e+01 2.364290767042496455e+01 2.318369688589271860e+01 2.429720482580553309e+01 2.519143572596196279e+01 2.602993990446336525e+01 2.181650064031217795e+01 2.302832106540411061e+01 2.310368560035011143e+01 2.119150494238760274e+01 2.113400638086759642e+01 2.182266474877688012e+01 2.115034704191653603e+01 2.344201899495724462e+01 2.023258706329575674e+01 2.203268176769643816e+01 2.130482719611434916e+01 1.620178118617149110e+01 1.807509383835625272e+01 1.643079322445823820e+01 1.668168041336786800e+01 1.537023408791336898e+01 1.708748473521101729e+01 1.571106976189177651e+01 1.463910115598479855e+01 1.339477888691089191e+01 1.401650317565428949e+01 1.327876656225905627e+01 1.340845351882271075e+01 1.482391669794031763e+01 1.413221777124430112e+01 1.273519771885476182e+01 1.401592045476886028e+01 1.318968552468445310e+01 1.531091844605331787e+01 1.237008235974095882e+01 1.439744225502381880e+01 1.396207292352927354e+01 1.255002688170369396e+01 1.240392857091731749e+01 1.359737128236381132e+01 1.238962457707758524e+01 1.066418995504370848e+01 1.249813011751254699e+01 1.333781381623999351e+01 1.287490689051226589e+01 1.328182125066280506e+01 1.078575077909904678e+01 1.133172914315921354e+01 1.041724287130952575e+01 1.090439293109193919e+01 8.601084503024036820e+00 1.012871323262687184e+01 1.213445856441629012e+01 9.447482780495349175e+00 9.500256408807787878e+00 1.256481968622728473e+01 1.261896667260401195e+01 9.245209597767631848e+00 9.506494849606637487e+00 9.352471978992181079e+00 9.429850074228284029e+00 1.032028455764068298e+01 1.044403356136819383e+01 9.348931615985291543e+00 7.540809020848648458e+00 9.504895050368309839e+00 9.287289542211487614e+00 1.126175208166116093e+01 8.900236240415962286e+00 6.386715763653755040e+00 8.168049597963687347e+00 8.567736989904410905e+00 9.199019491268531468e+00 6.247615164170285951e+00 8.245848825296775431e+00 6.689500106401134794e+00 8.893612021149976954e+00 8.160425421823511272e+00 9.620718695951211430e+00 8.702143252095291714e+00 8.064768212410767134e+00 6.604359810247929730e+00 8.065583121363527397e+00 6.551615557325702000e+00 8.465092201054142507e+00 6.350387674411828165e+00 5.561824376690170268e+00 4.329667661535247625e+00 7.209357849144579333e+00 6.408845796236609438e+00 4.008824999653931798e+00 5.549383965317644218e+00 4.705540324979401667e+00 2.151070113765326308e+00 4.649089091155286901e+00 4.351796192734034285e+00 4.769575250914758868e+00 5.645765983503708618e+00 5.230553868041195820e+00 4.498127303867646809e+00 2.575654133784189170e+00 3.333262857873042329e+00 6.265055305661758389e+00 4.906244940160501500e+00 4.421807069004760393e+00 4.284410873501901307e+00 4.186343929755506288e+00 3.474464782865215984e+00 3.812583631775469772e+00 4.060373247345069991e+00 3.631304475238862128e+00 2.680434646374735941e+00 4.508126475875128492e+00 4.379162591931684112e+00 2.762551389352416287e+00 3.828373955222748481e+00 3.505533728628795753e+00 5.442695172312490115e+00 4.121429828324469469e+00 4.424050139880984389e+00 3.914773982505622918e+00 3.832077386319613588e+00 4.711182110575568238e+00 4.153984694685704859e+00 3.422763225781936924e+00 1.470959545427414916e+00 4.796931113709105077e+00 3.145619345273409806e+00 4.226135042427769939e+00 6.535232550501255844e+00 3.264494892819945093e+00 5.144615513744516200e+00 4.951283826091794182e+00 3.990281780541653944e+00 4.190208317199138222e+00 3.239690276201616204e+00 2.316993605837107673e+00 3.220516820330821872e+00 4.060419300095538198e+00 2.014295864381093537e+00 5.247660691370207076e+00 3.344149207755488185e+00 3.624736953643136417e+00 3.235813987178464579e+00 3.262400083700470077e+00 4.357179917683328796e+00 4.628884336711900360e+00 3.771363230466119987e+00 4.690169162675288383e+00 4.035383811237662322e+00 4.089647685633498675e+00 2.362231436996247158e+00 4.521916785888459245e+00 5.639531999872566814e+00 4.927290349851285001e+00 4.828637893714202711e+00 4.073125381925798649e+00 3.504955440232510711e+00 3.851756169548459674e+00 4.587118899876551303e+00 3.291308858836481388e+00 2.824432982540101555e+00 1.932666360270451689e+00 5.216459191380010907e+00 5.537433798441909971e+00 6.132085238054216347e+00 5.709488372844595538e+00 6.435661936490522983e+00 4.525706313442205975e+00 5.974458764596090710e+00 4.998207923053961999e+00 2.765712830701277714e+00 5.117168680270725467e+00 6.897102854127180827e+00 6.221798896530195577e+00 4.233712211185890695e+00 4.899835452859781171e+00 3.887978885982702693e+00 5.547482066007754398e+00 4.961729839152625665e+00 7.338812816888863999e+00 5.616416439397657001e+00 2.555736470867373100e+00 3.152559441612617697e+00 2.834205893319834857e+00 6.172681834905280773e+00 4.141962046003535569e+00 3.318952374543558292e+00 2.967368464106887593e+00 4.386799108896967780e+00 3.633726744029059486e+00 3.990833661290887679e+00 6.041883466226218857e+00 3.715126266159672674e+00 1.813089864415748265e+00 4.894483058370900252e+00 3.310054260074219101e+00 1.713992662457665350e+00 3.191139718828022609e+00 3.851769921085459458e+00 4.666366583515595856e+00 2.728086102538967772e+00 2.730134837099576828e+00 5.854421743753138507e+00 2.835744595990058237e+00 3.706369309660360933e+00 3.622112197149072177e+00 3.291656241727659804e+00 3.356396743774785474e+00 3.471003292892452130e+00 3.117753554923326842e+00 1.824941637175655051e+00 2.958207878661848866e+00 3.855624335151366378e+00 3.184694495376538814e+00 1.745448812248460824e+00 5.248340433011956518e-01 3.539937855795179722e+00 2.346892361865701382e+00 1.027869910053451630e+00 5.396930169239133601e-01 3.229140347747867956e+00 2.242455618614680901e+00 1.021923967610210093e+00 1.311181664342366604e+00 2.541911567017937745e+00 1.333212851602511240e+00 3.297467871405792561e+00 2.250418774421540924e+00 2.722304174500422835e+00 2.113266117373070685e+00 1.884429191877668552e+00 1.078357406054308631e+00 8.895857620154601353e-03 9.202121410086242514e-01 5.647356569557095973e-01 1.669226502366603748e+00 1.338758064737485709e+00 3.629438167500294465e+00 1.379867915509278120e+00 1.506006316187693317e+00 2.923862976189485430e+00 1.613248634381702074e+00 2.313709695064884553e+00 2.745361958151351978e+00 2.299126128625968324e+00 2.350000642784251692e+00 2.799578245625097495e+00 2.741915927644919648e+00 2.978282261993055791e+00 2.392560371643915662e+00 2.086844329108187956e+00 1.867646500923071162e+00 1.866830793486785378e+00 2.945903552839601036e-01 2.752491692838192616e+00 2.171042540714269276e+00 2.525841676796351631e+00 1.972941668770505474e+00 2.588070278259569701e+00 2.791078128891075760e+00 1.643217617382912943e+00 5.794643174472556835e-01 2.130202284899954446e+00 1.341332612755921305e+00 5.081545591985855426e-01 1.976000600572372257e+00 2.243472373259552122e-01 4.706314196733123456e-01 8.850762125521778323e-01 2.615140645823534893e+00 -3.283394884546830816e-01 2.240245750582606998e+00 2.716708726927534734e+00 2.278027065480558999e+00 2.913000150601078087e+00 2.683933442061338770e+00 1.972701940107717711e+00 1.049830332532002197e+00 8.695085035608176582e-01 1.166697655604293393e+00 3.604045725016396862e+00 1.623068091528623302e+00 2.655558796440254721e+00 3.156005260164980619e+00 2.825548970833828388e+00 1.948893169804472025e+00 1.961647307633928694e+00 1.778156354007805806e+00 2.989114807550625752e-01 8.264997051498726988e-01 1.389289612738712210e+00 3.522199394818336105e-01 -5.633020296462640797e-01 -8.884637287017769225e-01 1.972451835299417588e+00 3.848215197051928715e+00 1.983292151271363934e+00 1.643493531199969881e+00 1.221961007962555579e+00 3.362641647189278382e-01 1.078925482282194093e+00 1.581535637081365353e+00 6.374114191419020248e-01 4.677310210870256890e-01 2.072298911459710347e+00 7.392760277871847086e-01 1.364548377469715135e+00 -9.182865124898575981e-01 2.390254747272572811e+00 -4.329697014377245634e-01 1.565500270171469976e+00 9.124984507859391636e-01 1.218273686229815356e+00 1.827714413503390978e-01 1.479540387232288978e+00 1.506839497569975261e+00 1.932898047743015546e+00 1.038525846980599548e-01 -1.496467303473989485e-01 2.291782648987764626e-01 -8.698346064483376550e-01 3.362190717800888629e-01 9.745069384706408488e-01 8.905924349038043530e-01 -1.008991876021746725e-01 -6.967833593968743300e-02 8.626220783280240390e-02 1.550609880965451381e+00 -1.006972799671264074e+00 -1.268321592955867105e+00 -2.032319861504325309e-01 -1.258124778338646887e+00 1.511746130896826634e-01 1.204177011077345316e+00 1.175038162125821295e-01 5.625630886425833643e-02 -5.914790191047347712e-01 -7.888551761784144967e-01 9.192429255582735825e-01 -5.272374090135404368e-01 4.293586971552041387e-01 -1.201518528969286681e+00 -9.177471675411619234e-01 3.420537789323265243e-01 6.838371665140823286e-01 -3.735294746495270157e-01 3.888159853347705197e-01 1.583048050359935344e+00 -4.966515211197306545e-01 -1.179602129444356828e+00 -2.437360523674275914e+00 1.210574871380801776e+00 5.308847676098622514e-01 1.684849549293074567e-01 -1.022515098120395871e+00 7.744346525144036875e-01 1.446662137341288290e-01 6.083592065181437913e-01 6.030143865471205428e-02 3.505176088029598458e-01 9.612178333188610146e-01 2.132450810676878028e+00 -6.590942389538192447e-01 1.429228358903136931e+00 -1.112922462445533389e+00 -8.935219637781335322e-01 -1.336324578088351034e+00 -1.077707834167822121e+00 1.022150898859953028e+00 -1.920468125952611294e+00 9.660621588725011311e-01 -7.679977575674207246e-01 1.149502389767811383e+00 -6.770826319289122708e-01 1.252562136156330164e+00 5.606042245314492023e-01 -9.423492273131353625e-02 -6.142048113605117488e-01 6.940563133450522448e-01 -5.477347729321817571e-01 3.439398437450685297e-01 -4.935578258049897471e-01 5.329360213461937779e-01 7.001390282252593078e-01 -1.024421090906028065e+00 -1.436935678912512615e-01 -7.369239129166802460e-01 7.961700338966143375e-01 1.625879439707844931e-01 8.765958258742632125e-01 -1.600799786314237028e-01 -5.603216000805080199e-01 5.867990857274653083e-01 1.898761197412865698e-01 -8.070658022655302632e-01 -5.881093289479634167e-01 1.007094580419781948e+00 -1.315553882393007745e+00 -1.125604617581921485e-01 -1.554540909122906989e+00 -4.317548311161505947e-01 -1.136327401160122763e+00 -1.984083764988255671e+00 2.249077525572548808e+00 -9.467530354522251113e-01 7.967845736837605441e-01 8.117041051961152442e-01 -9.871151481320039611e-01 -8.505301686913664394e-01 -4.028700736128452142e-01 1.065429721522186679e-01 -4.677451118264913110e-01 6.487530322462308208e-01 -5.224269967927946956e-01 -6.721291223099703505e-01 -5.550539280688978616e-01 -1.054090843453133974e+00 6.134326900668268800e-01 -5.586648500247431981e-01 -2.623309668581081056e+00 6.766768365696804177e-02 9.456552416196408739e-01 1.725620496341903731e+00 -4.778519192601750620e-01 7.480136365205314330e-01 6.163461593041635878e-01 1.654878336743862866e+00 5.357585875105007611e-01 6.455698352994480027e-01 1.203225240981993238e+00 -1.990895580852484748e-01 4.506709560342926357e-01 6.557606241704787564e-01 4.647997178775171295e-02 2.186488555729544370e+00 3.084711896119979313e-01 8.534543205973622593e-01 1.364445335362708178e+00 7.938711202604824546e-01 -2.084543108288122171e-01 -7.675789660101571821e-01 3.841540324715454480e-01 -1.708597018405543788e-01 -5.776651475660324886e-01 2.244530397578806680e-01 1.369411209743103264e+00 -1.077719501806237545e+00 1.896044084199571822e+00 -1.390183019031638434e+00 7.450538652151739161e-01 9.390273668567657994e-01 4.519757358269526071e-01 -5.356638352851754437e-02 -7.331628909201798328e-01 -1.740775246637535911e+00 1.790532425345382261e+00 -2.644229017312070162e+00 9.597210360004967411e-01 -4.833094182351538315e-01 7.250006391334674616e-01 -1.269683804663818361e+00 2.627873178540705568e-01 -5.589619507892932271e-01 -1.396189441151888699e+00 -1.151987734955419951e+00 1.007517189490355847e+00 -1.177089849340169581e+00 -6.442231130457949373e-01 5.138891171519892609e-01 1.485984548510720371e+00 -1.027492077380568691e+00 -1.060963083502430404e+00 -3.920833117573742088e-01 1.314009185797821333e+00 1.307836094025328633e+00 -3.344122681661772928e-02 -6.275837872553065022e-01 -4.600746426617285390e-01 -6.589006366372211765e-02 7.957755426033152890e-01 -8.695845582633123794e-01 -8.110518957395178585e-01 1.393563612032767615e-02 -9.978789423327883990e-01 -7.799703585032176090e-01 -2.363822251487835702e-01 3.525429892145813815e-01 -1.361648771477442788e+00 -5.011532920082383685e-02 1.096165452693639075e+00 -3.716823571100382438e-03 1.888290736336135200e+00 -8.761884253231153608e-01 -6.615721229851338758e-02 8.814219771351783361e-01 -1.493637705035176122e+00 -1.917889107012020478e-01 5.718754453484067302e-01 4.648328967348706597e-01 -4.956420222622438809e-02 -7.937083826353124039e-01 3.666419825578031144e-01 -8.666140879635270133e-01 1.976065229488935593e+00 2.920460781041230025e-02 -2.475094047112992024e-01 -7.491625508954822266e-01 4.629973834974119296e-01 7.311421131870512458e-01 -2.608155261222978027e-01 -2.618862762903574115e+00 1.250087522900779735e+00 1.445209364051108780e+00 4.957512993895341752e-03 -9.640185825936616881e-01 3.215549203187224037e-01 1.718168781807529188e-01 -7.064454356328124796e-01 1.997271007958571210e-01 1.565738793160052156e+00 2.044053838335258444e+00 6.134622124760846784e-01 5.015751345538039391e-02 1.243880618085213108e+00 1.931668182405930911e-02 6.062747518296308924e-02 1.511852448156821016e-01 1.310727821677759808e+00 1.115920974934694110e+00 1.548292294664490143e+00 -8.969256304432582372e-01 5.313584114199343400e-01 1.904069505603323831e-01 3.100599977669720175e-01 -3.783678229025491668e-01 1.217422142522271766e+00 -1.108907389706751623e+00 -1.384567451411093386e-01 3.862439054907688685e-01 1.060700118365408340e+00 1.097213675490862905e-01 1.473036955317639229e+00 4.625517825780143810e-01 -7.713044269539959252e-01 -1.196855129073637114e+00 -1.376898285748118234e+00 -8.017490810194031203e-01 4.763144497947808809e-01 3.058447984385791463e-01 6.966349438076090417e-01 -1.238676085820674677e+00 5.133089617673028959e-01 -8.678095218291770330e-01 -8.058627678573073716e-01 7.988624093040774810e-01 -2.484108584492928651e-01 8.816869205372138696e-01 7.743374112878337323e-01 -5.126151514074271942e-01 5.663530746778296932e-01 -3.208757088506142968e-02 -1.544363117778939087e-01 1.362695051861317230e+00 8.417812958530548340e-01 -1.392659817849303705e+00 -9.524876455051235480e-01 -1.123419813757954022e-01 -7.977916369664923846e-02 4.734490670317110378e-02 -3.333217862411936849e-01 -4.378735153586112427e-01 -8.122480390656093840e-01 2.019732958863899697e+00 -1.702315619381716827e+00 -8.545520675189617332e-01 -1.665461797282923984e+00 2.526126058488472378e-03 8.111952184001632871e-01 -8.486202267984763736e-01 6.131486632834151074e-01 -1.948823793997146669e+00 8.087380148787207679e-01 2.157530098084170234e-01 4.772956795937077779e-01 5.158368821394063719e-01 8.331678857239676050e-01 -9.870213162678542762e-01 1.564772704993179886e+00 5.517980685889981585e-01 -1.740380642886525608e+00 8.276729293475255655e-01 -4.003119857571380003e-01 -1.760404386817443267e+00 1.124146252712409755e+00 -2.928880031474582202e-01 8.670271978912185151e-01 6.354818453527114608e-01 4.578930648827164718e-01 1.711207139981641978e-01 -1.212878410067620205e+00 -1.140239712748508438e+00 5.002320821669425932e-01 7.947158563487502492e-02 -1.436732028953948415e-01 1.368184915510172850e+00 -7.773126866250364142e-02 1.591764828164891732e+00 -1.150233152315391028e+00 -1.541060339211109687e-01 -9.741906995483544662e-01 3.006521605272333364e+00 1.363767685662202522e+00 -6.652340174948221385e-01 -1.095647079528643264e+00 -8.654863165590582774e-01 -6.468109688051849604e-01 -1.091707470477151665e+00 1.345600877475324975e+00 1.260131693014525656e+00 -6.955514181357582044e-03 1.069396119429181224e+00 -1.184620899120055082e+00 1.349831614922752943e+00 4.924705807689027104e-01 1.377478154664838916e+00 -3.928162970942034038e-01 -1.430720447849482380e+00 7.094489140450965792e-01 -1.684606442619475397e-01 -1.713782456919544339e+00 -2.225771769526891042e+00 -6.384266099222950519e-01 -1.731160770629420087e+00 -1.033759563499709211e+00 4.522538417923391840e-01 -1.475217057020550837e-01 2.358189575078035172e-01 1.073645843839667657e+00 2.356143606391807033e-01 -5.659486035802493431e-01 1.326101017085160316e-01 -1.485159164121142128e+00 -2.259008752213808591e-01 -8.345985326803481152e-01 -1.138104133365141157e+00 -6.194635359575692002e-01 -1.313583359933885530e+00 2.017635757889617021e-01 -1.414735002489384830e-01 -2.474302889324130061e-01 -3.102234179928811675e-01 -2.398596744751915755e-01 -4.415358303487501579e-01 -4.585408223843933651e-01 1.110258584015132666e+00 6.334621449262060056e-01 -2.864582482075714309e-01 4.813785762218572573e-01 -6.118314945486167389e-01 8.139995365495096280e-01 5.483740539537805825e-01 8.258422659450378456e-01 -7.792031994696194674e-01 8.712834460130602920e-01 7.096469363969403199e-01 -1.022708439043510387e-01 1.221206409427139539e+00 9.565985512655259537e-01 1.243964223929180379e+00 -1.202560085476807705e+00 -3.668788581467667953e-01 8.274247469609296024e-01 -8.375483444119423693e-01 -1.687498512669781958e-01 -3.666664740851885984e-01 -1.375677639698511090e+00 2.645904758200804952e-01 8.421451056582189842e-01 5.593161631046003057e-01 -1.956254888643424172e-01 -6.739518234503005800e-01 -3.750495839507949070e-01 -5.725108125549629445e-01 -5.057967847420102858e-01 -8.847799446831056125e-01 -5.257507348076345677e-01 5.010940945986845918e-01 7.379169828660885333e-01 -1.846034819248860634e-02 6.222375948833988590e-02 4.340455347098391981e-01 -1.308262681636721825e-01 1.883044735141364001e-01 4.371154469847177704e-01 -3.625151814289644392e-01 7.543143118257135404e-02 -1.960794103966849999e-01 1.459217550164058297e+00 1.176122893358342969e+00 -6.343645440793873602e-01 -1.918849471056352174e+00 9.686599269298104553e-02 1.171869068313228027e-02 -7.818028468436326317e-02 -2.262974771980923006e+00 1.076137090860239898e+00 -1.847932815292432362e-01 4.741901296440661495e-01 2.810794189802017229e-01 -7.456048124074491357e-01 1.427298530658693165e+00 -5.369695847459746846e-02 -5.352736864769230135e-02 1.079283244748219656e-01 -4.777393651111571660e-01 -1.321356790398535153e-01 -5.864271545641239758e-01 -2.994178693358860999e-01 3.201990917956972771e-01 1.800392926886912992e+00 -7.124561641816477831e-02 1.328420976260227926e+00 8.746775703842395444e-01 -1.176096569942009840e+00 1.031560334605158946e+00 -9.262342412858373120e-01 4.370548516116008475e-01 -4.209213456391224795e-01 1.124720802854719093e+00 -3.510030093586022359e-01 1.182062214981536991e-01 -1.331725673682387479e+00 -1.365438871508903862e+00 4.587808497299411536e-01 8.645608866366648604e-01 -7.766036582304708391e-01 2.238458905643893271e+00 -2.057170412704428797e-01 -5.129619237111964214e-01 9.648228543878980545e-01 -4.837399238218108577e-01 6.551684180900617660e-01 1.677050173406393618e+00 9.755020968235976753e-01 -1.114220549817728667e+00 3.074087254005467562e-01 -2.253815179640511757e-01 9.269488025792374519e-02 -1.515840512522147465e-01 6.011420993865316253e-01 3.595833668820954676e-01 1.191285937353142144e+00 5.527514808902176391e-01 -3.187466975198372521e-01 9.652065275503072250e-01 -1.135900310347444764e+00 -1.392534604917243346e+00 1.540928353456317623e+00 8.210692723821960692e-01 -3.104993378288096739e-01 5.280808585609091388e-01 -3.389870151168030699e-01 8.835568370710664698e-01 1.698461470757100633e+00 -8.716642004655077436e-01 3.554933767328921079e-01 -3.782619795059103396e-01 9.024743305054410136e-01 -1.493534085031714476e+00 2.945765361515353953e-02 -2.394048680558573394e-01 -3.541640663209461581e-01 1.072097552188071790e+00 -1.387378277351324352e+00 -8.403855979923348096e-01 5.722048309591414306e-01 -1.150405860098962174e+00 -9.651105229520695605e-01 -2.456363978135663595e-01 7.474013610988839984e-01 1.251178811278996494e-01 -1.976476196324504497e-01 3.529042170579996252e-01 6.893478334814510111e-01 3.666383174944216894e-02 -4.156267459592413033e-02 -1.662877000449093812e+00 -1.450941470322778315e+00 1.472106333230427111e-01 -9.370876690902154582e-01 -6.662282729090568401e-01 2.155046283324967352e-02 1.285482275849159528e+00 1.742211942096976385e+00 7.509244291361447665e-01 8.014763145897983998e-01 3.512200285525282073e-01 5.012238854781482233e-01 8.336055012551633059e-01 -1.006325300282671087e+00 1.142776666767077121e+00 -2.928377055009371288e-01 5.535315981058385182e-01 -4.038612876757605719e-01 -3.545881245617629046e-02 5.377235303496247232e-02 -3.340745507380182833e-01 7.824345309631408618e-01 -4.822433940907053795e-01 -6.988138886718207043e-01 -9.953335742301898659e-01 -1.623597739109903682e+00 -6.340624373462021290e-02 4.353832253295768923e-02 -9.357364462068379352e-01 2.777379135723807013e-01 1.176030625326841994e+00 2.353663431781636284e+00 -7.702645887933088353e-01 4.303868148526433512e-01 -1.322092495581211447e+00 9.838967171477398521e-01 9.725250891100032380e-01 2.166380660052788620e+00 -7.541727928332804254e-01 -7.842805013576195083e-01 1.136256194898362937e+00 -9.185254098519465282e-01 1.243879645949248075e-01 -3.018722421615144813e-01 -6.036051280116176976e-01 -2.108985220350314993e+00 -5.880006003770518741e-02 9.988963417417012769e-01 -1.065142200412270146e+00 -5.158891256356794575e-01 2.690125949767134261e-01 8.872381253019567815e-01 1.474445559201125189e+00 7.230561697548582023e-01 -4.725547479949799845e-01 4.409429365033463166e-01 2.143913666621337921e-01 3.017999620312799558e-01 9.705042760306642480e-01 -1.570056739770733678e+00 8.498513487137969724e-01 -2.238728335739738617e-01 9.854944039227573338e-01 -2.169790651827473993e-01 -2.086457392612341533e+00 1.622715367814306031e+00 2.886733188251145443e-01 1.473798252006993215e+00 -4.816510557690378280e-01 1.584274553464884994e+00 3.845429412854408507e-02 1.286389886667582694e+00 -8.331744704085186637e-01 1.155584184213823029e+00 -6.038010528064463589e-01 3.762061927807288098e-01 3.112977989830218450e-01 -4.063299760734599975e-01 6.187164313687097961e-01 -6.839374809055022153e-01 1.960261729773089767e+00 2.363388263442729176e-01 9.934650484811274884e-01 -1.467430927152936493e-01 3.502524111484598413e-01 8.520884259648974224e-01 -4.679513119309001712e-01 1.662332065500984779e+00 -3.082517516414498560e-01 -9.411701961815737150e-01 1.557813300273711343e+00 1.805239928559101203e+00 -4.168880101207697031e-01 1.654810171818560938e-01 -1.574779227073028309e+00 3.182982242005970019e-01 5.320415701232668326e-02 8.560506711076117936e-01 -1.281425212091521937e+00 8.152656009026867379e-01 -1.902005490418091083e-01 1.003233427759280261e+00 8.730259504004955762e-01 -7.743219254433694188e-01 -1.636760164326015010e+00 -1.930445032975652842e-01 -5.826899822086523129e-01 -9.341320337635815596e-01 1.096861190799840458e+00 1.043521096521075275e+00 3.890295589657236010e-03 2.073532425494482023e-01 -2.441845220184924337e+00 4.842416054274545911e-01 3.048370904587013874e-01 -3.597356103422493789e-01 1.377621370221441710e+00 1.171860171423264596e+00 -1.418757811108217470e-01 -5.076148437220815435e-01 -4.308602992475705218e-01 -1.676102561803153868e-01 -3.626074633636065858e+00 3.321576237758973038e-01 1.850368648421543361e+00 -3.533203575471717817e-01 -3.192994041474149225e-01 3.509650320129147905e-01 5.137599190025331219e-02 -1.256666368652836208e-01 -6.229460079567784581e-01 -3.029265183791142457e-02 6.998652648488452588e-01 1.315299121449093223e+00 3.708440399715223768e-01 -4.131901833805211588e-01 -1.231742047649924565e+00 8.018908339102324145e-01 -6.229504350208564523e-01 -1.046258999284293667e+00 -1.672491660328878860e+00 5.157689941398263533e-01 7.327965642157890924e-01 1.960591038213775616e-01 -1.111094140121346552e+00 -1.368611755497861848e+00 2.209193024240869996e-01 -2.819197824866470636e-01 -5.612360917973965302e-01 -8.223518950748712752e-01 -1.262645816809606858e+00 1.335888701341475970e+00 2.237047976216597067e-01 -3.940637274823544089e-01 -7.287400652781012012e-01 -1.815662776166361569e-01 -5.096465894041507516e-01 1.332709099055810587e+00 -8.941618176984406086e-01 1.042042855426102088e+00 2.128932734970435448e+00 4.989136891678042085e-01 -2.101411608440204581e-01 -2.556768937009024772e-02 1.492278550446404783e-01 2.261723904868799540e-01 6.097926441352156113e-01 1.709869058272832421e+00 9.394512960685856562e-02 1.432583289117031589e+00 1.056625518534231173e-01 -3.487543223721454866e-01 -2.846243957083785959e-03 -2.295137186945100244e-02 9.321566733032494723e-01 -6.166706722400370211e-01 5.339786465756700684e-01 1.003486829241499789e+00 8.715497317113136688e-01 7.138449808090225890e-01 4.089355037638083001e-02 -4.304450054300336115e-01 7.573506463143533374e-01 6.931186530741746399e-01 -2.290448962684999701e-01 1.974619843388494722e+00 -7.544803365257200800e-02 -7.123607921095351792e-01 -1.103167758190949366e+00 1.221758658662659647e+00 -3.875267310113268415e-01 -1.454655596431162212e-01 -3.185371067435523174e-02 4.190400016083257184e-01 -2.078495236000645063e-01 3.740690402038645002e-01 -1.170173493035133072e+00 -8.144802167018784234e-01 3.326336835882681142e-01 1.364053677102538664e+00 -1.226431798208869939e+00 -5.837593127466103038e-01 -4.580346718368352721e-01 -1.010668901098191880e-01 1.142257274593241778e+00 9.177039318686754099e-02 7.755364940621590764e-01 1.009056307296306576e-01 -1.008050625279291124e+00 1.653741353041242368e+00 -5.429648899933585682e-01 4.155594365329596807e-01 7.313893213161480888e-01 1.271975458124663616e+00 1.146455904437213791e+00 -1.671877709889042052e+00 6.048947691061402621e-01 1.253826593461893735e+00 2.121169901145552594e-01 -7.940274166740661499e-02 -1.097557501381491551e+00 9.502527591672648155e-01 4.506906411614435282e-01 -1.230982091012561952e+00 -2.863843121879907638e-01 -5.861560097391012025e-01 3.039078658239697250e-01 -1.562349636268785646e+00 -2.173877561692648119e-01 -9.251247425296594828e-01 -2.709129624001204162e-01 1.064392973109052676e+00 1.127525931311031737e+00 1.353070394202056548e+00 -1.029835516668702100e+00 1.027347312063931484e-01 9.563155369344813472e-01 -5.861478022817094846e-01 1.108701055500958127e-01 7.039018166205690541e-01 2.871783695937646375e-01 -3.757396364796784516e-01 5.845105252473683510e-01 -1.313348127641660534e+00 2.379798851279462113e-01 -3.394270018350410722e-04 -6.942448281942033006e-01 -3.285322976203139400e-01 -9.941902118719035952e-01 -1.425021766196497230e+00 9.892263991809933099e-01 9.056905388267368906e-01 9.013248550400879688e-01 -1.935256986288005077e-01 -1.590807241676384987e+00 -6.435361658792896344e-01 5.677068588953874118e-01 -4.856185722413261519e-01 -3.454286150347796180e-01 1.136863132749162286e+00 6.699283890492016003e-01 7.231056523558954119e-01 9.402702879112743162e-01 5.121240385351990554e-01 -1.899435144998220526e-01 -1.779669116481373548e-01 -2.874504618808365053e-01 -4.725501334142754445e-02 9.187649959489310181e-01 -1.144231980501590584e+00 1.099726663135211641e-01 1.694423564645183289e-01 -1.540502968760533387e+00 2.151756241773575606e+00 1.207044213037088559e-01 -1.104134599789282911e-01 8.012713181836557119e-01 -9.509649658425469720e-01 -1.384438433990715867e+00 -8.860914493348028831e-01 -1.120063725558506418e+00 -1.095295167480561549e+00 1.280413357355479342e-01 1.244368391161406601e-01 -1.272890524077849639e+00 9.601102038847777465e-01 5.623722376542913404e-01 5.836286875794053502e-02 4.250504613557184452e-01 1.331104455008210952e+00 -2.726681636194320385e-02 4.100339516155612762e-01 4.566806673581059184e-01 1.053141596738129016e+00 3.364234000002822023e-01 -6.407712031800160031e-03 1.435559378726220636e+00 2.514840304912538405e-01 3.656596292512278579e-01 1.962586312884869510e+00 2.176378184914713465e-01 1.740879213464054942e-01 5.092772832313187115e-01 1.087664092871348798e+00 1.013674862591020132e+00 7.095204821538074746e-01 9.871771217789243602e-01 -1.472096532298756699e+00 -2.157358703929567412e+00 2.462252051948351228e-01 5.234231835576336200e-01 5.084038568791214852e-01 5.556700665037835885e-01 4.428319581696142371e-01 -1.035519811528064604e+00 1.529923640200446133e+00 4.331577977819957570e-01 2.143395564845797518e-01 -2.324295546317730832e+00 1.344684592227481712e+00 6.273157641625073389e-01 1.042896330168864738e+00 4.577082771272600881e-01 -1.806694178893040736e-01 1.490997451975679400e-01 -1.261492602527092000e-01 4.815112673909839880e-01 1.139231964828812393e-01 -2.416398645641009590e+00 -6.664064148215754768e-01 3.206498449342538859e-02 4.701690233789423967e-01 7.912221271709497517e-01 7.896645253326299574e-02 -7.325939578329871971e-01 6.104130538876005874e-01 1.024963962466713063e+00 1.222243514797223707e+00 2.915979253256147707e+00 1.011189338227897139e+00 4.813837878288674821e-01 5.242758306312218508e-01 1.095722652750542370e+00 2.057251755566422424e-01 -4.499466018662887090e-01 5.724620487235808630e-01 1.397674231274552703e+00 2.737158265504534005e-01 4.637864739769633760e-01 4.758179630999812559e-01 -8.716188438111636128e-01 -4.968630730294558151e-01 -1.859590831261987098e+00 4.372743565367866458e-01 -7.577119542167204402e-01 -2.502943492280197968e-01 6.714286123028047060e-01 1.241930053916791010e+00 5.999830359639977129e-01 -1.370850884463364228e+00 1.966561606410148100e+00 8.884598645353399826e-01 -1.181495834327438210e+00 -8.050712780854966111e-01 -2.125316562235633810e+00 -8.804618246463381537e-01 1.333202333293157960e+00 2.407741548458268432e-01 6.306312341415287737e-01 9.749952996746507061e-01 1.897293119747590628e-01 -1.354971641675057015e+00 1.053577012856233397e+00 -6.545413901212542018e-02 1.508677813480602037e+00 3.769686439312482928e-01 -2.961680238832002376e-01 1.044512697402045998e+00 -1.319307899329708267e+00 -3.564486401343558430e-01 1.259886814189633331e+00 3.840406564949055412e-01 -5.841123688495035715e-01 1.025164869061054862e+00 -1.326501164159889168e+00 5.777426492746569053e-01 3.898121732908108594e-01 -2.213924853071124466e-01 4.870719295683127448e-01 1.963972882610895310e+00 4.721348789469452800e-01 1.377709257461905423e-01 -1.866688069394261962e-01 -9.576532081406804453e-01 -7.716535617131133895e-01 1.732159511634399074e+00 -1.984968348752423228e+00 1.497177473610555642e+00 1.766795578096952868e+00 -7.382240843757180426e-02 -2.054787655223749177e+00 -7.418515117060805464e-01 -8.328451250252513205e-01 -4.203152430841117781e-01 -1.087251951947440398e+00 1.420205331695130413e+00 3.802768801173603830e-01 -9.818927780429684837e-01 3.568801514288197363e-01 -7.568496056140694428e-01 -1.051651178151673527e+00 -1.178402326318963578e+00 1.376929276231476873e+00 6.863985528499980671e-01 -4.806821071388790445e-01 9.570134173928375176e-01 -6.086979110339882926e-01 -1.314189475438828580e+00 4.192090668139951126e-01 -1.594138522320583465e-02 -2.788389372403712319e-01 9.884025389310681087e-01 1.462132666974191419e+00 -7.859266588511714113e-01 1.680931396701771385e-01 -1.182433878992196208e+00 6.009905808554814183e-02 -2.157706245497194308e-01 3.649045805332825632e-01 1.489264211645341396e-01 -4.419059234872967368e-01 -3.181522697139327338e-01 1.243824096909782906e+00 6.918079268612953303e-01 -3.780788487730954439e-02 8.278617300787173283e-01 -2.417673108349117361e-01 2.681556037452429569e-02 1.080947802354597087e+00 3.688057758992568380e-01 -2.043884756687873727e-01 9.789582364913208545e-01 -1.935816688797867613e+00 6.313890444025307414e-01 -1.222973077025222510e+00 5.536467496907747365e-02 3.756855913148562376e-01 9.960370303726908681e-01 4.787874765022934187e-01 2.255947807868504462e+00 -1.530772927898022218e+00 -6.754660418780498166e-01 -1.244733896239931470e+00 -1.478496211903127244e-01 -1.424328758885743840e+00 -4.548692482475051313e-01 -7.437003422369821426e-02 1.349955546042206668e-02 -7.209897903196128832e-02 -6.409036673816497220e-01 -2.208702072082792789e+00 6.669826415064170622e-01 5.785694005390970007e-01 7.942848359995715590e-01 -7.830047242404313268e-01 9.456610948711904330e-01 -2.750856192623062357e-01 -8.353236661416549302e-02 5.374780322964450852e-01 2.415688397581240987e-01 -7.340567583614575342e-02 -1.097562935190883326e+00 1.104810686674748910e+00 -1.188499819459510332e-01 7.206485890161647978e-01 -4.065613097001441467e-02 -9.762764321121263078e-02 -3.150467511400115717e-01 -2.324267504179765798e+00 -9.577906756678427058e-01 -3.371067475854917506e-01 9.178896202701104790e-02 3.060083641615352623e-01 -8.866329768213989659e-01 7.670848133703223048e-01 1.604746559762445027e-02 -1.681274680634180285e+00 1.138629029660972902e+00 -1.763812927852367540e+00 5.244582738797197718e-01 -9.742101517355578055e-02 -3.749433829988229050e-01 -9.687254833097275197e-01 -9.010066822194015557e-02 -1.210125347889128067e+00 3.156618795793951215e-01 -1.872024102977314086e-01 -7.180875174667518124e-01 -1.676400410322547163e-01 5.121090206590761529e-01 1.234624549911481628e+00 1.832429605649931181e-01 -8.703893829595121812e-01 5.897434347984450431e-01 1.274661863122241057e+00 6.189243110209826648e-01 6.094825927440135072e-01 1.817615224263308404e-01 -3.618090076120282772e-01 3.084400507036273997e-01 2.287979546731534752e-01 4.133438677492979468e-02 1.235160683966344930e+00 1.037240885746251839e+00 -1.046935200394767618e+00 9.182764164898835624e-01 2.581822869213844518e-01 3.376198230421213753e-02 6.065564657306051766e-01 8.932743327196419614e-01 -4.491752242828415675e-01 -7.160397132926192842e-01 7.919547227831597036e-01 -1.174316180973499657e+00 -6.658220987140731628e-01 1.309921167052630953e+00 -1.266635998390494233e+00 -1.027527523047893743e+00 -9.491149614438945115e-01 9.428215757689044629e-01 -4.143868170404829132e-01 1.946339814103113852e+00 -2.645827238802846981e-01 -9.020189461485879079e-01 -1.155028686679464567e+00 4.414736206448728328e-01 -2.569603869646407968e-01 -8.492605769557246553e-01 -8.870388803215527584e-01 -7.858130805075096426e-01 -1.253984213893847732e+00 4.131982243242170449e-01 3.504108529598542465e-01 9.807850150149155510e-02 -2.395338392039329800e-01 1.218976153969750564e+00 -3.563748496530550480e-01 -5.290153417014953341e-01 8.670908169772829632e-01 -1.678342324399105870e-02 1.800549121442799994e+00 6.625651813879671614e-01 -4.874201504505679128e-01 -5.524547905953238747e-01 1.023740293345865443e-01 1.799487486291727834e+00 6.975558971276176745e-01 6.588965382485956201e-01 -3.355452457497823948e-01 2.565330335988830757e-01 2.959484281119444948e-01 3.260497716668152579e-01 1.147182958923258944e+00 9.029102216052956598e-01 3.080509251381914892e-01 1.581846320474956880e+00 5.463097088415169722e-01 -7.772825245134383776e-01 1.720073862274215992e+00 -5.187538748724581650e-01 1.239228114601852448e+00 4.097016292056012698e-01 -1.321363199304206981e+00 -7.287388496178208441e-02 -1.278684467164338256e+00 -4.877638638878487587e-01 1.944955411094270170e+00 -1.709408468463998187e-01 -6.117664265248851097e-02 -2.415335003719005797e-03 -2.741802811717539701e-01 -1.495416539026765079e+00 1.312834517441307192e+00 -1.225614084869878662e+00 -5.956207939214720470e-01 -9.311603775185149923e-01 4.116014228119296292e-01 9.895306054011084873e-01 2.835748757204592074e+00 3.993801327482475183e-01 -1.705856311203970410e+00 -6.909684163176554872e-01 -1.930030858037437902e+00 1.542235980274221097e-01 -9.214562979501247364e-01 -1.497865491601710231e+00 1.442624650086848259e+00 1.123615166421256140e+00 -1.294862489961245311e+00 -4.891095565267701839e-01 1.114101683284476563e+00 -9.121615980485809905e-01 3.897765259570104002e-01 -8.398376838795293953e-01 -9.833860636229417862e-01 3.111054657253299882e-01 -9.560372437438965365e-01 -4.834535008629994857e-02 5.836797283014665272e-01 1.261415372086389874e+00 1.778240054945607607e-01 2.839065739681779221e-01 -1.175521949002438671e+00 1.273701166866521017e+00 1.806290463353471321e+00 -7.325541977936343985e-01 6.206690422467278645e-02 1.015107440612797118e+00 1.132919900194686358e+00 -8.587138790989244652e-02 9.645033639677899062e-01 -4.084089702252938214e-01 2.553615254301971338e-01 1.797574617556967125e+00 7.890200430870036863e-01 1.980126881412772044e-01 6.108610515170764810e-01 -4.930443650863369220e-01 7.862060508963908401e-02 5.097716556412763139e-02 4.652577956613242471e-01 4.861146312622360299e-01 1.150607661164352756e-03 4.738198214951049314e-01 -1.444289817772524076e+00 -5.131273650432119915e-01 -8.450053159269971248e-01 1.357129340711366872e-01 -2.406808944484744472e+00 9.224803662144245298e-01 -1.229259689377873555e+00 4.139493102991230189e-01 6.960330486735668565e-01 -1.329681543916022279e-01 5.554348224841201276e-01 2.382654104163357475e-02 -1.834425923203996334e+00 2.832955575406631565e-01 9.045608377466348715e-01 -9.746591943035046723e-01 -9.541078465098556949e-02 -7.103579563588255930e-01 -6.079780915059321833e-01 -1.199608394657051491e+00 -6.499063380579356286e-01 3.395908308628099639e-03 6.254895137738851751e-01 5.985578130328503832e-01 -4.388446324010017441e-01 -3.059342203487723788e-01 8.946594827120671889e-01 -2.022960674812772197e+00 3.897813977962724663e-01 -1.046301789938458154e-01 -1.079571118885714193e-01 -9.560737571224829298e-03 -1.580886994767209397e-01 1.563585047626725177e-01 -1.762861973098406976e+00 1.622330659687511167e-02 9.374456800470744033e-01 5.170773458701339864e-01 -9.522012216820960884e-01 1.663691386087571000e-01 -1.238994799901689481e+00 -1.207346789954360844e+00 5.623532510153124164e-01 8.975493427328677665e-02 9.719578306807863388e-01 1.300868226168466535e+00 4.083817775534567263e-01 1.885766631874993493e+00 1.344134708348025731e+00 -8.383108318827624528e-01 1.423241295596873179e+00 9.234635955226317972e-01 -5.529793093042909558e-01 -1.615577423275591951e+00 8.141080413212679057e-01 -1.097267157680839739e-01 -1.706695375391024339e+00 3.617985299866623844e-02 -7.770731300353552751e-01 4.143649212873007359e-01 2.916932575761536639e-01 4.189147512251497063e-01 -2.426568616146114632e+00 8.985706000856663600e-01 6.549341058643934899e-01 -1.011775993501638160e+00 1.593841590394511343e+00 -1.562045715957006697e-01 2.391775893251203156e-01 2.759638125743597570e-01 -1.227780456289495392e+00 -4.800693968383294985e-01 1.254136881697404560e+00 6.391397785160348732e-01 -3.773695526839356829e-01 5.535219785300387052e-01 -9.674575931718674138e-01 -3.269770570755432815e-02 -2.022086305817765162e+00 -3.562772786076672249e-01 -5.206438781672265148e-02 -1.255125916271692121e+00 -8.916333815665775098e-02 -4.414825819346895712e-03 -7.509406959219750988e-01 7.322577331912794030e-01 7.651362155022548572e-01 -1.067163703831915500e+00 -1.294301353023932677e+00 2.137267108768310386e-01 1.907569273683132338e-01 2.486271951750183007e+00 1.850138653686581369e+00 -6.590566870373556485e-01 6.781320211988690616e-01 3.942804727882806004e-01 6.364038013856708753e-01 2.361776951848999939e+00 -5.211076141682461360e-01 2.808631066465752668e-02 -1.185163300903086636e+00 -7.326358646531745400e-01 1.577556978593041837e-01 -2.671311363280823858e+00 1.464376489385107893e+00 -5.675369016780702075e-02 1.836046182688370054e-01 3.816298799849485723e-01 -1.086987941416673875e+00 1.654131159650516214e-01 6.698049221023922861e-01 -1.504761457615511056e+00 1.072728337621296157e+00 1.181409177405744915e+00 -7.044969210824941763e-01 -8.233063209761013468e-01 1.800991087469435148e-01 -1.451858783899088179e+00 1.500046289465457816e+00 4.787557016305453716e-01 1.040784982241577561e+00 4.817798490783471443e-01 1.139335802887747828e+00 1.686509267263210710e+00 -8.751224981871275066e-01 4.114542668322361263e-01 -1.689876651429889909e-01 -6.266906709139640208e-01 -1.611791653879182329e+00 -3.197984057879955100e-01 -1.226733093430431021e+00 1.383834437575359066e+00 2.432657826782808341e-01 1.630444084925320725e-01 1.461927188897482466e-01 1.176589481171570917e+00 -1.159553867935586569e+00 -1.297493251084467503e-01 -7.584459136075542007e-01 -1.458835798772399051e-01 -1.164077217905072903e+00 -1.661751747575682225e+00 7.264407580660017238e-01 -1.352979298721560752e+00 -1.016884963926673935e+00 3.796266542411312894e-01 -9.708438641272169045e-01 -8.369152336640804934e-01 -1.521234852613645439e+00 -1.657525104198142696e+00 1.250690861525833308e-01 1.434326145480613102e+00 -8.559875861115925910e-02 8.411905355165280596e-02 5.571300538128409058e-02 -1.112351891780446023e+00 -7.009756511753952868e-01 7.210833003811768505e-01 7.565206963685883190e-01 -1.344850189813494579e+00 -1.308386274869485666e+00 -4.199394999862286482e-01 8.941972549063514908e-01 -6.633266023372657028e-01 -1.294638928760774910e+00 -7.335694609283046619e-01 6.998873248345515163e-01 1.616937290487446388e+00 -1.979492104139792596e+00 -2.197861936522048643e-01 3.647026828009765076e-01 -8.959712342699268639e-01 -2.039124431538963111e-01 7.947337632675136598e-01 5.339578798481662281e-01 1.383380331253989959e-01 -2.658584455974661309e-01 -3.471587379473570767e-01 1.233095287806758450e-01 -9.297900114218600187e-01 -4.530243862855074660e-02 -1.968125570037586869e-01 8.798927419017862350e-01 5.897991891443952195e-01 1.383337465347167228e-01 -5.841289765231266751e-01 -3.023791367308428790e-01 1.952172774215410467e+00 1.487360042284319173e+00 1.311293020529758380e+00 3.768831285067877346e-01 -7.477376781817218765e-01 -7.508163980864103193e-01 1.276333904987173362e+00 -1.144775387782180909e-01 -4.607618047896760438e-01 8.789891449836186033e-02 1.098235676827181040e+00 -3.090798530723738446e-01 1.663493877118778164e+00 -1.180222642003251332e+00 6.502879867086982513e-01 -8.963781431466268934e-01 -1.087437476324095043e+00 2.174384554702785965e-01 -9.710263816638894374e-01 -1.049775956556208388e-02 -1.045050256155870994e+00 1.750755631073918350e-01 8.842256680278061109e-01 5.059310852869358666e-01 1.724837072563575602e-01 -1.198055778332755006e+00 1.899907850345693205e+00 -2.581228907126105754e-01 1.782615299707861034e+00 5.534948414478805256e-01 2.073657002455637777e+00 1.016247115240976440e+00 -8.451237944796137214e-01 -5.488287901874856489e-01 -5.125340127414272917e-01 3.710498580923899947e+00 -1.376832434762495172e+00 -3.190624272924104665e-01 8.655047661519301716e-01 3.412446396207156063e-01 -2.406827595688128874e+00 8.727695936548082734e-02 1.174787620307199631e+00 1.605111223883657123e+00 3.230893922621097536e-02 1.612727591878629463e+00 -1.010778364459309797e+00 -4.894924586791463694e-01 6.389862525422067563e-01 1.465661724649166109e+00 -1.007560896529615446e+00 5.209126934456812658e-02 1.294049473029000419e+00 1.472129961692353994e+00 3.252273409461461373e-01 1.230981333042153736e+00 -1.034311687210953457e+00 -2.424673053770646236e-01 2.242346760499697722e-01 6.676084313229677658e-01 -6.422286559434197128e-01 4.963247475479729554e-01 4.925944574697013745e-01 6.437405853923049426e-01 -1.760406738092969992e+00 1.275976699407876724e+00 -2.884075357771668235e-01 8.378405540396148821e-01 -7.446763358569158386e-01 1.288378505527598916e+00 3.196454691492568223e+00 2.752464745946799352e-01 -5.558415989937477431e-01 -2.959383502459657089e-01 -1.032048559566672408e+00 2.086719125555417109e-01 -6.296323025928319828e-01 -5.490363453266148275e-01 7.403876076379746207e-01 7.953785596310781747e-01 -9.945455012583683807e-01 7.084140492869983596e-01 -6.097306441023692125e-01 -7.486397332141180305e-01 -5.698190640073327318e-01 -1.936024539603601768e+00 8.566801917942774569e-01 3.864175522426638310e-01 -1.168481912042705462e+00 9.669416835845791036e-01 -1.125748239599627665e+00 1.865309340154532314e-01 -4.304148463832997429e-01 -2.249457580189496708e-01 -1.390094530399852868e+00 -1.274374419509381573e+00 5.265796456480916765e-01 -1.575874911278628110e+00 -1.629906823929572757e-01 -1.465362252305882906e+00 8.441345106572976098e-01 -6.001611908243200677e-01 1.098501029159451026e+00 6.173919892438879398e-01 -1.321680648821828008e+00 -5.200985769540387160e-01 -1.314804710032737578e-01 -5.593051165148583692e-01 -3.530922142575096956e-01 -8.636496482883738723e-01 4.505673264464253869e-01 -3.587162123988612561e-01 4.904878534439838234e-01 6.319033774856721575e-01 -5.822934210425256829e-01 4.373280408534225838e-01 -1.590499716459635948e+00 5.244336194123760259e-02 2.787716814423381595e-01 -2.224459147437341244e-01 -9.630577913968006998e-01 7.402035413464802538e-01 2.018266158445918279e-01 -8.456666405082847726e-01 4.346450976632288028e-03 2.658515724234097877e-01 5.342782160869621183e-02 6.341577132174028852e-01 -2.844041495248357254e-01 1.088380778609034261e+00 -5.955122731599230557e-01 -9.689868960133146691e-01 1.443330672257951974e+00 -2.065790147360893059e+00 -1.408775934060469415e-01 1.452595017787012832e+00 -1.195470199234012348e-01 -9.499378729993805948e-01 -9.775445309172530184e-01 -4.026620270411307434e-01 1.250116764703163907e+00 1.138910786174236467e+00 6.216165698954212449e-01 -6.853993337334822744e-01 3.853110079950178846e-01 -1.266904515704792844e-01 2.516659997097925872e-01 7.576735506039568024e-01 -5.086904682887279927e-01 -4.167892750236907307e-01 -6.934344413263309193e-01 6.743238461932610228e-01 1.414574063320221953e+00 -9.008855505661216290e-01 3.557524645154561127e-01 -8.072542936052036211e-01 -4.878358212252204701e-02 -6.483254188413023478e-01 -1.790928589292243023e-01 9.622460705538365966e-01 5.200478869545158700e-01 1.621632946266057460e-02 1.120061713740286152e-01 -6.850590688574876852e-01 -1.226244510143575245e-01 -1.372734615795807800e+00 -2.752813576866564027e-01 -1.367918558180080346e+00 -4.248462302843165062e-01 -6.690668352233152261e-01 -2.962724621413868054e-01 1.379825151593743193e+00 -4.001157112572972796e-01 -9.462891036858842586e-01 1.984207935343754725e+00 -1.629154091970415885e-01 7.432862156651633967e-01 6.939075870869951812e-01 -1.599879572561492713e+00 -9.699527122181063055e-01 -9.760942879360866298e-02 5.464528129810202195e-01 -1.384677888264411960e+00 -8.198870834664342229e-04 4.079402475069371925e-01 8.778481077207851424e-01 7.156230017451484793e-01 -1.257915550998938592e+00 7.068821892945718055e-01 -7.179158684977869631e-02 -1.394514013224114723e+00 3.718186727111502665e-01 6.986244685791526132e-01 -6.010436312724695140e-01 2.585157481181981076e-01 9.191634779902565500e-01 -6.432768705418361321e-01 8.887379082075161918e-01 -8.408459627995608365e-02 1.032075615504468580e+00 3.068334094116965449e+00 6.315510224029315944e-01 -1.242441543795171077e-01 -2.720333872084911286e-01 2.549410914204842449e+00 1.480937663741096685e-02 1.106523459271772536e+00 -2.251950540796927580e-01 -1.398748703653883041e+00 -1.363004029904888448e-01 -9.763260916936140621e-01 1.473652235472109107e+00 -1.499154602566344030e+00 -1.822899631438465173e-01 1.457570166044454218e+00 -9.654582203378553329e-01 4.376342749295611401e-01 -9.705931393079303415e-02 7.398725614650777382e-01 7.260620719374505372e-01 -2.013059542409153302e+00 2.280790067658109987e-01 -6.166406946238871534e-01 3.931687403336949771e-01 -1.634198278867023957e-01 -9.942908656950956159e-01 6.946971525083314170e-01 -1.466859741164945108e+00 -4.802451629309828496e-01 5.014230556752988788e-01 2.345333733064200177e-01 -2.011834568747561391e+00 1.149907678636297170e+00 1.057563320702009868e+00 -4.219810553748700177e-01 -7.002230791966432832e-01 -2.404532070958522449e-01 -1.098452888101831837e+00 3.020142712078118241e-01 7.494550895236604671e-01 -6.674492103903175710e-01 -5.682527034482782735e-01 -3.355090477355575640e-01 4.526935489814212787e-01 9.036711856239834084e-01 -1.114112573511890192e+00 -6.785721508318538486e-01 -6.724509408387023546e-02 1.261719375033076185e+00 -1.828668317691880263e-01 7.551685135738537280e-01 -2.735955419900174546e-01 5.592941360765738557e-01 -4.809267706800046116e-01 -1.033464804772400214e+00 5.289489825149017166e-02 -8.162689345914893035e-01 -2.771321241056077245e+00 3.333087366550973370e-03 2.362931787535572647e-01 1.155267478479166110e+00 6.927549056130571925e-01 1.105969168543967873e+00 -4.562822700695478573e-01 4.521690950891844585e-01 -4.045727866996824407e-01 -1.057615294823016416e+00 7.597434381480488996e-01 -9.777153138991450110e-01 6.261065316502020250e-01 -2.165649414427455177e-01 -1.038234805693310614e+00 1.474800313404678598e-01 -7.406995790743220454e-01 4.388790478236008208e-01 1.786202817037376933e+00 1.219895439537308501e+00 6.599752659615022443e-01 4.079183494916053809e-01 -1.554906805229245403e+00 2.888245852001269931e+00 -1.480569781926992512e-01 1.174905768120387606e+00 -7.732246562813587243e-01 -3.507834073537784980e-01 -1.898388700240071891e+00 -1.234575611935118250e-01 4.781523866122446842e-01 -4.068604204157241222e-01 -1.296361322211339318e-01 -9.042014782532324935e-01 4.940042206121417201e-01 -4.549694831457792854e-01 -1.302149821047491107e+00 3.847704336234140099e-01 9.178217115058237563e-02 -5.804213224011227634e-01 4.803582635364160303e-01 -2.632392488997413738e-01 8.356421942997946384e-02 2.051229552042831639e+00 7.230892384704609155e-01 -7.877101394600437290e-02 9.098496909999979898e-02 -9.346474804686930038e-02 7.443820895841292140e-01 4.381922382334310639e-01 -1.426609556784097066e+00 -2.427693862900330846e+00 -1.205858652504548267e+00 -3.557803132341146868e-01 1.507032103428908254e+00 7.392520022731393636e-01 4.716226485577674765e-01 -4.506067592273830802e-01 1.768310691113236799e-02 -2.273340146927711192e-01 4.515131342841770951e-02 -8.250717079437471790e-01 -3.011359943425956587e+00 2.283872870076012251e+00 1.043647311108566234e+00 -1.155110327553166893e+00 -4.620529689737882806e-01 4.225345252509696281e-02 6.570652258006210999e-01 6.100506560020840796e-01 -8.790696357479177436e-01 3.776001611996796514e-01 3.096120296569714395e-02 -2.116473732253086604e-01 2.667160344217822665e+00 -1.207531458063340057e+00 -1.476319063327136805e+00 1.524759846519772033e-01 -1.596711694853211849e+00 1.813135244434088023e+00 1.307210385838893929e+00 1.507139315905008381e-01 4.241374980002111661e-01 -1.053246249179137006e+00 3.957972502195665487e-02 -3.907642664677456468e-01 -3.368199648920471856e-01 -7.242029907212885753e-01 1.374058435233792785e+00 -4.224003809668798737e-01 1.675297248278081019e+00 8.415446535005466355e-01 2.135029552985812096e+00 -2.826151280725450188e-01 -1.064820822315351689e+00 2.241017784116421385e-01 -2.210831270305996021e+00 3.592382128217881665e-02 -1.143898274126219583e+00 2.363417826106234632e+00 5.220673217774499664e-01 -1.351238333418433912e+00 -1.302222314848302975e+00 -7.601131016595523704e-01 1.337930859744576040e+00 -4.634103723008710096e-01 -6.148330430294128846e-01 2.184350409270098547e-01 -1.883461894398356540e+00 7.151377729084980039e-01 -2.049099651500316810e+00 7.343413753101040164e-01 8.676773028191558934e-01 -8.765665376952880283e-01 6.355555580557983308e-01 1.172217947422208528e+00 -6.550289074539678014e-01 9.548336610517472733e-01 -2.947445029511188141e-01 -4.103155508833783993e-01 -1.677683315288128085e+00 -8.795844180317775179e-03 -1.008815186064444980e+00 -1.640136799739415618e+00 8.616741793637995193e-04 2.058316715167223809e-01 -9.338642891980675209e-01 -1.303869257537482174e+00 -1.441747000078636320e+00 -1.057048885227271223e-01 -1.620238119226373952e+00 5.835376658267033001e-01 1.437382120625672277e+00 -1.305402144709765511e-01 -1.708886058968172250e+00 7.648556925130498563e-01 1.251085156899968964e-01 -5.401405037003870202e-01 -1.682743534735657409e+00 1.095357216233497910e+00 -6.588504225569849493e-02 4.563497104190969988e-01 6.700382728862738224e-01 1.478296642738658795e+00 9.313267538249728750e-01 -9.345884392935902563e-01 9.502628767370331353e-01 -1.718559954662058353e-01 1.163075828944650336e+00 3.721714018307623051e-01 1.636980137917430911e+00 -5.858074341418614273e-01 1.451614860161054343e+00 8.683607698210794590e-01 -1.673105827033722681e+00 5.574599595959239817e-01 -1.297920168449891998e+00 -1.033404748096413472e+00 -4.023363025502619261e-01 1.519812479374150538e+00 -4.856394850435203914e-01 -1.354837437469286865e+00 9.095970747461197548e-02 2.129967834632404244e+00 1.304689556699843711e-01 -1.564354481527189256e+00 -1.007322292401141434e-01 -4.275391560355316645e-01 -1.401079146087665372e-01 2.744766593722798298e-01 1.671478141017770369e+00 7.099889735615938502e-01 -8.555233884605648598e-01 -1.321717078452101068e+00 -2.175409302128450961e-01 -4.917335871308991524e-01 3.336940090633220279e+00 -1.041984182457119656e+00 -7.112864540497426669e-01 1.409555154642269659e-01 -1.196278727019914445e+00 1.634755440228788270e+00 -1.783022822286165279e-02 1.125797226500500764e-01 -1.587862130142383199e+00 1.196868430885065449e+00 -3.550843597019645581e-01 -2.821150284432821786e-01 -5.521969727801945282e-01 8.454609507473119789e-01 -8.311083299877792818e-01 -8.354612455798315906e-01 -4.506858580057657160e-01 1.241096053077501982e-01 -7.303406643253099739e-01 -7.827060620759883347e-02 1.440385637560926968e+00 -8.948480486016004987e-01 -3.576315767890154707e-01 8.017279141975647283e-01 7.218165076202884833e-01 1.914596391157206701e-01 2.769316866664940369e-01 1.538040609527971947e+00 4.068166851262767780e-01 8.111415007502712493e-01 -1.471111038152219885e+00 3.901671902393440972e-01 3.120732675702421743e-01 2.766027715473483584e-01 2.347568350599837927e+00 9.033418814954289333e-01 -1.094915221939576910e-01 -4.980826041082740407e-01 -4.641776056489596014e-01 -1.645503183326910923e+00 -1.464787004027365169e+00 9.745512896725803120e-01 -2.591175250898179461e-01 1.072252774754146321e-01 4.979299943162381892e-01 1.425486122445983828e+00 8.181637083488944029e-01 -6.096540131110901317e-01 1.629396323320115414e+00 -8.134241883224845315e-01 5.153502804761193046e-01 -6.816908065486938506e-01 -9.816569080594222951e-01 7.980457853960992720e-01 -3.982212045480819362e-02 -1.140219813879253197e+00 3.209833458610980572e-01 1.636707613286908947e+00 -1.189157723225653829e+00 -4.980684533841072022e-03 1.813214862267362282e+00 1.252340893158925050e+00 -5.179193748847279455e-01 -5.157401186524088743e-01 -1.995011320062668389e-02 -1.563720547941418015e+00 -7.574350054723858472e-01 -2.102967399753833400e-01 1.840102550450670504e+00 -2.620106935329189035e+00 -9.831965497663444076e-01 3.743775612209955805e-01 -6.038758242254225195e-01 -1.696028439189208870e+00 2.061380288810732084e-02 1.203082319485586221e-01 -2.374442469539175704e+00 -6.625167602808994527e-01 2.421026438005077688e-03 -3.877467712220916130e-01 -7.451890416761955960e-01 -1.362747824123257678e-01 8.029652901308691193e-02 -1.449423898735502814e+00 -1.157819964897182974e+00 9.482342852910086162e-02 8.761944757782149651e-01 -8.423651210290510338e-01 1.063011334750885384e+00 4.585306432773216673e-02 -2.240536325405969365e+00 7.030313859260215459e-01 -3.585306439534531875e-01 -1.496278539484680703e+00 9.765147464249127607e-01 -1.399415273597810205e-01 -1.078295314510937075e+00 -6.754389402554301647e-01 -7.401777851798934105e-01 4.456503764883685270e-01 -1.074104192109606587e-01 -2.613957734832796365e-01 -1.276042601353857497e+00 -3.491560780052128665e-01 1.010012802110442420e+00 -1.283147680642367394e+00 6.244079477153230417e-01 -1.532448992104623819e+00 -3.704925544017965700e-01 -1.396110406767918199e+00 -5.990835597066950236e-01 2.395149984414679967e+00 1.697651662726678445e+00 7.889989631455255337e-01 -4.922813639059325092e-02 -6.204212637275504649e-01 1.141353668388348730e+00 1.651276458988995666e+00 5.088781598337952516e-01 -1.066922289953381314e-01 -2.379246271475698171e-01 -1.462308783181320015e-01 -4.215364557534639900e-01 -2.135626414984464205e-01 -6.169858456679360170e-01 -8.692941351996984201e-02 -8.964711057263273497e-02 9.654286257811294236e-01 7.108904571704581787e-01 8.770413302401326439e-01 2.590276699571572028e+00 2.029842723274754013e-01 5.347723402151418615e-01 3.545451918566885907e-01 -2.345475747357028129e-01 3.102135293393403770e-01 -7.196880867003674354e-02 1.178267425841654781e+00 1.879087603207691415e-01 -1.137888269779378403e+00 -8.808178374008386324e-01 2.095722381272530355e-01 1.614362323899061757e-01 -8.983724359352349698e-01 4.563984229321533803e-01 -1.254810592963944149e+00 1.462048509658110840e+00 2.439801281542362810e-01 -6.271411213579171084e-01 -1.396334051584713576e+00 -3.541510413434231785e-01 6.187247174575961628e-01 6.298820243211760150e-01 -5.034080970095751173e-01 -2.066142689178025460e+00 1.617946608223564509e+00 -1.350751643330068363e+00 -7.029075664549525593e-01 -7.088206928571831877e-01 1.531743267458245628e+00 4.652181197145909275e-01 -1.280221381418730764e-01 -2.251002340027974669e-01 2.910640306060000571e-01 -5.088998798215071950e-01 1.623142936819842896e+00 -1.209649672116142050e+00 9.159652387855089783e-02 -7.093493585105081767e-01 -8.487008445048749294e-01 -9.147928765756193625e-01 -3.388047176347208644e-01 -1.029631809805556353e+00 -4.459859154862086950e-01 1.050927868803078535e+00 1.777644951626614178e+00 1.252606851713136127e-01 -1.742481792367993679e-02 2.634935275754654027e-01 1.023805215090314302e+00 4.312716289114506552e-01 -1.175838273031301201e-01 4.245209513256537059e-01 -1.899674030506432132e+00 -8.405111671480222646e-02 -1.086283508005598142e+00 -9.060605857885918324e-01 2.968815250554088792e-01 -8.264690270355588009e-01 -1.194463025859674676e+00 1.496835561968867356e+00 4.626493335509666571e-01 1.511924208216615106e+00 -1.778982394609916806e+00 3.286108243275831509e-01 8.051127257242808311e-01 3.355779904071988229e-01 -3.475559600164845886e-01 -6.100592357716649872e-01 8.558435634439680584e-01 1.629962895884984109e+00 1.758245659114139547e+00 -1.151200633534457951e-01 -7.551958311932283063e-03 -1.477502246807934350e-01 -6.925389131585281133e-01 5.356179333993555947e-01 9.438802165581718084e-02 1.641655189864167363e-01 -6.833331951970993412e-01 1.459647926173911037e+00 -7.175887982065101145e-01 8.130813378647843148e-01 -3.799650346193616524e-01 3.671526738640464305e-01 -5.032509073664286348e-01 5.108687920260819304e-01 3.356700970836675735e-01 1.598200227725652844e+00 7.747136595770068856e-01 4.917500831161108477e-01 -1.170945356257802494e+00 -3.095423223701903037e-01 7.831431645576333866e-02 2.496725996012790549e+00 4.383950508699467896e-01 1.381551904596950431e+00 1.047961464054213976e-01 -1.296527211832814830e+00 6.598737576002154936e-01 6.880177622338220500e-01 5.941850572754077131e-01 -2.386669565709730600e-01 2.330437690748649260e+00 2.298037424914718407e-01 -3.540874174897576943e-01 3.268736219052210124e-01 -5.968892047111155896e-02 -3.431202802785943695e-01 6.275936718834228545e-01 4.131883708115921539e-02 -1.279546170839668484e+00 -1.520290871936837540e+00 -1.098828006618872921e+00 3.196117474566474992e-01 -1.706059127472209447e+00 -1.196549235252271748e+00 -1.886458009039093109e-01 5.722255274523206647e-02 -1.396857723078428259e+00 9.393219457064763134e-01 -7.570158643263386056e-01 -2.785388316333202163e-01 -1.507535868014233671e+00 1.226583997247088442e+00 -1.656848094936736349e+00 -4.512141432849481881e-01 -1.191743819989477648e+00 -1.498754670944311140e+00 -2.047540387437180254e+00 1.123012974964795671e-02 1.503820885302042054e+00 -6.391437442273018021e-01 -9.091662159421359801e-01 9.918314339989489636e-02 -1.481929548168740673e+00 8.258763267226374438e-01 7.752771803807129158e-01 1.355641106742656865e-01 1.426970728927173138e+00 5.676372095294273112e-01 1.084698497711089615e+00 5.791421834727178419e-01 -8.474480343442520880e-01 -2.855996158981468191e+00 -1.363575641954559936e+00 4.152148884675195828e-01 -6.740360463372867261e-02 7.536112137657631216e-01 -1.507266652544443919e-01 -1.086286977462423531e+00 -2.072395603445496448e+00 4.919996583167647319e-01 -1.052407445590203494e+00 7.694199113072039964e-01 1.435332870903081037e+00 1.386659684254077651e-01 -5.553513411251795144e-03 -1.013080242493524130e+00 7.776382009782617510e-01 4.255099467999298724e-01 -2.859269152892908103e-02 8.832206048285421440e-01 4.152162289563185449e-01 2.590098471034509298e-01 -1.584989616787609634e+00 -1.489876618327638236e-01 8.415096910507857686e-01 -1.076119254314554574e+00 -3.803511279946745760e-01 -1.790666658426139035e+00 -6.633541915033970282e-01 7.519724461999511833e-01 1.570814679195772001e+00 9.520444301600541337e-01 -3.261637123544612327e-01 2.901738397861624019e-01 -9.861128764755748566e-02 -5.374984417087144140e-01 1.591678056869724633e+00 6.164780279484249892e-01 2.000073786704792966e-01 -3.773423986027457100e-01 1.391384962170804318e+00 -5.896272612861300777e-01 -5.826947413307744655e-02 -8.376377261092037008e-02 -8.624097112642175045e-01 -2.063441147147075050e+00 -8.910502185140906084e-02 2.011361351691971944e+00 1.730031061451574148e+00 3.946059721006740517e-01 1.103119675539757871e+00 8.359613873367666148e-01 3.001411279638181551e+00 -1.076079919318965850e+00 -5.791396063913505365e-01 7.447149476194692141e-01 6.739888026128354470e-01 4.050118022322836686e-01 -9.245424474339962451e-02 7.097722387648053299e-01 6.047549939094176707e-01 -8.672748051465982710e-01 -1.064604410198648710e+00 6.603061551003156504e-01 8.265795796438840659e-01 -5.706016452352914436e-01 -4.835239183907687893e-02 1.293893810096804264e+00 -8.974195082501844611e-01 -4.628142397241721273e-01 2.455319627282515349e-01 -1.018435109921149717e+00 -8.393736847523494693e-02 -4.796457226680845287e-01 -8.760403741596795024e-01 -9.896723358423308026e-02 1.757879515133056625e+00 -3.552262349674108477e-01 1.243737692141670126e-01 8.292496742736747972e-01 -2.495609057182625323e-01 -1.786864928573594025e+00 -1.245859829991658452e-01 2.731897704767650481e+00 3.266927093962341822e-01 -4.417546507278231616e-01 3.888201713507515866e-01 3.369617790915633848e-01 2.085134352496694987e+00 6.749446938849466004e-01 -1.124108985007043593e+00 4.801886985055706658e-01 -6.469015318509474533e-01 1.715134508250286682e+00 -1.862958936783771335e+00 1.349567519619423832e-02 -3.869375801185195862e-01 1.635434787598924467e-01 -5.409178551022670867e-01 1.370105622298680714e-01 -1.542786232596506713e+00 -2.579639315533276411e-01 -5.066797106488047930e-01 1.316127177620244115e+00 1.129927495133722926e-01 2.684703214987803399e+00 1.529167956806414930e+00 -2.013536694542732153e-01 7.611574804137148931e-01 2.732952413412839676e-01 -1.492567805923393998e+00 4.334977173418612106e-01 -5.682869778874873878e-01 3.044237777079200402e+00 -7.622362999725401135e-03 5.498175604467058220e-01 -5.837423998581381390e-01 -2.081440217246864677e+00 -3.238167091766357419e-01 2.023605992436000589e-01 1.508703051894977776e+00 -9.762101931787381393e-01 -5.793085746603013897e-01 3.507362601021976056e-01 1.489346033864896945e+00 -1.669254943627704046e-01 -2.418177429620016028e+00 -3.148750724212607266e-01 4.068119808226977607e-01 -4.845778385625253981e-01 1.086632743558283876e+00 -5.888404275441199154e-01 6.959884508347407017e-01 -1.329190390026978585e+00 1.499384125712873050e+00 -1.286402715779750849e+00 9.603499012753334840e-01 -3.737118479887568262e-02 -7.006867645629890617e-01 -6.765240992684995458e-01 6.888974373894886372e-02 -5.764663118164904398e-01 -7.967716669862731083e-01 4.650403491190188698e-01 4.312246130122757148e-01 -2.134607620322583610e-01 -1.256127130678954984e+00 -3.477298529430614682e-01 -9.939901292658832599e-01 2.345282958284364005e-01 2.108231889261633185e+00 1.255974906803723146e+00 3.944665747305413639e-01 7.672868841471479628e-01 -1.514863100516442129e+00 -1.595305677165376537e-02 -2.405181131480763346e-01 8.814723259022926027e-02 8.395900871646169161e-01 6.286032534356044144e-01 6.011386675702741211e-01 -1.281617884586050637e+00 1.916429963551760762e+00 5.914250328747120422e-01 5.792431354982577885e-01 4.434903333651860624e-01 9.377000731832902947e-01 -1.127058017771405685e-01 4.192605459703510791e-03 -8.245349616713915086e-01 4.104853840153313560e-01 1.793447137623711329e+00 2.471341217895370868e+00 -2.394758688432363780e-01 -1.313176890016862775e+00 -2.179954422640854039e-01 -1.071607137209348526e+00 1.615319056989631963e-01 -5.109522629026678198e-01 8.115896461864093858e-01 6.802588161990217319e-01 -9.286562853050728261e-01 -7.927985222963135348e-01 1.219852079628668928e+00 -1.455091987899133521e+00 -4.549947423666391710e-01 -9.502689927771899026e-01 9.338453702733302553e-01 1.559756735433718289e-01 -4.536235701434717105e-01 -2.776757403211402991e-02 -1.565297133002349295e+00 -3.788770023323321801e-01 -2.324088717076939342e-02 -1.194862900354537461e+00 -1.985822420637982866e+00 -3.701795661180263819e-01 4.581669114167536416e-01 5.351779741062215878e-01 7.999959511574393153e-03 -5.300649626027547495e-02 -3.412248267724559136e-01 -1.940415719025620378e+00 -1.306514465863073404e+00 1.580584574088492067e+00 -1.460851661782807565e+00 -5.980192902507206476e-01 -1.075434986560136696e+00 1.049770539659004465e+00 8.907878997499411033e-01 -1.199497991254628415e+00 1.211531141904658826e+00 9.408261686389380873e-01 2.536882738099502377e-01 1.577290595752933733e+00 1.246682379398071694e+00 5.642757519608647687e-01 -1.076176167425689112e+00 -2.421395613090766119e+00 -2.217910366449501236e+00 -3.769729136387139357e-01 7.237011878693860867e-01 -1.285832753346078938e+00 2.479247528326346206e+00 2.043727589794783472e-01 6.986243803088346693e-01 5.925672607847223272e-01 6.658096399024036049e-01 2.758352419948809087e-01 -1.341592503083796517e+00 2.553356995243480476e+00 -2.149943224876688791e-02 1.037561859552670107e+00 -1.215741249260600565e+00 -7.541626920831143721e-01 7.103906254935418163e-01 -8.324016826650680878e-01 3.596142694472425072e-01 1.282974590031383588e+00 6.167487632335720837e-01 -4.810970025549999307e-01 6.868683005490736626e-01 2.992066726954368261e-01 4.249603962826311032e-01 -4.722084725920658310e-01 6.500865083727113136e-01 -2.354025748772471671e-01 -5.007911725782129148e-02 8.908092062074650652e-01 -1.209860039832863832e+00 -2.110287437437351699e+00 4.469795378755346826e-01 -7.679602971005626832e-01 3.526645551512413435e-01 -5.768445734551671533e-01 3.389565937529750994e-01 -1.787129112368012473e-01 -2.424977994195143816e-01 1.184495148528874164e+00 1.006527983276989113e+00 -4.155797036172485109e-02 -5.852780498786827046e-01 -1.557177448999548020e+00 -5.620471059328342456e-01 1.007336304435690055e-01 1.490492634801972860e-01 -2.643560467037432971e-01 -3.463186480785252486e-01 1.064127807286647798e+00 1.749446108069610428e+00 -7.729531176974647755e-01 -1.435179269047513584e+00 -1.429461281892535629e+00 -1.304822648257592498e-02 -4.579803443977182309e-01 -1.213420153943640001e+00 1.679432429405131266e+00 -3.224190109152229589e-01 1.093519522500847385e+00 -7.595577400383334010e-02 -2.156306677179110898e-01 9.745268206169160896e-01 4.553618568599214211e-01 1.380456639395724050e+00 4.525732587034898002e-01 -1.192435827442128726e+00 -1.282471576124768253e+00 1.004596243112998444e+00 -1.767394643886437855e+00 -1.213503489338635610e+00 -2.115175766527500834e+00 -7.650261476597947086e-01 -5.297502031502936415e-01 6.797268435262114883e-01 -6.916426239254520603e-01 -1.107450309225707086e+00 1.231515694272372174e+00 2.196390308251525147e-01 1.352848860872166492e+00 2.145418322812318035e+00 -4.930771803640889850e-01 1.882526324828066311e-01 -4.268232770096779261e-01 1.074156744011398601e+00 -1.853198054384683491e-01 1.661153473122503887e-01 3.283515817638408829e-01 1.468774743026737051e+00 4.043712923432350448e-01 -1.267552263923633404e+00 9.975833912263407099e-02 2.303634199806677552e-01 -1.529269310890415956e-01 4.251288538974328790e-01 7.781967705122089241e-01 -4.648953099844567172e-01 5.729979862531420221e-01 -6.813210847365526179e-01 -9.094106680506752749e-01 8.360846725203561203e-01 5.779831570877113078e-01 1.256762002295446212e+00 1.806818742609618555e-01 -7.086564615825667879e-01 -1.580458096258119616e+00 3.297583570746451254e-01 -9.721831495168266057e-01 1.661697681331972376e+00 7.367011217482534180e-01 2.396857393484246757e+00 1.163530569560897732e+00 2.334192181097375918e-01 -1.142196985823344724e+00 2.845860116853913824e-01 3.417836356532792941e-01 -5.059843509128201244e-01 9.685997637714400810e-01 -2.232392848376162586e+00 -9.643714641480953809e-01 -4.476035142724745231e-01 5.548264682618235799e-01 -8.106242004326663642e-01 -2.481235724107662133e-01 2.189717726835618272e+00 1.017909224240434729e-01 -7.218485801493884635e-01 2.053502377130218992e+00 9.524873136339468971e-01 3.952919098902169526e-01 9.714265190448181930e-02 -1.513597284901881279e+00 -3.033254354552262222e-01 5.599605276195740444e-01 5.014402432420734801e-01 -2.241140474266267169e-01 9.521464155782387584e-01 -6.592235285998627736e-01 2.003232625250734866e-01 5.675030595342980266e-01 8.223241044396056854e-02 2.627409846613255051e-01 -2.643810635503698325e+00 1.445197851239684139e+00 -9.134191276390560832e-01 5.636127990589865494e-02 1.696209606511197843e-01 -1.207005640128454127e+00 -6.869049879868509567e-01 -5.258321783559711804e-01 1.207198664708444502e+00 -3.016369075523379073e-01 1.117683233546200805e+00 -6.738938355133618219e-02 -5.640551787511993709e-01 2.349419478164180008e-01 2.873187174734708749e-01 6.551227783536102134e-01 4.056799518025062667e-01 5.761456747081995511e-01 -2.324770438478422352e-01 1.004745840862239392e+00 -8.377487005762614958e-01 -9.601449038243161649e-01 -8.714527421021713016e-02 1.717591461920425111e+00 9.875536215575104748e-01 3.696550667643813681e-01 -9.114191986093789222e-01 6.325578286118979654e-02 6.021789293854263869e-01 1.445927129488996654e-01 -1.765012376965668928e+00 -8.355786508332679885e-01 5.838902362829994086e-01 -1.577894003377027454e+00 7.387690274503582177e-01 5.824836210464882091e-01 7.513191500976619530e-02 -4.502548548416428487e-01 -1.134396158378046637e+00 7.723284071481213431e-01 -6.417797494707240258e-01 5.839756794953826491e-01 -1.442379193493789069e-01 -2.126331834236182772e+00 -4.810796179098142944e-01 9.864735512696389819e-01 -4.402288063087430453e-02 -1.395797772394713698e+00 4.011347785768015206e-01 1.082451382084402211e-02 1.901524230984185326e+00 1.040696815349686055e+00 4.352472277625650809e-01 5.183034185758322865e-01 6.346127955614485616e-01 -9.685674775139720138e-02 6.732578916540958858e-01 1.253172920327714213e+00 -1.023187654552919268e+00 -1.399441140875821832e+00 -1.443423486897153163e+00 -4.341265776179842883e-01 1.867907881681968085e+00 1.844056541165624896e+00 -6.440840745670920464e-01 1.903436737470528273e-01 -1.419540615471338585e+00 1.193487336088725703e+00 5.448957405133514342e-01 3.723539655811011762e-01 3.201680408670683486e-01 -9.695557907570978573e-01 -2.921025302138673396e+00 -2.030138540519559776e+00 -1.497363306439384312e-01 -1.275456663102582100e+00 -4.954752610160766957e-01 -2.213412327856969064e+00 -2.522046625347810878e+00 -1.060722732369695276e+00 9.296872082743772303e-01 1.679253415047011311e+00 2.129603317949683161e-01 -2.886016158570160473e-01 4.450337608684106772e-01 3.882348805028605354e-01 2.827705228086713762e-01 5.799592870938329314e-01 -1.534181697068187633e+00 8.276914916025941427e-01 1.244190898255628008e+00 2.195868891000712364e-01 9.110138775766793429e-02 -7.807703385826124665e-01 -2.334539252617384986e-01 -1.487648881749259987e-02 -1.700861354568736217e-01 -8.091318780883819395e-01 1.405672506214222128e+00 3.346973383593165319e-01 4.529140952710864476e-01 3.731599956199277424e-01 1.082202710124743339e-01 1.617906896844995668e+00 1.947610981731468627e+00 -1.497648329496670483e+00 -7.923185087433123330e-01 6.920118453645567325e-01 1.800786749884125904e+00 -1.321231827275474391e+00 9.867639123915088462e-01 4.871642249830276938e-01 -1.269748042855099124e+00 -2.788208956382646764e-01 -1.240510474965253795e+00 8.649936014903987225e-01 3.531262410102007920e-01 6.412185600063650126e-01 1.541534215778278094e+00 -6.002971737221029364e-02 9.379112569184746562e-01 1.329610430960894485e+00 3.778678272114161518e-01 -1.937953319472384361e+00 2.499538111506401705e+00 -1.925972605065992549e-01 -1.147589222614525006e+00 9.694474590462591468e-02 2.065352325143019918e+00 -1.363397048572400072e+00 4.807145533542130367e-01 -2.126515339385416647e-01 1.465089447659030153e+00 -5.966649730995116085e-01 -3.889656181143272273e-01 -1.948260175377416026e+00 -1.582434101095499202e+00 2.291380082843243529e-02 1.882386656125281776e+00 -2.374241199539186067e-02 1.132983865395192691e+00 1.979132013234911502e+00 -1.028930457629133821e+00 -4.687948312419942254e-01 6.004466160927661722e-01 -7.295388620645526512e-01 -1.595514775229852411e+00 -5.929597675257672895e-01 -2.731361555285217180e-01 -5.327104389012606855e-01 1.769233437299589484e+00 8.486229051526625877e-01 2.664495248897158497e-02 -6.522219907763222857e-02 7.917425475413047975e-01 -1.911281733030597563e-01 -1.532816258590703029e+00 -1.086146479126260722e+00 -1.022948274436474403e+00 -4.756839773664785567e-03 6.863002170801421054e-01 -1.417061887059474889e+00 5.976907322943698642e-01 6.925959528852292379e-01 -4.692385427018068711e-01 -7.058633553764691593e-01 -5.860040924968465959e-01 -1.288814203731793784e+00 -1.163443809862698547e-01 -1.162719818602784061e+00 3.406181167347315797e-01 -2.555836790248873225e-01 -2.975616997043286638e-01 9.513052548271423436e-01 -2.119612783346972673e+00 -9.479818517423929114e-01 6.519390959119950903e-03 -5.110000808423653673e-01 2.166916905650487502e-01 -7.883824928347703542e-01 -7.973830103447046014e-01 6.267756567702423842e-01 -4.916027869329510080e-01 5.134997337047141341e-01 -4.252252372748193121e-01 -4.103971807716174647e-01 2.345745456172223034e-02 -4.106480816644022536e-01 2.975623243883994129e-01 -9.352541237668816620e-01 -4.774752762950893459e-01 1.463310172168504453e+00 1.539628279431412450e+00 -9.051519522798832929e-02 5.367035911503750985e-03 -8.374961129547422445e-01 -5.294672809779210620e-01 -1.267584563592154823e-01 5.825332427812296432e-01 -5.945490457972680831e-01 2.752297935503518755e-01 -6.513030877826651854e-02 1.317596200842748200e+00 3.435887303332507137e-01 -6.377663427755196901e-01 -2.945652481777803477e-01 9.106989477826883395e-01 -8.125441962513354488e-01 -8.667584336010970836e-02 7.440268527811101373e-01 2.043394004822510490e-01 3.752425178840890219e-01 6.987065534014166301e-01 1.128323561497149852e+00 1.550971206418904957e+00 -2.119816344877580583e-01 -7.432764398841659181e-01 1.134397739177381181e+00 -8.632446193845332294e-01 1.334974402840592322e+00 5.613596151654624000e-01 5.924864807928544863e-01 1.011180487217880675e+00 -1.636421891008751073e-01 -5.763445117164101017e-01 -1.702305492467091064e-01 -1.692336836633802910e-01 5.012287065101964645e-01 -8.874715030634491297e-01 -6.510754321349305762e-01 -2.287721331667751379e+00 -1.728493293098675387e+00 4.425772693304879657e-01 1.111989600867778094e+00 -1.798018206510016093e+00 -5.371707649722089473e-01 3.347177109953446972e-01 -7.884857281603235846e-02 -1.403262619000824885e-01 -8.772320081594910945e-01 -5.557961527195875995e-01 -9.667396201923411647e-02 -7.493487092161515983e-01 -1.665632174321022951e+00 -2.055375037127665561e+00 -1.712346212573398752e-01 -1.340360660095965439e+00 1.063056245192713911e+00 1.762399593226707806e+00 1.595071733470138087e+00 -1.077888281813400573e+00 1.212460025734444446e+00 1.019643948348017748e+00 -7.973601263357009694e-01 8.610078974895452042e-01 1.282553792285262118e+00 -1.532957284234203466e-01 1.330460046991840173e+00 6.114157921026575071e-02 6.864466004945469768e-01 -1.423754826489714853e+00 1.391780653754724151e+00 -8.503571568585904794e-01 1.314304152669432568e+00 9.079087462468615755e-01 1.939352221429032075e-01 1.137644483928686112e+00 1.180293844389354918e+00 1.233085812825963856e+00 -8.730725295326975388e-01 -7.065877628454251269e-01 8.264027876457890054e-01 -9.419524070263226578e-01 1.684311695986336010e+00 -1.076439675437470767e+00 -9.529175895893241544e-01 2.714436675231826079e+00 -1.015638057754271184e+00 6.939970051279976682e-01 -1.625326458648486572e+00 8.572971172956029839e-01 -5.556131328487008414e-01 -4.798977279141209973e-01 -5.292791742917668518e-01 -9.791127997574833319e-01 1.656679321652481385e-01 -4.946850780961256633e-01 1.755314653467854591e-01 -8.254739892654167077e-01 -9.951193544387514356e-01 9.301060780410022044e-01 1.645492155114457677e+00 -1.080900339136322996e+00 -5.685033118644691186e-01 1.767882063843347007e+00 1.423348708419375219e-01 -6.251479502808239275e-01 1.416166773213983765e+00 -7.385306197060442779e-01 1.203947008063068536e+00 9.533515435302697405e-01 6.705450401136095473e-02 -2.665749964035994068e+00 -1.337819619020369222e-01 -8.391836549837983217e-01 -6.002204152315698815e-02 8.954240962992937591e-01 -1.331226796278378588e+00 -1.428155862503624196e-01 9.923417931223338373e-01 4.258132327048170240e-01 -7.350196067088637930e-01 -2.608260768637111315e+00 1.389477297151242297e-01 -1.491850006243355509e+00 -1.733223367976519214e+00 -4.789107227545489343e-01 -5.210915961323653312e-01 -2.179784062724188787e-01 -4.632606560232615522e-01 -7.031932442104160685e-01 7.501203383618690879e-01 9.950145592261404603e-01 -1.027179171600095531e+00 1.184483873600354231e+00 2.449362999085785697e-01 5.909653438674776771e-01 4.567707654574566511e-01 3.677088848224720208e-02 1.933074011995217223e+00 -1.511326416515623938e+00 1.521896334542705453e+00 -7.668906840910763578e-02 -3.670661092013301485e-01 -9.850801526745776027e-01 -3.658885948856605008e-02 -1.387174538459185591e+00 -2.867892380047423195e+00 -1.726159885669647398e+00 4.087930933280761181e-01 -6.312639925472889324e-01 5.494912356178317525e-01 -5.390723334283161750e-01 -1.348180511916176938e+00 -2.525834433072927099e-01 -1.002253544378476580e+00 1.084831925510442607e+00 -2.138657057639242187e-01 -8.960089901560284176e-01 -1.195167910538841971e+00 -1.074423961363425883e+00 9.109596453664923210e-01 -1.047630663173765159e-01 -2.778481185588771094e-02 -6.170642933385969142e-01 9.017510516117253072e-01 3.158891702091133902e-01 1.499327883021141172e+00 -1.055254613637877759e+00 1.026041267727008988e+00 1.722461136752986510e+00 1.884142120986273206e+00 -2.977190546616308997e-01 -7.145487611601711864e-01 -8.608486384752721543e-01 6.445442263202504352e-01 -2.257793939734015209e-01 1.955351967304797878e+00 7.223741825627819635e-01 1.195409702077992797e+00 8.564797898022652456e-02 -1.004498582513865923e+00 -4.824617163935901454e-01 2.832925720013758641e-01 -7.731852402820500458e-01 -3.043389964962190941e-01 7.719557927763246452e-01 -1.158538181147941382e+00 -1.840548729127915228e+00 6.264983309409228873e-01 -1.366849793921520173e-01 -1.309837731324718257e+00 8.020327102418632892e-01 1.814505246565230878e-01 -7.328001126984455826e-01 2.451534133312350261e-01 -1.739270950080530273e-02 4.141088878048796995e-01 -2.559849551211824600e-02 2.201307009555850472e-02 2.122594705988899710e-01 5.117497490460692910e-01 -9.311864570945779240e-01 1.870861445248286348e-01 -2.925932108545719057e-01 3.913155815622375022e-01 1.673525298527021699e+00 -1.443462166138249847e+00 -2.953865135267376818e+00 -5.736815563862236733e-02 -6.397730611949681290e-01 -3.879794961996935188e-01 1.288345077910342917e+00 8.338971303468520890e-01 -2.230893402811069126e-01 1.050600493898760646e-01 7.382181362775147582e-01 2.631441912404638983e-02 8.067085789052276246e-01 9.017674773110703201e-01 7.975891214578851862e-01 -1.461967535511863536e+00 1.961720225262707062e+00 5.859053802843964265e-01 -7.041922483129257060e-01 2.020953377882661883e-01 -5.991042644565844899e-01 -3.455683991771386077e-01 8.402091011431878087e-01 8.749714332426559160e-01 -9.632029979750159621e-01 -1.866067220214250977e+00 -4.769164662186044512e-01 -1.405687661726846116e+00 1.797150472817140798e+00 9.854043052823765469e-01 -2.029175596503459411e-01 -1.460904854648591211e+00 -6.067108939575857618e-02 -1.209115484634790461e+00 1.493801602780155113e-01 -4.053201638186508249e-01 -3.868419132304228292e-01 8.405656601537255801e-01 6.319647078554914144e-01 1.848318589627891972e+00 -7.932851807906557973e-01 -9.233198319911302132e-01 -1.929997876154894987e-01 -4.508109549010175243e-01 -7.538475986239169258e-01 6.997871508042723399e-01 1.561204465230454197e+00 4.058419975504076738e-01 -6.305230212599221007e-01 -6.066810630262451341e-03 2.920155820999021379e-01 -6.341737815437641368e-01 -5.444711781325863864e-01 2.386839727015620527e-01 -1.168302822743455982e+00 -5.640042046119814190e-01 7.463300351298132740e-02 -6.475183672568215476e-01 9.279687890659301663e-01 -1.078987918366813847e+00 1.646637047000460541e+00 -1.024347938007988512e+00 -6.052604569237490795e-01 8.256963405358256347e-01 1.968916679709982742e-01 5.137611929864402960e-01 9.998157112400909430e-01 -1.922063461325344558e-01 -3.754602312975233169e-02 -1.204086370311168164e+00 6.725851416227502932e-01 3.004231542597213256e-01 -1.535600334553986812e+00 1.253656540249805884e+00 4.804584223619408068e-01 9.621723218002630196e-01 5.436549105911211432e-01 3.498227180096956102e-01 1.406931392744805054e+00 -1.144192920868430052e+00 -1.460993222749365161e+00 -1.039553020901100300e-01 -1.601552894147705020e-01 3.518337444226713462e-01 1.743410102115542371e-01 1.871856422989247870e-01 1.954218830081138503e+00 -1.816735866536330235e+00 4.180407077593428222e-01 1.673648562323078182e-01 6.798884714690386355e-01 -9.649925240111001390e-01 4.165035629465246303e-01 -1.442983055445764329e+00 8.636491664487691011e-01 8.554048339234584519e-01 -6.374916164769445226e-02 -1.740482788240548473e+00 -3.166747641858248308e+00 8.952209809183292455e-01 1.734300032804527714e+00 3.370264235288586985e-01 -6.148959814154689729e-01 -6.112382916673820832e-01 -9.373380304915147621e-01 -1.005674073551695358e+00 -1.596857260360948494e-01 -9.483934196353027701e-02 1.504274023633558999e+00 -1.934125949216621010e-02 -6.693090946131816654e-01 -2.803153914006076830e-01 -9.716616161077090696e-01 6.435828689490499244e-01 8.426173277522726046e-01 -4.018650183508238882e-01 9.180681032423876342e-01 -3.141511239549134027e-01 1.156485219934264841e-01 1.671696043816481181e+00 4.747366563925274341e-01 4.930187274988248047e-01 -8.694433526053079175e-01 2.467169699150111584e-01 -1.277606171470607066e+00 7.968309333993063293e-01 2.529988833154219741e+00 -1.529741087786603559e-01 1.027875862294024945e+00 -5.958285494569485197e-01 -5.158113267433198645e-01 -1.800727545181800116e+00 -4.729964995503061487e-01 1.214315278330751147e+00 -1.429332557107716672e+00 -8.376072743967157841e-01 -2.171085486014020738e+00 5.184264250139655750e-02 1.357853766183344968e+00 6.789288236760305795e-01 -9.982347055287301707e-01 -5.343915969432525559e-01 -8.814389529666766254e-01 4.875101169370738563e-01 1.716033351091512227e+00 -8.471116585793181386e-01 7.494739901856156683e-01 -5.635548057964595570e-01 4.078804645139422758e-01 -3.695504208307051064e-01 -1.202102484644152591e+00 2.128705105336576420e+00 2.852709896253487476e-01 -2.995521487552385564e-01 -1.029466767189980203e+00 1.533326588974510019e+00 6.705069353235563190e-01 -1.982892448616631498e+00 5.848995279495604604e-01 4.389463505129598819e-01 -8.943537028520899268e-01 -5.781096280549694599e-01 6.358240463888426008e-01 -1.345982032266406225e-01 -1.410115956110811197e+00 1.305010648207302948e+00 6.033051862886460448e-01 2.204875458034149249e-01 -6.041411761619377430e-01 -9.342135828127936525e-01 6.350100675292921215e-01 7.031066790850380999e-01 8.242728017200736876e-03 -7.837808569980780904e-01 1.351274677111896194e+00 -2.473671153262411715e-01 1.891174066526185360e+00 2.047581930539477957e-01 -4.855983925228043313e-02 -8.511304745126831994e-01 5.022805483081279609e-01 9.403069892505758753e-01 1.354660327929945840e+00 5.105381838411725548e-01 -1.402125649735507462e+00 -2.750795617055508679e-01 -1.236489248201402935e+00 -3.363366050770555393e-01 4.257415586541531960e-01 -1.906626941697530775e+00 9.878790397048539673e-02 2.036624045139820094e+00 1.599315725782771036e+00 6.766651189326379212e-01 1.067159970389366164e+00 2.371758473640515341e-01 1.029815318303900940e+00 3.701229008637452744e-01 -7.346328124856774666e-01 -7.760241958133154982e-01 2.848818160615366191e-01 -4.267046790787886734e-01 8.899021109636108262e-01 -5.186077047509820570e-01 3.998437432221011445e-01 -7.462256389189120612e-03 -1.807084796650996195e+00 -2.501108507264002134e-01 -4.215248757598362428e-02 -6.733905713619704470e-01 2.524478308271870253e-01 3.438474341357861674e-01 -2.069048077071418690e-01 -8.021030715605254047e-01 -7.632005068154412708e-02 5.230223565999395641e-01 -1.357147033831382910e+00 -2.191215767078567023e-01 2.150259640579284537e-01 -4.763573717411413999e-01 -7.738043192856951524e-01 8.023788883282597650e-01 -1.358672233796793583e+00 -1.423428140830873767e+00 4.375404773617262433e-01 -2.279611402985692037e-01 7.140416502029554857e-02 2.918828475268041012e-01 5.353527344286062029e-01 2.197669939507823980e-02 1.542948540294741600e+00 -1.510769011937017403e+00 -9.886708687921273719e-02 8.730913558262061169e-01 -2.769170907773413348e-01 3.573258376971711822e-03 2.777572105932582525e-01 2.370538788497748017e-01 2.647167134887979945e+00 -2.467855796456269735e-01 2.246947556756630160e+00 -1.153916192747339142e+00 -6.679360426162116449e-01 1.677913371048187496e+00 1.315883701758174817e+00 -1.007839374124114062e+00 8.618178298774478163e-01 -1.722167177168705710e+00 -2.491257912992846657e-01 -4.195748159191735605e-01 1.161845178758081909e+00 1.601454357660897054e+00 1.434197055291037692e+00 -2.279147213632119140e+00 9.976617092905234463e-01 1.056993880371340566e+00 -1.716323016112728750e+00 3.242006674003276578e-01 -2.388813918357443722e+00 -4.380935095650828615e-01 -4.345656292509382790e-01 -1.314593038213381693e+00 1.686338357688311751e+00 9.416130405862062347e-02 -3.778267463730858866e-01 1.086067382149435545e+00 -2.396308489366939798e-01 -2.329061324779129638e+00 1.209694395177259407e+00 9.583463567911097991e-01 -7.905963763959249213e-02 3.961425530692502250e-01 1.451948501402278602e+00 6.829397169884230401e-01 -5.528078867880314995e-01 1.492070040494773708e-01 1.906315744852906224e+00 6.357890104706265255e-01 2.146291741330188726e-02 -4.826605814912574011e-01 2.634687022275822077e+00 -7.007986405938337882e-01 1.524634167935509099e+00 1.258644300878982492e+00 -1.466540564120161871e+00 2.893960798722395311e-01 -1.651104274164251429e+00 -1.344323887835356279e+00 -1.425918952871549905e+00 -3.949740646643846304e-02 -9.029441004536726822e-01 -2.841168146708349163e+00 -8.026652927107652546e-01 -2.992778906022293128e-01 -1.004048368104484834e-02 -1.207442547076146427e-02 -4.794329429593596759e-01 -7.616334335324771443e-01 4.267657570249579480e-01 2.109096475932988601e-01 3.108897883926391992e-01 1.827424913514936744e+00 -1.687097394764702218e-01 -8.743178835061760079e-01 2.884666485440269823e-01 -6.399159367694718936e-01 5.064521202607923378e-01 1.564822712683815675e+00 1.061374163966738893e+00 -8.675818047963291813e-01 -1.713083247865181402e+00 -2.506005136136235656e+00 -1.556226863000653993e-01 1.456510864428934293e-01 -8.080023180376133540e-01 9.158238927368274052e-01 -5.332043308365274070e-01 -6.778299078784114640e-01 3.348558703242447421e-01 1.630235084162153791e-01 3.542714267954054086e-01 -8.415924425525229680e-01 -1.263029257746820788e-01 5.613076855118560582e-01 -2.007864951076733170e-02 -7.030555187807561168e-01 3.475620645171728085e-01 7.393934066470210231e-01 -4.937615961824121102e-01 7.161745374052134183e-01 8.952870162544680488e-01 -1.290778171641866034e+00 9.153054935760857047e-01 -1.742203518134062268e+00 4.552695157967294737e-01 -1.714756541873786455e+00 -2.071414109188373931e-01 7.436473623177881631e-01 -1.866000096706923017e+00 3.844262013764557784e-01 -5.685966354333189532e-01 -9.885116657068527823e-01 -1.555272972587422808e+00 1.700518885220642318e+00 2.669154460869530565e-01 1.251330337574916851e-01 -9.017281463592398127e-01 2.762115951909896450e-01 -8.082260598746552338e-01 -1.723894158093755014e+00 1.694743218297412257e+00 5.663578997776428370e-01 2.539032175937185887e-01 6.064091653781100710e-01 -1.021513431934647276e+00 4.421556787548158729e-01 -6.602162188595692704e-01 -1.144452008847080204e+00 1.654790811317889687e-01 -1.359382768598299540e-01 5.792972611442467334e-01 -2.353222306569982269e-01 2.102124279426983211e+00 2.194721277336072696e+00 1.444241220071712073e+00 -1.989324911891754144e-01 1.284094511223729196e+00 7.878016703689368905e-01 -4.741722025622840953e-02 7.343688561088620448e-01 -1.563546403286154851e-01 4.538688288185152575e-01 1.340123310637917564e+00 -1.625360673906123932e+00 -5.207200694718419065e-01 -5.365884183502266369e-01 5.980699483381791692e-01 -1.110285346968996167e+00 4.960894040875197392e-02 3.113698656479930160e-01 1.480040700846225299e+00 -1.563322259140400350e+00 -8.680805330006948761e-01 8.305799395836828136e-01 -2.440745601950692900e-01 -3.618329425031166502e-01 5.593466519988051777e-01 6.519156405421461242e-01 -9.805197163826600004e-01 -1.058914533471316671e-01 -7.855824754027620482e-01 -2.633111151307943043e-01 -2.404108900423793660e+00 -6.425942551957611881e-01 4.159210662202508790e-01 2.398478681245302724e+00 7.308230097510540757e-01 1.056662857313342974e+00 -1.202214564339421976e+00 -8.265150698593186351e-02 -6.682134779025230564e-01 5.610284598222806673e-01 6.578411912510334636e-01 -1.009201133324613975e-01 -1.341708271534728825e+00 1.696127170234218662e+00 -6.104959341231429304e-02 -7.441437235568353348e-01 -9.516407619740807622e-01 -1.617719297957741720e+00 -4.538205901548267862e-01 1.265486824655019715e+00 8.534334054137507897e-01 1.646270793141329791e-01 -3.042834923641054568e-01 1.942466244334627001e+00 4.090113091792503264e-01 9.748134607868846890e-01 -5.952889260013416450e-01 -4.829097243754029711e-01 -8.705192179228808946e-01 -1.240498264507311266e+00 -1.550008501700548491e+00 1.695683118171690262e-01 -3.943848806349610769e-01 -8.816510639863819887e-02 1.278458018713733324e+00 -8.792493111408623552e-01 2.195719903207350221e+00 5.074721439941584089e-01 -9.425017792965960650e-01 4.943998491301736520e-01 5.040412291385008015e-01 -1.316524706147630175e+00 -1.299427581554058575e+00 -8.798129059476303970e-01 9.388422838749064248e-01 -4.925359273518521430e-01 1.408375716023798185e+00 -1.354776057375565168e+00 2.361783255111884472e-01 6.840103388525867745e-01 5.162293181514724383e-01 4.985886790325618767e-01 -2.202011284026578863e+00 1.083174038595260180e+00 3.943868909537026624e-01 2.757820675238460972e-01 1.248968204153922290e+00 1.171170056118887803e+00 1.616580762633233470e-01 -7.700029124347764764e-01 9.206068522426704703e-01 1.255982090028425313e+00 1.151145229500880829e+00 1.741180464551190799e-01 -7.598066505313946228e-01 9.734840376495094150e-01 8.262641101234826646e-01 -1.408726488495613438e+00 1.253739357163260015e+00 -3.501131360643798818e-01 1.123052736118712591e+00 -1.297988625469426727e-01 -5.372177509244855376e-01 3.243184655217854484e+00 -3.007721951337079536e-01 1.411875180180540257e+00 -3.605855058224705090e-01 6.426644691384655328e-01 -5.716143777065412213e-01 -5.437677261631451708e-02 4.755633896901175772e-01 -3.169205083060375738e-01 2.626324643888903854e+00 -1.534890727712429292e+00 3.490740205128509688e-01 -3.011294163954364445e-01 -2.049167052103201547e-01 7.829388079124179056e-02 1.069174903302080537e+00 -8.192917437821957138e-01 -3.106949315695519548e-02 -3.862046375864762737e-01 1.288893758601077910e-01 6.762682788784531995e-01 4.874374993694975955e-01 -4.076039929415476437e-01 1.317509549951133119e+00 -3.228933354505750253e-01 -1.223870174814974510e+00 3.764487612690159968e-01 5.891132921031432268e-01 -1.072063883979221366e+00 7.346277065182058585e-01 1.088949338677798861e+00 1.078318862408500500e+00 1.152768459899125242e+00 3.147594889351661984e-01 -1.223514639266265469e-01 -6.864651764578245663e-01 3.337497730630610282e-01 -8.726589530222270685e-01 8.550048590824899097e-01 1.355318463490036256e-02 1.907155190176182957e+00 2.399850168323172106e+00 -6.154594451914993103e-01 -1.230216082635548352e-01 -6.284038922050031450e-01 -2.314264527558596907e+00 -4.922467151622616499e-01 -9.808059760596741228e-01 -8.406368863004319847e-01 -6.268186410137638331e-01 2.053627301888890866e+00 8.047918056695908540e-01 -2.866505490355811259e-01 3.086407889878131638e-01 -6.778103103576286204e-01 -2.515677448587458342e-01 -1.581088922242969375e+00 -1.196837908614387519e-01 3.512136580250196372e-01 7.245530659370779114e-01 -6.300515107735941145e-01 5.173020911957455503e-01 -2.566653890630057777e+00 1.065716901140685569e-02 -2.916911203582726486e+00 -4.810590583341083359e-01 1.822347978672103741e+00 8.085151977622047070e-01 -3.098008493483160875e-01 -6.251301823875685670e-01 2.001152802582251145e+00 -2.642176496321167800e+00 -3.227488754508302943e-02 8.975332500186021800e-01 5.757868181649322681e-01 8.934283180855890905e-01 -1.445747333924966682e+00 -3.197703887534855127e-01 1.240699101782428704e+00 -6.401129842125141689e-01 -1.461351557369583998e-01 -2.367540622310976006e-01 1.234673854168698348e+00 -2.288534645215723806e+00 2.648249183384786959e-02 -5.844409763850053618e-01 8.808170258882886960e-01 -1.868430092071047058e-02 -1.105352868819738654e-01 -1.521873036873788165e-01 -3.923325486164428999e-01 -1.558660463385798944e-01 1.797727459751060186e+00 -4.267845101768543703e-01 1.260569291854688745e-01 -9.005486883909407103e-01 -5.573318641927835770e-01 1.238444006104514772e+00 -6.150076891808182733e-01 7.124933668408808263e-01 -1.069598913346083924e+00 1.138078764868799775e+00 1.552396058628437103e+00 -2.933405025106275987e-01 -1.820746623767144357e-01 7.642947006565618817e-02 -2.594335003525335193e+00 8.819651517748117175e-01 1.924124501716966362e+00 -1.365606077895232251e-01 4.773883190180883695e-01 1.266642956727976332e-01 -1.703418969537331407e+00 1.034860140010857021e+00 -3.089552399761240076e-01 5.445967641216918897e-01 -6.140098149562079888e-01 2.060768354949524539e-01 1.312706844966076147e+00 1.252751687165059913e+00 -3.806668043883716934e-01 -1.507657238413151746e-01 1.125367685897935344e+00 8.537018396125994890e-01 -4.470169985448514405e-01 -1.218226308499009963e-03 -1.716310263428312055e+00 -4.360543486349768849e-02 -3.986008194944389849e-01 -1.823063942398641946e-01 7.430931976282511009e-01 -1.083493376032565347e+00 2.144475254322274704e+00 -9.308895331574948973e-01 -5.339947392258890257e-01 -4.051604664103037878e-01 1.083607882674193279e+00 -4.562179366349659593e-01 2.646460687505274301e-01 -9.487167334693322740e-01 -4.983547140351768934e-01 -5.442089027052031680e-01 -3.230864540725931211e-01 2.432111005060741959e-01 2.665458529303630919e-01 1.080068435919727232e+00 -4.995981395412247422e-02 2.597347094176433169e-01 5.845082325483407226e-01 3.359455928498881194e-01 1.174469290197121429e+00 2.096052003491360782e+00 -1.913483214110402730e-01 1.349458985291233537e+00 -4.705008273448265665e-01 -5.626255566098046224e-01 1.589404015226741018e+00 6.121438835917514254e-01 -1.128562098513201661e+00 1.248081466944949813e+00 -1.428434274969352158e+00 -5.699411250476946189e-02 1.165074568020792123e+00 1.359642116183497063e-01 2.339108200366084134e+00 2.283530507387022679e-01 3.670270149733060316e-01 1.499786031842223755e-01 6.130227593542272313e-01 1.593407096751885188e+00 -6.647955985300472159e-01 4.396067322973148395e-01 8.233944537776124450e-01 4.043018012142235995e-01 3.061387172883025531e-01 -8.901772801331256924e-01 -6.750997602651602758e-01 2.646626149505564740e+00 6.624140367043725164e-02 -2.071749528916214445e+00 3.916136294908956900e-02 4.350100687589920218e-02 4.472945924416833474e-01 -6.607895857663814709e-01 7.077609390176533566e-01 1.324244212538535193e+00 -2.166673092228962594e-01 8.400127556733426593e-01 -6.881310850477035945e-01 -6.139960987861057262e-01 8.783061459455214770e-01 1.895451433348529724e+00 -2.555478881220692333e+00 5.555505056999522351e-01 1.845548530927344499e-01 8.185657689665636338e-01 2.784085558522576831e-02 -2.124306875825251684e+00 -1.461906737794061995e+00 -9.490936290726810221e-01 -8.148758151444375208e-01 -7.058583342451063558e-01 1.609571063260671064e-01 -9.557472191487897950e-01 3.297752625666847237e+00 -9.006604447635513377e-01 8.005501312385836510e-01 -3.391818555816970004e-01 -2.616315873172753159e-01 1.798830630055528346e+00 -4.334240584846492383e-02 9.155714793326724665e-02 -5.168715544157778119e-01 1.709625620869349993e-01 9.329643891601346883e-01 -5.605427247855039319e-01 -6.913450926125717100e-01 -4.613634410691659915e-01 6.762904260382296417e-01 1.039448102729208845e+00 -1.043755718142166167e+00 8.946752074359143325e-01 7.946559367235065396e-01 6.297505279594378669e-01 1.232821130187115477e+00 -9.223616335318841619e-01 -7.234293141663098448e-01 -1.168202837135073890e+00 -1.230964941426060610e+00 -1.748907598077941716e-01 -7.873849347321167924e-01 -9.455921389215581341e-01 1.340933118040221084e+00 1.439184688528908317e-02 -1.047497462507993027e-01 -6.343307037236511903e-02 -9.434081915168465171e-01 3.833465054343092593e-01 2.287185235510909020e-01 -1.073862084774143355e+00 -9.591690035385765922e-01 -1.663185446922867294e+00 8.171791356449667476e-02 -3.429837869457895254e-03 -6.389948274860605126e-01 2.705064555086896250e-01 -1.267205910179744766e-01 5.060872756228573365e-04 -1.007423756592972897e+00 8.882255027921175383e-01 1.364732745781337409e-01 6.234435050213497087e-01 -6.453216388844287277e-01 1.188095504859807860e+00 -4.056376477242150391e-02 1.024763726105456657e-01 -1.488936580230777018e+00 1.766494713021372842e+00 -5.640863951580658009e-01 3.215044675953706022e-01 -5.830413525275122133e-01 1.387984721347409467e+00 8.369347604922993122e-01 8.771415162490552309e-01 1.233438647262827592e+00 1.141686032289757069e-01 -3.397662627220178755e-01 -8.420793971746773354e-02 -1.325963065206605895e+00 -1.515361953657593963e+00 9.780062526734712991e-01 -1.019899437010041376e+00 -4.003674916851415189e-01 -9.147036578184996047e-01 -3.439433633889428799e-01 9.130201164288221927e-01 2.021821234334410633e+00 5.283990082319314219e-01 1.912119061791577090e+00 3.752440043478051934e-01 5.899349996502560867e-01 -9.389694127334602403e-01 1.277914549297813895e+00 -1.493985934595492282e-01 -1.830264558296987587e-01 1.490419781782107433e+00 -7.543877635652714853e-01 -8.402786246797647740e-01 9.525206022855310650e-02 -5.968438439067498269e-01 -5.941674743563338940e-02 -1.077064397615583813e+00 5.941889494289577245e-01 -6.687774038392341192e-01 5.454592584207353934e-01 3.861679242002014067e-01 1.197950604556891729e+00 1.752725640949622132e+00 9.815384098002898350e-01 1.298913157161785403e-01 7.410157244908425200e-01 7.502825130637078566e-01 1.128027986722344167e+00 -1.275429411103502941e+00 -8.745248679957221549e-01 8.510793005081592755e-01 2.509017656732834833e-01 -1.325459753439421906e+00 1.273634318467175452e+00 -7.206723085350571489e-01 -6.402884961683588116e-01 1.673356505715191123e-01 -6.312328501557931126e-01 3.615360915088433602e-01 8.122721856168576560e-01 1.128479849748596830e+00 -9.896125560887508721e-01 2.172502073239488130e-01 1.894719967747909017e-01 1.396572680803739752e+00 1.365570756464793423e+00 1.678991175048017981e+00 -6.149423647614887800e-01 1.448399917588890418e+00 -8.544132067955426679e-01 -4.188835438310464232e-01 -2.045870358831622493e+00 -7.343938440238620968e-01 2.628846420540740803e-01 -1.058709506118993726e+00 -1.602315698514146236e+00 -8.476234092093949402e-01 -9.693820268463640977e-01 -4.604448776530841725e-01 1.002238467356045160e+00 9.537100148052077286e-02 3.368391828161736989e-01 -1.722925698483656287e+00 -8.373311617774843729e-02 3.669591610304340223e-01 1.683264683022584585e+00 -7.120863778389521226e-01 2.249320059153559481e-01 -2.480318773822772285e-02 1.570727307231770953e-01 9.533673470254443449e-01 -2.448995699245073987e-02 4.944227260384028155e-01 8.082788487766955077e-02 -1.041169112462684287e+00 1.397831562500072788e+00 -1.349464849489343532e-01 -1.374080179164520521e+00 -7.703679056550076787e-01 -6.906660583171442269e-01 2.951246589661818964e-01 -3.138274852046077368e-01 5.504374656092178020e-01 1.049630427941833782e-01 7.265770199538162943e-01 -3.277270807723573487e-01 -2.154170268410991795e+00 9.316458472726383278e-01 -5.461795608981500072e-01 -1.203387909853080195e+00 -3.332149347705500864e-01 -1.256179139569979508e+00 -9.789698154473315261e-01 3.967779913108440137e-01 -8.888788565990558554e-01 1.373927910358533344e+00 6.779354028461130888e-01 -2.064899205620758682e+00 7.211005605917004679e-01 3.148271588994129844e-01 2.088694081295026983e+00 -2.162345443657723576e-01 2.697130691867650754e-01 -2.165060129148740575e+00 6.879328149983768848e-01 6.610521994263014456e-01 2.298384627584454665e-01 1.026391509507938449e-01 -7.917433755920448568e-02 6.006930763505142767e-01 7.464583018629643574e-01 -1.375127542680160131e-01 7.238385130382773980e-01 1.537462248419807498e-01 -9.143991386940150679e-02 -1.490630798300117688e+00 -1.085583217423131464e+00 8.764311020650696060e-02 -9.698975350916292371e-01 2.299138197154019903e+00 3.280330391298158510e-01 4.999532429076230522e-01 9.926267267000904448e-01 5.274273410570773368e-01 -8.491877831326137549e-02 5.402323178715626728e-01 -1.025912915882249560e-01 -1.325009798998581179e+00 -1.592465337188752939e+00 2.373537751395299322e-01 -6.042167768388078120e-01 1.703764428070942694e-01 6.241958843949761970e-01 -6.152615279409923144e-01 1.243199390010292449e+00 8.008657640387306653e-01 6.642829004641704893e-01 3.368319970040482003e-01 1.052837500778544877e+00 8.157009079725593415e-01 -1.427623832783711633e+00 2.363650079389634784e-01 -3.781992839455503019e-01 -2.725353153356533387e-01 -3.882483056183878012e-01 -8.153104409973109812e-01 5.072220239078818471e-01 -1.694187217346061702e+00 -1.152700970464212382e+00 -1.256458843751426802e-01 -6.448382018799273530e-01 2.318931724314415854e-01 2.933268481894891755e-01 6.695191086817841031e-01 7.241444226839303111e-01 -4.840170551333578541e-01 -2.112115937612492056e-01 6.806904952962367084e-01 -1.377125353650567430e+00 -3.434587704937948072e-01 2.134132969569036753e+00 -5.320254189510672527e-01 -7.517012564516547535e-01 1.123422317385668112e+00 -4.737626018568987796e-01 1.727092212675065630e+00 -7.750974204084725150e-01 -8.450026505647292296e-01 4.420163168616800253e-01 -6.019063407015831091e-01 7.286771369275726329e-01 5.957539541561307495e-01 1.116457312801773100e-01 3.365685647240975187e-01 1.680019102244619367e+00 2.087564369606511594e+00 1.623172897262401992e+00 1.116312610172188524e+00 6.216510362160378861e-02 -1.104333715870325250e+00 -3.138232645291268996e-01 -1.078238224236913068e+00 -1.300036583637165455e+00 -5.099803587130125049e-01 -9.128903264239633941e-01 -1.786064923549280037e+00 3.745481671362126640e-03 9.306512457358564472e-01 8.162658601996612973e-01 1.045255262553109882e-01 3.835575220533326557e-01 5.249384413472292232e-01 -4.286241303590276192e-02 -8.730870207912611036e-01 -4.092223935017351710e-01 -1.017506580398298999e+00 -1.200367007287921339e+00 -1.490268813932392744e-01 -2.076178968236080280e+00 1.126254134154280190e-01 1.370933106537249868e+00 6.922641102134351465e-01 5.509917312659083910e-01 -9.205467279949530734e-01 8.126072198302204397e-01 4.395907040325177095e-01 -5.622575721405959071e-01 1.346175398847191174e+00 -1.206302263953548115e+00 1.232554331550513194e+00 1.426815075194602045e+00 -1.630315743106614867e+00 5.092120095704288224e-02 2.271053897612942851e+00 6.306018345903892097e-01 -7.429293860632052438e-01 6.844748922264537461e-01 -8.954094343050952309e-01 5.153740696920893205e-01 2.311722924128181700e-01 -1.446373741088328724e-01 1.031141618973275609e+00 -1.297167569118365504e+00 -1.877820457221191508e-01 1.153199744689234585e+00 -7.845096230663353154e-01 -9.778410040819673910e-01 7.675303837810305563e-01 -8.419417832967841520e-01 -1.898628078427839094e+00 -5.378565053392289075e-01 2.458524621810170840e-01 1.498665842368164913e+00 -1.747875486239138243e-01 9.648417910075793857e-01 4.398375242772895599e-01 1.581554702275546953e+00 2.348696857676389360e+00 1.789993408456724278e-01 -1.176657372136191260e+00 -3.053959292325613806e+00 4.603763582231871210e-01 -4.957525077988413909e-01 -1.563332966675867963e+00 5.072526763267644068e-01 3.363334536970375988e-01 3.827429183083019271e-01 -1.147130406895528365e+00 5.947310385076246542e-01 2.350249397804005935e-01 -5.150051468050751424e-01 9.896127047793411569e-01 5.181956124673965380e-01 -9.133122582461355998e-01 -5.588228214753931944e-01 5.410025893683628739e-01 2.291570833243396166e+00 -1.017690579436861142e+00 4.909295427331762940e-01 -2.043841857440704679e+00 -7.536769457811242079e-01 6.619332975409699671e-01 -6.598546400863981864e-02 6.017944271861210837e-01 6.747947444754904822e-01 1.674558744767639551e+00 -1.384697423056106436e+00 2.700315206173495297e-01 8.466241042190340016e-01 -5.160158269800300262e-02 -4.025816334747210345e-01 1.002141468387000023e-01 -7.691445683987842008e-01 -1.807708513251605476e-01 5.577539118529428741e-01 2.839145994971444265e-01 -3.011473606089578037e-01 -1.323661023203368758e+00 -3.911166590653932795e-01 -1.243160350282810911e-01 -8.668131986905041053e-01 -1.051869317147480887e+00 1.115653115220843317e+00 -6.764468177950021532e-01 -7.406132088888801590e-01 -6.668628423085027901e-01 -9.144442667353478438e-01 -5.067529913885650619e-04 -2.534285656596071412e-01 8.653415237433154106e-01 1.770848030549045271e+00 6.606826486791039788e-02 2.431404111239382493e-01 -9.462076548801562348e-01 1.423990998694314378e-02 8.116502951881318095e-01 1.006354491803974183e+00 5.931025734009552908e-01 -1.593934310570496171e+00 -7.940823441696158724e-01 1.558229221303860934e-01 7.194671345720384803e-01 -5.345846033658571139e-01 7.352176382652370057e-01 -1.025873277887094925e+00 -1.697167361007298370e+00 1.159508802177706244e+00 9.140939170839579297e-01 -8.829257945770980706e-03 -5.204062726086507995e-01 -1.149837572059793755e+00 2.091026522289301859e+00 8.526815681232905453e-01 9.206405096150755973e-01 -3.744745190543057878e-01 -1.419359523201355833e+00 -1.622772559570829554e+00 8.136065681546987838e-01 3.082713467472919522e-01 -4.070072847107084751e-02 -1.855888864812188954e+00 -1.201554841758142311e+00 1.785890187729160861e+00 1.313608539062219652e-02 -1.433465689946528676e-01 -7.210217416033913862e-01 -2.071764502435441690e-01 4.117500625442332973e-01 1.127354804154635654e-01 2.766457071782503219e-01 1.298836516376077332e-01 8.183846036640878285e-01 -9.451736755350623742e-01 -5.991296431680547263e-01 4.492476408278069377e-01 -1.324400724545315544e+00 5.826241408635109975e-01 2.407625369016459960e+00 -1.319754304371353548e+00 -4.977147159445521885e-01 1.062391490273410177e+00 1.209631582238462011e+00 -2.445652995891384740e-01 -5.171805411163351573e-01 -3.614656612214584702e-02 1.423388637617574171e+00 -5.154690829695275367e-01 -1.009097718489628592e+00 -9.562513909890695274e-01 -8.590244201270187396e-01 5.018199840505862541e-01 1.874285956170035905e-01 6.167117833215565170e-01 -3.277544893156313921e-01 -3.287732035769728167e-01 7.435079254345869915e-01 1.389053336058927668e+00 6.817383449629851322e-01 3.765329568358050660e-01 -5.557069226678124085e-01 1.229581705097851474e+00 -8.139933834566526194e-01 -7.211881789277750920e-01 -1.542568168268905415e+00 8.985133931234795535e-02 4.517769511403464944e-01 -6.467350678640751971e-01 -5.005265525921100828e-02 2.890022594554536584e-01 1.578185061662877586e-01 1.132289462450480455e+00 -1.921851189566409768e-01 -4.549500886791559284e-01 8.314945509870692586e-01 2.381357905075988657e-01 -3.906312294543951569e-01 2.078834866450520291e+00 -1.658636606380541334e+00 1.513895063948304809e-01 3.940004352624551509e-01 9.658382426870000537e-02 9.229502859262259662e-01 6.469444503846298877e-01 1.937633686724784754e+00 -1.160299530563414727e+00 4.687740839568193540e-01 4.112490847231980440e-01 -6.045575395264032315e-01 -1.306115800092505497e+00 -1.910129514328049449e+00 1.535220370914986310e+00 -2.047661325781382491e+00 -2.641309886900310433e-01 -7.209684268938767460e-01 -7.591645294861132376e-01 1.470825675695858870e+00 -4.086915748207992083e-01 -7.440529147565307921e-01 -1.271817118495249144e+00 -4.254267800237571118e-01 1.698725195637140972e+00 -1.789551340091941889e-01 -1.057093043756685224e+00 -1.372148121846143320e+00 -2.568615950095553546e-01 1.014484715718440011e+00 7.447172311389195221e-01 4.764417433421235804e-01 -1.370271573729507475e+00 2.940207186345281443e+00 -6.186778476220323730e-01 6.581942011675727677e-01 -9.749077281990480293e-01 9.401597036894278059e-01 4.027228706035640982e-01 -2.179783024866267294e+00 -9.545567393059370964e-01 5.111025245407280204e-01 7.522157276129571857e-01 2.852056289626665464e-01 5.023313607002080627e-02 1.072437619968574785e+00 3.009277969672104813e+00 -1.551120673743239697e+00 -1.391570770043285332e+00 2.194149177411231388e+00 1.581693780537560823e+00 -7.705782323532467393e-01 -1.456549565786142419e-01 -1.059696186525754397e-01 3.429876994679478264e-01 -6.480312804642169855e-01 -7.395476343894955562e-01 1.176424350383941525e-01 -2.296237186082610848e-01 -1.661521388583438730e-01 -5.995347384682905290e-01 2.590140861855522725e-01 2.380648761158109750e+00 -9.874400229362655101e-02 -1.032394672169736127e+00 7.247188813510417882e-01 1.034660216251199527e+00 -5.902730622303584661e-03 -9.072444113587720960e-01 -1.085375655475969037e+00 -9.784412849379490185e-01 1.078870780214357533e-01 3.561903981814098508e-01 7.147695939353182482e-01 2.682747439163795655e-01 3.449485045072732126e-01 3.693754514929022403e-01 -7.163446038159000384e-01 -6.790095122826200758e-01 3.074374701664419826e-02 -9.656770767937192246e-02 1.397399206621609269e-01 1.099334615492618461e+00 6.123972299656786911e-01 -1.026186664470779331e+00 1.417842891789916848e+00 -1.047976901168672370e+00 -6.844473132614614652e-01 1.861281888558442149e-02 1.497413792754524575e+00 -1.470498840856737877e+00 1.423680182948673822e+00 -1.185766976408346024e-01 1.574250826518666102e+00 -6.845882757159535981e-01 -7.813111503314599249e-01 9.643564743387519345e-01 3.746389816215828783e-01 6.244693628044041267e-01 -1.763456232098311816e+00 9.739414969753212858e-01 9.739408319601604580e-01 4.370013622051203694e-01 -1.024689542542339238e+00 -5.504649883248973197e-01 -2.718592797738729416e+00 8.837447569081212650e-01 4.557900830953439675e-01 -1.174772393080646182e+00 1.995503068662483059e-01 4.242396963037954882e-01 6.802259444540447175e-01 -2.138098769569862334e+00 -4.042455067755661990e-01 -1.102827769501965705e+00 -1.360767602435698720e+00 -1.453248258619907141e+00 1.322297062447959748e+00 -6.587056948142846480e-01 -8.728790491571939425e-01 2.466429293953780466e-01 -4.989390738253785540e-01 -8.159293094743592656e-01 -4.022699786328435834e-01 -7.418619553628803542e-01 -4.224220478529537304e-01 5.627242508761572948e-01 -9.707177240450065581e-01 5.859207675947455951e-02 1.300143153137423235e+00 1.502313345733663263e+00 5.617926576543198491e-01 -8.091731022979739008e-01 -8.611455220798989174e-01 -1.128822776587169008e+00 4.016446251454542926e-01 1.990612799751762418e+00 2.955715125438889215e-02 -1.083086069244313610e+00 -9.007577143815113929e-02 1.661975058934308525e+00 -7.692889632160094804e-01 1.644536324874509847e-01 5.597703168654869499e-01 2.249067203824991479e-01 -9.017886574615251172e-02 1.115583760974058869e+00 -4.976966026055614223e-01 3.445699332760639999e-01 -4.050863757741695603e-01 -6.914111678833444463e-01 -2.086824247393756160e+00 -7.059887353083731387e-01 -3.662325245758975001e-01 -9.027449709195611849e-01 1.057310370020803969e+00 -7.375665996132177993e-01 1.170475313991481414e+00 -8.428849178583397439e-01 4.887234292970016325e-01 1.836165369463114372e+00 2.520792984149846164e-02 6.432330021232915973e-01 2.256666894360228159e+00 -1.694012504033473310e-01 9.589294028749995036e-01 3.228672134543316696e-01 -1.370529346935792925e-01 -6.173278326614541900e-01 -1.087055093176580028e-01 4.624313799365271649e-01 -2.392533836965810567e-01 2.172222878836864712e-01 -2.943659166910259639e-01 4.651190072821322907e-01 6.564486091923299460e-01 -1.827071782553355339e+00 -4.510096888139184662e-02 2.124475589417079147e-01 -3.019535024265767031e-01 1.588199668477712281e-02 -5.252626762391968684e-01 -1.560118699377959439e+00 1.693984999625914589e-01 -5.794688711687054905e-01 3.398953902077425093e-01 -8.322604518347502811e-01 1.425831993623720484e+00 1.741792197457624203e-01 -9.880490217352390081e-01 -7.613913902712495796e-01 -1.016327699341796675e+00 -7.423356304807824380e-01 -1.677479344225749763e-02 8.163873800113878865e-01 -1.097890211561086238e+00 7.566558656585015141e-01 -9.584410283359159344e-01 -1.085313863485212194e+00 1.382804018187041795e+00 -2.625304211236120788e-01 6.416742294836020877e-01 -6.950062707719890653e-01 -8.816413427589183671e-01 1.620078905366508781e+00 -1.598900810587457200e-01 5.787175403987583344e-01 -9.292122099007089631e-01 6.983278879615889556e-01 -2.103986256839083802e-01 1.391939619456961763e+00 -2.981510067393722263e-01 -1.812959266018974391e+00 -9.665893819990989400e-01 5.945962107006547148e-01 -7.156250590358724795e-01 1.068501414749928546e+00 -2.366116305303328504e-01 1.230686386708849778e+00 -3.299728545713995209e-02 2.766821987719075837e-01 3.881950924287287941e-01 1.510104871637005797e+00 -4.838508596792324146e-01 -2.132568413519588257e-01 8.049044309682787945e-01 8.524512853657703060e-01 7.617761163951854986e-01 -1.477173435179614192e+00 -1.519693911727484137e+00 -2.037080297614345670e-01 -2.477598993355528412e-01 -4.491285387096505821e-01 5.170224228955144774e-01 1.119959648680217246e+00 -4.664859950404880995e-01 -1.335470558669697994e-01 -9.149142217586334058e-02 1.826268895989951457e-01 1.416614658482120426e-01 1.085808766236423972e+00 -9.124790593735123689e-01 -7.419836993995948538e-01 -7.322849136623614807e-01 1.494788589779968868e+00 1.961350588297994912e+00 4.822456841087187085e-01 -1.370753064847385794e+00 5.149105030626563995e-01 -1.881233464028096158e-01 1.977045808424201523e+00 2.089529109207566293e+00 -2.083857447730838697e+00 -5.517422552653137302e-01 -9.316180209672757506e-01 -2.063459876622256939e+00 -1.469961683300346156e+00 7.331381816983385535e-01 4.390756107839594025e-01 2.682308141427515169e-01 -1.250025633851169937e+00 5.598531211617038261e-01 -6.780688090650448530e-01 -1.717199392344589848e+00 4.189613491006882184e-01 9.574394067648139828e-01 4.745664899454565266e-01 -4.471552782821199279e-01 1.068243598626708257e+00 -1.362843296908976765e+00 6.203274999649762700e-01 -1.276596385653426147e+00 -2.207167504782855949e-01 -9.727199831440443978e-01 -2.899443177279831252e-01 -3.658958434979786012e-01 1.223492117900594200e+00 2.504371034152040876e-01 1.855585678479210743e-01 -1.170563291226154101e+00 2.220744300218907785e+00 5.492109594234521885e-02 -1.071681561133213112e+00 2.970371012305248914e+00 1.021758455887194494e-01 1.977653366375184407e-01 1.382757336386996716e+00 9.517222727144558636e-01 3.335665505498972006e-01 5.640674108622170113e-01 -5.511261942552849735e-01 -1.299210499434238775e-01 -1.214592075502199386e-02 1.036637686423890897e-01 2.597148716781811917e-01 7.816344120495174463e-01 8.685015551402259781e-01 9.987286152581310583e-01 -4.556016896152355611e-01 -8.399349327294860501e-01 -4.065232656099012631e-01 1.083401040783036784e+00 -4.383684945784908082e-01 5.910152186822301146e-02 -2.371101285482163590e+00 1.549305919925112948e-02 -1.297092822291481040e+00 -1.439558124959050334e+00 -9.190974868687119548e-01 -1.217813739423438069e+00 1.132808562046170975e+00 1.294892309579364631e-01 -2.479475341778713399e-02 -1.206907907422696824e-01 8.595245748864475122e-01 2.996181242023458480e-01 -1.217731457535126793e+00 -3.628302476446648162e-01 2.375496719794719935e-01 -1.376233142508402452e+00 -5.450884088519984960e-01 -1.271417331188534616e+00 -6.443579949091262637e-01 3.579939210045459674e-01 -3.092940541830609957e-01 -5.532454207275137037e-01 8.036609231730874880e-02 -3.074130406718328934e-01 4.236812530438742730e-01 -2.896911893752633915e-01 4.569605882230246552e-01 -2.339239158723532552e-01 -3.091122624466227098e-01 7.147171605575280973e-01 -9.702479350863348895e-01 -9.453992356362388161e-02 -5.976481304708954750e-02 -3.188709877224615939e-03 -6.257264350903864181e-02 8.242786189529427432e-01 -1.246622111182505765e+00 1.716566619520747475e-02 5.286275767531960490e-01 2.771757273227956064e-01 -1.011705767321215560e-01 3.675787609165271502e-02 -8.855067556700888520e-01 1.356211025195744657e+00 1.412680126863558705e+00 -5.791844327078887744e-01 -5.247716553773065229e-01 3.393133111685359138e-01 -1.550960598858511508e-01 1.184215209332260432e+00 -2.322948028930955644e+00 7.673662483508429666e-02 -8.007592170617072735e-01 1.585907198253261985e+00 -1.775696376691542122e+00 -1.089333944345574734e+00 2.674959352255412148e-01 4.165225120203507325e-01 -2.078698669595454018e-01 -9.305797606575892944e-01 5.081089144136425872e-01 -5.145959863532450704e-03 1.926504174918400036e-01 4.461833990971914021e-01 1.495824670319747307e+00 -5.599800816447609852e-01 -1.049932844916880104e+00 -1.003616372602392781e+00 2.692944135346858614e-01 6.472505650966262625e-01 -2.159588149456187489e-01 1.239478834141822361e+00 1.779417656686463622e-01 -2.272845814679000487e+00 -7.922506249151370916e-01 -5.541582403095873105e-02 1.453425544755853338e-01 2.765685278230312072e-01 -2.030702882173767598e+00 1.067428008772255271e-01 -4.854393326667408998e-02 -5.331408982383167849e-01 -1.277383778136749637e+00 -1.084274341975603878e-01 1.703092979673021645e+00 -2.174457890841407171e+00 -6.734822584138132340e-02 -3.889135985629367520e-02 4.481202426334673916e-01 -1.940026005633816997e-01 -1.843321364960181841e+00 -1.781541813610231895e+00 9.020490602716854101e-01 -6.045991719948563548e-01 8.494327945757750298e-01 -7.028351345041625731e-01 8.590270408073105157e-01 -3.388837994808479581e-01 -8.646008520171598599e-01 4.750043395370185384e-01 2.224373503959846121e-01 7.244557125289647903e-01 9.497950414886609238e-02 7.316537774321915100e-01 1.159943983684585067e+00 1.780995569578248450e+00 -3.438457391062583746e-01 9.140819281760338699e-02 -7.569344127233644803e-01 7.529520629915115171e-01 -1.494892955550876978e+00 4.615214726846375570e-01 1.144005267187669483e+00 2.979341927168642101e+00 2.529747965997426740e-02 1.097933221206275123e+00 -6.181294411733693206e-01 -3.419364328926624563e-01 1.903923418693321601e+00 -4.738148748159061729e-01 5.318061298174190377e-01 -1.463280848224243424e+00 2.066520943814505462e-01 -8.470035256499075516e-02 -4.323804831134704374e-01 7.116778604981770506e-01 4.627687169854720062e-01 2.005231854559849758e+00 4.492625209812043940e-01 -2.853207251281410173e+00 1.985061820140919878e-02 2.558210851163503774e-01 9.601372634455210830e-01 6.395665862234564680e-02 -2.118795513631649641e+00 1.842132121849871240e-01 -1.184125310031221234e+00 9.220104838846421291e-01 -1.266117321446746269e+00 -7.728752865252143112e-01 -2.715309024222425927e-01 1.896351900404195101e-01 1.976275730874661463e+00 1.748130380459617106e+00 -6.097777035144124058e-01 -1.455137318896787324e+00 1.640475145764411335e+00 -1.120590479074587753e+00 -6.654845769559626645e-02 4.460305139656517426e-02 1.867717657867842496e+00 2.511553090460081905e-01 -4.649636643773291667e-01 2.281781497203680120e-01 -1.174280158043412292e-01 -1.601756215892960356e+00 1.738067981942284790e-01 -5.058478397838892526e-01 3.737276884441246283e-01 -2.090012958545518718e+00 1.067825495908389488e+00 3.831636614935721719e-01 -1.608306692922264747e-01 -1.555132923825924163e+00 -6.853059004405862020e-02 -3.950827543651388302e-02 -1.722401658729313834e+00 -9.428433862590452907e-01 -3.674945014400002319e-01 5.364023552295867081e-02 5.570844678918110970e-01 -3.865583121655590815e-01 -3.169079883294574906e-01 -7.560888099829288223e-01 -6.780650003944305171e-01 -1.261823765640107231e+00 -2.625434915364940336e-01 8.982876929421824697e-01 2.990870438308778745e+00 -1.178789859319222755e+00 -1.212369586368293506e+00 -7.401113582170075755e-01 4.083949274617580949e-01 1.401965067921669528e+00 -1.359715955178525393e+00 -5.991068897025131346e-01 1.659987246633512381e+00 -2.920073630810093857e-02 7.872484447563328214e-01 9.701021414699454448e-01 -7.754948324382853198e-01 1.055154491451884002e+00 4.704450358546692357e-01 -1.070017328228337478e-01 -6.041391731338970894e-01 1.597378202971606598e+00 8.281891836272228247e-01 -4.586713656595536870e-02 -1.264366278376184649e+00 -2.544189961419817542e-02 7.123874424933364091e-01 -2.198860477866292767e-02 5.854667166481879181e-02 -2.121465141697039813e-01 -8.430549243281988403e-01 -6.789201309275550988e-01 6.194850461755246895e-01 -3.832506936615424631e-01 6.385641357437954468e-02 -3.541788829583362719e-01 9.893944739785847098e-01 -1.903851923048508477e+00 -1.905072691244239946e+00 -1.769914418912983622e+00 -1.614351419101735935e-02 1.890087530116113246e-01 1.573991831036756883e+00 4.414455115466170421e-01 8.007073661828859601e-01 8.350083482721357697e-01 -1.549886767504128071e-01 1.976422216270408816e+00 4.986874368532465129e-01 -8.749367437058603869e-01 5.428676857248632137e-01 1.213023510874893462e+00 -3.143438934135803775e-01 3.240297641125056832e-02 1.671434529666232738e+00 4.513820820831387359e-01 2.682706322577909752e+00 -1.750793548092854035e+00 1.147686387787415274e+00 -3.297092051362884302e-01 -1.384161818668727673e+00 -1.308054147213901508e-01 1.372631988520473190e+00 -1.098422372819201076e+00 1.780814671241839120e+00 -6.905494732196008068e-01 -1.339853357884396579e-01 -1.617092054539604473e-01 -7.510320890210480105e-01 3.063009310055698209e-01 1.768943443628893941e-02 1.338162328643627497e+00 2.903313013815676455e-02 2.576364616589613687e-01 6.411441389556230552e-01 1.236815190769332773e+00 1.134431929451216625e+00 -3.934792013123751264e-01 1.553644322658296772e+00 2.715525421664672923e+00 -1.258543562200762800e+00 -3.596340152466520057e-01 1.130959218911812503e+00 -7.199452897380463900e-01 7.602435090914098081e-01 3.576453112540904922e-01 -1.454157498698357642e+00 1.051013921685343133e+00 3.280887458930469847e-01 -1.790086360699135182e-01 -1.295327017313996576e+00 3.399897452445172497e-01 1.614284857568143439e+00 -8.688286631638523216e-01 5.507391791239458767e-01 1.361426429864448950e+00 -6.930837047891327263e-01 -5.342954432449043001e-01 -1.848870734212978428e+00 -1.525861315253643491e-01 9.855234585599857988e-01 1.572613625757490474e-01 7.695059338631135004e-01 -1.548227817382723526e+00 1.332402280187904520e+00 5.508935321615642672e-02 -6.036930365258653675e-01 4.517497869635340169e-01 -1.411826089627138625e+00 -9.642754957095457380e-01 -1.193420033250940149e+00 -8.147379775438956528e-01 7.711577606113455552e-01 -1.656540174986030622e-01 -4.111361379531380256e-01 -5.002698495982895732e-01 -1.119438959982320236e+00 2.358326320907491169e+00 2.160324980114725762e-02 2.549116192200225339e-01 -9.294605369799020522e-01 -1.605627517707086671e+00 8.030007796878091408e-01 1.564431448096442967e+00 -1.417515817685392365e+00 1.102958880403480002e+00 4.311284578902052633e-01 -3.029417497877800458e-01 2.542671028959481716e-01 1.051956771521741184e-02 -1.475218152726435861e+00 -4.272195001831393668e-01 7.792406205350289605e-01 7.227365906267562146e-01 -1.823844400089080775e+00 1.334744283148399935e-01 -2.257619511488579700e-01 -1.523726892959870183e+00 -3.929273043257217046e-01 -2.507230559005711457e-01 1.306456857890508028e+00 1.105527945097157572e+00 1.184885956256600259e-01 -1.297801418528961248e+00 -4.239733145598750808e-02 -8.911735973816337086e-02 3.522566265358001991e-01 -2.301428704324543495e-01 6.519395351460792742e-01 1.180479352385548353e+00 -1.495026081879249569e+00 -8.967193561791894085e-01 -3.184949439776046387e-01 6.728487803874962925e-01 -1.584174636300171857e+00 -2.845393810188067141e-01 1.148411738624168787e+00 1.272600240193531018e+00 4.444253182744203889e-01 -3.530957659093421630e-01 6.175764548919182584e-01 -8.016500226925500350e-01 3.018219522403177701e-01 1.003410632979602618e-01 -1.161508941964821906e+00 -8.933197569491651002e-01 8.097455464727577878e-02 9.721797891789126789e-01 3.385702272974074750e-02 -1.159129266958664584e+00 2.615189114861657949e-01 -1.950734396440477969e+00 -1.641145353264884255e-01 -9.527430101116250993e-01 1.746462984077079006e-01 3.897232622835640203e-01 -3.150093347050466619e-01 -4.814991409572511594e-01 1.389480615154704557e+00 -1.077963513378998206e+00 2.643043921729665846e-01 5.883261676306718035e-01 -7.336038175247489024e-01 1.219145342255942982e-01 -3.457128413793356114e-01 3.336526890325087202e-01 8.860625695918384892e-01 8.115668870703817150e-01 6.251826682046009998e-01 -2.118709686928322178e+00 -9.322728313105191900e-01 -2.168955804429669509e+00 5.359735177070927836e-01 -7.048481862563847899e-01 -1.561387593042993904e+00 2.194904503678259733e+00 -3.490258283727560307e-01 1.193582754416531722e-01 5.014452011902055251e-01 1.080050687339225046e+00 -9.133927887753501285e-01 -7.652383870399874777e-01 -3.875671431313738036e-01 9.865290157426535034e-01 5.090663430690071239e-02 2.179020527345716385e+00 -8.971796985207944330e-02 2.361218746966600723e-01 -1.927510682682626042e+00 2.732046939101213101e-01 -4.301723809917893382e-01 -3.476159250028330039e-01 3.065202483823859514e-01 -1.277616908818463459e+00 2.025306655042446724e-01 1.585031187769096128e+00 -8.642416703807288547e-01 -4.329232609147619648e-01 -4.641214682762333510e-01 -1.204481367584974372e+00 -4.890600360382497680e-01 -1.759341024943867016e+00 8.736756903819695719e-01 1.271118152351175423e+00 6.358555190560993831e-01 -1.110572623755343935e+00 5.215230741992479269e-01 -4.558448865841451814e-01 9.212950769140940688e-01 7.378900081939574473e-01 -3.021196119616128328e+00 -5.000003751661489249e-01 -3.434935684990916838e-01 8.853278451388065795e-01 -6.415065214572501784e-01 1.414300906387090939e-01 -8.646470643078359997e-01 -3.896551382721182843e-01 -1.763999711180796126e+00 -1.873949445687168591e+00 -2.002509804660289050e-01 8.831410827485768333e-01 2.147769804925805825e+00 2.500176352632236254e-01 2.440950081858866305e+00 -4.041726252174983602e-01 6.547674337454668925e-02 -7.993633623666739352e-01 5.577034699057803468e-01 1.902424523689972558e-01 3.399769538497128263e-01 -1.651930514287014429e+00 1.037594825744988070e+00 1.532484347965318849e-01 -1.330364005860407151e+00 -1.284870614248836140e-01 2.786244869849703321e-01 -8.520854273697107961e-02 -9.638374359757125864e-01 -8.396624486320662939e-01 1.294475694212543049e+00 1.385962874562801428e+00 5.205066141458126738e-01 6.212304045635003158e-01 1.793948004308345778e+00 1.419626218896993253e+00 -1.952184614406350827e+00 5.917365654448073498e-01 3.136545927991775673e-01 -9.846945382476586239e-01 -9.857322017428878091e-02 9.506512627162012896e-02 4.981695489316142339e-02 4.608978927095875866e-01 -4.342962719066633670e-01 8.884076213799486643e-01 1.302110540204726608e+00 -2.149796885675244518e+00 5.494191043566911681e-01 2.084855519339607444e+00 -4.777762650872596772e-01 1.885437202132888901e+00 7.392478193704833389e-01 -2.071377859380921227e-01 5.124724370913946725e-01 -6.159074656633254374e-01 1.100777322112647783e+00 -2.606541164140551703e-01 1.186479798506898886e+00 -1.358079944012283047e+00 -2.247519434196652149e-02 -3.384372907625237570e+00 6.025702202106021366e-01 8.027816555330059556e-01 9.895418730448770628e-01 1.917354451518879233e-01 1.146538879580197401e+00 -9.517132901050955329e-01 1.214308761883800131e-01 1.246028195427103302e+00 -7.502730718341041882e-01 1.573303515547624265e+00 -1.985359858861085458e+00 4.398112437638302952e-01 9.525304432963314083e-01 -6.281340638925108077e-01 1.223861497625797101e+00 1.682156158875431684e+00 1.928718706554127360e+00 1.608554788397217328e+00 1.263033116782036780e+00 2.255079803506108593e+00 -6.612780952071054541e-01 -5.999940252938167351e-01 -8.972399681618002942e-01 1.677489976665096361e+00 2.037340327402471091e-02 -1.031256810832886783e+00 7.120145528594032380e-02 9.229816770378925783e-01 -2.093292585583895526e+00 1.301234578638345241e+00 -5.364034527480930625e-02 -8.692026627787650117e-01 -2.055254983544589631e-01 -3.634853093904835131e-01 1.410226106189977235e+00 -1.230421084751355032e+00 8.884637568665719742e-01 -5.243320628014667140e-01 -1.685666845421584403e+00 5.505475722510341230e-01 -1.067589251862628430e+00 1.386091241056947476e+00 3.268839609857335238e-01 1.900139785631579092e-01 -2.885994093442296182e-01 -1.905161971675848553e+00 -7.274823047424771039e-01 -7.257757870302223857e-01 1.586925095477579539e+00 3.674649179747219718e-01 2.594479283772244571e+00 -5.903649467013578622e-01 -8.690666212304588578e-01 4.197370894503931193e-01 -1.082193344052935879e+00 -1.622747034409240952e-01 8.971996551661536312e-01 1.602660779439345484e+00 -1.166392142315408886e-01 -3.527426254875242195e-01 -1.045594461025748823e+00 1.756304028966614861e-01 -1.739893380020128610e+00 1.631628005472414822e+00 -1.003540002292998778e+00 7.177403508254758258e-01 -9.380471619096725222e-01 1.589404324182947525e-01 -2.066968814777333241e-01 4.145904792651639581e-01 -1.666785664741494977e-01 -4.617470299221225760e-01 2.281738553264403002e-01 1.931639784110251057e+00 -2.684560522551620032e-01 -4.958296829993106281e-01 -1.856429280341282684e-01 -4.830690849214209215e-01 -2.824922337490534119e-01 -3.236119914960903232e-01 7.361632107528701674e-01 -5.964950519192215861e-01 2.114270251220593089e+00 -1.839783778900407896e+00 -4.474977766866667928e-01 -8.543473722054623076e-01 -2.597249711027216357e-01 1.745871227955786420e+00 -4.361993648630142772e-02 1.028757138663696780e-01 -1.458549314906929739e+00 7.612978472508378225e-01 -2.463469307255208296e+00 5.532535292047915249e-02 -1.283121985839269730e+00 1.966682504090312200e+00 -1.971473465206450726e+00 1.403587010498788867e+00 4.140182942569382574e-01 2.249445102504074312e-01 -1.095788980606357432e+00 -8.414264487475636711e-01 7.607277246252977521e-02 6.284197372252114944e-01 -4.088141476855605694e-02 -1.662807223306137505e+00 -2.018933574127215635e+00 3.099632008102555236e-01 7.476314519540352421e-01 1.089582407098681260e+00 -1.652975782179515463e+00 -5.109565225027474789e-01 -3.284568784898736493e-01 -2.268105753302034067e-02 -7.938844030113850758e-01 9.065675075762991142e-01 -1.355981447303449827e-01 2.063822100802585879e+00 -5.187768959553358261e-01 -1.612487212233732592e+00 5.160654273532268022e-01 -1.392324641782386740e-01 9.149126636838699200e-01 -2.574927801746304534e-01 -1.891883090306804571e-01 -4.246303635243746100e-01 -4.066101262281444084e-01 -2.304161408027569080e-01 -1.035650135722834264e+00 -1.263434680707377744e+00 3.125196738647549877e-01 -4.618260497025046818e-01 -1.066339512786830923e+00 4.388475133619988422e-01 -3.792857735616077530e-01 -9.407543508133547894e-01 4.160549189339660114e-02 -1.964633462442443079e+00 1.029647501166384371e+00 5.618900881661276214e-01 2.054606402805323473e-01 3.222627349721521317e-01 2.768707104610149905e+00 1.285458776907976386e+00 -3.693294222406043881e-01 3.033243465558406737e-01 8.350426064698313056e-01 2.904830921256055798e-01 -1.919469151024102427e-01 2.123353963563543445e+00 -3.138634035507227305e-01 -7.299403107747536312e-01 3.946069726557902557e-01 -1.315556280861450267e+00 3.794586086496709587e-01 -6.396908333430836313e-01 1.558340165380374565e+00 -1.498348546388988289e+00 1.010865556357615214e+00 -7.102020822443640968e-01 -1.341241373078381427e+00 -1.972644681439668313e+00 8.269144761385119891e-01 -1.290460567307654793e+00 6.404891011932853928e-01 -1.980972438179732453e+00 1.967053845703919251e-02 -1.429572283252547926e+00 -2.831276378023453999e-01 -2.799968458094174162e-01 -1.811689670885983539e+00 -9.154287627310218056e-01 -4.240177401994913442e-01 -9.744970607397246409e-01 -2.394380814381141809e-01 9.024038825842669587e-01 -8.957636422097217110e-01 -2.357996981229596667e+00 3.648303984861903104e-01 -4.230216734029537129e-01 -2.543816332701116512e-01 6.523870033719653128e-01 -4.321317767674240362e-01 -7.680206977632771936e-01 -2.841681013642926024e-01 -1.216823454206179322e+00 -9.270371933717853619e-01 6.842634164944734199e-01 7.129165620213119281e-01 7.368316866678682742e-02 7.138227678450449476e-01 4.048058233183481347e-01 -1.461614065940734841e+00 -1.261885590324329565e+00 -4.075580701384353688e-01 -2.964174444986444334e-01 -4.403473677811687859e-01 -3.086772678026881711e-01 4.401204759132842925e-01 9.100531583506036304e-01 -1.135204437001043065e-01 8.934999834837181742e-01 -5.005195431535658379e-01 -1.122877556151691270e+00 -2.224001117853531273e+00 -3.395008697589497748e-01 -8.881713341817335516e-01 -2.554249018343411670e+00 1.697017795077411517e-01 8.540247322247020989e-01 -1.778353945261670122e+00 4.778031522774733170e-02 -5.233412085524615648e-02 -9.358584146886445021e-01 9.869854007072047519e-01 7.241908045025816643e-01 9.136451236590535652e-02 8.805121612760943295e-01 -2.964268129783336272e-02 2.069139890225629719e-01 -6.198005140424873716e-01 -4.639518336100579843e-01 -7.349377085642385676e-01 1.470910436115688613e+00 -8.086112294636964570e-01 -1.130930027297694540e+00 -1.802106119245612259e+00 -1.794288668639051343e-01 -9.075665580894434203e-01 2.099891797310667885e-01 -4.941342125671042140e-01 1.204901835850076264e+00 2.630889860660325041e+00 5.618105128315666885e-01 -2.423625061183865836e-01 -1.643232369169270457e-01 3.190173372345547209e-01 1.443826269487494374e+00 -6.148934202067453114e-01 -7.877737643284185021e-01 1.315129704022067969e+00 -2.924821767122987720e-02 9.071132391027113551e-01 -7.944426071457035832e-01 -7.195460193192365628e-01 -9.072600873125171231e-03 -1.370486468356783838e-02 -9.952747971334594546e-01 6.510417050306877007e-02 9.057192546674477374e-01 2.134107044407373421e-01 -6.119235801332832958e-01 -1.134860458055489074e+00 -1.152160193103638486e+00 4.967910420016679041e-01 1.116146612030756435e-01 2.773851635659889056e-02 -1.612720922481330588e+00 6.365142905495214665e-01 1.113042150018314747e+00 -1.190582296123889050e-01 7.822637814192927586e-01 -3.119680716254105146e-01 2.322712962239805584e-02 -3.686931696449169960e-01 -1.964495374039073594e-01 -1.429041615247535757e-01 1.256037772602307312e+00 1.304701955967805027e+00 -6.506804681550765190e-03 -6.529253856826178204e-01 8.562586218621820455e-01 2.131068647567936625e-01 -1.406363705174283329e-01 1.500067953519365727e+00 2.083185568568960644e+00 -1.679795835054617381e+00 3.082484424496544362e-01 -4.855971333818757674e-01 -1.620543132976206113e+00 -1.033953134503280191e+00 -4.005363756000094866e-01 -1.366017860221717228e+00 1.069668723270748245e+00 -6.749456245939938759e-01 2.710386624157498092e-01 -2.894336517538523279e-01 -3.385995957722923860e-02 -4.108490487083003018e-01 5.810133811656660319e-01 7.358235639227942437e-01 -2.270839023638573373e+00 9.770889570617770081e-01 3.969031962224682242e-01 1.220037213750281069e+00 -2.150608512416251478e-02 7.187194757527661793e-01 2.172825993282931023e+00 -2.139111727406470820e+00 -5.326360356394762574e-01 -1.843594827263650648e+00 -1.693145366249355188e+00 -1.383511748064490156e-02 -8.372277228813452821e-01 -6.258168314995111725e-01 3.855279690674832671e-01 -6.761715824846287193e-01 1.565216905311051399e+00 1.152762008776286651e+00 -3.963989403967972946e-01 -1.375688566744365238e+00 1.851904251514030209e-01 -3.608302041473827604e-01 6.109990220604160083e-01 1.673177637256474615e+00 -3.305453220724220431e-01 -1.631422936118414269e+00 2.607353139553780785e-01 -7.189817444214222641e-01 8.053626105653434175e-01 9.447218382674036352e-01 -7.131105404671421455e-02 9.909468056138383274e-02 -1.999812309097174001e+00 -3.380327558872165961e-01 6.822490505602918365e-01 -1.101558701964159143e-01 1.617407363557707978e+00 -1.114050998193248487e+00 2.096857342548143155e+00 5.750108032972615080e-01 2.460235609933027201e-01 1.330191588504694156e-01 1.417017298605052376e-03 -7.625779371251418803e-01 -1.385750777717670301e+00 -8.174779611324364259e-01 3.472330987399383506e-01 -9.435903756307953971e-01 -2.357966249830416305e-01 5.286764159619575798e-01 -1.251213155717084913e+00 1.126120880652832362e-01 -5.996975432312837695e-01 -1.410061889763214449e-02 1.424140095320058252e+00 -7.377911390515718981e-01 -2.471516602074030899e+00 4.259120384666532089e-01 -1.620039601720955347e-01 -3.642692643866823898e-01 -9.184250719931525975e-01 -6.968585123699923001e-01 1.262956238607207293e+00 1.510041256400990628e+00 4.739892295516510146e-01 -1.392185714467795155e+00 -2.686578664507571074e-02 2.601782075614325618e-01 -1.476864583797423691e+00 -1.291463939273507222e-01 4.244990539963139908e-01 1.132917254262975071e+00 1.666135564713117301e+00 6.956197172498880255e-01 4.528925452803955198e-01 -6.884153340003327237e-01 6.089845363437135228e-02 8.344409912240071669e-01 -1.025585309922961708e+00 3.710691737251113897e-01 4.165797985730644859e-01 -1.221123190414189041e+00 3.149718620279718384e-01 5.717881943036058345e-01 -4.303792849940106802e-01 -6.365366332767168345e-01 1.684989631685037903e+00 -2.119121848247479623e+00 -1.514362954427561081e-01 1.667555514319674081e+00 -1.255668706647290023e+00 -2.762812596897183393e-01 8.133612239504346419e-01 -2.390772311942305217e-01 -1.421757152494570242e+00 1.493632035417159276e+00 -1.992329054189892146e+00 8.508046994248248396e-01 -1.556329597106445917e+00 1.547544111646438070e-01 -2.300002818605885402e+00 2.371760684720791434e-01 -1.838568451249112279e+00 -1.722500522845776816e+00 -1.505548265612096426e+00 3.632944187888237364e-01 -6.646080411127097687e-01 -3.592014462320112234e-01 -2.650810865449080844e-01 4.958746148190337766e-01 -1.519834695643549116e+00 -2.550807962384238348e-01 3.750132434511234125e-01 -1.434555910661941269e-01 1.639490457667641454e+00 4.182960716044405447e-01 4.356525560539166730e-01 -1.264652528256741348e+00 1.599685601035916727e-01 9.557573891973388802e-01 8.383104529814828787e-01 -5.554729098664749065e-01 -9.234850963297511761e-01 4.090636456233527896e-01 3.614632028401079666e-01 -1.225207445949801466e+00 -8.811288106359017602e-01 6.826140132629403556e-01 -4.523926340894549036e-01 -1.104157803958288220e+00 -4.870393664093214392e-01 -7.773071712184569104e-02 1.788208040579526009e-02 -5.840540695644265146e-01 1.164016619456291979e+00 -1.020345657969833786e+00 3.150846750434705967e-01 2.390082420595198431e-01 1.709563958711103893e-01 -7.346122634600561474e-01 -5.270232558004301904e-01 2.706193542216699388e-01 2.970787265338935557e-01 -9.660097437993529768e-02 1.806445354808674075e+00 7.037951447375484504e-01 -4.106783717209239737e-01 3.947138442132129832e-01 -1.042960957773469088e+00 5.890240353776513560e-01 5.518296329447875959e-01 -5.576967873373466222e-01 -1.423913176167248329e+00 8.278645470695984443e-01 -4.673260599535870585e-01 2.261351281967061588e+00 -2.107548633128604187e+00 3.054034889485670035e-01 -8.389678323985244601e-01 2.465684612026875389e+00 1.327398524759020537e+00 -5.892451692078332776e-02 3.119943289812898007e-02 -3.440425624063571663e-01 4.191025448090767158e-01 6.073123552569992950e-02 1.415584779244350555e+00 1.662426782408483183e-01 -5.179798867640439397e-01 -1.045581519151631111e+00 -3.877460962943071049e-02 2.877175550209429278e-02 1.975399039841675419e+00 -5.775011596047989748e-01 -9.850430770194970043e-01 4.359534944789484334e-01 -1.708539065753141850e-01 -1.106027413183696906e+00 7.731766258041458117e-01 1.434676235238276365e-01 -7.729624686521512356e-01 4.235070053807167834e-01 -8.503272991717364393e-01 7.523716517617976551e-01 -1.264184603389657102e+00 -2.440675020912161375e-01 2.041279884342583451e+00 7.790542891979015949e-02 -1.635596074765555574e+00 -2.054200582852114820e+00 -1.001395290945843675e+00 2.095827666250261512e+00 7.844431800267476218e-01 -2.741326534691607142e-01 -1.447345388172365244e+00 -2.964200268251081238e-02 1.722381307323954891e+00 -8.583526503727841872e-01 -4.408446016336740603e-01 7.737384131464749570e-01 -7.650030921823829100e-02 2.987284372449060532e-01 7.249775705870942222e-01 -2.335876388041148832e+00 9.928385412753943928e-01 1.794326726376993444e-03 -1.137651092916329265e+00 1.415286276613098249e+00 1.031632318169796864e-01 2.173609551490321756e+00 1.319883345619343173e-01 1.879555875999524839e-01 3.295417663004868158e-01 -8.735206806299453119e-02 1.075785397573604030e+00 -1.128762243184969316e+00 1.544629408591475794e-01 7.700898241224285456e-01 -1.104439979783694348e+00 -1.311455288836813615e+00 2.968756666921214538e-01 1.598188160737382235e+00 4.001571074498242453e-01 1.334755974829006098e+00 1.201054657219966515e+00 1.154276317494853821e+00 -3.093693375494657172e-01 -8.423575478124669669e-01 3.182638493781945327e-02 1.399139180709688901e+00 -1.578893910955135205e+00 1.288578649923926567e-01 5.734895607078509538e-01 -1.348818029606915769e-01 -1.224514986438374642e+00 5.506539768750523534e-01 -1.730448985094136027e+00 -5.010240909063574666e-01 -3.566794644659814634e-02 1.205172404343225923e+00 -2.501925635279207416e-01 -1.394671748472920136e-01 5.325646100977280556e-02 4.013363320988850846e-01 6.256066657800390951e-01 -1.051655810820151693e+00 1.665049094639573513e-01 -7.516508442011198277e-01 -4.674225018561797840e-01 2.231036990406994602e-01 1.515953856845071446e+00 -3.042214611386403700e+00 8.133076025959298239e-01 2.843047540222231606e-01 -3.959436684984972143e-01 5.079039591628352612e-01 5.146916896813472642e-01 3.508784013899768350e-02 1.036668999994878826e+00 -2.243758391707358357e-01 3.709160730696516861e-01 -1.477845886718148760e+00 -1.306684175466197084e+00 -1.529917515950133922e+00 -4.318340169303960807e-01 8.042643783213955233e-01 -1.490908501435974864e+00 -5.230130576002111481e-02 4.865402693510057497e-01 7.907598987832273885e-01 7.783958948256445298e-01 -2.054177032941927310e-03 -1.688789432837966231e+00 1.239468470043090936e-01 -4.493916063401654504e-01 -5.861573144603448027e-01 3.291601725684602242e-02 -1.337065426112731936e+00 9.331026528588159952e-01 -5.800144013595918135e-01 -1.214800284337946623e+00 1.025555430836116392e-03 -2.122347319074261218e+00 6.333121825151110107e-01 -1.452795441234043583e+00 -1.378193414754138868e-01 -7.435145731042083206e-01 -1.077005957534447278e+00 -2.652019521525615264e+00 1.313475168568109530e-01 -4.243062062969885639e-01 9.350753780892036016e-01 1.033437670250639151e+00 4.809330665039397434e-01 5.783854465769827646e-01 1.179972350215535842e-01 -2.631206668388416769e+00 -8.231377905852826915e-02 -5.007193556034913451e-01 4.532191798380965642e-01 1.820811609003636922e-01 -1.783119798190721861e+00 6.629899266423329163e-01 -2.233186857257224212e+00 1.002871284068209023e+00 -7.680809497056581558e-02 -1.012005234510043733e-01 5.632719611955712136e-01 -1.463473355977004786e+00 2.423465554871538696e+00 2.411543548220166089e-01 -1.096828189193489678e+00 5.261066162329860497e-03 4.211271950077765669e-01 6.154997345709530832e-01 8.432619231718988528e-01 -1.225536402108520662e+00 1.736459195311372161e+00 1.853527387922045133e-01 6.488931074827555268e-01 7.322184293372617780e-01 -1.314403721388753388e+00 -2.801654423574313935e+00 -3.065760922121360532e-01 6.040957371003560783e-02 1.506517258492352296e+00 1.594185430263872494e+00 -1.402487513740797720e+00 1.377291263941145538e-01 1.309210884112737228e+00 2.260331842845220152e+00 1.770859667440857765e-01 1.410654991223866839e+00 -6.344000427017424393e-01 -1.865316026765732937e+00 7.110937087889344921e-02 2.743677808221574310e-02 1.947220882807520481e-01 1.284288289225339996e+00 4.094903178859928272e-01 -1.966429529958921618e+00 9.717026470453152820e-01 1.692818539109299358e+00 6.186250046761446880e-02 -9.827889889485689201e-01 8.404932943846085136e-01 -1.193521554910469962e-01 1.191984429850944771e+00 -1.314401163935073003e+00 4.379369867656715543e-01 -1.145375769616325146e+00 1.042001539874513716e+00 1.676649559338889706e+00 -2.034538304335923531e+00 7.588675264215389848e-01 2.952010843592227721e-02 -1.241091351034186330e+00 -2.899128079934949059e-02 5.429651105803805500e-01 1.743850724515951356e+00 4.509470235092778445e-01 1.735215559400555607e+00 1.327772946741993532e-01 -1.399166483455912768e+00 4.917143531122231681e-01 8.026380953317675537e-01 2.362295826262216791e-01 -2.374992443016042731e+00 1.652242570450640213e-01 -1.897656790061928334e+00 8.867136317040528182e-01 1.414832116646594917e+00 1.061436240513287943e-01 1.070224536110770397e-01 -1.475974374641606524e+00 8.461780592709997745e-03 -1.360767255274936582e+00 -2.564011972644857917e-01 7.230400190757048096e-01 -6.645265610964666558e-02 -5.295521761683563526e-03 -1.135561813255533625e+00 -1.382596308528502016e+00 1.847632186229386075e+00 -6.625704517253907522e-01 -8.253042130236514229e-01 2.054023692052582006e-01 1.794221186406098345e-01 -2.206519963427306663e-01 7.630434412040925096e-01 1.028683078121506611e+00 2.280375107928740014e-03 -1.114137120280685345e+00 7.525816703640503258e-01 1.601560534067760555e+00 2.029344214337553076e+00 -1.788297908888452747e+00 2.831962947396106656e-01 5.386030593177795200e-01 -4.133231920322915087e-01 -5.650182140864566938e-01 -7.888943792432281388e-01 -2.214161666004488965e-02 4.338871349768718688e-01 -1.920301459350996220e-01 1.072163974571782807e+00 7.894949290041652912e-02 -8.494419163480732005e-01 3.446666553637900421e-01 6.918459192182055961e-01 1.174443994779578171e+00 5.707199446928291620e-01 4.637663527771050155e-03 -4.514413285026295380e-02 -2.356272610025926806e-01 -8.962587084928849146e-01 -3.722653551410207151e-01 2.506042471060769383e+00 3.374125929003364277e-01 -4.609105661855086855e-02 1.952637620512233330e+00 -1.133626814888317069e+00 -1.594876725575114396e+00 -3.504321482977705848e-01 1.104057284829153662e+00 -1.694284667504821207e-01 -5.137192094957516719e-01 -9.854499102180427350e-01 1.663033027138507869e+00 6.325131467827532772e-01 7.058552088871522523e-01 1.952584501601801747e+00 2.046703945609369690e-01 -7.587945222379215426e-01 1.004799548227006234e+00 1.516183864184089902e+00 -1.256257522327036691e+00 -1.106635785793657345e-01 3.569484004808763933e-01 -2.342181857066500505e+00 5.477397983952828620e-01 -5.826249851549374359e-01 -3.596189869198198469e-02 -2.876486703898593067e+00 3.502776480197382081e-01 8.681404749216113936e-01 5.379001571874594267e-01 -1.947390422685619238e-01 -1.562808521401807704e+00 8.632716237126039083e-01 -1.839894053581570876e+00 9.886009189159892241e-01 1.371082159270597067e+00 1.246354293492750065e+00 -8.510111854838900980e-01 -1.017933262286296436e+00 -7.590157270107961152e-01 5.168942018299056418e-01 -7.973510505385346114e-01 -1.452457331691141995e+00 1.794944615799877463e-01 -1.877476310621681632e+00 -6.223729504723678474e-01 6.401557059385414306e-01 -6.721408508796946311e-03 -4.849994983196474763e-02 1.367113006626126948e-01 -7.673435380041342402e-01 1.035243122742762339e-01 4.943325309237983078e-01 9.705789284828196806e-01 1.184197655144728634e+00 -3.204461353658690115e+00 -5.753382833672902041e-01 1.370751891211625884e+00 -1.240389748359832373e-01 6.161315281508137343e-01 -1.463398934796894313e+00 -3.662029800283531644e-01 -7.294322630975170751e-01 3.062258709965704276e-02 2.955767475267983557e-01 1.524489820496694792e+00 1.650487028418681223e-01 -4.449441813985445804e-01 1.745640362155443381e-01 -1.110366309634694071e+00 1.110578516902487323e-01 2.361574330583359749e-01 -1.181132934428164027e+00 1.637044724490688274e+00 -1.048942233761075205e+00 -1.081756718171568821e+00 -6.469256352090467788e-01 -1.072776968427096467e+00 2.129244638234057407e-01 -4.219284097619810381e-02 1.541587010852828232e+00 3.485712420849961801e-01 4.318204304928522363e-01 -1.096206455746691955e+00 5.479811677987898172e-02 -2.380684794000783810e+00 1.495658314126005473e-01 -3.833544509861766536e-01 -1.617494265316691493e+00 -4.479085640558915643e-03 6.409975553068519849e-01 8.140484546437545821e-02 -7.811790246103506030e-02 3.843988187321072114e-02 1.633391344878430296e+00 -1.184365111623010280e+00 -1.329725957750923060e+00 9.302551822656538461e-01 1.113464245543682507e+00 1.030751740097992919e-01 -1.772573601082579886e+00 1.398212234512746788e+00 -3.146628509078761623e-03 -1.120479537077726517e+00 2.033671976778653190e-01 -1.040244053544220781e+00 1.057516625644152608e+00 -2.837910962987287178e+00 -1.903268022202249110e+00 3.710343938081966941e-01 5.235347474600142714e-01 1.579625946952103233e+00 1.209607580543511501e-01 1.680209472120006847e-02 1.558321055225046825e+00 4.580473019419934455e-01 1.210378303364344627e-01 -3.030499709591570889e-01 -2.911939191625768641e-01 -3.118030460262667947e-01 1.408788709997156330e+00 -3.556090175548428101e-01 2.410860656954698089e-01 -1.732119201602598246e-01 -1.173497826119729304e+00 4.434686003141559696e-01 3.336005277006574010e-01 -1.457370989380877835e-01 8.957604839299901922e-01 3.261008672133109965e-01 2.787420424697563681e-01 -8.224672896638733910e-01 -2.570270077582513135e+00 -6.634030718114680703e-01 1.598391031705370002e+00 2.866532291713209002e+00 -5.610078203112779383e-01 -9.326931147264490019e-01 -3.296413627596271878e-01 -6.965596168488394913e-01 -5.277891460108843358e-01 5.853322458655424443e-01 -5.278178122851993059e-01 -6.251991845419389016e-01 -6.142025243636139997e-01 -1.543020728534004515e+00 -1.654400838486435710e+00 1.821904385296976014e-01 6.347743260687314093e-01 1.135293475997155799e+00 -3.360774401711582593e-01 2.241316672873244209e-01 -1.622737831270195441e+00 1.820898367393005257e+00 1.610098262348885090e+00 2.989985095634276058e-01 1.175579809301094070e+00 4.322594926483773747e-01 8.087170416239458648e-01 -5.781052357465211733e-01 -4.540699368348778686e-02 2.612177149418004052e-01 -2.397253418449951656e-01 -9.831594897998983951e-02 -4.851851330340374302e-01 -6.708155696421805869e-01 -1.117595551726379366e+00 6.068089342463008906e-01 -2.503946178319718108e-01 -1.503989997433190062e+00 -1.076361494260776652e+00 3.360330515094747672e-01 1.585395700301484578e-01 4.366574636435146539e-01 4.907675970761523621e-01 -5.767066612501717815e-01 -4.016094938164126160e-02 1.544863900165712067e+00 2.296415369308034471e+00 1.161687974119212541e+00 -3.011899299375206951e-01 -5.560885577864868035e-01 1.543104640050994902e+00 4.048690291466072733e-02 1.891439359501088380e-01 2.162874445200981821e-01 1.105036762057661992e+00 3.181595515925378925e-01 -1.594169163878231821e+00 -3.079583830764752062e+00 1.505848817156267616e+00 -1.305903588713963392e+00 -2.972226817763761630e+00 -1.123233858495218396e+00 9.837623901140210014e-01 1.293226119637367111e+00 1.636083756535660072e+00 9.186626719072702452e-01 1.478306427633747200e+00 5.372118475190775788e-01 8.480323470750498194e-01 1.410987166387785541e+00 -9.329986446479184847e-01 -1.972459661265923314e+00 9.734701748606144900e-02 -1.237131161104032762e+00 1.518801585210437288e+00 -3.547014190415004320e-02 5.671516203559713309e-01 -4.778788263536471459e-01 -4.986935167748494102e-01 -6.403714089019649780e-01 1.109460760866928908e+00 1.707496555353123391e+00 1.182817352316221315e+00 -1.242204415487570546e-01 1.234796823813094191e+00 -9.152588848852781789e-01 -7.621443741433668873e-01 -4.018567664026899133e-01 -9.575792023067845882e-02 -7.916597819288413440e-01 -2.078671033236187959e-01 -5.419533167643030280e-01 -9.703008562520997193e-01 1.640838018247236380e-02 -2.123152573087500605e-01 -7.757869163594894868e-01 1.157628589147101650e+00 -1.593319158065138463e+00 1.244644665677482998e+00 -2.609829389302144698e+00 -1.876260658309234941e+00 1.303524716921696580e+00 5.123671940652712031e-01 1.405897750331452402e-02 -2.860598126717429079e-01 -2.167473176785988595e-02 -2.167683019676369949e-01 -9.461307319432099572e-01 -5.649715570234913747e-02 -2.915207325694518237e-01 -9.334435180020052014e-01 1.496006881048205006e+00 -8.886333720229367961e-01 5.245715084726352284e-01 -9.882174030347354865e-01 -7.810286106051737842e-02 1.732853360834296641e+00 -9.676499757284321435e-01 1.687388677279492155e+00 -8.068871728258386611e-01 2.939094382451247489e-02 2.509281841831207394e-01 -3.650440567673702286e-01 1.675748956320806782e+00 -7.631109697003028991e-01 4.677400488735214967e-01 -1.073892415626162888e+00 -4.311065615075071467e-01 -6.398728762650366386e-01 1.339699498680130274e+00 4.051226067199331649e-01 -5.383145637594165533e-01 -2.009204474026245801e+00 4.527375788142834478e-01 7.626227170431555680e-02 -1.591467675893368572e+00 -4.201349300027317213e-01 -7.279115942316272125e-01 8.240783944331976363e-01 6.883831258710240153e-01 -1.069136693411023797e+00 1.891855295616863275e-01 -3.281567076761508495e-01 -6.712519525310075563e-01 -1.687951867581069409e+00 -2.652726457192545184e-01 -3.873107588709965854e-01 1.381369232173871031e-01 -2.612050045987410751e-01 -9.880038328507358969e-01 7.346726161787411891e-02 9.425575397212351270e-01 -8.012779770844519200e-01 1.786046180381923865e+00 2.563028591233327269e+00 1.544775226394352052e-01 1.164176434895694445e+00 -5.497318518437112056e-01 1.623205204919425382e-01 3.133640790759402606e+00 -7.735009981824112479e-01 1.961087440372559110e+00 9.687886789892364847e-01 -7.969177461015686248e-01 -2.016129948375426362e-01 4.655193996822475921e-01 -1.426017430225460236e+00 1.972033817980747283e-01 -5.442076263795092572e-01 -1.331954212347826072e+00 -9.798365065501623006e-01 1.582380947669461135e-01 3.810984053492920687e-01 1.522888063293643457e+00 -7.286229682635588789e-01 1.013297826001084090e+00 9.391118662711143983e-02 1.068593702136329426e+00 -7.401544288661944249e-01 3.191394749018635624e-01 4.276428079743220811e-01 -7.027215718619995721e-01 1.421920366057348506e+00 -6.579286303048856865e-01 2.022316438713413600e+00 -3.130685551273583167e-01 -9.426032017565683097e-01 -1.425853984632224902e+00 5.948436339845613041e-01 -9.743101771036829506e-01 9.473050372586796497e-01 -4.398599267983979155e-01 1.322688957333210347e+00 6.285952914831347549e-01 -5.038502124429340007e-02 -1.714913276002958176e+00 4.156597617997143113e-01 2.580935726719185919e+00 -8.188388191371747116e-01 1.480887001235308364e+00 3.037834718137120138e-01 -1.605281076133086571e-01 1.188156548058479478e+00 3.602681888472833438e-01 -9.467303749862959750e-01 -2.427912127340983994e-01 1.619149147225391605e+00 -5.268731408324833776e-01 4.734210138797811940e-01 -3.023282700187612457e-02 2.343134550558154394e-01 -7.994603105081100614e-01 1.256402195223939033e-01 2.922644667586545175e+00 -9.506739072852042893e-01 1.045420661486749433e-02 1.689909341286935263e+00 -1.977511956254691949e-02 9.383749250281301357e-01 1.470334328317853823e+00 -2.540633844405079667e-01 -1.494475660764135627e+00 -1.580587755789036875e-01 -8.782288270599528657e-01 7.287741771531781598e-01 -1.000292649815017976e+00 1.039589332555716839e+00 -8.353877580635480360e-01 -4.157414114277342421e-01 -1.660423910806186232e+00 1.078804296105086324e+00 -1.031011871452743200e+00 7.999414280176961323e-02 -6.120678637404076694e-01 1.971709070364624505e+00 -1.164411774516544318e+00 1.030162150929794018e+00 5.125980265964098503e-01 -3.947777868847128779e-01 -6.999675045263828999e-01 -5.664410039034636357e-01 1.757537868642379930e+00 7.176229454414730924e-01 -1.133621171483078838e+00 -2.125661815122029119e-01 -4.014561543910646901e-01 -1.192145264724358222e+00 -1.146827910162091957e+00 -1.097527083361110878e-01 6.817658618757150846e-01 1.244094837792097286e+00 -3.073698612871118563e-01 -8.884350349176899364e-01 2.063390003901910963e-01 8.515319716145576256e-01 -5.179337499618815732e-01 3.305443581449764578e-01 -1.345871457356591083e+00 9.006455830317497413e-02 -8.003341417011894388e-01 9.413546257164022713e-01 9.503943344543810401e-01 5.081730900498611092e-01 8.058742290065852298e-01 -7.514538382411977135e-01 -1.844779526827013683e-01 9.369411418314332884e-01 2.128628238004119044e+00 -3.323300193394909674e-01 -2.212149623546237454e+00 -1.681329042819992514e+00 1.630726029481625594e-01 -5.081557917096981569e-01 -3.773090044123014186e-01 -3.204941276252094018e-01 2.809296869779973407e-02 1.228279332592984163e+00 9.820360895267703227e-02 -4.187186206881614026e-01 -5.175530574167889197e-01 2.826290009252902191e+00 -8.854177561305984767e-01 -1.728729821178409953e-01 1.003723429784544735e-01 -2.384709852193478419e-02 1.465195501725541583e+00 -7.444098112869247386e-01 1.419496248225522450e+00 9.990788774839711728e-01 -5.827462840346006034e-01 -3.903255051776114981e-01 1.295779149523567930e-01 7.629488731264676138e-02 2.898837546553346134e-01 1.011077145793865206e+00 8.361666978835828878e-01 6.715133068537610939e-01 -4.654352922380157187e-01 1.210013686074348449e+00 4.317852365948061100e-01 -1.234636119118745823e+00 -1.214045739478317176e-01 -8.022573831802520816e-01 4.485777968827767692e-01 1.302880364755065967e+00 4.455499380806999810e-01 3.856029695315724148e-01 -3.508132766602263253e-01 2.359884605953198378e+00 -1.067549043662175956e-01 8.034707469601413132e-01 1.017495573544829446e+00 -1.427925147987002319e+00 -1.854327578260581144e-01 6.619704715214391744e-01 -5.060624873463940299e-01 5.495984934593121096e-01 1.123897053528572387e+00 1.372590174701467380e-01 1.383411512769580298e+00 -3.647628719824154153e-01 -1.635458288322028553e+00 1.619430356153722883e+00 9.072195929682146387e-01 -9.251531282934267741e-01 1.508258027935785783e+00 -3.471964859256068681e-01 -4.841311982649201262e-01 1.605924472776385503e+00 -1.766515146521421054e+00 -4.366411726854322883e-01 1.371045662731327663e+00 -2.707653991237407021e-01 -1.389365781304625846e+00 3.040389197821730671e-01 4.643337330164245547e-01 3.143220008645786212e-01 5.756841374652641452e-01 2.727536688481972393e-01 -6.818861393013235794e-01 2.985584369580990272e-01 -1.734333470492693124e-02 -3.641913272883119668e-02 -3.281709305395902887e-01 7.375039668437297635e-01 6.077851542075812796e-01 1.893488378539716355e-01 9.584002853808352151e-01 8.385930867522133347e-01 2.023674652809961672e-01 -4.207198636311401119e-01 1.766250972265459351e+00 -8.681782640364704706e-01 -4.999317444270781619e-01 -8.436329356404029811e-01 1.622742235625692198e+00 -1.883371342591156461e+00 -1.214488676115669907e+00 -2.464471878894332335e-01 -1.918734830116079412e-02 2.747374315962624602e-01 1.355657097224108210e+00 -1.345581641544211005e+00 -5.619519869800965184e-01 5.845194491820161070e-02 1.365291455175590807e+00 -4.898904463669724874e-01 -8.075916639957957388e-01 -1.766681001141117591e+00 -8.781102952435172471e-01 -2.046027956643588219e-02 -9.709203055928544712e-02 3.483918290386933680e-01 -9.006966464131380690e-01 -1.119625571763786853e+00 8.317187135221570937e-01 -6.369292514862333610e-01 -6.846928574103053888e-01 -6.924325617443418679e-01 -8.199953659903839176e-01 -9.221685229866711797e-01 2.477830201187383174e+00 1.775174745612367877e+00 -6.910314350177598763e-01 -3.302525662562911246e-01 -1.944202264691618609e+00 1.972796353373990619e-01 -8.450910342062223357e-01 -5.265129179157690756e-03 6.273608127625309727e-01 -1.598754279979261728e-01 -1.179630923127508835e+00 -1.876234190437432003e+00 1.647419645312167669e+00 -5.581387734185572214e-01 3.115856529700604671e-01 -9.610844404823670750e-02 -9.040614206081631909e-01 1.563674855662449348e+00 -1.276989608815904509e+00 -1.012684387955695708e-01 1.365976232107511679e-01 1.970727548826758657e-01 5.602182566330585756e-01 8.207858672050023507e-01 -4.621869961541705263e-01 -6.144670971412362626e-01 2.159922568700405776e+00 7.966644932901814080e-01 6.439218053441012612e-01 1.005695965862848151e+00 1.789481113516499189e+00 -8.073844227094238990e-01 8.216448002664121855e-03 -9.609625740437416352e-01 -6.248913765888932659e-01 1.498762673488771291e-01 1.289956352347048751e+00 1.432487091081192654e+00 2.529338602148482718e+00 1.757101021000524010e+00 -1.790263951609937787e-01 8.279292986103231611e-01 7.050950944815865817e-01 9.163978955801884707e-01 6.097200368601461973e-01 1.231950053659519151e+00 1.380701909595138055e+00 -1.160915466191927203e+00 -4.379197095395704897e-01 1.521693197128963337e+00 9.114009739410237065e-01 9.925744357176707888e-01 7.269434741514548826e-01 -7.982525457810939473e-01 1.695670313423786268e+00 -1.058431469231746025e+00 -3.078992570083576297e+00 3.862651267304988423e-01 8.707820232769354352e-01 2.253515284164705201e-01 -1.641340553734867314e+00 7.541568693432791903e-01 -1.162595417649996188e+00 -7.907629737564390027e-01 -5.184416713386456182e-02 2.378456692989213472e+00 1.543906863805415863e+00 2.236936090683889211e-01 -3.864734839856856508e-01 3.144343364588549905e-01 2.711809019571603807e-01 2.210895608109411381e-01 -3.966087997907475349e-01 -2.182714345900540476e-01 8.249985223507189103e-01 1.488067529729605765e+00 9.935945857148593685e-01 -1.176061836345632106e+00 5.470990701192311734e-02 2.741634270948748245e-02 2.632897850193626210e-01 2.015749777802794629e+00 -1.441464811171611515e+00 -2.837492201852227058e+00 7.293673308377491837e-01 2.863140009915506878e-01 -4.119458720588685396e-02 -1.719289441064981272e+00 1.696039146455696978e+00 6.172857071233894821e-01 1.404819338624244685e-01 9.155774863970423949e-01 8.533762822820593064e-01 2.998013236573473517e-01 2.081345654204505013e+00 6.746759216009444726e-01 1.833752223296357453e+00 -1.377635767876026041e+00 -3.783465281812197212e-01 -2.022642560437661441e+00 1.015935302611477464e+00 1.250709083452972159e-01 -3.227252561527870628e-02 1.831001104480715291e+00 -5.539565243650521609e-01 5.144586093215854916e-01 -2.271329223223355065e+00 2.339021945157172822e-01 -7.024979490323997044e-01 -9.379401139450895819e-01 9.943336762343535362e-01 4.996029376884610906e-01 -1.194529816720930837e+00 -9.648472721057218537e-01 1.671283933227968976e+00 8.253076415304790858e-01 2.115409037461689346e-01 1.093499370432529094e+00 1.270115484856151111e+00 2.587717736390517942e+00 1.548039087446608120e+00 1.633458889356948829e+00 1.182985070802365479e+00 5.653545519355485105e-01 -1.173620817960624174e-01 -1.565295283991370578e-01 -5.913472457600854604e-01 9.903847098928566517e-01 -5.065138885013026337e-02 -1.792207179434466280e+00 3.886394670610390095e-02 7.543590584658794729e-01 -1.080052305201110396e+00 -6.637574746963580408e-01 1.601706751640519899e+00 1.427469959147831702e+00 -2.707787463051201104e-01 -2.116273245790630142e+00 -3.196183247989928256e-01 1.771637464914963767e+00 1.345784552131338088e-02 2.004041805937125942e-01 5.934003793309157171e-01 -1.462733084669704531e-01 -6.657227032803959554e-01 -2.064538613920507526e+00 1.325838554648300471e+00 -1.124761257222318456e+00 -1.266861869800785634e+00 1.768335812055123135e+00 -1.060638172956949177e+00 1.107136115919621799e+00 -7.860203777138534686e-01 -5.994557939154783188e-01 -7.946278740970478260e-01 -7.324990868168498315e-01 -9.911768431501130072e-01 -1.139792401852713688e+00 -4.126610335745555247e-01 5.555885071948631904e-01 -2.706753055064690661e-01 3.119009522345513319e-01 1.316227112986589676e+00 4.840590190031091589e-01 3.143041058601180882e-01 3.331957865850254663e-01 -1.919615023805072207e+00 -2.269894512713021006e-01 -1.741585975686986976e-01 6.079921389140205967e-01 4.962157081789090318e-01 6.228908527850446353e-01 -3.385606956930395484e+00 -3.194771717175337589e+00 1.223372735472525008e+00 3.441078521980349136e-01 -1.103641969226068359e-01 3.081447995282816099e-01 2.833140854834785838e-01 1.350036365847511188e+00 2.990842149376096160e-01 -1.187039789749458896e+00 4.688533531572828816e-01 6.097237863177455974e-01 -1.539439991724506962e+00 3.824992773861004003e-01 9.887619306015539289e-01 -3.478377095294165611e-01 1.025731511590228795e+00 -1.569301145885559690e+00 7.883871083122643286e-01 -1.703483403684182163e+00 -1.256754172491391375e-01 -1.543009593585528971e-01 -1.056582543008212305e+00 -2.362336366478010152e+00 3.760589625532513580e-02 3.372449516618193366e-01 -3.695657203648592959e-01 1.872864394644095098e-01 4.312273810338025926e-01 -2.227103483648906312e+00 -8.914650679667496247e-01 -1.048079997596923718e+00 -1.172281442714544486e+00 1.241270576753459448e-02 1.188793287601145998e+00 -5.531239402157811513e-01 1.764060417838503980e+00 -4.124490051465891649e-01 -1.505220311282742474e+00 -8.170845592524255130e-01 -1.559587003650365067e-01 -1.601372127328956507e+00 -1.878634860772753976e-03 2.187704061250002496e+00 1.510219106526250465e+00 1.269876476542896482e+00 -1.404064987863450631e-01 7.190144426692355317e-01 4.003673056245395379e-01 -8.205907142924013797e-01 -7.815558872949919245e-01 -2.035710355562516949e-01 3.489753856966585355e-01 -4.304048615167357927e-01 1.544069987295099144e+00 -1.475022724810848285e+00 1.692783594466101382e+00 -6.378319182938427812e-01 6.620216954888034078e-01 -7.407778002278552210e-01 -1.392741699722334081e+00 -1.791045971839826390e+00 1.561838437603870755e+00 4.977493767406641623e-01 -7.147320137660768680e-01 -4.024523352883181415e-01 6.071850179819342497e-01 1.698592433457223327e-01 -1.338022798582001016e+00 4.459972722009678536e-01 -8.860507149872100252e-02 2.870877013551939028e-01 -1.610959756413641308e+00 1.023502602806596468e-01 -6.585342225052099874e-01 -1.200227412158643148e+00 7.157116842060659012e-01 -1.347888090205791478e+00 -4.820351907509038969e-01 -1.250162020782682459e+00 -4.594942186056994449e-01 -1.058329579099140716e+00 -3.691229923148478531e-01 8.415832175571513751e-01 9.048141101556735899e-01 -4.830997155911147534e-01 4.183743448693009737e-01 2.905758516501986688e-01 1.228595408944254341e+00 -2.248491483199580310e-01 -5.165198346866713974e-01 -1.219681300333928853e+00 2.275193342010748410e-01 6.493478053197095923e-01 3.326958169007475652e-01 -1.374792105943138387e-01 1.008720487625171858e+00 -6.233305751573907649e-01 -1.331378309520234060e+00 -7.738618413286266762e-01 1.633163490898725589e+00 -1.927476287169176628e+00 -1.223407311341612180e+00 5.036021939171889672e-01 1.435415855650854500e-01 1.369480000095032901e+00 -6.777775461348265473e-01 -9.406524908051170364e-01 -5.854149518548726894e-01 6.742310439503418351e-01 -9.703014180089611918e-01 -1.788259955641318788e+00 4.631037863082996253e-01 1.181640996593899429e+00 8.823728413829829975e-01 1.723344500919469779e-01 -2.453927190914298784e+00 1.627938932385277093e+00 1.273686388861774876e+00 -3.291607382769267121e-01 -2.384081271305678318e-01 -1.724690886286815994e-01 6.152377537775671756e-01 1.327368312288083052e+00 1.660421587333114513e+00 -1.538226126225960277e-01 -4.984138277407714201e-01 9.064601141637067261e-02 8.167269491960690297e-01 -1.916701288486513111e+00 -1.138516369564080311e+00 -9.460772015815527292e-02 1.169491576152227985e+00 1.073982138121903684e+00 3.586145184445111989e-01 9.772642888932869809e-01 -5.821248585247208451e-01 1.377669897551278888e+00 -1.431120484887409061e+00 1.561926355367182495e+00 8.317786091337715515e-01 -2.693808400916292811e+00 4.425941132068689221e-01 1.610646506957568613e+00 -8.582332017627531950e-01 1.771456927666401393e+00 1.568801012063128830e+00 9.240582006784725522e-01 -1.186294457090882437e+00 -2.972765525067107006e-01 -5.191899013661784856e-01 6.612406582050353032e-01 2.339226094426902769e-01 -3.040536913104384675e-01 -6.170912319717528627e-01 1.628212101587503957e+00 1.547064957173293065e+00 2.103109955541348164e+00 -9.221755861289824274e-01 9.710261512538630180e-02 3.868294473854909099e-01 2.811138525125011500e-01 -3.914961279739747613e-01 -8.884153253252582427e-01 -5.940004074011158153e-01 8.670528304674824938e-01 1.386924260554116772e+00 -3.342528388119852534e-01 -1.091086556151563691e+00 1.455589837048830715e+00 -1.375084838393334508e+00 -6.116150038804565314e-01 6.212959985474240110e-01 5.818641084666341667e-01 -8.609220101388977975e-01 -3.366348619249787122e-01 3.261876077236589011e-01 -2.933127168704901866e+00 1.251866342780874275e+00 1.083053246755855542e-01 -1.314722099032476388e+00 -7.755758277666034983e-01 -4.910362110205977459e-01 1.912828191652417242e+00 -2.974480711189525506e-01 2.568011532892193305e+00 -6.033579549739653825e-01 -3.635391207886072285e-01 6.116970354606853233e-01 1.399179291472547049e-01 -2.790326423598119346e-02 -1.471083983027316133e+00 -6.426799168987475941e-01 5.634418751517336621e-02 1.000211623703211261e+00 7.112277897232658352e-01 -4.797186245334472687e-01 -6.116370187583253237e-01 1.356033020039067782e+00 -6.494174834698230869e-01 -2.144547517398055714e+00 -4.512217215051649299e-01 9.806907932187917953e-02 1.369095196079671561e+00 8.905108454560333175e-01 2.876150674536200880e-01 2.388317999388550050e-01 -6.074505533957278436e-01 1.529202886414359863e+00 7.989154227232477812e-01 1.338044473485945129e+00 -1.359309038190575913e+00 -7.900302600480620940e-01 -4.124320283319649061e-02 -8.849749035483837900e-02 1.548027266965421311e-01 -2.387963755213783623e-01 1.077497077772394812e-01 -1.771463534442044852e+00 -1.389189693108327850e+00 1.357957346436388102e+00 -6.571084696932164571e-01 1.938291115761065830e+00 7.148361192773639017e-01 9.919875950165613077e-01 -2.923185570733646821e-01 1.847570519530882471e+00 1.007514832981932562e+00 6.955171629594932847e-01 3.264818110220710223e-02 -1.093175130580833265e+00 -2.696670519532668453e-01 1.495029851826545908e+00 7.161272931178014334e-01 7.440810164809542604e-01 -1.087191766136466509e+00 3.636309462768677392e+00 -4.692981855463592561e-02 -2.171732812291166326e+00 9.098387110895692631e-01 1.327629041890768358e+00 -3.999771415218427717e-01 7.973749778122162235e-01 2.525467703123979724e-01 1.903479797782838379e+00 -1.678673842695221352e-01 -1.102890315837569135e+00 1.892668086289761131e+00 2.012460135806950351e-02 -5.726913105164337381e-01 2.584160835551672086e-01 4.741615393995544103e-01 -1.631360306102750179e+00 1.089176120028700678e+00 1.357316418844755290e+00 1.052474402849538526e+00 2.578583149507089889e-01 1.252485807914681670e+00 1.572941224392288895e+00 -6.445250631958749921e-01 -6.508156643027396271e-01 1.623982358684854743e+00 5.825850185933014735e-01 -9.576193553294835847e-02 1.346846055018722454e+00 1.342161562186526824e+00 8.387395442505590770e-01 -8.374919189996153923e-01 8.327030541361077898e-01 1.283898291089750732e+00 -1.166661886263409942e+00 1.084966159258433649e+00 -1.893076248919432825e+00 -2.640698605519077868e-01 -1.196684799909913499e+00 -1.129582924641445052e+00 5.116490999519731631e-01 7.705742244007599551e-01 1.454296070103368699e+00 1.523076929096418120e+00 2.110992017384809571e-01 1.116276199225247234e+00 3.003520356889024079e+00 -9.180187900548448798e-01 -1.055256875259435567e+00 -4.018578830792075562e-01 6.801380258320153249e-01 9.253345068528227024e-01 -6.494398213003286235e-01 -1.083053108851196322e-01 6.815239181099129739e-01 5.199730749331680224e-01 -1.241200092344925565e+00 -4.659628523160587732e-01 -9.945088534019849158e-01 -9.287399151761886740e-02 -2.485519931515650427e+00 -7.331485985605279421e-01 5.831210875209037470e-01 4.430170780388601459e-01 7.586472187398435318e-01 1.233376493961040460e-01 1.615941150860633391e+00 -3.533456314207020776e-01 -1.584731308313030551e+00 -1.462802937216095112e+00 1.855999704478661083e-01 -1.708430869489156789e+00 1.491221273124078595e+00 6.893860386242373073e-01 -9.262204113809381356e-01 8.083744689593284072e-01 1.179249006308437542e+00 6.745158143224888603e-01 1.042308152093908147e+00 -1.823844202474930454e-01 1.180755649912935912e+00 -1.206463385786453291e+00 2.580996098736031974e-01 1.963981434570894136e+00 4.296876414881043993e-01 -4.894689717793136996e-01 6.749581691191900434e-01 -2.950779624713472660e-01 -1.291547010100471127e+00 2.034067409636145296e+00 -1.207631739620103950e+00 -3.130866973416304710e-01 -6.265673406528627920e-01 -1.240383564742884470e+00 2.238312293581508960e+00 3.376564691658092698e-01 3.206718381405964102e+00 3.313239747249914768e-01 1.090404296920567617e+00 -1.376394955288141153e+00 -1.817595064923517301e+00 -3.665614852077539454e-01 6.626353353851865968e-01 3.790297767887455538e-01 1.308450314178916329e+00 -1.614249472786486894e+00 -1.465383779766825878e+00 -1.203204064842747778e+00 4.211489147170066061e-01 -9.278868128761266210e-01 -2.557567599499598110e+00 9.118587895665005716e-01 6.507324460530022892e-01 -1.601448676541779470e+00 1.899047927217544673e+00 -1.885666231428591466e+00 1.201257286708682162e-02 1.589629063885518723e-01 8.045245857612518536e-01 -1.423343469745310674e+00 3.790715804505350728e-01 2.733381392795214970e-01 -1.949497927435701050e-01 -1.323035149770449337e+00 -1.245845365871160793e+00 6.506292319068883723e-01 -1.441983829103830328e-01 4.456586946771120550e-01 5.583306213178798050e-01 -7.257601228985622877e-01 -1.068423606836060413e+00 -1.074458633910232219e+00 3.893900858201698734e-02 -4.792467510002059172e-01 -1.092072287261220076e+00 -1.477753740381383629e+00 -6.105295512981235434e-02 -1.258568614795115614e+00 -1.643198018727613785e-01 -5.517081111620089073e-01 1.026962356070882265e+00 -3.255715806593909578e-01 6.046463924668273038e-02 -1.927911247740558276e-01 -1.045568960567771377e+00 -6.381976694780017167e-01 2.746298403985149017e-01 -2.022244905771209689e-01 1.983997204998269592e-01 2.762703942382457312e-01 3.594483325522876416e-01 -5.504331168345800718e-01 6.282658264622534849e-01 -4.957937937045538423e-01 1.291403382007993983e+00 2.331703961412139314e+00 -5.758204945891135518e-01 1.289190632158186967e+00 -1.014946283711183117e+00 1.249313647576621999e+00 2.789597407233832538e-01 2.389666700160002488e+00 -1.157022560120025245e+00 2.762835983677860985e-01 -3.412547074896329358e-01 1.729971647298580217e+00 1.040143334549871623e+00 2.639181107222537959e-01 1.185981880379165798e-01 -2.949250885780378972e-01 3.764252989950991335e-01 -1.640838681275149646e+00 1.700506454940818646e+00 -5.316805755412694623e-01 -3.884252606211772707e-01 -2.767383925833336589e-01 -6.163525681465961137e-01 5.942088761188931700e-01 -6.465535040880587836e-01 -2.197878163839904531e+00 1.185060043529204910e+00 -7.898571760597564717e-01 -1.347346974241999895e+00 -1.051309945421197600e+00 1.266059172898172658e-01 -4.549022434055476349e-01 1.546355835836309645e+00 3.414466497796182498e-01 -8.723799881376690379e-01 6.867244244470368519e-01 -8.683178495969440247e-02 -1.098401653468083383e+00 -4.018001244812666739e-01 -2.908681769590374389e-01 1.706747989272331401e-01 -2.641345209973490760e-01 -1.599111095956259554e+00 1.368897846989227014e-02 -7.771545647260004464e-02 -1.619893659445984735e+00 1.774851016780825574e+00 -1.439562869005955870e+00 1.591531204020995904e+00 -6.471618959575471675e-02 4.755296083326233242e-02 -8.355094446239089701e-01 3.202800252137125159e-01 2.310573282945652396e-01 4.181426628296842640e-01 4.732302073871688664e-01 -4.586371392640601341e-01 2.451775546201893530e+00 1.645755167630051030e+00 -1.410375151474122291e+00 -1.300661626448461172e+00 -1.487013126303738275e+00 -2.081158936208132193e+00 -2.020097686753139499e+00 -1.417879465230575287e+00 8.485933116772738094e-01 -4.037720148369097761e-01 6.058132866074916745e-02 9.435596094050207050e-01 -5.049101168784623228e-01 -1.968243376464033911e+00 -1.348575923540736021e-01 -3.123723418344693803e-01 -1.189352433624861316e+00 -8.484500933399977685e-01 1.568847481186755211e+00 1.119514744353440561e+00 -5.379179002012363098e-01 1.599719549152922859e-01 -2.665268090331736950e+00 -1.356463614050110511e+00 1.467839674636179481e+00 1.380010789860007525e-01 -7.996593078857177073e-01 6.863782249185622630e-01 2.456903943983267113e-01 6.893180678528403327e-01 2.026494278106520497e+00 1.033855164363283313e-01 6.575849431739989592e-01 5.341988527220216110e-01 2.313420385856462591e+00 -2.544556028879821352e-01 1.748654934638312342e-01 -2.641534640818830604e-01 8.355105839907077669e-01 5.845543409216223951e-01 1.019127699264414488e+00 -1.091933582168798322e+00 1.876283633977462173e-01 8.477885185942737323e-01 -1.327883419690139011e-01 -1.261045797446587458e-01 2.910390103655440819e-01 8.471336699898588396e-01 -1.284948150582170545e-01 -1.901574549063379083e+00 -9.897390262392956606e-01 2.223413158014185542e-01 3.715493823973180509e-01 8.077845918211166154e-01 -1.233254775313649132e+00 1.886953341809582962e+00 -6.107779626361015124e-01 2.654882601022000022e-01 7.244845781663914464e-01 6.942754158167490086e-01 -6.943086906161636263e-01 1.359910750153785763e-01 -1.381521916127264049e+00 -2.335974487074571337e-02 -7.882992334476177781e-03 -2.460644945170641362e-01 -1.055037173696489861e+00 -2.711637100203395434e+00 7.100605673642654825e-01 1.436015097914740135e+00 -7.970353125408109474e-01 -6.639401247399795425e-02 -3.928798875625231890e+00 -3.792809985600146816e-01 -1.069030487531001494e+00 -8.503878301680703466e-02 -8.010059768337224329e-01 -1.584310184655238984e+00 7.100923394510237907e-01 8.806728892635719008e-01 -6.608645617557507013e-01 -1.055053739395481971e+00 1.832407107813680269e-01 2.022178108727084478e+00 3.295218945980218361e+00 1.031188059622635489e+00 2.220004813073608169e-02 1.508785452905493596e+00 1.263991382406797426e+00 -1.720941675109235014e+00 1.012834150172733594e+00 9.509788607693194784e-01 -4.416565115678272417e-03 -4.798637966374644237e-01 4.494587850713203658e-01 1.973655397888243179e+00 -1.821128357268324338e+00 -1.170210967587680617e+00 6.442445943235326489e-01 -2.021210797572396523e+00 -1.259452965303634597e+00 2.785158439252423679e-01 8.411700963711699064e-01 -9.026097705190895271e-01 1.442851775229947675e+00 -1.361012951719652087e+00 3.907817937128027497e-01 6.109172668484830204e-01 3.509168374260855372e-01 5.851430543463029821e-01 -4.165094712865394233e-01 -2.441006752670739910e-01 1.047138378071015286e-01 2.015546632652987835e+00 -8.034087103859423318e-02 -9.182184093690185511e-01 6.126213121431944159e-02 -6.465109671968459759e-01 7.058133389710516958e-01 7.514958937387480331e-01 9.858378734546874300e-01 7.871916444701653193e-01 6.310328593577380074e-01 -6.594750293582705147e-01 -4.939230844635552620e-01 -6.882300013217855783e-01 -8.331483830659005552e-01 -1.009668421021752360e+00 -8.095872649409048272e-01 8.172290184641071153e-01 4.098139692530285982e-01 -1.262866837787175900e+00 -5.133936826008848042e-01 -6.240297586217780079e-01 4.574007506225094555e-01 7.155446371173389553e-01 -1.163768773835650805e+00 -1.287083855534689736e+00 1.033124191656787649e-01 -1.405693324621099194e+00 -3.529026310025492830e+00 1.735771116292208482e-01 -9.682826267887714167e-01 -5.917229462212652003e-01 -1.209716102676432925e+00 -1.202437133019072402e+00 1.705826920562008464e+00 6.465368657450677459e-01 4.405173655047939785e-01 -6.094286971242997009e-01 4.205188838234747983e-01 -3.393793800011236234e-02 2.530050583137269382e-01 -9.540275483890126723e-03 1.153290998211738083e+00 -2.799426859048713689e-01 -9.672026397693276323e-01 3.497654490040848496e-01 3.695814205001973773e-01 -3.597569152573959483e-01 -5.528027335590525171e-01 -7.634514620070259605e-01 -1.216919701173578700e-01 1.648763229979206768e+00 4.602712758168874818e-01 -8.732759848348237153e-01 6.410619026940541643e-01 -1.201722708131843120e+00 1.394686396571826581e+00 -1.247528082229563823e-01 6.093726612247694074e-01 2.321702396062890472e-01 1.941238729473786284e+00 -2.025712921475766759e+00 9.005217357735115780e-01 2.416996416432249273e+00 6.003670346148610726e-01 2.631671061440423731e-01 -6.601470363239400618e-02 1.117085005494913963e+00 3.542257111063051300e-01 3.105522374668800434e-01 -1.310700621157378787e-01 -1.052863068128435220e+00 -7.174215200922889890e-01 -2.655100628980846533e-01 -1.228529869528661944e+00 -1.327205804561867319e+00 2.442984352849234542e-01 -1.227503090905810890e+00 1.718703640652827325e+00 7.498005774815933930e-03 7.142212359857557091e-01 1.071456079751399004e+00 1.764830730966745698e+00 -1.415236895252761862e+00 6.543703385758101732e-01 1.869531901503747595e-01 1.807185825257112910e+00 2.676877411153904540e-01 2.715898029992134394e-02 -1.251371114418984298e+00 -4.671503278860636432e-01 -1.287770653889434014e+00 6.391400789879908562e-02 1.311476856759831722e-01 7.923187315369654149e-01 5.097281695103246246e-01 -7.858762489291676312e-01 1.598053418582537910e-01 8.172412967473950962e-01 7.581632132471665120e-01 4.448036556762888227e-01 4.457155202143952555e-01 6.102736505003688583e-01 -1.913749230489858233e+00 6.577163620128767541e-01 1.745768369676821585e+00 -1.180713094491223858e+00 -8.728156301750473745e-01 5.189132080926514012e-01 4.151692494099699926e-02 -2.819689161947716571e-01 1.118375805743202361e-01 7.929813115169968146e-03 -1.013725763314665462e+00 -8.578772189626203692e-01 4.611959161253355588e-01 7.115947293940385610e-01 -1.240404486312160381e+00 -1.921199122486219046e+00 2.213825614554578713e+00 -3.483273263509188422e-01 9.022232628405940646e-01 2.218247033978645089e+00 -1.295730477588006524e+00 -1.410431579501646437e+00 -4.808526939852166837e-01 5.026256226915456482e-01 3.012900279618839772e-01 -4.451131746672317702e-01 -8.029314450673409320e-01 1.728790799025680780e+00 1.179979213862374587e+00 -1.778231887258556077e+00 8.841318060298938297e-01 -5.990867809042293990e-01 3.488911981218263958e-01 6.103637548323374018e-01 2.037183545890099534e+00 1.440633995849455617e+00 4.454226156497788636e-01 -1.358010027185152069e+00 -2.485171030928968960e+00 -3.230904575164638137e-01 8.736082043312547452e-01 -1.334324667124179853e-01 -1.044080920382924438e+00 8.424679334956760579e-01 3.650575996415400537e-01 7.048049339220375797e-01 1.534955752211945468e+00 -1.404044637518027994e+00 7.216345285674471421e-01 -1.305125750409457386e-01 9.472643106503506605e-01 -1.544474370551991216e+00 5.708589798614642774e-01 1.730639828111933287e+00 7.976379245260337703e-01 -9.385982657769641468e-01 -1.607474658959928471e+00 5.622927713443707232e-01 -2.112627183946665266e+00 3.618678464063706524e-01 1.276538276463911714e+00 8.587264296950164466e-01 -5.639249028907924455e-01 5.056366733734808383e-01 2.373344210193268494e-02 -1.321201788917609310e+00 8.827700665770824573e-01 1.348279764514919821e+00 -2.775018899138379069e+00 4.052516470019402739e-01 5.351388556894725035e-01 -5.564985924948315787e-01 9.374878620687779884e-01 8.400603114468076921e-04 1.268994583299454249e+00 -3.064628069839526320e-02 3.254461120818445408e-01 1.503885047353133109e+00 1.706665425841261463e+00 7.047399155432464424e-01 1.269746276704611931e+00 -2.926583245853098814e-01 1.041406534229627479e+00 1.095875990973174785e+00 7.282299946561170412e-01 -1.170344386232317957e+00 -1.360553257614895539e+00 9.152429233364440808e-01 -4.997474413041167463e-01 -8.838557262715430740e-01 1.098846253782822080e+00 1.230017881617569531e+00 2.667841728772438081e+00 -1.711232570336310488e+00 1.419410631312303828e+00 -1.472721684372526152e+00 -1.622415918107121269e-01 -3.837715979652995268e-01 1.607884298242178156e-01 2.405836807218296805e-02 -1.905032226689007679e-01 1.179364465759155767e+00 -1.471522827952572499e+00 1.244706269833993684e+00 2.501850585790332371e+00 -8.529400669996354267e-01 -3.349943624613895832e-01 -4.279014705547258823e-01 1.181352248241061664e+00 -1.244199925247035932e-02 3.764763106062039566e-01 1.361401242711922643e+00 1.000449308539337334e+00 -7.407509879945963771e-01 1.342592851691641331e-01 1.942938213651242974e-01 4.898902541574463032e-01 -1.211301527992201255e+00 -7.506279876123042039e-01 -2.420945782116640466e+00 5.454074468289820121e-01 -8.170923513567469598e-01 4.480326486394563545e-01 -2.571505310029586350e-02 2.282274942052406885e+00 5.152514261420088060e-01 5.674594563209111042e-01 -1.231136198058904840e+00 -3.889078462468192332e-01 -9.129270680868782628e-02 8.869538180355678036e-02 8.166196201325583992e-01 -2.135234455538237708e-01 -1.299371922140568070e-01 6.515929268989937295e-01 5.204424799264901758e-01 4.894306487323880073e-01 1.184260056315361853e-01 -1.208080747962459567e+00 1.560838225739517249e+00 7.843876610742711586e-01 -9.313222792883978363e-01 6.822363903964703824e-02 1.001937141785901764e+00 -4.460974698371661940e-01 1.064020532662848462e+00 1.132199211744037148e+00 -8.788199873754561908e-01 -8.405460635303639849e-01 -2.505337559741505626e-01 6.473852094349480391e-01 1.123831350709479093e-01 2.877625353373175709e+00 1.596733800002343995e-01 4.516594620175107266e-01 1.118049194198835194e-01 -3.350850927721658601e-01 1.801889227958717088e+00 1.939490799407222743e-01 1.879439545103727349e+00 3.289274317707349127e-01 -1.503523362493611459e-01 1.125645729573476972e+00 1.172981342389764148e+00 -1.249556908379861220e+00 -2.682488371210118405e+00 -1.102575176905126186e+00 9.228276304014814135e-01 5.913968501093671559e-01 8.738439374865960563e-01 -2.195246941404830565e+00 1.078740534150617547e+00 -2.521815547560196102e-01 1.440439489406830198e+00 1.630205287790095769e-01 2.489411588085122862e+00 4.281040851293000382e-01 6.197582779854065027e-01 2.823072329244130652e-01 1.277393644374467951e-01 4.169667565249920993e-01 1.112876309677663267e+00 -1.582073994284753260e+00 -3.095124833500256800e-01 -2.833970902560559724e-01 -4.245423522033202057e-01 1.626450449477043536e+00 8.212754268760867615e-02 -2.540128992014324960e-01 1.110765585206886064e+00 -3.156956889779415909e-01 7.428083216018348534e-01 -4.039434705554796889e-01 -6.745350780232095556e-01 -1.107153782096354400e+00 1.556102430303730522e+00 1.476893675467076061e+00 -1.039824584312265321e+00 9.731593388952641810e-01 6.118541528993805961e-02 2.039154791717039394e-01 3.134323311142332035e-05 1.156796557520646695e+00 1.033629068683886709e+00 -1.060025932250973357e-01 3.910836950388889566e-01 2.583091092216922569e-01 7.350271713970375487e-01 -1.786418955339833303e+00 -1.908008090173198001e-01 -2.770805741924874943e-01 -9.051508358011555178e-01 8.768656636666657955e-02 -1.333336358018283985e+00 1.358211388315230472e+00 -7.840581862994002726e-01 -1.632210981417711704e+00 1.296074169397647635e+00 -2.433097618749897328e-01 -8.250115152679660113e-01 -7.502497874096191177e-01 -4.427675907575232689e-02 -3.766789595343733033e-01 6.678173242916749519e-01 -8.059600889298059734e-01 9.460826364024749191e-01 -1.051401817491790736e+00 8.465664178793811390e-01 9.998637946513350139e-01 -6.265508377449043875e-01 1.151703524936167344e+00 -1.474961869803439907e+00 -1.175743392822169220e+00 2.304279739477932409e-01 5.576591222138387316e-01 1.105112726527870091e-02 -1.723793429461308424e+00 2.238120826301611410e-01 1.967655814057355679e+00 8.859805406296277219e-01 -9.127413486295538059e-01 3.701333938845886018e-01 -1.026222128434665315e+00 -9.538760766970699745e-01 -2.580380052788945111e+00 -1.743252684232454164e-01 -3.604385891898579608e+00 -1.641959800255395674e+00 1.046391556261094258e-01 -1.044592732281468761e+00 -5.430530037890937134e-01 -7.907860113407547686e-01 6.110784479988641271e-01 7.773013150375934766e-01 3.021424629095008363e-02 1.339427604013823547e+00 -6.108088165976599537e-01 -9.086176052205544584e-01 -5.640289122341886063e-01 -3.762344167800109052e-01 -1.618806642181692956e-01 1.771876023059644201e+00 1.664296656313926981e+00 3.807513730966858856e-01 1.070762895734958864e+00 -1.685980897895101860e-01 4.281029000376410099e-01 -1.475645043675789081e+00 -5.764127321213818878e-01 2.651089187056345775e-01 -6.452138359420900304e-01 2.731846155843606017e+00 -5.073396763542674659e-01 1.880643820713627123e+00 -1.606519036316919502e+00 -2.051453835239567813e-01 9.516917781954594702e-01 1.596493938588371631e+00 -9.350614938347373561e-01 -7.571953282836406673e-01 2.376340255598302365e-01 1.423095844302277868e+00 -1.772044334367402829e+00 -1.311006705275010953e+00 1.588726584002664588e-01 -1.446845470674540168e+00 1.321792690495739109e+00 4.595887785748666854e-01 -9.901454851769240229e-01 6.866748910075871626e-01 -5.193475955797213217e-01 4.321360507925079975e-01 8.901094290423191557e-01 9.344000494561958137e-01 -7.243714924049765580e-01 -8.364346700839346838e-01 -1.607242097367731215e-01 1.446736251856609368e+00 8.142542826562846336e-01 1.714531688894641137e+00 -3.468657251150343290e-01 7.658485425316056139e-01 -8.848356045577866758e-02 -2.034736143158872412e+00 -2.977987575485338545e-01 3.127538665865554068e-01 -8.093354905224866558e-01 1.543362724878889702e+00 1.565368924378658599e+00 -2.131426328291241123e+00 9.193416879661956420e-01 -4.660343787277634181e-02 -1.418802190687016962e+00 -7.617805674505735702e-02 2.839689904969603940e-01 -4.931245657876337507e-01 1.015999684974463468e+00 -7.690077407302577939e-01 6.050723226789298526e-01 -2.227889758232119100e+00 2.040007060654809579e-01 1.257040607103842300e-01 5.884980261633167287e-02 1.048483617985058736e+00 1.541243689156747587e+00 -1.985325443865875394e+00 -1.555673947707917892e-01 9.919672683340073627e-02 -9.063849113457546069e-01 -3.323467520441567014e-02 -2.379246048142643899e-01 -1.132765540805437787e+00 -1.237586952282352173e-02 -1.372100172249216821e-01 -1.542297122035607426e+00 -1.792585008486993869e+00 2.400639353166019063e+00 -8.367574086385021204e-01 -2.670783145304906903e-01 -5.750359178692101558e-01 3.854255917711818524e-01 -1.204161247063489260e+00 5.678820869076043470e-02 -1.008763438153594372e+00 4.545858632755821471e-01 -1.243348448770122738e+00 8.073178143503493276e-01 -2.003986683474912933e+00 -3.701312740068866680e-01 5.365743025840029601e-01 -1.444713467366235404e+00 2.477510546552890713e-01 -3.799210671220676905e-01 -2.098430683653041751e+00 -2.751145292909371043e-01 8.863194567949640029e-03 -1.326582780471165179e+00 6.957137977445855270e-01 4.377712322623141666e-02 -1.242874625309773884e-01 -2.871460800049884798e-01 -3.904654551646478122e-01 -7.526966356061193242e-01 -1.179203248736849563e+00 -1.783185645497278315e-01 1.023764020878726866e-01 2.401024999969509355e-01 5.036863704592051683e-01 -1.029846504445487643e+00 2.592791280284026945e-01 -5.016126223962709130e-01 -8.572569142664449027e-01 9.597471984302129444e-01 -7.147805493973887758e-01 -1.132573761181830813e-01 1.525488179692027879e+00 3.615270273183650573e-01 -5.132099899093680584e-01 -5.158326540130606652e-01 1.093138605966339272e+00 6.052805425442295828e-01 4.423964767410293875e-01 -1.965088996275327904e-01 -4.021921787863635966e-01 -4.231958314317978420e-01 -3.217723346085996777e-02 -6.333638354137929305e-01 -9.586471369917102248e-01 2.619216234072579419e-01 -1.862664423941248204e-01 9.956380212647243655e-02 -4.977654227883173133e-01 -4.725007896976124444e-01 -1.490731395484500732e+00 8.561059930708606602e-01 2.342394535700536018e+00 -2.660322341354979248e-01 1.281791785086261015e+00 -1.757799421857896838e-01 7.164451994145084601e-01 -1.291637365664853654e+00 3.800167759065588013e-01 9.887207455550366120e-02 7.689606884833929401e-01 -5.715821387844265411e-01 1.065939259160319397e+00 8.852856125765172779e-01 1.640405590661151436e+00 -1.146459601031462494e+00 -6.430273459989537255e-01 -9.074975306889880855e-01 3.673357993753357253e-01 -6.242068313723692086e-01 -7.505005294129079019e-01 1.048116481724297167e+00 2.032138910998045750e-02 3.350309030598671439e-02 -2.690911235722345252e-01 8.920927807686154232e-01 8.701525960297996631e-01 -1.239587248747948456e+00 4.454595523806140767e-01 -1.774157470794823777e-01 5.102756444090494198e-02 1.786848443425903987e+00 -1.756903687141223580e-01 -8.158319487775425038e-01 1.829456603642909851e+00 -2.302862057236672477e+00 -1.082619898584267881e+00 -2.239906525187848885e-01 2.344967019876020020e-01 2.900383470762057381e-01 -9.020993834578481252e-01 1.255727792830747314e+00 -5.166435856390310111e-01 4.529006686565284490e-01 -3.475787529114016672e-01 -6.887791578500301881e-01 -4.909172152902721020e-01 -2.794392778696858648e-01 5.176579200408006065e-02 -5.103767464530404308e-01 -4.932398201401243520e-01 -7.117092865092885523e-01 -2.719906555903551237e-01 1.145756998777331878e-02 -8.471469661203029355e-01 -8.922671146086179617e-01 6.303465284162339533e-01 1.246148648148837079e+00 3.154874731864930060e-01 -7.191306710921855361e-01 4.624202700407052391e-01 -1.780074634557198832e-01 -8.344088135866806200e-01 9.525723452167265126e-01 -1.735934924803278490e+00 1.728282302510025570e+00 2.990652121780690287e-01 3.586843164113137084e-01 5.168019830377323237e-02 -1.240228396476412698e+00 1.599324489660882254e+00 -1.004351790894936869e+00 1.781116015211967052e-01 -7.647299750070991609e-01 -4.769250928976356274e-01 -1.632880502992061222e+00 -1.347984309900101263e-01 -5.141479815051401836e-01 -5.449961123375678396e-01 -6.695758251438150843e-01 1.234194923873658922e+00 2.286554769424581912e-01 -2.880745048555631849e-01 -4.310895004382693796e-01 -1.742690588204466984e+00 -7.853727892140319189e-02 -2.787403562511360233e-01 2.572497544394755642e-01 -1.455641258129946269e+00 -9.109460059634135742e-01 5.455136895421174303e-01 7.144394569447771737e-01 -1.620370727135491684e+00 4.155972811009275292e-01 9.752739122478392142e-01 -1.943824756607968052e-01 -6.744773713726425202e-01 8.063826200572543623e-01 4.622157723156541387e-01 2.385350101466546135e+00 -2.979810754876160428e-01 2.537919875497783861e-01 -2.209756697949025531e-02 -1.744057632518948520e+00 1.802889439523031878e-01 -4.210234630443548398e-01 1.391901589228408787e+00 -1.041627426145438351e+00 7.351528426493606494e-01 4.071509985319715641e-01 -9.962529303879053000e-02 1.686083211753048317e-01 -7.914675181572694562e-01 2.143200919004592642e+00 -2.163510217002656832e-01 -1.375544415030317102e+00 -2.371221000511618549e-01 -2.972686365931213603e-01 -5.767780995578797310e-01 5.141450527387149139e-01 -2.293656869325893643e-03 -5.909748921136775968e-01 -1.326735975468702478e-01 -8.405752472030235400e-02 2.193204721135563751e-01 3.245416347546787872e-01 5.981841383687529490e-01 -4.745034055591904609e-01 1.082551291347470190e+00 3.725448169995504988e-01 1.920995644429283278e+00 -8.662192667718788819e-01 5.217827100629709447e-01 -1.433079687988777717e+00 7.883209734557852788e-02 -7.379108787707683303e-01 -8.578657915472980289e-01 3.994921458470255815e-01 -1.243629515447375766e+00 9.808818220315296266e-01 1.478003896007734186e+00 -3.695090358639031014e-01 -1.006330430753870298e+00 -7.512374539171201571e-01 -1.031846447345970530e+00 4.915462179294755596e-01 6.296710133753422589e-01 -2.849920752553212755e-01 2.675124173879839806e-01 2.180175081453605390e+00 -4.521130807795455397e-01 -5.022342991828306069e-03 -1.532214621256862142e+00 1.018299265717323543e+00 -3.360325211879272578e-01 5.380470664892542665e-01 -1.684316802153969228e-01 -2.181011005485365001e-02 1.645663629682387441e+00 -2.296546261041495729e+00 -1.410395732262619939e+00 -2.468997401519077706e-01 -5.516490817264900759e-01 7.785355067222543557e-01 5.319131183931335993e-02 1.413280107738869695e+00 -1.320337645269494597e+00 1.292248529750066988e+00 1.168318802135291268e+00 -1.592506425764034228e+00 1.676027979216622832e+00 -7.326464690041157857e-01 -5.976291012289756954e-02 -8.849477415165073468e-01 1.159868063237422975e+00 -1.187935807370251284e+00 5.425610056530655312e-01 -2.167055555448411219e+00 7.700791286682274750e-01 -1.988582242213444429e-01 5.634190986354973285e-01 -8.356253906138882970e-01 -6.258536750909443613e-01 -5.494128799642424843e-01 4.941050967350519851e-01 -8.568629389580526556e-01 -2.396700184754797514e-01 -6.002119258000464530e-01 -3.375110875811826450e-01 -1.706297825728043227e+00 9.113938583683556249e-01 4.883536428411354713e-01 6.776232807282596138e-01 -4.364869068987068945e-01 7.813706621863791835e-01 7.389192694840107656e-01 7.610722255459054786e-01 5.932315114062495232e-01 -1.653505968210673194e+00 1.028782802817351572e+00 -1.060604585935599919e+00 -5.837276603240607598e-01 -2.699432437247556438e-01 -4.435762797523476464e-01 -3.113602461400521992e-01 2.274230853204513847e-01 1.956867379201844281e+00 1.395907606997217387e+00 3.461672591199825566e-02 -3.024952435371053849e-01 -2.150651946618954646e+00 -3.104105697073408776e-01 9.216821847734789352e-02 -7.478092422996468480e-01 2.714661004259471433e+00 -9.107212671375359836e-01 1.002283732460651222e-01 3.033371928738875511e-01 4.265850004653191085e-01 1.139160149805139799e+00 -1.331823277309353015e+00 -2.496903479623262534e-01 3.542783859142333847e-01 -1.392285435943710903e+00 5.286554245140618891e-01 -4.131194586141932468e-01 -9.754864590556766579e-01 7.486487481206877126e-01 -4.480661916798332756e-02 -1.216731233493990372e+00 8.132373608540661714e-01 -3.626343164920969864e-01 -1.966302636567949458e+00 -2.901752256557513232e-01 1.622166961037600164e+00 -3.149842774987597904e-01 4.063774128024775778e-01 -1.070211765522096625e+00 -2.271981576155513438e-01 1.906439402681200657e-01 -4.425601741995274230e-01 1.259208269717010387e+00 -4.747687776959708672e-01 5.488044027547516607e-02 -1.280153575534263011e+00 -9.402471678958079782e-01 1.794431803773770540e-01 -9.941202852452614147e-01 1.705610028719785287e+00 -5.910281352345571060e-01 -1.630508593416666763e+00 -1.054633464353251782e+00 -9.643417093922621031e-02 1.196394854556855014e+00 -4.648550780424613449e-01 3.738942842951647472e-01 2.917040797419936382e-01 1.121549165523923891e-01 5.209417465722512158e-02 2.919299095978754033e-01 -1.363385196984018943e+00 3.159781010370202314e-01 9.618642163526125444e-01 -9.399389276339517041e-01 4.399279081198171903e-01 -5.427348230024487963e-01 7.153286001708558661e-01 1.236260387274354722e+00 -8.740051447596604017e-01 -8.352217385313095432e-01 9.744037735272231826e-02 -4.636021190139038017e-01 -9.517957507899508229e-01 -2.174434292094302723e+00 5.621286031374976844e-01 -1.746695172275533059e+00 9.049319953881976852e-01 -4.261768401710563925e-02 5.097637444803335693e-01 -4.394688526049332911e-01 -3.781842540643181594e-01 -6.033458445093722172e-02 7.491163745149475028e-01 1.211419901705584667e+00 9.801915382974357716e-01 -9.333082455081450624e-01 1.043357656084917817e-01 -1.351309892068924823e-01 9.937008840469361282e-01 1.612232546436759839e-01 1.288989962222653052e-01 3.145349107677164469e-02 1.256007490434348561e+00 2.631440058037466945e-01 -1.104108992026501257e+00 -1.137094912089993581e+00 -1.691941020901923665e+00 -1.223263610429698167e-01 -4.372881004829976548e-01 3.115704396716793556e-01 5.592165226320302551e-01 5.723313242073637674e-01 2.802221209245052691e+00 -3.103301107995784167e-02 1.030494153696170256e+00 1.285258652006842750e+00 1.991391620896889314e-01 -6.908817140998004813e-01 -7.972309640559666066e-01 8.813571800157012914e-01 4.540609971708456372e-01 -8.553793689364906916e-01 7.993358447519403054e-01 -1.463721108291035744e+00 -4.098499167969608670e-01 -1.079457755657798890e+00 7.483107588098643070e-01 1.839214198460053518e-01 7.940103283312643923e-01 -1.552671671127213715e+00 -6.513663961299180905e-01 -2.028855318991851231e-01 -1.338204930295295858e+00 1.256687687658214925e+00 -3.757805291987988405e-01 8.151773081246840302e-01 -5.620211650724959984e-01 3.746394920977919596e-01 -1.066029339225051054e+00 -8.009533050401871357e-01 7.767076469348930257e-01 8.851781278742592018e-01 -4.472499350120280881e-01 3.079017808864817352e-01 -3.680413300312321279e-01 -5.034968726661024352e-01 8.812854027751751418e-02 6.466267058019031788e-01 -1.018627065247956542e+00 -1.061091107500705955e-01 4.378904736716440760e-01 -2.905494016451803940e-01 -1.907983845343267926e-01 -2.829632136158552469e-01 6.745141594186437883e-01 -4.568314029239701202e-01 9.621421002561753033e-01 -1.489995196723615800e+00 -8.003639228798651306e-01 5.773773649258165941e-01 1.465585698498059086e+00 1.415669991740191813e+00 -8.102502426315695283e-01 6.085593548372192352e-01 8.677962278938780027e-01 2.317084694290858227e-01 -2.605635159557924685e-01 -2.982313511486267554e-01 1.676898605823514965e-01 -8.850463141841924397e-01 2.139490232554545290e+00 -7.905947788384878328e-01 -2.229080885233107878e-01 -1.195446301047853099e+00 -8.583939848615985690e-01 2.508820711072735410e+00 -4.372261386954152673e-01 -6.588506910154730001e-01 8.004322610153110640e-01 1.642829516950425228e+00 -6.593581574869231687e-01 -5.661208552644518832e-01 -1.248378041655625825e+00 -1.458675942532692282e+00 2.225914307761071687e+00 -1.059691627254841402e-02 -1.808497347154903068e+00 -6.058537134906087293e-03 -5.163794978981670614e-01 7.980963012024729908e-01 -1.046339830944803317e+00 1.095670957936847101e+00 6.883621082441128136e-01 3.898790260620271231e-01 -7.525982267888844390e-01 -3.253494652314438129e-01 -3.895446671937991545e-01 5.671107960651291524e-01 1.915611700868966871e-01 4.322242652187869294e-01 1.298375336829407922e-01 2.830451215136468690e+00 -8.405611097061146397e-01 -2.100216723415501349e-03 -7.494286852974427378e-03 -5.780547224661399808e-01 9.015659565910716378e-01 -1.454657784921742136e+00 -1.611427867637474920e+00 -1.033603378121963123e+00 2.361148712988980325e+00 5.489546129629867544e-01 1.259383631737972298e+00 8.307316989518143124e-02 -1.681106846156158685e+00 5.034667317035232958e-01 4.601161760606957141e-01 1.087866957350840380e+00 1.191566786475815931e+00 4.440953552827507367e-01 8.062464364657805360e-01 6.321681978019331183e-01 -8.031309586709760584e-01 -1.802274342153820985e+00 9.883421064076026719e-01 8.965358620865556682e-01 9.673057191638064767e-01 1.950964872455397403e-01 7.053221003637898390e-01 -2.333840866198777952e+00 -7.140794636725253941e-01 -1.877676577920885936e-01 2.157310485329782812e-01 6.100441023949797481e-01 -1.459093334345469062e+00 5.189538333554169491e-02 -2.187391055488387082e+00 -8.659243414716201181e-01 -4.174689231485895213e-01 -1.676165960783147502e-01 1.156593588268125666e-01 1.392265409178244706e+00 5.927638994422084195e-01 7.787023997219814919e-02 -1.582649107105353448e+00 -1.148782912251379740e+00 1.595965196159197630e+00 1.027858620543258827e-01 -5.193417606462769065e-01 -8.269847052311805058e-01 -8.577721751577815912e-01 -1.900306927964374726e+00 1.508397674024640756e-01 1.480703078011557094e+00 6.359281296068293177e-01 -4.076818977796436427e-01 -8.378630853688420199e-01 4.434254302188792018e-01 -8.872231390493222347e-02 2.704029243328752163e-01 2.480954123902258668e-01 -1.026323012609915430e+00 -2.177237406936177455e-01 1.489112749537871316e+00 1.521852439576159233e+00 1.221331080116916795e-01 1.316033434489404241e+00 -1.675133420927942540e-01 1.309623447167675536e+00 -2.460735792070038452e-01 2.698437372191242467e-01 1.384380728508160796e-01 1.084000625986723199e+00 2.240501422574981971e-01 3.792048815743123691e-01 7.974659419327722043e-01 1.211662708907472075e+00 -7.699631324195387316e-01 -4.733199185882128873e-02 -1.155999884667359812e+00 -5.383657092281347589e-01 -1.341511950914228368e+00 2.918617082194294166e-02 3.970519440748588452e-02 8.529210451681662475e-01 1.177906704041182528e-01 1.808386966842826959e+00 -4.335958873889169674e-01 5.805988359062835835e-01 -1.910412658791359020e+00 9.783168568188818637e-02 3.832064060364252511e-01 1.892404162490267439e+00 2.700883892526783070e-01 3.426991027645795995e-01 -9.917613579756500153e-01 -9.486399191323480196e-01 -1.949895220142377816e+00 1.552958148383635439e+00 1.597491780117074323e-01 -2.127953953272221810e+00 8.322957609896289854e-01 1.586561994687910593e+00 1.355068266633081997e+00 -1.371388405288543444e+00 1.592334535623809888e+00 3.293926203709953260e+00 2.869228536381457362e-01 -9.916619133102998473e-01 -8.271240374008159701e-01 -1.510158392397514371e+00 -3.853261422610784748e-01 -6.570730925413365009e-01 -1.548134078306367123e-01 2.690215880092202694e-01 -2.179008941532787486e-02 -8.535549946390754705e-01 -2.095834521095341074e+00 -2.408487180147931075e-02 4.572118259083437497e-01 8.226674785692202896e-01 -9.969587762465447200e-01 3.876256952234412578e-01 9.422729294835203717e-01 -6.337053753719680549e-02 4.250480925006593080e-03 -5.253632406563541607e-02 1.003600499994341533e+00 -1.310518199799304284e+00 1.123505957650398290e+00 -1.023904453663023517e+00 1.249444761491474098e+00 8.383245149943457930e-01 -7.291687064479861480e-01 2.697603948297975229e-01 8.281578919005513351e-01 -1.105606213024868723e+00 1.964238605721771780e+00 7.557187222314987185e-01 -1.588721152992605967e+00 -5.367071093516759817e-01 5.716522745347529105e-02 2.238219721052773226e-01 -1.028110609805311215e+00 -6.335873261484336050e-01 -9.590843473273886755e-01 6.517513539133888978e-01 -2.449547364963010398e+00 2.748947719294738690e-01 -7.179772674002485866e-01 -9.941017880083115044e-01 2.204336248237455109e+00 -5.603634181348831067e-01 1.767643241602490090e-01 1.715485366917730348e+00 1.788823961436934340e+00 1.215293704366438465e+00 -1.626266463893215608e-01 1.089663291511727028e+00 1.263453598263399313e-01 -1.215130038422881142e+00 9.930783485707701530e-01 3.049241634018597380e-01 3.270899839187002556e-01 -8.285350305145045002e-01 3.334857448093846155e-02 -8.671285403245496681e-01 -1.340412896164421053e+00 -1.095284399253488417e+00 1.337718368258588031e+00 4.470257446755152020e-01 3.575338529991232972e-02 -1.140820651438509747e+00 -8.916270687097424541e-02 -1.677142608366041232e+00 1.056555562509163160e+00 -1.156767237549863880e-01 -3.814579796843794307e-02 5.839660849003148746e-01 -6.642192287637072035e-02 -1.380979310497022494e+00 -8.566694212471875902e-01 1.561696190330092548e+00 4.828536036356368411e-01 -5.251976352484380994e-01 2.161213874077989594e+00 -1.653988518156220833e-01 4.630047586429394402e-01 2.438024333561636503e+00 -1.115973196381761928e-01 -8.714349959375846666e-01 -1.356931077179393819e-01 -2.032830526342922717e+00 1.471588721230077557e+00 -1.974573071816637104e-01 4.278746866721464537e-01 1.059105667440802812e+00 7.942667396896913382e-03 -6.286657565121588354e-01 4.247265083625252902e-01 -4.091420925581670254e-01 -1.044235887584867406e+00 -7.773697395958759637e-01 5.814540380187540602e-01 -1.030705297636312023e+00 6.527354628647014101e-01 -6.177993720298021740e-01 -1.066552379533804329e+00 1.543821806596674229e+00 -2.299319510364695660e-02 -4.033772656569371007e-01 -1.980352841102134276e-01 5.801965836265671195e-01 1.075540239846287244e-01 -8.057734114560491934e-01 -1.109471511221057582e+00 -4.342855523713705090e-01 4.544381669820116709e-01 1.016254708588152367e+00 6.605746963472773625e-02 -1.555716769983639836e+00 9.630204382530329621e-01 1.493370752804363821e+00 -2.100002089454089393e+00 -1.279066585829835567e-01 3.727483201836137017e-01 7.651997813169085783e-01 -6.769720847241535167e-02 6.227904005619278038e-01 4.656768278309389997e-01 -2.738934150654916966e-01 1.076915140404356569e-01 -1.012411383790740471e+00 1.071586982668686350e+00 4.927957625173254308e-01 -1.415325443981507059e+00 1.841309120291192203e+00 1.248088152370658843e+00 5.551794257917513908e-01 -6.183335931382700872e-03 -1.018235106053042793e+00 7.796119258577913214e-02 4.766529171377937441e-02 -1.015587964260903503e-01 -1.795040269266575228e+00 -1.090737194250638753e+00 2.799108176206034290e-02 -1.845578059540720073e+00 -1.009882780708288852e+00 -3.101607520559042097e-01 9.903371779654369933e-02 -1.971291050645316956e+00 -1.038493126643045966e-01 3.270896347368502100e-01 -3.558259606035128808e+00 1.108449545942498338e+00 -5.781018642091655391e-01 -1.778385408914176402e+00 1.039399814585615645e-01 -3.783146525162174867e-01 2.927780899804977577e-01 1.008262129064649182e+00 1.082277791440397069e-01 -1.293493308587776891e+00 4.539960091477600046e-01 -1.321676807212400551e+00 2.194103173361990899e-01 1.464039658873032890e+00 -1.928060164632366069e+00 -1.220559925133117174e+00 1.060916890222071807e+00 9.232518192532117307e-02 -7.430700999908956828e-01 -5.934281672947236963e-01 -2.080961199262287842e+00 -5.668060333029160264e-02 1.538966160086348234e+00 -3.339860668735882276e-01 -2.341019478444940072e-01 -1.219510356951315044e+00 8.640358404736764308e-01 -5.275086822389861707e-01 -1.317674433228513298e+00 1.644182290110790534e+00 -8.722141671537698704e-01 -2.185103016946981391e+00 1.975842624332935005e+00 -1.977104664214467622e+00 -3.380732106009911031e-01 3.463722700870205395e-01 6.740192967684277559e-01 -9.810775691962521083e-01 3.232000969848141669e-01 -1.898795964508383782e-01 9.926403689138080244e-01 5.574423427948822507e-01 5.424876915386713794e-01 -1.105432654507672918e+00 -2.651739208050192254e-01 3.178222855251284784e-01 1.850045672868672497e+00 -1.031472988857594864e+00 -4.886416271275061812e-02 -6.789829380848318996e-01 1.238615665189782167e+00 1.037742628697962965e+00 9.933147063290777290e-02 5.572519499330694792e-01 5.579062592521860653e-02 -7.479143683948611399e-01 3.523554441209895364e-03 2.952768956827925284e-01 -2.226326748411740830e+00 -3.189211723546787058e-01 -4.557717914050037344e-01 1.653973681320363376e+00 -8.083360440524912649e-01 1.158839082606575449e-01 7.015050804991231903e-01 -9.093094361940690096e-01 2.817366405419803321e-01 5.171707971746082322e-01 5.687513109589540372e-01 -1.079700061311122727e+00 -7.933838666626015501e-02 5.468687108794550306e-02 1.832497729358497640e-01 4.932928909095675718e-01 1.404502445874994399e-01 7.345135108799035750e-01 6.646103899923405667e-01 -3.345158602665299630e-01 -2.463151502484125788e-01 -2.914248760671838134e-01 -1.050099227455825734e-01 -2.212695067368073421e+00 1.826570663608823031e+00 1.275448720836546812e+00 -9.690915445878700574e-01 -1.300062074923940214e+00 5.387719465394100737e-01 -2.499288205066967639e-01 7.786008098951590073e-01 -5.643181763184069999e-02 9.278541862890336001e-01 -7.469855730485275291e-01 8.661104498889152792e-01 -4.248443524929264581e-01 5.346816464699992721e-01 -1.467642759890895210e+00 -1.381219915535746967e+00 -1.504012724380110466e+00 3.786954386884793244e-01 -6.347055337560634225e-01 1.649875634023383331e-01 -1.748952926470078717e+00 1.014464885824067464e+00 1.607553795411877928e+00 -2.121013380757867051e+00 8.234266744786364889e-01 6.244098489455581769e-01 5.032699447274814331e-01 1.963122059927942809e-01 -4.111961459214260595e-01 -5.179687492860945985e-01 -1.370171668257412101e+00 -3.689535436496568788e-01 -1.008338161641904041e+00 9.196737850003110226e-02 -4.887854934659159878e-01 4.706736320308012589e-01 -6.815908364528749930e-01 -1.966728636274821945e-02 -9.441769704032949573e-01 1.048861274719021797e+00 -6.220919289681672293e-01 4.369658904228604368e-01 -1.402710051093412735e+00 -4.699058119946077777e-02 3.318047585125623589e-01 2.437742158081801225e-01 -3.318905876145959444e-01 2.223318189160880809e-01 -8.755038117088091987e-01 2.167660396866127659e+00 -1.679178640921390686e+00 1.966541576790186374e+00 -3.328060226070772010e-01 -1.132914517113462916e+00 -6.101920151915809498e-01 2.335382520399736372e-01 1.480423426059859437e+00 -1.887851536155916277e+00 1.366705354966908592e+00 2.029996998546892417e+00 -1.070471353815985571e+00 -1.542361773829096672e+00 -1.026077101158213045e+00 3.179175946980810630e-01 -1.653143795238717628e-01 2.871750570851736573e-01 1.630163054490139540e+00 -1.396373714313857706e+00 1.123495913671046287e+00 -3.709593233349329777e-01 -1.909110493081474624e+00 -1.748072640274497824e-01 -1.245230753707738947e-01 -5.115332906420707593e-01 -2.756274430019958754e-01 1.060055044892957987e+00 3.972036336451164051e-01 6.777433151173735126e-01 9.360809054105042604e-01 3.009447704489149888e-01 8.903634415392240875e-01 -6.153113891056184726e-02 5.510531327577379290e-01 -8.427560157109660957e-03 -9.013959516056255228e-02 7.821223057057827832e-01 2.623996018286364751e-01 8.944897001635231382e-01 -2.202189447794987431e-01 -6.098674008954820813e-01 5.027272214837460451e-01 1.640340688783467948e+00 -1.880389178766965763e+00 3.321180081565473785e-02 -1.286412807765293653e+00 -2.173155963295664295e-01 3.630573368071850909e-02 -5.061306421795372934e-01 -1.137889990813337748e+00 7.502269496354788680e-01 1.240964129685323963e-01 -7.227119856262020914e-02 1.059686005533253095e+00 -1.145869404375915029e-01 -3.606274629950089738e-01 -1.000072835623996431e-01 2.072028470121532795e+00 8.679738697497502153e-01 -2.660375496794028294e+00 1.218707565940014143e-01 -1.052417418090835666e+00 5.918073792816038736e-01 -1.069954504614666568e+00 -2.359308805406576948e+00 -1.183105086770965819e+00 -2.281750157778162091e-01 2.730217015159591920e+00 -8.645054375932607060e-01 2.047145393266762148e-01 3.080457085226954647e-02 1.038978906551578651e+00 1.025729846588786298e+00 -2.527156996279849577e-01 -8.059307115259602972e-01 2.388397757076956562e-01 4.645574477059410956e-01 -2.519655413271597033e-01 2.194663258439834008e-01 1.503727806942063649e+00 -1.720870373503530781e-01 -5.032323828581821701e-01 3.439266339974397235e-01 7.367058484845152577e-01 4.575723472837290307e-01 -3.735892088869908201e-01 6.852258810777641651e-01 5.481706189327207879e-01 8.263372568285780595e-01 2.242828841080136970e-02 -1.162956011844677451e-01 -4.555291447514976944e-01 -7.316180830010738934e-01 -1.780832709370165468e+00 1.349598931515976208e+00 -1.016506233398770886e+00 6.165615409327102059e-01 8.674638161801606628e-01 -1.898168331465515557e+00 -1.939000333347634220e+00 4.527771962349625978e-01 -3.003891013179746383e-01 -1.242260328722824658e+00 6.205451201032478048e-01 -6.038873090521745812e-02 7.991983503961457291e-01 4.369160354131673141e-01 -9.785719522644438229e-01 3.546493484136863383e-01 9.389069125802631532e-01 4.944762711339616423e-01 -8.265653688893630502e-01 2.034267000406326242e-01 -5.322449262444035600e-01 6.651311435732995547e-02 -9.237611892058672503e-01 -4.139702862338389133e-01 1.522215446165911423e+00 -1.590003060158250159e-01 8.197146665929241904e-02 -2.751247310133004415e-02 1.082397068227054726e+00 -2.016347989399367435e+00 -3.089650790938291980e-01 5.203015196820972577e-01 -6.438015959267006094e-01 1.625075036294384156e-01 -1.683245599779217005e-01 -5.841230245573599822e-01 -1.329472237734493356e-01 -1.632843967683045738e+00 1.106724164567665980e+00 2.886919149132000095e-01 1.584557689487201548e-01 -1.075866286468589728e+00 -3.909851444848963520e-01 7.167564898451524169e-02 2.912767943752472277e-01 -2.089787142484311050e-02 7.047153186431644005e-03 -2.911745694387786187e-01 2.072808137486518432e-01 2.765028541244517468e-01 -1.691112735928697874e-01 -2.459920012937056588e-01 -1.590922092223266082e+00 -4.660774361138773081e-01 8.061504214007612079e-01 3.544640893921949254e-01 -1.938261551913342609e-02 -1.123530129111387638e-01 -3.231684170565847225e-01 1.774978463019097230e+00 4.256171785564664689e-01 -6.862928078850678570e-01 3.648255876493778360e-01 3.206136513529319387e+00 5.922010686344975072e-01 -1.073499827359936315e-03 -7.234174671067966633e-01 -4.018308982589322009e-02 -2.000520493716278214e-01 -8.604909480314127945e-01 7.371370349580217418e-01 -1.068691758389870960e+00 1.020498674639215009e-01 1.215193527145797203e+00 1.532329513287710610e+00 -3.603244985516174115e-01 2.123229217591076079e+00 -4.800064987080923662e-01 1.056291163954117929e+00 -4.620120835620474820e-01 -6.057117442096130455e-01 7.667116164249487831e-01 -1.484055648795069571e+00 1.606256497130341465e+00 -2.288199715276403978e+00 -3.029848379499818223e-01 -1.960300402636362127e-01 4.820506705547570325e-01 5.723843357957235645e-01 2.174460537668974347e-01 2.336349602316642127e+00 1.011466692524549460e+00 -3.934756373250459238e-01 -1.466269948829392877e+00 -6.942696859829152745e-01 -1.804018757049058896e+00 4.790719754536368336e-01 -9.975462287294694086e-01 -1.283737729799759308e-01 5.765053551567725920e-01 -4.489706606696252655e-01 1.561494056734803237e+00 -6.198022106427997224e-01 3.138028369478469415e-01 -4.331955208819164849e-01 -5.571976552629025470e-01 2.541778815971884042e-01 1.355775372167168369e+00 3.918282386131631823e-01 -9.721997211166195640e-01 1.414754330245609593e+00 -9.773777959145436567e-01 1.240442764654150931e+00 -9.767087371031762943e-01 4.218826610547354861e-02 2.547403245693461660e+00 6.732150396612071042e-01 -1.993538800408420464e+00 2.176478348893441606e+00 -2.494138833919483655e-01 2.436627057259936335e-01 -2.277661223905520227e-01 3.767355432611220745e-01 -6.942510884535511018e-01 -6.431184126333764350e-01 -5.500336244902369609e-01 2.809316498813199670e-01 -4.268920838667804585e-01 -7.633547798106972149e-01 4.805185363305344293e-01 8.701731129181975444e-01 -1.340154759111791272e-01 5.089469572927611818e-01 9.760754284609908238e-01 1.030060821806289217e+00 2.468643171213232013e-01 4.279397314422848236e-02 -1.264744056471811817e-01 4.243814260530787696e-01 3.264348783113607544e-01 -1.611283951367126877e+00 1.768695947921923028e-01 2.923489255998384939e-01 -1.677897373386226798e+00 -1.527710806964532209e+00 -7.334936531366185175e-01 1.085455523288234025e-01 1.017440264884824419e+00 -7.889630631024195651e-02 1.746584875657404057e+00 8.688648197307821119e-01 3.769590135177925405e-01 -1.254544634232453715e-01 6.047716269990226490e-01 1.233658993301922413e+00 -1.594987968064431882e+00 4.264810922070216281e-01 9.496207172427800769e-01 2.414245206028073354e-01 -6.760320107807645806e-01 9.333526303047093853e-01 6.225685751951135494e-01 -1.646294792319905331e-01 2.888817543116426911e+00 1.511943927814134725e-01 -5.528406455163253691e-04 -1.504537704176643231e+00 7.559887741526843952e-01 -4.225723834819707370e-01 1.795841693297815095e-02 -3.850724442674142711e-01 7.037578641296472481e-01 -8.878537792319020072e-01 -1.158566584116819564e+00 1.171937876387124211e+00 -9.134414798453355244e-01 -2.654528164082868624e+00 -1.101884786957439077e+00 4.341876733278899336e-01 -8.046716165102516527e-01 1.584916811100150758e-01 1.402671811914305788e+00 -1.240235425555865412e+00 -1.115122400940144143e+00 -8.662154342498409876e-02 -6.619531804210018189e-01 2.242844818642414584e+00 1.603846765601011803e+00 -4.393335443072083346e-01 -3.519802614840789601e-01 -1.901578216072048244e+00 9.982821170668220168e-01 2.871015115070654766e-01 -4.326689091330983006e-01 -2.122305564931764935e-02 1.281525652958651063e-01 -6.009994296101894840e-01 1.219571854231821462e+00 -1.390149754026792639e-01 1.189737292947442349e+00 8.763754648062462849e-01 1.078191207562536835e+00 1.402857265019221422e-01 1.258415291888572041e+00 -2.784181559039333731e-01 -3.853329953511167583e-01 3.753748838518922160e-01 -1.577038187147862480e+00 5.382484613758838909e-01 7.724660415409690950e-01 -4.280374840280082305e-01 -8.748804408153967316e-01 1.472714435687151428e-02 1.108836579262134636e+00 1.697369411798594463e+00 1.633799172728102489e+00 1.620307467042712002e+00 1.202427603373417586e+00 4.665980758658772737e-02 1.019352355157902901e+00 -1.666900278328776519e+00 -2.372048744939367348e-01 4.608575492098163084e-01 -5.258604257583933128e-01 -6.351931581078386069e-01 -1.051121476123242360e+00 -1.711305696216485761e-01 6.605143577232742980e-02 5.693575072814534010e-01 3.279076332740640809e-01 -6.131791865853635226e-01 1.136051262591538880e+00 -5.137496849915930142e-01 1.286738972692596183e+00 -3.143352491631434265e-01 1.859765392171199017e-01 -1.014343812481843576e+00 -3.288558351566981397e-01 -8.147943563715728255e-01 7.707879341139931006e-02 1.297553944609755261e+00 4.135883535829761870e-01 7.918596263720119044e-01 -5.575226868236090594e-01 -4.996274912388216083e-01 6.044431521979767158e-02 1.669474618724316128e+00 1.556140935020489557e+00 -6.632403020919609427e-01 1.086093770926391144e+00 9.800650713279506210e-01 3.936438962321258117e-01 -1.614477418236884620e+00 1.409878340050199075e+00 5.519032406760443488e-01 6.953423409363729268e-01 -3.080821025549336234e-01 -3.571273305755695571e-01 -4.521748048138458098e-01 -5.674322242887179790e-01 -1.233344770645289357e+00 3.116394323566556990e-01 -2.045099496464009903e+00 9.045654764586911201e-01 -4.192745498318576902e-01 -4.537422756130669171e-02 -1.950063813058997286e-01 -9.689187449190844736e-01 -9.851141703685529771e-01 -2.830525395300799163e-01 -1.551975315194774829e+00 2.865129994824096582e-01 -2.829986323218768973e+00 -1.729686508109353760e+00 1.790225514376594385e+00 8.825397173967969300e-01 6.071359407161106003e-02 2.929920955231251622e-01 5.000357729682225472e-02 1.131289560218887935e+00 -4.810640096224545470e-01 -1.102864125898851855e+00 -1.450610806897166594e+00 -1.069360868731767944e+00 2.099774410663252378e-01 -3.073534252555163229e-02 1.046579684745376215e-01 5.597423663895648716e-01 4.539620907888078372e-01 -1.679692173114334830e+00 -4.494476359663637094e-02 -1.117938374864729800e+00 -5.660741954644535889e-01 -9.437607756173135298e-01 -6.963378754775718660e-01 2.670996237185105371e-01 1.598675274454126605e+00 -8.962153751810485458e-01 1.326958526787591630e+00 -4.292932001617722482e-01 -9.221147468363136701e-01 1.553039380254883195e+00 -1.709516903918320840e-01 5.450126189558661682e-01 1.080433114106906123e+00 -8.495007374321102978e-01 -1.037622867767220569e+00 7.733849823653418110e-01 2.495725654290621431e+00 1.089471598935011887e+00 -1.042178513794289385e+00 -2.828808312234718514e-01 -1.861781697842542493e-01 3.920167171595969058e-01 -1.292174075419779411e-01 2.548471474009262466e-02 -5.544696832230783246e-01 -1.171597013040213131e+00 1.710550033921178215e-01 1.512939064769756481e+00 -2.700666571589042775e+00 -1.567456990594903399e+00 1.020197297499577882e+00 1.234873995065327579e-01 2.211237273155371719e-01 -1.519449067663965369e+00 -1.889458941076082310e-01 -5.502454056541471461e-01 -2.137676374917649280e+00 -3.845999529904605696e-01 -2.676123738150990583e-01 2.463889753936205629e-01 -7.490007316176854335e-01 -1.729913243358181418e+00 -1.301504844741494082e+00 1.077854351267176103e+00 -3.424401481899942978e-01 -1.686798330487949471e+00 1.423674655912856440e-02 8.711316779765486684e-01 -4.035242551641335940e-01 1.185685713288930632e-01 -7.154057626429541905e-01 6.007195827332850735e-01 1.634123374089076763e-01 -1.751103255345852761e+00 5.382317941019170576e-02 1.986895871096077792e+00 4.051579772006934643e-01 -1.577010967336962832e-01 6.555426823344423504e-03 7.884965705828259064e-02 -5.189385940780307793e-01 1.033275607739930990e+00 1.600454349117475528e-01 -1.322763253525942151e+00 -1.721682623090106112e-01 -4.474905131514427814e-01 -6.689754216871145465e-01 -1.541917706328729709e+00 -5.203986644369135162e-01 1.715460127748279939e+00 -8.636134890034662392e-01 2.018146546558379661e+00 -8.905610672143692008e-02 1.179562299427798111e+00 -1.669174026485015894e+00 3.509987486131749823e-01 -7.948724312138661929e-01 -1.729099989795264358e+00 1.154448294635199712e+00 4.257303305469661292e-01 5.302410908624627384e-01 -5.346821074387042572e-01 3.504472036343781512e-03 -8.121635480002674656e-01 4.957207960425180637e-01 1.831509271996121901e+00 -6.553570291420077187e-02 -9.880591369642686139e-01 9.986362783100094509e-01 -3.888747250444028747e-02 -1.493348722895641245e+00 -7.929041267113494384e-02 2.018813034279464347e+00 1.326906726781697632e+00 4.619149684441123394e-01 7.122795610061402050e-01 9.628000358612824883e-01 -1.263606098940396549e+00 -9.431400659096467187e-01 -5.126034855654443279e-01 1.406913038321376597e+00 -6.865568477178453088e-01 8.514871828520673702e-01 -2.042382520554625047e-01 6.283064605872438202e-01 -1.883829103393577786e-01 5.134090930471434389e-01 -6.138738780422263730e-01 -8.755780861501951673e-01 -1.155972960188569987e+00 -9.690420723956137961e-01 1.324521895379919156e+00 -3.634367214478099184e-01 -3.692314087314940707e-01 -8.774866224339402665e-01 -2.092593015293229552e-01 -1.127883556261786380e+00 -9.894921153978722961e-01 -7.423080375834029132e-01 -1.195426806444986445e+00 1.252844159287890280e+00 5.598027177741685678e-01 -1.330786459935614952e+00 -8.471058764458830881e-01 1.682930381536391851e+00 2.792812956064823826e+00 -1.145271498617368849e-01 1.254018704053784239e+00 8.858190680276759599e-01 1.104741962806241151e+00 -1.166944148300134293e-01 1.194875245306135536e+00 3.511649270352264485e-01 2.536156553941692482e-01 -7.788093426260086494e-01 7.445730034610463788e-01 -4.092735497071541828e-01 -2.361880871995128695e-01 -1.092217894572238723e+00 -1.016475260272499570e+00 -4.886074380802712946e-02 4.269954353681892911e-01 -1.270937732664935815e+00 1.745341940473088271e-01 1.296520864267181272e+00 -3.056304905020484908e-02 -4.382236307357457172e-01 1.778225322761643190e-01 6.143682241633605656e-01 6.013394695222369357e-01 -5.621430411262461346e-01 1.136443790246962404e+00 8.111135720444151431e-01 1.026558384157987058e+00 -7.228454661466046094e-01 8.152780477346437404e-01 -2.609188830546778526e+00 7.157019037540827133e-01 -3.999500780131960975e-01 -1.475766632886488461e+00 3.920061824318322730e-01 -5.378372183965263176e-01 5.653184796636459564e-02 1.093744845347870420e+00 5.469983074184751048e-01 5.443138836760392785e-01 -1.008945544578761400e+00 -5.198736177829984539e-01 7.697689836904475502e-01 5.556668146267117470e-01 7.614509603160495299e-01 3.971432623385983129e-01 -3.167513072007984154e-01 3.826997871752892827e-02 9.459334466763454075e-02 1.307306136976991828e+00 -1.779699457496464410e+00 7.110174632823518248e-01 -1.946757224418158572e+00 1.036512970163709774e-01 1.165314491157017462e+00 8.823755307200465553e-03 -2.359098320282059791e-01 -2.585902787735214203e-01 -3.087922468641736362e+00 3.684034545480647793e-01 6.688238685005603035e-01 -1.722796742604069564e+00 -1.037860861716576766e+00 -4.345744057267207361e-01 2.571926196018434307e+00 -9.674682201410338411e-01 -7.304159616775270925e-01 1.749292720987642991e-01 -7.085954177746537352e-01 -1.678014221708459930e+00 1.198153692221802347e+00 2.835277169056587068e-02 1.888690249454026415e-01 5.584153883024659537e-01 4.891489414718293571e-01 8.536808910983437748e-01 1.752761014009540652e+00 -8.659259657055516923e-01 3.747061477168582844e-01 1.397879387132218154e-01 -7.397952056009590160e-01 -2.357296230376381141e-01 -7.447999860943522732e-01 -3.435058027317669516e-01 4.020180296387054764e-02 -7.720974898640866613e-01 1.298558633774244686e-01 -1.660467943506895194e+00 -7.371575464125798005e-01 7.806234596000166670e-01 6.019676889536433873e-01 -9.505859550243220268e-02 1.358258585787557315e+00 6.874869559457600365e-01 -2.657344126396024020e-01 1.161835081910259859e+00 1.974809326889624406e-01 1.883954331268268723e+00 -2.440643384151441053e-01 -3.190486101151358556e-01 5.144746295979767403e-01 -1.464662719475852137e+00 -4.860449332372481779e-01 8.560096213972653301e-01 1.397236616255097985e+00 1.262587339056275182e+00 -1.400737321778296185e-01 6.644534009502844896e-01 -1.270827290951338284e+00 -8.584858224274500849e-01 -2.526908612506565399e-01 7.155257805888010081e-01 4.253023038572840142e-01 7.779069852194462342e-01 2.682695379292697968e+00 7.226952836228545118e-01 -1.077619625863428965e+00 -8.702645737846025353e-01 -1.421124440045527515e-01 1.042745919822219092e+00 -5.283092367212220974e-01 -6.526288475472072914e-01 1.460061103188149689e-02 -2.185802505001198437e+00 -4.812475526140151671e-02 -1.384790110458169465e-01 9.187487988545737227e-01 -7.435258241990010397e-01 1.254712429214227543e+00 -7.493519431229522798e-01 2.238452846156110121e-01 -1.527412785813245244e-01 6.968903941528905577e-01 2.038962504549778343e-01 2.069821464359987151e-01 -1.838260741043564295e+00 -2.426014216835789661e+00 -3.501093600972025044e-01 1.400488195528668336e-02 2.247579697418206346e-01 -1.523092923034525259e-01 -1.769771729990080311e-01 -1.276136350954084175e+00 1.854749188580073760e-01 -7.467132793059393370e-01 1.021886044104755698e+00 1.122470185871464743e+00 5.566995456399269626e-01 1.101169759296923178e+00 -6.221439508196124901e-01 3.770733752411475903e-01 6.943660993987821328e-02 1.993200669587125162e+00 -9.702426680900599898e-01 1.618159819183035752e+00 1.733820811196115086e+00 2.834934441847545283e-01 8.622713421751434515e-01 -1.012608138483460873e+00 8.210444198256989790e-01 -1.096856387401760946e+00 -6.122674515086500291e-01 1.194023801340578839e+00 -7.288375741753686521e-01 1.228974018207164898e+00 5.239214253749856914e-02 3.908344327006078589e-01 3.139636898111898278e-01 8.386971413196581127e-01 -2.377673820944576633e-01 -3.317873166250494554e-01 -5.598944020199124738e-01 7.717344574982623051e-01 -1.894592905505576921e-02 -1.957813956171205794e+00 -2.168306356489463904e-01 8.099877394313582946e-02 4.542030188476117170e-01 -2.912695136389097383e-01 4.797276371049314925e-01 4.670934792105716493e-01 -4.709700272481093797e-01 2.787528434452436699e+00 -1.049301165946854741e+00 1.638817526722106399e-01 4.302148288639852103e-01 3.548995654307377512e-01 -4.366094448502883529e-01 -3.318287783385984180e-01 5.002777943311528253e-01 -3.249744717481277689e-01 5.071236092695246001e-01 -1.216548582481695284e+00 -1.319987267330828828e+00 -7.896468106101414697e-02 4.605681811830822370e-01 4.577292746716577626e-02 -1.867504573639052756e-01 -1.580235841933914642e-01 -5.499370652084037969e-01 -2.385873056393688352e-01 3.481243296831554090e+00 -1.446769224545607191e+00 -3.885648977201912047e-01 2.480316175406339918e-01 7.214005031132819656e-01 2.692318167080736679e-01 5.044160243877402611e-02 1.326306487082626662e+00 -1.465943627934219062e+00 1.235549900785839705e+00 1.287134976746914516e-01 -8.688832032715580744e-02 -2.320931964150565671e-02 -1.609894789562278161e+00 2.739729743179152299e-01 1.414512765697760521e+00 -1.353743968053331193e+00 -1.804262924426348891e-02 8.882897709395327634e-01 -1.260121959735623076e-01 1.856329179022353226e-01 -1.395688191833889702e+00 7.323116077123644763e-01 3.622187832850169986e-01 -1.646198751610968292e-01 1.305321054348810961e+00 -1.906255870535132013e+00 7.155936545685906980e-01 -5.711883346018289398e-01 -1.797059111632449468e+00 -1.183363550042950019e+00 -1.293512601874879708e+00 9.526982027618589866e-02 -6.027101638956989804e-01 -1.347455226612459978e+00 -1.424965174192065254e+00 6.064910266101662950e-01 1.921045202877985636e-01 3.512514503739148641e-01 1.226892177992991328e+00 -2.896963236175060640e-03 5.716415789849881718e-02 1.249337777546632028e-01 1.928227370471798652e-01 -6.895591966291136909e-01 7.827857459451941224e-01 -8.308935274271872506e-01 1.914486414218429688e+00 -3.203420995380316660e-01 -5.230502760815985974e-01 -6.496548979084347808e-01 -1.877829977523267635e+00 -3.593854720778003053e-02 1.299654565445758969e+00 -3.172658524215711928e+00 3.299750545263322454e-01 -4.088118025902024999e-01 -1.027120382518761810e+00 -1.302715124947336545e+00 3.878631892937948189e-01 2.970940947721642522e-01 4.038450602794249056e-01 3.056955044311236627e-03 -1.014633550278478014e+00 -1.000126998103408882e+00 -1.829889000307847846e+00 -3.715822706903061934e-01 3.151054643469792249e-01 5.570036833878857507e-01 -1.410940248269456632e+00 1.440265004479589564e-02 1.776910031897662279e+00 2.128063305229293822e-01 8.448454009230249584e-01 -5.216864167408462594e-01 8.519688134505662980e-01 -3.503438086687705733e-01 2.156845708627437019e-01 -1.967640477254956499e+00 1.098253704239919415e+00 -1.406475630295539236e+00 5.714735373569470589e-01 1.150707879873265727e+00 -6.353003108641420704e-01 -1.030121848201032364e+00 -1.041671072688044264e+00 -1.347164885213166352e+00 -3.982493200345450513e-01 -1.206559749265096348e+00 -7.915816319895813136e-01 -6.135851071469404783e-01 3.094271282770461262e+00 -2.328127484615372111e-01 -5.064947771929221298e-01 4.935026307673955753e-02 -9.068588463634793539e-01 -2.035571469405778877e-01 1.414899887745740825e+00 -4.821784073398615589e-01 -1.905471948139428329e-01 1.908945934725156501e+00 -5.941597305405751372e-01 -5.588062789756471638e-01 5.357239214307304431e-01 -4.453870299087891310e-02 1.133198829266957919e+00 -7.529628239828759506e-01 -5.816805269725152661e-01 -5.756544079360195049e-02 9.560549880327734451e-01 -9.784551866195186909e-01 1.097792051925145840e+00 4.855567261650728383e-02 -1.056256820684010167e+00 -1.240900561699446847e+00 -1.225760850597527485e+00 9.431736875269346454e-01 -9.662659590911061303e-01 -9.963691994989672118e-02 -9.081042688695604159e-01 4.563511386583626872e-01 -1.100566649567276123e+00 4.638107071664111514e-01 4.126323318364849557e-01 8.951593739466441324e-01 6.657945302892940287e-01 1.180742867779290384e+00 1.272471888756172009e-01 -6.011977254740287213e-01 6.525172358975582787e-01 -1.234470278132103305e+00 -1.178249372723707111e+00 1.051763968699571450e+00 -1.751523033175450328e+00 3.973421127068366143e-01 3.987959255151878879e-01 1.552665910007914318e+00 -9.605486163351424633e-02 -7.502853963478384181e-01 -1.110239926340265137e+00 5.117010793289916704e-01 5.662787779847123781e-01 1.571639353542602979e+00 -4.400216202448372083e-01 -7.744323722660803044e-01 8.210665258038901682e-01 -1.016942639863481990e+00 4.133843907316790967e-01 -1.564253898288854305e+00 -1.521194689251044729e-01 -1.217330919753144114e+00 -5.904625140450567855e-01 1.458251837537483109e+00 7.019215397536983092e-01 -3.497941536423387898e-01 -1.785542143763939160e+00 -1.368834924453282920e+00 -1.667674201019349711e+00 -2.956342067992762668e-01 1.652316402872102963e-01 -9.283586606786897732e-01 2.290220189260400718e-01 3.763690431863159769e-01 1.685978350696722694e-01 -7.612005191558593453e-02 1.728017381037257882e+00 9.067048735365170753e-01 -2.522353048010252397e-01 -1.044405039512797950e+00 -9.323091184930054620e-01 -1.203706249090276126e+00 -8.079666595997378464e-02 -1.403616820382930452e+00 -9.427304497772622804e-01 1.090416290743228434e+00 1.330149540830978694e+00 9.409343657711686237e-01 1.643969745440282848e+00 -1.671963933322184737e+00 -1.370416066933450638e+00 -6.788257391727969825e-01 -1.004174590097808517e+00 -3.205119590294078225e-01 -3.141029421063795679e-01 -4.858945637928660521e-01 -1.946503949496886987e+00 1.099842824111554540e+00 -1.104351050329196449e+00 -1.834503070982295370e+00 7.200588859010509379e-01 -1.637784027048182489e+00 -6.311296025269837531e-03 6.960455271392171905e-01 -9.496486738013402151e-01 6.041517352263318097e-01 -3.246733919992532691e-01 3.594050502170632877e-02 5.307056301902961515e-01 -4.466713630877068297e-01 -9.923256573274343018e-02 -4.789842112327015733e-01 1.570238448226378924e+00 7.961119131037509566e-01 5.350562449760977168e-01 -1.205381303066056287e+00 -2.061001149968685997e+00 1.083906051766155398e+00 -1.513782556066033846e+00 -8.298163791088716268e-01 -1.655493015496187770e-01 4.337473393079384065e-01 -2.615249363523962089e-01 4.102936598965107318e-01 -8.015743098541666667e-01 3.806715919486298727e-01 1.082600053313032662e+00 1.501459139814559807e+00 -1.149414612257944057e-01 6.217110929388823815e-01 2.161541903526305486e+00 8.797664440063321933e-01 -5.224366744939090701e-02 -7.377878276090725773e-01 -1.259990316994688442e+00 1.630428284009926010e+00 5.619748115920745191e-01 -1.048619420443596795e+00 -1.587396342307453301e+00 -3.896697233496900781e-01 -1.026483528585460991e+00 2.391463351686870520e-01 5.123708275577170124e-01 7.333236204291200266e-01 1.806589777168111088e-01 -5.032309882617009844e-01 -1.294341792184815043e+00 -1.818963997508594277e+00 -1.414026909846956670e+00 -7.673730907200224660e-01 -1.483358161065085667e+00 -7.456454163024904824e-01 -7.652669097668494125e-01 2.658895289717084220e-01 -1.488890407661692006e+00 -7.719011174181122925e-01 5.759325720081669431e-01 -3.095928171884455349e+00 7.908071122675986997e-01 -8.794620097836581829e-01 -1.663809129988498947e+00 2.175219640173631230e-01 -3.180479159947516288e-01 -1.962008036535917432e-01 -8.757696869096833758e-01 -5.338898365932633894e-01 -1.254665594590488320e+00 -2.666268097444445262e-01 1.017569890805008148e+00 -1.297249244382649991e+00 -2.585645085850244995e-01 -6.862547635285647374e-01 2.546733909226244652e+00 4.859021017060080050e-01 2.118034836488039141e-01 -1.079452822251003585e+00 4.913247691888260604e-01 -4.635906552710625239e-02 6.978509505221904829e-01 -7.218751536073975128e-01 1.495919958736212863e+00 -4.296637675226673836e-01 -1.690255561064253342e+00 -1.512790934448887681e-01 -5.526382184814595533e-01 -1.739522345327808653e-02 -3.825327756104705129e-02 1.527483672341902521e+00 1.677409183636789480e+00 2.870336718312872792e-02 -1.858364995124648367e-01 -7.615838620321199182e-01 -6.084903776776316997e-01 1.401359899310395507e+00 1.195875799158151453e+00 2.333840936081526540e-01 -1.407087236276558295e+00 6.207036958667679905e-01 1.959857576924851630e-01 -3.838114990675997595e-01 6.970155701147620064e-01 8.492216169992031771e-01 -8.193980194926961946e-01 -6.332917501837690422e-01 1.242085599940722318e+00 5.026696733546738294e-01 -1.162566095958345258e+00 1.736937497656648066e+00 1.196274625048068918e+00 -1.216751300051142515e+00 -7.917983614383313773e-01 6.525417364146053334e-01 1.351814444280350802e+00 -7.578338317132159441e-01 4.114265070836202742e-01 -1.088514297216038873e+00 -1.204119912480776433e+00 -5.559575836906386348e-01 -8.537214836899459369e-02 -2.060535333502353239e-01 7.077009522701324107e-01 7.834085682560638642e-01 5.362685504929231017e-01 8.216604475501042559e-01 5.236436937879606068e-01 -6.791743462546901977e-01 1.006063300193945853e+00 -1.084538561130071049e-02 -8.815534326802216825e-01 5.874657619896676009e-01 1.313410075290372570e+00 -1.489013479723672484e+00 7.881163835882984969e-01 -9.030727903063368034e-01 6.286820442795151287e-01 2.064419725207585543e+00 -9.185508073296618781e-01 -6.027467194062682276e-01 3.461499307212837495e-01 2.118964204074592905e-01 6.258083382819338292e-01 -2.143545895022551662e+00 -2.051968458969813280e+00 7.123392456965208508e-01 -1.234516150046738092e+00 -4.930295619821989939e-01 6.316491648691430205e-02 -2.732693331291473071e-01 -1.063292290753854008e+00 5.435067285399920456e-01 1.361531840855329856e+00 -2.059296507258104203e+00 -5.595678483102277667e-01 -1.437864044511039663e-01 3.307447736429529606e-01 1.430465812952689708e+00 4.679237125917047879e-01 6.953919071862983969e-01 -4.606110488256239255e-01 -7.901043071607659340e-02 -2.104066885020142719e-01 -4.110328308577159556e-02 -2.878190752830728227e-01 -3.128736827447164415e-01 -1.490475691084232723e+00 1.591653506117462369e+00 -1.310194059800361410e-01 7.105250083126835037e-01 -6.901842597994983786e-01 -1.180566484712630482e+00 3.003653227418963678e-01 -3.821807420731448968e-02 -5.634650216208126894e-01 -2.636531822338498698e-01 9.549751524253284884e-01 7.805834524725208112e-01 -4.842627771124894398e-01 -1.047941312518964274e+00 -1.541013449816313718e+00 -8.322865307052071948e-01 -8.621395433956620391e-02 2.136720088615289281e+00 2.478221623944403540e-01 6.085580732638177226e-01 -3.517315975205680401e-01 3.167575890136823391e-01 -4.925354636852480872e-01 -1.166191942627703204e+00 -5.888085861041310320e-02 -1.621844447615573781e+00 1.075088636988910773e+00 -2.981619050691599604e+00 -6.975725829946582968e-01 -1.439780567796309141e+00 5.013991139611864156e-01 -6.896131932320164193e-01 5.484993121363913593e-01 1.328024364956641445e+00 -4.283249423129462108e-01 -6.138062121679435101e-01 -3.109547093243884008e-01 6.999242270035325175e-01 -7.245660626420789008e-01 -1.749505723673737023e+00 -1.500246551974424580e-01 1.252188934402543585e-01 1.310213466587582642e+00 -1.930370272103170581e+00 -1.065670781344639106e+00 -1.392162498754949240e+00 -7.747336438701174499e-02 3.758196983562919202e-01 1.632609577313832272e+00 4.263622979519396394e-01 -2.743770118086127141e+00 2.357126722170861832e+00 1.036361532275926312e+00 8.821439899933727347e-01 4.813460817813408621e-01 -1.532772723392680003e+00 -2.604515412725550982e-01 2.535382216007178169e-01 7.259431662175565014e-01 6.494662319563277997e-01 1.530548427431449032e-01 -1.332691136081957661e-01 3.402249393613808737e-01 1.227371215685709727e+00 -9.292807905153112058e-01 -1.530838691058733270e+00 1.064061739568390008e+00 5.315484541250263539e-02 1.314054550742790317e+00 -1.254957993291726248e-01 3.122590102902347842e-01 7.661889811490999458e-01 7.741111755513026271e-02 6.784056614557464338e-01 -2.989081473336129835e-01 -4.647458180320866994e-01 -4.514101548408145925e-01 -8.655508155548339300e-01 -9.757271379174670134e-01 1.168018147059036949e+00 -6.078836889130538879e-01 -2.069510825610799465e+00 3.968270517147654691e-02 -4.501656712549286787e-01 4.998599612212386578e-01 -8.700104818461413814e-01 1.919263820073821569e-01 5.077242751635984153e-01 -4.341894803288106064e-01 1.014140781915286782e+00 -3.018981291672146461e-01 1.201981501237642247e+00 -3.040136679169038181e-01 8.799896847054
[truncated: 3,649,655 more chars]
