# Supplementary material for: Bayesian inference of kinetic schemes for ion channels by Kalman filtering
Source: eLife. 2022 May 4;11:e62714. doi: 10.7554/eLife.62714 (PMC9342998; doi:10.7554/eLife.62714)
Supplement: Figure 7—source data 1. — Each of them has 10 ligand concentrations. The number in the file name reports the amount of ion channels in the patch. [file elife-62714-fig7-data1.zip › 100000fluor.txt]

0.000000000000000000e+00 0.000000000000000000e+00 0.000000000000000000e+00 0.000000000000000000e+00 0.000000000000000000e+00 0.000000000000000000e+00 0.000000000000000000e+00 0.000000000000000000e+00 0.000000000000000000e+00 0.000000000000000000e+00 0.000000000000000000e+00 0.000000000000000000e+00 0.000000000000000000e+00 0.000000000000000000e+00 0.000000000000000000e+00 0.000000000000000000e+00 0.000000000000000000e+00 0.000000000000000000e+00 0.000000000000000000e+00 0.000000000000000000e+00 0.000000000000000000e+00 0.000000000000000000e+00 0.000000000000000000e+00 0.000000000000000000e+00 0.000000000000000000e+00 0.000000000000000000e+00 0.000000000000000000e+00 0.000000000000000000e+00 0.000000000000000000e+00 0.000000000000000000e+00 0.000000000000000000e+00 0.000000000000000000e+00 0.000000000000000000e+00 0.000000000000000000e+00 0.000000000000000000e+00 0.000000000000000000e+00 0.000000000000000000e+00 0.000000000000000000e+00 0.000000000000000000e+00 0.000000000000000000e+00 0.000000000000000000e+00 0.000000000000000000e+00 0.000000000000000000e+00 0.000000000000000000e+00 0.000000000000000000e+00 0.000000000000000000e+00 0.000000000000000000e+00 0.000000000000000000e+00 0.000000000000000000e+00 0.000000000000000000e+00 0.000000000000000000e+00 0.000000000000000000e+00 0.000000000000000000e+00 0.000000000000000000e+00 0.000000000000000000e+00 0.000000000000000000e+00 0.000000000000000000e+00 0.000000000000000000e+00 0.000000000000000000e+00 0.000000000000000000e+00 0.000000000000000000e+00 0.000000000000000000e+00 0.000000000000000000e+00 0.000000000000000000e+00 0.000000000000000000e+00 0.000000000000000000e+00 0.000000000000000000e+00 0.000000000000000000e+00 0.000000000000000000e+00 0.000000000000000000e+00 0.000000000000000000e+00 0.000000000000000000e+00 0.000000000000000000e+00 0.000000000000000000e+00 0.000000000000000000e+00 0.000000000000000000e+00 0.000000000000000000e+00 0.000000000000000000e+00 0.000000000000000000e+00 0.000000000000000000e+00 0.000000000000000000e+00 0.000000000000000000e+00 0.000000000000000000e+00 0.000000000000000000e+00 0.000000000000000000e+00 0.000000000000000000e+00 0.000000000000000000e+00 0.000000000000000000e+00 0.000000000000000000e+00 0.000000000000000000e+00 0.000000000000000000e+00 0.000000000000000000e+00 0.000000000000000000e+00 0.000000000000000000e+00 0.000000000000000000e+00 0.000000000000000000e+00 0.000000000000000000e+00 0.000000000000000000e+00 0.000000000000000000e+00 0.000000000000000000e+00 0.000000000000000000e+00 0.000000000000000000e+00 0.000000000000000000e+00 0.000000000000000000e+00 0.000000000000000000e+00 0.000000000000000000e+00 0.000000000000000000e+00 0.000000000000000000e+00 0.000000000000000000e+00 0.000000000000000000e+00 0.000000000000000000e+00 0.000000000000000000e+00 0.000000000000000000e+00 0.000000000000000000e+00 0.000000000000000000e+00 0.000000000000000000e+00 0.000000000000000000e+00 0.000000000000000000e+00 0.000000000000000000e+00 0.000000000000000000e+00 0.000000000000000000e+00 0.000000000000000000e+00 0.000000000000000000e+00 0.000000000000000000e+00 0.000000000000000000e+00 0.000000000000000000e+00 0.000000000000000000e+00 0.000000000000000000e+00 0.000000000000000000e+00 0.000000000000000000e+00 0.000000000000000000e+00 0.000000000000000000e+00 0.000000000000000000e+00 0.000000000000000000e+00 0.000000000000000000e+00 0.000000000000000000e+00 0.000000000000000000e+00 0.000000000000000000e+00 0.000000000000000000e+00 0.000000000000000000e+00 0.000000000000000000e+00 0.000000000000000000e+00 0.000000000000000000e+00 0.000000000000000000e+00 0.000000000000000000e+00 0.000000000000000000e+00 0.000000000000000000e+00 0.000000000000000000e+00 0.000000000000000000e+00 0.000000000000000000e+00 0.000000000000000000e+00 0.000000000000000000e+00 0.000000000000000000e+00 0.000000000000000000e+00 0.000000000000000000e+00 0.000000000000000000e+00 0.000000000000000000e+00 0.000000000000000000e+00 0.000000000000000000e+00 0.000000000000000000e+00 0.000000000000000000e+00 0.000000000000000000e+00 0.000000000000000000e+00 0.000000000000000000e+00 0.000000000000000000e+00 0.000000000000000000e+00 0.000000000000000000e+00 0.000000000000000000e+00 0.000000000000000000e+00 0.000000000000000000e+00 0.000000000000000000e+00 0.000000000000000000e+00 0.000000000000000000e+00 0.000000000000000000e+00 0.000000000000000000e+00 0.000000000000000000e+00 0.000000000000000000e+00 0.000000000000000000e+00 0.000000000000000000e+00 0.000000000000000000e+00 0.000000000000000000e+00 0.000000000000000000e+00 0.000000000000000000e+00 0.000000000000000000e+00 0.000000000000000000e+00 0.000000000000000000e+00 0.000000000000000000e+00 0.000000000000000000e+00 0.000000000000000000e+00 0.000000000000000000e+00 0.000000000000000000e+00 0.000000000000000000e+00 0.000000000000000000e+00 0.000000000000000000e+00 0.000000000000000000e+00 0.000000000000000000e+00 0.000000000000000000e+00 0.000000000000000000e+00 0.000000000000000000e+00 0.000000000000000000e+00 0.000000000000000000e+00 0.000000000000000000e+00 0.000000000000000000e+00 0.000000000000000000e+00 0.000000000000000000e+00 0.000000000000000000e+00 0.000000000000000000e+00 0.000000000000000000e+00 0.000000000000000000e+00 0.000000000000000000e+00 0.000000000000000000e+00 0.000000000000000000e+00 0.000000000000000000e+00 0.000000000000000000e+00 0.000000000000000000e+00 0.000000000000000000e+00 0.000000000000000000e+00 0.000000000000000000e+00 0.000000000000000000e+00 0.000000000000000000e+00 0.000000000000000000e+00 0.000000000000000000e+00 0.000000000000000000e+00 0.000000000000000000e+00 0.000000000000000000e+00 0.000000000000000000e+00 0.000000000000000000e+00 0.000000000000000000e+00 0.000000000000000000e+00 0.000000000000000000e+00 0.000000000000000000e+00 0.000000000000000000e+00 0.000000000000000000e+00 0.000000000000000000e+00 0.000000000000000000e+00 0.000000000000000000e+00 0.000000000000000000e+00 0.000000000000000000e+00 0.000000000000000000e+00 0.000000000000000000e+00 0.000000000000000000e+00 0.000000000000000000e+00 0.000000000000000000e+00 0.000000000000000000e+00 0.000000000000000000e+00 0.000000000000000000e+00 0.000000000000000000e+00 0.000000000000000000e+00 0.000000000000000000e+00 0.000000000000000000e+00 0.000000000000000000e+00 0.000000000000000000e+00 0.000000000000000000e+00 0.000000000000000000e+00 0.000000000000000000e+00 0.000000000000000000e+00 0.000000000000000000e+00 0.000000000000000000e+00 0.000000000000000000e+00 0.000000000000000000e+00 0.000000000000000000e+00 0.000000000000000000e+00 0.000000000000000000e+00 0.000000000000000000e+00 0.000000000000000000e+00 0.000000000000000000e+00 0.000000000000000000e+00 0.000000000000000000e+00 0.000000000000000000e+00 0.000000000000000000e+00 0.000000000000000000e+00 0.000000000000000000e+00 0.000000000000000000e+00 0.000000000000000000e+00 0.000000000000000000e+00 0.000000000000000000e+00 0.000000000000000000e+00 0.000000000000000000e+00 0.000000000000000000e+00 0.000000000000000000e+00 0.000000000000000000e+00 0.000000000000000000e+00 0.000000000000000000e+00 0.000000000000000000e+00 0.000000000000000000e+00 0.000000000000000000e+00 0.000000000000000000e+00 0.000000000000000000e+00 0.000000000000000000e+00 0.000000000000000000e+00 0.000000000000000000e+00 0.000000000000000000e+00 0.000000000000000000e+00 0.000000000000000000e+00 0.000000000000000000e+00 0.000000000000000000e+00 0.000000000000000000e+00 0.000000000000000000e+00 0.000000000000000000e+00 0.000000000000000000e+00 0.000000000000000000e+00 0.000000000000000000e+00 0.000000000000000000e+00 0.000000000000000000e+00 0.000000000000000000e+00 0.000000000000000000e+00 0.000000000000000000e+00 0.000000000000000000e+00 0.000000000000000000e+00 0.000000000000000000e+00 0.000000000000000000e+00 0.000000000000000000e+00 0.000000000000000000e+00 0.000000000000000000e+00 0.000000000000000000e+00 0.000000000000000000e+00 0.000000000000000000e+00 0.000000000000000000e+00 0.000000000000000000e+00 0.000000000000000000e+00 0.000000000000000000e+00 0.000000000000000000e+00 0.000000000000000000e+00 0.000000000000000000e+00 0.000000000000000000e+00 0.000000000000000000e+00 0.000000000000000000e+00 0.000000000000000000e+00 0.000000000000000000e+00 0.000000000000000000e+00 0.000000000000000000e+00 0.000000000000000000e+00 0.000000000000000000e+00 0.000000000000000000e+00 0.000000000000000000e+00 0.000000000000000000e+00 0.000000000000000000e+00 0.000000000000000000e+00 0.000000000000000000e+00 0.000000000000000000e+00 0.000000000000000000e+00 0.000000000000000000e+00 0.000000000000000000e+00 0.000000000000000000e+00 0.000000000000000000e+00 0.000000000000000000e+00 0.000000000000000000e+00 0.000000000000000000e+00 0.000000000000000000e+00 0.000000000000000000e+00 0.000000000000000000e+00 0.000000000000000000e+00 0.000000000000000000e+00 0.000000000000000000e+00 0.000000000000000000e+00 0.000000000000000000e+00 0.000000000000000000e+00 0.000000000000000000e+00 0.000000000000000000e+00 0.000000000000000000e+00 0.000000000000000000e+00 0.000000000000000000e+00 0.000000000000000000e+00 0.000000000000000000e+00 0.000000000000000000e+00 0.000000000000000000e+00 0.000000000000000000e+00 0.000000000000000000e+00 0.000000000000000000e+00 0.000000000000000000e+00 0.000000000000000000e+00 0.000000000000000000e+00 0.000000000000000000e+00 0.000000000000000000e+00 0.000000000000000000e+00 0.000000000000000000e+00 0.000000000000000000e+00 0.000000000000000000e+00 0.000000000000000000e+00 0.000000000000000000e+00 0.000000000000000000e+00 0.000000000000000000e+00 0.000000000000000000e+00 0.000000000000000000e+00 0.000000000000000000e+00 0.000000000000000000e+00 0.000000000000000000e+00 0.000000000000000000e+00 0.000000000000000000e+00 0.000000000000000000e+00 0.000000000000000000e+00 0.000000000000000000e+00 0.000000000000000000e+00 0.000000000000000000e+00 0.000000000000000000e+00 0.000000000000000000e+00 0.000000000000000000e+00 0.000000000000000000e+00 0.000000000000000000e+00 0.000000000000000000e+00 0.000000000000000000e+00 0.000000000000000000e+00 0.000000000000000000e+00 0.000000000000000000e+00 0.000000000000000000e+00 0.000000000000000000e+00 0.000000000000000000e+00 0.000000000000000000e+00 0.000000000000000000e+00 0.000000000000000000e+00 0.000000000000000000e+00 0.000000000000000000e+00 0.000000000000000000e+00 0.000000000000000000e+00 0.000000000000000000e+00 0.000000000000000000e+00 0.000000000000000000e+00 0.000000000000000000e+00 0.000000000000000000e+00 0.000000000000000000e+00 0.000000000000000000e+00 0.000000000000000000e+00 0.000000000000000000e+00 0.000000000000000000e+00 0.000000000000000000e+00 0.000000000000000000e+00 0.000000000000000000e+00 0.000000000000000000e+00 0.000000000000000000e+00 0.000000000000000000e+00 0.000000000000000000e+00 0.000000000000000000e+00 0.000000000000000000e+00 0.000000000000000000e+00 0.000000000000000000e+00 0.000000000000000000e+00 0.000000000000000000e+00 0.000000000000000000e+00 0.000000000000000000e+00 0.000000000000000000e+00 0.000000000000000000e+00 0.000000000000000000e+00 0.000000000000000000e+00 0.000000000000000000e+00 0.000000000000000000e+00 0.000000000000000000e+00 0.000000000000000000e+00 0.000000000000000000e+00 0.000000000000000000e+00 0.000000000000000000e+00 0.000000000000000000e+00 0.000000000000000000e+00 0.000000000000000000e+00 0.000000000000000000e+00 0.000000000000000000e+00 0.000000000000000000e+00 0.000000000000000000e+00 0.000000000000000000e+00 0.000000000000000000e+00 0.000000000000000000e+00 0.000000000000000000e+00 0.000000000000000000e+00 0.000000000000000000e+00 0.000000000000000000e+00 0.000000000000000000e+00 0.000000000000000000e+00 0.000000000000000000e+00 0.000000000000000000e+00 0.000000000000000000e+00 0.000000000000000000e+00 0.000000000000000000e+00 0.000000000000000000e+00 0.000000000000000000e+00 0.000000000000000000e+00 0.000000000000000000e+00 0.000000000000000000e+00 0.000000000000000000e+00 0.000000000000000000e+00 0.000000000000000000e+00 0.000000000000000000e+00 0.000000000000000000e+00 0.000000000000000000e+00 0.000000000000000000e+00 0.000000000000000000e+00 0.000000000000000000e+00 0.000000000000000000e+00 0.000000000000000000e+00 0.000000000000000000e+00 0.000000000000000000e+00 0.000000000000000000e+00 0.000000000000000000e+00 0.000000000000000000e+00 0.000000000000000000e+00 0.000000000000000000e+00 0.000000000000000000e+00 0.000000000000000000e+00 0.000000000000000000e+00 0.000000000000000000e+00 0.000000000000000000e+00 0.000000000000000000e+00 0.000000000000000000e+00 0.000000000000000000e+00 0.000000000000000000e+00 0.000000000000000000e+00 0.000000000000000000e+00 0.000000000000000000e+00 0.000000000000000000e+00 0.000000000000000000e+00 0.000000000000000000e+00 0.000000000000000000e+00 0.000000000000000000e+00 0.000000000000000000e+00 0.000000000000000000e+00 0.000000000000000000e+00 0.000000000000000000e+00 0.000000000000000000e+00 0.000000000000000000e+00 0.000000000000000000e+00 0.000000000000000000e+00 0.000000000000000000e+00 0.000000000000000000e+00 0.000000000000000000e+00 0.000000000000000000e+00 0.000000000000000000e+00 0.000000000000000000e+00 0.000000000000000000e+00 0.000000000000000000e+00 0.000000000000000000e+00 0.000000000000000000e+00 0.000000000000000000e+00 0.000000000000000000e+00 0.000000000000000000e+00 0.000000000000000000e+00 0.000000000000000000e+00 0.000000000000000000e+00 0.000000000000000000e+00 0.000000000000000000e+00 0.000000000000000000e+00 0.000000000000000000e+00 0.000000000000000000e+00 0.000000000000000000e+00 0.000000000000000000e+00 0.000000000000000000e+00 0.000000000000000000e+00 0.000000000000000000e+00 0.000000000000000000e+00 0.000000000000000000e+00 0.000000000000000000e+00 0.000000000000000000e+00 0.000000000000000000e+00 0.000000000000000000e+00 0.000000000000000000e+00 0.000000000000000000e+00 0.000000000000000000e+00 0.000000000000000000e+00 0.000000000000000000e+00 0.000000000000000000e+00 0.000000000000000000e+00 0.000000000000000000e+00 0.000000000000000000e+00 0.000000000000000000e+00 0.000000000000000000e+00 0.000000000000000000e+00 0.000000000000000000e+00 0.000000000000000000e+00 0.000000000000000000e+00 0.000000000000000000e+00 0.000000000000000000e+00 0.000000000000000000e+00 0.000000000000000000e+00 0.000000000000000000e+00 0.000000000000000000e+00 0.000000000000000000e+00 0.000000000000000000e+00 0.000000000000000000e+00 0.000000000000000000e+00 0.000000000000000000e+00 0.000000000000000000e+00 0.000000000000000000e+00 0.000000000000000000e+00 0.000000000000000000e+00 0.000000000000000000e+00 0.000000000000000000e+00 0.000000000000000000e+00 0.000000000000000000e+00 0.000000000000000000e+00 0.000000000000000000e+00 0.000000000000000000e+00 0.000000000000000000e+00 0.000000000000000000e+00 0.000000000000000000e+00 0.000000000000000000e+00 0.000000000000000000e+00 0.000000000000000000e+00 0.000000000000000000e+00 0.000000000000000000e+00 0.000000000000000000e+00 0.000000000000000000e+00 0.000000000000000000e+00 0.000000000000000000e+00 0.000000000000000000e+00 0.000000000000000000e+00 0.000000000000000000e+00 0.000000000000000000e+00 0.000000000000000000e+00 0.000000000000000000e+00 0.000000000000000000e+00 0.000000000000000000e+00 0.000000000000000000e+00 0.000000000000000000e+00 0.000000000000000000e+00 0.000000000000000000e+00 0.000000000000000000e+00 0.000000000000000000e+00 0.000000000000000000e+00 0.000000000000000000e+00 0.000000000000000000e+00 0.000000000000000000e+00 0.000000000000000000e+00 0.000000000000000000e+00 0.000000000000000000e+00 0.000000000000000000e+00 0.000000000000000000e+00 0.000000000000000000e+00 0.000000000000000000e+00 0.000000000000000000e+00 0.000000000000000000e+00 0.000000000000000000e+00 0.000000000000000000e+00 0.000000000000000000e+00 0.000000000000000000e+00 0.000000000000000000e+00 0.000000000000000000e+00 0.000000000000000000e+00 0.000000000000000000e+00 0.000000000000000000e+00 0.000000000000000000e+00 0.000000000000000000e+00 0.000000000000000000e+00 0.000000000000000000e+00 0.000000000000000000e+00 0.000000000000000000e+00 0.000000000000000000e+00 0.000000000000000000e+00 0.000000000000000000e+00 0.000000000000000000e+00 0.000000000000000000e+00 0.000000000000000000e+00 0.000000000000000000e+00 0.000000000000000000e+00 0.000000000000000000e+00 0.000000000000000000e+00 0.000000000000000000e+00 0.000000000000000000e+00 0.000000000000000000e+00 0.000000000000000000e+00 0.000000000000000000e+00 0.000000000000000000e+00 0.000000000000000000e+00 0.000000000000000000e+00 0.000000000000000000e+00 0.000000000000000000e+00 0.000000000000000000e+00 0.000000000000000000e+00 0.000000000000000000e+00 0.000000000000000000e+00 0.000000000000000000e+00 0.000000000000000000e+00 0.000000000000000000e+00 0.000000000000000000e+00 0.000000000000000000e+00 0.000000000000000000e+00 0.000000000000000000e+00 0.000000000000000000e+00 0.000000000000000000e+00 0.000000000000000000e+00 0.000000000000000000e+00 0.000000000000000000e+00 0.000000000000000000e+00 0.000000000000000000e+00 0.000000000000000000e+00 0.000000000000000000e+00 0.000000000000000000e+00 0.000000000000000000e+00 0.000000000000000000e+00 0.000000000000000000e+00 0.000000000000000000e+00 0.000000000000000000e+00 0.000000000000000000e+00 0.000000000000000000e+00 0.000000000000000000e+00 0.000000000000000000e+00 0.000000000000000000e+00 0.000000000000000000e+00 0.000000000000000000e+00 0.000000000000000000e+00 0.000000000000000000e+00 0.000000000000000000e+00 0.000000000000000000e+00 0.000000000000000000e+00 0.000000000000000000e+00 0.000000000000000000e+00 0.000000000000000000e+00 0.000000000000000000e+00 0.000000000000000000e+00 0.000000000000000000e+00 0.000000000000000000e+00 0.000000000000000000e+00 0.000000000000000000e+00 0.000000000000000000e+00 0.000000000000000000e+00 0.000000000000000000e+00 0.000000000000000000e+00 0.000000000000000000e+00 0.000000000000000000e+00 0.000000000000000000e+00 0.000000000000000000e+00 0.000000000000000000e+00 0.000000000000000000e+00 0.000000000000000000e+00 0.000000000000000000e+00 0.000000000000000000e+00 0.000000000000000000e+00 0.000000000000000000e+00 0.000000000000000000e+00 0.000000000000000000e+00 0.000000000000000000e+00 0.000000000000000000e+00 0.000000000000000000e+00 0.000000000000000000e+00 0.000000000000000000e+00 0.000000000000000000e+00 0.000000000000000000e+00 0.000000000000000000e+00 0.000000000000000000e+00 0.000000000000000000e+00 0.000000000000000000e+00 0.000000000000000000e+00 0.000000000000000000e+00 0.000000000000000000e+00 0.000000000000000000e+00 0.000000000000000000e+00 0.000000000000000000e+00 0.000000000000000000e+00 0.000000000000000000e+00 0.000000000000000000e+00 0.000000000000000000e+00 0.000000000000000000e+00 0.000000000000000000e+00 0.000000000000000000e+00 0.000000000000000000e+00 0.000000000000000000e+00 0.000000000000000000e+00 0.000000000000000000e+00 0.000000000000000000e+00 0.000000000000000000e+00 0.000000000000000000e+00 0.000000000000000000e+00 0.000000000000000000e+00 0.000000000000000000e+00 0.000000000000000000e+00 0.000000000000000000e+00 0.000000000000000000e+00 0.000000000000000000e+00 0.000000000000000000e+00 0.000000000000000000e+00 0.000000000000000000e+00 0.000000000000000000e+00 0.000000000000000000e+00 0.000000000000000000e+00 0.000000000000000000e+00 0.000000000000000000e+00 0.000000000000000000e+00 0.000000000000000000e+00 0.000000000000000000e+00 0.000000000000000000e+00 0.000000000000000000e+00 0.000000000000000000e+00 0.000000000000000000e+00 0.000000000000000000e+00 0.000000000000000000e+00 0.000000000000000000e+00 0.000000000000000000e+00 0.000000000000000000e+00 0.000000000000000000e+00 0.000000000000000000e+00 0.000000000000000000e+00 0.000000000000000000e+00 0.000000000000000000e+00 0.000000000000000000e+00 0.000000000000000000e+00 0.000000000000000000e+00 0.000000000000000000e+00 0.000000000000000000e+00 0.000000000000000000e+00 0.000000000000000000e+00 0.000000000000000000e+00 0.000000000000000000e+00 0.000000000000000000e+00 0.000000000000000000e+00 0.000000000000000000e+00 0.000000000000000000e+00 0.000000000000000000e+00 0.000000000000000000e+00 0.000000000000000000e+00 0.000000000000000000e+00 0.000000000000000000e+00 0.000000000000000000e+00 0.000000000000000000e+00 0.000000000000000000e+00 0.000000000000000000e+00 0.000000000000000000e+00 0.000000000000000000e+00 0.000000000000000000e+00 0.000000000000000000e+00 0.000000000000000000e+00 0.000000000000000000e+00 0.000000000000000000e+00 0.000000000000000000e+00 0.000000000000000000e+00 0.000000000000000000e+00 0.000000000000000000e+00 0.000000000000000000e+00 0.000000000000000000e+00 0.000000000000000000e+00 0.000000000000000000e+00 0.000000000000000000e+00 0.000000000000000000e+00 0.000000000000000000e+00 0.000000000000000000e+00 0.000000000000000000e+00 0.000000000000000000e+00 0.000000000000000000e+00 0.000000000000000000e+00 0.000000000000000000e+00 0.000000000000000000e+00 0.000000000000000000e+00 0.000000000000000000e+00 0.000000000000000000e+00 0.000000000000000000e+00 0.000000000000000000e+00 0.000000000000000000e+00 0.000000000000000000e+00 0.000000000000000000e+00 0.000000000000000000e+00 0.000000000000000000e+00 0.000000000000000000e+00 0.000000000000000000e+00 0.000000000000000000e+00 0.000000000000000000e+00 0.000000000000000000e+00 0.000000000000000000e+00 0.000000000000000000e+00 0.000000000000000000e+00 0.000000000000000000e+00 0.000000000000000000e+00 0.000000000000000000e+00 0.000000000000000000e+00 0.000000000000000000e+00 0.000000000000000000e+00 0.000000000000000000e+00 0.000000000000000000e+00 0.000000000000000000e+00 0.000000000000000000e+00 0.000000000000000000e+00 0.000000000000000000e+00 0.000000000000000000e+00 0.000000000000000000e+00 0.000000000000000000e+00 0.000000000000000000e+00 0.000000000000000000e+00 0.000000000000000000e+00 0.000000000000000000e+00 0.000000000000000000e+00 0.000000000000000000e+00 0.000000000000000000e+00 0.000000000000000000e+00 0.000000000000000000e+00 0.000000000000000000e+00 0.000000000000000000e+00 0.000000000000000000e+00 0.000000000000000000e+00 0.000000000000000000e+00 0.000000000000000000e+00 0.000000000000000000e+00 0.000000000000000000e+00 0.000000000000000000e+00 0.000000000000000000e+00 0.000000000000000000e+00 0.000000000000000000e+00 0.000000000000000000e+00 0.000000000000000000e+00 0.000000000000000000e+00 0.000000000000000000e+00 0.000000000000000000e+00 0.000000000000000000e+00 0.000000000000000000e+00 0.000000000000000000e+00 0.000000000000000000e+00 0.000000000000000000e+00 0.000000000000000000e+00 0.000000000000000000e+00 0.000000000000000000e+00 0.000000000000000000e+00 0.000000000000000000e+00 0.000000000000000000e+00 0.000000000000000000e+00 0.000000000000000000e+00 0.000000000000000000e+00 0.000000000000000000e+00 0.000000000000000000e+00 0.000000000000000000e+00 0.000000000000000000e+00 0.000000000000000000e+00 0.000000000000000000e+00 0.000000000000000000e+00 0.000000000000000000e+00 0.000000000000000000e+00 0.000000000000000000e+00 0.000000000000000000e+00 0.000000000000000000e+00 0.000000000000000000e+00 0.000000000000000000e+00 0.000000000000000000e+00 0.000000000000000000e+00 0.000000000000000000e+00 0.000000000000000000e+00 0.000000000000000000e+00 0.000000000000000000e+00 0.000000000000000000e+00 0.000000000000000000e+00 0.000000000000000000e+00 0.000000000000000000e+00 0.000000000000000000e+00 0.000000000000000000e+00 0.000000000000000000e+00 0.000000000000000000e+00 0.000000000000000000e+00 0.000000000000000000e+00 0.000000000000000000e+00 0.000000000000000000e+00 0.000000000000000000e+00 0.000000000000000000e+00 0.000000000000000000e+00 0.000000000000000000e+00 0.000000000000000000e+00 0.000000000000000000e+00 0.000000000000000000e+00 0.000000000000000000e+00 0.000000000000000000e+00 0.000000000000000000e+00 0.000000000000000000e+00 0.000000000000000000e+00 0.000000000000000000e+00 0.000000000000000000e+00 0.000000000000000000e+00 0.000000000000000000e+00 0.000000000000000000e+00 0.000000000000000000e+00 0.000000000000000000e+00 0.000000000000000000e+00 0.000000000000000000e+00 0.000000000000000000e+00 0.000000000000000000e+00 0.000000000000000000e+00 0.000000000000000000e+00 0.000000000000000000e+00 0.000000000000000000e+00 0.000000000000000000e+00 0.000000000000000000e+00 0.000000000000000000e+00 0.000000000000000000e+00 0.000000000000000000e+00 0.000000000000000000e+00 0.000000000000000000e+00 0.000000000000000000e+00 0.000000000000000000e+00 0.000000000000000000e+00 0.000000000000000000e+00 0.000000000000000000e+00 0.000000000000000000e+00 0.000000000000000000e+00 0.000000000000000000e+00 0.000000000000000000e+00 0.000000000000000000e+00 0.000000000000000000e+00 0.000000000000000000e+00 0.000000000000000000e+00 0.000000000000000000e+00 0.000000000000000000e+00 0.000000000000000000e+00 0.000000000000000000e+00 0.000000000000000000e+00 0.000000000000000000e+00 0.000000000000000000e+00 0.000000000000000000e+00 0.000000000000000000e+00 0.000000000000000000e+00 0.000000000000000000e+00 3.449000000000000000e+03 7.062000000000000000e+03 1.015000000000000000e+04 1.332300000000000000e+04 1.608600000000000000e+04 1.864200000000000000e+04 2.114500000000000000e+04 2.341800000000000000e+04 2.598200000000000000e+04 2.785700000000000000e+04 2.972400000000000000e+04 3.147300000000000000e+04 3.299400000000000000e+04 3.517200000000000000e+04 3.655200000000000000e+04 3.883000000000000000e+04 4.031800000000000000e+04 4.193200000000000000e+04 4.313700000000000000e+04 4.470200000000000000e+04 4.582600000000000000e+04 4.717000000000000000e+04 4.722800000000000000e+04 4.843100000000000000e+04 4.979500000000000000e+04 5.093500000000000000e+04 5.159100000000000000e+04 5.224100000000000000e+04 5.321600000000000000e+04 5.483300000000000000e+04 5.521100000000000000e+04 5.625400000000000000e+04 5.635700000000000000e+04 5.717700000000000000e+04 5.717400000000000000e+04 5.826900000000000000e+04 5.860800000000000000e+04 5.937500000000000000e+04 6.016400000000000000e+04 6.057400000000000000e+04 6.123900000000000000e+04 6.177600000000000000e+04 6.182900000000000000e+04 6.276800000000000000e+04 6.362200000000000000e+04 6.440200000000000000e+04 6.477500000000000000e+04 6.524600000000000000e+04 6.579200000000000000e+04 6.636500000000000000e+04 6.671000000000000000e+04 6.726300000000000000e+04 6.809300000000000000e+04 6.835300000000000000e+04 6.901500000000000000e+04 6.908300000000000000e+04 6.945900000000000000e+04 7.015600000000000000e+04 6.978000000000000000e+04 7.074300000000000000e+04 7.086400000000000000e+04 7.109000000000000000e+04 7.184400000000000000e+04 7.157400000000000000e+04 7.225100000000000000e+04 7.276300000000000000e+04 7.288100000000000000e+04 7.317000000000000000e+04 7.318100000000000000e+04 7.355100000000000000e+04 7.445400000000000000e+04 7.514900000000000000e+04 7.512200000000000000e+04 7.509900000000000000e+04 7.618000000000000000e+04 7.636000000000000000e+04 7.658100000000000000e+04 7.702900000000000000e+04 7.741800000000000000e+04 7.784300000000000000e+04 7.824000000000000000e+04 7.795800000000000000e+04 7.843400000000000000e+04 7.863300000000000000e+04 7.861900000000000000e+04 7.932700000000000000e+04 7.929600000000000000e+04 7.969500000000000000e+04 7.965200000000000000e+04 8.062400000000000000e+04 8.032900000000000000e+04 8.100000000000000000e+04 8.054200000000000000e+04 8.199800000000000000e+04 8.193400000000000000e+04 8.166200000000000000e+04 8.214700000000000000e+04 8.239200000000000000e+04 8.334900000000000000e+04 8.277600000000000000e+04 8.359300000000000000e+04 8.356100000000000000e+04 8.316200000000000000e+04 8.422000000000000000e+04 8.395900000000000000e+04 8.431600000000000000e+04 8.503200000000000000e+04 8.531100000000000000e+04 8.507800000000000000e+04 8.583800000000000000e+04 8.669600000000000000e+04 8.635300000000000000e+04 8.699900000000000000e+04 8.775000000000000000e+04 8.761300000000000000e+04 8.825300000000000000e+04 8.756900000000000000e+04 8.875000000000000000e+04 8.809900000000000000e+04 8.822900000000000000e+04 8.833400000000000000e+04 8.916700000000000000e+04 8.924900000000000000e+04 8.925300000000000000e+04 8.968300000000000000e+04 8.954700000000000000e+04 9.025400000000000000e+04 9.104900000000000000e+04 9.105500000000000000e+04 9.117400000000000000e+04 9.165000000000000000e+04 9.159600000000000000e+04 9.148000000000000000e+04 9.195300000000000000e+04 9.195900000000000000e+04 9.199000000000000000e+04 9.239100000000000000e+04 9.251800000000000000e+04 9.198600000000000000e+04 9.186800000000000000e+04 9.217300000000000000e+04 9.290400000000000000e+04 9.240600000000000000e+04 9.341600000000000000e+04 9.284900000000000000e+04 9.314700000000000000e+04 9.393500000000000000e+04 9.421900000000000000e+04 9.486800000000000000e+04 9.508000000000000000e+04 9.556000000000000000e+04 9.572800000000000000e+04 9.588600000000000000e+04 9.570000000000000000e+04 9.593300000000000000e+04 9.603400000000000000e+04 9.670700000000000000e+04 9.682000000000000000e+04 9.745000000000000000e+04 9.739100000000000000e+04 9.747000000000000000e+04 9.770200000000000000e+04 9.728100000000000000e+04 9.829500000000000000e+04 9.816200000000000000e+04 9.775700000000000000e+04 9.843300000000000000e+04 9.872400000000000000e+04 9.861100000000000000e+04 9.926400000000000000e+04 9.915500000000000000e+04 9.945100000000000000e+04 9.850400000000000000e+04 9.966500000000000000e+04 9.956700000000000000e+04 9.991400000000000000e+04 1.000910000000000000e+05 9.935600000000000000e+04 1.005180000000000000e+05 1.001800000000000000e+05 1.007060000000000000e+05 1.005140000000000000e+05 1.006490000000000000e+05 1.014930000000000000e+05 1.010170000000000000e+05 1.012490000000000000e+05 1.013440000000000000e+05 1.008810000000000000e+05 1.015440000000000000e+05 1.022390000000000000e+05 1.016360000000000000e+05 1.021580000000000000e+05 1.021090000000000000e+05 1.018390000000000000e+05 1.019390000000000000e+05 1.027630000000000000e+05 1.021710000000000000e+05 1.027860000000000000e+05 1.030530000000000000e+05 1.029470000000000000e+05 1.029250000000000000e+05 1.034080000000000000e+05 1.030440000000000000e+05 1.031060000000000000e+05 1.033510000000000000e+05 1.032900000000000000e+05 1.039030000000000000e+05 1.036160000000000000e+05 1.036510000000000000e+05 1.037070000000000000e+05 1.045110000000000000e+05 1.036440000000000000e+05 1.032600000000000000e+05 1.034160000000000000e+05 1.036760000000000000e+05 1.033720000000000000e+05 1.039960000000000000e+05 1.038040000000000000e+05 1.039740000000000000e+05 1.044730000000000000e+05 1.039340000000000000e+05 1.045400000000000000e+05 1.048710000000000000e+05 1.047930000000000000e+05 1.044460000000000000e+05 1.055700000000000000e+05 1.046430000000000000e+05 1.048350000000000000e+05 1.052780000000000000e+05 1.054360000000000000e+05 1.066760000000000000e+05 1.061670000000000000e+05 1.060190000000000000e+05 1.049570000000000000e+05 1.059380000000000000e+05 1.059490000000000000e+05 1.059010000000000000e+05 1.059990000000000000e+05 1.061760000000000000e+05 1.065170000000000000e+05 1.060070000000000000e+05 1.071300000000000000e+05 1.068180000000000000e+05 1.063170000000000000e+05 1.069950000000000000e+05 1.061730000000000000e+05 1.066640000000000000e+05 1.071400000000000000e+05 1.073670000000000000e+05 1.073640000000000000e+05 1.074450000000000000e+05 1.069690000000000000e+05 1.072660000000000000e+05 1.073100000000000000e+05 1.070920000000000000e+05 1.073410000000000000e+05 1.066060000000000000e+05 1.071170000000000000e+05 1.073450000000000000e+05 1.070430000000000000e+05 1.071830000000000000e+05 1.075730000000000000e+05 1.074480000000000000e+05 1.079540000000000000e+05 1.080090000000000000e+05 1.080450000000000000e+05 1.080310000000000000e+05 1.081700000000000000e+05 1.084770000000000000e+05 1.088120000000000000e+05 1.090640000000000000e+05 1.096900000000000000e+05 1.096930000000000000e+05 1.092030000000000000e+05 1.103030000000000000e+05 1.095720000000000000e+05 1.094740000000000000e+05 1.099680000000000000e+05 1.093700000000000000e+05 1.099390000000000000e+05 1.095150000000000000e+05 1.103450000000000000e+05 1.099830000000000000e+05 1.096470000000000000e+05 1.100450000000000000e+05 1.106940000000000000e+05 1.104670000000000000e+05 1.098820000000000000e+05 1.097820000000000000e+05 1.096810000000000000e+05 1.101130000000000000e+05 1.098750000000000000e+05 1.101870000000000000e+05 1.097960000000000000e+05 1.097870000000000000e+05 1.101560000000000000e+05 1.107710000000000000e+05 1.105100000000000000e+05 1.110910000000000000e+05 1.105550000000000000e+05 1.105000000000000000e+05 1.108220000000000000e+05 1.107760000000000000e+05 1.111570000000000000e+05 1.107860000000000000e+05 1.112240000000000000e+05 1.109830000000000000e+05 1.108120000000000000e+05 1.114980000000000000e+05 1.117570000000000000e+05 1.116790000000000000e+05 1.112220000000000000e+05 1.112830000000000000e+05 1.118990000000000000e+05 1.120770000000000000e+05 1.120340000000000000e+05 1.121530000000000000e+05 1.116180000000000000e+05 1.118620000000000000e+05 1.119150000000000000e+05 1.119340000000000000e+05 1.128020000000000000e+05 1.122930000000000000e+05 1.123070000000000000e+05 1.125040000000000000e+05 1.120900000000000000e+05 1.124980000000000000e+05 1.130460000000000000e+05 1.128760000000000000e+05 1.124640000000000000e+05 1.127730000000000000e+05 1.127730000000000000e+05 1.127210000000000000e+05 1.121330000000000000e+05 1.127790000000000000e+05 1.129910000000000000e+05 1.127690000000000000e+05 1.128700000000000000e+05 1.128810000000000000e+05 1.124880000000000000e+05 1.129340000000000000e+05 1.123440000000000000e+05 1.129840000000000000e+05 1.131580000000000000e+05 1.126720000000000000e+05 1.128010000000000000e+05 1.119260000000000000e+05 1.127190000000000000e+05 1.127010000000000000e+05 1.122510000000000000e+05 1.124430000000000000e+05 1.123240000000000000e+05 1.127330000000000000e+05 1.114340000000000000e+05 1.115530000000000000e+05 1.122420000000000000e+05 1.114660000000000000e+05 1.112690000000000000e+05 1.118500000000000000e+05 1.120980000000000000e+05 1.121200000000000000e+05 1.112290000000000000e+05 1.120760000000000000e+05 1.123180000000000000e+05 1.124610000000000000e+05 1.118820000000000000e+05 1.128930000000000000e+05 1.123280000000000000e+05 1.129880000000000000e+05 1.130700000000000000e+05 1.126730000000000000e+05 1.134100000000000000e+05 1.131640000000000000e+05 1.137670000000000000e+05 1.133240000000000000e+05 1.137310000000000000e+05 1.135380000000000000e+05 1.132260000000000000e+05 1.130860000000000000e+05 1.136510000000000000e+05 1.130810000000000000e+05 1.131800000000000000e+05 1.132510000000000000e+05 1.133560000000000000e+05 1.136600000000000000e+05 1.137420000000000000e+05 1.138290000000000000e+05 1.138990000000000000e+05 1.132610000000000000e+05 1.140500000000000000e+05 1.139180000000000000e+05 1.135780000000000000e+05 1.134040000000000000e+05 1.141580000000000000e+05 1.136890000000000000e+05 1.145160000000000000e+05 1.135960000000000000e+05 1.149560000000000000e+05 1.135690000000000000e+05 1.139240000000000000e+05 1.143000000000000000e+05 1.146260000000000000e+05 1.146780000000000000e+05 1.148410000000000000e+05 1.145860000000000000e+05 1.148000000000000000e+05 1.148270000000000000e+05 1.149260000000000000e+05 1.148490000000000000e+05 1.150020000000000000e+05 1.149140000000000000e+05 1.152350000000000000e+05 1.150950000000000000e+05 1.142430000000000000e+05 1.147890000000000000e+05 1.154560000000000000e+05 1.151740000000000000e+05 1.148550000000000000e+05 1.150990000000000000e+05 1.141840000000000000e+05 1.148620000000000000e+05 1.149850000000000000e+05 1.148850000000000000e+05 1.141130000000000000e+05 1.141980000000000000e+05 1.148600000000000000e+05 1.144330000000000000e+05 1.144560000000000000e+05 1.152880000000000000e+05 1.149820000000000000e+05 1.147150000000000000e+05 1.152840000000000000e+05 1.152330000000000000e+05 1.154820000000000000e+05 1.156590000000000000e+05 1.154750000000000000e+05 1.156820000000000000e+05 1.153430000000000000e+05 1.151950000000000000e+05 1.155420000000000000e+05 1.155160000000000000e+05 1.149590000000000000e+05 1.148180000000000000e+05 1.148520000000000000e+05 1.149410000000000000e+05 1.150990000000000000e+05 1.154830000000000000e+05 1.149360000000000000e+05 1.154270000000000000e+05 1.155300000000000000e+05 1.157700000000000000e+05 1.163070000000000000e+05 1.155150000000000000e+05 1.153900000000000000e+05 1.158000000000000000e+05 1.154450000000000000e+05 1.150540000000000000e+05 1.158640000000000000e+05 1.155810000000000000e+05 1.153950000000000000e+05 1.151310000000000000e+05 1.148310000000000000e+05 1.147760000000000000e+05 1.152940000000000000e+05 1.157610000000000000e+05 1.154710000000000000e+05 1.157490000000000000e+05 1.157150000000000000e+05 1.151270000000000000e+05 1.152650000000000000e+05 1.149250000000000000e+05 1.147200000000000000e+05 1.149200000000000000e+05 1.150300000000000000e+05 1.153500000000000000e+05 1.152380000000000000e+05 1.162390000000000000e+05 1.154450000000000000e+05 1.151050000000000000e+05 1.151510000000000000e+05 1.144350000000000000e+05 1.154830000000000000e+05 1.158010000000000000e+05 1.149980000000000000e+05 1.156250000000000000e+05 1.146350000000000000e+05 1.150270000000000000e+05 1.150710000000000000e+05 1.151600000000000000e+05 1.162170000000000000e+05 1.153940000000000000e+05 1.156630000000000000e+05 1.158880000000000000e+05 1.158070000000000000e+05 1.164160000000000000e+05 1.161930000000000000e+05 1.155760000000000000e+05 1.159340000000000000e+05 1.163070000000000000e+05 1.160890000000000000e+05 1.157290000000000000e+05 1.163390000000000000e+05 1.161320000000000000e+05 1.163970000000000000e+05 1.166790000000000000e+05 1.161760000000000000e+05 1.166060000000000000e+05 1.158410000000000000e+05 1.161100000000000000e+05 1.159840000000000000e+05 1.165820000000000000e+05 1.164870000000000000e+05 1.157160000000000000e+05 1.166480000000000000e+05 1.159230000000000000e+05 1.162130000000000000e+05 1.162820000000000000e+05 1.154880000000000000e+05 1.162020000000000000e+05 1.158810000000000000e+05 1.161660000000000000e+05 1.155240000000000000e+05 1.160310000000000000e+05 1.167350000000000000e+05 1.163310000000000000e+05 1.158360000000000000e+05 1.156340000000000000e+05 1.161050000000000000e+05 1.158970000000000000e+05 1.153700000000000000e+05 1.155910000000000000e+05 1.157450000000000000e+05 1.167410000000000000e+05 1.161820000000000000e+05 1.149610000000000000e+05 1.162690000000000000e+05 1.155100000000000000e+05 1.159540000000000000e+05 1.154400000000000000e+05 1.160400000000000000e+05 1.163510000000000000e+05 1.162860000000000000e+05 1.163110000000000000e+05 1.163250000000000000e+05 1.162390000000000000e+05 1.159400000000000000e+05 1.168850000000000000e+05 1.156900000000000000e+05 1.165450000000000000e+05 1.168420000000000000e+05 1.163390000000000000e+05 1.164170000000000000e+05 1.164030000000000000e+05 1.157440000000000000e+05 1.155580000000000000e+05 1.161860000000000000e+05 1.154150000000000000e+05 1.159420000000000000e+05 1.163100000000000000e+05 1.161550000000000000e+05 1.154020000000000000e+05 1.153810000000000000e+05 1.161470000000000000e+05 1.154360000000000000e+05 1.163400000000000000e+05 1.156230000000000000e+05 1.160160000000000000e+05 1.159760000000000000e+05 1.163730000000000000e+05 1.160770000000000000e+05 1.153710000000000000e+05 1.154360000000000000e+05 1.154350000000000000e+05 1.154860000000000000e+05 1.159030000000000000e+05 1.164760000000000000e+05 1.170040000000000000e+05 1.165410000000000000e+05 1.158780000000000000e+05 1.162360000000000000e+05 1.159600000000000000e+05 1.168760000000000000e+05 1.161070000000000000e+05 1.166740000000000000e+05 1.162640000000000000e+05 1.171130000000000000e+05 1.161440000000000000e+05 1.164750000000000000e+05 1.165490000000000000e+05 1.167940000000000000e+05 1.171460000000000000e+05 1.174780000000000000e+05 1.172060000000000000e+05 1.168570000000000000e+05 1.166920000000000000e+05 1.169690000000000000e+05 1.174670000000000000e+05 1.168370000000000000e+05 1.165360000000000000e+05 1.175630000000000000e+05 1.163850000000000000e+05 1.158520000000000000e+05 1.169710000000000000e+05 1.171310000000000000e+05 1.166230000000000000e+05 1.169500000000000000e+05 1.164340000000000000e+05 1.162070000000000000e+05 1.167340000000000000e+05 1.165290000000000000e+05 1.169970000000000000e+05 1.165600000000000000e+05 1.170300000000000000e+05 1.168170000000000000e+05 1.171980000000000000e+05 1.170980000000000000e+05 1.173160000000000000e+05 1.168380000000000000e+05 1.176830000000000000e+05 1.168370000000000000e+05 1.167210000000000000e+05 1.174730000000000000e+05 1.168120000000000000e+05 1.165250000000000000e+05 1.165070000000000000e+05 1.167460000000000000e+05 1.169510000000000000e+05 1.165570000000000000e+05 1.161010000000000000e+05 1.160110000000000000e+05 1.159260000000000000e+05 1.167820000000000000e+05 1.159750000000000000e+05 1.165740000000000000e+05 1.159580000000000000e+05 1.160790000000000000e+05 1.155410000000000000e+05 1.160420000000000000e+05 1.161960000000000000e+05 1.161120000000000000e+05 1.164530000000000000e+05 1.164220000000000000e+05 1.165120000000000000e+05 1.163210000000000000e+05 1.166260000000000000e+05 1.160770000000000000e+05 1.160640000000000000e+05 1.155980000000000000e+05 1.146340000000000000e+05 1.161690000000000000e+05 1.159890000000000000e+05 1.161480000000000000e+05 1.166130000000000000e+05 1.161280000000000000e+05 1.163430000000000000e+05 1.162470000000000000e+05 1.165160000000000000e+05 1.161670000000000000e+05 1.165640000000000000e+05 1.168540000000000000e+05 1.168430000000000000e+05 1.160580000000000000e+05 1.166220000000000000e+05 1.167690000000000000e+05 1.164720000000000000e+05 1.158150000000000000e+05 1.163440000000000000e+05 1.165070000000000000e+05 1.165090000000000000e+05 1.158830000000000000e+05 1.154800000000000000e+05 1.159440000000000000e+05 1.164680000000000000e+05 1.159390000000000000e+05 1.157870000000000000e+05 1.163530000000000000e+05 1.163900000000000000e+05 1.154660000000000000e+05 1.153010000000000000e+05 1.169760000000000000e+05 1.164710000000000000e+05 1.165170000000000000e+05 1.160920000000000000e+05 1.164050000000000000e+05 1.163730000000000000e+05 1.165390000000000000e+05 1.160800000000000000e+05 1.163570000000000000e+05 1.159900000000000000e+05 1.160570000000000000e+05 1.154190000000000000e+05 1.153240000000000000e+05 1.156620000000000000e+05 1.158260000000000000e+05 1.161910000000000000e+05 1.160580000000000000e+05 1.152680000000000000e+05 1.163610000000000000e+05 1.158100000000000000e+05 1.152290000000000000e+05 1.148910000000000000e+05 1.153150000000000000e+05 1.151130000000000000e+05 1.154540000000000000e+05 1.150800000000000000e+05 1.158880000000000000e+05 1.152670000000000000e+05 1.151290000000000000e+05 1.155370000000000000e+05 1.154890000000000000e+05 1.153330000000000000e+05 1.142650000000000000e+05 1.150370000000000000e+05 1.143500000000000000e+05 1.150510000000000000e+05 1.149860000000000000e+05 1.146690000000000000e+05 1.155970000000000000e+05 1.155840000000000000e+05 1.159880000000000000e+05 1.151190000000000000e+05 1.159100000000000000e+05 1.159060000000000000e+05 1.157900000000000000e+05 1.155570000000000000e+05 1.151900000000000000e+05 1.147320000000000000e+05 1.160520000000000000e+05 1.153400000000000000e+05 1.153490000000000000e+05 1.152250000000000000e+05 1.153360000000000000e+05 1.151100000000000000e+05 1.153730000000000000e+05 1.149240000000000000e+05 1.145710000000000000e+05 1.158240000000000000e+05 1.154690000000000000e+05 1.156470000000000000e+05 1.154320000000000000e+05 1.157090000000000000e+05 1.160810000000000000e+05 1.157930000000000000e+05 1.153160000000000000e+05 1.158780000000000000e+05 1.161400000000000000e+05 1.155870000000000000e+05 1.156250000000000000e+05 1.156800000000000000e+05 1.158490000000000000e+05 1.160670000000000000e+05 1.156110000000000000e+05 1.161040000000000000e+05 1.161810000000000000e+05 1.165230000000000000e+05 1.160440000000000000e+05 1.161480000000000000e+05 1.157030000000000000e+05 1.158700000000000000e+05 1.156790000000000000e+05 1.159540000000000000e+05 1.159520000000000000e+05 1.156150000000000000e+05 1.162990000000000000e+05 1.168390000000000000e+05 1.160150000000000000e+05 1.161750000000000000e+05 1.166810000000000000e+05 1.166600000000000000e+05 1.170280000000000000e+05 1.167840000000000000e+05 1.163640000000000000e+05 1.167800000000000000e+05 1.166250000000000000e+05 1.169230000000000000e+05 1.168090000000000000e+05 1.171400000000000000e+05 1.168980000000000000e+05 1.164770000000000000e+05 1.164570000000000000e+05 1.168060000000000000e+05 1.163510000000000000e+05 1.159620000000000000e+05 1.159160000000000000e+05 1.158330000000000000e+05 1.161790000000000000e+05 1.157050000000000000e+05 1.159900000000000000e+05 1.159470000000000000e+05 1.156280000000000000e+05 1.166050000000000000e+05 1.157020000000000000e+05 1.167550000000000000e+05 1.164170000000000000e+05 1.165800000000000000e+05 1.174630000000000000e+05 1.167820000000000000e+05 1.170150000000000000e+05 1.160430000000000000e+05 1.168770000000000000e+05 1.175550000000000000e+05 1.174820000000000000e+05 1.178120000000000000e+05 1.179080000000000000e+05 1.177140000000000000e+05 1.173220000000000000e+05 1.175310000000000000e+05 1.175260000000000000e+05 1.177890000000000000e+05 1.175850000000000000e+05 1.171400000000000000e+05 1.177460000000000000e+05 1.181290000000000000e+05 1.176220000000000000e+05 1.175810000000000000e+05 1.174460000000000000e+05 1.171060000000000000e+05 1.173940000000000000e+05 1.173440000000000000e+05 1.169320000000000000e+05 1.167620000000000000e+05 1.178170000000000000e+05 1.177400000000000000e+05 1.169770000000000000e+05 1.176400000000000000e+05 1.177650000000000000e+05 1.174450000000000000e+05 1.180950000000000000e+05 1.182880000000000000e+05 1.177700000000000000e+05 1.174870000000000000e+05 1.179040000000000000e+05 1.181800000000000000e+05 1.181030000000000000e+05 1.175740000000000000e+05 1.174540000000000000e+05 1.176730000000000000e+05 1.179250000000000000e+05 1.174380000000000000e+05 1.174380000000000000e+05 1.169640000000000000e+05 1.179780000000000000e+05 1.178900000000000000e+05 1.171760000000000000e+05 1.180060000000000000e+05 1.172500000000000000e+05 1.173120000000000000e+05 1.170950000000000000e+05 1.169010000000000000e+05 1.169640000000000000e+05 1.176950000000000000e+05 1.173050000000000000e+05 1.172110000000000000e+05 1.167430000000000000e+05 1.180530000000000000e+05 1.168100000000000000e+05 1.176240000000000000e+05 1.172980000000000000e+05 1.171100000000000000e+05 1.173690000000000000e+05 1.179680000000000000e+05 1.175170000000000000e+05 1.170500000000000000e+05 1.183920000000000000e+05 1.173080000000000000e+05 1.175990000000000000e+05 1.172890000000000000e+05 1.172950000000000000e+05 1.178370000000000000e+05 1.165740000000000000e+05 1.169930000000000000e+05 1.169010000000000000e+05 1.164460000000000000e+05 1.163750000000000000e+05 1.163150000000000000e+05 1.167760000000000000e+05 1.174920000000000000e+05 1.167880000000000000e+05 1.168280000000000000e+05 1.175500000000000000e+05 1.170160000000000000e+05 1.176430000000000000e+05 1.169040000000000000e+05 1.166100000000000000e+05 1.165900000000000000e+05 1.163610000000000000e+05 1.167070000000000000e+05 1.165020000000000000e+05 1.167580000000000000e+05 1.159430000000000000e+05 1.161480000000000000e+05 1.162900000000000000e+05 1.167300000000000000e+05 1.168930000000000000e+05 1.169810000000000000e+05 1.176190000000000000e+05 1.165910000000000000e+05 1.168700000000000000e+05 1.166950000000000000e+05 1.160990000000000000e+05 1.170740000000000000e+05 1.168480000000000000e+05 1.165020000000000000e+05 1.165060000000000000e+05 1.163970000000000000e+05 1.166890000000000000e+05 1.166730000000000000e+05 1.176710000000000000e+05 1.167520000000000000e+05 1.171420000000000000e+05 1.173400000000000000e+05 1.165440000000000000e+05 1.167320000000000000e+05 1.169240000000000000e+05 1.167040000000000000e+05 1.172440000000000000e+05 1.168480000000000000e+05 1.166960000000000000e+05 1.172510000000000000e+05 1.163180000000000000e+05 1.166760000000000000e+05 1.174720000000000000e+05 1.168490000000000000e+05 1.174700000000000000e+05 1.170340000000000000e+05 1.175610000000000000e+05 1.174070000000000000e+05 1.175780000000000000e+05 1.170250000000000000e+05 1.172920000000000000e+05 1.173550000000000000e+05 1.167580000000000000e+05 1.165240000000000000e+05 1.167070000000000000e+05 1.170520000000000000e+05 1.171420000000000000e+05 1.164840000000000000e+05 1.165120000000000000e+05 1.167010000000000000e+05 1.168600000000000000e+05 1.161470000000000000e+05 1.164510000000000000e+05 1.157680000000000000e+05 1.164820000000000000e+05 1.163770000000000000e+05 1.160260000000000000e+05 1.167030000000000000e+05 1.165670000000000000e+05 1.162180000000000000e+05 1.162720000000000000e+05 1.164200000000000000e+05 1.165500000000000000e+05 1.160180000000000000e+05 1.165560000000000000e+05 1.162940000000000000e+05 1.165720000000000000e+05 1.163140000000000000e+05 1.162050000000000000e+05 1.163280000000000000e+05 1.160150000000000000e+05 1.158700000000000000e+05 1.156020000000000000e+05 1.162430000000000000e+05 1.164330000000000000e+05 1.168880000000000000e+05 1.155910000000000000e+05 1.158140000000000000e+05 1.156680000000000000e+05 1.161320000000000000e+05 1.163710000000000000e+05 1.163830000000000000e+05 1.157030000000000000e+05 1.170330000000000000e+05 1.160010000000000000e+05 1.166940000000000000e+05 1.162770000000000000e+05 1.166210000000000000e+05 1.158450000000000000e+05 1.167340000000000000e+05 1.156050000000000000e+05 1.156560000000000000e+05 1.150740000000000000e+05 1.153040000000000000e+05 1.152230000000000000e+05 1.153590000000000000e+05 1.157020000000000000e+05 1.148220000000000000e+05 1.161200000000000000e+05 1.157280000000000000e+05 1.167540000000000000e+05 1.162450000000000000e+05 1.160700000000000000e+05 1.163210000000000000e+05 1.157280000000000000e+05 1.162610000000000000e+05 1.162650000000000000e+05 1.160530000000000000e+05 1.165990000000000000e+05 1.162160000000000000e+05 1.163990000000000000e+05 1.164960000000000000e+05 1.167120000000000000e+05 1.167920000000000000e+05 1.165350000000000000e+05 1.163710000000000000e+05 1.156470000000000000e+05 1.157800000000000000e+05 1.155720000000000000e+05 1.161640000000000000e+05 1.161360000000000000e+05 1.154770000000000000e+05 1.157010000000000000e+05 1.149080000000000000e+05 1.150830000000000000e+05 1.146560000000000000e+05 1.153660000000000000e+05 1.151580000000000000e+05 1.148830000000000000e+05 1.157770000000000000e+05 1.150700000000000000e+05 1.159810000000000000e+05 1.156500000000000000e+05 1.157550000000000000e+05 1.156220000000000000e+05 1.151400000000000000e+05 1.149090000000000000e+05 1.151730000000000000e+05 1.155470000000000000e+05 1.150340000000000000e+05 1.153570000000000000e+05 1.154190000000000000e+05 1.160740000000000000e+05 1.165220000000000000e+05 1.163680000000000000e+05 1.168080000000000000e+05 1.160290000000000000e+05 1.159890000000000000e+05 1.156350000000000000e+05 1.151780000000000000e+05 1.155710000000000000e+05 1.154560000000000000e+05 1.147960000000000000e+05 1.156400000000000000e+05 1.162660000000000000e+05 1.151450000000000000e+05 1.158520000000000000e+05 1.159520000000000000e+05 1.158160000000000000e+05 1.166300000000000000e+05 1.158140000000000000e+05 1.163430000000000000e+05 1.157090000000000000e+05 1.159520000000000000e+05 1.160110000000000000e+05 1.157140000000000000e+05 1.162140000000000000e+05 1.164410000000000000e+05 1.167400000000000000e+05 1.164450000000000000e+05 1.159160000000000000e+05 1.160700000000000000e+05 1.152240000000000000e+05 1.154940000000000000e+05 1.162220000000000000e+05 1.150650000000000000e+05 1.151840000000000000e+05 1.160610000000000000e+05 1.159060000000000000e+05 1.161640000000000000e+05 1.166850000000000000e+05 1.161260000000000000e+05 1.167360000000000000e+05 1.161360000000000000e+05 1.166430000000000000e+05 1.168770000000000000e+05 1.169170000000000000e+05 1.179210000000000000e+05 1.171550000000000000e+05 1.171350000000000000e+05 1.161480000000000000e+05 1.169330000000000000e+05 1.162090000000000000e+05 1.160570000000000000e+05 1.165920000000000000e+05 1.157300000000000000e+05 1.166440000000000000e+05 1.161000000000000000e+05 1.156240000000000000e+05 1.155130000000000000e+05 1.163900000000000000e+05 1.163630000000000000e+05 1.169080000000000000e+05 1.170480000000000000e+05 1.161560000000000000e+05 1.155930000000000000e+05 1.158630000000000000e+05 1.153260000000000000e+05 1.155610000000000000e+05 1.164210000000000000e+05 1.158520000000000000e+05 1.159220000000000000e+05 1.167020000000000000e+05 1.161440000000000000e+05 1.165270000000000000e+05 1.161990000000000000e+05 1.155990000000000000e+05 1.161940000000000000e+05 1.160460000000000000e+05 1.162230000000000000e+05 1.157850000000000000e+05 1.164030000000000000e+05 1.155920000000000000e+05 1.162950000000000000e+05 1.154590000000000000e+05 1.150900000000000000e+05 1.151950000000000000e+05 1.152230000000000000e+05 1.157030000000000000e+05 1.154950000000000000e+05 1.145650000000000000e+05 1.157460000000000000e+05 1.149320000000000000e+05 1.150910000000000000e+05 1.152310000000000000e+05 1.153650000000000000e+05 1.153810000000000000e+05 1.159270000000000000e+05 1.158780000000000000e+05 1.157030000000000000e+05 1.159190000000000000e+05 1.158060000000000000e+05 1.164210000000000000e+05 1.160670000000000000e+05 1.153740000000000000e+05 1.157120000000000000e+05 1.160260000000000000e+05 1.156250000000000000e+05 1.157060000000000000e+05 1.155670000000000000e+05 1.160180000000000000e+05 1.159360000000000000e+05 1.158850000000000000e+05 1.164370000000000000e+05 1.156950000000000000e+05 1.157430000000000000e+05 1.156270000000000000e+05 1.158650000000000000e+05 1.162950000000000000e+05 1.166390000000000000e+05 1.163780000000000000e+05 1.161150000000000000e+05 1.156040000000000000e+05 1.157540000000000000e+05 1.159500000000000000e+05 1.160740000000000000e+05 1.154850000000000000e+05 1.157040000000000000e+05 1.150860000000000000e+05 1.155380000000000000e+05 1.157980000000000000e+05 1.159120000000000000e+05 1.158050000000000000e+05 1.159420000000000000e+05 1.157050000000000000e+05 1.157280000000000000e+05 1.157090000000000000e+05 1.166540000000000000e+05 1.160540000000000000e+05 1.157120000000000000e+05 1.158240000000000000e+05 1.155900000000000000e+05 1.154790000000000000e+05 1.156110000000000000e+05 1.152350000000000000e+05 1.153420000000000000e+05 1.155650000000000000e+05 1.151440000000000000e+05 1.148020000000000000e+05 1.156020000000000000e+05 1.152350000000000000e+05 1.152080000000000000e+05 1.151530000000000000e+05 1.157620000000000000e+05 1.159820000000000000e+05 1.154400000000000000e+05 1.155520000000000000e+05 1.151370000000000000e+05 1.150570000000000000e+05 1.153130000000000000e+05 1.151870000000000000e+05 1.158550000000000000e+05 1.155640000000000000e+05 1.156560000000000000e+05 1.158240000000000000e+05 1.155200000000000000e+05 1.156680000000000000e+05 1.154720000000000000e+05 1.156870000000000000e+05 1.156500000000000000e+05 1.151250000000000000e+05 1.153730000000000000e+05 1.162300000000000000e+05 1.165210000000000000e+05 1.163400000000000000e+05 1.155660000000000000e+05 1.160040000000000000e+05 1.164140000000000000e+05 1.157760000000000000e+05 1.161100000000000000e+05 1.168990000000000000e+05 1.158910000000000000e+05 1.152850000000000000e+05 1.159260000000000000e+05 1.161620000000000000e+05 1.154080000000000000e+05 1.159010000000000000e+05 1.167770000000000000e+05 1.163440000000000000e+05 1.166510000000000000e+05 1.160090000000000000e+05 1.154540000000000000e+05 1.161830000000000000e+05 1.157530000000000000e+05 1.171170000000000000e+05 1.167180000000000000e+05 1.158810000000000000e+05 1.164570000000000000e+05 1.179460000000000000e+05 1.165190000000000000e+05 1.161850000000000000e+05 1.165950000000000000e+05 1.159250000000000000e+05 1.165230000000000000e+05 1.160080000000000000e+05 1.168140000000000000e+05 1.165860000000000000e+05 1.167250000000000000e+05 1.161660000000000000e+05 1.165940000000000000e+05 1.170420000000000000e+05 1.171970000000000000e+05 1.173000000000000000e+05 1.172330000000000000e+05 1.164840000000000000e+05 1.179740000000000000e+05 1.176420000000000000e+05 1.169100000000000000e+05 1.172090000000000000e+05 1.178010000000000000e+05 1.179350000000000000e+05 1.174310000000000000e+05 1.171160000000000000e+05 1.170500000000000000e+05 1.169070000000000000e+05 1.172020000000000000e+05 1.165300000000000000e+05 1.168300000000000000e+05 1.174050000000000000e+05 1.175870000000000000e+05 1.174920000000000000e+05 1.177480000000000000e+05 1.171480000000000000e+05 1.170340000000000000e+05 1.188220000000000000e+05 1.178510000000000000e+05 1.169050000000000000e+05 1.167030000000000000e+05 1.172500000000000000e+05 1.178090000000000000e+05 1.168830000000000000e+05 1.171570000000000000e+05 1.169250000000000000e+05 1.166760000000000000e+05 1.159600000000000000e+05 1.164140000000000000e+05 1.174790000000000000e+05 1.161110000000000000e+05 1.166940000000000000e+05 1.173420000000000000e+05 1.167220000000000000e+05 1.167520000000000000e+05 1.171360000000000000e+05 1.176750000000000000e+05 1.179390000000000000e+05 1.172520000000000000e+05 1.176870000000000000e+05 1.176240000000000000e+05 1.177380000000000000e+05 1.178840000000000000e+05 1.172080000000000000e+05 1.178420000000000000e+05 1.174290000000000000e+05 1.186630000000000000e+05 1.176650000000000000e+05 1.179660000000000000e+05 1.171990000000000000e+05 1.178570000000000000e+05 1.175330000000000000e+05 1.182060000000000000e+05 1.181060000000000000e+05 1.173160000000000000e+05 1.173290000000000000e+05 1.182820000000000000e+05 1.176440000000000000e+05 1.176190000000000000e+05 1.178500000000000000e+05 1.182380000000000000e+05 1.176930000000000000e+05 1.179800000000000000e+05 1.178270000000000000e+05 1.177280000000000000e+05 1.178120000000000000e+05 1.174670000000000000e+05 1.170220000000000000e+05 1.170800000000000000e+05 1.181150000000000000e+05 1.172940000000000000e+05 1.171000000000000000e+05 1.173030000000000000e+05 1.178820000000000000e+05 1.174120000000000000e+05 1.178180000000000000e+05 1.174150000000000000e+05 1.172750000000000000e+05 1.173320000000000000e+05 1.176610000000000000e+05 1.170220000000000000e+05 1.169180000000000000e+05 1.161240000000000000e+05 1.169390000000000000e+05 1.161450000000000000e+05 1.167910000000000000e+05 1.163660000000000000e+05 1.162310000000000000e+05 1.170210000000000000e+05 1.167250000000000000e+05 1.167570000000000000e+05 1.169730000000000000e+05 1.166800000000000000e+05 1.176500000000000000e+05 1.166120000000000000e+05 1.166000000000000000e+05 1.176120000000000000e+05 1.167660000000000000e+05 1.166690000000000000e+05 1.161830000000000000e+05 1.170730000000000000e+05 1.163710000000000000e+05 1.161790000000000000e+05 1.167370000000000000e+05 1.163980000000000000e+05 1.161330000000000000e+05 1.167920000000000000e+05 1.169320000000000000e+05 1.171170000000000000e+05 1.172900000000000000e+05 1.166690000000000000e+05 1.170170000000000000e+05 1.176550000000000000e+05 1.173890000000000000e+05 1.170230000000000000e+05 1.163650000000000000e+05 1.162820000000000000e+05 1.168460000000000000e+05 1.175140000000000000e+05 1.172720000000000000e+05 1.183210000000000000e+05 1.176370000000000000e+05 1.171850000000000000e+05 1.177270000000000000e+05 1.178380000000000000e+05 1.174780000000000000e+05 1.180160000000000000e+05 1.167230000000000000e+05 1.172180000000000000e+05 1.166350000000000000e+05 1.178590000000000000e+05 1.178490000000000000e+05 1.167050000000000000e+05 1.171310000000000000e+05 1.167200000000000000e+05 1.164350000000000000e+05 1.163700000000000000e+05 1.163890000000000000e+05 1.168630000000000000e+05 1.166170000000000000e+05 1.165970000000000000e+05 1.168400000000000000e+05 1.169910000000000000e+05 1.166330000000000000e+05 1.165390000000000000e+05 1.157930000000000000e+05 1.164190000000000000e+05 1.168280000000000000e+05 1.166890000000000000e+05 1.165270000000000000e+05 1.160180000000000000e+05 1.163040000000000000e+05 1.162080000000000000e+05 1.162780000000000000e+05 1.166100000000000000e+05 1.157360000000000000e+05 1.161690000000000000e+05 1.162920000000000000e+05 1.162210000000000000e+05 1.165200000000000000e+05 1.167210000000000000e+05 1.163580000000000000e+05 1.163630000000000000e+05 1.169980000000000000e+05 1.163790000000000000e+05 1.161610000000000000e+05 1.165070000000000000e+05 1.174060000000000000e+05 1.171280000000000000e+05 1.178170000000000000e+05 1.169580000000000000e+05 1.172960000000000000e+05 1.173620000000000000e+05 1.175250000000000000e+05 1.170900000000000000e+05 1.170390000000000000e+05 1.169040000000000000e+05 1.167620000000000000e+05 1.173530000000000000e+05 1.168340000000000000e+05 1.172400000000000000e+05 1.175280000000000000e+05 1.166780000000000000e+05 1.174820000000000000e+05 1.170970000000000000e+05 1.163200000000000000e+05 1.176010000000000000e+05 1.176980000000000000e+05 1.177370000000000000e+05 1.173650000000000000e+05 1.175150000000000000e+05 1.176610000000000000e+05 1.177540000000000000e+05 1.175390000000000000e+05 1.175510000000000000e+05 1.179030000000000000e+05 1.187300000000000000e+05 1.176540000000000000e+05 1.179730000000000000e+05 1.178490000000000000e+05 1.168160000000000000e+05 1.175790000000000000e+05 1.175140000000000000e+05 1.175070000000000000e+05 1.173960000000000000e+05 1.169990000000000000e+05 1.165950000000000000e+05 1.169710000000000000e+05 1.173780000000000000e+05 1.165840000000000000e+05 1.172630000000000000e+05 1.168630000000000000e+05 1.171520000000000000e+05 1.173150000000000000e+05 1.171870000000000000e+05 1.174660000000000000e+05 1.170630000000000000e+05 1.172350000000000000e+05 1.163980000000000000e+05 1.166440000000000000e+05 1.166880000000000000e+05 1.166770000000000000e+05 1.164320000000000000e+05 1.161290000000000000e+05 1.175190000000000000e+05 1.162380000000000000e+05 1.165540000000000000e+05 1.173760000000000000e+05 1.164710000000000000e+05 1.165570000000000000e+05 1.169080000000000000e+05 1.167570000000000000e+05 1.166950000000000000e+05 1.173370000000000000e+05 1.163740000000000000e+05 1.171510000000000000e+05 1.167170000000000000e+05 1.170910000000000000e+05 1.167390000000000000e+05 1.165680000000000000e+05 1.166850000000000000e+05 1.164040000000000000e+05 1.163460000000000000e+05 1.164200000000000000e+05 1.163280000000000000e+05 1.167690000000000000e+05 1.169040000000000000e+05 1.168970000000000000e+05 1.160980000000000000e+05 1.163060000000000000e+05 1.171210000000000000e+05 1.161750000000000000e+05 1.166690000000000000e+05 1.168630000000000000e+05 1.166020000000000000e+05 1.169620000000000000e+05 1.156890000000000000e+05 1.158300000000000000e+05 1.165000000000000000e+05 1.165910000000000000e+05 1.168270000000000000e+05 1.165560000000000000e+05 1.167480000000000000e+05 1.171430000000000000e+05 1.174630000000000000e+05 1.167840000000000000e+05 1.168870000000000000e+05 1.169040000000000000e+05 1.170220000000000000e+05 1.162700000000000000e+05 1.163650000000000000e+05 1.160360000000000000e+05 1.167560000000000000e+05 1.161130000000000000e+05 1.168710000000000000e+05 1.172630000000000000e+05 1.165680000000000000e+05 1.162290000000000000e+05 1.167860000000000000e+05 1.169760000000000000e+05 1.168330000000000000e+05 1.168950000000000000e+05 1.169900000000000000e+05 1.171040000000000000e+05 1.161790000000000000e+05 1.163730000000000000e+05 1.169580000000000000e+05 1.168570000000000000e+05 1.163370000000000000e+05 1.160290000000000000e+05 1.163950000000000000e+05 1.158280000000000000e+05 1.160680000000000000e+05 1.161460000000000000e+05 1.164130000000000000e+05 1.160210000000000000e+05 1.161710000000000000e+05 1.163700000000000000e+05 1.164310000000000000e+05 1.158520000000000000e+05 1.157910000000000000e+05 1.157380000000000000e+05 1.160100000000000000e+05 1.170190000000000000e+05 1.162400000000000000e+05 1.159460000000000000e+05 1.169900000000000000e+05 1.171230000000000000e+05 1.164260000000000000e+05 1.163650000000000000e+05 1.163110000000000000e+05 1.170720000000000000e+05 1.171310000000000000e+05 1.169340000000000000e+05 1.168790000000000000e+05 1.167730000000000000e+05 1.170590000000000000e+05 1.167980000000000000e+05 1.164600000000000000e+05 1.163730000000000000e+05 1.165600000000000000e+05 1.163270000000000000e+05 1.166070000000000000e+05 1.158100000000000000e+05 1.163390000000000000e+05 1.162180000000000000e+05 1.164960000000000000e+05 1.156210000000000000e+05 1.166640000000000000e+05 1.164850000000000000e+05 1.157250000000000000e+05 1.161880000000000000e+05 1.157810000000000000e+05 1.155850000000000000e+05 1.169850000000000000e+05 1.164710000000000000e+05 1.159110000000000000e+05 1.156810000000000000e+05 1.162270000000000000e+05 1.156360000000000000e+05 1.167480000000000000e+05 1.158750000000000000e+05 1.163550000000000000e+05 1.157890000000000000e+05 1.153980000000000000e+05 1.161010000000000000e+05 1.160320000000000000e+05 1.159860000000000000e+05 1.163170000000000000e+05 1.158990000000000000e+05 1.161300000000000000e+05 1.166860000000000000e+05 1.167850000000000000e+05 1.171220000000000000e+05 1.167100000000000000e+05 1.163900000000000000e+05 1.158530000000000000e+05 1.166070000000000000e+05 1.159080000000000000e+05 1.163640000000000000e+05 1.164970000000000000e+05 1.160130000000000000e+05 1.155500000000000000e+05 1.161000000000000000e+05 1.152990000000000000e+05 1.160180000000000000e+05 1.151240000000000000e+05 1.152310000000000000e+05 1.153850000000000000e+05 1.163990000000000000e+05 1.163250000000000000e+05 1.158740000000000000e+05 1.163750000000000000e+05 1.156250000000000000e+05 1.159050000000000000e+05 1.155370000000000000e+05 1.158380000000000000e+05 1.155890000000000000e+05 1.158920000000000000e+05 1.155160000000000000e+05 1.149510000000000000e+05 1.154990000000000000e+05 1.153330000000000000e+05 1.159080000000000000e+05 1.157290000000000000e+05 1.154090000000000000e+05 1.160230000000000000e+05 1.156000000000000000e+05 1.162600000000000000e+05 1.160460000000000000e+05 1.163070000000000000e+05 1.158700000000000000e+05 1.161930000000000000e+05 1.155840000000000000e+05 1.161300000000000000e+05 1.161040000000000000e+05 1.157320000000000000e+05 1.155400000000000000e+05 1.156490000000000000e+05 1.150400000000000000e+05 1.155040000000000000e+05 1.156550000000000000e+05 1.153120000000000000e+05 1.154740000000000000e+05 1.146040000000000000e+05 1.149120000000000000e+05 1.147660000000000000e+05 1.149750000000000000e+05 1.148510000000000000e+05 1.154620000000000000e+05 1.145970000000000000e+05 1.150940000000000000e+05 1.150570000000000000e+05 1.153870000000000000e+05 1.159780000000000000e+05 1.160540000000000000e+05 1.151200000000000000e+05 1.161890000000000000e+05 1.158360000000000000e+05 1.146110000000000000e+05 1.155620000000000000e+05 1.153230000000000000e+05 1.159190000000000000e+05 1.167820000000000000e+05 1.166540000000000000e+05 1.155640000000000000e+05 1.164810000000000000e+05 1.166830000000000000e+05 1.164490000000000000e+05 1.168790000000000000e+05 1.163550000000000000e+05 1.170360000000000000e+05 1.168570000000000000e+05 1.165400000000000000e+05 1.159410000000000000e+05 1.164580000000000000e+05 1.170470000000000000e+05 1.169050000000000000e+05 1.163480000000000000e+05 1.164440000000000000e+05 1.164930000000000000e+05 1.169090000000000000e+05 1.164800000000000000e+05 1.165010000000000000e+05 1.165420000000000000e+05 1.164620000000000000e+05 1.164620000000000000e+05 1.165210000000000000e+05 1.174450000000000000e+05 1.165120000000000000e+05 1.167640000000000000e+05 1.168710000000000000e+05 1.157870000000000000e+05 1.162570000000000000e+05 1.158160000000000000e+05 1.163660000000000000e+05 1.157170000000000000e+05 1.157000000000000000e+05 1.153010000000000000e+05 1.152790000000000000e+05 1.149280000000000000e+05 1.155890000000000000e+05 1.153650000000000000e+05 1.159760000000000000e+05 1.156860000000000000e+05 1.156960000000000000e+05 1.165460000000000000e+05 1.162970000000000000e+05 1.159030000000000000e+05 1.160190000000000000e+05 1.164050000000000000e+05 1.162460000000000000e+05 1.151870000000000000e+05 1.159760000000000000e+05 1.153620000000000000e+05 1.160710000000000000e+05 1.163600000000000000e+05 1.165690000000000000e+05 1.160650000000000000e+05 1.156680000000000000e+05 1.160000000000000000e+05 1.154080000000000000e+05 1.156450000000000000e+05 1.159860000000000000e+05 1.157650000000000000e+05 1.154400000000000000e+05 1.144530000000000000e+05 1.153470000000000000e+05 1.157070000000000000e+05 1.153420000000000000e+05 1.152950000000000000e+05 1.153110000000000000e+05 1.147590000000000000e+05 1.148240000000000000e+05 1.156340000000000000e+05 1.151570000000000000e+05 1.152730000000000000e+05 1.158750000000000000e+05 1.152570000000000000e+05 1.156400000000000000e+05 1.159280000000000000e+05 1.156170000000000000e+05 1.155770000000000000e+05 1.159310000000000000e+05 1.158450000000000000e+05 1.160720000000000000e+05 1.161880000000000000e+05 1.157680000000000000e+05 1.162550000000000000e+05 1.163560000000000000e+05 1.167600000000000000e+05 1.165520000000000000e+05 1.161640000000000000e+05 1.157540000000000000e+05 1.166620000000000000e+05 1.157890000000000000e+05 1.158230000000000000e+05 1.159290000000000000e+05 1.151090000000000000e+05 1.156320000000000000e+05 1.159570000000000000e+05 1.150670000000000000e+05 1.157480000000000000e+05 1.153270000000000000e+05 1.160060000000000000e+05 1.160980000000000000e+05 1.155370000000000000e+05 1.159240000000000000e+05 1.161790000000000000e+05 1.154650000000000000e+05 1.155140000000000000e+05 1.151340000000000000e+05 1.151230000000000000e+05 1.155320000000000000e+05 1.146890000000000000e+05 1.145760000000000000e+05 1.152730000000000000e+05 1.151000000000000000e+05 1.152180000000000000e+05 1.147210000000000000e+05 1.155100000000000000e+05 1.157160000000000000e+05 1.158080000000000000e+05 1.158760000000000000e+05 1.158360000000000000e+05 1.152710000000000000e+05 1.155420000000000000e+05 1.153450000000000000e+05 1.150450000000000000e+05 1.155680000000000000e+05 1.152710000000000000e+05 1.155710000000000000e+05 1.146390000000000000e+05 1.150570000000000000e+05 1.153220000000000000e+05 1.154100000000000000e+05 1.154650000000000000e+05 1.150450000000000000e+05 1.148920000000000000e+05 1.154400000000000000e+05 1.155400000000000000e+05 1.147430000000000000e+05 1.152710000000000000e+05 1.160900000000000000e+05 1.155560000000000000e+05 1.149600000000000000e+05 1.152310000000000000e+05 1.163010000000000000e+05 1.148450000000000000e+05 1.157450000000000000e+05 1.160420000000000000e+05 1.160140000000000000e+05 1.150560000000000000e+05 1.153180000000000000e+05 1.150520000000000000e+05 1.151630000000000000e+05 1.151240000000000000e+05 1.159510000000000000e+05 1.159450000000000000e+05 1.156860000000000000e+05 1.163140000000000000e+05 1.167490000000000000e+05 1.166760000000000000e+05 1.162510000000000000e+05 1.162740000000000000e+05 1.166110000000000000e+05 1.166450000000000000e+05 1.156310000000000000e+05 1.168120000000000000e+05 1.171490000000000000e+05 1.167690000000000000e+05 1.166070000000000000e+05 1.169010000000000000e+05 1.163480000000000000e+05 1.171650000000000000e+05 1.169160000000000000e+05 1.167910000000000000e+05 1.170140000000000000e+05 1.168660000000000000e+05 1.160990000000000000e+05 1.163380000000000000e+05 1.167990000000000000e+05 1.163620000000000000e+05 1.163510000000000000e+05 1.171650000000000000e+05 1.165480000000000000e+05 1.164590000000000000e+05 1.166000000000000000e+05 1.163340000000000000e+05 1.161770000000000000e+05 1.155220000000000000e+05 1.165090000000000000e+05 1.155140000000000000e+05 1.156460000000000000e+05 1.159480000000000000e+05 1.160860000000000000e+05 1.156310000000000000e+05 1.156980000000000000e+05 1.160010000000000000e+05 1.152860000000000000e+05 1.164780000000000000e+05 1.169060000000000000e+05 1.162590000000000000e+05 1.165510000000000000e+05 1.167030000000000000e+05 1.159340000000000000e+05 1.166900000000000000e+05 1.168220000000000000e+05 1.164290000000000000e+05 1.163750000000000000e+05 1.159300000000000000e+05 1.157110000000000000e+05 1.158400000000000000e+05 1.162070000000000000e+05 1.157190000000000000e+05 1.160970000000000000e+05 1.161110000000000000e+05 1.158700000000000000e+05 1.157210000000000000e+05 1.157290000000000000e+05 1.159650000000000000e+05 1.157620000000000000e+05 1.158200000000000000e+05 1.153240000000000000e+05 1.157200000000000000e+05 1.160110000000000000e+05 1.156870000000000000e+05 1.155060000000000000e+05 1.166400000000000000e+05 1.159860000000000000e+05 1.163430000000000000e+05 1.158520000000000000e+05 1.162320000000000000e+05 1.166660000000000000e+05 1.167530000000000000e+05 1.165660000000000000e+05 1.158960000000000000e+05 1.162080000000000000e+05 1.159140000000000000e+05 1.161740000000000000e+05 1.152290000000000000e+05 1.161300000000000000e+05 1.156960000000000000e+05 1.155700000000000000e+05 1.159690000000000000e+05 1.160010000000000000e+05 1.162310000000000000e+05 1.162500000000000000e+05 1.161440000000000000e+05 1.160740000000000000e+05 1.159680000000000000e+05 1.168920000000000000e+05 1.169920000000000000e+05 1.157360000000000000e+05 1.157880000000000000e+05 1.160340000000000000e+05 1.160380000000000000e+05 1.164010000000000000e+05 1.157470000000000000e+05 1.159580000000000000e+05 1.157850000000000000e+05 1.159270000000000000e+05 1.162950000000000000e+05 1.158870000000000000e+05 1.156520000000000000e+05 1.154720000000000000e+05 1.156540000000000000e+05 1.162730000000000000e+05 1.157460000000000000e+05 1.162590000000000000e+05 1.161330000000000000e+05 1.174610000000000000e+05 1.166090000000000000e+05 1.163840000000000000e+05 1.163210000000000000e+05 1.162470000000000000e+05 1.161140000000000000e+05 1.162890000000000000e+05 1.169760000000000000e+05 1.166250000000000000e+05 1.172490000000000000e+05 1.160010000000000000e+05 1.161930000000000000e+05 1.163920000000000000e+05 1.167190000000000000e+05 1.159200000000000000e+05 1.162190000000000000e+05 1.161640000000000000e+05 1.163370000000000000e+05 1.165900000000000000e+05 1.162760000000000000e+05 1.160080000000000000e+05 1.152890000000000000e+05 1.159520000000000000e+05 1.159610000000000000e+05 1.160190000000000000e+05 1.155200000000000000e+05 1.162970000000000000e+05 1.167000000000000000e+05 1.166830000000000000e+05 1.167890000000000000e+05 1.165700000000000000e+05 1.162600000000000000e+05 1.167330000000000000e+05 1.166720000000000000e+05 1.166010000000000000e+05 1.172910000000000000e+05 1.166930000000000000e+05 1.168290000000000000e+05 1.166890000000000000e+05 1.170860000000000000e+05 1.167950000000000000e+05 1.165420000000000000e+05 1.167040000000000000e+05 1.160690000000000000e+05 1.161980000000000000e+05 1.161640000000000000e+05 1.168970000000000000e+05 1.169710000000000000e+05 1.162620000000000000e+05 1.164610000000000000e+05 1.168820000000000000e+05 1.160310000000000000e+05 1.168210000000000000e+05 1.162980000000000000e+05 1.164130000000000000e+05 1.165700000000000000e+05 1.158430000000000000e+05 1.165080000000000000e+05 1.161110000000000000e+05 1.163090000000000000e+05 1.162810000000000000e+05 1.163010000000000000e+05 1.155130000000000000e+05 1.162870000000000000e+05 1.162770000000000000e+05 1.160600000000000000e+05 1.166170000000000000e+05 1.162840000000000000e+05 1.163570000000000000e+05 1.158860000000000000e+05 1.156220000000000000e+05 1.162900000000000000e+05 1.160640000000000000e+05 1.157200000000000000e+05 1.155180000000000000e+05 1.156500000000000000e+05 1.158250000000000000e+05 1.153740000000000000e+05 1.151920000000000000e+05 1.161700000000000000e+05 1.148770000000000000e+05 1.154000000000000000e+05 1.157790000000000000e+05 1.160790000000000000e+05 1.161510000000000000e+05 1.159220000000000000e+05 1.156500000000000000e+05 1.162120000000000000e+05 1.166630000000000000e+05 1.153480000000000000e+05 1.161400000000000000e+05 1.162720000000000000e+05 1.160860000000000000e+05 1.162160000000000000e+05 1.163350000000000000e+05 1.166090000000000000e+05 1.161840000000000000e+05 1.158680000000000000e+05 1.160590000000000000e+05 1.164610000000000000e+05 1.171530000000000000e+05 1.160150000000000000e+05 1.158340000000000000e+05 1.168210000000000000e+05 1.162840000000000000e+05 1.163570000000000000e+05 1.161650000000000000e+05 1.167140000000000000e+05 1.162740000000000000e+05 1.171380000000000000e+05 1.167380000000000000e+05 1.163970000000000000e+05 1.159450000000000000e+05 1.159920000000000000e+05 1.165690000000000000e+05 1.161120000000000000e+05 1.170010000000000000e+05 1.164890000000000000e+05 1.162860000000000000e+05 1.160370000000000000e+05 1.161350000000000000e+05 1.158690000000000000e+05 1.162580000000000000e+05 1.168080000000000000e+05 1.165740000000000000e+05 1.160030000000000000e+05 1.158330000000000000e+05 1.163790000000000000e+05 1.160920000000000000e+05 1.161760000000000000e+05 1.155050000000000000e+05 1.168290000000000000e+05 1.159700000000000000e+05 1.162070000000000000e+05 1.157160000000000000e+05 1.158310000000000000e+05 1.152940000000000000e+05 1.156040000000000000e+05 1.153320000000000000e+05 1.156080000000000000e+05 1.152440000000000000e+05 1.161100000000000000e+05 1.160130000000000000e+05 1.161690000000000000e+05 1.162290000000000000e+05 1.157380000000000000e+05 1.160990000000000000e+05 1.158880000000000000e+05 1.157930000000000000e+05 1.165970000000000000e+05 1.168570000000000000e+05 1.168240000000000000e+05 1.161650000000000000e+05 1.162110000000000000e+05 1.156520000000000000e+05 1.165230000000000000e+05 1.160990000000000000e+05 1.159010000000000000e+05 1.165610000000000000e+05 1.159530000000000000e+05 1.161150000000000000e+05 1.158260000000000000e+05 1.162520000000000000e+05 1.153980000000000000e+05 1.158400000000000000e+05 1.153260000000000000e+05 1.160570000000000000e+05 1.162420000000000000e+05 1.162020000000000000e+05 1.165380000000000000e+05 1.164690000000000000e+05 1.164920000000000000e+05 1.165980000000000000e+05 1.177540000000000000e+05 1.165340000000000000e+05 1.170370000000000000e+05 1.168420000000000000e+05 1.165620000000000000e+05 1.163710000000000000e+05 1.170720000000000000e+05 1.176960000000000000e+05 1.166680000000000000e+05 1.175410000000000000e+05 1.173840000000000000e+05 1.172510000000000000e+05 1.173290000000000000e+05 1.172820000000000000e+05 1.171460000000000000e+05 1.177680000000000000e+05 1.178500000000000000e+05 1.171460000000000000e+05 1.176830000000000000e+05 1.181840000000000000e+05 1.172040000000000000e+05 1.175610000000000000e+05 1.172140000000000000e+05 1.174600000000000000e+05 1.170100000000000000e+05 1.166620000000000000e+05 1.173330000000000000e+05 1.171840000000000000e+05 1.176130000000000000e+05 1.174910000000000000e+05 1.176540000000000000e+05 1.174650000000000000e+05 1.176020000000000000e+05 1.183000000000000000e+05 1.172270000000000000e+05 1.173030000000000000e+05 1.170840000000000000e+05 1.173090000000000000e+05 1.163050000000000000e+05 1.167580000000000000e+05 1.163730000000000000e+05 1.161450000000000000e+05 1.168240000000000000e+05 1.174700000000000000e+05 1.171120000000000000e+05 1.167060000000000000e+05 1.174620000000000000e+05 1.170870000000000000e+05 1.173480000000000000e+05 1.179540000000000000e+05 1.174030000000000000e+05 1.174950000000000000e+05 1.174420000000000000e+05 1.176850000000000000e+05 1.177210000000000000e+05 1.171310000000000000e+05 1.174810000000000000e+05 1.170300000000000000e+05 1.176340000000000000e+05 1.172880000000000000e+05 1.173900000000000000e+05 1.176110000000000000e+05 1.167990000000000000e+05 1.174270000000000000e+05 1.175120000000000000e+05 1.173810000000000000e+05 1.174060000000000000e+05 1.174750000000000000e+05 1.175390000000000000e+05 1.165830000000000000e+05 1.169800000000000000e+05 1.168370000000000000e+05 1.173970000000000000e+05 1.163180000000000000e+05 1.169880000000000000e+05 1.167420000000000000e+05 1.165160000000000000e+05 1.167240000000000000e+05 1.166930000000000000e+05 1.183980000000000000e+05 1.173560000000000000e+05 1.171250000000000000e+05 1.178910000000000000e+05 1.178880000000000000e+05 1.166200000000000000e+05 1.174430000000000000e+05 1.176140000000000000e+05 1.176260000000000000e+05 1.169450000000000000e+05 1.168270000000000000e+05 1.161390000000000000e+05 1.165120000000000000e+05 1.162700000000000000e+05 1.175520000000000000e+05 1.163490000000000000e+05 1.171860000000000000e+05 1.174690000000000000e+05 1.171520000000000000e+05 1.180560000000000000e+05 1.168910000000000000e+05 1.168460000000000000e+05 1.174120000000000000e+05 1.169480000000000000e+05 1.169200000000000000e+05 1.170260000000000000e+05 1.159890000000000000e+05 1.171330000000000000e+05 1.161780000000000000e+05 1.171220000000000000e+05 1.166250000000000000e+05 1.167940000000000000e+05 1.169280000000000000e+05 1.160490000000000000e+05 1.162360000000000000e+05 1.171790000000000000e+05 1.168170000000000000e+05 1.167820000000000000e+05 1.170710000000000000e+05 1.170780000000000000e+05 1.165340000000000000e+05 1.176230000000000000e+05 1.173680000000000000e+05 1.172060000000000000e+05 1.164030000000000000e+05 1.173510000000000000e+05 1.172000000000000000e+05 1.167470000000000000e+05 1.167160000000000000e+05 1.172350000000000000e+05 1.175840000000000000e+05 1.175030000000000000e+05 1.168830000000000000e+05 1.170320000000000000e+05 1.169660000000000000e+05 1.168950000000000000e+05 1.159280000000000000e+05 1.163270000000000000e+05 1.167540000000000000e+05 1.165190000000000000e+05 1.164180000000000000e+05 1.166770000000000000e+05 1.160290000000000000e+05 1.154170000000000000e+05 1.165270000000000000e+05 1.167700000000000000e+05 1.163950000000000000e+05 1.169590000000000000e+05 1.164390000000000000e+05 1.165590000000000000e+05 1.164290000000000000e+05 1.166130000000000000e+05 1.167970000000000000e+05 1.169050000000000000e+05 1.168480000000000000e+05 1.176350000000000000e+05 1.180740000000000000e+05 1.174600000000000000e+05 1.174720000000000000e+05 1.175400000000000000e+05 1.171790000000000000e+05 1.170000000000000000e+05 1.173380000000000000e+05 1.178100000000000000e+05 1.179470000000000000e+05 1.170780000000000000e+05 1.176100000000000000e+05 1.164130000000000000e+05 1.168310000000000000e+05 1.168450000000000000e+05 1.168010000000000000e+05 1.173670000000000000e+05 1.167730000000000000e+05 1.171480000000000000e+05 1.168390000000000000e+05 1.170090000000000000e+05 1.172350000000000000e+05 1.174180000000000000e+05 1.171680000000000000e+05 1.172150000000000000e+05 1.170120000000000000e+05 1.171860000000000000e+05 1.170260000000000000e+05 1.159640000000000000e+05 1.162600000000000000e+05 1.165230000000000000e+05 1.161040000000000000e+05 1.162240000000000000e+05 1.163660000000000000e+05 1.161740000000000000e+05 1.159270000000000000e+05 1.164730000000000000e+05 1.158490000000000000e+05 1.161600000000000000e+05 1.160660000000000000e+05 1.161860000000000000e+05 1.155580000000000000e+05 1.162870000000000000e+05 1.161120000000000000e+05 1.166060000000000000e+05 1.162280000000000000e+05 1.162310000000000000e+05 1.162870000000000000e+05 1.161800000000000000e+05 1.154180000000000000e+05 1.165460000000000000e+05 1.166960000000000000e+05 1.151530000000000000e+05 1.149890000000000000e+05 1.160040000000000000e+05 1.163600000000000000e+05 1.166820000000000000e+05 1.169420000000000000e+05 1.168800000000000000e+05 1.163900000000000000e+05 1.168150000000000000e+05 1.166850000000000000e+05 1.162490000000000000e+05 1.163470000000000000e+05 1.164600000000000000e+05 1.161200000000000000e+05 1.166190000000000000e+05 1.159380000000000000e+05 1.162160000000000000e+05 1.155380000000000000e+05 1.152650000000000000e+05 1.158620000000000000e+05 1.158580000000000000e+05 1.157800000000000000e+05 1.158290000000000000e+05 1.157400000000000000e+05 1.152840000000000000e+05 1.157760000000000000e+05 1.152370000000000000e+05 1.156530000000000000e+05 1.151440000000000000e+05 1.145600000000000000e+05 1.148090000000000000e+05 1.155510000000000000e+05 1.164800000000000000e+05 1.159360000000000000e+05 1.163180000000000000e+05 1.163580000000000000e+05 1.157960000000000000e+05 1.162350000000000000e+05 1.162980000000000000e+05 1.153630000000000000e+05 1.158120000000000000e+05 1.154430000000000000e+05 1.154680000000000000e+05 1.148370000000000000e+05 1.157840000000000000e+05 1.150810000000000000e+05 1.161890000000000000e+05 1.157620000000000000e+05 1.155010000000000000e+05 1.156650000000000000e+05 1.150830000000000000e+05 1.159080000000000000e+05 1.151910000000000000e+05 1.151800000000000000e+05 1.150550000000000000e+05 1.156110000000000000e+05 1.153350000000000000e+05 1.151400000000000000e+05 1.160400000000000000e+05 1.163930000000000000e+05 1.159910000000000000e+05 1.159570000000000000e+05 1.160330000000000000e+05 1.158630000000000000e+05 1.154300000000000000e+05 1.158760000000000000e+05 1.159860000000000000e+05 1.152500000000000000e+05 1.165360000000000000e+05 1.162330000000000000e+05 1.154070000000000000e+05 1.157380000000000000e+05 1.151150000000000000e+05 1.151480000000000000e+05 1.156260000000000000e+05 1.150960000000000000e+05 1.155960000000000000e+05 1.149570000000000000e+05 1.158940000000000000e+05 1.160830000000000000e+05 1.157610000000000000e+05 1.157350000000000000e+05 1.164440000000000000e+05 1.156350000000000000e+05 1.158820000000000000e+05 1.162460000000000000e+05 1.155200000000000000e+05 1.155800000000000000e+05 1.160700000000000000e+05 1.158080000000000000e+05 1.153850000000000000e+05 1.163760000000000000e+05 1.158240000000000000e+05 1.164660000000000000e+05 1.158020000000000000e+05 1.162370000000000000e+05 1.160740000000000000e+05 1.157560000000000000e+05 1.163420000000000000e+05 1.163370000000000000e+05 1.170260000000000000e+05 1.167230000000000000e+05 1.161380000000000000e+05 1.163180000000000000e+05 1.156450000000000000e+05 1.157060000000000000e+05 1.150570000000000000e+05 1.154560000000000000e+05 1.155010000000000000e+05 1.158410000000000000e+05 1.151930000000000000e+05 1.154220000000000000e+05 1.155340000000000000e+05 1.157680000000000000e+05 1.152950000000000000e+05 1.158670000000000000e+05 1.162520000000000000e+05 1.159090000000000000e+05 1.158000000000000000e+05 1.163430000000000000e+05 1.160190000000000000e+05 1.160410000000000000e+05 1.160380000000000000e+05 1.160980000000000000e+05 1.174800000000000000e+05 1.165980000000000000e+05 1.167200000000000000e+05 1.156850000000000000e+05 1.169140000000000000e+05 1.168790000000000000e+05 1.169910000000000000e+05 1.165360000000000000e+05 1.161550000000000000e+05 1.164410000000000000e+05 1.161280000000000000e+05 1.171040000000000000e+05 1.164080000000000000e+05 1.165480000000000000e+05 1.165160000000000000e+05 1.169530000000000000e+05 1.166760000000000000e+05 1.162870000000000000e+05 1.161090000000000000e+05 1.161150000000000000e+05 1.163660000000000000e+05 1.161290000000000000e+05 1.163640000000000000e+05 1.166910000000000000e+05 1.160620000000000000e+05 1.164000000000000000e+05 1.158950000000000000e+05 1.161260000000000000e+05 1.161680000000000000e+05 1.162310000000000000e+05 1.160730000000000000e+05 1.165070000000000000e+05 1.160340000000000000e+05 1.168680000000000000e+05 1.160910000000000000e+05 1.159800000000000000e+05 1.162640000000000000e+05 1.168530000000000000e+05 1.164770000000000000e+05 1.162750000000000000e+05 1.168970000000000000e+05 1.163960000000000000e+05 1.168150000000000000e+05 1.159430000000000000e+05 1.163620000000000000e+05 1.157080000000000000e+05 1.159030000000000000e+05 1.162470000000000000e+05 1.152930000000000000e+05 1.166470000000000000e+05 1.153140000000000000e+05 1.161290000000000000e+05 1.153920000000000000e+05 1.160930000000000000e+05 1.159620000000000000e+05 1.154760000000000000e+05 1.152790000000000000e+05 1.155720000000000000e+05 1.157950000000000000e+05 1.158740000000000000e+05 1.157910000000000000e+05 1.159010000000000000e+05 1.152560000000000000e+05 1.157680000000000000e+05 1.157550000000000000e+05 1.159530000000000000e+05 1.163510000000000000e+05 1.158240000000000000e+05 1.155160000000000000e+05 1.156640000000000000e+05 1.155040000000000000e+05 1.154670000000000000e+05 1.155410000000000000e+05 1.159510000000000000e+05 1.160380000000000000e+05 1.156320000000000000e+05 1.166030000000000000e+05 1.161960000000000000e+05 1.161440000000000000e+05 1.156540000000000000e+05 1.157390000000000000e+05 1.160610000000000000e+05 1.159820000000000000e+05 1.156550000000000000e+05 1.154980000000000000e+05 1.156010000000000000e+05 1.155240000000000000e+05 1.170450000000000000e+05 1.163180000000000000e+05 1.163830000000000000e+05 1.163650000000000000e+05 1.153260000000000000e+05 1.158960000000000000e+05 1.153790000000000000e+05 1.155780000000000000e+05 1.153330000000000000e+05 1.151700000000000000e+05 1.157970000000000000e+05 1.156260000000000000e+05 1.155260000000000000e+05 1.156250000000000000e+05 1.157770000000000000e+05 1.159670000000000000e+05 1.162590000000000000e+05 1.156010000000000000e+05 1.164300000000000000e+05 1.159450000000000000e+05 1.158620000000000000e+05 1.161920000000000000e+05 1.157260000000000000e+05 1.163120000000000000e+05 1.157200000000000000e+05 1.165010000000000000e+05 1.161730000000000000e+05 1.154130000000000000e+05 1.156680000000000000e+05 1.163120000000000000e+05 1.161030000000000000e+05 1.156980000000000000e+05 1.158820000000000000e+05 1.159240000000000000e+05 1.166940000000000000e+05 1.163060000000000000e+05 1.170190000000000000e+05 1.163940000000000000e+05 1.159470000000000000e+05 1.159090000000000000e+05 1.158430000000000000e+05 1.154950000000000000e+05 1.160080000000000000e+05 1.157930000000000000e+05 1.163160000000000000e+05 1.158100000000000000e+05 1.159210000000000000e+05 1.165610000000000000e+05 1.156590000000000000e+05 1.154740000000000000e+05 1.163750000000000000e+05 1.166310000000000000e+05 1.162260000000000000e+05 1.159790000000000000e+05 1.168000000000000000e+05 1.165800000000000000e+05 1.164390000000000000e+05 1.165360000000000000e+05 1.172210000000000000e+05 1.172300000000000000e+05 1.163690000000000000e+05 1.172880000000000000e+05 1.169930000000000000e+05 1.162310000000000000e+05 1.174220000000000000e+05 1.170820000000000000e+05 1.174010000000000000e+05 1.179140000000000000e+05 1.177410000000000000e+05 1.176430000000000000e+05 1.168510000000000000e+05 1.171030000000000000e+05 1.171700000000000000e+05 1.169790000000000000e+05 1.179950000000000000e+05 1.167990000000000000e+05 1.172420000000000000e+05 1.174210000000000000e+05 1.166650000000000000e+05 1.169370000000000000e+05 1.171410000000000000e+05 1.167530000000000000e+05 1.159490000000000000e+05 1.164650000000000000e+05 1.159120000000000000e+05 1.167200000000000000e+05 1.158630000000000000e+05 1.158260000000000000e+05 1.162270000000000000e+05 1.161770000000000000e+05 1.162660000000000000e+05 1.161480000000000000e+05 1.160790000000000000e+05 1.151860000000000000e+05 1.158040000000000000e+05 1.150720000000000000e+05 1.160740000000000000e+05 1.156370000000000000e+05 1.155740000000000000e+05 1.161280000000000000e+05 1.153460000000000000e+05 1.156090000000000000e+05 1.159010000000000000e+05 1.151290000000000000e+05 1.151520000000000000e+05 1.148820000000000000e+05 1.158630000000000000e+05 1.160720000000000000e+05 1.153480000000000000e+05 1.157900000000000000e+05 1.157210000000000000e+05 1.152520000000000000e+05 1.150660000000000000e+05 1.147500000000000000e+05 1.144380000000000000e+05 1.149680000000000000e+05 1.152490000000000000e+05 1.151250000000000000e+05 1.145030000000000000e+05 1.145120000000000000e+05 1.153260000000000000e+05 1.155940000000000000e+05 1.149520000000000000e+05 1.155210000000000000e+05 1.151000000000000000e+05 1.151980000000000000e+05 1.156620000000000000e+05 1.147470000000000000e+05 1.152360000000000000e+05 1.151610000000000000e+05 1.158900000000000000e+05 1.152360000000000000e+05 1.153480000000000000e+05 1.147290000000000000e+05 1.146290000000000000e+05 1.148930000000000000e+05 1.159010000000000000e+05 1.150630000000000000e+05 1.162120000000000000e+05 1.154720000000000000e+05 1.160630000000000000e+05 1.161240000000000000e+05 1.155460000000000000e+05 1.157610000000000000e+05 1.157390000000000000e+05 1.151430000000000000e+05 1.154840000000000000e+05 1.148440000000000000e+05 1.153080000000000000e+05 1.146980000000000000e+05 1.156340000000000000e+05 1.152280000000000000e+05 1.155630000000000000e+05 1.151950000000000000e+05 1.155880000000000000e+05 1.154280000000000000e+05 1.146280000000000000e+05 1.160130000000000000e+05 1.160930000000000000e+05 1.159530000000000000e+05 1.160940000000000000e+05 1.156900000000000000e+05 1.157110000000000000e+05 1.154550000000000000e+05 1.158960000000000000e+05 1.151950000000000000e+05 1.158880000000000000e+05 1.161390000000000000e+05 1.161720000000000000e+05 1.159720000000000000e+05 1.160280000000000000e+05 1.151070000000000000e+05 1.154910000000000000e+05 1.157520000000000000e+05 1.159770000000000000e+05 1.157240000000000000e+05 1.160490000000000000e+05 1.159690000000000000e+05 1.151870000000000000e+05 1.154850000000000000e+05 1.149970000000000000e+05 1.154150000000000000e+05 1.165630000000000000e+05 1.153960000000000000e+05 1.164270000000000000e+05 1.152100000000000000e+05 1.165660000000000000e+05 1.160620000000000000e+05 1.161200000000000000e+05 1.167270000000000000e+05 1.167660000000000000e+05 1.159840000000000000e+05 1.162600000000000000e+05 1.164860000000000000e+05 1.167630000000000000e+05 1.163670000000000000e+05 1.162950000000000000e+05 1.157790000000000000e+05 1.164230000000000000e+05 1.161230000000000000e+05 1.164500000000000000e+05 1.170340000000000000e+05 1.169620000000000000e+05 1.164610000000000000e+05 1.170210000000000000e+05 1.161720000000000000e+05 1.157860000000000000e+05 1.159410000000000000e+05 1.160040000000000000e+05 1.158260000000000000e+05 1.163530000000000000e+05 1.156700000000000000e+05 1.159580000000000000e+05 1.164700000000000000e+05 1.151240000000000000e+05 1.168440000000000000e+05 1.153030000000000000e+05 1.151000000000000000e+05 1.158450000000000000e+05 1.156490000000000000e+05 1.162530000000000000e+05 1.157850000000000000e+05 1.157690000000000000e+05 1.161310000000000000e+05 1.154940000000000000e+05 1.156020000000000000e+05 1.157270000000000000e+05 1.153200000000000000e+05 1.157580000000000000e+05 1.163360000000000000e+05 1.150770000000000000e+05 1.153120000000000000e+05 1.160260000000000000e+05 1.157790000000000000e+05 1.160900000000000000e+05 1.164230000000000000e+05 1.164960000000000000e+05 1.161780000000000000e+05 1.165530000000000000e+05 1.163510000000000000e+05 1.162840000000000000e+05 1.164340000000000000e+05 1.162440000000000000e+05 1.162830000000000000e+05 1.163500000000000000e+05 1.168930000000000000e+05 1.161470000000000000e+05 1.159760000000000000e+05 1.154300000000000000e+05 1.159930000000000000e+05 1.165370000000000000e+05 1.157100000000000000e+05 1.165600000000000000e+05 1.157470000000000000e+05 1.156860000000000000e+05 1.162130000000000000e+05 1.154140000000000000e+05 1.158540000000000000e+05 1.158920000000000000e+05 1.164020000000000000e+05 1.162350000000000000e+05 1.155400000000000000e+05 1.150920000000000000e+05 1.154690000000000000e+05 1.158540000000000000e+05 1.161550000000000000e+05 1.149620000000000000e+05 1.153250000000000000e+05 1.154540000000000000e+05 1.162690000000000000e+05 1.161050000000000000e+05 1.159020000000000000e+05 1.157640000000000000e+05 1.159740000000000000e+05 1.167240000000000000e+05 1.163980000000000000e+05 1.155480000000000000e+05 1.159550000000000000e+05 1.157400000000000000e+05 1.159890000000000000e+05 1.164090000000000000e+05 1.151140000000000000e+05 1.158960000000000000e+05 1.160110000000000000e+05 1.152540000000000000e+05 1.152960000000000000e+05 1.152750000000000000e+05 1.149770000000000000e+05 1.153390000000000000e+05 1.156240000000000000e+05 1.152190000000000000e+05 1.145930000000000000e+05 1.154630000000000000e+05 1.147660000000000000e+05 1.148120000000000000e+05 1.147200000000000000e+05 1.152070000000000000e+05 1.152290000000000000e+05 1.154490000000000000e+05 1.158220000000000000e+05 1.152130000000000000e+05 1.154990000000000000e+05 1.159310000000000000e+05 1.161520000000000000e+05 1.157180000000000000e+05 1.155450000000000000e+05 1.158720000000000000e+05 1.153610000000000000e+05 1.159280000000000000e+05 1.159740000000000000e+05 1.159740000000000000e+05 1.162600000000000000e+05 1.160090000000000000e+05 1.160720000000000000e+05 1.160100000000000000e+05 1.156180000000000000e+05 1.158210000000000000e+05 1.156910000000000000e+05 1.158580000000000000e+05 1.153750000000000000e+05 1.155620000000000000e+05 1.159390000000000000e+05 1.160390000000000000e+05 1.154680000000000000e+05 1.158270000000000000e+05 1.163500000000000000e+05 1.153860000000000000e+05 1.152010000000000000e+05 1.162900000000000000e+05 1.155570000000000000e+05 1.159350000000000000e+05 1.156060000000000000e+05 1.165820000000000000e+05 1.156400000000000000e+05 1.159910000000000000e+05 1.162830000000000000e+05 1.165380000000000000e+05 1.154250000000000000e+05 1.165920000000000000e+05 1.161480000000000000e+05 1.164900000000000000e+05 1.168710000000000000e+05 1.159520000000000000e+05 1.159690000000000000e+05 1.162340000000000000e+05 1.163010000000000000e+05 1.158180000000000000e+05 1.164830000000000000e+05 1.162650000000000000e+05 1.162340000000000000e+05 1.164540000000000000e+05 1.158620000000000000e+05 1.157150000000000000e+05 1.159930000000000000e+05 1.167660000000000000e+05 1.170840000000000000e+05 1.171390000000000000e+05 1.170230000000000000e+05 1.173920000000000000e+05 1.170300000000000000e+05 1.170920000000000000e+05 1.165100000000000000e+05 1.162890000000000000e+05 1.158440000000000000e+05 1.167790000000000000e+05 1.164300000000000000e+05 1.174070000000000000e+05 1.162430000000000000e+05 1.173880000000000000e+05 1.174540000000000000e+05 1.164860000000000000e+05 1.158830000000000000e+05 1.156590000000000000e+05 1.157840000000000000e+05 1.160190000000000000e+05 1.159710000000000000e+05 1.160520000000000000e+05 1.161470000000000000e+05 1.161890000000000000e+05 1.162310000000000000e+05 1.157700000000000000e+05 1.154190000000000000e+05 1.156320000000000000e+05 1.151720000000000000e+05 1.156980000000000000e+05 1.165600000000000000e+05 1.159950000000000000e+05 1.156940000000000000e+05 1.161830000000000000e+05 1.159170000000000000e+05 1.161920000000000000e+05 1.164390000000000000e+05 1.166490000000000000e+05 1.164830000000000000e+05 1.163880000000000000e+05 1.164120000000000000e+05 1.166310000000000000e+05 1.157660000000000000e+05 1.171240000000000000e+05 1.164770000000000000e+05 1.160620000000000000e+05 1.168560000000000000e+05 1.163300000000000000e+05 1.169410000000000000e+05 1.171400000000000000e+05 1.170530000000000000e+05 1.163610000000000000e+05 1.167980000000000000e+05 1.172030000000000000e+05 1.168920000000000000e+05 1.166510000000000000e+05 1.159370000000000000e+05 1.166030000000000000e+05 1.156570000000000000e+05 1.162460000000000000e+05 1.165820000000000000e+05 1.167180000000000000e+05 1.165790000000000000e+05 1.164580000000000000e+05 1.167320000000000000e+05 1.164170000000000000e+05 1.158810000000000000e+05 1.162540000000000000e+05 1.164160000000000000e+05 1.155990000000000000e+05 1.158620000000000000e+05 1.150840000000000000e+05 1.153490000000000000e+05 1.158710000000000000e+05 1.154100000000000000e+05 1.153080000000000000e+05 1.156110000000000000e+05 1.160510000000000000e+05 1.157530000000000000e+05 1.158530000000000000e+05 1.152100000000000000e+05 1.154120000000000000e+05 1.148280000000000000e+05 1.158370000000000000e+05 1.154950000000000000e+05 1.157130000000000000e+05 1.154250000000000000e+05 1.154050000000000000e+05 1.146560000000000000e+05 1.149430000000000000e+05 1.152550000000000000e+05 1.148940000000000000e+05 1.152750000000000000e+05 1.158650000000000000e+05 1.161820000000000000e+05 1.164610000000000000e+05 1.167850000000000000e+05 1.155890000000000000e+05 1.166460000000000000e+05 1.154790000000000000e+05 1.159300000000000000e+05 1.166710000000000000e+05 1.163620000000000000e+05 1.165830000000000000e+05 1.160690000000000000e+05 1.164740000000000000e+05 1.168550000000000000e+05 1.167780000000000000e+05 1.163960000000000000e+05 1.159190000000000000e+05 1.162020000000000000e+05 1.157970000000000000e+05 1.159160000000000000e+05 1.164150000000000000e+05 1.163530000000000000e+05 1.162760000000000000e+05 1.155390000000000000e+05 1.158850000000000000e+05 1.162560000000000000e+05 1.155780000000000000e+05 1.156720000000000000e+05 1.156640000000000000e+05 1.154700000000000000e+05 1.156420000000000000e+05 1.164950000000000000e+05 1.162680000000000000e+05 1.154880000000000000e+05 1.151420000000000000e+05 1.153950000000000000e+05 1.153970000000000000e+05 1.152730000000000000e+05 1.162540000000000000e+05 1.155670000000000000e+05 1.154670000000000000e+05 1.155820000000000000e+05 1.155590000000000000e+05 1.163550000000000000e+05 1.156890000000000000e+05 1.164620000000000000e+05 1.167860000000000000e+05 1.169220000000000000e+05 1.171160000000000000e+05 1.166200000000000000e+05 1.171890000000000000e+05 1.169810000000000000e+05 1.167030000000000000e+05 1.175050000000000000e+05 1.168390000000000000e+05 1.168970000000000000e+05 1.163790000000000000e+05 1.170980000000000000e+05 1.167400000000000000e+05 1.174730000000000000e+05 1.172790000000000000e+05 1.158070000000000000e+05 1.164540000000000000e+05 1.161270000000000000e+05 1.159850000000000000e+05 1.163720000000000000e+05 1.164050000000000000e+05 1.170420000000000000e+05 1.171760000000000000e+05 1.173930000000000000e+05 1.169510000000000000e+05 1.177000000000000000e+05 1.174200000000000000e+05 1.171270000000000000e+05 1.164640000000000000e+05 1.174130000000000000e+05 1.170470000000000000e+05 1.168620000000000000e+05 1.171560000000000000e+05 1.171970000000000000e+05 1.172310000000000000e+05 1.172350000000000000e+05 1.172040000000000000e+05 1.172520000000000000e+05 1.171280000000000000e+05 1.171810000000000000e+05 1.170090000000000000e+05 1.173370000000000000e+05 1.166090000000000000e+05 1.167990000000000000e+05 1.170830000000000000e+05 1.174360000000000000e+05 1.174950000000000000e+05 1.168650000000000000e+05 1.168810000000000000e+05 1.162820000000000000e+05 1.165860000000000000e+05 1.174370000000000000e+05 1.168110000000000000e+05 1.173900000000000000e+05 1.182510000000000000e+05 1.173320000000000000e+05 1.169450000000000000e+05 1.170910000000000000e+05 1.171490000000000000e+05 1.174070000000000000e+05 1.178000000000000000e+05 1.172110000000000000e+05 1.163180000000000000e+05 1.162730000000000000e+05 1.169760000000000000e+05 1.165090000000000000e+05 1.163470000000000000e+05 1.167340000000000000e+05 1.168920000000000000e+05 1.170920000000000000e+05 1.170100000000000000e+05 1.173460000000000000e+05 1.173290000000000000e+05 1.172960000000000000e+05 1.168460000000000000e+05 1.169330000000000000e+05 1.180670000000000000e+05 1.176960000000000000e+05 1.179300000000000000e+05 1.179510000000000000e+05 1.168570000000000000e+05 1.179280000000000000e+05 1.184270000000000000e+05 1.188120000000000000e+05 1.181690000000000000e+05 1.181360000000000000e+05 1.182620000000000000e+05 1.185900000000000000e+05 1.176640000000000000e+05 1.176490000000000000e+05 1.175830000000000000e+05 1.168090000000000000e+05 1.176500000000000000e+05 1.174490000000000000e+05 1.183920000000000000e+05 1.178820000000000000e+05 1.185780000000000000e+05 1.183100000000000000e+05 1.176740000000000000e+05 1.176880000000000000e+05 1.172210000000000000e+05 1.167570000000000000e+05 1.174400000000000000e+05 1.165820000000000000e+05 1.165530000000000000e+05 1.168380000000000000e+05 1.164650000000000000e+05 1.165660000000000000e+05 1.162610000000000000e+05 1.164140000000000000e+05 1.167950000000000000e+05 1.171800000000000000e+05 1.167650000000000000e+05 1.160730000000000000e+05 1.164360000000000000e+05 1.167100000000000000e+05 1.162980000000000000e+05 1.164550000000000000e+05 1.168030000000000000e+05 1.165660000000000000e+05 1.171160000000000000e+05 1.169020000000000000e+05 1.175730000000000000e+05 1.165390000000000000e+05 1.177250000000000000e+05 1.173900000000000000e+05 1.167400000000000000e+05 1.177400000000000000e+05 1.180310000000000000e+05 1.165410000000000000e+05 1.171970000000000000e+05 1.164920000000000000e+05 1.163470000000000000e+05 1.167480000000000000e+05 1.168760000000000000e+05 1.168760000000000000e+05 1.169570000000000000e+05 1.165400000000000000e+05 1.176260000000000000e+05 1.172890000000000000e+05 1.173460000000000000e+05 1.170430000000000000e+05 1.171920000000000000e+05 1.177100000000000000e+05 1.169810000000000000e+05 1.172880000000000000e+05 1.179550000000000000e+05 1.170350000000000000e+05 1.174080000000000000e+05 1.163830000000000000e+05 1.169850000000000000e+05 1.165330000000000000e+05 1.168970000000000000e+05 1.162580000000000000e+05 1.167450000000000000e+05 1.159250000000000000e+05 1.166010000000000000e+05 1.162320000000000000e+05 1.155710000000000000e+05 1.161770000000000000e+05 1.162860000000000000e+05 1.165630000000000000e+05 1.155230000000000000e+05 1.160100000000000000e+05 1.161440000000000000e+05 1.160320000000000000e+05 1.159740000000000000e+05 1.163340000000000000e+05 1.165350000000000000e+05 1.168980000000000000e+05 1.172210000000000000e+05 1.172510000000000000e+05 1.167540000000000000e+05 1.165770000000000000e+05 1.164920000000000000e+05 1.166070000000000000e+05 1.165080000000000000e+05 1.164630000000000000e+05 1.173560000000000000e+05 1.168780000000000000e+05 1.174010000000000000e+05 1.170500000000000000e+05 1.172070000000000000e+05 1.169610000000000000e+05 1.170090000000000000e+05 1.172770000000000000e+05 1.173260000000000000e+05 1.172780000000000000e+05 1.165040000000000000e+05 1.168960000000000000e+05 1.169980000000000000e+05 1.173240000000000000e+05 1.175640000000000000e+05 1.169770000000000000e+05 1.170050000000000000e+05 1.172840000000000000e+05 1.166370000000000000e+05 1.172550000000000000e+05 1.166680000000000000e+05 1.167240000000000000e+05 1.164180000000000000e+05 1.164940000000000000e+05 1.163760000000000000e+05 1.170620000000000000e+05 1.170970000000000000e+05 1.167910000000000000e+05 1.178300000000000000e+05 1.170500000000000000e+05 1.168410000000000000e+05 1.171880000000000000e+05 1.173340000000000000e+05 1.175580000000000000e+05 1.177060000000000000e+05 1.178710000000000000e+05 1.177060000000000000e+05 1.175520000000000000e+05 1.171720000000000000e+05 1.167180000000000000e+05 1.168310000000000000e+05 1.169100000000000000e+05 1.169040000000000000e+05 1.174530000000000000e+05 1.162680000000000000e+05 1.163200000000000000e+05 1.169580000000000000e+05 1.162360000000000000e+05 1.168060000000000000e+05 1.165220000000000000e+05 1.167820000000000000e+05 1.164310000000000000e+05 1.169290000000000000e+05 1.170800000000000000e+05 1.164440000000000000e+05 1.171860000000000000e+05 1.176460000000000000e+05 1.166340000000000000e+05 1.173250000000000000e+05 1.166070000000000000e+05 1.169530000000000000e+05 1.169410000000000000e+05 1.170080000000000000e+05 1.171320000000000000e+05 1.174190000000000000e+05 1.173010000000000000e+05 1.173710000000000000e+05 1.164120000000000000e+05 1.170220000000000000e+05 1.165720000000000000e+05 1.176980000000000000e+05 1.168300000000000000e+05 1.173670000000000000e+05 1.172590000000000000e+05 1.175110000000000000e+05 1.174490000000000000e+05 1.172520000000000000e+05 1.170950000000000000e+05 1.166480000000000000e+05 1.167980000000000000e+05 1.169710000000000000e+05 1.170840000000000000e+05 1.168490000000000000e+05 1.158150000000000000e+05 1.161020000000000000e+05 1.165670000000000000e+05 1.166740000000000000e+05 1.165860000000000000e+05 1.172270000000000000e+05 1.166000000000000000e+05 1.169740000000000000e+05 1.164930000000000000e+05 1.170020000000000000e+05 1.164080000000000000e+05 1.173660000000000000e+05 1.167390000000000000e+05 1.171150000000000000e+05 1.171380000000000000e+05 1.165730000000000000e+05 1.168870000000000000e+05 1.169950000000000000e+05 1.172130000000000000e+05 1.172010000000000000e+05 1.173770000000000000e+05 1.174210000000000000e+05 1.169360000000000000e+05 1.174220000000000000e+05 1.174950000000000000e+05 1.173330000000000000e+05 1.176980000000000000e+05 1.182360000000000000e+05 1.186280000000000000e+05 1.186450000000000000e+05 1.182810000000000000e+05 1.186210000000000000e+05 1.182200000000000000e+05 1.178310000000000000e+05 1.194200000000000000e+05 1.189720000000000000e+05 1.181480000000000000e+05 1.189770000000000000e+05 1.183700000000000000e+05 1.184560000000000000e+05 1.187090000000000000e+05 1.175920000000000000e+05 1.180270000000000000e+05 1.177240000000000000e+05 1.184550000000000000e+05 1.180150000000000000e+05 1.170410000000000000e+05 1.171850000000000000e+05 1.173820000000000000e+05 1.173750000000000000e+05 1.175230000000000000e+05 1.170270000000000000e+05 1.175090000000000000e+05 1.170010000000000000e+05 1.165640000000000000e+05 1.170770000000000000e+05 1.173350000000000000e+05 1.167240000000000000e+05 1.172020000000000000e+05 1.176050000000000000e+05 1.165100000000000000e+05 1.168800000000000000e+05 1.171050000000000000e+05 1.165030000000000000e+05 1.170570000000000000e+05 1.173220000000000000e+05 1.172410000000000000e+05 1.161400000000000000e+05 1.172750000000000000e+05 1.170030000000000000e+05 1.164310000000000000e+05 1.173410000000000000e+05 1.170910000000000000e+05 1.164270000000000000e+05 1.165380000000000000e+05 1.161620000000000000e+05 1.171240000000000000e+05 1.168120000000000000e+05 1.166620000000000000e+05 1.153950000000000000e+05 1.158270000000000000e+05 1.157920000000000000e+05 1.158620000000000000e+05 1.160990000000000000e+05 1.166720000000000000e+05 1.164450000000000000e+05 1.160240000000000000e+05 1.162580000000000000e+05 1.175220000000000000e+05 1.168520000000000000e+05 1.171230000000000000e+05 1.167500000000000000e+05 1.167540000000000000e+05 1.166320000000000000e+05 1.169510000000000000e+05 1.170120000000000000e+05 1.166920000000000000e+05 1.163710000000000000e+05 1.171790000000000000e+05 1.175950000000000000e+05 1.168740000000000000e+05 1.170000000000000000e+05 1.180140000000000000e+05 1.175490000000000000e+05 1.176630000000000000e+05 1.177140000000000000e+05 1.173130000000000000e+05 1.172440000000000000e+05 1.169010000000000000e+05 1.164020000000000000e+05 1.167440000000000000e+05 1.167980000000000000e+05 1.169540000000000000e+05 1.170210000000000000e+05 1.166050000000000000e+05 1.178560000000000000e+05 1.166150000000000000e+05 1.177880000000000000e+05 1.171820000000000000e+05 1.173950000000000000e+05 1.165600000000000000e+05 1.164040000000000000e+05 1.169700000000000000e+05 1.176300000000000000e+05 1.170810000000000000e+05 1.165810000000000000e+05 1.169790000000000000e+05 1.173470000000000000e+05 1.177740000000000000e+05 1.159890000000000000e+05 1.171240000000000000e+05 1.178900000000000000e+05 1.179200000000000000e+05 1.173110000000000000e+05 1.176190000000000000e+05 1.175670000000000000e+05 1.175140000000000000e+05 1.162770000000000000e+05 1.168970000000000000e+05 1.172240000000000000e+05 1.173430000000000000e+05 1.178340000000000000e+05 1.177570000000000000e+05 1.175330000000000000e+05 1.175690000000000000e+05 1.171280000000000000e+05 1.171460000000000000e+05 1.168500000000000000e+05 1.164470000000000000e+05 1.166550000000000000e+05 1.170760000000000000e+05 1.165970000000000000e+05 1.165600000000000000e+05 1.167130000000000000e+05 1.170420000000000000e+05 1.158110000000000000e+05 1.168090000000000000e+05 1.170240000000000000e+05 1.167060000000000000e+05 1.174050000000000000e+05 1.164290000000000000e+05 1.172840000000000000e+05 1.170770000000000000e+05 1.177410000000000000e+05 1.172630000000000000e+05 1.177950000000000000e+05 1.175620000000000000e+05 1.169090000000000000e+05 1.162200000000000000e+05 1.169420000000000000e+05 1.157790000000000000e+05 1.160900000000000000e+05 1.164220000000000000e+05 1.164100000000000000e+05 1.165170000000000000e+05 1.166350000000000000e+05 1.157390000000000000e+05 1.169420000000000000e+05 1.158090000000000000e+05 1.161010000000000000e+05 1.162810000000000000e+05 1.165070000000000000e+05 1.161770000000000000e+05 1.157290000000000000e+05 1.159000000000000000e+05 1.163360000000000000e+05 1.169190000000000000e+05 1.162620000000000000e+05 1.165150000000000000e+05 1.166560000000000000e+05 1.169930000000000000e+05 1.168710000000000000e+05 1.168970000000000000e+05 1.167740000000000000e+05 1.162670000000000000e+05 1.166530000000000000e+05 1.158110000000000000e+05 1.161720000000000000e+05 1.169110000000000000e+05 1.168010000000000000e+05 1.167130000000000000e+05 1.161960000000000000e+05 1.165090000000000000e+05 1.168860000000000000e+05 1.168650000000000000e+05 1.169170000000000000e+05 1.162070000000000000e+05 1.169440000000000000e+05 1.168110000000000000e+05 1.167020000000000000e+05 1.172670000000000000e+05 1.168600000000000000e+05 1.171890000000000000e+05 1.177130000000000000e+05 1.172140000000000000e+05 1.162040000000000000e+05 1.169930000000000000e+05 1.167270000000000000e+05 1.161710000000000000e+05 1.163860000000000000e+05 1.161700000000000000e+05 1.163990000000000000e+05 1.169030000000000000e+05 1.169880000000000000e+05 1.167190000000000000e+05 1.166980000000000000e+05 1.158950000000000000e+05 1.162800000000000000e+05 1.162290000000000000e+05 1.168210000000000000e+05 1.167410000000000000e+05 1.159020000000000000e+05 1.160010000000000000e+05 1.157330000000000000e+05 1.163720000000000000e+05 1.159960000000000000e+05 1.159010000000000000e+05 1.159180000000000000e+05 1.163390000000000000e+05 1.165040000000000000e+05 1.154860000000000000e+05 1.156400000000000000e+05 1.161630000000000000e+05 1.159270000000000000e+05 1.166590000000000000e+05 1.166710000000000000e+05 1.166210000000000000e+05 1.162520000000000000e+05 1.169380000000000000e+05 1.169430000000000000e+05 1.160900000000000000e+05 1.172810000000000000e+05 1.166970000000000000e+05 1.172880000000000000e+05 1.166230000000000000e+05 1.164420000000000000e+05 1.168700000000000000e+05 1.164750000000000000e+05 1.163060000000000000e+05 1.163220000000000000e+05 1.166880000000000000e+05 1.164740000000000000e+05 1.164140000000000000e+05 1.169990000000000000e+05 1.164990000000000000e+05 1.165500000000000000e+05 1.169090000000000000e+05 1.169380000000000000e+05 1.169510000000000000e+05 1.163930000000000000e+05 1.166360000000000000e+05 1.165700000000000000e+05 1.169710000000000000e+05 1.164510000000000000e+05 1.163260000000000000e+05 1.161780000000000000e+05 1.161880000000000000e+05 1.162900000000000000e+05 1.167910000000000000e+05 1.164800000000000000e+05 1.163140000000000000e+05 1.159760000000000000e+05 1.155370000000000000e+05 1.155960000000000000e+05 1.165290000000000000e+05 1.163780000000000000e+05 1.167090000000000000e+05 1.170170000000000000e+05 1.170870000000000000e+05 1.167480000000000000e+05 1.173310000000000000e+05 1.163550000000000000e+05 1.162000000000000000e+05 1.166710000000000000e+05 1.173840000000000000e+05 1.168720000000000000e+05 1.172600000000000000e+05 1.165830000000000000e+05 1.165440000000000000e+05 1.165470000000000000e+05 1.161950000000000000e+05 1.164680000000000000e+05 1.165490000000000000e+05 1.167950000000000000e+05 1.164110000000000000e+05 1.160800000000000000e+05 1.161190000000000000e+05 1.169990000000000000e+05 1.156240000000000000e+05 1.162950000000000000e+05 1.171580000000000000e+05 1.160710000000000000e+05 1.166850000000000000e+05 1.163800000000000000e+05 1.168470000000000000e+05 1.170810000000000000e+05 1.171350000000000000e+05 1.170890000000000000e+05 1.168460000000000000e+05 1.169550000000000000e+05 1.174760000000000000e+05 1.167280000000000000e+05 1.167040000000000000e+05 1.166420000000000000e+05 1.163950000000000000e+05 1.162080000000000000e+05 1.166400000000000000e+05 1.164800000000000000e+05 1.159370000000000000e+05 1.166100000000000000e+05 1.166370000000000000e+05 1.165030000000000000e+05 1.156810000000000000e+05 1.160570000000000000e+05 1.165910000000000000e+05 1.162490000000000000e+05 1.168240000000000000e+05 1.164340000000000000e+05 1.163640000000000000e+05 1.155390000000000000e+05 1.167930000000000000e+05 1.163540000000000000e+05 1.159850000000000000e+05 1.163240000000000000e+05 1.166260000000000000e+05 1.167780000000000000e+05 1.160270000000000000e+05 1.165710000000000000e+05 1.165600000000000000e+05 1.159710000000000000e+05 1.167140000000000000e+05 1.160710000000000000e+05 1.160020000000000000e+05 1.169320000000000000e+05 1.160970000000000000e+05 1.154460000000000000e+05 1.158190000000000000e+05 1.166110000000000000e+05 1.156850000000000000e+05 1.160940000000000000e+05 1.164340000000000000e+05 1.170900000000000000e+05 1.164820000000000000e+05 1.160730000000000000e+05 1.167020000000000000e+05 1.163320000000000000e+05 1.162070000000000000e+05 1.163910000000000000e+05 1.171920000000000000e+05 1.167680000000000000e+05 1.163770000000000000e+05 1.172830000000000000e+05 1.172260000000000000e+05 1.171370000000000000e+05 1.171860000000000000e+05 1.168640000000000000e+05 1.172030000000000000e+05 1.176170000000000000e+05 1.172110000000000000e+05 1.181420000000000000e+05 1.171910000000000000e+05 1.170290000000000000e+05 1.168460000000000000e+05 1.171190000000000000e+05 1.171710000000000000e+05 1.173620000000000000e+05 1.171340000000000000e+05 1.170030000000000000e+05 1.175600000000000000e+05 1.177610000000000000e+05 1.180580000000000000e+05 1.179310000000000000e+05 1.178300000000000000e+05 1.177110000000000000e+05 1.173640000000000000e+05 1.177760000000000000e+05 1.181110000000000000e+05 1.177370000000000000e+05 1.187120000000000000e+05 1.180770000000000000e+05 1.176050000000000000e+05 1.177050000000000000e+05 1.186110000000000000e+05 1.177980000000000000e+05 1.175910000000000000e+05 1.180870000000000000e+05 1.182400000000000000e+05 1.173160000000000000e+05 1.171970000000000000e+05 1.172780000000000000e+05 1.171140000000000000e+05 1.169350000000000000e+05 1.162940000000000000e+05 1.165940000000000000e+05 1.173530000000000000e+05 1.166470000000000000e+05 1.161210000000000000e+05 1.166920000000000000e+05 1.166750000000000000e+05 1.176810000000000000e+05 1.169290000000000000e+05 1.168870000000000000e+05 1.174860000000000000e+05 1.167870000000000000e+05 1.163200000000000000e+05 1.162950000000000000e+05 1.168880000000000000e+05 1.167590000000000000e+05 1.165710000000000000e+05 1.169420000000000000e+05 1.167390000000000000e+05 1.165400000000000000e+05 1.169170000000000000e+05 1.174230000000000000e+05 1.178300000000000000e+05 1.172910000000000000e+05 1.176780000000000000e+05 1.172970000000000000e+05 1.173730000000000000e+05 1.178350000000000000e+05 1.176990000000000000e+05 1.179420000000000000e+05 1.183380000000000000e+05 1.167950000000000000e+05 1.174350000000000000e+05 1.169790000000000000e+05 1.182110000000000000e+05 1.163280000000000000e+05 1.163880000000000000e+05 1.176590000000000000e+05 1.175660000000000000e+05 1.167530000000000000e+05 1.167100000000000000e+05 1.170760000000000000e+05 1.168690000000000000e+05 1.169180000000000000e+05 1.174790000000000000e+05 1.173810000000000000e+05 1.170080000000000000e+05 1.167780000000000000e+05 1.165130000000000000e+05 1.161080000000000000e+05 1.161880000000000000e+05 1.161470000000000000e+05 1.152900000000000000e+05 1.156650000000000000e+05 1.160770000000000000e+05 1.151980000000000000e+05 1.155970000000000000e+05 1.156310000000000000e+05 1.152050000000000000e+05 1.153700000000000000e+05 1.156070000000000000e+05 1.157700000000000000e+05 1.156500000000000000e+05 1.155100000000000000e+05 1.156600000000000000e+05 1.157840000000000000e+05 1.159680000000000000e+05 1.160320000000000000e+05 1.160940000000000000e+05 1.165850000000000000e+05 1.156070000000000000e+05 1.169840000000000000e+05 1.164330000000000000e+05 1.164330000000000000e+05 1.165280000000000000e+05 1.166100000000000000e+05 1.160680000000000000e+05 1.166770000000000000e+05 1.150160000000000000e+05 1.157410000000000000e+05 1.158910000000000000e+05 1.161960000000000000e+05 1.162870000000000000e+05 1.161550000000000000e+05 1.169890000000000000e+05 1.159040000000000000e+05 1.152250000000000000e+05 1.164230000000000000e+05 1.152330000000000000e+05 1.156440000000000000e+05 1.161720000000000000e+05 1.156480000000000000e+05 1.155930000000000000e+05 1.158520000000000000e+05 1.160430000000000000e+05 1.155440000000000000e+05 1.158720000000000000e+05 1.163070000000000000e+05 1.156510000000000000e+05 1.160740000000000000e+05 1.159230000000000000e+05 1.155720000000000000e+05 1.160080000000000000e+05 1.157040000000000000e+05 1.155850000000000000e+05 1.160380000000000000e+05 1.160530000000000000e+05 1.161780000000000000e+05 1.163060000000000000e+05 1.156680000000000000e+05 1.159890000000000000e+05 1.160660000000000000e+05 1.159840000000000000e+05 1.160790000000000000e+05 1.160940000000000000e+05 1.164910000000000000e+05 1.158960000000000000e+05 1.160840000000000000e+05 1.159960000000000000e+05 1.160390000000000000e+05 1.153850000000000000e+05 1.154130000000000000e+05 1.159880000000000000e+05 1.149710000000000000e+05 1.156210000000000000e+05 1.151580000000000000e+05 1.157490000000000000e+05 1.160890000000000000e+05 1.160240000000000000e+05 1.162570000000000000e+05 1.155950000000000000e+05 1.157170000000000000e+05 1.154160000000000000e+05 1.164410000000000000e+05 1.164930000000000000e+05 1.154580000000000000e+05 1.160770000000000000e+05 1.156030000000000000e+05 1.151850000000000000e+05 1.159310000000000000e+05 1.163170000000000000e+05 1.154400000000000000e+05 1.155790000000000000e+05 1.159570000000000000e+05 1.159150000000000000e+05 1.158800000000000000e+05 1.160300000000000000e+05 1.157870000000000000e+05 1.158300000000000000e+05 1.160920000000000000e+05 1.154650000000000000e+05 1.169750000000000000e+05 1.160120000000000000e+05 1.158760000000000000e+05 1.165940000000000000e+05 1.168590000000000000e+05 1.163340000000000000e+05 1.155720000000000000e+05 1.160430000000000000e+05 1.155980000000000000e+05 1.161960000000000000e+05 1.163770000000000000e+05 1.157180000000000000e+05 1.161180000000000000e+05 1.158350000000000000e+05 1.155840000000000000e+05 1.153170000000000000e+05 1.163590000000000000e+05 1.155420000000000000e+05 1.158190000000000000e+05 1.156550000000000000e+05 1.159690000000000000e+05 1.162830000000000000e+05 1.160620000000000000e+05 1.155770000000000000e+05 1.154010000000000000e+05 1.149630000000000000e+05 1.150960000000000000e+05 1.155040000000000000e+05 1.151510000000000000e+05 1.157330000000000000e+05 1.158130000000000000e+05 1.154740000000000000e+05 1.153630000000000000e+05 1.161380000000000000e+05 1.164100000000000000e+05 1.156280000000000000e+05 1.160220000000000000e+05 1.160410000000000000e+05 1.159080000000000000e+05 1.160500000000000000e+05 1.154400000000000000e+05 1.159540000000000000e+05 1.171060000000000000e+05 1.169390000000000000e+05 1.168720000000000000e+05 1.168290000000000000e+05 1.168470000000000000e+05 1.171380000000000000e+05 1.166590000000000000e+05 1.173910000000000000e+05 1.165000000000000000e+05 1.173340000000000000e+05 1.170110000000000000e+05 1.171030000000000000e+05 1.172250000000000000e+05 1.168490000000000000e+05 1.168240000000000000e+05 1.164370000000000000e+05 1.167960000000000000e+05 1.169930000000000000e+05 1.168730000000000000e+05 1.169020000000000000e+05 1.171060000000000000e+05 1.167240000000000000e+05 1.168390000000000000e+05 1.162880000000000000e+05 1.172650000000000000e+05 1.173310000000000000e+05 1.165430000000000000e+05 1.165610000000000000e+05 1.170630000000000000e+05 1.169310000000000000e+05 1.165290000000000000e+05 1.162650000000000000e+05 1.168700000000000000e+05 1.160530000000000000e+05 1.164770000000000000e+05 1.170160000000000000e+05 1.170070000000000000e+05 1.165240000000000000e+05 1.172940000000000000e+05 1.173150000000000000e+05 1.167200000000000000e+05 1.172770000000000000e+05 1.169430000000000000e+05 1.171850000000000000e+05 1.172190000000000000e+05 1.172480000000000000e+05 1.172550000000000000e+05 1.170270000000000000e+05 1.168970000000000000e+05 1.173790000000000000e+05 1.174020000000000000e+05 1.163650000000000000e+05 1.174680000000000000e+05 1.162920000000000000e+05 1.166600000000000000e+05 1.166480000000000000e+05 1.178280000000000000e+05 1.167560000000000000e+05 1.169990000000000000e+05 1.169580000000000000e+05 1.168300000000000000e+05 1.165790000000000000e+05 1.168010000000000000e+05 1.163070000000000000e+05 1.169730000000000000e+05 1.169100000000000000e+05 1.167730000000000000e+05 1.172500000000000000e+05 1.167680000000000000e+05 1.162920000000000000e+05 1.166460000000000000e+05 1.166090000000000000e+05 1.166880000000000000e+05 1.165430000000000000e+05 1.167810000000000000e+05 1.163260000000000000e+05 1.161510000000000000e+05 1.166230000000000000e+05 1.159690000000000000e+05 1.159520000000000000e+05 1.159420000000000000e+05 1.159780000000000000e+05 1.161920000000000000e+05 1.169690000000000000e+05 1.163010000000000000e+05 1.165230000000000000e+05 1.162570000000000000e+05 1.163230000000000000e+05 1.158840000000000000e+05 1.166920000000000000e+05 1.162450000000000000e+05 1.165550000000000000e+05 1.165710000000000000e+05 1.167110000000000000e+05 1.170940000000000000e+05 1.165880000000000000e+05 1.164140000000000000e+05 1.164580000000000000e+05 1.166060000000000000e+05 1.156870000000000000e+05 1.158800000000000000e+05 1.161430000000000000e+05 1.161710000000000000e+05 1.167510000000000000e+05 1.164200000000000000e+05 1.163470000000000000e+05 1.162390000000000000e+05 1.160210000000000000e+05 1.155850000000000000e+05 1.161440000000000000e+05 1.162050000000000000e+05 1.161140000000000000e+05 1.164250000000000000e+05 1.159670000000000000e+05 1.165560000000000000e+05 1.163130000000000000e+05 1.168700000000000000e+05 1.163400000000000000e+05 1.167290000000000000e+05 1.173860000000000000e+05 1.172530000000000000e+05 1.167790000000000000e+05 1.167620000000000000e+05 1.168470000000000000e+05 1.173050000000000000e+05 1.167800000000000000e+05 1.168540000000000000e+05 1.170680000000000000e+05 1.162860000000000000e+05 1.166550000000000000e+05 1.175920000000000000e+05 1.176890000000000000e+05 1.166890000000000000e+05 1.173280000000000000e+05 1.170390000000000000e+05 1.167380000000000000e+05 1.167840000000000000e+05 1.168620000000000000e+05 1.166740000000000000e+05 1.164240000000000000e+05 1.164830000000000000e+05 1.162660000000000000e+05 1.162510000000000000e+05 1.165900000000000000e+05 1.168260000000000000e+05 1.172070000000000000e+05 1.170680000000000000e+05 1.168860000000000000e+05 1.164640000000000000e+05 1.160460000000000000e+05 1.163770000000000000e+05 1.164980000000000000e+05 1.162730000000000000e+05 1.167930000000000000e+05 1.161960000000000000e+05 1.158700000000000000e+05 1.163170000000000000e+05 1.168940000000000000e+05 1.164210000000000000e+05 1.157400000000000000e+05 1.157760000000000000e+05 1.159530000000000000e+05 1.167330000000000000e+05 1.164490000000000000e+05 1.164110000000000000e+05 1.163830000000000000e+05 1.160670000000000000e+05 1.155090000000000000e+05 1.153930000000000000e+05 1.157280000000000000e+05 1.157130000000000000e+05 1.160850000000000000e+05 1.168140000000000000e+05 1.164030000000000000e+05 1.163740000000000000e+05 1.169630000000000000e+05 1.171110000000000000e+05 1.172120000000000000e+05 1.162600000000000000e+05 1.173690000000000000e+05 1.175030000000000000e+05 1.170880000000000000e+05 1.177190000000000000e+05 1.164800000000000000e+05 1.169370000000000000e+05 1.166040000000000000e+05 1.166300000000000000e+05 1.157100000000000000e+05 1.161260000000000000e+05 1.159680000000000000e+05 1.165320000000000000e+05 1.167760000000000000e+05 1.167140000000000000e+05 1.161120000000000000e+05 1.166470000000000000e+05 1.171750000000000000e+05 1.172570000000000000e+05 1.166860000000000000e+05 1.166390000000000000e+05 1.163080000000000000e+05 1.165520000000000000e+05 1.159760000000000000e+05 1.161800000000000000e+05 1.166550000000000000e+05 1.161230000000000000e+05 1.164670000000000000e+05 1.162400000000000000e+05 1.159090000000000000e+05 1.167840000000000000e+05 1.168650000000000000e+05 1.159950000000000000e+05 1.166550000000000000e+05 1.164760000000000000e+05 1.160290000000000000e+05 1.162700000000000000e+05 1.161310000000000000e+05 1.163670000000000000e+05 1.167100000000000000e+05 1.168120000000000000e+05 1.173970000000000000e+05 1.173910000000000000e+05 1.172500000000000000e+05 1.173860000000000000e+05 1.168110000000000000e+05 1.170030000000000000e+05 1.167930000000000000e+05 1.167970000000000000e+05 1.168400000000000000e+05 1.165900000000000000e+05 1.166500000000000000e+05 1.167290000000000000e+05 1.170420000000000000e+05 1.163830000000000000e+05 1.168330000000000000e+05 1.168950000000000000e+05 1.165800000000000000e+05 1.174250000000000000e+05 1.167540000000000000e+05 1.177580000000000000e+05 1.164910000000000000e+05 1.167620000000000000e+05 1.179230000000000000e+05 1.166520000000000000e+05 1.165300000000000000e+05 1.166190000000000000e+05 1.162240000000000000e+05 1.153920000000000000e+05 1.164230000000000000e+05 1.160400000000000000e+05 1.161580000000000000e+05 1.159400000000000000e+05 1.165390000000000000e+05 1.165030000000000000e+05 1.164230000000000000e+05 1.166860000000000000e+05 1.177340000000000000e+05 1.167840000000000000e+05 1.165260000000000000e+05 1.168260000000000000e+05 1.167070000000000000e+05 1.164820000000000000e+05 1.167470000000000000e+05 1.162260000000000000e+05 1.163250000000000000e+05 1.154680000000000000e+05 1.155330000000000000e+05 1.155930000000000000e+05 1.159730000000000000e+05 1.154830000000000000e+05 1.146740000000000000e+05 1.160440000000000000e+05 1.149120000000000000e+05 1.153190000000000000e+05 1.156020000000000000e+05 1.154300000000000000e+05 1.155180000000000000e+05 1.153120000000000000e+05 1.163220000000000000e+05 1.158530000000000000e+05 1.164790000000000000e+05 1.165470000000000000e+05 1.172460000000000000e+05 1.162870000000000000e+05 1.166680000000000000e+05 1.169370000000000000e+05 1.169770000000000000e+05 1.172600000000000000e+05 1.161480000000000000e+05 1.160010000000000000e+05 1.153010000000000000e+05 1.156390000000000000e+05 1.158290000000000000e+05 1.160190000000000000e+05 1.159080000000000000e+05 1.158940000000000000e+05 1.161620000000000000e+05 1.158090000000000000e+05 1.161730000000000000e+05 1.161080000000000000e+05 1.166040000000000000e+05 1.156840000000000000e+05 1.159900000000000000e+05 1.163840000000000000e+05 1.159810000000000000e+05 1.156190000000000000e+05 1.156780000000000000e+05 1.159550000000000000e+05 1.165030000000000000e+05 1.154690000000000000e+05 1.156670000000000000e+05 1.160720000000000000e+05 1.157970000000000000e+05 1.156940000000000000e+05 1.158270000000000000e+05 1.155630000000000000e+05 1.159630000000000000e+05 1.156710000000000000e+05 1.159490000000000000e+05 1.160160000000000000e+05 1.152290000000000000e+05 1.161490000000000000e+05 1.155230000000000000e+05 1.153830000000000000e+05 1.158750000000000000e+05 1.158630000000000000e+05 1.153360000000000000e+05 1.148640000000000000e+05 1.159050000000000000e+05 1.151540000000000000e+05 1.157210000000000000e+05 1.161670000000000000e+05 1.159970000000000000e+05 1.159500000000000000e+05 1.164290000000000000e+05 1.159720000000000000e+05 1.169250000000000000e+05 1.164680000000000000e+05 1.166630000000000000e+05 1.168680000000000000e+05 1.164660000000000000e+05 1.166230000000000000e+05 1.165420000000000000e+05 1.162860000000000000e+05 1.159660000000000000e+05 1.160210000000000000e+05 1.160230000000000000e+05 1.157730000000000000e+05 1.161100000000000000e+05 1.164990000000000000e+05 1.156840000000000000e+05 1.162010000000000000e+05 1.157140000000000000e+05 1.165360000000000000e+05 1.167940000000000000e+05 1.167390000000000000e+05 1.163820000000000000e+05 1.161400000000000000e+05 1.169380000000000000e+05 1.160690000000000000e+05 1.165190000000000000e+05 1.168010000000000000e+05 1.164320000000000000e+05 1.174850000000000000e+05 1.170590000000000000e+05 1.173000000000000000e+05 1.171600000000000000e+05 1.174120000000000000e+05 1.165670000000000000e+05 1.160440000000000000e+05 1.165710000000000000e+05 1.161660000000000000e+05 1.163170000000000000e+05 1.165210000000000000e+05 1.163430000000000000e+05 1.162540000000000000e+05 1.169950000000000000e+05 1.166880000000000000e+05 1.174590000000000000e+05 1.169920000000000000e+05 1.175550000000000000e+05 1.166500000000000000e+05 1.171090000000000000e+05 1.166880000000000000e+05 1.160630000000000000e+05 1.167100000000000000e+05 1.162630000000000000e+05 1.161290000000000000e+05 1.161740000000000000e+05 1.163320000000000000e+05 1.166600000000000000e+05 1.169210000000000000e+05 1.165030000000000000e+05 1.175300000000000000e+05 1.171420000000000000e+05 1.164130000000000000e+05 1.172360000000000000e+05 1.170840000000000000e+05 1.175240000000000000e+05 1.174220000000000000e+05 1.174580000000000000e+05 1.169420000000000000e+05 1.168280000000000000e+05 1.164870000000000000e+05 1.170630000000000000e+05 1.169500000000000000e+05 1.169690000000000000e+05 1.164460000000000000e+05 1.163670000000000000e+05 1.169460000000000000e+05 1.168920000000000000e+05 1.181550000000000000e+05 1.175240000000000000e+05 1.168120000000000000e+05 1.172750000000000000e+05 1.181460000000000000e+05 1.171140000000000000e+05 1.169690000000000000e+05 1.177020000000000000e+05 1.170390000000000000e+05 1.167270000000000000e+05 1.171070000000000000e+05 1.174770000000000000e+05 1.182780000000000000e+05 1.173930000000000000e+05 1.173180000000000000e+05 1.173050000000000000e+05 1.178350000000000000e+05 1.171970000000000000e+05 1.177140000000000000e+05 1.165450000000000000e+05 1.172620000000000000e+05 1.174080000000000000e+05 1.175510000000000000e+05 1.177470000000000000e+05 1.175580000000000000e+05 1.176450000000000000e+05 1.177670000000000000e+05 1.176550000000000000e+05 1.169780000000000000e+05 1.174280000000000000e+05 1.175940000000000000e+05 1.170970000000000000e+05 1.179690000000000000e+05 1.180300000000000000e+05 1.179990000000000000e+05 1.166200000000000000e+05 1.184570000000000000e+05 1.178440000000000000e+05 1.173220000000000000e+05 1.177390000000000000e+05 1.173670000000000000e+05 1.169730000000000000e+05 1.181020000000000000e+05 1.178060000000000000e+05 1.168790000000000000e+05 1.178350000000000000e+05 1.183210000000000000e+05 1.173480000000000000e+05 1.169050000000000000e+05 1.169480000000000000e+05 1.178760000000000000e+05 1.170060000000000000e+05 1.165470000000000000e+05 1.165910000000000000e+05 1.176730000000000000e+05 1.178340000000000000e+05 1.169940000000000000e+05 1.172800000000000000e+05 1.170580000000000000e+05 1.164820000000000000e+05 1.171910000000000000e+05 1.166070000000000000e+05 1.169670000000000000e+05 1.173090000000000000e+05 1.178820000000000000e+05 1.177950000000000000e+05 1.180510000000000000e+05 1.183090000000000000e+05 1.181170000000000000e+05 1.180960000000000000e+05 1.173100000000000000e+05 1.177220000000000000e+05 1.171120000000000000e+05 1.174190000000000000e+05 1.173450000000000000e+05 1.175190000000000000e+05 1.172150000000000000e+05 1.177810000000000000e+05 1.169110000000000000e+05 1.174930000000000000e+05 1.172270000000000000e+05 1.179500000000000000e+05 1.173860000000000000e+05 1.173130000000000000e+05 1.167420000000000000e+05 1.174830000000000000e+05 1.170440000000000000e+05 1.168740000000000000e+05 1.172570000000000000e+05 1.178420000000000000e+05 1.169900000000000000e+05 1.174910000000000000e+05 1.176840000000000000e+05 1.175880000000000000e+05 1.171960000000000000e+05 1.167460000000000000e+05 1.165270000000000000e+05 1.174310000000000000e+05 1.166230000000000000e+05 1.168700000000000000e+05 1.175970000000000000e+05 1.171670000000000000e+05 1.170380000000000000e+05 1.166330000000000000e+05 1.171570000000000000e+05 1.174550000000000000e+05 1.168130000000000000e+05 1.167220000000000000e+05 1.165000000000000000e+05 1.170870000000000000e+05 1.163710000000000000e+05 1.166320000000000000e+05 1.171130000000000000e+05 1.162800000000000000e+05 1.165910000000000000e+05 1.163940000000000000e+05 1.171010000000000000e+05 1.167700000000000000e+05 1.165190000000000000e+05 1.161710000000000000e+05 1.166150000000000000e+05 1.161850000000000000e+05 1.170040000000000000e+05 1.176990000000000000e+05 1.170300000000000000e+05 1.173900000000000000e+05 1.174090000000000000e+05 1.167670000000000000e+05 1.172910000000000000e+05 1.172580000000000000e+05 1.171000000000000000e+05 1.176650000000000000e+05 1.170240000000000000e+05 1.173140000000000000e+05 1.175410000000000000e+05 1.170590000000000000e+05 1.178820000000000000e+05 1.164350000000000000e+05 1.171120000000000000e+05 1.167520000000000000e+05 1.173250000000000000e+05 1.170120000000000000e+05 1.172930000000000000e+05 1.178800000000000000e+05 1.173660000000000000e+05 1.169200000000000000e+05 1.174610000000000000e+05 1.166390000000000000e+05 1.171930000000000000e+05 1.157550000000000000e+05 1.156880000000000000e+05 1.164200000000000000e+05 1.162200000000000000e+05 1.151760000000000000e+05 1.160380000000000000e+05 1.164120000000000000e+05 1.162250000000000000e+05 1.163470000000000000e+05 1.168560000000000000e+05 1.165470000000000000e+05 1.172560000000000000e+05 1.176340000000000000e+05 1.171420000000000000e+05 1.181780000000000000e+05 1.174820000000000000e+05 1.169380000000000000e+05 1.170290000000000000e+05 1.175750000000000000e+05 1.172520000000000000e+05 1.167020000000000000e+05 1.170670000000000000e+05 1.167900000000000000e+05 1.170120000000000000e+05 1.170190000000000000e+05 1.177810000000000000e+05 1.179860000000000000e+05 1.171520000000000000e+05 1.173940000000000000e+05 1.169200000000000000e+05 1.171040000000000000e+05 1.177310000000000000e+05 1.176060000000000000e+05 1.168110000000000000e+05 1.167150000000000000e+05 1.165540000000000000e+05 1.172770000000000000e+05 1.162930000000000000e+05 1.163280000000000000e+05 1.162090000000000000e+05 1.159710000000000000e+05 1.157440000000000000e+05 1.159690000000000000e+05 1.168940000000000000e+05 1.166410000000000000e+05 1.162750000000000000e+05 1.160440000000000000e+05 1.158650000000000000e+05 1.159530000000000000e+05 1.173440000000000000e+05 1.171130000000000000e+05 1.166300000000000000e+05 1.170410000000000000e+05 1.164750000000000000e+05 1.168190000000000000e+05 1.169360000000000000e+05 1.165860000000000000e+05 1.158640000000000000e+05 1.167740000000000000e+05 1.167460000000000000e+05 1.170100000000000000e+05 1.167350000000000000e+05 1.167570000000000000e+05 1.168080000000000000e+05 1.169160000000000000e+05 1.163910000000000000e+05 1.168280000000000000e+05 1.168500000000000000e+05 1.169730000000000000e+05 1.169250000000000000e+05 1.163330000000000000e+05 1.170200000000000000e+05 1.167310000000000000e+05 1.160840000000000000e+05 1.169600000000000000e+05 1.175600000000000000e+05 1.176530000000000000e+05 1.170230000000000000e+05 1.175510000000000000e+05 1.174160000000000000e+05 1.167570000000000000e+05 1.164450000000000000e+05 1.172450000000000000e+05 1.169490000000000000e+05 1.172830000000000000e+05 1.174800000000000000e+05 1.164710000000000000e+05 1.177890000000000000e+05 1.165430000000000000e+05 1.161760000000000000e+05 1.161110000000000000e+05 1.158780000000000000e+05 1.153150000000000000e+05 1.164540000000000000e+05 1.162900000000000000e+05 1.156970000000000000e+05 1.163010000000000000e+05 1.161610000000000000e+05 1.159980000000000000e+05 1.166120000000000000e+05 1.170790000000000000e+05 1.162150000000000000e+05 1.161010000000000000e+05 1.168600000000000000e+05 1.166830000000000000e+05 1.163480000000000000e+05 1.167830000000000000e+05 1.165780000000000000e+05 1.160010000000000000e+05 1.157360000000000000e+05 1.162840000000000000e+05 1.163840000000000000e+05 1.166020000000000000e+05 1.170300000000000000e+05 1.174120000000000000e+05 1.163530000000000000e+05 1.166090000000000000e+05 1.178010000000000000e+05 1.164010000000000000e+05 1.170280000000000000e+05 1.169000000000000000e+05 1.168080000000000000e+05 1.178920000000000000e+05 1.171960000000000000e+05 1.170270000000000000e+05 1.186280000000000000e+05 1.176630000000000000e+05 1.176560000000000000e+05 1.179690000000000000e+05 1.178860000000000000e+05 1.181670000000000000e+05 1.177560000000000000e+05 1.185240000000000000e+05 1.174030000000000000e+05 1.187940000000000000e+05 1.181940000000000000e+05 1.178940000000000000e+05 1.181770000000000000e+05 1.181140000000000000e+05 1.186900000000000000e+05 1.184370000000000000e+05 1.182320000000000000e+05 1.182450000000000000e+05 1.186080000000000000e+05 1.185150000000000000e+05 1.186120000000000000e+05 1.182070000000000000e+05 1.185450000000000000e+05 1.186700000000000000e+05 1.177910000000000000e+05 1.179420000000000000e+05 1.185370000000000000e+05 1.174400000000000000e+05 1.179910000000000000e+05 1.183420000000000000e+05 1.184310000000000000e+05 1.166300000000000000e+05 1.176220000000000000e+05 1.173070000000000000e+05 1.172100000000000000e+05 1.175420000000000000e+05 1.166540000000000000e+05 1.164130000000000000e+05 1.167160000000000000e+05 1.164860000000000000e+05 1.165120000000000000e+05 1.166540000000000000e+05 1.169220000000000000e+05 1.176660000000000000e+05 1.164450000000000000e+05 1.169130000000000000e+05 1.173180000000000000e+05 1.176530000000000000e+05 1.178440000000000000e+05 1.178640000000000000e+05 1.173090000000000000e+05 1.170390000000000000e+05 1.181230000000000000e+05 1.174370000000000000e+05 1.177790000000000000e+05 1.183510000000000000e+05 1.175500000000000000e+05 1.181220000000000000e+05 1.182400000000000000e+05 1.178830000000000000e+05 1.177310000000000000e+05 1.179690000000000000e+05 1.178320000000000000e+05 1.171160000000000000e+05 1.174010000000000000e+05 1.178090000000000000e+05 1.178730000000000000e+05 1.180990000000000000e+05 1.174450000000000000e+05 1.177780000000000000e+05 1.178560000000000000e+05 1.176070000000000000e+05 1.176050000000000000e+05 1.172000000000000000e+05 1.174020000000000000e+05 1.178810000000000000e+05 1.175720000000000000e+05 1.178590000000000000e+05 1.177740000000000000e+05 1.177870000000000000e+05 1.175540000000000000e+05 1.177040000000000000e+05 1.178050000000000000e+05 1.179870000000000000e+05 1.178230000000000000e+05 1.176170000000000000e+05 1.176210000000000000e+05 1.176630000000000000e+05 1.170950000000000000e+05 1.171610000000000000e+05 1.175270000000000000e+05 1.174940000000000000e+05 1.178560000000000000e+05 1.172750000000000000e+05 1.172220000000000000e+05 1.174740000000000000e+05 1.176650000000000000e+05 1.179930000000000000e+05 1.167920000000000000e+05 1.179010000000000000e+05 1.176090000000000000e+05 1.170780000000000000e+05 1.174600000000000000e+05 1.169900000000000000e+05 1.174360000000000000e+05 1.165640000000000000e+05 1.169640000000000000e+05 1.169810000000000000e+05 1.175180000000000000e+05 1.174710000000000000e+05 1.172900000000000000e+05 1.173150000000000000e+05 1.169850000000000000e+05 1.175580000000000000e+05 1.169600000000000000e+05 1.175250000000000000e+05 1.176830000000000000e+05 1.174350000000000000e+05 1.170520000000000000e+05 1.177530000000000000e+05 1.179050000000000000e+05 1.179550000000000000e+05 1.173630000000000000e+05 1.165880000000000000e+05 1.168710000000000000e+05 1.167230000000000000e+05 1.167790000000000000e+05 1.163020000000000000e+05 1.168000000000000000e+05 1.163670000000000000e+05 1.171610000000000000e+05 1.169760000000000000e+05 1.173480000000000000e+05 1.170370000000000000e+05 1.165440000000000000e+05 1.166470000000000000e+05 1.173900000000000000e+05 1.170620000000000000e+05 1.181050000000000000e+05 1.178290000000000000e+05 1.170970000000000000e+05 1.169350000000000000e+05 1.169810000000000000e+05 1.174260000000000000e+05 1.164220000000000000e+05 1.165570000000000000e+05 1.156680000000000000e+05 1.164700000000000000e+05 1.167020000000000000e+05 1.168360000000000000e+05 1.168860000000000000e+05 1.175040000000000000e+05 1.179970000000000000e+05 1.177720000000000000e+05 1.173510000000000000e+05 1.173630000000000000e+05 1.175930000000000000e+05 1.176050000000000000e+05 1.168040000000000000e+05 1.171300000000000000e+05 1.177060000000000000e+05 1.169340000000000000e+05 1.170500000000000000e+05 1.173330000000000000e+05 1.173080000000000000e+05 1.175500000000000000e+05 1.169310000000000000e+05 1.176960000000000000e+05 1.170130000000000000e+05 1.178360000000000000e+05 1.178150000000000000e+05 1.171640000000000000e+05 1.179630000000000000e+05 1.169760000000000000e+05 1.176760000000000000e+05 1.171310000000000000e+05 1.171790000000000000e+05 1.179460000000000000e+05 1.177130000000000000e+05 1.171820000000000000e+05 1.169830000000000000e+05 1.175490000000000000e+05 1.175470000000000000e+05 1.173250000000000000e+05 1.169170000000000000e+05 1.168310000000000000e+05 1.170000000000000000e+05 1.170540000000000000e+05 1.168430000000000000e+05 1.171760000000000000e+05 1.167960000000000000e+05 1.169760000000000000e+05 1.169900000000000000e+05 1.172730000000000000e+05 1.167040000000000000e+05 1.167970000000000000e+05 1.176050000000000000e+05 1.165950000000000000e+05 1.165580000000000000e+05 1.170740000000000000e+05 1.163180000000000000e+05 1.161070000000000000e+05 1.161200000000000000e+05 1.161710000000000000e+05 1.164090000000000000e+05 1.164250000000000000e+05 1.163490000000000000e+05 1.170690000000000000e+05 1.166730000000000000e+05 1.170200000000000000e+05 1.168840000000000000e+05 1.165440000000000000e+05 1.165480000000000000e+05 1.165920000000000000e+05 1.165870000000000000e+05 1.161640000000000000e+05 1.161220000000000000e+05 1.167000000000000000e+05 1.173040000000000000e+05 1.174100000000000000e+05 1.173390000000000000e+05 1.171730000000000000e+05 1.167910000000000000e+05 1.166940000000000000e+05 1.173370000000000000e+05 1.174160000000000000e+05 1.173270000000000000e+05 1.167460000000000000e+05 1.158220000000000000e+05 1.160760000000000000e+05 1.168440000000000000e+05 1.167040000000000000e+05 1.164560000000000000e+05 1.163230000000000000e+05 1.164200000000000000e+05 1.161160000000000000e+05 1.165670000000000000e+05 1.160770000000000000e+05 1.168130000000000000e+05 1.163810000000000000e+05 1.166340000000000000e+05 1.169730000000000000e+05 1.167770000000000000e+05 1.167060000000000000e+05 1.165540000000000000e+05 1.169400000000000000e+05 1.167410000000000000e+05 1.167710000000000000e+05 1.158720000000000000e+05 1.161990000000000000e+05 1.169630000000000000e+05 1.159450000000000000e+05 1.152920000000000000e+05 1.158360000000000000e+05 1.161450000000000000e+05 1.161740000000000000e+05 1.165370000000000000e+05 1.166690000000000000e+05 1.157790000000000000e+05 1.161730000000000000e+05 1.161760000000000000e+05 1.151950000000000000e+05 1.161320000000000000e+05 1.164350000000000000e+05 1.157430000000000000e+05 1.160350000000000000e+05 1.161650000000000000e+05 1.163620000000000000e+05 1.161810000000000000e+05 1.159950000000000000e+05 1.167840000000000000e+05 1.164620000000000000e+05 1.161440000000000000e+05 1.165500000000000000e+05 1.164290000000000000e+05 1.162190000000000000e+05 1.157750000000000000e+05 1.160380000000000000e+05 1.161700000000000000e+05 1.153280000000000000e+05 1.157600000000000000e+05 1.161470000000000000e+05 1.165950000000000000e+05 1.163070000000000000e+05 1.158640000000000000e+05 1.157890000000000000e+05 1.157480000000000000e+05 1.164140000000000000e+05 1.169350000000000000e+05 1.162090000000000000e+05 1.160130000000000000e+05 1.158200000000000000e+05 1.155530000000000000e+05 1.165840000000000000e+05 1.170630000000000000e+05 1.165780000000000000e+05 1.169010000000000000e+05 1.167420000000000000e+05 1.171030000000000000e+05 1.179660000000000000e+05 1.170910000000000000e+05 1.171030000000000000e+05 1.170150000000000000e+05 1.172480000000000000e+05 1.169910000000000000e+05 1.169520000000000000e+05 1.163300000000000000e+05 1.168340000000000000e+05 1.170520000000000000e+05 1.164500000000000000e+05 1.170560000000000000e+05 1.167750000000000000e+05 1.168200000000000000e+05 1.166470000000000000e+05 1.161010000000000000e+05 1.158380000000000000e+05 1.157670000000000000e+05 1.171390000000000000e+05 1.169970000000000000e+05 1.165290000000000000e+05 1.157200000000000000e+05 1.160510000000000000e+05 1.162060000000000000e+05 1.159620000000000000e+05 1.163740000000000000e+05 1.166460000000000000e+05 1.166640000000000000e+05 1.165260000000000000e+05 1.167540000000000000e+05 1.159930000000000000e+05 1.165150000000000000e+05 1.165140000000000000e+05 1.167230000000000000e+05 1.155550000000000000e+05 1.162080000000000000e+05 1.167100000000000000e+05 1.170960000000000000e+05 1.175260000000000000e+05 1.169180000000000000e+05 1.163290000000000000e+05 1.167980000000000000e+05 1.170570000000000000e+05 1.172030000000000000e+05 1.170400000000000000e+05 1.168950000000000000e+05 1.158190000000000000e+05 1.165050000000000000e+05 1.164120000000000000e+05 1.163810000000000000e+05 1.158730000000000000e+05 1.157870000000000000e+05 1.156170000000000000e+05 1.159640000000000000e+05 1.159560000000000000e+05 1.152210000000000000e+05 1.156110000000000000e+05 1.156280000000000000e+05 1.158140000000000000e+05 1.160770000000000000e+05 1.166460000000000000e+05 1.161990000000000000e+05 1.161040000000000000e+05 1.159680000000000000e+05 1.166470000000000000e+05 1.161150000000000000e+05 1.159870000000000000e+05 1.160310000000000000e+05 1.158140000000000000e+05 1.158100000000000000e+05 1.169410000000000000e+05 1.167360000000000000e+05 1.166340000000000000e+05 1.163420000000000000e+05 1.172610000000000000e+05 1.165750000000000000e+05 1.181590000000000000e+05 1.176410000000000000e+05 1.169550000000000000e+05 1.174240000000000000e+05 1.172140000000000000e+05 1.164480000000000000e+05 1.174070000000000000e+05 1.165320000000000000e+05 1.162400000000000000e+05 1.164960000000000000e+05 1.163530000000000000e+05 1.168060000000000000e+05 1.168040000000000000e+05 1.164630000000000000e+05 1.169980000000000000e+05 1.163290000000000000e+05 1.169550000000000000e+05 1.162870000000000000e+05 1.164170000000000000e+05 1.168970000000000000e+05 1.163990000000000000e+05 1.163800000000000000e+05 1.171590000000000000e+05 1.164680000000000000e+05 1.167090000000000000e+05 1.167030000000000000e+05 1.165720000000000000e+05 1.157370000000000000e+05 1.167840000000000000e+05 1.161680000000000000e+05 1.159940000000000000e+05 1.162380000000000000e+05 1.161050000000000000e+05 1.164440000000000000e+05 1.156320000000000000e+05 1.168410000000000000e+05 1.169510000000000000e+05 1.159220000000000000e+05 1.163340000000000000e+05 1.162120000000000000e+05 1.171330000000000000e+05 1.164420000000000000e+05 1.165110000000000000e+05 1.162750000000000000e+05 1.165000000000000000e+05 1.163750000000000000e+05 1.165940000000000000e+05 1.165310000000000000e+05 1.169770000000000000e+05 1.159150000000000000e+05 1.158210000000000000e+05 1.161610000000000000e+05 1.165560000000000000e+05 1.160840000000000000e+05 1.136920000000000000e+05 1.103430000000000000e+05 1.073140000000000000e+05 1.039240000000000000e+05 1.023560000000000000e+05 1.002210000000000000e+05 9.732000000000000000e+04 9.487300000000000000e+04 9.334100000000000000e+04 9.065900000000000000e+04 8.926000000000000000e+04 8.714500000000000000e+04 8.528200000000000000e+04 8.408300000000000000e+04 8.200800000000000000e+04 8.088100000000000000e+04 7.968400000000000000e+04 7.821200000000000000e+04 7.711300000000000000e+04 7.507800000000000000e+04 7.452000000000000000e+04 7.388700000000000000e+04 7.202600000000000000e+04 7.105800000000000000e+04 7.021800000000000000e+04 6.945800000000000000e+04 6.863700000000000000e+04 6.753100000000000000e+04 6.628400000000000000e+04 6.558900000000000000e+04 6.437100000000000000e+04 6.425700000000000000e+04 6.329200000000000000e+04 6.253400000000000000e+04 6.155200000000000000e+04 6.126400000000000000e+04 5.996200000000000000e+04 5.975300000000000000e+04 5.876400000000000000e+04 5.842000000000000000e+04 5.742900000000000000e+04 5.684500000000000000e+04 5.619100000000000000e+04 5.527700000000000000e+04 5.489300000000000000e+04 5.454800000000000000e+04 5.374400000000000000e+04 5.269600000000000000e+04 5.243500000000000000e+04 5.302800000000000000e+04 5.186500000000000000e+04 5.153700000000000000e+04 5.078900000000000000e+04 5.052100000000000000e+04 4.996600000000000000e+04 4.914200000000000000e+04 4.891000000000000000e+04 4.838100000000000000e+04 4.819600000000000000e+04 4.757600000000000000e+04 4.705900000000000000e+04 4.647900000000000000e+04 4.609900000000000000e+04 4.610100000000000000e+04 4.521800000000000000e+04 4.509400000000000000e+04 4.473600000000000000e+04 4.424000000000000000e+04 4.423300000000000000e+04 4.373900000000000000e+04 4.316400000000000000e+04 4.238800000000000000e+04 4.223800000000000000e+04 4.233200000000000000e+04 4.157300000000000000e+04 4.173100000000000000e+04 4.103800000000000000e+04 4.072700000000000000e+04 4.033600000000000000e+04 4.004700000000000000e+04 3.965500000000000000e+04 3.922200000000000000e+04 3.901200000000000000e+04 3.860400000000000000e+04 3.820500000000000000e+04 3.780900000000000000e+04 3.797100000000000000e+04 3.754400000000000000e+04 3.659400000000000000e+04 3.656700000000000000e+04 3.665600000000000000e+04 3.623400000000000000e+04 3.592900000000000000e+04 3.527900000000000000e+04 3.498500000000000000e+04 3.472200000000000000e+04 3.448700000000000000e+04 3.431400000000000000e+04 3.395800000000000000e+04 3.321000000000000000e+04 3.316100000000000000e+04 3.289400000000000000e+04 3.293900000000000000e+04 3.259200000000000000e+04 3.181800000000000000e+04 3.232600000000000000e+04 3.140500000000000000e+04 3.133500000000000000e+04 3.127200000000000000e+04 3.070800000000000000e+04 3.067100000000000000e+04 3.006500000000000000e+04 3.000800000000000000e+04 2.983900000000000000e+04 2.981200000000000000e+04 2.936700000000000000e+04 2.908700000000000000e+04 2.901900000000000000e+04 2.840000000000000000e+04 2.835800000000000000e+04 2.835700000000000000e+04 2.790100000000000000e+04 2.797700000000000000e+04 2.770800000000000000e+04 2.737400000000000000e+04 2.656600000000000000e+04 2.674100000000000000e+04 2.625800000000000000e+04 2.642300000000000000e+04 2.616700000000000000e+04 2.581000000000000000e+04 2.548800000000000000e+04 2.526900000000000000e+04 2.501900000000000000e+04 2.498000000000000000e+04 2.471300000000000000e+04 2.471500000000000000e+04 2.405000000000000000e+04 2.432200000000000000e+04 2.402200000000000000e+04 2.378500000000000000e+04 2.316100000000000000e+04 2.329100000000000000e+04 2.330700000000000000e+04 2.287400000000000000e+04 2.257300000000000000e+04 2.222600000000000000e+04 2.236900000000000000e+04 2.201400000000000000e+04 2.190000000000000000e+04 2.186800000000000000e+04 2.144100000000000000e+04 2.124300000000000000e+04 2.086800000000000000e+04 2.086600000000000000e+04 2.077200000000000000e+04 2.066800000000000000e+04 2.022500000000000000e+04 2.050900000000000000e+04 2.019500000000000000e+04 1.956000000000000000e+04 1.967800000000000000e+04 1.960100000000000000e+04 1.942900000000000000e+04 1.930400000000000000e+04 1.901700000000000000e+04 1.892800000000000000e+04 1.868500000000000000e+04 1.870200000000000000e+04 1.826800000000000000e+04 1.815000000000000000e+04 1.817600000000000000e+04 1.799500000000000000e+04 1.796800000000000000e+04 1.754000000000000000e+04 1.735500000000000000e+04 1.713600000000000000e+04 1.717700000000000000e+04 1.685600000000000000e+04 1.694000000000000000e+04 1.638800000000000000e+04 1.671800000000000000e+04 1.616400000000000000e+04 1.627100000000000000e+04 1.612300000000000000e+04 1.614400000000000000e+04 1.586300000000000000e+04 1.564700000000000000e+04 1.545700000000000000e+04 1.546100000000000000e+04 1.523900000000000000e+04 1.522200000000000000e+04 1.488300000000000000e+04 1.493400000000000000e+04 1.472100000000000000e+04 1.456600000000000000e+04 1.438100000000000000e+04 1.437300000000000000e+04 1.439800000000000000e+04 1.428400000000000000e+04 1.402400000000000000e+04 1.418900000000000000e+04 1.395300000000000000e+04 1.358500000000000000e+04 1.383000000000000000e+04 1.360800000000000000e+04 1.341600000000000000e+04 1.328900000000000000e+04 1.321300000000000000e+04 1.302800000000000000e+04 1.325600000000000000e+04 1.268100000000000000e+04 1.272300000000000000e+04 1.262000000000000000e+04 1.272600000000000000e+04 1.237500000000000000e+04 1.238300000000000000e+04 1.231200000000000000e+04 1.202700000000000000e+04 1.216200000000000000e+04 1.195500000000000000e+04 1.171100000000000000e+04 1.165300000000000000e+04 1.173300000000000000e+04 1.157100000000000000e+04 1.144300000000000000e+04 1.123700000000000000e+04 1.133900000000000000e+04 1.108400000000000000e+04 1.092100000000000000e+04 1.088600000000000000e+04 1.088000000000000000e+04 1.055200000000000000e+04 1.062400000000000000e+04 1.062400000000000000e+04 1.049100000000000000e+04 1.037500000000000000e+04 1.028400000000000000e+04 1.025300000000000000e+04 1.020700000000000000e+04 9.891000000000000000e+03 9.945000000000000000e+03 9.914000000000000000e+03 9.701000000000000000e+03 9.831000000000000000e+03 9.682000000000000000e+03 9.589000000000000000e+03 9.359000000000000000e+03 9.223000000000000000e+03 9.310000000000000000e+03 9.298000000000000000e+03 9.127000000000000000e+03 8.969000000000000000e+03 9.022000000000000000e+03 8.918000000000000000e+03 8.916000000000000000e+03 8.857000000000000000e+03 8.758000000000000000e+03 8.696000000000000000e+03 8.537000000000000000e+03 8.681000000000000000e+03 8.601000000000000000e+03 8.430000000000000000e+03 8.438000000000000000e+03 8.147000000000000000e+03 8.364000000000000000e+03 8.202000000000000000e+03 8.200000000000000000e+03 8.009000000000000000e+03 8.104000000000000000e+03 7.761000000000000000e+03 7.823000000000000000e+03 7.728000000000000000e+03 7.642000000000000000e+03 7.447000000000000000e+03 7.600000000000000000e+03 7.479000000000000000e+03 7.292000000000000000e+03 7.509000000000000000e+03 7.423000000000000000e+03 7.168000000000000000e+03 7.119000000000000000e+03 7.110000000000000000e+03 6.910000000000000000e+03 6.977000000000000000e+03 6.968000000000000000e+03 7.044000000000000000e+03 6.775000000000000000e+03 6.876000000000000000e+03 6.850000000000000000e+03 6.633000000000000000e+03 6.510000000000000000e+03 6.366000000000000000e+03 6.313000000000000000e+03 6.307000000000000000e+03 6.317000000000000000e+03 6.381000000000000000e+03 6.322000000000000000e+03 6.217000000000000000e+03 6.160000000000000000e+03 5.973000000000000000e+03 5.902000000000000000e+03 5.978000000000000000e+03 6.032000000000000000e+03 5.953000000000000000e+03 5.817000000000000000e+03 5.748000000000000000e+03 5.772000000000000000e+03 5.828000000000000000e+03 5.634000000000000000e+03 5.701000000000000000e+03 5.516000000000000000e+03 5.529000000000000000e+03 5.636000000000000000e+03 5.425000000000000000e+03 5.359000000000000000e+03 5.153000000000000000e+03 5.271000000000000000e+03 5.223000000000000000e+03 5.201000000000000000e+03 5.149000000000000000e+03 5.127000000000000000e+03 5.187000000000000000e+03 5.090000000000000000e+03 4.968000000000000000e+03 4.949000000000000000e+03 4.894000000000000000e+03 4.861000000000000000e+03 4.916000000000000000e+03 4.732000000000000000e+03 4.804000000000000000e+03 4.740000000000000000e+03 4.727000000000000000e+03 4.651000000000000000e+03 4.538000000000000000e+03 4.544000000000000000e+03 4.582000000000000000e+03 4.403000000000000000e+03 4.410000000000000000e+03 4.320000000000000000e+03 4.321000000000000000e+03 4.330000000000000000e+03 4.336000000000000000e+03 4.308000000000000000e+03 4.287000000000000000e+03 4.199000000000000000e+03 4.165000000000000000e+03 4.039000000000000000e+03 4.094000000000000000e+03 4.053000000000000000e+03 4.015000000000000000e+03 3.940000000000000000e+03 3.911000000000000000e+03 3.870000000000000000e+03 3.774000000000000000e+03 3.835000000000000000e+03 3.814000000000000000e+03 3.616000000000000000e+03 3.700000000000000000e+03 3.664000000000000000e+03 3.624000000000000000e+03 3.645000000000000000e+03 3.655000000000000000e+03 3.674000000000000000e+03 3.624000000000000000e+03 3.598000000000000000e+03 3.478000000000000000e+03 3.531000000000000000e+03 3.501000000000000000e+03 3.399000000000000000e+03 3.442000000000000000e+03 3.394000000000000000e+03 3.426000000000000000e+03 3.259000000000000000e+03 3.307000000000000000e+03 3.315000000000000000e+03 3.217000000000000000e+03 3.326000000000000000e+03 3.250000000000000000e+03 3.172000000000000000e+03 3.266000000000000000e+03 3.076000000000000000e+03 3.118000000000000000e+03 3.135000000000000000e+03 3.067000000000000000e+03 2.959000000000000000e+03 3.042000000000000000e+03 3.047000000000000000e+03 2.901000000000000000e+03 2.716000000000000000e+03 2.796000000000000000e+03 2.716000000000000000e+03 2.777000000000000000e+03 2.713000000000000000e+03 2.755000000000000000e+03 2.736000000000000000e+03 2.568000000000000000e+03 2.742000000000000000e+03 2.757000000000000000e+03 2.654000000000000000e+03 2.743000000000000000e+03 2.606000000000000000e+03 2.642000000000000000e+03 2.546000000000000000e+03 2.638000000000000000e+03 2.682000000000000000e+03 2.520000000000000000e+03 2.572000000000000000e+03 2.481000000000000000e+03 2.531000000000000000e+03 2.531000000000000000e+03 2.444000000000000000e+03 2.431000000000000000e+03 2.385000000000000000e+03 2.433000000000000000e+03 2.420000000000000000e+03 2.278000000000000000e+03 2.279000000000000000e+03 2.334000000000000000e+03 2.289000000000000000e+03 2.245000000000000000e+03 2.313000000000000000e+03 2.295000000000000000e+03 2.269000000000000000e+03 2.231000000000000000e+03 2.266000000000000000e+03 2.231000000000000000e+03 2.221000000000000000e+03 2.182000000000000000e+03 2.228000000000000000e+03 2.145000000000000000e+03 2.118000000000000000e+03 2.125000000000000000e+03 2.211000000000000000e+03 2.117000000000000000e+03 2.098000000000000000e+03 2.075000000000000000e+03 2.015000000000000000e+03 1.994000000000000000e+03 2.048000000000000000e+03 1.955000000000000000e+03 1.890000000000000000e+03 1.991000000000000000e+03 1.957000000000000000e+03 1.948000000000000000e+03 1.902000000000000000e+03 1.850000000000000000e+03 1.819000000000000000e+03 1.755000000000000000e+03 1.899000000000000000e+03 1.905000000000000000e+03 1.762000000000000000e+03 1.769000000000000000e+03 1.819000000000000000e+03 1.846000000000000000e+03 1.756000000000000000e+03 1.801000000000000000e+03 1.661000000000000000e+03 1.688000000000000000e+03 1.656000000000000000e+03 1.661000000000000000e+03 1.625000000000000000e+03 1.635000000000000000e+03 1.611000000000000000e+03 1.658000000000000000e+03 1.640000000000000000e+03 1.629000000000000000e+03 1.566000000000000000e+03 1.609000000000000000e+03 1.525000000000000000e+03 1.551000000000000000e+03 1.538000000000000000e+03 1.517000000000000000e+03 1.419000000000000000e+03 1.498000000000000000e+03 1.515000000000000000e+03 1.465000000000000000e+03 1.458000000000000000e+03 1.415000000000000000e+03 1.455000000000000000e+03 1.457000000000000000e+03 1.463000000000000000e+03 1.372000000000000000e+03 1.389000000000000000e+03 1.389000000000000000e+03 1.351000000000000000e+03 1.357000000000000000e+03 1.359000000000000000e+03 1.356000000000000000e+03 1.309000000000000000e+03 1.259000000000000000e+03 1.366000000000000000e+03 1.270000000000000000e+03 1.259000000000000000e+03 1.270000000000000000e+03 1.225000000000000000e+03 1.197000000000000000e+03 1.235000000000000000e+03 1.174000000000000000e+03 1.157000000000000000e+03 1.207000000000000000e+03 1.162000000000000000e+03 1.136000000000000000e+03 1.176000000000000000e+03 1.186000000000000000e+03 1.207000000000000000e+03 1.230000000000000000e+03 1.154000000000000000e+03 1.194000000000000000e+03 1.158000000000000000e+03 1.093000000000000000e+03 1.064000000000000000e+03 1.173000000000000000e+03 1.080000000000000000e+03 1.073000000000000000e+03 1.067000000000000000e+03 1.027000000000000000e+03 1.078000000000000000e+03 1.059000000000000000e+03 9.900000000000000000e+02 9.920000000000000000e+02 9.820000000000000000e+02 1.018000000000000000e+03 1.017000000000000000e+03 9.570000000000000000e+02 1.047000000000000000e+03 9.510000000000000000e+02 9.040000000000000000e+02 9.560000000000000000e+02 8.850000000000000000e+02 9.500000000000000000e+02 9.870000000000000000e+02 9.540000000000000000e+02 9.060000000000000000e+02 8.840000000000000000e+02 8.940000000000000000e+02 9.430000000000000000e+02 8.740000000000000000e+02 8.540000000000000000e+02 8.740000000000000000e+02 8.720000000000000000e+02 8.370000000000000000e+02 8.700000000000000000e+02 8.930000000000000000e+02 7.620000000000000000e+02 8.030000000000000000e+02 8.270000000000000000e+02 8.350000000000000000e+02 8.070000000000000000e+02 8.080000000000000000e+02 7.690000000000000000e+02 7.850000000000000000e+02 7.890000000000000000e+02 7.640000000000000000e+02 7.740000000000000000e+02 7.200000000000000000e+02 7.360000000000000000e+02 7.510000000000000000e+02 7.600000000000000000e+02 7.430000000000000000e+02 7.920000000000000000e+02 6.760000000000000000e+02 7.200000000000000000e+02 7.060000000000000000e+02 7.360000000000000000e+02 6.760000000000000000e+02 7.110000000000000000e+02 7.040000000000000000e+02 6.110000000000000000e+02 6.360000000000000000e+02 6.050000000000000000e+02 6.000000000000000000e+02 6.140000000000000000e+02 6.140000000000000000e+02 6.200000000000000000e+02 6.120000000000000000e+02 6.270000000000000000e+02 6.110000000000000000e+02 6.500000000000000000e+02 6.420000000000000000e+02 6.350000000000000000e+02 6.270000000000000000e+02 6.080000000000000000e+02 5.690000000000000000e+02 5.880000000000000000e+02 5.960000000000000000e+02 5.810000000000000000e+02 5.850000000000000000e+02 5.670000000000000000e+02 5.990000000000000000e+02 6.280000000000000000e+02 5.490000000000000000e+02 5.860000000000000000e+02 5.570000000000000000e+02 5.820000000000000000e+02 5.740000000000000000e+02 5.660000000000000000e+02 5.670000000000000000e+02 5.560000000000000000e+02 5.960000000000000000e+02 5.140000000000000000e+02 5.180000000000000000e+02 5.250000000000000000e+02 5.340000000000000000e+02 5.450000000000000000e+02 5.700000000000000000e+02 5.460000000000000000e+02 5.250000000000000000e+02 5.040000000000000000e+02 4.870000000000000000e+02 5.180000000000000000e+02 4.940000000000000000e+02 4.830000000000000000e+02 5.010000000000000000e+02 4.360000000000000000e+02 5.240000000000000000e+02 4.240000000000000000e+02 5.270000000000000000e+02 5.040000000000000000e+02 4.750000000000000000e+02 4.610000000000000000e+02 4.640000000000000000e+02 4.690000000000000000e+02 4.630000000000000000e+02 5.020000000000000000e+02 4.710000000000000000e+02 4.200000000000000000e+02 4.770000000000000000e+02 4.380000000000000000e+02 4.490000000000000000e+02 4.810000000000000000e+02 4.420000000000000000e+02 4.890000000000000000e+02 4.770000000000000000e+02 4.250000000000000000e+02 4.130000000000000000e+02 4.400000000000000000e+02 5.020000000000000000e+02 4.110000000000000000e+02 3.920000000000000000e+02 4.140000000000000000e+02 4.070000000000000000e+02 4.120000000000000000e+02 4.030000000000000000e+02 4.050000000000000000e+02 4.090000000000000000e+02 3.920000000000000000e+02 4.000000000000000000e+02 3.870000000000000000e+02 3.780000000000000000e+02 4.000000000000000000e+02 3.520000000000000000e+02 3.580000000000000000e+02 3.640000000000000000e+02 4.100000000000000000e+02 3.750000000000000000e+02 3.650000000000000000e+02 3.670000000000000000e+02 3.440000000000000000e+02 3.700000000000000000e+02 3.300000000000000000e+02 3.810000000000000000e+02 3.400000000000000000e+02 3.630000000000000000e+02 3.720000000000000000e+02 3.500000000000000000e+02 3.350000000000000000e+02 3.610000000000000000e+02 3.490000000000000000e+02 3.380000000000000000e+02 3.100000000000000000e+02 3.360000000000000000e+02 3.340000000000000000e+02 2.920000000000000000e+02 3.250000000000000000e+02 3.360000000000000000e+02 3.240000000000000000e+02 3.120000000000000000e+02 3.140000000000000000e+02 3.270000000000000000e+02 3.440000000000000000e+02 3.010000000000000000e+02 2.790000000000000000e+02 3.040000000000000000e+02 3.150000000000000000e+02 2.920000000000000000e+02 2.920000000000000000e+02 2.580000000000000000e+02 2.660000000000000000e+02 2.500000000000000000e+02 3.090000000000000000e+02 3.080000000000000000e+02 2.880000000000000000e+02 2.480000000000000000e+02 2.560000000000000000e+02 2.530000000000000000e+02 2.770000000000000000e+02 2.550000000000000000e+02 2.860000000000000000e+02 2.520000000000000000e+02 2.580000000000000000e+02 2.420000000000000000e+02 2.810000000000000000e+02 2.420000000000000000e+02 2.410000000000000000e+02 2.370000000000000000e+02 2.290000000000000000e+02 2.560000000000000000e+02 2.190000000000000000e+02 2.200000000000000000e+02 2.380000000000000000e+02 2.260000000000000000e+02 2.340000000000000000e+02 2.040000000000000000e+02 2.340000000000000000e+02 2.120000000000000000e+02 1.950000000000000000e+02 2.060000000000000000e+02 1.960000000000000000e+02 2.220000000000000000e+02 2.060000000000000000e+02 2.160000000000000000e+02 2.060000000000000000e+02 2.220000000000000000e+02 2.020000000000000000e+02 2.000000000000000000e+02 2.050000000000000000e+02 2.070000000000000000e+02 1.860000000000000000e+02 1.880000000000000000e+02 1.990000000000000000e+02 2.160000000000000000e+02 2.230000000000000000e+02 1.930000000000000000e+02 1.960000000000000000e+02 2.180000000000000000e+02 2.330000000000000000e+02 1.860000000000000000e+02 2.420000000000000000e+02 2.150000000000000000e+02 1.820000000000000000e+02 1.800000000000000000e+02 1.980000000000000000e+02 2.070000000000000000e+02 2.030000000000000000e+02 1.710000000000000000e+02 1.980000000000000000e+02 1.680000000000000000e+02 2.000000000000000000e+02 1.690000000000000000e+02 1.740000000000000000e+02 1.900000000000000000e+02 1.840000000000000000e+02 1.700000000000000000e+02 1.610000000000000000e+02 1.520000000000000000e+02 1.620000000000000000e+02 1.630000000000000000e+02 1.670000000000000000e+02 1.730000000000000000e+02 1.730000000000000000e+02 1.560000000000000000e+02 1.540000000000000000e+02 1.700000000000000000e+02 1.890000000000000000e+02 1.780000000000000000e+02 1.530000000000000000e+02 1.560000000000000000e+02 1.790000000000000000e+02 1.530000000000000000e+02 1.530000000000000000e+02 1.540000000000000000e+02 1.560000000000000000e+02 1.720000000000000000e+02 1.620000000000000000e+02 1.270000000000000000e+02 1.480000000000000000e+02 1.360000000000000000e+02 1.480000000000000000e+02 1.390000000000000000e+02 1.380000000000000000e+02 1.260000000000000000e+02 1.180000000000000000e+02 1.450000000000000000e+02 1.190000000000000000e+02 1.150000000000000000e+02 1.100000000000000000e+02 1.340000000000000000e+02 1.100000000000000000e+02 1.060000000000000000e+02 1.180000000000000000e+02 1.200000000000000000e+02 1.230000000000000000e+02 1.170000000000000000e+02 1.420000000000000000e+02 1.110000000000000000e+02 1.160000000000000000e+02 1.110000000000000000e+02 1.190000000000000000e+02 1.160000000000000000e+02 1.160000000000000000e+02 1.070000000000000000e+02 1.240000000000000000e+02 1.220000000000000000e+02 1.040000000000000000e+02 1.120000000000000000e+02 1.340000000000000000e+02 1.050000000000000000e+02 1.130000000000000000e+02 1.380000000000000000e+02 1.040000000000000000e+02 1.040000000000000000e+02 1.070000000000000000e+02 8.900000000000000000e+01 1.170000000000000000e+02 1.040000000000000000e+02 1.110000000000000000e+02 9.200000000000000000e+01 1.090000000000000000e+02 1.250000000000000000e+02 8.600000000000000000e+01 8.800000000000000000e+01 9.200000000000000000e+01 9.800000000000000000e+01 1.070000000000000000e+02 1.080000000000000000e+02 9.300000000000000000e+01 7.900000000000000000e+01 7.000000000000000000e+01 9.200000000000000000e+01 9.100000000000000000e+01 8.100000000000000000e+01 7.900000000000000000e+01 9.400000000000000000e+01 7.800000000000000000e+01 8.400000000000000000e+01 9.300000000000000000e+01 6.900000000000000000e+01 6.300000000000000000e+01 8.200000000000000000e+01 9.000000000000000000e+01 8.400000000000000000e+01 9.000000000000000000e+01 7.500000000000000000e+01 6.600000000000000000e+01 6.600000000000000000e+01 7.000000000000000000e+01 7.700000000000000000e+01 8.200000000000000000e+01 7.900000000000000000e+01 8.000000000000000000e+01 6.300000000000000000e+01 6.200000000000000000e+01 8.100000000000000000e+01 6.500000000000000000e+01 9.300000000000000000e+01 7.000000000000000000e+01 6.300000000000000000e+01 6.200000000000000000e+01 6.200000000000000000e+01 5.800000000000000000e+01 5.900000000000000000e+01 7.400000000000000000e+01 7.200000000000000000e+01 6.800000000000000000e+01 7.700000000000000000e+01 6.500000000000000000e+01 6.000000000000000000e+01 4.000000000000000000e+01 5.900000000000000000e+01 6.200000000000000000e+01 6.700000000000000000e+01 5.100000000000000000e+01 5.600000000000000000e+01 4.600000000000000000e+01 5.600000000000000000e+01 5.700000000000000000e+01 5.100000000000000000e+01 4.900000000000000000e+01 6.000000000000000000e+01 4.900000000000000000e+01 5.700000000000000000e+01 6.000000000000000000e+01 5.800000000000000000e+01 4.200000000000000000e+01 5.100000000000000000e+01 5.800000000000000000e+01 4.600000000000000000e+01 4.300000000000000000e+01 3.700000000000000000e+01 5.600000000000000000e+01 5.400000000000000000e+01 5.300000000000000000e+01 4.400000000000000000e+01 6.800000000000000000e+01 4.600000000000000000e+01 4.200000000000000000e+01 4.400000000000000000e+01 3.700000000000000000e+01 4.100000000000000000e+01 4.900000000000000000e+01 3.900000000000000000e+01 4.300000000000000000e+01 5.500000000000000000e+01 4.200000000000000000e+01 4.000000000000000000e+01 4.700000000000000000e+01 5.000000000000000000e+01 6.100000000000000000e+01 5.600000000000000000e+01 5.500000000000000000e+01 4.500000000000000000e+01 5.400000000000000000e+01 5.700000000000000000e+01 4.000000000000000000e+01 5.300000000000000000e+01 5.300000000000000000e+01 4.800000000000000000e+01 3.900000000000000000e+01 3.800000000000000000e+01 4.600000000000000000e+01 4.700000000000000000e+01 4.400000000000000000e+01 3.900000000000000000e+01 3.800000000000000000e+01 3.000000000000000000e+01 3.100000000000000000e+01 3.800000000000000000e+01 4.300000000000000000e+01 3.700000000000000000e+01 4.200000000000000000e+01 3.400000000000000000e+01 3.700000000000000000e+01 4.200000000000000000e+01 4.700000000000000000e+01 4.200000000000000000e+01 3.800000000000000000e+01 3.800000000000000000e+01 3.300000000000000000e+01 3.500000000000000000e+01 3.100000000000000000e+01 3.600000000000000000e+01 2.800000000000000000e+01 2.800000000000000000e+01 4.000000000000000000e+01 3.900000000000000000e+01 4.600000000000000000e+01 3.500000000000000000e+01 3.300000000000000000e+01 3.600000000000000000e+01 4.200000000000000000e+01 3.300000000000000000e+01 4.300000000000000000e+01 2.900000000000000000e+01 1.500000000000000000e+01 1.700000000000000000e+01 1.500000000000000000e+01 2.000000000000000000e+01 2.000000000000000000e+01 3.100000000000000000e+01 2.400000000000000000e+01 1.300000000000000000e+01 3.100000000000000000e+01 2.400000000000000000e+01 3.000000000000000000e+01 2.100000000000000000e+01 1.900000000000000000e+01 2.600000000000000000e+01 2.300000000000000000e+01 1.800000000000000000e+01 1.500000000000000000e+01 2.100000000000000000e+01 2.200000000000000000e+01 2.200000000000000000e+01 2.400000000000000000e+01 2.000000000000000000e+01 1.500000000000000000e+01 1.700000000000000000e+01 1.200000000000000000e+01 1.800000000000000000e+01 1.800000000000000000e+01 1.300000000000000000e+01 1.000000000000000000e+01 1.600000000000000000e+01 1.000000000000000000e+01 1.200000000000000000e+01 1.900000000000000000e+01 8.000000000000000000e+00 1.900000000000000000e+01 1.800000000000000000e+01 7.000000000000000000e+00 1.400000000000000000e+01 9.000000000000000000e+00 1.300000000000000000e+01 7.000000000000000000e+00 1.100000000000000000e+01 1.200000000000000000e+01 1.300000000000000000e+01 9.000000000000000000e+00 9.000000000000000000e+00 1.300000000000000000e+01 1.100000000000000000e+01 1.200000000000000000e+01 1.100000000000000000e+01 1.300000000000000000e+01 7.000000000000000000e+00 4.000000000000000000e+00 1.300000000000000000e+01 1.300000000000000000e+01 3.000000000000000000e+00 7.000000000000000000e+00 9.000000000000000000e+00 1.000000000000000000e+01 1.300000000000000000e+01 1.500000000000000000e+01 1.100000000000000000e+01 5.000000000000000000e+00 1.100000000000000000e+01 8.000000000000000000e+00 9.000000000000000000e+00 1.200000000000000000e+01 1.700000000000000000e+01 1.400000000000000000e+01 6.000000000000000000e+00 1.000000000000000000e+01 1.100000000000000000e+01 1.100000000000000000e+01 1.100000000000000000e+01 6.000000000000000000e+00 1.100000000000000000e+01 1.100000000000000000e+01 1.500000000000000000e+01 9.000000000000000000e+00 1.000000000000000000e+01 5.000000000000000000e+00 7.000000000000000000e+00 1.600000000000000000e+01 7.000000000000000000e+00 6.000000000000000000e+00 1.800000000000000000e+01 9.000000000000000000e+00 8.000000000000000000e+00 9.000000000000000000e+00 7.000000000000000000e+00 1.200000000000000000e+01 8.000000000000000000e+00 1.300000000000000000e+01 7.000000000000000000e+00 8.000000000000000000e+00 5.000000000000000000e+00 7.000000000000000000e+00 7.000000000000000000e+00 1.500000000000000000e+01 8.000000000000000000e+00 5.000000000000000000e+00 1.200000000000000000e+01 1.600000000000000000e+01 7.000000000000000000e+00 7.000000000000000000e+00 1.000000000000000000e+01 1.000000000000000000e+01 1.400000000000000000e+01 1.200000000000000000e+01 5.000000000000000000e+00 1.100000000000000000e+01 1.100000000000000000e+01 6.000000000000000000e+00 1.100000000000000000e+01 7.000000000000000000e+00 3.000000000000000000e+00 1.400000000000000000e+01 1.300000000000000000e+01 1.900000000000000000e+01 7.000000000000000000e+00 1.600000000000000000e+01 1.300000000000000000e+01 5.000000000000000000e+00 1.400000000000000000e+01 9.000000000000000000e+00 1.200000000000000000e+01 1.200000000000000000e+01 1.300000000000000000e+01 1.100000000000000000e+01 1.500000000000000000e+01 9.000000000000000000e+00 1.700000000000000000e+01 1.200000000000000000e+01 9.000000000000000000e+00 1.100000000000000000e+01 9.000000000000000000e+00 1.800000000000000000e+01 1.300000000000000000e+01 9.000000000000000000e+00 1.100000000000000000e+01 9.000000000000000000e+00 1.000000000000000000e+01 5.000000000000000000e+00 1.200000000000000000e+01 6.000000000000000000e+00 4.000000000000000000e+00 5.000000000000000000e+00 7.000000000000000000e+00 6.000000000000000000e+00 1.200000000000000000e+01 1.000000000000000000e+01 1.300000000000000000e+01 1.000000000000000000e+01 7.000000000000000000e+00 3.000000000000000000e+00 6.000000000000000000e+00 3.000000000000000000e+00 4.000000000000000000e+00 5.000000000000000000e+00 3.000000000000000000e+00 4.000000000000000000e+00 3.000000000000000000e+00 6.000000000000000000e+00 6.000000000000000000e+00 3.000000000000000000e+00 9.000000000000000000e+00 8.000000000000000000e+00 5.000000000000000000e+00 4.000000000000000000e+00 3.000000000000000000e+00 5.000000000000000000e+00 3.000000000000000000e+00 2.000000000000000000e+00 2.000000000000000000e+00 7.000000000000000000e+00 3.000000000000000000e+00 2.000000000000000000e+00 5.000000000000000000e+00 3.000000000000000000e+00 4.000000000000000000e+00 5.000000000000000000e+00 5.000000000000000000e+00 7.000000000000000000e+00 4.000000000000000000e+00 5.000000000000000000e+00 5.000000000000000000e+00 5.000000000000000000e+00 2.000000000000000000e+00 6.000000000000000000e+00 7.000000000000000000e+00 2.000000000000000000e+00 2.000000000000000000e+00 6.000000000000000000e+00 6.000000000000000000e+00 3.000000000000000000e+00 3.000000000000000000e+00 5.000000000000000000e+00 3.000000000000000000e+00 2.000000000000000000e+00 6.000000000000000000e+00 2.000000000000000000e+00 3.000000000000000000e+00 5.000000000000000000e+00 6.000000000000000000e+00 6.000000000000000000e+00 6.000000000000000000e+00 6.000000000000000000e+00 5.000000000000000000e+00 5.000000000000000000e+00 2.000000000000000000e+00 3.000000000000000000e+00 4.000000000000000000e+00 7.000000000000000000e+00 6.000000000000000000e+00 7.000000000000000000e+00 4.000000000000000000e+00 5.000000000000000000e+00 5.000000000000000000e+00 4.000000000000000000e+00 4.000000000000000000e+00 4.000000000000000000e+00 8.000000000000000000e+00 4.000000000000000000e+00 7.000000000000000000e+00 4.000000000000000000e+00 4.000000000000000000e+00 6.000000000000000000e+00 8.000000000000000000e+00 0.000000000000000000e+00 0.000000000000000000e+00 0.000000000000000000e+00 0.000000000000000000e+00 0.000000000000000000e+00 0.000000000000000000e+00 0.000000000000000000e+00 0.000000000000000000e+00 0.000000000000000000e+00 0.000000000000000000e+00 0.000000000000000000e+00 0.000000000000000000e+00 0.000000000000000000e+00 0.000000000000000000e+00 0.000000000000000000e+00 0.000000000000000000e+00 0.000000000000000000e+00 0.000000000000000000e+00 0.000000000000000000e+00 0.000000000000000000e+00 0.000000000000000000e+00 0.000000000000000000e+00 0.000000000000000000e+00 0.000000000000000000e+00 0.000000000000000000e+00 0.000000000000000000e+00 0.000000000000000000e+00 0.000000000000000000e+00 0.000000000000000000e+00 0.000000000000000000e+00 0.000000000000000000e+00 0.000000000000000000e+00 0.000000000000000000e+00 0.000000000000000000e+00 0.000000000000000000e+00 0.000000000000000000e+00 0.000000000000000000e+00 0.000000000000000000e+00 0.000000000000000000e+00 0.000000000000000000e+00 0.000000000000000000e+00 0.000000000000000000e+00 0.000000000000000000e+00 0.000000000000000000e+00 0.000000000000000000e+00 0.000000000000000000e+00 0.000000000000000000e+00 0.000000000000000000e+00 0.000000000000000000e+00 0.000000000000000000e+00 0.000000000000000000e+00 0.000000000000000000e+00 0.000000000000000000e+00 0.000000000000000000e+00 0.000000000000000000e+00 0.000000000000000000e+00 0.000000000000000000e+00 0.000000000000000000e+00 0.000000000000000000e+00 0.000000000000000000e+00 0.000000000000000000e+00 0.000000000000000000e+00 0.000000000000000000e+00 0.000000000000000000e+00 0.000000000000000000e+00 0.000000000000000000e+00 0.000000000000000000e+00 0.000000000000000000e+00 0.000000000000000000e+00 0.000000000000000000e+00 0.000000000000000000e+00 0.000000000000000000e+00 0.000000000000000000e+00 0.000000000000000000e+00 0.000000000000000000e+00 0.000000000000000000e+00 0.000000000000000000e+00 0.000000000000000000e+00 0.000000000000000000e+00 0.000000000000000000e+00 0.000000000000000000e+00 0.000000000000000000e+00 0.000000000000000000e+00 0.000000000000000000e+00 0.000000000000000000e+00 0.000000000000000000e+00 0.000000000000000000e+00 0.000000000000000000e+00 0.000000000000000000e+00 0.000000000000000000e+00 0.000000000000000000e+00 0.000000000000000000e+00 0.000000000000000000e+00 0.000000000000000000e+00 0.000000000000000000e+00 0.000000000000000000e+00 0.000000000000000000e+00 0.000000000000000000e+00 0.000000000000000000e+00 0.000000000000000000e+00 0.000000000000000000e+00 0.000000000000000000e+00 0.000000000000000000e+00 0.000000000000000000e+00 0.000000000000000000e+00 0.000000000000000000e+00 0.000000000000000000e+00 0.000000000000000000e+00 0.000000000000000000e+00 0.000000000000000000e+00 0.000000000000000000e+00 0.000000000000000000e+00 0.000000000000000000e+00 0.000000000000000000e+00 0.000000000000000000e+00 0.000000000000000000e+00 0.000000000000000000e+00 0.000000000000000000e+00 0.000000000000000000e+00 0.000000000000000000e+00 0.000000000000000000e+00 0.000000000000000000e+00 0.000000000000000000e+00 0.000000000000000000e+00 0.000000000000000000e+00 0.000000000000000000e+00 0.000000000000000000e+00 0.000000000000000000e+00 0.000000000000000000e+00 0.000000000000000000e+00 0.000000000000000000e+00 0.000000000000000000e+00 0.000000000000000000e+00 0.000000000000000000e+00 0.000000000000000000e+00 0.000000000000000000e+00 0.000000000000000000e+00 0.000000000000000000e+00 0.000000000000000000e+00 0.000000000000000000e+00 0.000000000000000000e+00 0.000000000000000000e+00 0.000000000000000000e+00 0.000000000000000000e+00 0.000000000000000000e+00 0.000000000000000000e+00 0.000000000000000000e+00 0.000000000000000000e+00 0.000000000000000000e+00 0.000000000000000000e+00 0.000000000000000000e+00 0.000000000000000000e+00 0.000000000000000000e+00 0.000000000000000000e+00 0.000000000000000000e+00 0.000000000000000000e+00 0.000000000000000000e+00 0.000000000000000000e+00 0.000000000000000000e+00 0.000000000000000000e+00 0.000000000000000000e+00 0.000000000000000000e+00 0.000000000000000000e+00 0.000000000000000000e+00 0.000000000000000000e+00 0.000000000000000000e+00 0.000000000000000000e+00 0.000000000000000000e+00 0.000000000000000000e+00 0.000000000000000000e+00 0.000000000000000000e+00 0.000000000000000000e+00 0.000000000000000000e+00 0.000000000000000000e+00 0.000000000000000000e+00 0.000000000000000000e+00 0.000000000000000000e+00 0.000000000000000000e+00 0.000000000000000000e+00 0.000000000000000000e+00 0.000000000000000000e+00 0.000000000000000000e+00 0.000000000000000000e+00 0.000000000000000000e+00 0.000000000000000000e+00 0.000000000000000000e+00 0.000000000000000000e+00 0.000000000000000000e+00 0.000000000000000000e+00 0.000000000000000000e+00 0.000000000000000000e+00 0.000000000000000000e+00 0.000000000000000000e+00 0.000000000000000000e+00 0.000000000000000000e+00 0.000000000000000000e+00 0.000000000000000000e+00 0.000000000000000000e+00 0.000000000000000000e+00 0.000000000000000000e+00 0.000000000000000000e+00 0.000000000000000000e+00 0.000000000000000000e+00 0.000000000000000000e+00 0.000000000000000000e+00 0.000000000000000000e+00 0.000000000000000000e+00 0.000000000000000000e+00 0.000000000000000000e+00 0.000000000000000000e+00 0.000000000000000000e+00 0.000000000000000000e+00 0.000000000000000000e+00 0.000000000000000000e+00 0.000000000000000000e+00 0.000000000000000000e+00 0.000000000000000000e+00 0.000000000000000000e+00 0.000000000000000000e+00 0.000000000000000000e+00 0.000000000000000000e+00 0.000000000000000000e+00 0.000000000000000000e+00 0.000000000000000000e+00 0.000000000000000000e+00 0.000000000000000000e+00 0.000000000000000000e+00 0.000000000000000000e+00 0.000000000000000000e+00 0.000000000000000000e+00 0.000000000000000000e+00 0.000000000000000000e+00 0.000000000000000000e+00 0.000000000000000000e+00 0.000000000000000000e+00 0.000000000000000000e+00 0.000000000000000000e+00 0.000000000000000000e+00 0.000000000000000000e+00 0.000000000000000000e+00 0.000000000000000000e+00 0.000000000000000000e+00 0.000000000000000000e+00 0.000000000000000000e+00 0.000000000000000000e+00 0.000000000000000000e+00 0.000000000000000000e+00 0.000000000000000000e+00 0.000000000000000000e+00 0.000000000000000000e+00 0.000000000000000000e+00 0.000000000000000000e+00 0.000000000000000000e+00 0.000000000000000000e+00 0.000000000000000000e+00 0.000000000000000000e+00 0.000000000000000000e+00 0.000000000000000000e+00 0.000000000000000000e+00 0.000000000000000000e+00 0.000000000000000000e+00 0.000000000000000000e+00 0.000000000000000000e+00 0.000000000000000000e+00 0.000000000000000000e+00 0.000000000000000000e+00 0.000000000000000000e+00 0.000000000000000000e+00 0.000000000000000000e+00 0.000000000000000000e+00 0.000000000000000000e+00 0.000000000000000000e+00 0.000000000000000000e+00 0.000000000000000000e+00 0.000000000000000000e+00 0.000000000000000000e+00 0.000000000000000000e+00 0.000000000000000000e+00 0.000000000000000000e+00 0.000000000000000000e+00 0.000000000000000000e+00 0.000000000000000000e+00 0.000000000000000000e+00 0.000000000000000000e+00 0.000000000000000000e+00 0.000000000000000000e+00 0.000000000000000000e+00 0.000000000000000000e+00 0.000000000000000000e+00 0.000000000000000000e+00 0.000000000000000000e+00 0.000000000000000000e+00 0.000000000000000000e+00 0.000000000000000000e+00 0.000000000000000000e+00 0.000000000000000000e+00 0.000000000000000000e+00 0.000000000000000000e+00 0.000000000000000000e+00 0.000000000000000000e+00 0.000000000000000000e+00 0.000000000000000000e+00 0.000000000000000000e+00 0.000000000000000000e+00 0.000000000000000000e+00 0.000000000000000000e+00 0.000000000000000000e+00 0.000000000000000000e+00 0.000000000000000000e+00 0.000000000000000000e+00 0.000000000000000000e+00 0.000000000000000000e+00 0.000000000000000000e+00 0.000000000000000000e+00 0.000000000000000000e+00 0.000000000000000000e+00 0.000000000000000000e+00 0.000000000000000000e+00 0.000000000000000000e+00 0.000000000000000000e+00 0.000000000000000000e+00 0.000000000000000000e+00 0.000000000000000000e+00 0.000000000000000000e+00 0.000000000000000000e+00 0.000000000000000000e+00 0.000000000000000000e+00 0.000000000000000000e+00 0.000000000000000000e+00 0.000000000000000000e+00 0.000000000000000000e+00 0.000000000000000000e+00 0.000000000000000000e+00 0.000000000000000000e+00 0.000000000000000000e+00 0.000000000000000000e+00 0.000000000000000000e+00 0.000000000000000000e+00 0.000000000000000000e+00 0.000000000000000000e+00 0.000000000000000000e+00 0.000000000000000000e+00 0.000000000000000000e+00 0.000000000000000000e+00 0.000000000000000000e+00 0.000000000000000000e+00 0.000000000000000000e+00 0.000000000000000000e+00 0.000000000000000000e+00 0.000000000000000000e+00 0.000000000000000000e+00 0.000000000000000000e+00 0.000000000000000000e+00 0.000000000000000000e+00 0.000000000000000000e+00 0.000000000000000000e+00 0.000000000000000000e+00 0.000000000000000000e+00 0.000000000000000000e+00 0.000000000000000000e+00 0.000000000000000000e+00 0.000000000000000000e+00 0.000000000000000000e+00 0.000000000000000000e+00 0.000000000000000000e+00 0.000000000000000000e+00 0.000000000000000000e+00 0.000000000000000000e+00 0.000000000000000000e+00 0.000000000000000000e+00 0.000000000000000000e+00 0.000000000000000000e+00 0.000000000000000000e+00 0.000000000000000000e+00 0.000000000000000000e+00 0.000000000000000000e+00 0.000000000000000000e+00 0.000000000000000000e+00 0.000000000000000000e+00 0.000000000000000000e+00 0.000000000000000000e+00 0.000000000000000000e+00 0.000000000000000000e+00 0.000000000000000000e+00 0.000000000000000000e+00 0.000000000000000000e+00 0.000000000000000000e+00 0.000000000000000000e+00 0.000000000000000000e+00 0.000000000000000000e+00 0.000000000000000000e+00 0.000000000000000000e+00 0.000000000000000000e+00 0.000000000000000000e+00 0.000000000000000000e+00 0.000000000000000000e+00 0.000000000000000000e+00 0.000000000000000000e+00 0.000000000000000000e+00 0.000000000000000000e+00 0.000000000000000000e+00 0.000000000000000000e+00 0.000000000000000000e+00 0.000000000000000000e+00 0.000000000000000000e+00 0.000000000000000000e+00 0.000000000000000000e+00 0.000000000000000000e+00 0.000000000000000000e+00 0.000000000000000000e+00 0.000000000000000000e+00 0.000000000000000000e+00 0.000000000000000000e+00 0.000000000000000000e+00 0.000000000000000000e+00 0.000000000000000000e+00 0.000000000000000000e+00 0.000000000000000000e+00 0.000000000000000000e+00 0.000000000000000000e+00 0.000000000000000000e+00 0.000000000000000000e+00 0.000000000000000000e+00 0.000000000000000000e+00 0.000000000000000000e+00 0.000000000000000000e+00 0.000000000000000000e+00 0.000000000000000000e+00 0.000000000000000000e+00 0.000000000000000000e+00 0.000000000000000000e+00 0.000000000000000000e+00 0.000000000000000000e+00 0.000000000000000000e+00 0.000000000000000000e+00 0.000000000000000000e+00 0.000000000000000000e+00 0.000000000000000000e+00 0.000000000000000000e+00 0.000000000000000000e+00 0.000000000000000000e+00 0.000000000000000000e+00 0.000000000000000000e+00 0.000000000000000000e+00 0.000000000000000000e+00 0.000000000000000000e+00 0.000000000000000000e+00 0.000000000000000000e+00 0.000000000000000000e+00 0.000000000000000000e+00 0.000000000000000000e+00 0.000000000000000000e+00 0.000000000000000000e+00 0.000000000000000000e+00 0.000000000000000000e+00 0.000000000000000000e+00 0.000000000000000000e+00 0.000000000000000000e+00 0.000000000000000000e+00 0.000000000000000000e+00 0.000000000000000000e+00 0.000000000000000000e+00 0.000000000000000000e+00 0.000000000000000000e+00 0.000000000000000000e+00 0.000000000000000000e+00 0.000000000000000000e+00 0.000000000000000000e+00 0.000000000000000000e+00 0.000000000000000000e+00 0.000000000000000000e+00 0.000000000000000000e+00 0.000000000000000000e+00 0.000000000000000000e+00 0.000000000000000000e+00 0.000000000000000000e+00 0.000000000000000000e+00 0.000000000000000000e+00 0.000000000000000000e+00 0.000000000000000000e+00 0.000000000000000000e+00 0.000000000000000000e+00 0.000000000000000000e+00 0.000000000000000000e+00 0.000000000000000000e+00 0.000000000000000000e+00 0.000000000000000000e+00 0.000000000000000000e+00 0.000000000000000000e+00 0.000000000000000000e+00 0.000000000000000000e+00 0.000000000000000000e+00 0.000000000000000000e+00 0.000000000000000000e+00 0.000000000000000000e+00 0.000000000000000000e+00 0.000000000000000000e+00 0.000000000000000000e+00 0.000000000000000000e+00 0.000000000000000000e+00 0.000000000000000000e+00 0.000000000000000000e+00 0.000000000000000000e+00 0.000000000000000000e+00 0.000000000000000000e+00 0.000000000000000000e+00 0.000000000000000000e+00 0.000000000000000000e+00 0.000000000000000000e+00 0.000000000000000000e+00 0.000000000000000000e+00 0.000000000000000000e+00 0.000000000000000000e+00 0.000000000000000000e+00 0.000000000000000000e+00 0.000000000000000000e+00 0.000000000000000000e+00 0.000000000000000000e+00 0.000000000000000000e+00 0.000000000000000000e+00 0.000000000000000000e+00 0.000000000000000000e+00 0.000000000000000000e+00 0.000000000000000000e+00 0.000000000000000000e+00 0.000000000000000000e+00 0.000000000000000000e+00 0.000000000000000000e+00 0.000000000000000000e+00 0.000000000000000000e+00 0.000000000000000000e+00 0.000000000000000000e+00 0.000000000000000000e+00 0.000000000000000000e+00 0.000000000000000000e+00 0.000000000000000000e+00 0.000000000000000000e+00 0.000000000000000000e+00 0.000000000000000000e+00 0.000000000000000000e+00 0.000000000000000000e+00 0.000000000000000000e+00 0.000000000000000000e+00 0.000000000000000000e+00 0.000000000000000000e+00 0.000000000000000000e+00 0.000000000000000000e+00 0.000000000000000000e+00 0.000000000000000000e+00 0.000000000000000000e+00 0.000000000000000000e+00 0.000000000000000000e+00 0.000000000000000000e+00 0.000000000000000000e+00 0.000000000000000000e+00 0.000000000000000000e+00 0.000000000000000000e+00 0.000000000000000000e+00 0.000000000000000000e+00 0.000000000000000000e+00 0.000000000000000000e+00 0.000000000000000000e+00 0.000000000000000000e+00 0.000000000000000000e+00 0.000000000000000000e+00 0.000000000000000000e+00 0.000000000000000000e+00 0.000000000000000000e+00 0.000000000000000000e+00 0.000000000000000000e+00 0.000000000000000000e+00 0.000000000000000000e+00 0.000000000000000000e+00 0.000000000000000000e+00 0.000000000000000000e+00 0.000000000000000000e+00 0.000000000000000000e+00 0.000000000000000000e+00 0.000000000000000000e+00 0.000000000000000000e+00 0.000000000000000000e+00 0.000000000000000000e+00 0.000000000000000000e+00 0.000000000000000000e+00 0.000000000000000000e+00 0.000000000000000000e+00 0.000000000000000000e+00 0.000000000000000000e+00 0.000000000000000000e+00 0.000000000000000000e+00 0.000000000000000000e+00 0.000000000000000000e+00 0.000000000000000000e+00 0.000000000000000000e+00 0.000000000000000000e+00 0.000000000000000000e+00 0.000000000000000000e+00 0.000000000000000000e+00 0.000000000000000000e+00 0.000000000000000000e+00 0.000000000000000000e+00 0.000000000000000000e+00 0.000000000000000000e+00 0.000000000000000000e+00 0.000000000000000000e+00 0.000000000000000000e+00 0.000000000000000000e+00 0.000000000000000000e+00 0.000000000000000000e+00 0.000000000000000000e+00 0.000000000000000000e+00 0.000000000000000000e+00 0.000000000000000000e+00 0.000000000000000000e+00 0.000000000000000000e+00 0.000000000000000000e+00 0.000000000000000000e+00 0.000000000000000000e+00 0.000000000000000000e+00 0.000000000000000000e+00 0.000000000000000000e+00 0.000000000000000000e+00 0.000000000000000000e+00 0.000000000000000000e+00 0.000000000000000000e+00 0.000000000000000000e+00 0.000000000000000000e+00 0.000000000000000000e+00 0.000000000000000000e+00 0.000000000000000000e+00 0.000000000000000000e+00 0.000000000000000000e+00 0.000000000000000000e+00 0.000000000000000000e+00 0.000000000000000000e+00 0.000000000000000000e+00 0.000000000000000000e+00 0.000000000000000000e+00 0.000000000000000000e+00 0.000000000000000000e+00 0.000000000000000000e+00 0.000000000000000000e+00 0.000000000000000000e+00 0.000000000000000000e+00 0.000000000000000000e+00 0.000000000000000000e+00 0.000000000000000000e+00 0.000000000000000000e+00 0.000000000000000000e+00 0.000000000000000000e+00 0.000000000000000000e+00 0.000000000000000000e+00 0.000000000000000000e+00 0.000000000000000000e+00 0.000000000000000000e+00 0.000000000000000000e+00 0.000000000000000000e+00 0.000000000000000000e+00 0.000000000000000000e+00 0.000000000000000000e+00 0.000000000000000000e+00 0.000000000000000000e+00 0.000000000000000000e+00 0.000000000000000000e+00 0.000000000000000000e+00 0.000000000000000000e+00 0.000000000000000000e+00 0.000000000000000000e+00 0.000000000000000000e+00 0.000000000000000000e+00 0.000000000000000000e+00 0.000000000000000000e+00 0.000000000000000000e+00 0.000000000000000000e+00 0.000000000000000000e+00 0.000000000000000000e+00 0.000000000000000000e+00 0.000000000000000000e+00 0.000000000000000000e+00 0.000000000000000000e+00 0.000000000000000000e+00 0.000000000000000000e+00 0.000000000000000000e+00 0.000000000000000000e+00 0.000000000000000000e+00 0.000000000000000000e+00 0.000000000000000000e+00 0.000000000000000000e+00 0.000000000000000000e+00 0.000000000000000000e+00 0.000000000000000000e+00 0.000000000000000000e+00 0.000000000000000000e+00 0.000000000000000000e+00 0.000000000000000000e+00 0.000000000000000000e+00 0.000000000000000000e+00 0.000000000000000000e+00 0.000000000000000000e+00 0.000000000000000000e+00 0.000000000000000000e+00 0.000000000000000000e+00 0.000000000000000000e+00 0.000000000000000000e+00 0.000000000000000000e+00 0.000000000000000000e+00 0.000000000000000000e+00 0.000000000000000000e+00 0.000000000000000000e+00 0.000000000000000000e+00 0.000000000000000000e+00 0.000000000000000000e+00 0.000000000000000000e+00 0.000000000000000000e+00 0.000000000000000000e+00 0.000000000000000000e+00 0.000000000000000000e+00 0.000000000000000000e+00 0.000000000000000000e+00 0.000000000000000000e+00 0.000000000000000000e+00 0.000000000000000000e+00 0.000000000000000000e+00 0.000000000000000000e+00 0.000000000000000000e+00 0.000000000000000000e+00 0.000000000000000000e+00 0.000000000000000000e+00 0.000000000000000000e+00 0.000000000000000000e+00 0.000000000000000000e+00 0.000000000000000000e+00 0.000000000000000000e+00 0.000000000000000000e+00 0.000000000000000000e+00 0.000000000000000000e+00 0.000000000000000000e+00 0.000000000000000000e+00 0.000000000000000000e+00 0.000000000000000000e+00 0.000000000000000000e+00 0.000000000000000000e+00 0.000000000000000000e+00 0.000000000000000000e+00 0.000000000000000000e+00 0.000000000000000000e+00 0.000000000000000000e+00 0.000000000000000000e+00 0.000000000000000000e+00 0.000000000000000000e+00 0.000000000000000000e+00 0.000000000000000000e+00 0.000000000000000000e+00 0.000000000000000000e+00 0.000000000000000000e+00 0.000000000000000000e+00 0.000000000000000000e+00 0.000000000000000000e+00 0.000000000000000000e+00 0.000000000000000000e+00 0.000000000000000000e+00 0.000000000000000000e+00 0.000000000000000000e+00 0.000000000000000000e+00 0.000000000000000000e+00 0.000000000000000000e+00 0.000000000000000000e+00 0.000000000000000000e+00 0.000000000000000000e+00 0.000000000000000000e+00 0.000000000000000000e+00 0.000000000000000000e+00 0.000000000000000000e+00 0.000000000000000000e+00 0.000000000000000000e+00 0.000000000000000000e+00 0.000000000000000000e+00 0.000000000000000000e+00 0.000000000000000000e+00 0.000000000000000000e+00 0.000000000000000000e+00 0.000000000000000000e+00 0.000000000000000000e+00 0.000000000000000000e+00 0.000000000000000000e+00 0.000000000000000000e+00 0.000000000000000000e+00 0.000000000000000000e+00 0.000000000000000000e+00 0.000000000000000000e+00 0.000000000000000000e+00 0.000000000000000000e+00 0.000000000000000000e+00 0.000000000000000000e+00 0.000000000000000000e+00 0.000000000000000000e+00 0.000000000000000000e+00 0.000000000000000000e+00 0.000000000000000000e+00 0.000000000000000000e+00 0.000000000000000000e+00 0.000000000000000000e+00 0.000000000000000000e+00 0.000000000000000000e+00 0.000000000000000000e+00 0.000000000000000000e+00 0.000000000000000000e+00 0.000000000000000000e+00 0.000000000000000000e+00 0.000000000000000000e+00 0.000000000000000000e+00 0.000000000000000000e+00 0.000000000000000000e+00 0.000000000000000000e+00 0.000000000000000000e+00 0.000000000000000000e+00 0.000000000000000000e+00 0.000000000000000000e+00 0.000000000000000000e+00 0.000000000000000000e+00 0.000000000000000000e+00 0.000000000000000000e+00 0.000000000000000000e+00 0.000000000000000000e+00 0.000000000000000000e+00 0.000000000000000000e+00 0.000000000000000000e+00 0.000000000000000000e+00 0.000000000000000000e+00 0.000000000000000000e+00 0.000000000000000000e+00 0.000000000000000000e+00 0.000000000000000000e+00 0.000000000000000000e+00 0.000000000000000000e+00 0.000000000000000000e+00 0.000000000000000000e+00 0.000000000000000000e+00 0.000000000000000000e+00 0.000000000000000000e+00 0.000000000000000000e+00 0.000000000000000000e+00 0.000000000000000000e+00 0.000000000000000000e+00 0.000000000000000000e+00 0.000000000000000000e+00 0.000000000000000000e+00 0.000000000000000000e+00 0.000000000000000000e+00 0.000000000000000000e+00 0.000000000000000000e+00 0.000000000000000000e+00 0.000000000000000000e+00 0.000000000000000000e+00 0.000000000000000000e+00 0.000000000000000000e+00 0.000000000000000000e+00 0.000000000000000000e+00 0.000000000000000000e+00 0.000000000000000000e+00 0.000000000000000000e+00 0.000000000000000000e+00 0.000000000000000000e+00 0.000000000000000000e+00 0.000000000000000000e+00 0.000000000000000000e+00 0.000000000000000000e+00 0.000000000000000000e+00 0.000000000000000000e+00 0.000000000000000000e+00 0.000000000000000000e+00 0.000000000000000000e+00 0.000000000000000000e+00 0.000000000000000000e+00 0.000000000000000000e+00 0.000000000000000000e+00 0.000000000000000000e+00 0.000000000000000000e+00 0.000000000000000000e+00 0.000000000000000000e+00 0.000000000000000000e+00 0.000000000000000000e+00 0.000000000000000000e+00 0.000000000000000000e+00 0.000000000000000000e+00 0.000000000000000000e+00 0.000000000000000000e+00 0.000000000000000000e+00 0.000000000000000000e+00 0.000000000000000000e+00 0.000000000000000000e+00 0.000000000000000000e+00 0.000000000000000000e+00 0.000000000000000000e+00 0.000000000000000000e+00 0.000000000000000000e+00 0.000000000000000000e+00 0.000000000000000000e+00 0.000000000000000000e+00 0.000000000000000000e+00 0.000000000000000000e+00 0.000000000000000000e+00 0.000000000000000000e+00 0.000000000000000000e+00 0.000000000000000000e+00 0.000000000000000000e+00 0.000000000000000000e+00 0.000000000000000000e+00 0.000000000000000000e+00 0.000000000000000000e+00 0.000000000000000000e+00 0.000000000000000000e+00 0.000000000000000000e+00 0.000000000000000000e+00 0.000000000000000000e+00 0.000000000000000000e+00 0.000000000000000000e+00 0.000000000000000000e+00 0.000000000000000000e+00 0.000000000000000000e+00 0.000000000000000000e+00 0.000000000000000000e+00 0.000000000000000000e+00 0.000000000000000000e+00 0.000000000000000000e+00 0.000000000000000000e+00 0.000000000000000000e+00 0.000000000000000000e+00 0.000000000000000000e+00 0.000000000000000000e+00 0.000000000000000000e+00 0.000000000000000000e+00 0.000000000000000000e+00 0.000000000000000000e+00 0.000000000000000000e+00 0.000000000000000000e+00 0.000000000000000000e+00 0.000000000000000000e+00 0.000000000000000000e+00 0.000000000000000000e+00 0.000000000000000000e+00 0.000000000000000000e+00 0.000000000000000000e+00 0.000000000000000000e+00 0.000000000000000000e+00 0.000000000000000000e+00 0.000000000000000000e+00 0.000000000000000000e+00 0.000000000000000000e+00 0.000000000000000000e+00 0.000000000000000000e+00 0.000000000000000000e+00 0.000000000000000000e+00 0.000000000000000000e+00 0.000000000000000000e+00 0.000000000000000000e+00 0.000000000000000000e+00 0.000000000000000000e+00 0.000000000000000000e+00 0.000000000000000000e+00 0.000000000000000000e+00 0.000000000000000000e+00 0.000000000000000000e+00 0.000000000000000000e+00 0.000000000000000000e+00 0.000000000000000000e+00 0.000000000000000000e+00 0.000000000000000000e+00 0.000000000000000000e+00 0.000000000000000000e+00 0.000000000000000000e+00 0.000000000000000000e+00 0.000000000000000000e+00 0.000000000000000000e+00 0.000000000000000000e+00 0.000000000000000000e+00 0.000000000000000000e+00 0.000000000000000000e+00 0.000000000000000000e+00 0.000000000000000000e+00 0.000000000000000000e+00 0.000000000000000000e+00 0.000000000000000000e+00 0.000000000000000000e+00 0.000000000000000000e+00 0.000000000000000000e+00 0.000000000000000000e+00 0.000000000000000000e+00 0.000000000000000000e+00 0.000000000000000000e+00 0.000000000000000000e+00 0.000000000000000000e+00 0.000000000000000000e+00 0.000000000000000000e+00 0.000000000000000000e+00 0.000000000000000000e+00 0.000000000000000000e+00 0.000000000000000000e+00 0.000000000000000000e+00 0.000000000000000000e+00 0.000000000000000000e+00 0.000000000000000000e+00 0.000000000000000000e+00 0.000000000000000000e+00 0.000000000000000000e+00 0.000000000000000000e+00 0.000000000000000000e+00 0.000000000000000000e+00 0.000000000000000000e+00 0.000000000000000000e+00 0.000000000000000000e+00 0.000000000000000000e+00 0.000000000000000000e+00 0.000000000000000000e+00 0.000000000000000000e+00 0.000000000000000000e+00 0.000000000000000000e+00 0.000000000000000000e+00 0.000000000000000000e+00 0.000000000000000000e+00 0.000000000000000000e+00 0.000000000000000000e+00 0.000000000000000000e+00 0.000000000000000000e+00 0.000000000000000000e+00 0.000000000000000000e+00 0.000000000000000000e+00 0.000000000000000000e+00 0.000000000000000000e+00 0.000000000000000000e+00 0.000000000000000000e+00 0.000000000000000000e+00 0.000000000000000000e+00 0.000000000000000000e+00 0.000000000000000000e+00 0.000000000000000000e+00 0.000000000000000000e+00 0.000000000000000000e+00 0.000000000000000000e+00 0.000000000000000000e+00 0.000000000000000000e+00 0.000000000000000000e+00 0.000000000000000000e+00 0.000000000000000000e+00 0.000000000000000000e+00 0.000000000000000000e+00 0.000000000000000000e+00 0.000000000000000000e+00 0.000000000000000000e+00 0.000000000000000000e+00 0.000000000000000000e+00 0.000000000000000000e+00 0.000000000000000000e+00 0.000000000000000000e+00 0.000000000000000000e+00 0.000000000000000000e+00 0.000000000000000000e+00 0.000000000000000000e+00 0.000000000000000000e+00 0.000000000000000000e+00 0.000000000000000000e+00 0.000000000000000000e+00 0.000000000000000000e+00 0.000000000000000000e+00 0.000000000000000000e+00 0.000000000000000000e+00 0.000000000000000000e+00 0.000000000000000000e+00 0.000000000000000000e+00 0.000000000000000000e+00 0.000000000000000000e+00 0.000000000000000000e+00 0.000000000000000000e+00 0.000000000000000000e+00 0.000000000000000000e+00 0.000000000000000000e+00 0.000000000000000000e+00 0.000000000000000000e+00 0.000000000000000000e+00 0.000000000000000000e+00 0.000000000000000000e+00 0.000000000000000000e+00 0.000000000000000000e+00 0.000000000000000000e+00 0.000000000000000000e+00 0.000000000000000000e+00 0.000000000000000000e+00 0.000000000000000000e+00 0.000000000000000000e+00 0.000000000000000000e+00 0.000000000000000000e+00 0.000000000000000000e+00 0.000000000000000000e+00 0.000000000000000000e+00 0.000000000000000000e+00 0.000000000000000000e+00 0.000000000000000000e+00 0.000000000000000000e+00 0.000000000000000000e+00 0.000000000000000000e+00 0.000000000000000000e+00 0.000000000000000000e+00 0.000000000000000000e+00 0.000000000000000000e+00 0.000000000000000000e+00 0.000000000000000000e+00 0.000000000000000000e+00 0.000000000000000000e+00 0.000000000000000000e+00 0.000000000000000000e+00 0.000000000000000000e+00 0.000000000000000000e+00 0.000000000000000000e+00 0.000000000000000000e+00 0.000000000000000000e+00 0.000000000000000000e+00 0.000000000000000000e+00 0.000000000000000000e+00 0.000000000000000000e+00 0.000000000000000000e+00 0.000000000000000000e+00 0.000000000000000000e+00 0.000000000000000000e+00 0.000000000000000000e+00 0.000000000000000000e+00 0.000000000000000000e+00 0.000000000000000000e+00 0.000000000000000000e+00 0.000000000000000000e+00 0.000000000000000000e+00 0.000000000000000000e+00 0.000000000000000000e+00 0.000000000000000000e+00 0.000000000000000000e+00 0.000000000000000000e+00 0.000000000000000000e+00 0.000000000000000000e+00 0.000000000000000000e+00 0.000000000000000000e+00 0.000000000000000000e+00 0.000000000000000000e+00 0.000000000000000000e+00 0.000000000000000000e+00 0.000000000000000000e+00 0.000000000000000000e+00 0.000000000000000000e+00 0.000000000000000000e+00 0.000000000000000000e+00 0.000000000000000000e+00 0.000000000000000000e+00 0.000000000000000000e+00 0.000000000000000000e+00 0.000000000000000000e+00 0.000000000000000000e+00 0.000000000000000000e+00 0.000000000000000000e+00 0.000000000000000000e+00 0.000000000000000000e+00 0.000000000000000000e+00 0.000000000000000000e+00 0.000000000000000000e+00 0.000000000000000000e+00 0.000000000000000000e+00 0.000000000000000000e+00 0.000000000000000000e+00 0.000000000000000000e+00 0.000000000000000000e+00 0.000000000000000000e+00 0.000000000000000000e+00 0.000000000000000000e+00 0.000000000000000000e+00 0.000000000000000000e+00 0.000000000000000000e+00 0.000000000000000000e+00 0.000000000000000000e+00 0.000000000000000000e+00 0.000000000000000000e+00 0.000000000000000000e+00 0.000000000000000000e+00 0.000000000000000000e+00 0.000000000000000000e+00 0.000000000000000000e+00 0.000000000000000000e+00 0.000000000000000000e+00 0.000000000000000000e+00 0.000000000000000000e+00 0.000000000000000000e+00 0.000000000000000000e+00 0.000000000000000000e+00 0.000000000000000000e+00 0.000000000000000000e+00 0.000000000000000000e+00 0.000000000000000000e+00 0.000000000000000000e+00 0.000000000000000000e+00 0.000000000000000000e+00 0.000000000000000000e+00 0.000000000000000000e+00 0.000000000000000000e+00 0.000000000000000000e+00 0.000000000000000000e+00 0.000000000000000000e+00 0.000000000000000000e+00 0.000000000000000000e+00 0.000000000000000000e+00 0.000000000000000000e+00 0.000000000000000000e+00 0.000000000000000000e+00 0.000000000000000000e+00 0.000000000000000000e+00 0.000000000000000000e+00 0.000000000000000000e+00 0.000000000000000000e+00 0.000000000000000000e+00 0.000000000000000000e+00 0.000000000000000000e+00 0.000000000000000000e+00 0.000000000000000000e+00 0.000000000000000000e+00 0.000000000000000000e+00 0.000000000000000000e+00 0.000000000000000000e+00 0.000000000000000000e+00 0.000000000000000000e+00 0.000000000000000000e+00 0.000000000000000000e+00 0.000000000000000000e+00 0.000000000000000000e+00 0.000000000000000000e+00 0.000000000000000000e+00 0.000000000000000000e+00 0.000000000000000000e+00 0.000000000000000000e+00 0.000000000000000000e+00 0.000000000000000000e+00 0.000000000000000000e+00 0.000000000000000000e+00 0.000000000000000000e+00 0.000000000000000000e+00 0.000000000000000000e+00 0.000000000000000000e+00 0.000000000000000000e+00 0.000000000000000000e+00 0.000000000000000000e+00 0.000000000000000000e+00 0.000000000000000000e+00 0.000000000000000000e+00 0.000000000000000000e+00 0.000000000000000000e+00 0.000000000000000000e+00 0.000000000000000000e+00 0.000000000000000000e+00 0.000000000000000000e+00 0.000000000000000000e+00 0.000000000000000000e+00 0.000000000000000000e+00 0.000000000000000000e+00 0.000000000000000000e+00 0.000000000000000000e+00 0.000000000000000000e+00 0.000000000000000000e+00 0.000000000000000000e+00 0.000000000000000000e+00 0.000000000000000000e+00 0.000000000000000000e+00 0.000000000000000000e+00 0.000000000000000000e+00 0.000000000000000000e+00 0.000000000000000000e+00 0.000000000000000000e+00 0.000000000000000000e+00 0.000000000000000000e+00 0.000000000000000000e+00 0.000000000000000000e+00 0.000000000000000000e+00 0.000000000000000000e+00 0.000000000000000000e+00 0.000000000000000000e+00 0.000000000000000000e+00 0.000000000000000000e+00 0.000000000000000000e+00 0.000000000000000000e+00 0.000000000000000000e+00 0.000000000000000000e+00 0.000000000000000000e+00 0.000000000000000000e+00 0.000000000000000000e+00 0.000000000000000000e+00 0.000000000000000000e+00 0.000000000000000000e+00 0.000000000000000000e+00 0.000000000000000000e+00 0.000000000000000000e+00 0.000000000000000000e+00 0.000000000000000000e+00 0.000000000000000000e+00 0.000000000000000000e+00 0.000000000000000000e+00 0.000000000000000000e+00 0.000000000000000000e+00 0.000000000000000000e+00 0.000000000000000000e+00 0.000000000000000000e+00 0.000000000000000000e+00 0.000000000000000000e+00 0.000000000000000000e+00 0.000000000000000000e+00 0.000000000000000000e+00 0.000000000000000000e+00 0.000000000000000000e+00 0.000000000000000000e+00 0.000000000000000000e+00 0.000000000000000000e+00 0.000000000000000000e+00 0.000000000000000000e+00 0.000000000000000000e+00 0.000000000000000000e+00 0.000000000000000000e+00 0.000000000000000000e+00 0.000000000000000000e+00 0.000000000000000000e+00 0.000000000000000000e+00 0.000000000000000000e+00 0.000000000000000000e+00 0.000000000000000000e+00 0.000000000000000000e+00 0.000000000000000000e+00 0.000000000000000000e+00 0.000000000000000000e+00 0.000000000000000000e+00 0.000000000000000000e+00 0.000000000000000000e+00 0.000000000000000000e+00 0.000000000000000000e+00 0.000000000000000000e+00 0.000000000000000000e+00 0.000000000000000000e+00 0.000000000000000000e+00 0.000000000000000000e+00 0.000000000000000000e+00 0.000000000000000000e+00 0.000000000000000000e+00 0.000000000000000000e+00 0.000000000000000000e+00 0.000000000000000000e+00 0.000000000000000000e+00 0.000000000000000000e+00 0.000000000000000000e+00 0.000000000000000000e+00 0.000000000000000000e+00 0.000000000000000000e+00 0.000000000000000000e+00 0.000000000000000000e+00 0.000000000000000000e+00 0.000000000000000000e+00 0.000000000000000000e+00 0.000000000000000000e+00 0.000000000000000000e+00 0.000000000000000000e+00 0.000000000000000000e+00 0.000000000000000000e+00 0.000000000000000000e+00 0.000000000000000000e+00 0.000000000000000000e+00 0.000000000000000000e+00 0.000000000000000000e+00 0.000000000000000000e+00 0.000000000000000000e+00 0.000000000000000000e+00 0.000000000000000000e+00 0.000000000000000000e+00 0.000000000000000000e+00 0.000000000000000000e+00 0.000000000000000000e+00 0.000000000000000000e+00 0.000000000000000000e+00 0.000000000000000000e+00 0.000000000000000000e+00 0.000000000000000000e+00 0.000000000000000000e+00 0.000000000000000000e+00 0.000000000000000000e+00 0.000000000000000000e+00 0.000000000000000000e+00 0.000000000000000000e+00 0.000000000000000000e+00 0.000000000000000000e+00 0.000000000000000000e+00 0.000000000000000000e+00 0.000000000000000000e+00 0.000000000000000000e+00 0.000000000000000000e+00 0.000000000000000000e+00 0.000000000000000000e+00 0.000000000000000000e+00 0.000000000000000000e+00 0.000000000000000000e+00 0.000000000000000000e+00 0.000000000000000000e+00 0.000000000000000000e+00 0.000000000000000000e+00 0.000000000000000000e+00 0.000000000000000000e+00 0.000000000000000000e+00 0.000000000000000000e+00 0.000000000000000000e+00 0.000000000000000000e+00 0.000000000000000000e+00 0.000000000000000000e+00 0.000000000000000000e+00 0.000000000000000000e+00 0.000000000000000000e+00 0.000000000000000000e+00 0.000000000000000000e+00 0.000000000000000000e+00 0.000000000000000000e+00 0.000000000000000000e+00 0.000000000000000000e+00 0.000000000000000000e+00 0.000000000000000000e+00 0.000000000000000000e+00 0.000000000000000000e+00 0.000000000000000000e+00 0.000000000000000000e+00 0.000000000000000000e+00 0.000000000000000000e+00 0.000000000000000000e+00 0.000000000000000000e+00 0.000000000000000000e+00 0.000000000000000000e+00 0.000000000000000000e+00 0.000000000000000000e+00 0.000000000000000000e+00 0.000000000000000000e+00 0.000000000000000000e+00 0.000000000000000000e+00 0.000000000000000000e+00 0.000000000000000000e+00 0.000000000000000000e+00 0.000000000000000000e+00 0.000000000000000000e+00 0.000000000000000000e+00 0.000000000000000000e+00 0.000000000000000000e+00 0.000000000000000000e+00 0.000000000000000000e+00 0.000000000000000000e+00 0.000000000000000000e+00 0.000000000000000000e+00 0.000000000000000000e+00 0.000000000000000000e+00 0.000000000000000000e+00 0.000000000000000000e+00 0.000000000000000000e+00 0.000000000000000000e+00 0.000000000000000000e+00 0.000000000000000000e+00 0.000000000000000000e+00 0.000000000000000000e+00 0.000000000000000000e+00 0.000000000000000000e+00 0.000000000000000000e+00 0.000000000000000000e+00 0.000000000000000000e+00 0.000000000000000000e+00 0.000000000000000000e+00 0.000000000000000000e+00 0.000000000000000000e+00 0.000000000000000000e+00 0.000000000000000000e+00 0.000000000000000000e+00 0.000000000000000000e+00 0.000000000000000000e+00 0.000000000000000000e+00 0.000000000000000000e+00 0.000000000000000000e+00 0.000000000000000000e+00 0.000000000000000000e+00 0.000000000000000000e+00 0.000000000000000000e+00 0.000000000000000000e+00 0.000000000000000000e+00 0.000000000000000000e+00 0.000000000000000000e+00 0.000000000000000000e+00 0.000000000000000000e+00 0.000000000000000000e+00 0.000000000000000000e+00 0.000000000000000000e+00 0.000000000000000000e+00 0.000000000000000000e+00 0.000000000000000000e+00 0.000000000000000000e+00 0.000000000000000000e+00 0.000000000000000000e+00 0.000000000000000000e+00 0.000000000000000000e+00 0.000000000000000000e+00 0.000000000000000000e+00 0.000000000000000000e+00 0.000000000000000000e+00 0.000000000000000000e+00 0.000000000000000000e+00 0.000000000000000000e+00 0.000000000000000000e+00 0.000000000000000000e+00 0.000000000000000000e+00 0.000000000000000000e+00 0.000000000000000000e+00 0.000000000000000000e+00 0.000000000000000000e+00 0.000000000000000000e+00 0.000000000000000000e+00 0.000000000000000000e+00 0.000000000000000000e+00 0.000000000000000000e+00 0.000000000000000000e+00 0.000000000000000000e+00 0.000000000000000000e+00 0.000000000000000000e+00 0.000000000000000000e+00 0.000000000000000000e+00 0.000000000000000000e+00 0.000000000000000000e+00 0.000000000000000000e+00 0.000000000000000000e+00 0.000000000000000000e+00 0.000000000000000000e+00 0.000000000000000000e+00 0.000000000000000000e+00 0.000000000000000000e+00 0.000000000000000000e+00 0.000000000000000000e+00 0.000000000000000000e+00 0.000000000000000000e+00 0.000000000000000000e+00 0.000000000000000000e+00 0.000000000000000000e+00 0.000000000000000000e+00 0.000000000000000000e+00 0.000000000000000000e+00 0.000000000000000000e+00 0.000000000000000000e+00 0.000000000000000000e+00 0.000000000000000000e+00 0.000000000000000000e+00 0.000000000000000000e+00 0.000000000000000000e+00 0.000000000000000000e+00 0.000000000000000000e+00 0.000000000000000000e+00 0.000000000000000000e+00 0.000000000000000000e+00 0.000000000000000000e+00 0.000000000000000000e+00 0.000000000000000000e+00 0.000000000000000000e+00 0.000000000000000000e+00 0.000000000000000000e+00 0.000000000000000000e+00 0.000000000000000000e+00 0.000000000000000000e+00 0.000000000000000000e+00 0.000000000000000000e+00 0.000000000000000000e+00 0.000000000000000000e+00 0.000000000000000000e+00 0.000000000000000000e+00 0.000000000000000000e+00 0.000000000000000000e+00 0.000000000000000000e+00 0.000000000000000000e+00 0.000000000000000000e+00 0.000000000000000000e+00 0.000000000000000000e+00 0.000000000000000000e+00 0.000000000000000000e+00 0.000000000000000000e+00 0.000000000000000000e+00 0.000000000000000000e+00 0.000000000000000000e+00 0.000000000000000000e+00 0.000000000000000000e+00 0.000000000000000000e+00 0.000000000000000000e+00 0.000000000000000000e+00 0.000000000000000000e+00 0.000000000000000000e+00 0.000000000000000000e+00 0.000000000000000000e+00 0.000000000000000000e+00 0.000000000000000000e+00 0.000000000000000000e+00 0.000000000000000000e+00 0.000000000000000000e+00 0.000000000000000000e+00 0.000000000000000000e+00 0.000000000000000000e+00 0.000000000000000000e+00 0.000000000000000000e+00 0.000000000000000000e+00 0.000000000000000000e+00 0.000000000000000000e+00 0.000000000000000000e+00 0.000000000000000000e+00 0.000000000000000000e+00 0.000000000000000000e+00 0.000000000000000000e+00 0.000000000000000000e+00 0.000000000000000000e+00 0.000000000000000000e+00 0.000000000000000000e+00 0.000000000000000000e+00 0.000000000000000000e+00 0.000000000000000000e+00 0.000000000000000000e+00 0.000000000000000000e+00 0.000000000000000000e+00 0.000000000000000000e+00 0.000000000000000000e+00 0.000000000000000000e+00 0.000000000000000000e+00 0.000000000000000000e+00 0.000000000000000000e+00 0.000000000000000000e+00 0.000000000000000000e+00 0.000000000000000000e+00 0.000000000000000000e+00 0.000000000000000000e+00 0.000000000000000000e+00 0.000000000000000000e+00 0.000000000000000000e+00 0.000000000000000000e+00 0.000000000000000000e+00 0.000000000000000000e+00 0.000000000000000000e+00 0.000000000000000000e+00 0.000000000000000000e+00 0.000000000000000000e+00 0.000000000000000000e+00 0.000000000000000000e+00 0.000000000000000000e+00 0.000000000000000000e+00 0.000000000000000000e+00 0.000000000000000000e+00 0.000000000000000000e+00 0.000000000000000000e+00 0.000000000000000000e+00 0.000000000000000000e+00 0.000000000000000000e+00 0.000000000000000000e+00 0.000000000000000000e+00 0.000000000000000000e+00 0.000000000000000000e+00 0.000000000000000000e+00 0.000000000000000000e+00 0.000000000000000000e+00 0.000000000000000000e+00 0.000000000000000000e+00 0.000000000000000000e+00 0.000000000000000000e+00 0.000000000000000000e+00 0.000000000000000000e+00 0.000000000000000000e+00 0.000000000000000000e+00 0.000000000000000000e+00 0.000000000000000000e+00 0.000000000000000000e+00 0.000000000000000000e+00 0.000000000000000000e+00 0.000000000000000000e+00 0.000000000000000000e+00 0.000000000000000000e+00 0.000000000000000000e+00 0.000000000000000000e+00 0.000000000000000000e+00 0.000000000000000000e+00 0.000000000000000000e+00 0.000000000000000000e+00 0.000000000000000000e+00 0.000000000000000000e+00 0.000000000000000000e+00 0.000000000000000000e+00 0.000000000000000000e+00 0.000000000000000000e+00 0.000000000000000000e+00 0.000000000000000000e+00 0.000000000000000000e+00 0.000000000000000000e+00 0.000000000000000000e+00 0.000000000000000000e+00 0.000000000000000000e+00 0.000000000000000000e+00 0.000000000000000000e+00 0.000000000000000000e+00 0.000000000000000000e+00 0.000000000000000000e+00 0.000000000000000000e+00 0.000000000000000000e+00 0.000000000000000000e+00 0.000000000000000000e+00 0.000000000000000000e+00 0.000000000000000000e+00 0.000000000000000000e+00 0.000000000000000000e+00 0.000000000000000000e+00 0.000000000000000000e+00 0.000000000000000000e+00 0.000000000000000000e+00 0.000000000000000000e+00 0.000000000000000000e+00 0.000000000000000000e+00 0.000000000000000000e+00 0.000000000000000000e+00 0.000000000000000000e+00 0.000000000000000000e+00 0.000000000000000000e+00 0.000000000000000000e+00 0.000000000000000000e+00 0.000000000000000000e+00 0.000000000000000000e+00 0.000000000000000000e+00 0.000000000000000000e+00 0.000000000000000000e+00 0.000000000000000000e+00 0.000000000000000000e+00 0.000000000000000000e+00 0.000000000000000000e+00 0.000000000000000000e+00 0.000000000000000000e+00 0.000000000000000000e+00 0.000000000000000000e+00 0.000000000000000000e+00 0.000000000000000000e+00 0.000000000000000000e+00 0.000000000000000000e+00 0.000000000000000000e+00 0.000000000000000000e+00 0.000000000000000000e+00 0.000000000000000000e+00 0.000000000000000000e+00 0.000000000000000000e+00 0.000000000000000000e+00 0.000000000000000000e+00 0.000000000000000000e+00 0.000000000000000000e+00 0.000000000000000000e+00 0.000000000000000000e+00 0.000000000000000000e+00 0.000000000000000000e+00 0.000000000000000000e+00 0.000000000000000000e+00 0.000000000000000000e+00 0.000000000000000000e+00 0.000000000000000000e+00 0.000000000000000000e+00 0.000000000000000000e+00 0.000000000000000000e+00 0.000000000000000000e+00 0.000000000000000000e+00 0.000000000000000000e+00 0.000000000000000000e+00 0.000000000000000000e+00 0.000000000000000000e+00 0.000000000000000000e+00 0.000000000000000000e+00 0.000000000000000000e+00 0.000000000000000000e+00 0.000000000000000000e+00 0.000000000000000000e+00 0.000000000000000000e+00 0.000000000000000000e+00 0.000000000000000000e+00 0.000000000000000000e+00 0.000000000000000000e+00 0.000000000000000000e+00 0.000000000000000000e+00 0.000000000000000000e+00 0.000000000000000000e+00 0.000000000000000000e+00 0.000000000000000000e+00 0.000000000000000000e+00 0.000000000000000000e+00 0.000000000000000000e+00 0.000000000000000000e+00 0.000000000000000000e+00 0.000000000000000000e+00 0.000000000000000000e+00 0.000000000000000000e+00 0.000000000000000000e+00 0.000000000000000000e+00 0.000000000000000000e+00 0.000000000000000000e+00 0.000000000000000000e+00 0.000000000000000000e+00 0.000000000000000000e+00 0.000000000000000000e+00 0.000000000000000000e+00 0.000000000000000000e+00 0.000000000000000000e+00 0.000000000000000000e+00 0.000000000000000000e+00 0.000000000000000000e+00 0.000000000000000000e+00 0.000000000000000000e+00 0.000000000000000000e+00 0.000000000000000000e+00 0.000000000000000000e+00 0.000000000000000000e+00 0.000000000000000000e+00 0.000000000000000000e+00 0.000000000000000000e+00 0.000000000000000000e+00 0.000000000000000000e+00 0.000000000000000000e+00 0.000000000000000000e+00 0.000000000000000000e+00 0.000000000000000000e+00 0.000000000000000000e+00 0.000000000000000000e+00 0.000000000000000000e+00 0.000000000000000000e+00 0.000000000000000000e+00 0.000000000000000000e+00 0.000000000000000000e+00 0.000000000000000000e+00 0.000000000000000000e+00 0.000000000000000000e+00 0.000000000000000000e+00 0.000000000000000000e+00 0.000000000000000000e+00 0.000000000000000000e+00 0.000000000000000000e+00 0.000000000000000000e+00 0.000000000000000000e+00 0.000000000000000000e+00 0.000000000000000000e+00 0.000000000000000000e+00 0.000000000000000000e+00 0.000000000000000000e+00 0.000000000000000000e+00 0.000000000000000000e+00 0.000000000000000000e+00 0.000000000000000000e+00 0.000000000000000000e+00 0.000000000000000000e+00 0.000000000000000000e+00 0.000000000000000000e+00 0.000000000000000000e+00 0.000000000000000000e+00 0.000000000000000000e+00 0.000000000000000000e+00 0.000000000000000000e+00 0.000000000000000000e+00 0.000000000000000000e+00 0.000000000000000000e+00 0.000000000000000000e+00 0.000000000000000000e+00 0.000000000000000000e+00 0.000000000000000000e+00 0.000000000000000000e+00 0.000000000000000000e+00 0.000000000000000000e+00 0.000000000000000000e+00 0.000000000000000000e+00 0.000000000000000000e+00 0.000000000000000000e+00 0.000000000000000000e+00 0.000000000000000000e+00 0.000000000000000000e+00 0.000000000000000000e+00 0.000000000000000000e+00 0.000000000000000000e+00 0.000000000000000000e+00 0.000000000000000000e+00 0.000000000000000000e+00 0.000000000000000000e+00 0.000000000000000000e+00 0.000000000000000000e+00 0.000000000000000000e+00 0.000000000000000000e+00 0.000000000000000000e+00 0.000000000000000000e+00 0.000000000000000000e+00 0.000000000000000000e+00 0.000000000000000000e+00 0.000000000000000000e+00 0.000000000000000000e+00 0.000000000000000000e+00 0.000000000000000000e+00 0.000000000000000000e+00 0.000000000000000000e+00 0.000000000000000000e+00 0.000000000000000000e+00 0.000000000000000000e+00 0.000000000000000000e+00 0.000000000000000000e+00 0.000000000000000000e+00 0.000000000000000000e+00 0.000000000000000000e+00 0.000000000000000000e+00 0.000000000000000000e+00 0.000000000000000000e+00 0.000000000000000000e+00 0.000000000000000000e+00 0.000000000000000000e+00 0.000000000000000000e+00 0.000000000000000000e+00 0.000000000000000000e+00 0.000000000000000000e+00 0.000000000000000000e+00 0.000000000000000000e+00 0.000000000000000000e+00 0.000000000000000000e+00 0.000000000000000000e+00 0.000000000000000000e+00 0.000000000000000000e+00 0.000000000000000000e+00 0.000000000000000000e+00 0.000000000000000000e+00 0.000000000000000000e+00 0.000000000000000000e+00 0.000000000000000000e+00 0.000000000000000000e+00 0.000000000000000000e+00 0.000000000000000000e+00 0.000000000000000000e+00 0.000000000000000000e+00 0.000000000000000000e+00 0.000000000000000000e+00 0.000000000000000000e+00 0.000000000000000000e+00 0.000000000000000000e+00 0.000000000000000000e+00 0.000000000000000000e+00 0.000000000000000000e+00 0.000000000000000000e+00 0.000000000000000000e+00 0.000000000000000000e+00 0.000000000000000000e+00 0.000000000000000000e+00 0.000000000000000000e+00 0.000000000000000000e+00 0.000000000000000000e+00 0.000000000000000000e+00 0.000000000000000000e+00 0.000000000000000000e+00 0.000000000000000000e+00 0.000000000000000000e+00 0.000000000000000000e+00 0.000000000000000000e+00 0.000000000000000000e+00 0.000000000000000000e+00 0.000000000000000000e+00 0.000000000000000000e+00 0.000000000000000000e+00 0.000000000000000000e+00 0.000000000000000000e+00 0.000000000000000000e+00 0.000000000000000000e+00 0.000000000000000000e+00 0.000000000000000000e+00 0.000000000000000000e+00 0.000000000000000000e+00 0.000000000000000000e+00 0.000000000000000000e+00 0.000000000000000000e+00 0.000000000000000000e+00 0.000000000000000000e+00 0.000000000000000000e+00 0.000000000000000000e+00 0.000000000000000000e+00 0.000000000000000000e+00 0.000000000000000000e+00 0.000000000000000000e+00 0.000000000000000000e+00 0.000000000000000000e+00 0.000000000000000000e+00 0.000000000000000000e+00 0.000000000000000000e+00 0.000000000000000000e+00 0.000000000000000000e+00 0.000000000000000000e+00 0.000000000000000000e+00 0.000000000000000000e+00 0.000000000000000000e+00 0.000000000000000000e+00 0.000000000000000000e+00 0.000000000000000000e+00 0.000000000000000000e+00 0.000000000000000000e+00 0.000000000000000000e+00 0.000000000000000000e+00 0.000000000000000000e+00 0.000000000000000000e+00 0.000000000000000000e+00 0.000000000000000000e+00 0.000000000000000000e+00 0.000000000000000000e+00 0.000000000000000000e+00 0.000000000000000000e+00 0.000000000000000000e+00 0.000000000000000000e+00 0.000000000000000000e+00 0.000000000000000000e+00 0.000000000000000000e+00 0.000000000000000000e+00 0.000000000000000000e+00 0.000000000000000000e+00 0.000000000000000000e+00 0.000000000000000000e+00 0.000000000000000000e+00 0.000000000000000000e+00 0.000000000000000000e+00 0.000000000000000000e+00 0.000000000000000000e+00 0.000000000000000000e+00 0.000000000000000000e+00 0.000000000000000000e+00 0.000000000000000000e+00 0.000000000000000000e+00 0.000000000000000000e+00 0.000000000000000000e+00 0.000000000000000000e+00 0.000000000000000000e+00 0.000000000000000000e+00 0.000000000000000000e+00 0.000000000000000000e+00 0.000000000000000000e+00 0.000000000000000000e+00 0.000000000000000000e+00 0.000000000000000000e+00 0.000000000000000000e+00 0.000000000000000000e+00 0.000000000000000000e+00 0.000000000000000000e+00 0.000000000000000000e+00 0.000000000000000000e+00 0.000000000000000000e+00 0.000000000000000000e+00 0.000000000000000000e+00 0.000000000000000000e+00 0.000000000000000000e+00 0.000000000000000000e+00 0.000000000000000000e+00 0.000000000000000000e+00 0.000000000000000000e+00 0.000000000000000000e+00 0.000000000000000000e+00 0.000000000000000000e+00 0.000000000000000000e+00 0.000000000000000000e+00 0.000000000000000000e+00 0.000000000000000000e+00 0.000000000000000000e+00 0.000000000000000000e+00 0.000000000000000000e+00 0.000000000000000000e+00 0.000000000000000000e+00 0.000000000000000000e+00 0.000000000000000000e+00 0.000000000000000000e+00 0.000000000000000000e+00 0.000000000000000000e+00 0.000000000000000000e+00 0.000000000000000000e+00 0.000000000000000000e+00 0.000000000000000000e+00 0.000000000000000000e+00 0.000000000000000000e+00 0.000000000000000000e+00 0.000000000000000000e+00 0.000000000000000000e+00 0.000000000000000000e+00 0.000000000000000000e+00 0.000000000000000000e+00 0.000000000000000000e+00 0.000000000000000000e+00 0.000000000000000000e+00 0.000000000000000000e+00 0.000000000000000000e+00 0.000000000000000000e+00 0.000000000000000000e+00 0.000000000000000000e+00 0.000000000000000000e+00 0.000000000000000000e+00 0.000000000000000000e+00 0.000000000000000000e+00 0.000000000000000000e+00 0.000000000000000000e+00 0.000000000000000000e+00 0.000000000000000000e+00 0.000000000000000000e+00 0.000000000000000000e+00 0.000000000000000000e+00 0.000000000000000000e+00 0.000000000000000000e+00 0.000000000000000000e+00 0.000000000000000000e+00 0.000000000000000000e+00 0.000000000000000000e+00 0.000000000000000000e+00 0.000000000000000000e+00 0.000000000000000000e+00 0.000000000000000000e+00 0.000000000000000000e+00 0.000000000000000000e+00 0.000000000000000000e+00 0.000000000000000000e+00 0.000000000000000000e+00 0.000000000000000000e+00 0.000000000000000000e+00 0.000000000000000000e+00 0.000000000000000000e+00 0.000000000000000000e+00 0.000000000000000000e+00 0.000000000000000000e+00 0.000000000000000000e+00 0.000000000000000000e+00 0.000000000000000000e+00 0.000000000000000000e+00 0.000000000000000000e+00 0.000000000000000000e+00 0.000000000000000000e+00 0.000000000000000000e+00 0.000000000000000000e+00 0.000000000000000000e+00 0.000000000000000000e+00 0.000000000000000000e+00 0.000000000000000000e+00 0.000000000000000000e+00 0.000000000000000000e+00 0.000000000000000000e+00 0.000000000000000000e+00 0.000000000000000000e+00 0.000000000000000000e+00 0.000000000000000000e+00 0.000000000000000000e+00 0.000000000000000000e+00 0.000000000000000000e+00 0.000000000000000000e+00 0.000000000000000000e+00 0.000000000000000000e+00 0.000000000000000000e+00 0.000000000000000000e+00 0.000000000000000000e+00 0.000000000000000000e+00 0.000000000000000000e+00 0.000000000000000000e+00 0.000000000000000000e+00 0.000000000000000000e+00 0.000000000000000000e+00 0.000000000000000000e+00 0.000000000000000000e+00 0.000000000000000000e+00 0.000000000000000000e+00 0.000000000000000000e+00 0.000000000000000000e+00 0.000000000000000000e+00 0.000000000000000000e+00 0.000000000000000000e+00 0.000000000000000000e+00 0.000000000000000000e+00 0.000000000000000000e+00 0.000000000000000000e+00 0.000000000000000000e+00 0.000000000000000000e+00 0.000000000000000000e+00 0.000000000000000000e+00 0.000000000000000000e+00 0.000000000000000000e+00 0.000000000000000000e+00 0.000000000000000000e+00 0.000000000000000000e+00 0.000000000000000000e+00 0.000000000000000000e+00 0.000000000000000000e+00 0.000000000000000000e+00 0.000000000000000000e+00 0.000000000000000000e+00 0.000000000000000000e+00 0.000000000000000000e+00 0.000000000000000000e+00 0.000000000000000000e+00 0.000000000000000000e+00 0.000000000000000000e+00 0.000000000000000000e+00 0.000000000000000000e+00 0.000000000000000000e+00 0.000000000000000000e+00 0.000000000000000000e+00 0.000000000000000000e+00 0.000000000000000000e+00 0.000000000000000000e+00 0.000000000000000000e+00 0.000000000000000000e+00 0.000000000000000000e+00 0.000000000000000000e+00 0.000000000000000000e+00 0.000000000000000000e+00 0.000000000000000000e+00 0.000000000000000000e+00 0.000000000000000000e+00 0.000000000000000000e+00 0.000000000000000000e+00 0.000000000000000000e+00 0.000000000000000000e+00 0.000000000000000000e+00 0.000000000000000000e+00 0.000000000000000000e+00 0.000000000000000000e+00 0.000000000000000000e+00 0.000000000000000000e+00 0.000000000000000000e+00 0.000000000000000000e+00 0.000000000000000000e+00 0.000000000000000000e+00 0.000000000000000000e+00 0.000000000000000000e+00 0.000000000000000000e+00 0.000000000000000000e+00 0.000000000000000000e+00 0.000000000000000000e+00 0.000000000000000000e+00 0.000000000000000000e+00 0.000000000000000000e+00 0.000000000000000000e+00 0.000000000000000000e+00 0.000000000000000000e+00 0.000000000000000000e+00 0.000000000000000000e+00 0.000000000000000000e+00 0.000000000000000000e+00 0.000000000000000000e+00 0.000000000000000000e+00 0.000000000000000000e+00 0.000000000000000000e+00 0.000000000000000000e+00 0.000000000000000000e+00 0.000000000000000000e+00 0.000000000000000000e+00 0.000000000000000000e+00 0.000000000000000000e+00 0.000000000000000000e+00 0.000000000000000000e+00 0.000000000000000000e+00 0.000000000000000000e+00 0.000000000000000000e+00 0.000000000000000000e+00 0.000000000000000000e+00 0.000000000000000000e+00 0.000000000000000000e+00 0.000000000000000000e+00 0.000000000000000000e+00 0.000000000000000000e+00 0.000000000000000000e+00 0.000000000000000000e+00 0.000000000000000000e+00 0.000000000000000000e+00 0.000000000000000000e+00 0.000000000000000000e+00 0.000000000000000000e+00 0.000000000000000000e+00 0.000000000000000000e+00 0.000000000000000000e+00 0.000000000000000000e+00 0.000000000000000000e+00 0.000000000000000000e+00 0.000000000000000000e+00 0.000000000000000000e+00 0.000000000000000000e+00 0.000000000000000000e+00 0.000000000000000000e+00 0.000000000000000000e+00 0.000000000000000000e+00 0.000000000000000000e+00 0.000000000000000000e+00 0.000000000000000000e+00 0.000000000000000000e+00 0.000000000000000000e+00 0.000000000000000000e+00 0.000000000000000000e+00 0.000000000000000000e+00 0.000000000000000000e+00 0.000000000000000000e+00 0.000000000000000000e+00 0.000000000000000000e+00 0.000000000000000000e+00 0.000000000000000000e+00 0.000000000000000000e+00 0.000000000000000000e+00 0.000000000000000000e+00 0.000000000000000000e+00 0.000000000000000000e+00 0.000000000000000000e+00 0.000000000000000000e+00 0.000000000000000000e+00 0.000000000000000000e+00 0.000000000000000000e+00 0.000000000000000000e+00 0.000000000000000000e+00 0.000000000000000000e+00 0.000000000000000000e+00 0.000000000000000000e+00 0.000000000000000000e+00 0.000000000000000000e+00 0.000000000000000000e+00 0.000000000000000000e+00 0.000000000000000000e+00 0.000000000000000000e+00 0.000000000000000000e+00 0.000000000000000000e+00 0.000000000000000000e+00 0.000000000000000000e+00 0.000000000000000000e+00 0.000000000000000000e+00 0.000000000000000000e+00 0.000000000000000000e+00 0.000000000000000000e+00 0.000000000000000000e+00 0.000000000000000000e+00 0.000000000000000000e+00 0.000000000000000000e+00 0.000000000000000000e+00 0.000000000000000000e+00 0.000000000000000000e+00 0.000000000000000000e+00 0.000000000000000000e+00 0.000000000000000000e+00 0.000000000000000000e+00 0.000000000000000000e+00 0.000000000000000000e+00 0.000000000000000000e+00 0.000000000000000000e+00 0.000000000000000000e+00 0.000000000000000000e+00 0.000000000000000000e+00 0.000000000000000000e+00 0.000000000000000000e+00 0.000000000000000000e+00 0.000000000000000000e+00 0.000000000000000000e+00 0.000000000000000000e+00 0.000000000000000000e+00 0.000000000000000000e+00 0.000000000000000000e+00 0.000000000000000000e+00 0.000000000000000000e+00 0.000000000000000000e+00 0.000000000000000000e+00 0.000000000000000000e+00 0.000000000000000000e+00 0.000000000000000000e+00 0.000000000000000000e+00 0.000000000000000000e+00 0.000000000000000000e+00 0.000000000000000000e+00 0.000000000000000000e+00 0.000000000000000000e+00 0.000000000000000000e+00 0.000000000000000000e+00 0.000000000000000000e+00 0.000000000000000000e+00 0.000000000000000000e+00 0.000000000000000000e+00 0.000000000000000000e+00 0.000000000000000000e+00 0.000000000000000000e+00 0.000000000000000000e+00 0.000000000000000000e+00 0.000000000000000000e+00 0.000000000000000000e+00 0.000000000000000000e+00 0.000000000000000000e+00 0.000000000000000000e+00 0.000000000000000000e+00 0.000000000000000000e+00 0.000000000000000000e+00 0.000000000000000000e+00 0.000000000000000000e+00 0.000000000000000000e+00 0.000000000000000000e+00 0.000000000000000000e+00 0.000000000000000000e+00 0.000000000000000000e+00 0.000000000000000000e+00 0.000000000000000000e+00 0.000000000000000000e+00 0.000000000000000000e+00 0.000000000000000000e+00 0.000000000000000000e+00 0.000000000000000000e+00 0.000000000000000000e+00 0.000000000000000000e+00 0.000000000000000000e+00 0.000000000000000000e+00 0.000000000000000000e+00 0.000000000000000000e+00 0.000000000000000000e+00 0.000000000000000000e+00 0.000000000000000000e+00 0.000000000000000000e+00 0.000000000000000000e+00 0.000000000000000000e+00 0.000000000000000000e+00 0.000000000000000000e+00 0.000000000000000000e+00 0.000000000000000000e+00 0.000000000000000000e+00 0.000000000000000000e+00 0.000000000000000000e+00 0.000000000000000000e+00 0.000000000000000000e+00 0.000000000000000000e+00 0.000000000000000000e+00 0.000000000000000000e+00 0.000000000000000000e+00 0.000000000000000000e+00 0.000000000000000000e+00 0.000000000000000000e+00 0.000000000000000000e+00 0.000000000000000000e+00 0.000000000000000000e+00 0.000000000000000000e+00 0.000000000000000000e+00 0.000000000000000000e+00 0.000000000000000000e+00 0.000000000000000000e+00 0.000000000000000000e+00 0.000000000000000000e+00 0.000000000000000000e+00 0.000000000000000000e+00 0.000000000000000000e+00 0.000000000000000000e+00 0.000000000000000000e+00 0.000000000000000000e+00 0.000000000000000000e+00 0.000000000000000000e+00 0.000000000000000000e+00 0.000000000000000000e+00 0.000000000000000000e+00 0.000000000000000000e+00 0.000000000000000000e+00 0.000000000000000000e+00 0.000000000000000000e+00 0.000000000000000000e+00 0.000000000000000000e+00 0.000000000000000000e+00 0.000000000000000000e+00 0.000000000000000000e+00 0.000000000000000000e+00 0.000000000000000000e+00 0.000000000000000000e+00 0.000000000000000000e+00 0.000000000000000000e+00 0.000000000000000000e+00 0.000000000000000000e+00 0.000000000000000000e+00 0.000000000000000000e+00 0.000000000000000000e+00 0.000000000000000000e+00 0.000000000000000000e+00 0.000000000000000000e+00 0.000000000000000000e+00 0.000000000000000000e+00 0.000000000000000000e+00 0.000000000000000000e+00 0.000000000000000000e+00 0.000000000000000000e+00 0.000000000000000000e+00 0.000000000000000000e+00 0.000000000000000000e+00 0.000000000000000000e+00 0.000000000000000000e+00 0.000000000000000000e+00 0.000000000000000000e+00 0.000000000000000000e+00 0.000000000000000000e+00 0.000000000000000000e+00 0.000000000000000000e+00 0.000000000000000000e+00 0.000000000000000000e+00 0.000000000000000000e+00 0.000000000000000000e+00 0.000000000000000000e+00 0.000000000000000000e+00 0.000000000000000000e+00 0.000000000000000000e+00 0.000000000000000000e+00 0.000000000000000000e+00 0.000000000000000000e+00 0.000000000000000000e+00 0.000000000000000000e+00 0.000000000000000000e+00 0.000000000000000000e+00 0.000000000000000000e+00 0.000000000000000000e+00 0.000000000000000000e+00 0.000000000000000000e+00 0.000000000000000000e+00 0.000000000000000000e+00 0.000000000000000000e+00 0.000000000000000000e+00 0.000000000000000000e+00 0.000000000000000000e+00 0.000000000000000000e+00 0.000000000000000000e+00 0.000000000000000000e+00 0.000000000000000000e+00 0.000000000000000000e+00 0.000000000000000000e+00 0.000000000000000000e+00 0.000000000000000000e+00 0.000000000000000000e+00 0.000000000000000000e+00 0.000000000000000000e+00 0.000000000000000000e+00 0.000000000000000000e+00 0.000000000000000000e+00 0.000000000000000000e+00 0.000000000000000000e+00 0.000000000000000000e+00 0.000000000000000000e+00 0.000000000000000000e+00 0.000000000000000000e+00 0.000000000000000000e+00 0.000000000000000000e+00 0.000000000000000000e+00 0.000000000000000000e+00 0.000000000000000000e+00 0.000000000000000000e+00 0.000000000000000000e+00 0.000000000000000000e+00 0.000000000000000000e+00 0.000000000000000000e+00 0.000000000000000000e+00 0.000000000000000000e+00 0.000000000000000000e+00 0.000000000000000000e+00 0.000000000000000000e+00 0.000000000000000000e+00 0.000000000000000000e+00 0.000000000000000000e+00 0.000000000000000000e+00 0.000000000000000000e+00 0.000000000000000000e+00 0.000000000000000000e+00 0.000000000000000000e+00 0.000000000000000000e+00 0.000000000000000000e+00 0.000000000000000000e+00 0.000000000000000000e+00 0.000000000000000000e+00 0.000000000000000000e+00 0.000000000000000000e+00 0.000000000000000000e+00 0.000000000000000000e+00 0.000000000000000000e+00 0.000000000000000000e+00 0.000000000000000000e+00 0.000000000000000000e+00 0.000000000000000000e+00 0.000000000000000000e+00 0.000000000000000000e+00 0.000000000000000000e+00 0.000000000000000000e+00 0.000000000000000000e+00 0.000000000000000000e+00 0.000000000000000000e+00 0.000000000000000000e+00 0.000000000000000000e+00 0.000000000000000000e+00 0.000000000000000000e+00 0.000000000000000000e+00 0.000000000000000000e+00 0.000000000000000000e+00 0.000000000000000000e+00 0.000000000000000000e+00 0.000000000000000000e+00 0.000000000000000000e+00 0.000000000000000000e+00 0.000000000000000000e+00 0.000000000000000000e+00 0.000000000000000000e+00 0.000000000000000000e+00 0.000000000000000000e+00 0.000000000000000000e+00 0.000000000000000000e+00 0.000000000000000000e+00 0.000000000000000000e+00 0.000000000000000000e+00 0.000000000000000000e+00 0.000000000000000000e+00 0.000000000000000000e+00 0.000000000000000000e+00 0.000000000000000000e+00 0.000000000000000000e+00 0.000000000000000000e+00 0.000000000000000000e+00 0.000000000000000000e+00 0.000000000000000000e+00 0.000000000000000000e+00 0.000000000000000000e+00 0.000000000000000000e+00 0.000000000000000000e+00 0.000000000000000000e+00 0.000000000000000000e+00 0.000000000000000000e+00 0.000000000000000000e+00 0.000000000000000000e+00 0.000000000000000000e+00 0.000000000000000000e+00 0.000000000000000000e+00 0.000000000000000000e+00 0.000000000000000000e+00 0.000000000000000000e+00 0.000000000000000000e+00 0.000000000000000000e+00 0.000000000000000000e+00 0.000000000000000000e+00 0.000000000000000000e+00 0.000000000000000000e+00 0.000000000000000000e+00 0.000000000000000000e+00 0.000000000000000000e+00 0.000000000000000000e+00 0.000000000000000000e+00 0.000000000000000000e+00 0.000000000000000000e+00 0.000000000000000000e+00 0.000000000000000000e+00 0.000000000000000000e+00 0.000000000000000000e+00 0.000000000000000000e+00 0.000000000000000000e+00 0.000000000000000000e+00 0.000000000000000000e+00 0.000000000000000000e+00 0.000000000000000000e+00 0.000000000000000000e+00 0.000000000000000000e+00 0.000000000000000000e+00 0.000000000000000000e+00 0.000000000000000000e+00 0.000000000000000000e+00 0.000000000000000000e+00 0.000000000000000000e+00 0.000000000000000000e+00 0.000000000000000000e+00 0.000000000000000000e+00 0.000000000000000000e+00 0.000000000000000000e+00 0.000000000000000000e+00 0.000000000000000000e+00 0.000000000000000000e+00 0.000000000000000000e+00 0.000000000000000000e+00 0.000000000000000000e+00 0.000000000000000000e+00 0.000000000000000000e+00 0.000000000000000000e+00 0.000000000000000000e+00 0.000000000000000000e+00 0.000000000000000000e+00 0.000000000000000000e+00 0.000000000000000000e+00 0.000000000000000000e+00 0.000000000000000000e+00 0.000000000000000000e+00 0.000000000000000000e+00 0.000000000000000000e+00 0.000000000000000000e+00 0.000000000000000000e+00 0.000000000000000000e+00 0.000000000000000000e+00 0.000000000000000000e+00 0.000000000000000000e+00 0.000000000000000000e+00 0.000000000000000000e+00 0.000000000000000000e+00 0.000000000000000000e+00 0.000000000000000000e+00 0.000000000000000000e+00 0.000000000000000000e+00 0.000000000000000000e+00 0.000000000000000000e+00 0.000000000000000000e+00 0.000000000000000000e+00 0.000000000000000000e+00 0.000000000000000000e+00 0.000000000000000000e+00 0.000000000000000000e+00 0.000000000000000000e+00 0.000000000000000000e+00 0.000000000000000000e+00 0.000000000000000000e+00 0.000000000000000000e+00 0.000000000000000000e+00 0.000000000000000000e+00 0.000000000000000000e+00 0.000000000000000000e+00 0.000000000000000000e+00 0.000000000000000000e+00 0.000000000000000000e+00 0.000000000000000000e+00 0.000000000000000000e+00 0.000000000000000000e+00 0.000000000000000000e+00 0.000000000000000000e+00 0.000000000000000000e+00 0.000000000000000000e+00 0.000000000000000000e+00 0.000000000000000000e+00 0.000000000000000000e+00 0.000000000000000000e+00 0.000000000000000000e+00 0.000000000000000000e+00 0.000000000000000000e+00 0.000000000000000000e+00 0.000000000000000000e+00 0.000000000000000000e+00 0.000000000000000000e+00 0.000000000000000000e+00 0.000000000000000000e+00 0.000000000000000000e+00 0.000000000000000000e+00 0.000000000000000000e+00 0.000000000000000000e+00 0.000000000000000000e+00 0.000000000000000000e+00 0.000000000000000000e+00 0.000000000000000000e+00 0.000000000000000000e+00 0.000000000000000000e+00 0.000000000000000000e+00 0.000000000000000000e+00 0.000000000000000000e+00 0.000000000000000000e+00 0.000000000000000000e+00 0.000000000000000000e+00 0.000000000000000000e+00 0.000000000000000000e+00 0.000000000000000000e+00 0.000000000000000000e+00 0.000000000000000000e+00 0.000000000000000000e+00 0.000000000000000000e+00 0.000000000000000000e+00 0.000000000000000000e+00 0.000000000000000000e+00 0.000000000000000000e+00 0.000000000000000000e+00 0.000000000000000000e+00 0.000000000000000000e+00 0.000000000000000000e+00 0.000000000000000000e+00 0.000000000000000000e+00 0.000000000000000000e+00 0.000000000000000000e+00 0.000000000000000000e+00 0.000000000000000000e+00 0.000000000000000000e+00 0.000000000000000000e+00 0.000000000000000000e+00 0.000000000000000000e+00 0.000000000000000000e+00 0.000000000000000000e+00 0.000000000000000000e+00 0.000000000000000000e+00 0.000000000000000000e+00 0.000000000000000000e+00 0.000000000000000000e+00 0.000000000000000000e+00 0.000000000000000000e+00 0.000000000000000000e+00 0.000000000000000000e+00 0.000000000000000000e+00 0.000000000000000000e+00 0.000000000000000000e+00 0.000000000000000000e+00 0.000000000000000000e+00 0.000000000000000000e+00 0.000000000000000000e+00 0.000000000000000000e+00 0.000000000000000000e+00 0.000000000000000000e+00 0.000000000000000000e+00 0.000000000000000000e+00 0.000000000000000000e+00 0.000000000000000000e+00 0.000000000000000000e+00 0.000000000000000000e+00 0.000000000000000000e+00 0.000000000000000000e+00 0.000000000000000000e+00 0.000000000000000000e+00 0.000000000000000000e+00 0.000000000000000000e+00 0.000000000000000000e+00 0.000000000000000000e+00 0.000000000000000000e+00 0.000000000000000000e+00 0.000000000000000000e+00 0.000000000000000000e+00 0.000000000000000000e+00 0.000000000000000000e+00 0.000000000000000000e+00 0.000000000000000000e+00 0.000000000000000000e+00 0.000000000000000000e+00 0.000000000000000000e+00 0.000000000000000000e+00 0.000000000000000000e+00 0.000000000000000000e+00 0.000000000000000000e+00 0.000000000000000000e+00 0.000000000000000000e+00 0.000000000000000000e+00 0.000000000000000000e+00 0.000000000000000000e+00 0.000000000000000000e+00 0.000000000000000000e+00 0.000000000000000000e+00 0.000000000000000000e+00 0.000000000000000000e+00 0.000000000000000000e+00 0.000000000000000000e+00 0.000000000000000000e+00 0.000000000000000000e+00 0.000000000000000000e+00 0.000000000000000000e+00 0.000000000000000000e+00 0.000000000000000000e+00 0.000000000000000000e+00 0.000000000000000000e+00 0.000000000000000000e+00 0.000000000000000000e+00 0.000000000000000000e+00 0.000000000000000000e+00 0.000000000000000000e+00 0.000000000000000000e+00 0.000000000000000000e+00 0.000000000000000000e+00 0.000000000000000000e+00 0.000000000000000000e+00 0.000000000000000000e+00 0.000000000000000000e+00 0.000000000000000000e+00 0.000000000000000000e+00 0.000000000000000000e+00 0.000000000000000000e+00 0.000000000000000000e+00 0.000000000000000000e+00 0.000000000000000000e+00 0.000000000000000000e+00 0.000000000000000000e+00 0.000000000000000000e+00 0.000000000000000000e+00 0.000000000000000000e+00 0.000000000000000000e+00 0.000000000000000000e+00 0.000000000000000000e+00 0.000000000000000000e+00 0.000000000000000000e+00 0.000000000000000000e+00 0.000000000000000000e+00 0.000000000000000000e+00 0.000000000000000000e+00 0.000000000000000000e+00 0.000000000000000000e+00 0.000000000000000000e+00 0.000000000000000000e+00 0.000000000000000000e+00 0.000000000000000000e+00 0.000000000000000000e+00 0.000000000000000000e+00 0.000000000000000000e+00 0.000000000000000000e+00 0.000000000000000000e+00 0.000000000000000000e+00 0.000000000000000000e+00 0.000000000000000000e+00 0.000000000000000000e+00 0.000000000000000000e+00 0.000000000000000000e+00 0.000000000000000000e+00 0.000000000000000000e+00 0.000000000000000000e+00 0.000000000000000000e+00 0.000000000000000000e+00 0.000000000000000000e+00 0.000000000000000000e+00 0.000000000000000000e+00 0.000000000000000000e+00 0.000000000000000000e+00 0.000000000000000000e+00 0.000000000000000000e+00 0.000000000000000000e+00 0.000000000000000000e+00 0.000000000000000000e+00 0.000000000000000000e+00 0.000000000000000000e+00 0.000000000000000000e+00 0.000000000000000000e+00 0.000000000000000000e+00 0.000000000000000000e+00 0.000000000000000000e+00 0.000000000000000000e+00 0.000000000000000000e+00 0.000000000000000000e+00 0.000000000000000000e+00 0.000000000000000000e+00 0.000000000000000000e+00 0.000000000000000000e+00 0.000000000000000000e+00 0.000000000000000000e+00 0.000000000000000000e+00 0.000000000000000000e+00 0.000000000000000000e+00 0.000000000000000000e+00 0.000000000000000000e+00 0.000000000000000000e+00 0.000000000000000000e+00 0.000000000000000000e+00 0.000000000000000000e+00 0.000000000000000000e+00 0.000000000000000000e+00 0.000000000000000000e+00 0.000000000000000000e+00 0.000000000000000000e+00 0.000000000000000000e+00 0.000000000000000000e+00 0.000000000000000000e+00 0.000000000000000000e+00 0.000000000000000000e+00 0.000000000000000000e+00 0.000000000000000000e+00 0.000000000000000000e+00 0.000000000000000000e+00 0.000000000000000000e+00 0.000000000000000000e+00 0.000000000000000000e+00 0.000000000000000000e+00 0.000000000000000000e+00 0.000000000000000000e+00 0.000000000000000000e+00 0.000000000000000000e+00 0.000000000000000000e+00 0.000000000000000000e+00 0.000000000000000000e+00 0.000000000000000000e+00 0.000000000000000000e+00 0.000000000000000000e+00 0.000000000000000000e+00 0.000000000000000000e+00 0.000000000000000000e+00 0.000000000000000000e+00 0.000000000000000000e+00 0.000000000000000000e+00 0.000000000000000000e+00 0.000000000000000000e+00 0.000000000000000000e+00 0.000000000000000000e+00 0.000000000000000000e+00 0.000000000000000000e+00 0.000000000000000000e+00 0.000000000000000000e+00 0.000000000000000000e+00 0.000000000000000000e+00 0.000000000000000000e+00 0.000000000000000000e+00 0.000000000000000000e+00 0.000000000000000000e+00 0.000000000000000000e+00 0.000000000000000000e+00 0.000000000000000000e+00 0.000000000000000000e+00 0.000000000000000000e+00 0.000000000000000000e+00 0.000000000000000000e+00 0.000000000000000000e+00 0.000000000000000000e+00 0.000000000000000000e+00 0.000000000000000000e+00 0.000000000000000000e+00 0.000000000000000000e+00 0.000000000000000000e+00 0.000000000000000000e+00 0.000000000000000000e+00 0.000000000000000000e+00 0.000000000000000000e+00 0.000000000000000000e+00 0.000000000000000000e+00 0.000000000000000000e+00 0.000000000000000000e+00 0.000000000000000000e+00 0.000000000000000000e+00 0.000000000000000000e+00 0.000000000000000000e+00 0.000000000000000000e+00 0.000000000000000000e+00 0.000000000000000000e+00 0.000000000000000000e+00 0.000000000000000000e+00 0.000000000000000000e+00 0.000000000000000000e+00 0.000000000000000000e+00 0.000000000000000000e+00 0.000000000000000000e+00 0.000000000000000000e+00 0.000000000000000000e+00 0.000000000000000000e+00 0.000000000000000000e+00 0.000000000000000000e+00 0.000000000000000000e+00 0.000000000000000000e+00 0.000000000000000000e+00 0.000000000000000000e+00 0.000000000000000000e+00 0.000000000000000000e+00 0.000000000000000000e+00 0.000000000000000000e+00 0.000000000000000000e+00 0.000000000000000000e+00 0.000000000000000000e+00 0.000000000000000000e+00 0.000000000000000000e+00 0.000000000000000000e+00 0.000000000000000000e+00 0.000000000000000000e+00 0.000000000000000000e+00 0.000000000000000000e+00 0.000000000000000000e+00 0.000000000000000000e+00 0.000000000000000000e+00 0.000000000000000000e+00 0.000000000000000000e+00 0.000000000000000000e+00 0.000000000000000000e+00 0.000000000000000000e+00 0.000000000000000000e+00 0.000000000000000000e+00 0.000000000000000000e+00 0.000000000000000000e+00 0.000000000000000000e+00 0.000000000000000000e+00 0.000000000000000000e+00 0.000000000000000000e+00 0.000000000000000000e+00 0.000000000000000000e+00 0.000000000000000000e+00 0.000000000000000000e+00 0.000000000000000000e+00 0.000000000000000000e+00 0.000000000000000000e+00 0.000000000000000000e+00 0.000000000000000000e+00 0.000000000000000000e+00 0.000000000000000000e+00 0.000000000000000000e+00 0.000000000000000000e+00 0.000000000000000000e+00 0.000000000000000000e+00 0.000000000000000000e+00 0.000000000000000000e+00 0.000000000000000000e+00 0.000000000000000000e+00 0.000000000000000000e+00 0.000000000000000000e+00 0.000000000000000000e+00 0.000000000000000000e+00 0.000000000000000000e+00 0.000000000000000000e+00 0.000000000000000000e+00 0.000000000000000000e+00 0.000000000000000000e+00 0.000000000000000000e+00 0.000000000000000000e+00 0.000000000000000000e+00 0.000000000000000000e+00 0.000000000000000000e+00 0.000000000000000000e+00 0.000000000000000000e+00 0.000000000000000000e+00 0.000000000000000000e+00 0.000000000000000000e+00 0.000000000000000000e+00 0.000000000000000000e+00 0.000000000000000000e+00 0.000000000000000000e+00 0.000000000000000000e+00 0.000000000000000000e+00 0.000000000000000000e+00 0.000000000000000000e+00 0.000000000000000000e+00 0.000000000000000000e+00 0.000000000000000000e+00 0.000000000000000000e+00 0.000000000000000000e+00 0.000000000000000000e+00 0.000000000000000000e+00 0.000000000000000000e+00 0.000000000000000000e+00 0.000000000000000000e+00 0.000000000000000000e+00 0.000000000000000000e+00 0.000000000000000000e+00 0.000000000000000000e+00 0.000000000000000000e+00 0.000000000000000000e+00 0.000000000000000000e+00 0.000000000000000000e+00 0.000000000000000000e+00 0.000000000000000000e+00 0.000000000000000000e+00 0.000000000000000000e+00 0.000000000000000000e+00 0.000000000000000000e+00 0.000000000000000000e+00 0.000000000000000000e+00 0.000000000000000000e+00 0.000000000000000000e+00 0.000000000000000000e+00 0.000000000000000000e+00 0.000000000000000000e+00 0.000000000000000000e+00 0.000000000000000000e+00 0.000000000000000000e+00 0.000000000000000000e+00 0.000000000000000000e+00 0.000000000000000000e+00 0.000000000000000000e+00 0.000000000000000000e+00 0.000000000000000000e+00 0.000000000000000000e+00 0.000000000000000000e+00 0.000000000000000000e+00 0.000000000000000000e+00 0.000000000000000000e+00 0.000000000000000000e+00 0.000000000000000000e+00 0.000000000000000000e+00 0.000000000000000000e+00 0.000000000000000000e+00 0.000000000000000000e+00 0.000000000000000000e+00 0.000000000000000000e+00 0.000000000000000000e+00 0.000000000000000000e+00 0.000000000000000000e+00 0.000000000000000000e+00 0.000000000000000000e+00 0.000000000000000000e+00 0.000000000000000000e+00 0.000000000000000000e+00 0.000000000000000000e+00 0.000000000000000000e+00 0.000000000000000000e+00 0.000000000000000000e+00 0.000000000000000000e+00 0.000000000000000000e+00 0.000000000000000000e+00 0.000000000000000000e+00 0.000000000000000000e+00 0.000000000000000000e+00 0.000000000000000000e+00 0.000000000000000000e+00 0.000000000000000000e+00 0.000000000000000000e+00 0.000000000000000000e+00 0.000000000000000000e+00 0.000000000000000000e+00 0.000000000000000000e+00 0.000000000000000000e+00 0.000000000000000000e+00 0.000000000000000000e+00 0.000000000000000000e+00 0.000000000000000000e+00 0.000000000000000000e+00 0.000000000000000000e+00 0.000000000000000000e+00 0.000000000000000000e+00 0.000000000000000000e+00 0.000000000000000000e+00 0.000000000000000000e+00 0.000000000000000000e+00 0.000000000000000000e+00 0.000000000000000000e+00 0.000000000000000000e+00 0.000000000000000000e+00 0.000000000000000000e+00 0.000000000000000000e+00 0.000000000000000000e+00 0.000000000000000000e+00 0.000000000000000000e+00 0.000000000000000000e+00 0.000000000000000000e+00 0.000000000000000000e+00 0.000000000000000000e+00 0.000000000000000000e+00 0.000000000000000000e+00 0.000000000000000000e+00 0.000000000000000000e+00 0.000000000000000000e+00 0.000000000000000000e+00 0.000000000000000000e+00 0.000000000000000000e+00 0.000000000000000000e+00 0.000000000000000000e+00 0.000000000000000000e+00 0.000000000000000000e+00 0.000000000000000000e+00 0.000000000000000000e+00 0.000000000000000000e+00 0.000000000000000000e+00 0.000000000000000000e+00 0.000000000000000000e+00 0.000000000000000000e+00 0.000000000000000000e+00 0.000000000000000000e+00 0.000000000000000000e+00 0.000000000000000000e+00 0.000000000000000000e+00 0.000000000000000000e+00 0.000000000000000000e+00 0.000000000000000000e+00 0.000000000000000000e+00 0.000000000000000000e+00 0.000000000000000000e+00 0.000000000000000000e+00 0.000000000000000000e+00 0.000000000000000000e+00 0.000000000000000000e+00 0.000000000000000000e+00 0.000000000000000000e+00 0.000000000000000000e+00 0.000000000000000000e+00 0.000000000000000000e+00 0.000000000000000000e+00 0.000000000000000000e+00 0.000000000000000000e+00 0.000000000000000000e+00 0.000000000000000000e+00 0.000000000000000000e+00 0.000000000000000000e+00 0.000000000000000000e+00 0.000000000000000000e+00 0.000000000000000000e+00 0.000000000000000000e+00 0.000000000000000000e+00 0.000000000000000000e+00 0.000000000000000000e+00 0.000000000000000000e+00 0.000000000000000000e+00 0.000000000000000000e+00 0.000000000000000000e+00 0.000000000000000000e+00 0.000000000000000000e+00 0.000000000000000000e+00 0.000000000000000000e+00 0.000000000000000000e+00 0.000000000000000000e+00 0.000000000000000000e+00 0.000000000000000000e+00 0.000000000000000000e+00 0.000000000000000000e+00 0.000000000000000000e+00 0.000000000000000000e+00 0.000000000000000000e+00 0.000000000000000000e+00 0.000000000000000000e+00 0.000000000000000000e+00 0.000000000000000000e+00 0.000000000000000000e+00 0.000000000000000000e+00 0.000000000000000000e+00 0.000000000000000000e+00 0.000000000000000000e+00 0.000000000000000000e+00 0.000000000000000000e+00 0.000000000000000000e+00 0.000000000000000000e+00 0.000000000000000000e+00 0.000000000000000000e+00 0.000000000000000000e+00 0.000000000000000000e+00 0.000000000000000000e+00 0.000000000000000000e+00 0.000000000000000000e+00 0.000000000000000000e+00 0.000000000000000000e+00 0.000000000000000000e+00 0.000000000000000000e+00 0.000000000000000000e+00 0.000000000000000000e+00 0.000000000000000000e+00 0.000000000000000000e+00 0.000000000000000000e+00 0.000000000000000000e+00 0.000000000000000000e+00 0.000000000000000000e+00 0.000000000000000000e+00 0.000000000000000000e+00 0.000000000000000000e+00 0.000000000000000000e+00 0.000000000000000000e+00 0.000000000000000000e+00 0.000000000000000000e+00 0.000000000000000000e+00 0.000000000000000000e+00 0.000000000000000000e+00 0.000000000000000000e+00 0.000000000000000000e+00 0.000000000000000000e+00 0.000000000000000000e+00 0.000000000000000000e+00 0.000000000000000000e+00 0.000000000000000000e+00 0.000000000000000000e+00 0.000000000000000000e+00 0.000000000000000000e+00 0.000000000000000000e+00 0.000000000000000000e+00 0.000000000000000000e+00 0.000000000000000000e+00 0.000000000000000000e+00 0.000000000000000000e+00 0.000000000000000000e+00 0.000000000000000000e+00 0.000000000000000000e+00 0.000000000000000000e+00 0.000000000000000000e+00 0.000000000000000000e+00 0.000000000000000000e+00 0.000000000000000000e+00 0.000000000000000000e+00 0.000000000000000000e+00 0.000000000000000000e+00 0.000000000000000000e+00 0.000000000000000000e+00 0.000000000000000000e+00 0.000000000000000000e+00 0.000000000000000000e+00 0.000000000000000000e+00 0.000000000000000000e+00 0.000000000000000000e+00 0.000000000000000000e+00 0.000000000000000000e+00 0.000000000000000000e+00 0.000000000000000000e+00 0.000000000000000000e+00 0.000000000000000000e+00 0.000000000000000000e+00 0.000000000000000000e+00 0.000000000000000000e+00 0.000000000000000000e+00 0.000000000000000000e+00 0.000000000000000000e+00 0.000000000000000000e+00 0.000000000000000000e+00 0.000000000000000000e+00 0.000000000000000000e+00 0.000000000000000000e+00 0.000000000000000000e+00 0.000000000000000000e+00 0.000000000000000000e+00 0.000000000000000000e+00 0.000000000000000000e+00 0.000000000000000000e+00 0.000000000000000000e+00 0.000000000000000000e+00 0.000000000000000000e+00 0.000000000000000000e+00 0.000000000000000000e+00 0.000000000000000000e+00 0.000000000000000000e+00 0.000000000000000000e+00 0.000000000000000000e+00 0.000000000000000000e+00 0.000000000000000000e+00 0.000000000000000000e+00 0.000000000000000000e+00 0.000000000000000000e+00 0.000000000000000000e+00 0.000000000000000000e+00 0.000000000000000000e+00 0.000000000000000000e+00 0.000000000000000000e+00 0.000000000000000000e+00 0.000000000000000000e+00 0.000000000000000000e+00 0.000000000000000000e+00 0.000000000000000000e+00 0.000000000000000000e+00 0.000000000000000000e+00 0.000000000000000000e+00 0.000000000000000000e+00 0.000000000000000000e+00 0.000000000000000000e+00 0.000000000000000000e+00 0.000000000000000000e+00 0.000000000000000000e+00 0.000000000000000000e+00 0.000000000000000000e+00 0.000000000000000000e+00 0.000000000000000000e+00 0.000000000000000000e+00 0.000000000000000000e+00 0.000000000000000000e+00 0.000000000000000000e+00 0.000000000000000000e+00 0.000000000000000000e+00 0.000000000000000000e+00 0.000000000000000000e+00 0.000000000000000000e+00 0.000000000000000000e+00 0.000000000000000000e+00 0.000000000000000000e+00 0.000000000000000000e+00 0.000000000000000000e+00 0.000000000000000000e+00 0.000000000000000000e+00 0.000000000000000000e+00 0.000000000000000000e+00 0.000000000000000000e+00 0.000000000000000000e+00 0.000000000000000000e+00 0.000000000000000000e+00 0.000000000000000000e+00 0.000000000000000000e+00 0.000000000000000000e+00 0.000000000000000000e+00 0.000000000000000000e+00 0.000000000000000000e+00 0.000000000000000000e+00 0.000000000000000000e+00 0.000000000000000000e+00 0.000000000000000000e+00 0.000000000000000000e+00 0.000000000000000000e+00 0.000000000000000000e+00 0.000000000000000000e+00 0.000000000000000000e+00 0.000000000000000000e+00 0.000000000000000000e+00 0.000000000000000000e+00 0.000000000000000000e+00 0.000000000000000000e+00 0.000000000000000000e+00 0.000000000000000000e+00 0.000000000000000000e+00 0.000000000000000000e+00 0.000000000000000000e+00 0.000000000000000000e+00 0.000000000000000000e+00 0.000000000000000000e+00 0.000000000000000000e+00 0.000000000000000000e+00 0.000000000000000000e+00 0.000000000000000000e+00 0.000000000000000000e+00 0.000000000000000000e+00 0.000000000000000000e+00 0.000000000000000000e+00 0.000000000000000000e+00 0.000000000000000000e+00 0.000000000000000000e+00 0.000000000000000000e+00 0.000000000000000000e+00 0.000000000000000000e+00 0.000000000000000000e+00 0.000000000000000000e+00 0.000000000000000000e+00 0.000000000000000000e+00 0.000000000000000000e+00 0.000000000000000000e+00 0.000000000000000000e+00 0.000000000000000000e+00 0.000000000000000000e+00 0.000000000000000000e+00 0.000000000000000000e+00 0.000000000000000000e+00 0.000000000000000000e+00 0.000000000000000000e+00 0.000000000000000000e+00 0.000000000000000000e+00 0.000000000000000000e+00 0.000000000000000000e+00 0.000000000000000000e+00 0.000000000000000000e+00 0.000000000000000000e+00 0.000000000000000000e+00 0.000000000000000000e+00 0.000000000000000000e+00 0.000000000000000000e+00 0.000000000000000000e+00 0.000000000000000000e+00 0.000000000000000000e+00 0.000000000000000000e+00 0.000000000000000000e+00 0.000000000000000000e+00 0.000000000000000000e+00 0.000000000000000000e+00 0.000000000000000000e+00 0.000000000000000000e+00 0.000000000000000000e+00 0.000000000000000000e+00 0.000000000000000000e+00 0.000000000000000000e+00 0.000000000000000000e+00 0.000000000000000000e+00 0.000000000000000000e+00 0.000000000000000000e+00 0.000000000000000000e+00 0.000000000000000000e+00 0.000000000000000000e+00 0.000000000000000000e+00 0.000000000000000000e+00 0.000000000000000000e+00 0.000000000000000000e+00 0.000000000000000000e+00 0.000000000000000000e+00 0.000000000000000000e+00 0.000000000000000000e+00 0.000000000000000000e+00 0.000000000000000000e+00 0.000000000000000000e+00 0.000000000000000000e+00 0.000000000000000000e+00 0.000000000000000000e+00 0.000000000000000000e+00 0.000000000000000000e+00 0.000000000000000000e+00 0.000000000000000000e+00 0.000000000000000000e+00 0.000000000000000000e+00 0.000000000000000000e+00 0.000000000000000000e+00 0.000000000000000000e+00 0.000000000000000000e+00 0.000000000000000000e+00 0.000000000000000000e+00 0.000000000000000000e+00 0.000000000000000000e+00 0.000000000000000000e+00 0.000000000000000000e+00 0.000000000000000000e+00 0.000000000000000000e+00 0.000000000000000000e+00 0.000000000000000000e+00 0.000000000000000000e+00 0.000000000000000000e+00 0.000000000000000000e+00 0.000000000000000000e+00 0.000000000000000000e+00 0.000000000000000000e+00 0.000000000000000000e+00 0.000000000000000000e+00 0.000000000000000000e+00 0.000000000000000000e+00 0.000000000000000000e+00 0.000000000000000000e+00 0.000000000000000000e+00 0.000000000000000000e+00 0.000000000000000000e+00 0.000000000000000000e+00 0.000000000000000000e+00 0.000000000000000000e+00 0.000000000000000000e+00 0.000000000000000000e+00 0.000000000000000000e+00 0.000000000000000000e+00 0.000000000000000000e+00 0.000000000000000000e+00 0.000000000000000000e+00 0.000000000000000000e+00 0.000000000000000000e+00 0.000000000000000000e+00 0.000000000000000000e+00 0.000000000000000000e+00 0.000000000000000000e+00 0.000000000000000000e+00 0.000000000000000000e+00 0.000000000000000000e+00 0.000000000000000000e+00 0.000000000000000000e+00 0.000000000000000000e+00 0.000000000000000000e+00 0.000000000000000000e+00 0.000000000000000000e+00 0.000000000000000000e+00 0.000000000000000000e+00 0.000000000000000000e+00 0.000000000000000000e+00 0.000000000000000000e+00 0.000000000000000000e+00 0.000000000000000000e+00 0.000000000000000000e+00 0.000000000000000000e+00 0.000000000000000000e+00 0.000000000000000000e+00 0.000000000000000000e+00 0.000000000000000000e+00 0.000000000000000000e+00 0.000000000000000000e+00 0.000000000000000000e+00 0.000000000000000000e+00 0.000000000000000000e+00 0.000000000000000000e+00 0.000000000000000000e+00 0.000000000000000000e+00 0.000000000000000000e+00 0.000000000000000000e+00 0.000000000000000000e+00 0.000000000000000000e+00 0.000000000000000000e+00 0.000000000000000000e+00 0.000000000000000000e+00 0.000000000000000000e+00 0.000000000000000000e+00 0.000000000000000000e+00 0.000000000000000000e+00 0.000000000000000000e+00 0.000000000000000000e+00 0.000000000000000000e+00 0.000000000000000000e+00 0.000000000000000000e+00 0.000000000000000000e+00 0.000000000000000000e+00 0.000000000000000000e+00 0.000000000000000000e+00 0.000000000000000000e+00 0.000000000000000000e+00 0.000000000000000000e+00 0.000000000000000000e+00 0.000000000000000000e+00 0.000000000000000000e+00 0.000000000000000000e+00 0.000000000000000000e+00 0.000000000000000000e+00 0.000000000000000000e+00 0.000000000000000000e+00 0.000000000000000000e+00 0.000000000000000000e+00 0.000000000000000000e+00 0.000000000000000000e+00 0.000000000000000000e+00 0.000000000000000000e+00 0.000000000000000000e+00 0.000000000000000000e+00 0.000000000000000000e+00 0.000000000000000000e+00 0.000000000000000000e+00 0.000000000000000000e+00 0.000000000000000000e+00 0.000000000000000000e+00 0.000000000000000000e+00 0.000000000000000000e+00 0.000000000000000000e+00 0.000000000000000000e+00 0.000000000000000000e+00 0.000000000000000000e+00 0.000000000000000000e+00 0.000000000000000000e+00 0.000000000000000000e+00 0.000000000000000000e+00 0.000000000000000000e+00 0.000000000000000000e+00 0.000000000000000000e+00 0.000000000000000000e+00 0.000000000000000000e+00 0.000000000000000000e+00 0.000000000000000000e+00 0.000000000000000000e+00 0.000000000000000000e+00 0.000000000000000000e+00 0.000000000000000000e+00 0.000000000000000000e+00 0.000000000000000000e+00 0.000000000000000000e+00 0.000000000000000000e+00 0.000000000000000000e+00 0.000000000000000000e+00 0.000000000000000000e+00 0.000000000000000000e+00 0.000000000000000000e+00 0.000000000000000000e+00 0.000000000000000000e+00 0.000000000000000000e+00 0.000000000000000000e+00 0.000000000000000000e+00 0.000000000000000000e+00 0.000000000000000000e+00 0.000000000000000000e+00 0.000000000000000000e+00 0.000000000000000000e+00 0.000000000000000000e+00 0.000000000000000000e+00 0.000000000000000000e+00 0.000000000000000000e+00 0.000000000000000000e+00 0.000000000000000000e+00 0.000000000000000000e+00 0.000000000000000000e+00 0.000000000000000000e+00 0.000000000000000000e+00 0.000000000000000000e+00 0.000000000000000000e+00 0.000000000000000000e+00 0.000000000000000000e+00 0.000000000000000000e+00 0.000000000000000000e+00 0.000000000000000000e+00 0.000000000000000000e+00 0.000000000000000000e+00 0.000000000000000000e+00 0.000000000000000000e+00 0.000000000000000000e+00 0.000000000000000000e+00 0.000000000000000000e+00 0.000000000000000000e+00 0.000000000000000000e+00 0.000000000000000000e+00 0.000000000000000000e+00 0.000000000000000000e+00 0.000000000000000000e+00 0.000000000000000000e+00 0.000000000000000000e+00 0.000000000000000000e+00 0.000000000000000000e+00 0.000000000000000000e+00 0.000000000000000000e+00 0.000000000000000000e+00 0.000000000000000000e+00 0.000000000000000000e+00 0.000000000000000000e+00 0.000000000000000000e+00 0.000000000000000000e+00 0.000000000000000000e+00 0.000000000000000000e+00 0.000000000000000000e+00 0.000000000000000000e+00 0.000000000000000000e+00 0.000000000000000000e+00 0.000000000000000000e+00 0.000000000000000000e+00 0.000000000000000000e+00 0.000000000000000000e+00 0.000000000000000000e+00 0.000000000000000000e+00 0.000000000000000000e+00 0.000000000000000000e+00 0.000000000000000000e+00 0.000000000000000000e+00 0.000000000000000000e+00 0.000000000000000000e+00 0.000000000000000000e+00 0.000000000000000000e+00 0.000000000000000000e+00 0.000000000000000000e+00 0.000000000000000000e+00 0.000000000000000000e+00 0.000000000000000000e+00 0.000000000000000000e+00 0.000000000000000000e+00 0.000000000000000000e+00 0.000000000000000000e+00 0.000000000000000000e+00 0.000000000000000000e+00 0.000000000000000000e+00 0.000000000000000000e+00 0.000000000000000000e+00 0.000000000000000000e+00 0.000000000000000000e+00 0.000000000000000000e+00 0.000000000000000000e+00 0.000000000000000000e+00 0.000000000000000000e+00 0.000000000000000000e+00 0.000000000000000000e+00 0.000000000000000000e+00 0.000000000000000000e+00 0.000000000000000000e+00 0.000000000000000000e+00 0.000000000000000000e+00 0.000000000000000000e+00 0.000000000000000000e+00 0.000000000000000000e+00 0.000000000000000000e+00 0.000000000000000000e+00 0.000000000000000000e+00 0.000000000000000000e+00 0.000000000000000000e+00 0.000000000000000000e+00 0.000000000000000000e+00 0.000000000000000000e+00 0.000000000000000000e+00 0.000000000000000000e+00 0.000000000000000000e+00 0.000000000000000000e+00 0.000000000000000000e+00 0.000000000000000000e+00 0.000000000000000000e+00 0.000000000000000000e+00 0.000000000000000000e+00 0.000000000000000000e+00 0.000000000000000000e+00 0.000000000000000000e+00 0.000000000000000000e+00 0.000000000000000000e+00 0.000000000000000000e+00 0.000000000000000000e+00 0.000000000000000000e+00 0.000000000000000000e+00 0.000000000000000000e+00 0.000000000000000000e+00 0.000000000000000000e+00 0.000000000000000000e+00 0.000000000000000000e+00 0.000000000000000000e+00 0.000000000000000000e+00 0.000000000000000000e+00 0.000000000000000000e+00 0.000000000000000000e+00 0.000000000000000000e+00 0.000000000000000000e+00 0.000000000000000000e+00 0.000000000000000000e+00 0.000000000000000000e+00 0.000000000000000000e+00 0.000000000000000000e+00 0.000000000000000000e+00 0.000000000000000000e+00 0.000000000000000000e+00 0.000000000000000000e+00 0.000000000000000000e+00 0.000000000000000000e+00 0.000000000000000000e+00 0.000000000000000000e+00 0.000000000000000000e+00 0.000000000000000000e+00 0.000000000000000000e+00 0.000000000000000000e+00 0.000000000000000000e+00 0.000000000000000000e+00 0.000000000000000000e+00 0.000000000000000000e+00 0.000000000000000000e+00 0.000000000000000000e+00 0.000000000000000000e+00 0.000000000000000000e+00 0.000000000000000000e+00 0.000000000000000000e+00 0.000000000000000000e+00 0.000000000000000000e+00 0.000000000000000000e+00 0.000000000000000000e+00 0.000000000000000000e+00 0.000000000000000000e+00 0.000000000000000000e+00 0.000000000000000000e+00 0.000000000000000000e+00 0.000000000000000000e+00 0.000000000000000000e+00 0.000000000000000000e+00 0.000000000000000000e+00 0.000000000000000000e+00 0.000000000000000000e+00 0.000000000000000000e+00 0.000000000000000000e+00 0.000000000000000000e+00 0.000000000000000000e+00 0.000000000000000000e+00 0.000000000000000000e+00 0.000000000000000000e+00 0.000000000000000000e+00 0.000000000000000000e+00 0.000000000000000000e+00 0.000000000000000000e+00 0.000000000000000000e+00 0.000000000000000000e+00 0.000000000000000000e+00 0.000000000000000000e+00 0.000000000000000000e+00 0.000000000000000000e+00 0.000000000000000000e+00 0.000000000000000000e+00 0.000000000000000000e+00 0.000000000000000000e+00 0.000000000000000000e+00 0.000000000000000000e+00 0.000000000000000000e+00 0.000000000000000000e+00 0.000000000000000000e+00 0.000000000000000000e+00 0.000000000000000000e+00 0.000000000000000000e+00 0.000000000000000000e+00 0.000000000000000000e+00 0.000000000000000000e+00 0.000000000000000000e+00 0.000000000000000000e+00 0.000000000000000000e+00 0.000000000000000000e+00 0.000000000000000000e+00 0.000000000000000000e+00 0.000000000000000000e+00 0.000000000000000000e+00 0.000000000000000000e+00 0.000000000000000000e+00 0.000000000000000000e+00 0.000000000000000000e+00 0.000000000000000000e+00 0.000000000000000000e+00 0.000000000000000000e+00 0.000000000000000000e+00 0.000000000000000000e+00 0.000000000000000000e+00 0.000000000000000000e+00 0.000000000000000000e+00 0.000000000000000000e+00 0.000000000000000000e+00 0.000000000000000000e+00 0.000000000000000000e+00 0.000000000000000000e+00 0.000000000000000000e+00 0.000000000000000000e+00 0.000000000000000000e+00 0.000000000000000000e+00 0.000000000000000000e+00 0.000000000000000000e+00 0.000000000000000000e+00 0.000000000000000000e+00 0.000000000000000000e+00 0.000000000000000000e+00 0.000000000000000000e+00 0.000000000000000000e+00 0.000000000000000000e+00 0.000000000000000000e+00 0.000000000000000000e+00 0.000000000000000000e+00 0.000000000000000000e+00 0.000000000000000000e+00 0.000000000000000000e+00 0.000000000000000000e+00 0.000000000000000000e+00 0.000000000000000000e+00 0.000000000000000000e+00 0.000000000000000000e+00 0.000000000000000000e+00 0.000000000000000000e+00 0.000000000000000000e+00 0.000000000000000000e+00 0.000000000000000000e+00 0.000000000000000000e+00 0.000000000000000000e+00 0.000000000000000000e+00 0.000000000000000000e+00 0.000000000000000000e+00 0.000000000000000000e+00 0.000000000000000000e+00 0.000000000000000000e+00 0.000000000000000000e+00 0.000000000000000000e+00 0.000000000000000000e+00 0.000000000000000000e+00 0.000000000000000000e+00 0.000000000000000000e+00 0.000000000000000000e+00 0.000000000000000000e+00 0.000000000000000000e+00 0.000000000000000000e+00 0.000000000000000000e+00 0.000000000000000000e+00 0.000000000000000000e+00 0.000000000000000000e+00 0.000000000000000000e+00 0.000000000000000000e+00 0.000000000000000000e+00 0.000000000000000000e+00 0.000000000000000000e+00 0.000000000000000000e+00 0.000000000000000000e+00 0.000000000000000000e+00 0.000000000000000000e+00 0.000000000000000000e+00 0.000000000000000000e+00 0.000000000000000000e+00 0.000000000000000000e+00 0.000000000000000000e+00 0.000000000000000000e+00 0.000000000000000000e+00 0.000000000000000000e+00 0.000000000000000000e+00 0.000000000000000000e+00 0.000000000000000000e+00 0.000000000000000000e+00 0.000000000000000000e+00 0.000000000000000000e+00 0.000000000000000000e+00 0.000000000000000000e+00 0.000000000000000000e+00 0.000000000000000000e+00 0.000000000000000000e+00 0.000000000000000000e+00 0.000000000000000000e+00 0.000000000000000000e+00 0.000000000000000000e+00 0.000000000000000000e+00 0.000000000000000000e+00 0.000000000000000000e+00 0.000000000000000000e+00 0.000000000000000000e+00 0.000000000000000000e+00 0.000000000000000000e+00 0.000000000000000000e+00 0.000000000000000000e+00 0.000000000000000000e+00 0.000000000000000000e+00 0.000000000000000000e+00 0.000000000000000000e+00 0.000000000000000000e+00 0.000000000000000000e+00 0.000000000000000000e+00 0.000000000000000000e+00 0.000000000000000000e+00 0.000000000000000000e+00 0.000000000000000000e+00 0.000000000000000000e+00 0.000000000000000000e+00 0.000000000000000000e+00 0.000000000000000000e+00 0.000000000000000000e+00 0.000000000000000000e+00 0.000000000000000000e+00 0.000000000000000000e+00 0.000000000000000000e+00 0.000000000000000000e+00 0.000000000000000000e+00 0.000000000000000000e+00 0.000000000000000000e+00 0.000000000000000000e+00 0.000000000000000000e+00 0.000000000000000000e+00 0.000000000000000000e+00 0.000000000000000000e+00 0.000000000000000000e+00 0.000000000000000000e+00 0.000000000000000000e+00 0.000000000000000000e+00 0.000000000000000000e+00 0.000000000000000000e+00 0.000000000000000000e+00 0.000000000000000000e+00 0.000000000000000000e+00 0.000000000000000000e+00 0.000000000000000000e+00 0.000000000000000000e+00 0.000000000000000000e+00 0.000000000000000000e+00 0.000000000000000000e+00 0.000000000000000000e+00 0.000000000000000000e+00 0.000000000000000000e+00 0.000000000000000000e+00 0.000000000000000000e+00 0.000000000000000000e+00 0.000000000000000000e+00 0.000000000000000000e+00 0.000000000000000000e+00 0.000000000000000000e+00 0.000000000000000000e+00 0.000000000000000000e+00 0.000000000000000000e+00 0.000000000000000000e+00 0.000000000000000000e+00 0.000000000000000000e+00 0.000000000000000000e+00 0.000000000000000000e+00 0.000000000000000000e+00 0.000000000000000000e+00 0.000000000000000000e+00 0.000000000000000000e+00 0.000000000000000000e+00 0.000000000000000000e+00 0.000000000000000000e+00 0.000000000000000000e+00 0.000000000000000000e+00 0.000000000000000000e+00 0.000000000000000000e+00 0.000000000000000000e+00 0.000000000000000000e+00 0.000000000000000000e+00 0.000000000000000000e+00 0.000000000000000000e+00 0.000000000000000000e+00 0.000000000000000000e+00 0.000000000000000000e+00 0.000000000000000000e+00 0.000000000000000000e+00 0.000000000000000000e+00 0.000000000000000000e+00 0.000000000000000000e+00 0.000000000000000000e+00 0.000000000000000000e+00 0.000000000000000000e+00 0.000000000000000000e+00 0.000000000000000000e+00 0.000000000000000000e+00 0.000000000000000000e+00 0.000000000000000000e+00 0.000000000000000000e+00 0.000000000000000000e+00 0.000000000000000000e+00 0.000000000000000000e+00 0.000000000000000000e+00 0.000000000000000000e+00 0.000000000000000000e+00 0.000000000000000000e+00 0.000000000000000000e+00 0.000000000000000000e+00 0.000000000000000000e+00 0.000000000000000000e+00 0.000000000000000000e+00 0.000000000000000000e+00 0.000000000000000000e+00 0.000000000000000000e+00 0.000000000000000000e+00 0.000000000000000000e+00 0.000000000000000000e+00 0.000000000000000000e+00 0.000000000000000000e+00 0.000000000000000000e+00 0.000000000000000000e+00 0.000000000000000000e+00 0.000000000000000000e+00 0.000000000000000000e+00 0.000000000000000000e+00 0.000000000000000000e+00 0.000000000000000000e+00 0.000000000000000000e+00 0.000000000000000000e+00 0.000000000000000000e+00 0.000000000000000000e+00 0.000000000000000000e+00 0.000000000000000000e+00 0.000000000000000000e+00 0.000000000000000000e+00 0.000000000000000000e+00 0.000000000000000000e+00 0.000000000000000000e+00 0.000000000000000000e+00 0.000000000000000000e+00 0.000000000000000000e+00 0.000000000000000000e+00 0.000000000000000000e+00 0.000000000000000000e+00 0.000000000000000000e+00 0.000000000000000000e+00 0.000000000000000000e+00 0.000000000000000000e+00 0.000000000000000000e+00 0.000000000000000000e+00 0.000000000000000000e+00 0.000000000000000000e+00 0.000000000000000000e+00 0.000000000000000000e+00 0.000000000000000000e+00 0.000000000000000000e+00 0.000000000000000000e+00 0.000000000000000000e+00 0.000000000000000000e+00 0.000000000000000000e+00 0.000000000000000000e+00 0.000000000000000000e+00 0.000000000000000000e+00 0.000000000000000000e+00 0.000000000000000000e+00 0.000000000000000000e+00 0.000000000000000000e+00 0.000000000000000000e+00 0.000000000000000000e+00 0.000000000000000000e+00 0.000000000000000000e+00 0.000000000000000000e+00 0.000000000000000000e+00 0.000000000000000000e+00 0.000000000000000000e+00 0.000000000000000000e+00 0.000000000000000000e+00 0.000000000000000000e+00 0.000000000000000000e+00 0.000000000000000000e+00 0.000000000000000000e+00 0.000000000000000000e+00 0.000000000000000000e+00 0.000000000000000000e+00 0.000000000000000000e+00 0.000000000000000000e+00 0.000000000000000000e+00 0.000000000000000000e+00 0.000000000000000000e+00 0.000000000000000000e+00 0.000000000000000000e+00 0.000000000000000000e+00 0.000000000000000000e+00 0.000000000000000000e+00 0.000000000000000000e+00 0.000000000000000000e+00 0.000000000000000000e+00 0.000000000000000000e+00 0.000000000000000000e+00 0.000000000000000000e+00 0.000000000000000000e+00 0.000000000000000000e+00 0.000000000000000000e+00 0.000000000000000000e+00 0.000000000000000000e+00 0.000000000000000000e+00 0.000000000000000000e+00 0.000000000000000000e+00 0.000000000000000000e+00 0.000000000000000000e+00 0.000000000000000000e+00 0.000000000000000000e+00 0.000000000000000000e+00 0.000000000000000000e+00 0.000000000000000000e+00 0.000000000000000000e+00 0.000000000000000000e+00 0.000000000000000000e+00 0.000000000000000000e+00 0.000000000000000000e+00 0.000000000000000000e+00 0.000000000000000000e+00 0.000000000000000000e+00 0.000000000000000000e+00 0.000000000000000000e+00 0.000000000000000000e+00 0.000000000000000000e+00 0.000000000000000000e+00 0.000000000000000000e+00 0.000000000000000000e+00 0.000000000000000000e+00 0.000000000000000000e+00 0.000000000000000000e+00 0.000000000000000000e+00 0.000000000000000000e+00 0.000000000000000000e+00 0.000000000000000000e+00 0.000000000000000000e+00 0.000000000000000000e+00 0.000000000000000000e+00 0.000000000000000000e+00 0.000000000000000000e+00 0.000000000000000000e+00 0.000000000000000000e+00 0.000000000000000000e+00 0.000000000000000000e+00 0.000000000000000000e+00 0.000000000000000000e+00 0.000000000000000000e+00 0.000000000000000000e+00 0.000000000000000000e+00 0.000000000000000000e+00 0.000000000000000000e+00 0.000000000000000000e+00 0.000000000000000000e+00 0.000000000000000000e+00 0.000000000000000000e+00 0.000000000000000000e+00 0.000000000000000000e+00 0.000000000000000000e+00 0.000000000000000000e+00 0.000000000000000000e+00 0.000000000000000000e+00 0.000000000000000000e+00 0.000000000000000000e+00 0.000000000000000000e+00 0.000000000000000000e+00 0.000000000000000000e+00 0.000000000000000000e+00 0.000000000000000000e+00 0.000000000000000000e+00 0.000000000000000000e+00 0.000000000000000000e+00 0.000000000000000000e+00 0.000000000000000000e+00 0.000000000000000000e+00 0.000000000000000000e+00 0.000000000000000000e+00 0.000000000000000000e+00 0.000000000000000000e+00 0.000000000000000000e+00 0.000000000000000000e+00 0.000000000000000000e+00 0.000000000000000000e+00 0.000000000000000000e+00 0.000000000000000000e+00 0.000000000000000000e+00 0.000000000000000000e+00 0.000000000000000000e+00 0.000000000000000000e+00 0.000000000000000000e+00 0.000000000000000000e+00 0.000000000000000000e+00 0.000000000000000000e+00 0.000000000000000000e+00 0.000000000000000000e+00 0.000000000000000000e+00 0.000000000000000000e+00 0.000000000000000000e+00 0.000000000000000000e+00 0.000000000000000000e+00 0.000000000000000000e+00 0.000000000000000000e+00 0.000000000000000000e+00 0.000000000000000000e+00 0.000000000000000000e+00 0.000000000000000000e+00 0.000000000000000000e+00 0.000000000000000000e+00 0.000000000000000000e+00 0.000000000000000000e+00 0.000000000000000000e+00 0.000000000000000000e+00 0.000000000000000000e+00 0.000000000000000000e+00 0.000000000000000000e+00 0.000000000000000000e+00 0.000000000000000000e+00 0.000000000000000000e+00 0.000000000000000000e+00 0.000000000000000000e+00 0.000000000000000000e+00 0.000000000000000000e+00 0.000000000000000000e+00 0.000000000000000000e+00 0.000000000000000000e+00 0.000000000000000000e+00 0.000000000000000000e+00 0.000000000000000000e+00 0.000000000000000000e+00 0.000000000000000000e+00 0.000000000000000000e+00 0.000000000000000000e+00 0.000000000000000000e+00 0.000000000000000000e+00 0.000000000000000000e+00 0.000000000000000000e+00 0.000000000000000000e+00 0.000000000000000000e+00 0.000000000000000000e+00 0.000000000000000000e+00 0.000000000000000000e+00 0.000000000000000000e+00 0.000000000000000000e+00 0.000000000000000000e+00 0.000000000000000000e+00 0.000000000000000000e+00 0.000000000000000000e+00 0.000000000000000000e+00 0.000000000000000000e+00 0.000000000000000000e+00 0.000000000000000000e+00 0.000000000000000000e+00 0.000000000000000000e+00 0.000000000000000000e+00 0.000000000000000000e+00 0.000000000000000000e+00 0.000000000000000000e+00 0.000000000000000000e+00 0.000000000000000000e+00 0.000000000000000000e+00 0.000000000000000000e+00 0.000000000000000000e+00 0.000000000000000000e+00 0.000000000000000000e+00 0.000000000000000000e+00 0.000000000000000000e+00 0.000000000000000000e+00 0.000000000000000000e+00 0.000000000000000000e+00 0.000000000000000000e+00 0.000000000000000000e+00 0.000000000000000000e+00 0.000000000000000000e+00 0.000000000000000000e+00 0.000000000000000000e+00 0.000000000000000000e+00 0.000000000000000000e+00 0.000000000000000000e+00 0.000000000000000000e+00 0.000000000000000000e+00 0.000000000000000000e+00 0.000000000000000000e+00 0.000000000000000000e+00 0.000000000000000000e+00 0.000000000000000000e+00 0.000000000000000000e+00 0.000000000000000000e+00 0.000000000000000000e+00 0.000000000000000000e+00 0.000000000000000000e+00 0.000000000000000000e+00 0.000000000000000000e+00 0.000000000000000000e+00 0.000000000000000000e+00 0.000000000000000000e+00 0.000000000000000000e+00 0.000000000000000000e+00 0.000000000000000000e+00 0.000000000000000000e+00 0.000000000000000000e+00 0.000000000000000000e+00 0.000000000000000000e+00 0.000000000000000000e+00 0.000000000000000000e+00 0.000000000000000000e+00 0.000000000000000000e+00 0.000000000000000000e+00 0.000000000000000000e+00 0.000000000000000000e+00 0.000000000000000000e+00 0.000000000000000000e+00 0.000000000000000000e+00 0.000000000000000000e+00 0.000000000000000000e+00 0.000000000000000000e+00 0.000000000000000000e+00 0.000000000000000000e+00 0.000000000000000000e+00 0.000000000000000000e+00 0.000000000000000000e+00 0.000000000000000000e+00 0.000000000000000000e+00 0.000000000000000000e+00 0.000000000000000000e+00 0.000000000000000000e+00 0.000000000000000000e+00 0.000000000000000000e+00 0.000000000000000000e+00 0.000000000000000000e+00 0.000000000000000000e+00 0.000000000000000000e+00 0.000000000000000000e+00 0.000000000000000000e+00 0.000000000000000000e+00 0.000000000000000000e+00 0.000000000000000000e+00 0.000000000000000000e+00 0.000000000000000000e+00 0.000000000000000000e+00 0.000000000000000000e+00 0.000000000000000000e+00 0.000000000000000000e+00 0.000000000000000000e+00 0.000000000000000000e+00 0.000000000000000000e+00 0.000000000000000000e+00 0.000000000000000000e+00 0.000000000000000000e+00 0.000000000000000000e+00 0.000000000000000000e+00 0.000000000000000000e+00 0.000000000000000000e+00 0.000000000000000000e+00 0.000000000000000000e+00 0.000000000000000000e+00 0.000000000000000000e+00 0.000000000000000000e+00 0.000000000000000000e+00 0.000000000000000000e+00 0.000000000000000000e+00 0.000000000000000000e+00 0.000000000000000000e+00 0.000000000000000000e+00 0.000000000000000000e+00 0.000000000000000000e+00 0.000000000000000000e+00 0.000000000000000000e+00 0.000000000000000000e+00 0.000000000000000000e+00 0.000000000000000000e+00 0.000000000000000000e+00 0.000000000000000000e+00 0.000000000000000000e+00 0.000000000000000000e+00 0.000000000000000000e+00 0.000000000000000000e+00 0.000000000000000000e+00 0.000000000000000000e+00 0.000000000000000000e+00 0.000000000000000000e+00 0.000000000000000000e+00 0.000000000000000000e+00 0.000000000000000000e+00 0.000000000000000000e+00 0.000000000000000000e+00 0.000000000000000000e+00 0.000000000000000000e+00 0.000000000000000000e+00 0.000000000000000000e+00 0.000000000000000000e+00 0.000000000000000000e+00 0.000000000000000000e+00 0.000000000000000000e+00 0.000000000000000000e+00 0.000000000000000000e+00 0.000000000000000000e+00 0.000000000000000000e+00 0.000000000000000000e+00 0.000000000000000000e+00 0.000000000000000000e+00 0.000000000000000000e+00 0.000000000000000000e+00 0.000000000000000000e+00 0.000000000000000000e+00 0.000000000000000000e+00 0.000000000000000000e+00 0.000000000000000000e+00 0.000000000000000000e+00 0.000000000000000000e+00 0.000000000000000000e+00 0.000000000000000000e+00 0.000000000000000000e+00 0.000000000000000000e+00 0.000000000000000000e+00 0.000000000000000000e+00 0.000000000000000000e+00 0.000000000000000000e+00 0.000000000000000000e+00 0.000000000000000000e+00 0.000000000000000000e+00 0.000000000000000000e+00 0.000000000000000000e+00 0.000000000000000000e+00 0.000000000000000000e+00 0.000000000000000000e+00 0.000000000000000000e+00 0.000000000000000000e+00 0.000000000000000000e+00 0.000000000000000000e+00 0.000000000000000000e+00 0.000000000000000000e+00 0.000000000000000000e+00 0.000000000000000000e+00 0.000000000000000000e+00 0.000000000000000000e+00 0.000000000000000000e+00 0.000000000000000000e+00 0.000000000000000000e+00 0.000000000000000000e+00 0.000000000000000000e+00 0.000000000000000000e+00 0.000000000000000000e+00 0.000000000000000000e+00 0.000000000000000000e+00 0.000000000000000000e+00 0.000000000000000000e+00 0.000000000000000000e+00 0.000000000000000000e+00 0.000000000000000000e+00 0.000000000000000000e+00 0.000000000000000000e+00 0.000000000000000000e+00 0.000000000000000000e+00 0.000000000000000000e+00 0.000000000000000000e+00 0.000000000000000000e+00 0.000000000000000000e+00 0.000000000000000000e+00 0.000000000000000000e+00 0.000000000000000000e+00 0.000000000000000000e+00 0.000000000000000000e+00 0.000000000000000000e+00 0.000000000000000000e+00 0.000000000000000000e+00 0.000000000000000000e+00 0.000000000000000000e+00 0.000000000000000000e+00 0.000000000000000000e+00 0.000000000000000000e+00 0.000000000000000000e+00 0.000000000000000000e+00 0.000000000000000000e+00 0.000000000000000000e+00 0.000000000000000000e+00 0.000000000000000000e+00 0.000000000000000000e+00 0.000000000000000000e+00 0.000000000000000000e+00 0.000000000000000000e+00 0.000000000000000000e+00 0.000000000000000000e+00 0.000000000000000000e+00 0.000000000000000000e+00 0.000000000000000000e+00 0.000000000000000000e+00 0.000000000000000000e+00 0.000000000000000000e+00 0.000000000000000000e+00 0.000000000000000000e+00 0.000000000000000000e+00 0.000000000000000000e+00 0.000000000000000000e+00 0.000000000000000000e+00 0.000000000000000000e+00 0.000000000000000000e+00 0.000000000000000000e+00 0.000000000000000000e+00 0.000000000000000000e+00 0.000000000000000000e+00 0.000000000000000000e+00 0.000000000000000000e+00 0.000000000000000000e+00 0.000000000000000000e+00 0.000000000000000000e+00 0.000000000000000000e+00 0.000000000000000000e+00 0.000000000000000000e+00 0.000000000000000000e+00 0.000000000000000000e+00 0.000000000000000000e+00 0.000000000000000000e+00 0.000000000000000000e+00 0.000000000000000000e+00 0.000000000000000000e+00 0.000000000000000000e+00 0.000000000000000000e+00 0.000000000000000000e+00 0.000000000000000000e+00 0.000000000000000000e+00 0.000000000000000000e+00 0.000000000000000000e+00 0.000000000000000000e+00 0.000000000000000000e+00 0.000000000000000000e+00 0.000000000000000000e+00 0.000000000000000000e+00 0.000000000000000000e+00 0.000000000000000000e+00 0.000000000000000000e+00 0.000000000000000000e+00 0.000000000000000000e+00 0.000000000000000000e+00 0.000000000000000000e+00 0.000000000000000000e+00 0.000000000000000000e+00 0.000000000000000000e+00 0.000000000000000000e+00 0.000000000000000000e+00 0.000000000000000000e+00 0.000000000000000000e+00 0.000000000000000000e+00 0.000000000000000000e+00 0.000000000000000000e+00 0.000000000000000000e+00 0.000000000000000000e+00 0.000000000000000000e+00 0.000000000000000000e+00 0.000000000000000000e+00 0.000000000000000000e+00 0.000000000000000000e+00 0.000000000000000000e+00 0.000000000000000000e+00 0.000000000000000000e+00 0.000000000000000000e+00 0.000000000000000000e+00 0.000000000000000000e+00 0.000000000000000000e+00 0.000000000000000000e+00 0.000000000000000000e+00 0.000000000000000000e+00 0.000000000000000000e+00 0.000000000000000000e+00 0.000000000000000000e+00 0.000000000000000000e+00 0.000000000000000000e+00 0.000000000000000000e+00 0.000000000000000000e+00 0.000000000000000000e+00 0.000000000000000000e+00 0.000000000000000000e+00 0.000000000000000000e+00 0.000000000000000000e+00 0.000000000000000000e+00 0.000000000000000000e+00 0.000000000000000000e+00 0.000000000000000000e+00 0.000000000000000000e+00 0.000000000000000000e+00 0.000000000000000000e+00 0.000000000000000000e+00 0.000000000000000000e+00 0.000000000000000000e+00 0.000000000000000000e+00 0.000000000000000000e+00 0.000000000000000000e+00 0.000000000000000000e+00 0.000000000000000000e+00 0.000000000000000000e+00 0.000000000000000000e+00 0.000000000000000000e+00 0.000000000000000000e+00 0.000000000000000000e+00 0.000000000000000000e+00 0.000000000000000000e+00 0.000000000000000000e+00 0.000000000000000000e+00 0.000000000000000000e+00 0.000000000000000000e+00 0.000000000000000000e+00 0.000000000000000000e+00 0.000000000000000000e+00 0.000000000000000000e+00 0.000000000000000000e+00 0.000000000000000000e+00 0.000000000000000000e+00 0.000000000000000000e+00 0.000000000000000000e+00 0.000000000000000000e+00 0.000000000000000000e+00 0.000000000000000000e+00 0.000000000000000000e+00 0.000000000000000000e+00 0.000000000000000000e+00 0.000000000000000000e+00 0.000000000000000000e+00 0.000000000000000000e+00 0.000000000000000000e+00 0.000000000000000000e+00 0.000000000000000000e+00 0.000000000000000000e+00 0.000000000000000000e+00 0.000000000000000000e+00 0.000000000000000000e+00 0.000000000000000000e+00 0.000000000000000000e+00 0.000000000000000000e+00 0.000000000000000000e+00 0.000000000000000000e+00 0.000000000000000000e+00 0.000000000000000000e+00 0.000000000000000000e+00 0.000000000000000000e+00 0.000000000000000000e+00 0.000000000000000000e+00 0.000000000000000000e+00 0.000000000000000000e+00 0.000000000000000000e+00 0.000000000000000000e+00 0.000000000000000000e+00 0.000000000000000000e+00 0.000000000000000000e+00 0.000000000000000000e+00 0.000000000000000000e+00 0.000000000000000000e+00 0.000000000000000000e+00 0.000000000000000000e+00 0.000000000000000000e+00 0.000000000000000000e+00 0.000000000000000000e+00 0.000000000000000000e+00 0.000000000000000000e+00 0.000000000000000000e+00 0.000000000000000000e+00 0.000000000000000000e+00 0.000000000000000000e+00 0.000000000000000000e+00 0.000000000000000000e+00 0.000000000000000000e+00 0.000000000000000000e+00 0.000000000000000000e+00 0.000000000000000000e+00 0.000000000000000000e+00 0.000000000000000000e+00 0.000000000000000000e+00 0.000000000000000000e+00 0.000000000000000000e+00 0.000000000000000000e+00 0.000000000000000000e+00 0.000000000000000000e+00 0.000000000000000000e+00 0.000000000000000000e+00 0.000000000000000000e+00 0.000000000000000000e+00 0.000000000000000000e+00 0.000000000000000000e+00 0.000000000000000000e+00 0.000000000000000000e+00 0.000000000000000000e+00 0.000000000000000000e+00 0.000000000000000000e+00 0.000000000000000000e+00 0.000000000000000000e+00 0.000000000000000000e+00 0.000000000000000000e+00 0.000000000000000000e+00 0.000000000000000000e+00 0.000000000000000000e+00 0.000000000000000000e+00 0.000000000000000000e+00 0.000000000000000000e+00 0.000000000000000000e+00 0.000000000000000000e+00 0.000000000000000000e+00 0.000000000000000000e+00 0.000000000000000000e+00 0.000000000000000000e+00 0.000000000000000000e+00 0.000000000000000000e+00 0.000000000000000000e+00 0.000000000000000000e+00 0.000000000000000000e+00 0.000000000000000000e+00 0.000000000000000000e+00 0.000000000000000000e+00 0.000000000000000000e+00 0.000000000000000000e+00 0.000000000000000000e+00 0.000000000000000000e+00 0.000000000000000000e+00 0.000000000000000000e+00 0.000000000000000000e+00 0.000000000000000000e+00 0.000000000000000000e+00 0.000000000000000000e+00 0.000000000000000000e+00 0.000000000000000000e+00 0.000000000000000000e+00 0.000000000000000000e+00 0.000000000000000000e+00 0.000000000000000000e+00 0.000000000000000000e+00 0.000000000000000000e+00 0.000000000000000000e+00 0.000000000000000000e+00 0.000000000000000000e+00 0.000000000000000000e+00 0.000000000000000000e+00 0.000000000000000000e+00 0.000000000000000000e+00 0.000000000000000000e+00 0.000000000000000000e+00 0.000000000000000000e+00 0.000000000000000000e+00 0.000000000000000000e+00 0.000000000000000000e+00 0.000000000000000000e+00 0.000000000000000000e+00 0.000000000000000000e+00 0.000000000000000000e+00 0.000000000000000000e+00 0.000000000000000000e+00 0.000000000000000000e+00 0.000000000000000000e+00 0.000000000000000000e+00 0.000000000000000000e+00 0.000000000000000000e+00 0.000000000000000000e+00 0.000000000000000000e+00 0.000000000000000000e+00 0.000000000000000000e+00 0.000000000000000000e+00 0.000000000000000000e+00 0.000000000000000000e+00 0.000000000000000000e+00 0.000000000000000000e+00 0.000000000000000000e+00 0.000000000000000000e+00 0.000000000000000000e+00 0.000000000000000000e+00 0.000000000000000000e+00 0.000000000000000000e+00 0.000000000000000000e+00 0.000000000000000000e+00 0.000000000000000000e+00 0.000000000000000000e+00 0.000000000000000000e+00 0.000000000000000000e+00 0.000000000000000000e+00 0.000000000000000000e+00 0.000000000000000000e+00 0.000000000000000000e+00 0.000000000000000000e+00 0.000000000000000000e+00 0.000000000000000000e+00 0.000000000000000000e+00 0.000000000000000000e+00 0.000000000000000000e+00 0.000000000000000000e+00 0.000000000000000000e+00 0.000000000000000000e+00 0.000000000000000000e+00 0.000000000000000000e+00 0.000000000000000000e+00 0.000000000000000000e+00 0.000000000000000000e+00 0.000000000000000000e+00 0.000000000000000000e+00 0.000000000000000000e+00 0.000000000000000000e+00 0.000000000000000000e+00 0.000000000000000000e+00 0.000000000000000000e+00 0.000000000000000000e+00 0.000000000000000000e+00 0.000000000000000000e+00 0.000000000000000000e+00 0.000000000000000000e+00 0.000000000000000000e+00 0.000000000000000000e+00 0.000000000000000000e+00 0.000000000000000000e+00 0.000000000000000000e+00 0.000000000000000000e+00 0.000000000000000000e+00 0.000000000000000000e+00 0.000000000000000000e+00 0.000000000000000000e+00 0.000000000000000000e+00 0.000000000000000000e+00 0.000000000000000000e+00 0.000000000000000000e+00 0.000000000000000000e+00 0.000000000000000000e+00 0.000000000000000000e+00 0.000000000000000000e+00 0.000000000000000000e+00 0.000000000000000000e+00 0.000000000000000000e+00 0.000000000000000000e+00 0.000000000000000000e+00 0.000000000000000000e+00 0.000000000000000000e+00 0.000000000000000000e+00 0.000000000000000000e+00 0.000000000000000000e+00 0.000000000000000000e+00 0.000000000000000000e+00 0.000000000000000000e+00 0.000000000000000000e+00 0.000000000000000000e+00 0.000000000000000000e+00 0.000000000000000000e+00 0.000000000000000000e+00 0.000000000000000000e+00 0.000000000000000000e+00 0.000000000000000000e+00 0.000000000000000000e+00 0.000000000000000000e+00 0.000000000000000000e+00 0.000000000000000000e+00 0.000000000000000000e+00 0.000000000000000000e+00 0.000000000000000000e+00 0.000000000000000000e+00 0.000000000000000000e+00 0.000000000000000000e+00 0.000000000000000000e+00 0.000000000000000000e+00 0.000000000000000000e+00 0.000000000000000000e+00 0.000000000000000000e+00 0.000000000000000000e+00 0.000000000000000000e+00 0.000000000000000000e+00 0.000000000000000000e+00 0.000000000000000000e+00 0.000000000000000000e+00 0.000000000000000000e+00 0.000000000000000000e+00 0.000000000000000000e+00 0.000000000000000000e+00 0.000000000000000000e+00 0.000000000000000000e+00 0.000000000000000000e+00 0.000000000000000000e+00 0.000000000000000000e+00 0.000000000000000000e+00 0.000000000000000000e+00 0.000000000000000000e+00 0.000000000000000000e+00 0.000000000000000000e+00 0.000000000000000000e+00 0.000000000000000000e+00 0.000000000000000000e+00 0.000000000000000000e+00 0.000000000000000000e+00 0.000000000000000000e+00 0.000000000000000000e+00 0.000000000000000000e+00 0.000000000000000000e+00 0.000000000000000000e+00 0.000000000000000000e+00 0.000000000000000000e+00 0.000000000000000000e+00 0.000000000000000000e+00 0.000000000000000000e+00 0.000000000000000000e+00 0.000000000000000000e+00 0.000000000000000000e+00 0.000000000000000000e+00 0.000000000000000000e+00 0.000000000000000000e+00 0.000000000000000000e+00 0.000000000000000000e+00 0.000000000000000000e+00 0.000000000000000000e+00 0.000000000000000000e+00 0.000000000000000000e+00 0.000000000000000000e+00 0.000000000000000000e+00 0.000000000000000000e+00 0.000000000000000000e+00 0.000000000000000000e+00 0.000000000000000000e+00 0.000000000000000000e+00 0.000000000000000000e+00 0.000000000000000000e+00 0.000000000000000000e+00 0.000000000000000000e+00 0.000000000000000000e+00 0.000000000000000000e+00 0.000000000000000000e+00 0.000000000000000000e+00 0.000000000000000000e+00 0.000000000000000000e+00 0.000000000000000000e+00 0.000000000000000000e+00 0.000000000000000000e+00 0.000000000000000000e+00 0.000000000000000000e+00 0.000000000000000000e+00 0.000000000000000000e+00 0.000000000000000000e+00 0.000000000000000000e+00 0.000000000000000000e+00 0.000000000000000000e+00 0.000000000000000000e+00 0.000000000000000000e+00 0.000000000000000000e+00 0.000000000000000000e+00 0.000000000000000000e+00 0.000000000000000000e+00 0.000000000000000000e+00 0.000000000000000000e+00 0.000000000000000000e+00 0.000000000000000000e+00 0.000000000000000000e+00 0.000000000000000000e+00 0.000000000000000000e+00 0.000000000000000000e+00 0.000000000000000000e+00 0.000000000000000000e+00 0.000000000000000000e+00 0.000000000000000000e+00 0.000000000000000000e+00 0.000000000000000000e+00 0.000000000000000000e+00 0.000000000000000000e+00 0.000000000000000000e+00 0.000000000000000000e+00 0.000000000000000000e+00 0.000000000000000000e+00 0.000000000000000000e+00 0.000000000000000000e+00 0.000000000000000000e+00 0.000000000000000000e+00 0.000000000000000000e+00 0.000000000000000000e+00 0.000000000000000000e+00 0.000000000000000000e+00 0.000000000000000000e+00 0.000000000000000000e+00 0.000000000000000000e+00 0.000000000000000000e+00 0.000000000000000000e+00 0.000000000000000000e+00 0.000000000000000000e+00 0.000000000000000000e+00 0.000000000000000000e+00 0.000000000000000000e+00 0.000000000000000000e+00 0.000000000000000000e+00 0.000000000000000000e+00 0.000000000000000000e+00 0.000000000000000000e+00 0.000000000000000000e+00 0.000000000000000000e+00 0.000000000000000000e+00 0.000000000000000000e+00 0.000000000000000000e+00 0.000000000000000000e+00 0.000000000000000000e+00 0.000000000000000000e+00 0.000000000000000000e+00 0.000000000000000000e+00 0.000000000000000000e+00 0.000000000000000000e+00 0.000000000000000000e+00 0.000000000000000000e+00 0.000000000000000000e+00 0.000000000000000000e+00 0.000000000000000000e+00 0.000000000000000000e+00 0.000000000000000000e+00 0.000000000000000000e+00 0.000000000000000000e+00 0.000000000000000000e+00 0.000000000000000000e+00 0.000000000000000000e+00 0.000000000000000000e+00 0.000000000000000000e+00 0.000000000000000000e+00 0.000000000000000000e+00 0.000000000000000000e+00 0.000000000000000000e+00 0.000000000000000000e+00 0.000000000000000000e+00 0.000000000000000000e+00 0.000000000000000000e+00 0.000000000000000000e+00 0.000000000000000000e+00 0.000000000000000000e+00 0.000000000000000000e+00 0.000000000000000000e+00 0.000000000000000000e+00 0.000000000000000000e+00 0.000000000000000000e+00 0.000000000000000000e+00 0.000000000000000000e+00 0.000000000000000000e+00 0.000000000000000000e+00 0.000000000000000000e+00 0.000000000000000000e+00 0.000000000000000000e+00 0.000000000000000000e+00 0.000000000000000000e+00 0.000000000000000000e+00 0.000000000000000000e+00 0.000000000000000000e+00 0.000000000000000000e+00 0.000000000000000000e+00 0.000000000000000000e+00 0.000000000000000000e+00 0.000000000000000000e+00 0.000000000000000000e+00 0.000000000000000000e+00 0.000000000000000000e+00 0.000000000000000000e+00 0.000000000000000000e+00 0.000000000000000000e+00 0.000000000000000000e+00 0.000000000000000000e+00 0.000000000000000000e+00 0.000000000000000000e+00 0.000000000000000000e+00 0.000000000000000000e+00 0.000000000000000000e+00 0.000000000000000000e+00 0.000000000000000000e+00 0.000000000000000000e+00 0.000000000000000000e+00 0.000000000000000000e+00 0.000000000000000000e+00 0.000000000000000000e+00 0.000000000000000000e+00 0.000000000000000000e+00 0.000000000000000000e+00 0.000000000000000000e+00 0.000000000000000000e+00 0.000000000000000000e+00 0.000000000000000000e+00 0.000000000000000000e+00 0.000000000000000000e+00 0.000000000000000000e+00 0.000000000000000000e+00 0.000000000000000000e+00 0.000000000000000000e+00 0.000000000000000000e+00 0.000000000000000000e+00 0.000000000000000000e+00 0.000000000000000000e+00 0.000000000000000000e+00 0.000000000000000000e+00 0.000000000000000000e+00 0.000000000000000000e+00 0.000000000000000000e+00 0.000000000000000000e+00 0.000000000000000000e+00 0.000000000000000000e+00 0.000000000000000000e+00 0.000000000000000000e+00 0.000000000000000000e+00 0.000000000000000000e+00 0.000000000000000000e+00 0.000000000000000000e+00 0.000000000000000000e+00 0.000000000000000000e+00 0.000000000000000000e+00 0.000000000000000000e+00 0.000000000000000000e+00 0.000000000000000000e+00 0.000000000000000000e+00 0.000000000000000000e+00 0.000000000000000000e+00 0.000000000000000000e+00 0.000000000000000000e+00 0.000000000000000000e+00 0.000000000000000000e+00 0.000000000000000000e+00 0.000000000000000000e+00 0.000000000000000000e+00 0.000000000000000000e+00 0.000000000000000000e+00 0.000000000000000000e+00 0.000000000000000000e+00 0.000000000000000000e+00 0.000000000000000000e+00 0.000000000000000000e+00 0.000000000000000000e+00 0.000000000000000000e+00 0.000000000000000000e+00 0.000000000000000000e+00 0.000000000000000000e+00 0.000000000000000000e+00 0.000000000000000000e+00 0.000000000000000000e+00 0.000000000000000000e+00 0.000000000000000000e+00 0.000000000000000000e+00 0.000000000000000000e+00 0.000000000000000000e+00 0.000000000000000000e+00 0.000000000000000000e+00 0.000000000000000000e+00 0.000000000000000000e+00 0.000000000000000000e+00 0.000000000000000000e+00 0.000000000000000000e+00 0.000000000000000000e+00 0.000000000000000000e+00 0.000000000000000000e+00 0.000000000000000000e+00 0.000000000000000000e+00 0.000000000000000000e+00 0.000000000000000000e+00 0.000000000000000000e+00 0.000000000000000000e+00 0.000000000000000000e+00 0.000000000000000000e+00 0.000000000000000000e+00 0.000000000000000000e+00 0.000000000000000000e+00 0.000000000000000000e+00 0.000000000000000000e+00 0.000000000000000000e+00 0.000000000000000000e+00 0.000000000000000000e+00 0.000000000000000000e+00 0.000000000000000000e+00 0.000000000000000000e+00 0.000000000000000000e+00 0.000000000000000000e+00 0.000000000000000000e+00 0.000000000000000000e+00 0.000000000000000000e+00 0.000000000000000000e+00 0.000000000000000000e+00 0.000000000000000000e+00 0.000000000000000000e+00 0.000000000000000000e+00 0.000000000000000000e+00 0.000000000000000000e+00 0.000000000000000000e+00 0.000000000000000000e+00 0.000000000000000000e+00 0.000000000000000000e+00 0.000000000000000000e+00 0.000000000000000000e+00 0.000000000000000000e+00 0.000000000000000000e+00 0.000000000000000000e+00 0.000000000000000000e+00 0.000000000000000000e+00 0.000000000000000000e+00 0.000000000000000000e+00 0.000000000000000000e+00 0.000000000000000000e+00 0.000000000000000000e+00 0.000000000000000000e+00 0.000000000000000000e+00 0.000000000000000000e+00 0.000000000000000000e+00 0.000000000000000000e+00 0.000000000000000000e+00 0.000000000000000000e+00 0.000000000000000000e+00 0.000000000000000000e+00 0.000000000000000000e+00 0.000000000000000000e+00 0.000000000000000000e+00 0.000000000000000000e+00 0.000000000000000000e+00 0.000000000000000000e+00 0.000000000000000000e+00 0.000000000000000000e+00 0.000000000000000000e+00 0.000000000000000000e+00 0.000000000000000000e+00 0.000000000000000000e+00 0.000000000000000000e+00 0.000000000000000000e+00 0.000000000000000000e+00 0.000000000000000000e+00 0.000000000000000000e+00 0.000000000000000000e+00 0.000000000000000000e+00 0.000000000000000000e+00 0.000000000000000000e+00 0.000000000000000000e+00 0.000000000000000000e+00 0.000000000000000000e+00 0.000000000000000000e+00 0.000000000000000000e+00 0.000000000000000000e+00 0.000000000000000000e+00 0.000000000000000000e+00 0.000000000000000000e+00 0.000000000000000000e+00 0.000000000000000000e+00 0.000000000000000000e+00 0.000000000000000000e+00 0.000000000000000000e+00 0.000000000000000000e+00 0.000000000000000000e+00 0.000000000000000000e+00 0.000000000000000000e+00 0.000000000000000000e+00 0.000000000000000000e+00 0.000000000000000000e+00 0.000000000000000000e+00 0.000000000000000000e+00 0.000000000000000000e+00 0.000000000000000000e+00 0.000000000000000000e+00 0.000000000000000000e+00 0.000000000000000000e+00 0.000000000000000000e+00 0.000000000000000000e+00 0.000000000000000000e+00 0.000000000000000000e+00 0.000000000000000000e+00 0.000000000000000000e+00 0.000000000000000000e+00 0.000000000000000000e+00 0.000000000000000000e+00 0.000000000000000000e+00 0.000000000000000000e+00 0.000000000000000000e+00 0.000000000000000000e+00 0.000000000000000000e+00 0.000000000000000000e+00 0.000000000000000000e+00 0.000000000000000000e+00 0.000000000000000000e+00 0.000000000000000000e+00 0.000000000000000000e+00 0.000000000000000000e+00 0.000000000000000000e+00 0.000000000000000000e+00 0.000000000000000000e+00 0.000000000000000000e+00 0.000000000000000000e+00 0.000000000000000000e+00 0.000000000000000000e+00 0.000000000000000000e+00 0.000000000000000000e+00 0.000000000000000000e+00 0.000000000000000000e+00 0.000000000000000000e+00 0.000000000000000000e+00 0.000000000000000000e+00 0.000000000000000000e+00 0.000000000000000000e+00 0.000000000000000000e+00 0.000000000000000000e+00 0.000000000000000000e+00 0.000000000000000000e+00 0.000000000000000000e+00 0.000000000000000000e+00 0.000000000000000000e+00 0.000000000000000000e+00 0.000000000000000000e+00 0.000000000000000000e+00 0.000000000000000000e+00 0.000000000000000000e+00 0.000000000000000000e+00 0.000000000000000000e+00 0.000000000000000000e+00 0.000000000000000000e+00 0.000000000000000000e+00 0.000000000000000000e+00 0.000000000000000000e+00 0.000000000000000000e+00 0.000000000000000000e+00 0.000000000000000000e+00 0.000000000000000000e+00 0.000000000000000000e+00 0.000000000000000000e+00 0.000000000000000000e+00 0.000000000000000000e+00 0.000000000000000000e+00 0.000000000000000000e+00 0.000000000000000000e+00 0.000000000000000000e+00 0.000000000000000000e+00 0.000000000000000000e+00 0.000000000000000000e+00 0.000000000000000000e+00 0.000000000000000000e+00 0.000000000000000000e+00 0.000000000000000000e+00 0.000000000000000000e+00 0.000000000000000000e+00 0.000000000000000000e+00 0.000000000000000000e+00 0.000000000000000000e+00 0.000000000000000000e+00 0.000000000000000000e+00 0.000000000000000000e+00 0.000000000000000000e+00 0.000000000000000000e+00 0.000000000000000000e+00 0.000000000000000000e+00 0.000000000000000000e+00 0.000000000000000000e+00 0.000000000000000000e+00 0.000000000000000000e+00 0.000000000000000000e+00 0.000000000000000000e+00 0.000000000000000000e+00 0.000000000000000000e+00 0.000000000000000000e+00 0.000000000000000000e+00 0.000000000000000000e+00 0.000000000000000000e+00 0.000000000000000000e+00 0.000000000000000000e+00 0.000000000000000000e+00 0.000000000000000000e+00 0.000000000000000000e+00 0.000000000000000000e+00 0.000000000000000000e+00 0.000000000000000000e+00 0.000000000000000000e+00 0.000000000000000000e+00 0.000000000000000000e+00 0.000000000000000000e+00 0.000000000000000000e+00 0.000000000000000000e+00 0.000000000000000000e+00 0.000000000000000000e+00 0.000000000000000000e+00 0.000000000000000000e+00 0.000000000000000000e+00 0.000000000000000000e+00 0.000000000000000000e+00 0.000000000000000000e+00 0.000000000000000000e+00 0.000000000000000000e+00 0.000000000000000000e+00 0.000000000000000000e+00 0.000000000000000000e+00 0.000000000000000000e+00 0.000000000000000000e+00 0.000000000000000000e+00 0.000000000000000000e+00 0.000000000000000000e+00 0.000000000000000000e+00 0.000000000000000000e+00 0.000000000000000000e+00 0.000000000000000000e+00 0.000000000000000000e+00 0.000000000000000000e+00 0.000000000000000000e+00 0.000000000000000000e+00 0.000000000000000000e+00 0.000000000000000000e+00 0.000000000000000000e+00 0.000000000000000000e+00 0.000000000000000000e+00 0.000000000000000000e+00 0.000000000000000000e+00 0.000000000000000000e+00 0.000000000000000000e+00 0.000000000000000000e+00 0.000000000000000000e+00 0.000000000000000000e+00 0.000000000000000000e+00 0.000000000000000000e+00 0.000000000000000000e+00 0.000000000000000000e+00 0.000000000000000000e+00 0.000000000000000000e+00 0.000000000000000000e+00 0.000000000000000000e+00 0.000000000000000000e+00 0.000000000000000000e+00 0.000000000000000000e+00 0.000000000000000000e+00 0.000000000000000000e+00 0.000000000000000000e+00 0.000000000000000000e+00 0.000000000000000000e+00 0.000000000000000000e+00 0.000000000000000000e+00 0.000000000000000000e+00 0.000000000000000000e+00 0.000000000000000000e+00 0.000000000000000000e+00 0.000000000000000000e+00 0.000000000000000000e+00 0.000000000000000000e+00 0.000000000000000000e+00 0.000000000000000000e+00 0.000000000000000000e+00 0.000000000000000000e+00 0.000000000000000000e+00 0.000000000000000000e+00 0.000000000000000000e+00 0.000000000000000000e+00 0.000000000000000000e+00 0.000000000000000000e+00 0.000000000000000000e+00 0.000000000000000000e+00 0.000000000000000000e+00 0.000000000000000000e+00 0.000000000000000000e+00 0.000000000000000000e+00 0.000000000000000000e+00 0.000000000000000000e+00 0.000000000000000000e+00 0.000000000000000000e+00 0.000000000000000000e+00 0.000000000000000000e+00 0.000000000000000000e+00 0.000000000000000000e+00 0.000000000000000000e+00 0.000000000000000000e+00 0.000000000000000000e+00 0.000000000000000000e+00 0.000000000000000000e+00 0.000000000000000000e+00 0.000000000000000000e+00 0.000000000000000000e+00 0.000000000000000000e+00 0.000000000000000000e+00 0.000000000000000000e+00 0.000000000000000000e+00 0.000000000000000000e+00 0.000000000000000000e+00 0.000000000000000000e+00 0.000000000000000000e+00 0.000000000000000000e+00 0.000000000000000000e+00 0.000000000000000000e+00 0.000000000000000000e+00 0.000000000000000000e+00 0.000000000000000000e+00 0.000000000000000000e+00 0.000000000000000000e+00 0.000000000000000000e+00 0.000000000000000000e+00 0.000000000000000000e+00 0.000000000000000000e+00 0.000000000000000000e+00 0.000000000000000000e+00 0.000000000000000000e+00 0.000000000000000000e+00 0.000000000000000000e+00 0.000000000000000000e+00 0.000000000000000000e+00 0.000000000000000000e+00 0.000000000000000000e+00 0.000000000000000000e+00 0.000000000000000000e+00 0.000000000000000000e+00 0.000000000000000000e+00 0.000000000000000000e+00 0.000000000000000000e+00 0.000000000000000000e+00 0.000000000000000000e+00 0.000000000000000000e+00 0.000000000000000000e+00 0.000000000000000000e+00 0.000000000000000000e+00 0.000000000000000000e+00 0.000000000000000000e+00 0.000000000000000000e+00 0.000000000000000000e+00 0.000000000000000000e+00 0.000000000000000000e+00 0.000000000000000000e+00 0.000000000000000000e+00 0.000000000000000000e+00 0.000000000000000000e+00 0.000000000000000000e+00 0.000000000000000000e+00 0.000000000000000000e+00 0.000000000000000000e+00 0.000000000000000000e+00 0.000000000000000000e+00 0.000000000000000000e+00 0.000000000000000000e+00 0.000000000000000000e+00 0.000000000000000000e+00 0.000000000000000000e+00 0.000000000000000000e+00 0.000000000000000000e+00 0.000000000000000000e+00 0.000000000000000000e+00 0.000000000000000000e+00 0.000000000000000000e+00 0.000000000000000000e+00 0.000000000000000000e+00 0.000000000000000000e+00 0.000000000000000000e+00 0.000000000000000000e+00 0.000000000000000000e+00 0.000000000000000000e+00 0.000000000000000000e+00 0.000000000000000000e+00 0.000000000000000000e+00 0.000000000000000000e+00 0.000000000000000000e+00 0.000000000000000000e+00 0.000000000000000000e+00 0.000000000000000000e+00 0.000000000000000000e+00 0.000000000000000000e+00 0.000000000000000000e+00 0.000000000000000000e+00 0.000000000000000000e+00 0.000000000000000000e+00 0.000000000000000000e+00 0.000000000000000000e+00 0.000000000000000000e+00 0.000000000000000000e+00 0.000000000000000000e+00 0.000000000000000000e+00 0.000000000000000000e+00 0.000000000000000000e+00 0.000000000000000000e+00 0.000000000000000000e+00 0.000000000000000000e+00 0.000000000000000000e+00 0.000000000000000000e+00 0.000000000000000000e+00 0.000000000000000000e+00 0.000000000000000000e+00 0.000000000000000000e+00 0.000000000000000000e+00 0.000000000000000000e+00 0.000000000000000000e+00 0.000000000000000000e+00 0.000000000000000000e+00 0.000000000000000000e+00 0.000000000000000000e+00 0.000000000000000000e+00 0.000000000000000000e+00 0.000000000000000000e+00 0.000000000000000000e+00 0.000000000000000000e+00 0.000000000000000000e+00 0.000000000000000000e+00 0.000000000000000000e+00 0.000000000000000000e+00 0.000000000000000000e+00 0.000000000000000000e+00 0.000000000000000000e+00 0.000000000000000000e+00 0.000000000000000000e+00 0.000000000000000000e+00 0.000000000000000000e+00 0.000000000000000000e+00 0.000000000000000000e+00 0.000000000000000000e+00 0.000000000000000000e+00 0.000000000000000000e+00 0.000000000000000000e+00 0.000000000000000000e+00 0.000000000000000000e+00 0.000000000000000000e+00 0.000000000000000000e+00 0.000000000000000000e+00 0.000000000000000000e+00 0.000000000000000000e+00 0.000000000000000000e+00 0.000000000000000000e+00 0.000000000000000000e+00 0.000000000000000000e+00 0.000000000000000000e+00 0.000000000000000000e+00 0.000000000000000000e+00 0.000000000000000000e+00 0.000000000000000000e+00 0.000000000000000000e+00 0.000000000000000000e+00 0.000000000000000000e+00 0.000000000000000000e+00 0.000000000000000000e+00 0.000000000000000000e+00 0.000000000000000000e+00 0.000000000000000000e+00 0.000000000000000000e+00 0.000000000000000000e+00 0.000000000000000000e+00 0.000000000000000000e+00 0.000000000000000000e+00 0.000000000000000000e+00 0.000000000000000000e+00 0.000000000000000000e+00 0.000000000000000000e+00 0.000000000000000000e+00 0.000000000000000000e+00 0.000000000000000000e+00 0.000000000000000000e+00 0.000000000000000000e+00 0.000000000000000000e+00 0.000000000000000000e+00 0.000000000000000000e+00 0.000000000000000000e+00 0.000000000000000000e+00 0.000000000000000000e+00 0.000000000000000000e+00 0.000000000000000000e+00 0.000000000000000000e+00 0.000000000000000000e+00 0.000000000000000000e+00 0.000000000000000000e+00 0.000000000000000000e+00 0.000000000000000000e+00 0.000000000000000000e+00 0.000000000000000000e+00 0.000000000000000000e+00 0.000000000000000000e+00 0.000000000000000000e+00 0.000000000000000000e+00 0.000000000000000000e+00 0.000000000000000000e+00 0.000000000000000000e+00 0.000000000000000000e+00 0.000000000000000000e+00 0.000000000000000000e+00 0.000000000000000000e+00 0.000000000000000000e+00 0.000000000000000000e+00 0.000000000000000000e+00 0.000000000000000000e+00 0.000000000000000000e+00 0.000000000000000000e+00 0.000000000000000000e+00 0.000000000000000000e+00 0.000000000000000000e+00 0.000000000000000000e+00 0.000000000000000000e+00 0.000000000000000000e+00 0.000000000000000000e+00 0.000000000000000000e+00 0.000000000000000000e+00 0.000000000000000000e+00 0.000000000000000000e+00 0.000000000000000000e+00 0.000000000000000000e+00 0.000000000000000000e+00 0.000000000000000000e+00 0.000000000000000000e+00 0.000000000000000000e+00 0.000000000000000000e+00 0.000000000000000000e+00 0.000000000000000000e+00 0.000000000000000000e+00 0.000000000000000000e+00 0.000000000000000000e+00 0.000000000000000000e+00 0.000000000000000000e+00 0.000000000000000000e+00 0.000000000000000000e+00 0.000000000000000000e+00 0.000000000000000000e+00 0.000000000000000000e+00 0.000000000000000000e+00 0.000000000000000000e+00 0.000000000000000000e+00 0.000000000000000000e+00 0.000000000000000000e+00 0.000000000000000000e+00 0.000000000000000000e+00 0.000000000000000000e+00 0.000000000000000000e+00 0.000000000000000000e+00 0.000000000000000000e+00 0.000000000000000000e+00 0.000000000000000000e+00 0.000000000000000000e+00 0.000000000000000000e+00 0.000000000000000000e+00 0.000000000000000000e+00 0.000000000000000000e+00 0.000000000000000000e+00 0.000000000000000000e+00 0.000000000000000000e+00 0.000000000000000000e+00 0.000000000000000000e+00 0.000000000000000000e+00 0.000000000000000000e+00 0.000000000000000000e+00 0.000000000000000000e+00 0.000000000000000000e+00 0.000000000000000000e+00 0.000000000000000000e+00 0.000000000000000000e+00 0.000000000000000000e+00 0.000000000000000000e+00 0.000000000000000000e+00 0.000000000000000000e+00 0.000000000000000000e+00 0.000000000000000000e+00 0.000000000000000000e+00 0.000000000000000000e+00 0.000000000000000000e+00 0.000000000000000000e+00 0.000000000000000000e+00 0.000000000000000000e+00 0.000000000000000000e+00 0.000000000000000000e+00 0.000000000000000000e+00 0.000000000000000000e+00 0.000000000000000000e+00 0.000000000000000000e+00 0.000000000000000000e+00 0.000000000000000000e+00 0.000000000000000000e+00 0.000000000000000000e+00 0.000000000000000000e+00 0.000000000000000000e+00 0.000000000000000000e+00 0.000000000000000000e+00 0.000000000000000000e+00 0.000000000000000000e+00 0.000000000000000000e+00 0.000000000000000000e+00 0.000000000000000000e+00 0.000000000000000000e+00 0.000000000000000000e+00 0.000000000000000000e+00 0.000000000000000000e+00 0.000000000000000000e+00 0.000000000000000000e+00 0.000000000000000000e+00 0.000000000000000000e+00 0.000000000000000000e+00 0.000000000000000000e+00 0.000000000000000000e+00 0.000000000000000000e+00 0.000000000000000000e+00 0.000000000000000000e+00 0.000000000000000000e+00 0.000000000000000000e+00 0.000000000000000000e+00 0.000000000000000000e+00 0.000000000000000000e+00 0.000000000000000000e+00 0.000000000000000000e+00 0.000000000000000000e+00 0.000000000000000000e+00 0.000000000000000000e+00 0.000000000000000000e+00 0.000000000000000000e+00 0.000000000000000000e+00 0.000000000000000000e+00 0.000000000000000000e+00 0.000000000000000000e+00 0.000000000000000000e+00 0.000000000000000000e+00 0.000000000000000000e+00 0.000000000000000000e+00 0.000000000000000000e+00 0.000000000000000000e+00 0.000000000000000000e+00 0.000000000000000000e+00 0.000000000000000000e+00 0.000000000000000000e+00 0.000000000000000000e+00 0.000000000000000000e+00 0.000000000000000000e+00 0.000000000000000000e+00 0.000000000000000000e+00 0.000000000000000000e+00 0.000000000000000000e+00 0.000000000000000000e+00 0.000000000000000000e+00 0.000000000000000000e+00 0.000000000000000000e+00 0.000000000000000000e+00 0.000000000000000000e+00 0.000000000000000000e+00 0.000000000000000000e+00 0.000000000000000000e+00 0.000000000000000000e+00 0.000000000000000000e+00 0.000000000000000000e+00 0.000000000000000000e+00 0.000000000000000000e+00 0.000000000000000000e+00 0.000000000000000000e+00 0.000000000000000000e+00 0.000000000000000000e+00 0.000000000000000000e+00 0.000000000000000000e+00 0.000000000000000000e+00 0.000000000000000000e+00 0.000000000000000000e+00 0.000000000000000000e+00 0.000000000000000000e+00 0.000000000000000000e+00 0.000000000000000000e+00 0.000000000000000000e+00 0.000000000000000000e+00 0.000000000000000000e+00 0.000000000000000000e+00 0.000000000000000000e+00 0.000000000000000000e+00 0.000000000000000000e+00 0.000000000000000000e+00 0.000000000000000000e+00 0.000000000000000000e+00 0.000000000000000000e+00 0.000000000000000000e+00 0.000000000000000000e+00 0.000000000000000000e+00 0.000000000000000000e+00 0.000000000000000000e+00 0.000000000000000000e+00 0.000000000000000000e+00 0.000000000000000000e+00 0.000000000000000000e+00 0.000000000000000000e+00 0.000000000000000000e+00 0.000000000000000000e+00 0.000000000000000000e+00 0.000000000000000000e+00 0.000000000000000000e+00 0.000000000000000000e+00 0.000000000000000000e+00 0.000000000000000000e+00 0.000000000000000000e+00 0.000000000000000000e+00 0.000000000000000000e+00 0.000000000000000000e+00 0.000000000000000000e+00 0.000000000000000000e+00 0.000000000000000000e+00 0.000000000000000000e+00 0.000000000000000000e+00 0.000000000000000000e+00 0.000000000000000000e+00 0.000000000000000000e+00 0.000000000000000000e+00 0.000000000000000000e+00 0.000000000000000000e+00 0.000000000000000000e+00 0.000000000000000000e+00 0.000000000000000000e+00 0.000000000000000000e+00 0.000000000000000000e+00 0.000000000000000000e+00 0.000000000000000000e+00 0.000000000000000000e+00 0.000000000000000000e+00 0.000000000000000000e+00 0.000000000000000000e+00 0.000000000000000000e+00 0.000000000000000000e+00 0.000000000000000000e+00 0.000000000000000000e+00 0.000000000000000000e+00 0.000000000000000000e+00 0.000000000000000000e+00 0.000000000000000000e+00 0.000000000000000000e+00 0.000000000000000000e+00 0.000000000000000000e+00 0.000000000000000000e+00 0.000000000000000000e+00 0.000000000000000000e+00 0.000000000000000000e+00 0.000000000000000000e+00 0.000000000000000000e+00 0.000000000000000000e+00 0.000000000000000000e+00 0.000000000000000000e+00 0.000000000000000000e+00 0.000000000000000000e+00 0.000000000000000000e+00 0.000000000000000000e+00 0.000000000000000000e+00 0.000000000000000000e+00 0.000000000000000000e+00 0.000000000000000000e+00 0.000000000000000000e+00 0.000000000000000000e+00 0.000000000000000000e+00 0.000000000000000000e+00 0.000000000000000000e+00 0.000000000000000000e+00 0.000000000000000000e+00 0.000000000000000000e+00 0.000000000000000000e+00 0.000000000000000000e+00 0.000000000000000000e+00 0.000000000000000000e+00 0.000000000000000000e+00 0.000000000000000000e+00 0.000000000000000000e+00 0.000000000000000000e+00 0.000000000000000000e+00 0.000000000000000000e+00 0.000000000000000000e+00 0.000000000000000000e+00 0.000000000000000000e+00 0.000000000000000000e+00 0.000000000000000000e+00 0.000000000000000000e+00 0.000000000000000000e+00 0.000000000000000000e+00 0.000000000000000000e+00 0.000000000000000000e+00 0.000000000000000000e+00 0.000000000000000000e+00 0.000000000000000000e+00 0.000000000000000000e+00 0.000000000000000000e+00 0.000000000000000000e+00 0.000000000000000000e+00 0.000000000000000000e+00 0.000000000000000000e+00 0.000000000000000000e+00 0.000000000000000000e+00 0.000000000000000000e+00 0.000000000000000000e+00 0.000000000000000000e+00 0.000000000000000000e+00 0.000000000000000000e+00 0.000000000000000000e+00 0.000000000000000000e+00 0.000000000000000000e+00 0.000000000000000000e+00 0.000000000000000000e+00 0.000000000000000000e+00 0.000000000000000000e+00 0.000000000000000000e+00 0.000000000000000000e+00 0.000000000000000000e+00 0.000000000000000000e+00 0.000000000000000000e+00 0.000000000000000000e+00 0.000000000000000000e+00 0.000000000000000000e+00 0.000000000000000000e+00 0.000000000000000000e+00 0.000000000000000000e+00 0.000000000000000000e+00 0.000000000000000000e+00 0.000000000000000000e+00 0.000000000000000000e+00 0.000000000000000000e+00 0.000000000000000000e+00 0.000000000000000000e+00 0.000000000000000000e+00 0.000000000000000000e+00 0.000000000000000000e+00 0.000000000000000000e+00 0.000000000000000000e+00 0.000000000000000000e+00 0.000000000000000000e+00 0.000000000000000000e+00 0.000000000000000000e+00 0.000000000000000000e+00 0.000000000000000000e+00 0.000000000000000000e+00 0.000000000000000000e+00 0.000000000000000000e+00 0.000000000000000000e+00 0.000000000000000000e+00 0.000000000000000000e+00 0.000000000000000000e+00 0.000000000000000000e+00 0.000000000000000000e+00 0.000000000000000000e+00 0.000000000000000000e+00 0.000000000000000000e+00 0.000000000000000000e+00 0.000000000000000000e+00 0.000000000000000000e+00 0.000000000000000000e+00 0.000000000000000000e+00 0.000000000000000000e+00 0.000000000000000000e+00 0.000000000000000000e+00 0.000000000000000000e+00 0.000000000000000000e+00 0.000000000000000000e+00 0.000000000000000000e+00 0.000000000000000000e+00 0.000000000000000000e+00 0.000000000000000000e+00 0.000000000000000000e+00 0.000000000000000000e+00 0.000000000000000000e+00 0.000000000000000000e+00 0.000000000000000000e+00 0.000000000000000000e+00 0.000000000000000000e+00 0.000000000000000000e+00 0.000000000000000000e+00 0.000000000000000000e+00 0.000000000000000000e+00 0.000000000000000000e+00 0.000000000000000000e+00 0.000000000000000000e+00 0.000000000000000000e+00 0.000000000000000000e+00 0.000000000000000000e+00 0.000000000000000000e+00 0.000000000000000000e+00 0.000000000000000000e+00 0.000000000000000000e+00 0.000000000000000000e+00 0.000000000000000000e+00 0.000000000000000000e+00 0.000000000000000000e+00 0.000000000000000000e+00 0.000000000000000000e+00 0.000000000000000000e+00 0.000000000000000000e+00 0.000000000000000000e+00 0.000000000000000000e+00 0.000000000000000000e+00 0.000000000000000000e+00 0.000000000000000000e+00 0.000000000000000000e+00 0.000000000000000000e+00 0.000000000000000000e+00 0.000000000000000000e+00 0.000000000000000000e+00 0.000000000000000000e+00 0.000000000000000000e+00 0.000000000000000000e+00 0.000000000000000000e+00 0.000000000000000000e+00 0.000000000000000000e+00 0.000000000000000000e+00 0.000000000000000000e+00 0.000000000000000000e+00 0.000000000000000000e+00 0.000000000000000000e+00 0.000000000000000000e+00 0.000000000000000000e+00 0.000000000000000000e+00 0.000000000000000000e+00 0.000000000000000000e+00 0.000000000000000000e+00 0.000000000000000000e+00 0.000000000000000000e+00 0.000000000000000000e+00 0.000000000000000000e+00 0.000000000000000000e+00 0.000000000000000000e+00 0.000000000000000000e+00 0.000000000000000000e+00 0.000000000000000000e+00 0.000000000000000000e+00 0.000000000000000000e+00 0.000000000000000000e+00 0.000000000000000000e+00 0.000000000000000000e+00 0.000000000000000000e+00 0.000000000000000000e+00 0.000000000000000000e+00 0.000000000000000000e+00 0.000000000000000000e+00 0.000000000000000000e+00 0.000000000000000000e+00 0.000000000000000000e+00 0.000000000000000000e+00 0.000000000000000000e+00 0.000000000000000000e+00 0.000000000000000000e+00 0.000000000000000000e+00 0.000000000000000000e+00 0.000000000000000000e+00 0.000000000000000000e+00 0.000000000000000000e+00 0.000000000000000000e+00 0.000000000000000000e+00 0.000000000000000000e+00 0.000000000000000000e+00 0.000000000000000000e+00 0.000000000000000000e+00 0.000000000000000000e+00 0.000000000000000000e+00 0.000000000000000000e+00 0.000000000000000000e+00 0.000000000000000000e+00 0.000000000000000000e+00 0.000000000000000000e+00 0.000000000000000000e+00 0.000000000000000000e+00 0.000000000000000000e+00 0.000000000000000000e+00 0.000000000000000000e+00 0.000000000000000000e+00 0.000000000000000000e+00 0.000000000000000000e+00 0.000000000000000000e+00 0.000000000000000000e+00 0.000000000000000000e+00 0.000000000000000000e+00 0.000000000000000000e+00 0.000000000000000000e+00 0.000000000000000000e+00 0.000000000000000000e+00 0.000000000000000000e+00 0.000000000000000000e+00 0.000000000000000000e+00 0.000000000000000000e+00 0.000000000000000000e+00 0.000000000000000000e+00 0.000000000000000000e+00 0.000000000000000000e+00 0.000000000000000000e+00 0.000000000000000000e+00 0.000000000000000000e+00 0.000000000000000000e+00 0.000000000000000000e+00 0.000000000000000000e+00 0.000000000000000000e+00 0.000000000000000000e+00 0.000000000000000000e+00 0.000000000000000000e+00 0.000000000000000000e+00 0.000000000000000000e+00 0.000000000000000000e+00 0.000000000000000000e+00 0.000000000000000000e+00 0.000000000000000000e+00 0.000000000000000000e+00 0.000000000000000000e+00 0.000000000000000000e+00 0.000000000000000000e+00 0.000000000000000000e+00 0.000000000000000000e+00 0.000000000000000000e+00 0.000000000000000000e+00 0.000000000000000000e+00 0.000000000000000000e+00 0.000000000000000000e+00 0.000000000000000000e+00 0.000000000000000000e+00 0.000000000000000000e+00 0.000000000000000000e+00 0.000000000000000000e+00 0.000000000000000000e+00 0.000000000000000000e+00 0.000000000000000000e+00 0.000000000000000000e+00 0.000000000000000000e+00 0.000000000000000000e+00 0.000000000000000000e+00 0.000000000000000000e+00 0.000000000000000000e+00 0.000000000000000000e+00 0.000000000000000000e+00 0.000000000000000000e+00 0.000000000000000000e+00 0.000000000000000000e+00 0.000000000000000000e+00 0.000000000000000000e+00 0.000000000000000000e+00 0.000000000000000000e+00 0.000000000000000000e+00 0.000000000000000000e+00 0.000000000000000000e+00 0.000000000000000000e+00 0.000000000000000000e+00 0.000000000000000000e+00 0.000000000000000000e+00 0.000000000000000000e+00 0.000000000000000000e+00 0.000000000000000000e+00 0.000000000000000000e+00 0.000000000000000000e+00 0.000000000000000000e+00 0.000000000000000000e+00 0.000000000000000000e+00 0.000000000000000000e+00 0.000000000000000000e+00 0.000000000000000000e+00 0.000000000000000000e+00 0.000000000000000000e+00 0.000000000000000000e+00 0.000000000000000000e+00 0.000000000000000000e+00 0.000000000000000000e+00 0.000000000000000000e+00 0.000000000000000000e+00 0.000000000000000000e+00 0.000000000000000000e+00 0.000000000000000000e+00 0.000000000000000000e+00 0.000000000000000000e+00 0.000000000000000000e+00 0.000000000000000000e+00 0.000000000000000000e+00 0.000000000000000000e+00 0.000000000000000000e+00 0.000000000000000000e+00 0.000000000000000000e+00 0.000000000000000000e+00 0.000000000000000000e+00 0.000000000000000000e+00 0.000000000000000000e+00 0.000000000000000000e+00 0.000000000000000000e+00 0.000000000000000000e+00 0.000000000000000000e+00 0.000000000000000000e+00 0.000000000000000000e+00 0.000000000000000000e+00 0.000000000000000000e+00 0.000000000000000000e+00 0.000000000000000000e+00 0.000000000000000000e+00 0.000000000000000000e+00 0.000000000000000000e+00 0.000000000000000000e+00 0.000000000000000000e+00 0.000000000000000000e+00 0.000000000000000000e+00 0.000000000000000000e+00 0.000000000000000000e+00 0.000000000000000000e+00 0.000000000000000000e+00 0.000000000000000000e+00 0.000000000000000000e+00 0.000000000000000000e+00 0.000000000000000000e+00 0.000000000000000000e+00 0.000000000000000000e+00 0.000000000000000000e+00 0.000000000000000000e+00 0.000000000000000000e+00 0.000000000000000000e+00 0.000000000000000000e+00 0.000000000000000000e+00 0.000000000000000000e+00 0.000000000000000000e+00 0.000000000000000000e+00 0.000000000000000000e+00 0.000000000000000000e+00 0.000000000000000000e+00 0.000000000000000000e+00 0.000000000000000000e+00 0.000000000000000000e+00 0.000000000000000000e+00 0.000000000000000000e+00 0.000000000000000000e+00 0.000000000000000000e+00 0.000000000000000000e+00 0.000000000000000000e+00 0.000000000000000000e+00 0.000000000000000000e+00 0.000000000000000000e+00 0.000000000000000000e+00 0.000000000000000000e+00 0.000000000000000000e+00 0.000000000000000000e+00 0.000000000000000000e+00 0.000000000000000000e+00 0.000000000000000000e+00 0.000000000000000000e+00 0.000000000000000000e+00 0.000000000000000000e+00 0.000000000000000000e+00 0.000000000000000000e+00 0.000000000000000000e+00 0.000000000000000000e+00 0.000000000000000000e+00 0.000000000000000000e+00 0.000000000000000000e+00 0.000000000000000000e+00 0.000000000000000000e+00 0.000000000000000000e+00 0.000000000000000000e+00 0.000000000000000000e+00 0.000000000000000000e+00 0.000000000000000000e+00 0.000000000000000000e+00 0.000000000000000000e+00 0.000000000000000000e+00 0.000000000000000000e+00 0.000000000000000000e+00 0.000000000000000000e+00 0.000000000000000000e+00 0.000000000000000000e+00 0.000000000000000000e+00 0.000000000000000000e+00 0.000000000000000000e+00 0.000000000000000000e+00 0.000000000000000000e+00 0.000000000000000000e+00 0.000000000000000000e+00 0.000000000000000000e+00 0.000000000000000000e+00 0.000000000000000000e+00 0.000000000000000000e+00 0.000000000000000000e+00 0.000000000000000000e+00 0.000000000000000000e+00 0.000000000000000000e+00 0.000000000000000000e+00 0.000000000000000000e+00 0.000000000000000000e+00 0.000000000000000000e+00 0.000000000000000000e+00 0.000000000000000000e+00 0.000000000000000000e+00 0.000000000000000000e+00 0.000000000000000000e+00 0.000000000000000000e+00 0.000000000000000000e+00 0.000000000000000000e+00 0.000000000000000000e+00 0.000000000000000000e+00 0.000000000000000000e+00 0.000000000000000000e+00 0.000000000000000000e+00 0.000000000000000000e+00 0.000000000000000000e+00 0.000000000000000000e+00 0.000000000000000000e+00 0.000000000000000000e+00 0.000000000000000000e+00 0.000000000000000000e+00 0.000000000000000000e+00 0.000000000000000000e+00 0.000000000000000000e+00 0.000000000000000000e+00 0.000000000000000000e+00 0.000000000000000000e+00 0.000000000000000000e+00 0.000000000000000000e+00 0.000000000000000000e+00 0.000000000000000000e+00 0.000000000000000000e+00 0.000000000000000000e+00 0.000000000000000000e+00 0.000000000000000000e+00 0.000000000000000000e+00 0.000000000000000000e+00 0.000000000000000000e+00 0.000000000000000000e+00 0.000000000000000000e+00 0.000000000000000000e+00 0.000000000000000000e+00 0.000000000000000000e+00 0.000000000000000000e+00 0.000000000000000000e+00 0.000000000000000000e+00 0.000000000000000000e+00 0.000000000000000000e+00 0.000000000000000000e+00 0.000000000000000000e+00 0.000000000000000000e+00 0.000000000000000000e+00 0.000000000000000000e+00 0.000000000000000000e+00 0.000000000000000000e+00 0.000000000000000000e+00 0.000000000000000000e+00 0.000000000000000000e+00 0.000000000000000000e+00 0.000000000000000000e+00 0.000000000000000000e+00 0.000000000000000000e+00 0.000000000000000000e+00 0.000000000000000000e+00 0.000000000000000000e+00 0.000000000000000000e+00 0.000000000000000000e+00 0.000000000000000000e+00 0.000000000000000000e+00 0.000000000000000000e+00 0.000000000000000000e+00 0.000000000000000000e+00 0.000000000000000000e+00 0.000000000000000000e+00 0.000000000000000000e+00 0.000000000000000000e+00 0.000000000000000000e+00 0.000000000000000000e+00 0.000000000000000000e+00 0.000000000000000000e+00 0.000000000000000000e+00 0.000000000000000000e+00 0.000000000000000000e+00 0.000000000000000000e+00 0.000000000000000000e+00 0.000000000000000000e+00 0.000000000000000000e+00 0.000000000000000000e+00 0.000000000000000000e+00 0.000000000000000000e+00 0.000000000000000000e+00 0.000000000000000000e+00 0.000000000000000000e+00 0.000000000000000000e+00 0.000000000000000000e+00 0.000000000000000000e+00 0.000000000000000000e+00 0.000000000000000000e+00 0.000000000000000000e+00 0.000000000000000000e+00 0.000000000000000000e+00 0.000000000000000000e+00 0.000000000000000000e+00 0.000000000000000000e+00 0.000000000000000000e+00 0.000000000000000000e+00 0.000000000000000000e+00 0.000000000000000000e+00 0.000000000000000000e+00 0.000000000000000000e+00 0.000000000000000000e+00 0.000000000000000000e+00 0.000000000000000000e+00 0.000000000000000000e+00 0.000000000000000000e+00 0.000000000000000000e+00 0.000000000000000000e+00 0.000000000000000000e+00 0.000000000000000000e+00 0.000000000000000000e+00 0.000000000000000000e+00 0.000000000000000000e+00 0.000000000000000000e+00 0.000000000000000000e+00 0.000000000000000000e+00 0.000000000000000000e+00 0.000000000000000000e+00 0.000000000000000000e+00 0.000000000000000000e+00 0.000000000000000000e+00 0.000000000000000000e+00 0.000000000000000000e+00 0.000000000000000000e+00 0.000000000000000000e+00 0.000000000000000000e+00 0.000000000000000000e+00 0.000000000000000000e+00 0.000000000000000000e+00 0.000000000000000000e+00 0.000000000000000000e+00 0.000000000000000000e+00 0.000000000000000000e+00 0.000000000000000000e+00 0.000000000000000000e+00 0.000000000000000000e+00 0.000000000000000000e+00 0.000000000000000000e+00 0.000000000000000000e+00 0.000000000000000000e+00 0.000000000000000000e+00 0.000000000000000000e+00 0.000000000000000000e+00 0.000000000000000000e+00 0.000000000000000000e+00 0.000000000000000000e+00 0.000000000000000000e+00 0.000000000000000000e+00 0.000000000000000000e+00 0.000000000000000000e+00 0.000000000000000000e+00 0.000000000000000000e+00 0.000000000000000000e+00 0.000000000000000000e+00 0.000000000000000000e+00 0.000000000000000000e+00 0.000000000000000000e+00 0.000000000000000000e+00 0.000000000000000000e+00 0.000000000000000000e+00 0.000000000000000000e+00 0.000000000000000000e+00 0.000000000000000000e+00 0.000000000000000000e+00 0.000000000000000000e+00 0.000000000000000000e+00 0.000000000000000000e+00 0.000000000000000000e+00 0.000000000000000000e+00 0.000000000000000000e+00 0.000000000000000000e+00 0.000000000000000000e+00 0.000000000000000000e+00 0.000000000000000000e+00 0.000000000000000000e+00 0.000000000000000000e+00 0.000000000000000000e+00 0.000000000000000000e+00 0.000000000000000000e+00 0.000000000000000000e+00 0.000000000000000000e+00 0.000000000000000000e+00 0.000000000000000000e+00 0.000000000000000000e+00 0.000000000000000000e+00 0.000000000000000000e+00 0.000000000000000000e+00 0.000000000000000000e+00 0.000000000000000000e+00 0.000000000000000000e+00 0.000000000000000000e+00 0.000000000000000000e+00 0.000000000000000000e+00 0.000000000000000000e+00 0.000000000000000000e+00 0.000000000000000000e+00 0.000000000000000000e+00 0.000000000000000000e+00 0.000000000000000000e+00 0.000000000000000000e+00 0.000000000000000000e+00 0.000000000000000000e+00 0.000000000000000000e+00 0.000000000000000000e+00 0.000000000000000000e+00 0.000000000000000000e+00 0.000000000000000000e+00 0.000000000000000000e+00 0.000000000000000000e+00 0.000000000000000000e+00 0.000000000000000000e+00 0.000000000000000000e+00 0.000000000000000000e+00 0.000000000000000000e+00 0.000000000000000000e+00 0.000000000000000000e+00 0.000000000000000000e+00 0.000000000000000000e+00 0.000000000000000000e+00 0.000000000000000000e+00 0.000000000000000000e+00 0.000000000000000000e+00 0.000000000000000000e+00 0.000000000000000000e+00 0.000000000000000000e+00 0.000000000000000000e+00 0.000000000000000000e+00 0.000000000000000000e+00 0.000000000000000000e+00 0.000000000000000000e+00 0.000000000000000000e+00 0.000000000000000000e+00 0.000000000000000000e+00 0.000000000000000000e+00 0.000000000000000000e+00 0.000000000000000000e+00 0.000000000000000000e+00 0.000000000000000000e+00 0.000000000000000000e+00 0.000000000000000000e+00 0.000000000000000000e+00 0.000000000000000000e+00 0.000000000000000000e+00 0.000000000000000000e+00 0.000000000000000000e+00 0.000000000000000000e+00 0.000000000000000000e+00 0.000000000000000000e+00 0.000000000000000000e+00 0.000000000000000000e+00 0.000000000000000000e+00 0.000000000000000000e+00 0.000000000000000000e+00 0.000000000000000000e+00 0.000000000000000000e+00 0.000000000000000000e+00 0.000000000000000000e+00 0.000000000000000000e+00 0.000000000000000000e+00 0.000000000000000000e+00 0.000000000000000000e+00 0.000000000000000000e+00 0.000000000000000000e+00 0.000000000000000000e+00 0.000000000000000000e+00 0.000000000000000000e+00 0.000000000000000000e+00 0.000000000000000000e+00 0.000000000000000000e+00 0.000000000000000000e+00 0.000000000000000000e+00 0.000000000000000000e+00 0.000000000000000000e+00 0.000000000000000000e+00 0.000000000000000000e+00 0.000000000000000000e+00 0.000000000000000000e+00 0.000000000000000000e+00 0.000000000000000000e+00 0.000000000000000000e+00 0.000000000000000000e+00 0.000000000000000000e+00 0.000000000000000000e+00 0.000000000000000000e+00 0.000000000000000000e+00 0.000000000000000000e+00 0.000000000000000000e+00 0.000000000000000000e+00 0.000000000000000000e+00 0.000000000000000000e+00 0.000000000000000000e+00 0.000000000000000000e+00 0.000000000000000000e+00 0.000000000000000000e+00 0.000000000000000000e+00 0.000000000000000000e+00 0.000000000000000000e+00 0.000000000000000000e+00 0.000000000000000000e+00 0.000000000000000000e+00 0.000000000000000000e+00 0.000000000000000000e+00 0.000000000000000000e+00 0.000000000000000000e+00 0.000000000000000000e+00 0.000000000000000000e+00 0.000000000000000000e+00 0.000000000000000000e+00 0.000000000000000000e+00 0.000000000000000000e+00 0.000000000000000000e+00 0.000000000000000000e+00 0.000000000000000000e+00 0.000000000000000000e+00 0.000000000000000000e+00 0.000000000000000000e+00 0.000000000000000000e+00 0.000000000000000000e+00 0.000000000000000000e+00 0.000000000000000000e+00 0.000000000000000000e+00 0.000000000000000000e+00 0.000000000000000000e+00 0.000000000000000000e+00 0.000000000000000000e+00 0.000000000000000000e+00 0.000000000000000000e+00 0.000000000000000000e+00 0.000000000000000000e+00 0.000000000000000000e+00 0.000000000000000000e+00 0.000000000000000000e+00 0.000000000000000000e+00 0.000000000000000000e+00 0.000000000000000000e+00 0.000000000000000000e+00 0.000000000000000000e+00 0.000000000000000000e+00 0.000000000000000000e+00 0.000000000000000000e+00 0.000000000000000000e+00 0.000000000000000000e+00 0.000000000000000000e+00 0.000000000000000000e+00 0.000000000000000000e+00 0.000000000000000000e+00 0.000000000000000000e+00 0.000000000000000000e+00 0.000000000000000000e+00 0.000000000000000000e+00 0.000000000000000000e+00 0.000000000000000000e+00 0.000000000000000000e+00 0.000000000000000000e+00 0.000000000000000000e+00 0.000000000000000000e+00 0.000000000000000000e+00 0.000000000000000000e+00 0.000000000000000000e+00 0.000000000000000000e+00 0.000000000000000000e+00 0.000000000000000000e+00 0.000000000000000000e+00 0.000000000000000000e+00 0.000000000000000000e+00 0.000000000000000000e+00 0.000000000000000000e+00 0.000000000000000000e+00 0.000000000000000000e+00 0.000000000000000000e+00 0.000000000000000000e+00 0.000000000000000000e+00 0.000000000000000000e+00 0.000000000000000000e+00 0.000000000000000000e+00 0.000000000000000000e+00 0.000000000000000000e+00 0.000000000000000000e+00 0.000000000000000000e+00 0.000000000000000000e+00 0.000000000000000000e+00 0.000000000000000000e+00 0.000000000000000000e+00 0.000000000000000000e+00 0.000000000000000000e+00 0.000000000000000000e+00 0.000000000000000000e+00 0.000000000000000000e+00 0.000000000000000000e+00 0.000000000000000000e+00 0.000000000000000000e+00 0.000000000000000000e+00 0.000000000000000000e+00 0.000000000000000000e+00 0.000000000000000000e+00 0.000000000000000000e+00 0.000000000000000000e+00 0.000000000000000000e+00 0.000000000000000000e+00 0.000000000000000000e+00 0.000000000000000000e+00 0.000000000000000000e+00 0.000000000000000000e+00 0.000000000000000000e+00 0.000000000000000000e+00 0.000000000000000000e+00 0.000000000000000000e+00 0.000000000000000000e+00 0.000000000000000000e+00 0.000000000000000000e+00 0.000000000000000000e+00 0.000000000000000000e+00 0.000000000000000000e+00 0.000000000000000000e+00 0.000000000000000000e+00 0.000000000000000000e+00 0.000000000000000000e+00 0.000000000000000000e+00 0.000000000000000000e+00 0.000000000000000000e+00 0.000000000000000000e+00 0.000000000000000000e+00 0.000000000000000000e+00 0.000000000000000000e+00 0.000000000000000000e+00 0.000000000000000000e+00 0.000000000000000000e+00 0.000000000000000000e+00 0.000000000000000000e+00 0.000000000000000000e+00 0.000000000000000000e+00 0.000000000000000000e+00 0.000000000000000000e+00 0.000000000000000000e+00 0.000000000000000000e+00 0.000000000000000000e+00 0.000000000000000000e+00 0.000000000000000000e+00 0.000000000000000000e+00 0.000000000000000000e+00 0.000000000000000000e+00 0.000000000000000000e+00 0.000000000000000000e+00 0.000000000000000000e+00 0.000000000000000000e+00 0.000000000000000000e+00 0.000000000000000000e+00 0.000000000000000000e+00 0.000000000000000000e+00 0.000000000000000000e+00 0.000000000000000000e+00 0.000000000000000000e+00 0.000000000000000000e+00 0.000000000000000000e+00 0.000000000000000000e+00 0.000000000000000000e+00 0.000000000000000000e+00 0.000000000000000000e+00 0.000000000000000000e+00 0.000000000000000000e+00 0.000000000000000000e+00 0.000000000000000000e+00 0.000000000000000000e+00 0.000000000000000000e+00 0.000000000000000000e+00 0.000000000000000000e+00 0.000000000000000000e+00 0.000000000000000000e+00 0.000000000000000000e+00 0.000000000000000000e+00 0.000000000000000000e+00 0.000000000000000000e+00 0.000000000000000000e+00 0.000000000000000000e+00 0.000000000000000000e+00 0.000000000000000000e+00 0.000000000000000000e+00 0.000000000000000000e+00 0.000000000000000000e+00 0.000000000000000000e+00 0.000000000000000000e+00 0.000000000000000000e+00 0.000000000000000000e+00 0.000000000000000000e+00 0.000000000000000000e+00 0.000000000000000000e+00 0.000000000000000000e+00 0.000000000000000000e+00 0.000000000000000000e+00 0.000000000000000000e+00 0.000000000000000000e+00 0.000000000000000000e+00 0.000000000000000000e+00 0.000000000000000000e+00 0.000000000000000000e+00 0.000000000000000000e+00 0.000000000000000000e+00 0.000000000000000000e+00 0.000000000000000000e+00 0.000000000000000000e+00 0.000000000000000000e+00 0.000000000000000000e+00 0.000000000000000000e+00 0.000000000000000000e+00 0.000000000000000000e+00 0.000000000000000000e+00 0.000000000000000000e+00 0.000000000000000000e+00 0.000000000000000000e+00 0.000000000000000000e+00 0.000000000000000000e+00 0.000000000000000000e+00 0.000000000000000000e+00 0.000000000000000000e+00 0.000000000000000000e+00 0.000000000000000000e+00 0.000000000000000000e+00 0.000000000000000000e+00 0.000000000000000000e+00 0.000000000000000000e+00 0.000000000000000000e+00 0.000000000000000000e+00 0.000000000000000000e+00 0.000000000000000000e+00 0.000000000000000000e+00 0.000000000000000000e+00 0.000000000000000000e+00 0.000000000000000000e+00 0.000000000000000000e+00 0.000000000000000000e+00 0.000000000000000000e+00 0.000000000000000000e+00 0.000000000000000000e+00 0.000000000000000000e+00 0.000000000000000000e+00 0.000000000000000000e+00 0.000000000000000000e+00 0.000000000000000000e+00 0.000000000000000000e+00 0.000000000000000000e+00 0.000000000000000000e+00 0.000000000000000000e+00 0.000000000000000000e+00 0.000000000000000000e+00 0.000000000000000000e+00 0.000000000000000000e+00 0.000000000000000000e+00 0.000000000000000000e+00 0.000000000000000000e+00 0.000000000000000000e+00 0.000000000000000000e+00 0.000000000000000000e+00 0.000000000000000000e+00 0.000000000000000000e+00 0.000000000000000000e+00 0.000000000000000000e+00 0.000000000000000000e+00 0.000000000000000000e+00 0.000000000000000000e+00 0.000000000000000000e+00 0.000000000000000000e+00 0.000000000000000000e+00 0.000000000000000000e+00 0.000000000000000000e+00 0.000000000000000000e+00 0.000000000000000000e+00 0.000000000000000000e+00 0.000000000000000000e+00 0.000000000000000000e+00 0.000000000000000000e+00 0.000000000000000000e+00 0.000000000000000000e+00 0.000000000000000000e+00 0.000000000000000000e+00 0.000000000000000000e+00 0.000000000000000000e+00 0.000000000000000000e+00 0.000000000000000000e+00 0.000000000000000000e+00 0.000000000000000000e+00 0.000000000000000000e+00 0.000000000000000000e+00 0.000000000000000000e+00 0.000000000000000000e+00 0.000000000000000000e+00 0.000000000000000000e+00 0.000000000000000000e+00 0.000000000000000000e+00 0.000000000000000000e+00 0.000000000000000000e+00 0.000000000000000000e+00 0.000000000000000000e+00 0.000000000000000000e+00 0.000000000000000000e+00 0.000000000000000000e+00 0.000000000000000000e+00 0.000000000000000000e+00 0.000000000000000000e+00 0.000000000000000000e+00 0.000000000000000000e+00 0.000000000000000000e+00 0.000000000000000000e+00 0.000000000000000000e+00 0.000000000000000000e+00 0.000000000000000000e+00 0.000000000000000000e+00 0.000000000000000000e+00 0.000000000000000000e+00 0.000000000000000000e+00 0.000000000000000000e+00 0.000000000000000000e+00 0.000000000000000000e+00 0.000000000000000000e+00 0.000000000000000000e+00 0.000000000000000000e+00 0.000000000000000000e+00 0.000000000000000000e+00 0.000000000000000000e+00 0.000000000000000000e+00 0.000000000000000000e+00 0.000000000000000000e+00 0.000000000000000000e+00 0.000000000000000000e+00 0.000000000000000000e+00 0.000000000000000000e+00 0.000000000000000000e+00 0.000000000000000000e+00 0.000000000000000000e+00 0.000000000000000000e+00 0.000000000000000000e+00 0.000000000000000000e+00 0.000000000000000000e+00 0.000000000000000000e+00 0.000000000000000000e+00 0.000000000000000000e+00 0.000000000000000000e+00 0.000000000000000000e+00 0.000000000000000000e+00 0.000000000000000000e+00 0.000000000000000000e+00 0.000000000000000000e+00 0.000000000000000000e+00 0.000000000000000000e+00 0.000000000000000000e+00 0.000000000000000000e+00 0.000000000000000000e+00 0.000000000000000000e+00 0.000000000000000000e+00 0.000000000000000000e+00 0.000000000000000000e+00 0.000000000000000000e+00 0.000000000000000000e+00 0.000000000000000000e+00 0.000000000000000000e+00 0.000000000000000000e+00 0.000000000000000000e+00 0.000000000000000000e+00 0.000000000000000000e+00 0.000000000000000000e+00 0.000000000000000000e+00 0.000000000000000000e+00 0.000000000000000000e+00 0.000000000000000000e+00 0.000000000000000000e+00 0.000000000000000000e+00 0.000000000000000000e+00 0.000000000000000000e+00 0.000000000000000000e+00 0.000000000000000000e+00 0.000000000000000000e+00 0.000000000000000000e+00 0.000000000000000000e+00 0.000000000000000000e+00 0.000000000000000000e+00 0.000000000000000000e+00 0.000000000000000000e+00 0.000000000000000000e+00 0.000000000000000000e+00 0.000000000000000000e+00 0.000000000000000000e+00 0.000000000000000000e+00 0.000000000000000000e+00 0.000000000000000000e+00 0.000000000000000000e+00 0.000000000000000000e+00 0.000000000000000000e+00 0.000000000000000000e+00 0.000000000000000000e+00 0.000000000000000000e+00 0.000000000000000000e+00 0.000000000000000000e+00 0.000000000000000000e+00 0.000000000000000000e+00 0.000000000000000000e+00 0.000000000000000000e+00 0.000000000000000000e+00 0.000000000000000000e+00 0.000000000000000000e+00 0.000000000000000000e+00 0.000000000000000000e+00 0.000000000000000000e+00 0.000000000000000000e+00 0.000000000000000000e+00 0.000000000000000000e+00 0.000000000000000000e+00 0.000000000000000000e+00 0.000000000000000000e+00 0.000000000000000000e+00 0.000000000000000000e+00 0.000000000000000000e+00 0.000000000000000000e+00 0.000000000000000000e+00 0.000000000000000000e+00 0.000000000000000000e+00 0.000000000000000000e+00 0.000000000000000000e+00 0.000000000000000000e+00 0.000000000000000000e+00 0.000000000000000000e+00 0.000000000000000000e+00 0.000000000000000000e+00 0.000000000000000000e+00 0.000000000000000000e+00 0.000000000000000000e+00 0.000000000000000000e+00 0.000000000000000000e+00 0.000000000000000000e+00 0.000000000000000000e+00 0.000000000000000000e+00 0.000000000000000000e+00 0.000000000000000000e+00 0.000000000000000000e+00 0.000000000000000000e+00 0.000000000000000000e+00 0.000000000000000000e+00 0.000000000000000000e+00 0.000000000000000000e+00 0.000000000000000000e+00 0.000000000000000000e+00 0.000000000000000000e+00 0.000000000000000000e+00 0.000000000000000000e+00 0.000000000000000000e+00 0.000000000000000000e+00 0.000000000000000000e+00 0.000000000000000000e+00 0.000000000000000000e+00 0.000000000000000000e+00 0.000000000000000000e+00 0.000000000000000000e+00 0.000000000000000000e+00 0.000000000000000000e+00 0.000000000000000000e+00 0.000000000000000000e+00 0.000000000000000000e+00 0.000000000000000000e+00 0.000000000000000000e+00 0.000000000000000000e+00 0.000000000000000000e+00 0.000000000000000000e+00 0.000000000000000000e+00 0.000000000000000000e+00 0.000000000000000000e+00 0.000000000000000000e+00 0.000000000000000000e+00 0.000000000000000000e+00 0.000000000000000000e+00 0.000000000000000000e+00 0.000000000000000000e+00 0.000000000000000000e+00 0.000000000000000000e+00 0.000000000000000000e+00 0.000000000000000000e+00 0.000000000000000000e+00 0.000000000000000000e+00 0.000000000000000000e+00 0.000000000000000000e+00 0.000000000000000000e+00 0.000000000000000000e+00 0.000000000000000000e+00 0.000000000000000000e+00 0.000000000000000000e+00 0.000000000000000000e+00 0.000000000000000000e+00 0.000000000000000000e+00 0.000000000000000000e+00 0.000000000000000000e+00 0.000000000000000000e+00 0.000000000000000000e+00 0.000000000000000000e+00 0.000000000000000000e+00 0.000000000000000000e+00 0.000000000000000000e+00 0.000000000000000000e+00 0.000000000000000000e+00 0.000000000000000000e+00 0.000000000000000000e+00 0.000000000000000000e+00 0.000000000000000000e+00 0.000000000000000000e+00 0.000000000000000000e+00 0.000000000000000000e+00 0.000000000000000000e+00 0.000000000000000000e+00 0.000000000000000000e+00 0.000000000000000000e+00 0.000000000000000000e+00 0.000000000000000000e+00 0.000000000000000000e+00 0.000000000000000000e+00 0.000000000000000000e+00 0.000000000000000000e+00 0.000000000000000000e+00 0.000000000000000000e+00 0.000000000000000000e+00 0.000000000000000000e+00 0.000000000000000000e+00 0.000000000000000000e+00 0.000000000000000000e+00 0.000000000000000000e+00 0.000000000000000000e+00 0.000000000000000000e+00 0.000000000000000000e+00 0.000000000000000000e+00 0.000000000000000000e+00 0.000000000000000000e+00 0.000000000000000000e+00 0.000000000000000000e+00 0.000000000000000000e+00 0.000000000000000000e+00 0.000000000000000000e+00 0.000000000000000000e+00 0.000000000000000000e+00 0.000000000000000000e+00 0.000000000000000000e+00 0.000000000000000000e+00 0.000000000000000000e+00 0.000000000000000000e+00 0.000000000000000000e+00 0.000000000000000000e+00 0.000000000000000000e+00 0.000000000000000000e+00 0.000000000000000000e+00 0.000000000000000000e+00 0.000000000000000000e+00 0.000000000000000000e+00 0.000000000000000000e+00 0.000000000000000000e+00 0.000000000000000000e+00 0.000000000000000000e+00 0.000000000000000000e+00 0.000000000000000000e+00 0.000000000000000000e+00 0.000000000000000000e+00 0.000000000000000000e+00 0.000000000000000000e+00 0.000000000000000000e+00 0.000000000000000000e+00 0.000000000000000000e+00 0.000000000000000000e+00 0.000000000000000000e+00 0.000000000000000000e+00 0.000000000000000000e+00 0.000000000000000000e+00 0.000000000000000000e+00 0.000000000000000000e+00 0.000000000000000000e+00 0.000000000000000000e+00 0.000000000000000000e+00 0.000000000000000000e+00 0.000000000000000000e+00 0.000000000000000000e+00 0.000000000000000000e+00 0.000000000000000000e+00 0.000000000000000000e+00 0.000000000000000000e+00 0.000000000000000000e+00 0.000000000000000000e+00 0.000000000000000000e+00 0.000000000000000000e+00 0.000000000000000000e+00 0.000000000000000000e+00 0.000000000000000000e+00 0.000000000000000000e+00 0.000000000000000000e+00 0.000000000000000000e+00 0.000000000000000000e+00 0.000000000000000000e+00 0.000000000000000000e+00 0.000000000000000000e+00 0.000000000000000000e+00 0.000000000000000000e+00 0.000000000000000000e+00 0.000000000000000000e+00 0.000000000000000000e+00 0.000000000000000000e+00 0.000000000000000000e+00 0.000000000000000000e+00 0.000000000000000000e+00 0.000000000000000000e+00 0.000000000000000000e+00 0.000000000000000000e+00 0.000000000000000000e+00 0.000000000000000000e+00 0.000000000000000000e+00 0.000000000000000000e+00 0.000000000000000000e+00 0.000000000000000000e+00 0.000000000000000000e+00 0.000000000000000000e+00 0.000000000000000000e+00 0.000000000000000000e+00 0.000000000000000000e+00 0.000000000000000000e+00 0.000000000000000000e+00 0.000000000000000000e+00 0.000000000000000000e+00 0.000000000000000000e+00 0.000000000000000000e+00 0.000000000000000000e+00 0.000000000000000000e+00 0.000000000000000000e+00 0.000000000000000000e+00 0.000000000000000000e+00 0.000000000000000000e+00 0.000000000000000000e+00 0.000000000000000000e+00 0.000000000000000000e+00 0.000000000000000000e+00 0.000000000000000000e+00 0.000000000000000000e+00 0.000000000000000000e+00 0.000000000000000000e+00 0.000000000000000000e+00 0.000000000000000000e+00 0.000000000000000000e+00 0.000000000000000000e+00 0.000000000000000000e+00 0.000000000000000000e+00 0.000000000000000000e+00 0.000000000000000000e+00 0.000000000000000000e+00 0.000000000000000000e+00 0.000000000000000000e+00 0.000000000000000000e+00 0.000000000000000000e+00 0.000000000000000000e+00 0.000000000000000000e+00 0.000000000000000000e+00 0.000000000000000000e+00 0.000000000000000000e+00 0.000000000000000000e+00 0.000000000000000000e+00 0.000000000000000000e+00 0.000000000000000000e+00 0.000000000000000000e+00 0.000000000000000000e+00 0.000000000000000000e+00 0.000000000000000000e+00 0.000000000000000000e+00 0.000000000000000000e+00 0.000000000000000000e+00 0.000000000000000000e+00 0.000000000000000000e+00 0.000000000000000000e+00 0.000000000000000000e+00 0.000000000000000000e+00 0.000000000000000000e+00 0.000000000000000000e+00 0.000000000000000000e+00 0.000000000000000000e+00 0.000000000000000000e+00 0.000000000000000000e+00 0.000000000000000000e+00 0.000000000000000000e+00 0.000000000000000000e+00 0.000000000000000000e+00 0.000000000000000000e+00 0.000000000000000000e+00 0.000000000000000000e+00 0.000000000000000000e+00 0.000000000000000000e+00 0.000000000000000000e+00 0.000000000000000000e+00 0.000000000000000000e+00 0.000000000000000000e+00 0.000000000000000000e+00 0.000000000000000000e+00 0.000000000000000000e+00 0.000000000000000000e+00 0.000000000000000000e+00 0.000000000000000000e+00 0.000000000000000000e+00 0.000000000000000000e+00 0.000000000000000000e+00 0.000000000000000000e+00 0.000000000000000000e+00 0.000000000000000000e+00 0.000000000000000000e+00 0.000000000000000000e+00 0.000000000000000000e+00 0.000000000000000000e+00 0.000000000000000000e+00 0.000000000000000000e+00 0.000000000000000000e+00 0.000000000000000000e+00 0.000000000000000000e+00 0.000000000000000000e+00 0.000000000000000000e+00 0.000000000000000000e+00 0.000000000000000000e+00 0.000000000000000000e+00 0.000000000000000000e+00 0.000000000000000000e+00 0.000000000000000000e+00 0.000000000000000000e+00 0.000000000000000000e+00 0.000000000000000000e+00 0.000000000000000000e+00 0.000000000000000000e+00 0.000000000000000000e+00 0.000000000000000000e+00 0.000000000000000000e+00 0.000000000000000000e+00 0.000000000000000000e+00 0.000000000000000000e+00 0.000000000000000000e+00 0.000000000000000000e+00 0.000000000000000000e+00 0.000000000000000000e+00 0.000000000000000000e+00 0.000000000000000000e+00 0.000000000000000000e+00 0.000000000000000000e+00 0.000000000000000000e+00 0.000000000000000000e+00 0.000000000000000000e+00 0.000000000000000000e+00 0.000000000000000000e+00 0.000000000000000000e+00 0.000000000000000000e+00 0.000000000000000000e+00 0.000000000000000000e+00 0.000000000000000000e+00 0.000000000000000000e+00 0.000000000000000000e+00 0.000000000000000000e+00 0.000000000000000000e+00 0.000000000000000000e+00 0.000000000000000000e+00 0.000000000000000000e+00 0.000000000000000000e+00 0.000000000000000000e+00 0.000000000000000000e+00 0.000000000000000000e+00 0.000000000000000000e+00 0.000000000000000000e+00 0.000000000000000000e+00 0.000000000000000000e+00 0.000000000000000000e+00 0.000000000000000000e+00 0.000000000000000000e+00 0.000000000000000000e+00 0.000000000000000000e+00 0.000000000000000000e+00 0.000000000000000000e+00 0.000000000000000000e+00 0.000000000000000000e+00 0.000000000000000000e+00 0.000000000000000000e+00 0.000000000000000000e+00 0.000000000000000000e+00 0.000000000000000000e+00 0.000000000000000000e+00 0.000000000000000000e+00 0.000000000000000000e+00 0.000000000000000000e+00 0.000000000000000000e+00 0.000000000000000000e+00 0.000000000000000000e+00 0.000000000000000000e+00 0.000000000000000000e+00 0.000000000000000000e+00 0.000000000000000000e+00 0.000000000000000000e+00 0.000000000000000000e+00 0.000000000000000000e+00 0.000000000000000000e+00 0.000000000000000000e+00 0.000000000000000000e+00 0.000000000000000000e+00 0.000000000000000000e+00 0.000000000000000000e+00 0.000000000000000000e+00 0.000000000000000000e+00 0.000000000000000000e+00 0.000000000000000000e+00 0.000000000000000000e+00 0.000000000000000000e+00 0.000000000000000000e+00 0.000000000000000000e+00 0.000000000000000000e+00 0.000000000000000000e+00 0.000000000000000000e+00 0.000000000000000000e+00 0.000000000000000000e+00 0.000000000000000000e+00 0.000000000000000000e+00 0.000000000000000000e+00 0.000000000000000000e+00 0.000000000000000000e+00 0.000000000000000000e+00 0.000000000000000000e+00 0.000000000000000000e+00 0.000000000000000000e+00 0.000000000000000000e+00 0.000000000000000000e+00 0.000000000000000000e+00 0.000000000000000000e+00 0.000000000000000000e+00 0.000000000000000000e+00 0.000000000000000000e+00 0.000000000000000000e+00 0.000000000000000000e+00 0.000000000000000000e+00 0.000000000000000000e+00 0.000000000000000000e+00 0.000000000000000000e+00 0.000000000000000000e+00 0.000000000000000000e+00 0.000000000000000000e+00 0.000000000000000000e+00 0.000000000000000000e+00 0.000000000000000000e+00 0.000000000000000000e+00 0.000000000000000000e+00 0.000000000000000000e+00 0.000000000000000000e+00 0.000000000000000000e+00 0.000000000000000000e+00 0.000000000000000000e+00 0.000000000000000000e+00 0.000000000000000000e+00 0.000000000000000000e+00 0.000000000000000000e+00 0.000000000000000000e+00 0.000000000000000000e+00 0.000000000000000000e+00 0.000000000000000000e+00 0.000000000000000000e+00 0.000000000000000000e+00 0.000000000000000000e+00 0.000000000000000000e+00 0.000000000000000000e+00 0.000000000000000000e+00 0.000000000000000000e+00 0.000000000000000000e+00 0.000000000000000000e+00 0.000000000000000000e+00 0.000000000000000000e+00 0.000000000000000000e+00 0.000000000000000000e+00 0.000000000000000000e+00 0.000000000000000000e+00 0.000000000000000000e+00 0.000000000000000000e+00 0.000000000000000000e+00 0.000000000000000000e+00 0.000000000000000000e+00 0.000000000000000000e+00 0.000000000000000000e+00 0.000000000000000000e+00 0.000000000000000000e+00 0.000000000000000000e+00 0.000000000000000000e+00 0.000000000000000000e+00 0.000000000000000000e+00 0.000000000000000000e+00 0.000000000000000000e+00 0.000000000000000000e+00 0.000000000000000000e+00 0.000000000000000000e+00 0.000000000000000000e+00 0.000000000000000000e+00 0.000000000000000000e+00 0.000000000000000000e+00 0.000000000000000000e+00 0.000000000000000000e+00 0.000000000000000000e+00 0.000000000000000000e+00 0.000000000000000000e+00 0.000000000000000000e+00 0.000000000000000000e+00 0.000000000000000000e+00 0.000000000000000000e+00 0.000000000000000000e+00 0.000000000000000000e+00 0.000000000000000000e+00 0.000000000000000000e+00 0.000000000000000000e+00 0.000000000000000000e+00 0.000000000000000000e+00 0.000000000000000000e+00 0.000000000000000000e+00 0.000000000000000000e+00 0.000000000000000000e+00 0.000000000000000000e+00 0.000000000000000000e+00 0.000000000000000000e+00 0.000000000000000000e+00 0.000000000000000000e+00 0.000000000000000000e+00 0.000000000000000000e+00 0.000000000000000000e+00 0.000000000000000000e+00 0.000000000000000000e+00 0.000000000000000000e+00 0.000000000000000000e+00 0.000000000000000000e+00 0.000000000000000000e+00 0.000000000000000000e+00 0.000000000000000000e+00 0.000000000000000000e+00 0.000000000000000000e+00 0.000000000000000000e+00 0.000000000000000000e+00 0.000000000000000000e+00 0.000000000000000000e+00 0.000000000000000000e+00 0.000000000000000000e+00 0.000000000000000000e+00 0.000000000000000000e+00 0.000000000000000000e+00 0.000000000000000000e+00 0.000000000000000000e+00 0.000000000000000000e+00 0.000000000000000000e+00 0.000000000000000000e+00 0.000000000000000000e+00 0.000000000000000000e+00 0.000000000000000000e+00 0.000000000000000000e+00 0.000000000000000000e+00 0.000000000000000000e+00 0.000000000000000000e+00 0.000000000000000000e+00 0.000000000000000000e+00 0.000000000000000000e+00 0.000000000000000000e+00 0.000000000000000000e+00 0.000000000000000000e+00 0.000000000000000000e+00 0.000000000000000000e+00 0.000000000000000000e+00 0.000000000000000000e+00 0.000000000000000000e+00 0.000000000000000000e+00 0.000000000000000000e+00 0.000000000000000000e+00 0.000000000000000000e+00 0.000000000000000000e+00 0.000000000000000000e+00 0.000000000000000000e+00 0.000000000000000000e+00 0.000000000000000000e+00 0.000000000000000000e+00 0.000000000000000000e+00 0.000000000000000000e+00 0.000000000000000000e+00 0.000000000000000000e+00 0.000000000000000000e+00 0.000000000000000000e+00 0.000000000000000000e+00 0.000000000000000000e+00 0.000000000000000000e+00 0.000000000000000000e+00 0.000000000000000000e+00 0.000000000000000000e+00 0.000000000000000000e+00 0.000000000000000000e+00 0.000000000000000000e+00 0.000000000000000000e+00 0.000000000000000000e+00 0.000000000000000000e+00 0.000000000000000000e+00 0.000000000000000000e+00 0.000000000000000000e+00 0.000000000000000000e+00 0.000000000000000000e+00 0.000000000000000000e+00 0.000000000000000000e+00 0.000000000000000000e+00 0.000000000000000000e+00 0.000000000000000000e+00 0.000000000000000000e+00 0.000000000000000000e+00 0.000000000000000000e+00 0.000000000000000000e+00 0.000000000000000000e+00 0.000000000000000000e+00 0.000000000000000000e+00 0.000000000000000000e+00 0.000000000000000000e+00 0.000000000000000000e+00 0.000000000000000000e+00 0.000000000000000000e+00 0.000000000000000000e+00 0.000000000000000000e+00 0.000000000000000000e+00 0.000000000000000000e+00 0.000000000000000000e+00 0.000000000000000000e+00 0.000000000000000000e+00 0.000000000000000000e+00 0.000000000000000000e+00 0.000000000000000000e+00 0.000000000000000000e+00 0.000000000000000000e+00 0.000000000000000000e+00 0.000000000000000000e+00 0.000000000000000000e+00 0.000000000000000000e+00 0.000000000000000000e+00 0.000000000000000000e+00 0.000000000000000000e+00 0.000000000000000000e+00 0.000000000000000000e+00 0.000000000000000000e+00 0.000000000000000000e+00 0.000000000000000000e+00 0.000000000000000000e+00 0.000000000000000000e+00 0.000000000000000000e+00 0.000000000000000000e+00 0.000000000000000000e+00 0.000000000000000000e+00 0.000000000000000000e+00 0.000000000000000000e+00 0.000000000000000000e+00 0.000000000000000000e+00 0.000000000000000000e+00 0.000000000000000000e+00 0.000000000000000000e+00 0.000000000000000000e+00 0.000000000000000000e+00 0.000000000000000000e+00 0.000000000000000000e+00 0.000000000000000000e+00 0.000000000000000000e+00 0.000000000000000000e+00 0.000000000000000000e+00 0.000000000000000000e+00 0.000000000000000000e+00 0.000000000000000000e+00 0.000000000000000000e+00 0.000000000000000000e+00 0.000000000000000000e+00 0.000000000000000000e+00 0.000000000000000000e+00 0.000000000000000000e+00 0.000000000000000000e+00 0.000000000000000000e+00 0.000000000000000000e+00 0.000000000000000000e+00 0.000000000000000000e+00 0.000000000000000000e+00 0.000000000000000000e+00 0.000000000000000000e+00 0.000000000000000000e+00 0.000000000000000000e+00 0.000000000000000000e+00 0.000000000000000000e+00 0.000000000000000000e+00 0.000000000000000000e+00 0.000000000000000000e+00 0.000000000000000000e+00 0.000000000000000000e+00 0.000000000000000000e+00 0.000000000000000000e+00 0.000000000000000000e+00 0.000000000000000000e+00 0.000000000000000000e+00 0.000000000000000000e+00 0.000000000000000000e+00 0.000000000000000000e+00 0.000000000000000000e+00 0.000000000000000000e+00 0.000000000000000000e+00 0.000000000000000000e+00 0.000000000000000000e+00 0.000000000000000000e+00 0.000000000000000000e+00 0.000000000000000000e+00 0.000000000000000000e+00 0.000000000000000000e+00 0.000000000000000000e+00 0.000000000000000000e+00 0.000000000000000000e+00 0.000000000000000000e+00 0.000000000000000000e+00 0.000000000000000000e+00 0.000000000000000000e+00 0.000000000000000000e+00 0.000000000000000000e+00 0.000000000000000000e+00 0.000000000000000000e+00 0.000000000000000000e+00 0.000000000000000000e+00 0.000000000000000000e+00 0.000000000000000000e+00 0.000000000000000000e+00 0.000000000000000000e+00 0.000000000000000000e+00 0.000000000000000000e+00 0.000000000000000000e+00 0.000000000000000000e+00 0.000000000000000000e+00 0.000000000000000000e+00 0.000000000000000000e+00 0.000000000000000000e+00 0.000000000000000000e+00 0.000000000000000000e+00 0.000000000000000000e+00 0.000000000000000000e+00 0.000000000000000000e+00 0.000000000000000000e+00 0.000000000000000000e+00 0.000000000000000000e+00 0.000000000000000000e+00 0.000000000000000000e+00 0.000000000000000000e+00 0.000000000000000000e+00 0.000000000000000000e+00 0.000000000000000000e+00 0.000000000000000000e+00 0.000000000000000000e+00 0.000000000000000000e+00 0.000000000000000000e+00 0.000000000000000000e+00 0.000000000000000000e+00 0.000000000000000000e+00 0.000000000000000000e+00 0.000000000000000000e+00 0.000000000000000000e+00 0.000000000000000000e+00 0.000000000000000000e+00 0.000000000000000000e+00 0.000000000000000000e+00 0.000000000000000000e+00 0.000000000000000000e+00 0.000000000000000000e+00 0.000000000000000000e+00 0.000000000000000000e+00 0.000000000000000000e+00 0.000000000000000000e+00 0.000000000000000000e+00 0.000000000000000000e+00 0.000000000000000000e+00 0.000000000000000000e+00 0.000000000000000000e+00 0.000000000000000000e+00 0.000000000000000000e+00 0.000000000000000000e+00 0.000000000000000000e+00 0.000000000000000000e+00 0.000000000000000000e+00 0.000000000000000000e+00 0.000000000000000000e+00 0.000000000000000000e+00 0.000000000000000000e+00 0.000000000000000000e+00 0.000000000000000000e+00 0.000000000000000000e+00 0.000000000000000000e+00 0.000000000000000000e+00 0.000000000000000000e+00 0.000000000000000000e+00 0.000000000000000000e+00 0.000000000000000000e+00 0.000000000000000000e+00 0.000000000000000000e+00 0.000000000000000000e+00 0.000000000000000000e+00 0.000000000000000000e+00 0.000000000000000000e+00 0.000000000000000000e+00 0.000000000000000000e+00 0.000000000000000000e+00 0.000000000000000000e+00 0.000000000000000000e+00 0.000000000000000000e+00 0.000000000000000000e+00 0.000000000000000000e+00 0.000000000000000000e+00 0.000000000000000000e+00 0.000000000000000000e+00 0.000000000000000000e+00 0.000000000000000000e+00 0.000000000000000000e+00 0.000000000000000000e+00 0.000000000000000000e+00 0.000000000000000000e+00 0.000000000000000000e+00 0.000000000000000000e+00 0.000000000000000000e+00 0.000000000000000000e+00 0.000000000000000000e+00 0.000000000000000000e+00 0.000000000000000000e+00 0.000000000000000000e+00 0.000000000000000000e+00 0.000000000000000000e+00 0.000000000000000000e+00 0.000000000000000000e+00 0.000000000000000000e+00 0.000000000000000000e+00 0.000000000000000000e+00 0.000000000000000000e+00 0.000000000000000000e+00 0.000000000000000000e+00 0.000000000000000000e+00 0.000000000000000000e+00 0.000000000000000000e+00 0.000000000000000000e+00 0.000000000000000000e+00 0.000000000000000000e+00 0.000000000000000000e+00 0.000000000000000000e+00 0.000000000000000000e+00 0.000000000000000000e+00 0.000000000000000000e+00 0.000000000000000000e+00 0.000000000000000000e+00 0.000000000000000000e+00 0.000000000000000000e+00 0.000000000000000000e+00 0.000000000000000000e+00 0.000000000000000000e+00 0.000000000000000000e+00 0.000000000000000000e+00 0.000000000000000000e+00 0.000000000000000000e+00 0.000000000000000000e+00 0.000000000000000000e+00 0.000000000000000000e+00 0.000000000000000000e+00 0.000000000000000000e+00 0.000000000000000000e+00 0.000000000000000000e+00 0.000000000000000000e+00 0.000000000000000000e+00 0.000000000000000000e+00 0.000000000000000000e+00 0.000000000000000000e+00 0.000000000000000000e+00 0.000000000000000000e+00 0.000000000000000000e+00 0.000000000000000000e+00 0.000000000000000000e+00 0.000000000000000000e+00 0.000000000000000000e+00 0.000000000000000000e+00 0.000000000000000000e+00 0.000000000000000000e+00 0.000000000000000000e+00 0.000000000000000000e+00 0.000000000000000000e+00 0.000000000000000000e+00 0.000000000000000000e+00 0.000000000000000000e+00 0.000000000000000000e+00 0.000000000000000000e+00 0.000000000000000000e+00 0.000000000000000000e+00 0.000000000000000000e+00 0.000000000000000000e+00 0.000000000000000000e+00 0.000000000000000000e+00 0.000000000000000000e+00 0.000000000000000000e+00 0.000000000000000000e+00 0.000000000000000000e+00 0.000000000000000000e+00 0.000000000000000000e+00 0.000000000000000000e+00 0.000000000000000000e+00 0.000000000000000000e+00 0.000000000000000000e+00 0.000000000000000000e+00 0.000000000000000000e+00 0.000000000000000000e+00 0.000000000000000000e+00 0.000000000000000000e+00 0.000000000000000000e+00 0.000000000000000000e+00 0.000000000000000000e+00 0.000000000000000000e+00 0.000000000000000000e+00 0.000000000000000000e+00 0.000000000000000000e+00 0.000000000000000000e+00 0.000000000000000000e+00 0.000000000000000000e+00 0.000000000000000000e+00 0.000000000000000000e+00 0.000000000000000000e+00 0.000000000000000000e+00 0.000000000000000000e+00 0.000000000000000000e+00 0.000000000000000000e+00 0.000000000000000000e+00 0.000000000000000000e+00 0.000000000000000000e+00 0.000000000000000000e+00 0.000000000000000000e+00 0.000000000000000000e+00 0.000000000000000000e+00 0.000000000000000000e+00 0.000000000000000000e+00 0.000000000000000000e+00 0.000000000000000000e+00 0.000000000000000000e+00 0.000000000000000000e+00 0.000000000000000000e+00 0.000000000000000000e+00 0.000000000000000000e+00 0.000000000000000000e+00 0.000000000000000000e+00 0.000000000000000000e+00 0.000000000000000000e+00 0.000000000000000000e+00 0.000000000000000000e+00 0.000000000000000000e+00 0.000000000000000000e+00 0.000000000000000000e+00 0.000000000000000000e+00 0.000000000000000000e+00 0.000000000000000000e+00 0.000000000000000000e+00 0.000000000000000000e+00 0.000000000000000000e+00 0.000000000000000000e+00 0.000000000000000000e+00 0.000000000000000000e+00 0.000000000000000000e+00 0.000000000000000000e+00 0.000000000000000000e+00 0.000000000000000000e+00 0.000000000000000000e+00 0.000000000000000000e+00 0.000000000000000000e+00 0.000000000000000000e+00 0.000000000000000000e+00 0.000000000000000000e+00 0.000000000000000000e+00 0.000000000000000000e+00 0.000000000000000000e+00 0.000000000000000000e+00 0.000000000000000000e+00 0.000000000000000000e+00 0.000000000000000000e+00 0.000000000000000000e+00 0.000000000000000000e+00 0.000000000000000000e+00 0.000000000000000000e+00 0.000000000000000000e+00 0.000000000000000000e+00 0.000000000000000000e+00 0.000000000000000000e+00 0.000000000000000000e+00 0.000000000000000000e+00 0.000000000000000000e+00 0.000000000000000000e+00 0.000000000000000000e+00 0.000000000000000000e+00 0.000000000000000000e+00 0.000000000000000000e+00 0.000000000000000000e+00 0.000000000000000000e+00 0.000000000000000000e+00 0.000000000000000000e+00 0.000000000000000000e+00 0.000000000000000000e+00 0.000000000000000000e+00 0.000000000000000000e+00 0.000000000000000000e+00 0.000000000000000000e+00 0.000000000000000000e+00 0.000000000000000000e+00 0.000000000000000000e+00 0.000000000000000000e+00 0.000000000000000000e+00 0.000000000000000000e+00 0.000000000000000000e+00 0.000000000000000000e+00 0.000000000000000000e+00 0.000000000000000000e+00 0.000000000000000000e+00 0.000000000000000000e+00 0.000000000000000000e+00 0.000000000000000000e+00 0.000000000000000000e+00 0.000000000000000000e+00 0.000000000000000000e+00 0.000000000000000000e+00 0.000000000000000000e+00 0.000000000000000000e+00 0.000000000000000000e+00 0.000000000000000000e+00 0.000000000000000000e+00 0.000000000000000000e+00 0.000000000000000000e+00 0.000000000000000000e+00 0.000000000000000000e+00 0.000000000000000000e+00 0.000000000000000000e+00 0.000000000000000000e+00 0.000000000000000000e+00 0.000000000000000000e+00 0.000000000000000000e+00 0.000000000000000000e+00 0.000000000000000000e+00 0.000000000000000000e+00 0.000000000000000000e+00 0.000000000000000000e+00 0.000000000000000000e+00 0.000000000000000000e+00 0.000000000000000000e+00 0.000000000000000000e+00 0.000000000000000000e+00 0.000000000000000000e+00 0.000000000000000000e+00 0.000000000000000000e+00 0.000000000000000000e+00 0.000000000000000000e+00 0.000000000000000000e+00 0.000000000000000000e+00 0.000000000000000000e+00 0.000000000000000000e+00 0.000000000000000000e+00 0.000000000000000000e+00 0.000000000000000000e+00 0.000000000000000000e+00 0.000000000000000000e+00 0.000000000000000000e+00 0.000000000000000000e+00 0.000000000000000000e+00 0.000000000000000000e+00 0.000000000000000000e+00 0.000000000000000000e+00 0.000000000000000000e+00 0.000000000000000000e+00 0.000000000000000000e+00 0.000000000000000000e+00 0.000000000000000000e+00 0.000000000000000000e+00 0.000000000000000000e+00 0.000000000000000000e+00 0.000000000000000000e+00 0.000000000000000000e+00 0.000000000000000000e+00 0.000000000000000000e+00 0.000000000000000000e+00 0.000000000000000000e+00 0.000000000000000000e+00 0.000000000000000000e+00 0.000000000000000000e+00 0.000000000000000000e+00 0.000000000000000000e+00 0.000000000000000000e+00 0.000000000000000000e+00 0.000000000000000000e+00 0.000000000000000000e+00 0.000000000000000000e+00 0.000000000000000000e+00 0.000000000000000000e+00 0.000000000000000000e+00 0.000000000000000000e+00 0.000000000000000000e+00 0.000000000000000000e+00 0.000000000000000000e+00 0.000000000000000000e+00 0.000000000000000000e+00 0.000000000000000000e+00 0.000000000000000000e+00 0.000000000000000000e+00 0.000000000000000000e+00 0.000000000000000000e+00 0.000000000000000000e+00 0.000000000000000000e+00 0.000000000000000000e+00 0.000000000000000000e+00 0.000000000000000000e+00 0.000000000000000000e+00 0.000000000000000000e+00 0.000000000000000000e+00 0.000000000000000000e+00 0.000000000000000000e+00 0.000000000000000000e+00 0.000000000000000000e+00 0.000000000000000000e+00 0.000000000000000000e+00 0.000000000000000000e+00 0.000000000000000000e+00 0.000000000000000000e+00 0.000000000000000000e+00 0.000000000000000000e+00 0.000000000000000000e+00 0.000000000000000000e+00 0.000000000000000000e+00 0.000000000000000000e+00 0.000000000000000000e+00 0.000000000000000000e+00 0.000000000000000000e+00 0.000000000000000000e+00 0.000000000000000000e+00 0.000000000000000000e+00 0.000000000000000000e+00 0.000000000000000000e+00 0.000000000000000000e+00 0.000000000000000000e+00 0.000000000000000000e+00 0.000000000000000000e+00 0.000000000000000000e+00 0.000000000000000000e+00 0.000000000000000000e+00 0.000000000000000000e+00 0.000000000000000000e+00 0.000000000000000000e+00 0.000000000000000000e+00 0.000000000000000000e+00 0.000000000000000000e+00 0.000000000000000000e+00 0.000000000000000000e+00 0.000000000000000000e+00 0.000000000000000000e+00 0.000000000000000000e+00 0.000000000000000000e+00 0.000000000000000000e+00 0.000000000000000000e+00 0.000000000000000000e+00 0.000000000000000000e+00 0.000000000000000000e+00 0.000000000000000000e+00 0.000000000000000000e+00 0.000000000000000000e+00 0.000000000000000000e+00 0.000000000000000000e+00 0.000000000000000000e+00 0.000000000000000000e+00 0.000000000000000000e+00 0.000000000000000000e+00 0.000000000000000000e+00 0.000000000000000000e+00 0.000000000000000000e+00 0.000000000000000000e+00 0.000000000000000000e+00 0.000000000000000000e+00 0.000000000000000000e+00 0.000000000000000000e+00 0.000000000000000000e+00 0.000000000000000000e+00 0.000000000000000000e+00 0.000000000000000000e+00 0.000000000000000000e+00 0.000000000000000000e+00 0.000000000000000000e+00 0.000000000000000000e+00 0.000000000000000000e+00 0.000000000000000000e+00 0.000000000000000000e+00 0.000000000000000000e+00 0.000000000000000000e+00 0.000000000000000000e+00 0.000000000000000000e+00 0.000000000000000000e+00 0.000000000000000000e+00 0.000000000000000000e+00 0.000000000000000000e+00 0.000000000000000000e+00 0.000000000000000000e+00 0.000000000000000000e+00 0.000000000000000000e+00 0.000000000000000000e+00 0.000000000000000000e+00 0.000000000000000000e+00 0.000000000000000000e+00 0.000000000000000000e+00 0.000000000000000000e+00 0.000000000000000000e+00 0.000000000000000000e+00 0.000000000000000000e+00 0.000000000000000000e+00 0.000000000000000000e+00 0.000000000000000000e+00 0.000000000000000000e+00 0.000000000000000000e+00 0.000000000000000000e+00 0.000000000000000000e+00 0.000000000000000000e+00 0.000000000000000000e+00 0.000000000000000000e+00 0.000000000000000000e+00 0.000000000000000000e+00 0.000000000000000000e+00 0.000000000000000000e+00 0.000000000000000000e+00 0.000000000000000000e+00 0.000000000000000000e+00 0.000000000000000000e+00 0.000000000000000000e+00 0.000000000000000000e+00 0.000000000000000000e+00 0.000000000000000000e+00 0.000000000000000000e+00 0.000000000000000000e+00 0.000000000000000000e+00 0.000000000000000000e+00 0.000000000000000000e+00 0.000000000000000000e+00 0.000000000000000000e+00 0.000000000000000000e+00 0.000000000000000000e+00 0.000000000000000000e+00 0.000000000000000000e+00 0.000000000000000000e+00 0.000000000000000000e+00 0.000000000000000000e+00 0.000000000000000000e+00 0.000000000000000000e+00 0.000000000000000000e+00 0.000000000000000000e+00 0.000000000000000000e+00 0.000000000000000000e+00 0.000000000000000000e+00 0.000000000000000000e+00 0.000000000000000000e+00 0.000000000000000000e+00 0.000000000000000000e+00 0.000000000000000000e+00 0.000000000000000000e+00 0.000000000000000000e+00 0.000000000000000000e+00 0.000000000000000000e+00 0.000000000000000000e+00 0.000000000000000000e+00 0.000000000000000000e+00 0.000000000000000000e+00 0.000000000000000000e+00 0.000000000000000000e+00 0.000000000000000000e+00 0.000000000000000000e+00 0.000000000000000000e+00 0.000000000000000000e+00 0.000000000000000000e+00 0.000000000000000000e+00 0.000000000000000000e+00 0.000000000000000000e+00 0.000000000000000000e+00 0.000000000000000000e+00 0.000000000000000000e+00 0.000000000000000000e+00 0.000000000000000000e+00 0.000000000000000000e+00 0.000000000000000000e+00 0.000000000000000000e+00 0.000000000000000000e+00 0.000000000000000000e+00 0.000000000000000000e+00 0.000000000000000000e+00 0.000000000000000000e+00 0.000000000000000000e+00 0.000000000000000000e+00 0.000000000000000000e+00 0.000000000000000000e+00 0.000000000000000000e+00 0.000000000000000000e+00 0.000000000000000000e+00 0.000000000000000000e+00 0.000000000000000000e+00 0.000000000000000000e+00 0.000000000000000000e+00 0.000000000000000000e+00 0.000000000000000000e+00 0.000000000000000000e+00 0.000000000000000000e+00 0.000000000000000000e+00 0.000000000000000000e+00 0.000000000000000000e+00 0.000000000000000000e+00 0.000000000000000000e+00 0.000000000000000000e+00 0.000000000000000000e+00 0.000000000000000000e+00 0.000000000000000000e+00 0.000000000000000000e+00 0.000000000000000000e+00 0.000000000000000000e+00 0.000000000000000000e+00 0.000000000000000000e+00 0.000000000000000000e+00 0.000000000000000000e+00 0.000000000000000000e+00 0.000000000000000000e+00 0.000000000000000000e+00 0.000000000000000000e+00 0.000000000000000000e+00 0.000000000000000000e+00 0.000000000000000000e+00 0.000000000000000000e+00 0.000000000000000000e+00 0.000000000000000000e+00 0.000000000000000000e+00 0.000000000000000000e+00 0.000000000000000000e+00 0.000000000000000000e+00 0.000000000000000000e+00 0.000000000000000000e+00 0.000000000000000000e+00 0.000000000000000000e+00 0.000000000000000000e+00 0.000000000000000000e+00 0.000000000000000000e+00 0.000000000000000000e+00 0.000000000000000000e+00 0.000000000000000000e+00 0.000000000000000000e+00 0.000000000000000000e+00 0.000000000000000000e+00 0.000000000000000000e+00 0.000000000000000000e+00 0.000000000000000000e+00 0.000000000000000000e+00 0.000000000000000000e+00 0.000000000000000000e+00 0.000000000000000000e+00 0.000000000000000000e+00 0.000000000000000000e+00 0.000000000000000000e+00 0.000000000000000000e+00 0.000000000000000000e+00 0.000000000000000000e+00 0.000000000000000000e+00 0.000000000000000000e+00 0.000000000000000000e+00 0.000000000000000000e+00 0.000000000000000000e+00 0.000000000000000000e+00 0.000000000000000000e+00 0.000000000000000000e+00 0.000000000000000000e+00 0.000000000000000000e+00 0.000000000000000000e+00 0.000000000000000000e+00 0.000000000000000000e+00 0.000000000000000000e+00 0.000000000000000000e+00 0.000000000000000000e+00 0.000000000000000000e+00 0.000000000000000000e+00 0.000000000000000000e+00 0.000000000000000000e+00 0.000000000000000000e+00 0.000000000000000000e+00 0.000000000000000000e+00 0.000000000000000000e+00 0.000000000000000000e+00 0.000000000000000000e+00 0.000000000000000000e+00 0.000000000000000000e+00 0.000000000000000000e+00 0.000000000000000000e+00 0.000000000000000000e+00 0.000000000000000000e+00 0.000000000000000000e+00 0.000000000000000000e+00 0.000000000000000000e+00 0.000000000000000000e+00 0.000000000000000000e+00 0.000000000000000000e+00 0.000000000000000000e+00 0.000000000000000000e+00 0.000000000000000000e+00 0.000000000000000000e+00 0.000000000000000000e+00 0.000000000000000000e+00 0.000000000000000000e+00 0.000000000000000000e+00 0.000000000000000000e+00 0.000000000000000000e+00 0.000000000000000000e+00 0.000000000000000000e+00 0.000000000000000000e+00 0.000000000000000000e+00 0.000000000000000000e+00 0.000000000000000000e+00 0.000000000000000000e+00 0.000000000000000000e+00 0.000000000000000000e+00 0.000000000000000000e+00 0.000000000000000000e+00 0.000000000000000000e+00 0.000000000000000000e+00 0.000000000000000000e+00 0.000000000000000000e+00 0.000000000000000000e+00 0.000000000000000000e+00 0.000000000000000000e+00 0.000000000000000000e+00 0.000000000000000000e+00 0.000000000000000000e+00 0.000000000000000000e+00 0.000000000000000000e+00 0.000000000000000000e+00 0.000000000000000000e+00 0.000000000000000000e+00 0.000000000000000000e+00 0.000000000000000000e+00 0.000000000000000000e+00 0.000000000000000000e+00 0.000000000000000000e+00 0.000000000000000000e+00 0.000000000000000000e+00 0.000000000000000000e+00 0.000000000000000000e+00 0.000000000000000000e+00 0.000000000000000000e+00 0.000000000000000000e+00 0.000000000000000000e+00 0.000000000000000000e+00 0.000000000000000000e+00 0.000000000000000000e+00 0.000000000000000000e+00 0.000000000000000000e+00 0.000000000000000000e+00 0.000000000000000000e+00 0.000000000000000000e+00 0.000000000000000000e+00 0.000000000000000000e+00 0.000000000000000000e+00 0.000000000000000000e+00 0.000000000000000000e+00 0.000000000000000000e+00 0.000000000000000000e+00 0.000000000000000000e+00 0.000000000000000000e+00 0.000000000000000000e+00 0.000000000000000000e+00 0.000000000000000000e+00 0.000000000000000000e+00 0.000000000000000000e+00 0.000000000000000000e+00 0.000000000000000000e+00 0.000000000000000000e+00 0.000000000000000000e+00 0.000000000000000000e+00 0.000000000000000000e+00 0.000000000000000000e+00 0.000000000000000000e+00 0.000000000000000000e+00 0.000000000000000000e+00 0.000000000000000000e+00 0.000000000000000000e+00 0.000000000000000000e+00 0.000000000000000000e+00 0.000000000000000000e+00 0.000000000000000000e+00 0.000000000000000000e+00 0.000000000000000000e+00 0.000000000000000000e+00 0.000000000000000000e+00 0.000000000000000000e+00 0.000000000000000000e+00 0.000000000000000000e+00 0.000000000000000000e+00 0.000000000000000000e+00 0.000000000000000000e+00 0.000000000000000000e+00 0.000000000000000000e+00 0.000000000000000000e+00 0.000000000000000000e+00 0.000000000000000000e+00 0.000000000000000000e+00 0.000000000000000000e+00 0.000000000000000000e+00 0.000000000000000000e+00 0.000000000000000000e+00 0.000000000000000000e+00 0.000000000000000000e+00 0.000000000000000000e+00 0.000000000000000000e+00 0.000000000000000000e+00 0.000000000000000000e+00 0.000000000000000000e+00 0.000000000000000000e+00 0.000000000000000000e+00 0.000000000000000000e+00 0.000000000000000000e+00 0.000000000000000000e+00 0.000000000000000000e+00 0.000000000000000000e+00 0.000000000000000000e+00 0.000000000000000000e+00 0.000000000000000000e+00 0.000000000000000000e+00 0.000000000000000000e+00 0.000000000000000000e+00 0.000000000000000000e+00 0.000000000000000000e+00 0.000000000000000000e+00 0.000000000000000000e+00 0.000000000000000000e+00 0.000000000000000000e+00 0.000000000000000000e+00 0.000000000000000000e+00 0.000000000000000000e+00 0.000000000000000000e+00 0.000000000000000000e+00 0.000000000000000000e+00 0.000000000000000000e+00 0.000000000000000000e+00 0.000000000000000000e+00 0.000000000000000000e+00 0.000000000000000000e+00 0.000000000000000000e+00 0.000000000000000000e+00 0.000000000000000000e+00 0.000000000000000000e+00 0.000000000000000000e+00 0.000000000000000000e+00 0.000000000000000000e+00 0.000000000000000000e+00 0.000000000000000000e+00 0.000000000000000000e+00 0.000000000000000000e+00 0.000000000000000000e+00 0.000000000000000000e+00 0.000000000000000000e+00 0.000000000000000000e+00 0.000000000000000000e+00 0.000000000000000000e+00 0.000000000000000000e+00 0.000000000000000000e+00 0.000000000000000000e+00 0.000000000000000000e+00 0.000000000000000000e+00 0.000000000000000000e+00 0.000000000000000000e+00 0.000000000000000000e+00 0.000000000000000000e+00 0.000000000000000000e+00 0.000000000000000000e+00 0.000000000000000000e+00 0.000000000000000000e+00 0.000000000000000000e+00 0.000000000000000000e+00 0.000000000000000000e+00 0.000000000000000000e+00 0.000000000000000000e+00 0.000000000000000000e+00 0.000000000000000000e+00 0.000000000000000000e+00 0.000000000000000000e+00 0.000000000000000000e+00 0.000000000000000000e+00 0.000000000000000000e+00 0.000000000000000000e+00 0.000000000000000000e+00 0.000000000000000000e+00 0.000000000000000000e+00 0.000000000000000000e+00 0.000000000000000000e+00 0.000000000000000000e+00 0.000000000000000000e+00 0.000000000000000000e+00 0.000000000000000000e+00 0.000000000000000000e+00 0.000000000000000000e+00 0.000000000000000000e+00 0.000000000000000000e+00 0.000000000000000000e+00 0.000000000000000000e+00 0.000000000000000000e+00 0.000000000000000000e+00 0.000000000000000000e+00 0.000000000000000000e+00 0.000000000000000000e+00 0.000000000000000000e+00 0.000000000000000000e+00 0.000000000000000000e+00 0.000000000000000000e+00 0.000000000000000000e+00 0.000000000000000000e+00 0.000000000000000000e+00 0.000000000000000000e+00 0.000000000000000000e+00 0.000000000000000000e+00 0.000000000000000000e+00 0.000000000000000000e+00 0.000000000000000000e+00 0.000000000000000000e+00 0.000000000000000000e+00 0.000000000000000000e+00 0.000000000000000000e+00 0.000000000000000000e+00 0.000000000000000000e+00 0.000000000000000000e+00 0.000000000000000000e+00 0.000000000000000000e+00 0.000000000000000000e+00 0.000000000000000000e+00 0.000000000000000000e+00 0.000000000000000000e+00 0.000000000000000000e+00 0.000000000000000000e+00 0.000000000000000000e+00 0.000000000000000000e+00 0.000000000000000000e+00 0.000000000000000000e+00 0.000000000000000000e+00 0.000000000000000000e+00 0.000000000000000000e+00 0.000000000000000000e+00 0.000000000000000000e+00 0.000000000000000000e+00 0.000000000000000000e+00 0.000000000000000000e+00 0.000000000000000000e+00 0.000000000000000000e+00 0.000000000000000000e+00 0.000000000000000000e+00 0.000000000000000000e+00 0.000000000000000000e+00 0.000000000000000000e+00 0.000000000000000000e+00 0.000000000000000000e+00 0.000000000000000000e+00 0.000000000000000000e+00 0.000000000000000000e+00 0.000000000000000000e+00 0.000000000000000000e+00 0.000000000000000000e+00 0.000000000000000000e+00 0.000000000000000000e+00 0.000000000000000000e+00 0.000000000000000000e+00 0.000000000000000000e+00 0.000000000000000000e+00 0.000000000000000000e+00 0.000000000000000000e+00 0.000000000000000000e+00 0.000000000000000000e+00 0.000000000000000000e+00 0.000000000000000000e+00 0.000000000000000000e+00 0.000000000000000000e+00 0.000000000000000000e+00 0.000000000000000000e+00 0.000000000000000000e+00 0.000000000000000000e+00 0.000000000000000000e+00 0.000000000000000000e+00 0.000000000000000000e+00 0.000000000000000000e+00 0.000000000000000000e+00 0.000000000000000000e+00 0.000000000000000000e+00 0.000000000000000000e+00 0.000000000000000000e+00 0.000000000000000000e+00 0.000000000000000000e+00
[truncated: 3,599,776 more chars]
