# Supplementary material for: Bayesian inference of kinetic schemes for ion channels by Kalman filtering
Source: eLife. 2022 May 4;11:e62714. doi: 10.7554/eLife.62714 (PMC9342998; doi:10.7554/eLife.62714)
Supplement: Figure 7—source data 1. — Each of them has 10 ligand concentrations. The number in the file name reports the amount of ion channels in the patch. [file elife-62714-fig7-data1.zip › 10000fluor.txt]

0.000000000000000000e+00 0.000000000000000000e+00 0.000000000000000000e+00 0.000000000000000000e+00 0.000000000000000000e+00 0.000000000000000000e+00 0.000000000000000000e+00 0.000000000000000000e+00 0.000000000000000000e+00 0.000000000000000000e+00 0.000000000000000000e+00 0.000000000000000000e+00 0.000000000000000000e+00 0.000000000000000000e+00 0.000000000000000000e+00 0.000000000000000000e+00 0.000000000000000000e+00 0.000000000000000000e+00 0.000000000000000000e+00 0.000000000000000000e+00 0.000000000000000000e+00 0.000000000000000000e+00 0.000000000000000000e+00 0.000000000000000000e+00 0.000000000000000000e+00 0.000000000000000000e+00 0.000000000000000000e+00 0.000000000000000000e+00 0.000000000000000000e+00 0.000000000000000000e+00 0.000000000000000000e+00 0.000000000000000000e+00 0.000000000000000000e+00 0.000000000000000000e+00 0.000000000000000000e+00 0.000000000000000000e+00 0.000000000000000000e+00 0.000000000000000000e+00 0.000000000000000000e+00 0.000000000000000000e+00 0.000000000000000000e+00 0.000000000000000000e+00 0.000000000000000000e+00 0.000000000000000000e+00 0.000000000000000000e+00 0.000000000000000000e+00 0.000000000000000000e+00 0.000000000000000000e+00 0.000000000000000000e+00 0.000000000000000000e+00 0.000000000000000000e+00 0.000000000000000000e+00 0.000000000000000000e+00 0.000000000000000000e+00 0.000000000000000000e+00 0.000000000000000000e+00 0.000000000000000000e+00 0.000000000000000000e+00 0.000000000000000000e+00 0.000000000000000000e+00 0.000000000000000000e+00 0.000000000000000000e+00 0.000000000000000000e+00 0.000000000000000000e+00 0.000000000000000000e+00 0.000000000000000000e+00 0.000000000000000000e+00 0.000000000000000000e+00 0.000000000000000000e+00 0.000000000000000000e+00 0.000000000000000000e+00 0.000000000000000000e+00 0.000000000000000000e+00 0.000000000000000000e+00 0.000000000000000000e+00 0.000000000000000000e+00 0.000000000000000000e+00 0.000000000000000000e+00 0.000000000000000000e+00 0.000000000000000000e+00 0.000000000000000000e+00 0.000000000000000000e+00 0.000000000000000000e+00 0.000000000000000000e+00 0.000000000000000000e+00 0.000000000000000000e+00 0.000000000000000000e+00 0.000000000000000000e+00 0.000000000000000000e+00 0.000000000000000000e+00 0.000000000000000000e+00 0.000000000000000000e+00 0.000000000000000000e+00 0.000000000000000000e+00 0.000000000000000000e+00 0.000000000000000000e+00 0.000000000000000000e+00 0.000000000000000000e+00 0.000000000000000000e+00 0.000000000000000000e+00 0.000000000000000000e+00 0.000000000000000000e+00 0.000000000000000000e+00 0.000000000000000000e+00 0.000000000000000000e+00 0.000000000000000000e+00 0.000000000000000000e+00 0.000000000000000000e+00 0.000000000000000000e+00 0.000000000000000000e+00 0.000000000000000000e+00 0.000000000000000000e+00 0.000000000000000000e+00 0.000000000000000000e+00 0.000000000000000000e+00 0.000000000000000000e+00 0.000000000000000000e+00 0.000000000000000000e+00 0.000000000000000000e+00 0.000000000000000000e+00 0.000000000000000000e+00 0.000000000000000000e+00 0.000000000000000000e+00 0.000000000000000000e+00 0.000000000000000000e+00 0.000000000000000000e+00 0.000000000000000000e+00 0.000000000000000000e+00 0.000000000000000000e+00 0.000000000000000000e+00 0.000000000000000000e+00 0.000000000000000000e+00 0.000000000000000000e+00 0.000000000000000000e+00 0.000000000000000000e+00 0.000000000000000000e+00 0.000000000000000000e+00 0.000000000000000000e+00 0.000000000000000000e+00 0.000000000000000000e+00 0.000000000000000000e+00 0.000000000000000000e+00 0.000000000000000000e+00 0.000000000000000000e+00 0.000000000000000000e+00 0.000000000000000000e+00 0.000000000000000000e+00 0.000000000000000000e+00 0.000000000000000000e+00 0.000000000000000000e+00 0.000000000000000000e+00 0.000000000000000000e+00 0.000000000000000000e+00 0.000000000000000000e+00 0.000000000000000000e+00 0.000000000000000000e+00 0.000000000000000000e+00 0.000000000000000000e+00 0.000000000000000000e+00 0.000000000000000000e+00 0.000000000000000000e+00 0.000000000000000000e+00 0.000000000000000000e+00 0.000000000000000000e+00 0.000000000000000000e+00 0.000000000000000000e+00 0.000000000000000000e+00 0.000000000000000000e+00 0.000000000000000000e+00 0.000000000000000000e+00 0.000000000000000000e+00 0.000000000000000000e+00 0.000000000000000000e+00 0.000000000000000000e+00 0.000000000000000000e+00 0.000000000000000000e+00 0.000000000000000000e+00 0.000000000000000000e+00 0.000000000000000000e+00 0.000000000000000000e+00 0.000000000000000000e+00 0.000000000000000000e+00 0.000000000000000000e+00 0.000000000000000000e+00 0.000000000000000000e+00 0.000000000000000000e+00 0.000000000000000000e+00 0.000000000000000000e+00 0.000000000000000000e+00 0.000000000000000000e+00 0.000000000000000000e+00 0.000000000000000000e+00 0.000000000000000000e+00 0.000000000000000000e+00 0.000000000000000000e+00 0.000000000000000000e+00 0.000000000000000000e+00 0.000000000000000000e+00 0.000000000000000000e+00 0.000000000000000000e+00 0.000000000000000000e+00 0.000000000000000000e+00 0.000000000000000000e+00 0.000000000000000000e+00 0.000000000000000000e+00 0.000000000000000000e+00 0.000000000000000000e+00 0.000000000000000000e+00 0.000000000000000000e+00 0.000000000000000000e+00 0.000000000000000000e+00 0.000000000000000000e+00 0.000000000000000000e+00 0.000000000000000000e+00 0.000000000000000000e+00 0.000000000000000000e+00 0.000000000000000000e+00 0.000000000000000000e+00 0.000000000000000000e+00 0.000000000000000000e+00 0.000000000000000000e+00 0.000000000000000000e+00 0.000000000000000000e+00 0.000000000000000000e+00 0.000000000000000000e+00 0.000000000000000000e+00 0.000000000000000000e+00 0.000000000000000000e+00 0.000000000000000000e+00 0.000000000000000000e+00 0.000000000000000000e+00 0.000000000000000000e+00 0.000000000000000000e+00 0.000000000000000000e+00 0.000000000000000000e+00 0.000000000000000000e+00 0.000000000000000000e+00 0.000000000000000000e+00 0.000000000000000000e+00 0.000000000000000000e+00 0.000000000000000000e+00 0.000000000000000000e+00 0.000000000000000000e+00 0.000000000000000000e+00 0.000000000000000000e+00 0.000000000000000000e+00 0.000000000000000000e+00 0.000000000000000000e+00 0.000000000000000000e+00 0.000000000000000000e+00 0.000000000000000000e+00 0.000000000000000000e+00 0.000000000000000000e+00 0.000000000000000000e+00 0.000000000000000000e+00 0.000000000000000000e+00 0.000000000000000000e+00 0.000000000000000000e+00 0.000000000000000000e+00 0.000000000000000000e+00 0.000000000000000000e+00 0.000000000000000000e+00 0.000000000000000000e+00 0.000000000000000000e+00 0.000000000000000000e+00 0.000000000000000000e+00 0.000000000000000000e+00 0.000000000000000000e+00 0.000000000000000000e+00 0.000000000000000000e+00 0.000000000000000000e+00 0.000000000000000000e+00 0.000000000000000000e+00 0.000000000000000000e+00 0.000000000000000000e+00 0.000000000000000000e+00 0.000000000000000000e+00 0.000000000000000000e+00 0.000000000000000000e+00 0.000000000000000000e+00 0.000000000000000000e+00 0.000000000000000000e+00 0.000000000000000000e+00 0.000000000000000000e+00 0.000000000000000000e+00 0.000000000000000000e+00 0.000000000000000000e+00 0.000000000000000000e+00 0.000000000000000000e+00 0.000000000000000000e+00 0.000000000000000000e+00 0.000000000000000000e+00 0.000000000000000000e+00 0.000000000000000000e+00 0.000000000000000000e+00 0.000000000000000000e+00 0.000000000000000000e+00 0.000000000000000000e+00 0.000000000000000000e+00 0.000000000000000000e+00 0.000000000000000000e+00 0.000000000000000000e+00 0.000000000000000000e+00 0.000000000000000000e+00 0.000000000000000000e+00 0.000000000000000000e+00 0.000000000000000000e+00 0.000000000000000000e+00 0.000000000000000000e+00 0.000000000000000000e+00 0.000000000000000000e+00 0.000000000000000000e+00 0.000000000000000000e+00 0.000000000000000000e+00 0.000000000000000000e+00 0.000000000000000000e+00 0.000000000000000000e+00 0.000000000000000000e+00 0.000000000000000000e+00 0.000000000000000000e+00 0.000000000000000000e+00 0.000000000000000000e+00 0.000000000000000000e+00 0.000000000000000000e+00 0.000000000000000000e+00 0.000000000000000000e+00 0.000000000000000000e+00 0.000000000000000000e+00 0.000000000000000000e+00 0.000000000000000000e+00 0.000000000000000000e+00 0.000000000000000000e+00 0.000000000000000000e+00 0.000000000000000000e+00 0.000000000000000000e+00 0.000000000000000000e+00 0.000000000000000000e+00 0.000000000000000000e+00 0.000000000000000000e+00 0.000000000000000000e+00 0.000000000000000000e+00 0.000000000000000000e+00 0.000000000000000000e+00 0.000000000000000000e+00 0.000000000000000000e+00 0.000000000000000000e+00 0.000000000000000000e+00 0.000000000000000000e+00 0.000000000000000000e+00 0.000000000000000000e+00 0.000000000000000000e+00 0.000000000000000000e+00 0.000000000000000000e+00 0.000000000000000000e+00 0.000000000000000000e+00 0.000000000000000000e+00 0.000000000000000000e+00 0.000000000000000000e+00 0.000000000000000000e+00 0.000000000000000000e+00 0.000000000000000000e+00 0.000000000000000000e+00 0.000000000000000000e+00 0.000000000000000000e+00 0.000000000000000000e+00 0.000000000000000000e+00 0.000000000000000000e+00 0.000000000000000000e+00 0.000000000000000000e+00 0.000000000000000000e+00 0.000000000000000000e+00 0.000000000000000000e+00 0.000000000000000000e+00 0.000000000000000000e+00 0.000000000000000000e+00 0.000000000000000000e+00 0.000000000000000000e+00 0.000000000000000000e+00 0.000000000000000000e+00 0.000000000000000000e+00 0.000000000000000000e+00 0.000000000000000000e+00 0.000000000000000000e+00 0.000000000000000000e+00 0.000000000000000000e+00 0.000000000000000000e+00 0.000000000000000000e+00 0.000000000000000000e+00 0.000000000000000000e+00 0.000000000000000000e+00 0.000000000000000000e+00 0.000000000000000000e+00 0.000000000000000000e+00 0.000000000000000000e+00 0.000000000000000000e+00 0.000000000000000000e+00 0.000000000000000000e+00 0.000000000000000000e+00 0.000000000000000000e+00 0.000000000000000000e+00 0.000000000000000000e+00 0.000000000000000000e+00 0.000000000000000000e+00 0.000000000000000000e+00 0.000000000000000000e+00 0.000000000000000000e+00 0.000000000000000000e+00 0.000000000000000000e+00 0.000000000000000000e+00 0.000000000000000000e+00 0.000000000000000000e+00 0.000000000000000000e+00 0.000000000000000000e+00 0.000000000000000000e+00 0.000000000000000000e+00 0.000000000000000000e+00 0.000000000000000000e+00 0.000000000000000000e+00 0.000000000000000000e+00 0.000000000000000000e+00 0.000000000000000000e+00 0.000000000000000000e+00 0.000000000000000000e+00 0.000000000000000000e+00 0.000000000000000000e+00 0.000000000000000000e+00 0.000000000000000000e+00 0.000000000000000000e+00 0.000000000000000000e+00 0.000000000000000000e+00 0.000000000000000000e+00 0.000000000000000000e+00 0.000000000000000000e+00 0.000000000000000000e+00 0.000000000000000000e+00 0.000000000000000000e+00 0.000000000000000000e+00 0.000000000000000000e+00 0.000000000000000000e+00 0.000000000000000000e+00 0.000000000000000000e+00 0.000000000000000000e+00 0.000000000000000000e+00 0.000000000000000000e+00 0.000000000000000000e+00 0.000000000000000000e+00 0.000000000000000000e+00 0.000000000000000000e+00 0.000000000000000000e+00 0.000000000000000000e+00 0.000000000000000000e+00 0.000000000000000000e+00 0.000000000000000000e+00 0.000000000000000000e+00 0.000000000000000000e+00 0.000000000000000000e+00 0.000000000000000000e+00 0.000000000000000000e+00 0.000000000000000000e+00 0.000000000000000000e+00 0.000000000000000000e+00 0.000000000000000000e+00 0.000000000000000000e+00 0.000000000000000000e+00 0.000000000000000000e+00 0.000000000000000000e+00 0.000000000000000000e+00 0.000000000000000000e+00 0.000000000000000000e+00 0.000000000000000000e+00 0.000000000000000000e+00 0.000000000000000000e+00 0.000000000000000000e+00 0.000000000000000000e+00 0.000000000000000000e+00 0.000000000000000000e+00 0.000000000000000000e+00 0.000000000000000000e+00 0.000000000000000000e+00 0.000000000000000000e+00 0.000000000000000000e+00 0.000000000000000000e+00 0.000000000000000000e+00 0.000000000000000000e+00 0.000000000000000000e+00 0.000000000000000000e+00 0.000000000000000000e+00 0.000000000000000000e+00 0.000000000000000000e+00 0.000000000000000000e+00 0.000000000000000000e+00 0.000000000000000000e+00 0.000000000000000000e+00 0.000000000000000000e+00 0.000000000000000000e+00 0.000000000000000000e+00 0.000000000000000000e+00 0.000000000000000000e+00 0.000000000000000000e+00 0.000000000000000000e+00 0.000000000000000000e+00 0.000000000000000000e+00 0.000000000000000000e+00 0.000000000000000000e+00 0.000000000000000000e+00 0.000000000000000000e+00 0.000000000000000000e+00 0.000000000000000000e+00 0.000000000000000000e+00 0.000000000000000000e+00 0.000000000000000000e+00 0.000000000000000000e+00 0.000000000000000000e+00 0.000000000000000000e+00 0.000000000000000000e+00 0.000000000000000000e+00 0.000000000000000000e+00 0.000000000000000000e+00 0.000000000000000000e+00 0.000000000000000000e+00 0.000000000000000000e+00 0.000000000000000000e+00 0.000000000000000000e+00 0.000000000000000000e+00 0.000000000000000000e+00 0.000000000000000000e+00 0.000000000000000000e+00 0.000000000000000000e+00 0.000000000000000000e+00 0.000000000000000000e+00 0.000000000000000000e+00 0.000000000000000000e+00 0.000000000000000000e+00 0.000000000000000000e+00 0.000000000000000000e+00 0.000000000000000000e+00 0.000000000000000000e+00 0.000000000000000000e+00 0.000000000000000000e+00 0.000000000000000000e+00 0.000000000000000000e+00 0.000000000000000000e+00 0.000000000000000000e+00 0.000000000000000000e+00 0.000000000000000000e+00 0.000000000000000000e+00 0.000000000000000000e+00 0.000000000000000000e+00 0.000000000000000000e+00 0.000000000000000000e+00 0.000000000000000000e+00 0.000000000000000000e+00 0.000000000000000000e+00 0.000000000000000000e+00 0.000000000000000000e+00 0.000000000000000000e+00 0.000000000000000000e+00 0.000000000000000000e+00 0.000000000000000000e+00 0.000000000000000000e+00 0.000000000000000000e+00 0.000000000000000000e+00 0.000000000000000000e+00 0.000000000000000000e+00 0.000000000000000000e+00 0.000000000000000000e+00 0.000000000000000000e+00 0.000000000000000000e+00 0.000000000000000000e+00 0.000000000000000000e+00 0.000000000000000000e+00 0.000000000000000000e+00 0.000000000000000000e+00 0.000000000000000000e+00 0.000000000000000000e+00 0.000000000000000000e+00 0.000000000000000000e+00 0.000000000000000000e+00 0.000000000000000000e+00 0.000000000000000000e+00 0.000000000000000000e+00 0.000000000000000000e+00 0.000000000000000000e+00 0.000000000000000000e+00 0.000000000000000000e+00 0.000000000000000000e+00 0.000000000000000000e+00 0.000000000000000000e+00 0.000000000000000000e+00 0.000000000000000000e+00 0.000000000000000000e+00 0.000000000000000000e+00 0.000000000000000000e+00 0.000000000000000000e+00 0.000000000000000000e+00 0.000000000000000000e+00 0.000000000000000000e+00 0.000000000000000000e+00 0.000000000000000000e+00 0.000000000000000000e+00 0.000000000000000000e+00 0.000000000000000000e+00 0.000000000000000000e+00 0.000000000000000000e+00 0.000000000000000000e+00 0.000000000000000000e+00 0.000000000000000000e+00 0.000000000000000000e+00 0.000000000000000000e+00 0.000000000000000000e+00 0.000000000000000000e+00 0.000000000000000000e+00 0.000000000000000000e+00 0.000000000000000000e+00 0.000000000000000000e+00 0.000000000000000000e+00 0.000000000000000000e+00 0.000000000000000000e+00 0.000000000000000000e+00 0.000000000000000000e+00 0.000000000000000000e+00 0.000000000000000000e+00 0.000000000000000000e+00 0.000000000000000000e+00 0.000000000000000000e+00 0.000000000000000000e+00 0.000000000000000000e+00 0.000000000000000000e+00 0.000000000000000000e+00 0.000000000000000000e+00 0.000000000000000000e+00 0.000000000000000000e+00 0.000000000000000000e+00 0.000000000000000000e+00 0.000000000000000000e+00 0.000000000000000000e+00 0.000000000000000000e+00 0.000000000000000000e+00 0.000000000000000000e+00 0.000000000000000000e+00 0.000000000000000000e+00 0.000000000000000000e+00 0.000000000000000000e+00 0.000000000000000000e+00 0.000000000000000000e+00 0.000000000000000000e+00 0.000000000000000000e+00 0.000000000000000000e+00 0.000000000000000000e+00 0.000000000000000000e+00 0.000000000000000000e+00 0.000000000000000000e+00 0.000000000000000000e+00 0.000000000000000000e+00 0.000000000000000000e+00 0.000000000000000000e+00 0.000000000000000000e+00 0.000000000000000000e+00 0.000000000000000000e+00 0.000000000000000000e+00 0.000000000000000000e+00 0.000000000000000000e+00 0.000000000000000000e+00 0.000000000000000000e+00 0.000000000000000000e+00 0.000000000000000000e+00 0.000000000000000000e+00 0.000000000000000000e+00 0.000000000000000000e+00 0.000000000000000000e+00 0.000000000000000000e+00 0.000000000000000000e+00 0.000000000000000000e+00 0.000000000000000000e+00 0.000000000000000000e+00 0.000000000000000000e+00 0.000000000000000000e+00 0.000000000000000000e+00 0.000000000000000000e+00 0.000000000000000000e+00 0.000000000000000000e+00 0.000000000000000000e+00 0.000000000000000000e+00 0.000000000000000000e+00 0.000000000000000000e+00 0.000000000000000000e+00 0.000000000000000000e+00 0.000000000000000000e+00 0.000000000000000000e+00 0.000000000000000000e+00 0.000000000000000000e+00 0.000000000000000000e+00 0.000000000000000000e+00 0.000000000000000000e+00 0.000000000000000000e+00 0.000000000000000000e+00 0.000000000000000000e+00 0.000000000000000000e+00 0.000000000000000000e+00 0.000000000000000000e+00 0.000000000000000000e+00 0.000000000000000000e+00 0.000000000000000000e+00 0.000000000000000000e+00 0.000000000000000000e+00 0.000000000000000000e+00 0.000000000000000000e+00 0.000000000000000000e+00 0.000000000000000000e+00 0.000000000000000000e+00 0.000000000000000000e+00 0.000000000000000000e+00 0.000000000000000000e+00 0.000000000000000000e+00 0.000000000000000000e+00 0.000000000000000000e+00 0.000000000000000000e+00 0.000000000000000000e+00 0.000000000000000000e+00 0.000000000000000000e+00 0.000000000000000000e+00 0.000000000000000000e+00 0.000000000000000000e+00 0.000000000000000000e+00 0.000000000000000000e+00 0.000000000000000000e+00 0.000000000000000000e+00 0.000000000000000000e+00 0.000000000000000000e+00 0.000000000000000000e+00 0.000000000000000000e+00 0.000000000000000000e+00 0.000000000000000000e+00 0.000000000000000000e+00 0.000000000000000000e+00 0.000000000000000000e+00 0.000000000000000000e+00 0.000000000000000000e+00 0.000000000000000000e+00 0.000000000000000000e+00 0.000000000000000000e+00 0.000000000000000000e+00 0.000000000000000000e+00 0.000000000000000000e+00 0.000000000000000000e+00 0.000000000000000000e+00 0.000000000000000000e+00 0.000000000000000000e+00 0.000000000000000000e+00 0.000000000000000000e+00 0.000000000000000000e+00 0.000000000000000000e+00 0.000000000000000000e+00 0.000000000000000000e+00 0.000000000000000000e+00 0.000000000000000000e+00 0.000000000000000000e+00 0.000000000000000000e+00 0.000000000000000000e+00 0.000000000000000000e+00 0.000000000000000000e+00 0.000000000000000000e+00 0.000000000000000000e+00 0.000000000000000000e+00 0.000000000000000000e+00 0.000000000000000000e+00 0.000000000000000000e+00 0.000000000000000000e+00 0.000000000000000000e+00 0.000000000000000000e+00 0.000000000000000000e+00 0.000000000000000000e+00 0.000000000000000000e+00 0.000000000000000000e+00 0.000000000000000000e+00 0.000000000000000000e+00 0.000000000000000000e+00 0.000000000000000000e+00 0.000000000000000000e+00 0.000000000000000000e+00 0.000000000000000000e+00 0.000000000000000000e+00 0.000000000000000000e+00 0.000000000000000000e+00 0.000000000000000000e+00 0.000000000000000000e+00 0.000000000000000000e+00 0.000000000000000000e+00 0.000000000000000000e+00 0.000000000000000000e+00 0.000000000000000000e+00 0.000000000000000000e+00 0.000000000000000000e+00 0.000000000000000000e+00 0.000000000000000000e+00 0.000000000000000000e+00 0.000000000000000000e+00 0.000000000000000000e+00 0.000000000000000000e+00 0.000000000000000000e+00 0.000000000000000000e+00 0.000000000000000000e+00 0.000000000000000000e+00 0.000000000000000000e+00 0.000000000000000000e+00 0.000000000000000000e+00 0.000000000000000000e+00 0.000000000000000000e+00 0.000000000000000000e+00 0.000000000000000000e+00 0.000000000000000000e+00 0.000000000000000000e+00 0.000000000000000000e+00 0.000000000000000000e+00 0.000000000000000000e+00 0.000000000000000000e+00 0.000000000000000000e+00 0.000000000000000000e+00 0.000000000000000000e+00 0.000000000000000000e+00 0.000000000000000000e+00 0.000000000000000000e+00 0.000000000000000000e+00 0.000000000000000000e+00 0.000000000000000000e+00 0.000000000000000000e+00 0.000000000000000000e+00 0.000000000000000000e+00 0.000000000000000000e+00 0.000000000000000000e+00 0.000000000000000000e+00 0.000000000000000000e+00 0.000000000000000000e+00 0.000000000000000000e+00 0.000000000000000000e+00 0.000000000000000000e+00 0.000000000000000000e+00 0.000000000000000000e+00 0.000000000000000000e+00 0.000000000000000000e+00 0.000000000000000000e+00 0.000000000000000000e+00 0.000000000000000000e+00 0.000000000000000000e+00 0.000000000000000000e+00 0.000000000000000000e+00 0.000000000000000000e+00 0.000000000000000000e+00 0.000000000000000000e+00 0.000000000000000000e+00 0.000000000000000000e+00 0.000000000000000000e+00 0.000000000000000000e+00 0.000000000000000000e+00 0.000000000000000000e+00 0.000000000000000000e+00 0.000000000000000000e+00 0.000000000000000000e+00 0.000000000000000000e+00 0.000000000000000000e+00 0.000000000000000000e+00 0.000000000000000000e+00 0.000000000000000000e+00 0.000000000000000000e+00 0.000000000000000000e+00 0.000000000000000000e+00 0.000000000000000000e+00 0.000000000000000000e+00 0.000000000000000000e+00 0.000000000000000000e+00 0.000000000000000000e+00 0.000000000000000000e+00 0.000000000000000000e+00 0.000000000000000000e+00 0.000000000000000000e+00 0.000000000000000000e+00 0.000000000000000000e+00 0.000000000000000000e+00 0.000000000000000000e+00 0.000000000000000000e+00 0.000000000000000000e+00 0.000000000000000000e+00 0.000000000000000000e+00 0.000000000000000000e+00 0.000000000000000000e+00 0.000000000000000000e+00 0.000000000000000000e+00 0.000000000000000000e+00 0.000000000000000000e+00 0.000000000000000000e+00 0.000000000000000000e+00 0.000000000000000000e+00 0.000000000000000000e+00 0.000000000000000000e+00 0.000000000000000000e+00 0.000000000000000000e+00 0.000000000000000000e+00 0.000000000000000000e+00 0.000000000000000000e+00 0.000000000000000000e+00 0.000000000000000000e+00 0.000000000000000000e+00 0.000000000000000000e+00 0.000000000000000000e+00 0.000000000000000000e+00 0.000000000000000000e+00 0.000000000000000000e+00 0.000000000000000000e+00 0.000000000000000000e+00 0.000000000000000000e+00 0.000000000000000000e+00 0.000000000000000000e+00 0.000000000000000000e+00 0.000000000000000000e+00 0.000000000000000000e+00 0.000000000000000000e+00 0.000000000000000000e+00 0.000000000000000000e+00 0.000000000000000000e+00 0.000000000000000000e+00 0.000000000000000000e+00 0.000000000000000000e+00 0.000000000000000000e+00 0.000000000000000000e+00 0.000000000000000000e+00 0.000000000000000000e+00 0.000000000000000000e+00 0.000000000000000000e+00 0.000000000000000000e+00 0.000000000000000000e+00 0.000000000000000000e+00 0.000000000000000000e+00 0.000000000000000000e+00 0.000000000000000000e+00 0.000000000000000000e+00 0.000000000000000000e+00 0.000000000000000000e+00 0.000000000000000000e+00 0.000000000000000000e+00 0.000000000000000000e+00 0.000000000000000000e+00 0.000000000000000000e+00 0.000000000000000000e+00 0.000000000000000000e+00 0.000000000000000000e+00 0.000000000000000000e+00 0.000000000000000000e+00 0.000000000000000000e+00 0.000000000000000000e+00 0.000000000000000000e+00 0.000000000000000000e+00 0.000000000000000000e+00 0.000000000000000000e+00 0.000000000000000000e+00 0.000000000000000000e+00 0.000000000000000000e+00 0.000000000000000000e+00 0.000000000000000000e+00 0.000000000000000000e+00 0.000000000000000000e+00 0.000000000000000000e+00 0.000000000000000000e+00 0.000000000000000000e+00 0.000000000000000000e+00 0.000000000000000000e+00 0.000000000000000000e+00 0.000000000000000000e+00 0.000000000000000000e+00 0.000000000000000000e+00 0.000000000000000000e+00 0.000000000000000000e+00 0.000000000000000000e+00 0.000000000000000000e+00 0.000000000000000000e+00 0.000000000000000000e+00 0.000000000000000000e+00 0.000000000000000000e+00 0.000000000000000000e+00 0.000000000000000000e+00 0.000000000000000000e+00 0.000000000000000000e+00 0.000000000000000000e+00 0.000000000000000000e+00 0.000000000000000000e+00 0.000000000000000000e+00 0.000000000000000000e+00 0.000000000000000000e+00 0.000000000000000000e+00 0.000000000000000000e+00 0.000000000000000000e+00 0.000000000000000000e+00 0.000000000000000000e+00 0.000000000000000000e+00 0.000000000000000000e+00 0.000000000000000000e+00 0.000000000000000000e+00 0.000000000000000000e+00 0.000000000000000000e+00 0.000000000000000000e+00 2.860000000000000000e+02 6.900000000000000000e+02 9.150000000000000000e+02 1.213000000000000000e+03 1.485000000000000000e+03 1.686000000000000000e+03 2.063000000000000000e+03 2.399000000000000000e+03 2.614000000000000000e+03 2.744000000000000000e+03 2.946000000000000000e+03 3.079000000000000000e+03 3.188000000000000000e+03 3.297000000000000000e+03 3.595000000000000000e+03 3.608000000000000000e+03 4.028000000000000000e+03 4.163000000000000000e+03 4.192000000000000000e+03 4.346000000000000000e+03 4.400000000000000000e+03 4.614000000000000000e+03 4.712000000000000000e+03 4.762000000000000000e+03 4.708000000000000000e+03 4.952000000000000000e+03 5.016000000000000000e+03 5.024000000000000000e+03 5.271000000000000000e+03 5.185000000000000000e+03 5.443000000000000000e+03 5.392000000000000000e+03 5.559000000000000000e+03 5.598000000000000000e+03 5.682000000000000000e+03 5.780000000000000000e+03 5.741000000000000000e+03 5.813000000000000000e+03 6.172000000000000000e+03 6.071000000000000000e+03 6.152000000000000000e+03 6.277000000000000000e+03 6.378000000000000000e+03 6.492000000000000000e+03 6.420000000000000000e+03 6.513000000000000000e+03 6.595000000000000000e+03 6.618000000000000000e+03 6.593000000000000000e+03 6.592000000000000000e+03 6.693000000000000000e+03 6.703000000000000000e+03 6.534000000000000000e+03 6.687000000000000000e+03 6.679000000000000000e+03 6.732000000000000000e+03 6.696000000000000000e+03 6.850000000000000000e+03 6.905000000000000000e+03 6.726000000000000000e+03 6.981000000000000000e+03 7.168000000000000000e+03 6.995000000000000000e+03 7.039000000000000000e+03 7.040000000000000000e+03 7.420000000000000000e+03 7.413000000000000000e+03 7.399000000000000000e+03 7.465000000000000000e+03 7.543000000000000000e+03 7.366000000000000000e+03 7.545000000000000000e+03 7.483000000000000000e+03 7.473000000000000000e+03 7.546000000000000000e+03 7.526000000000000000e+03 7.487000000000000000e+03 7.657000000000000000e+03 7.800000000000000000e+03 7.703000000000000000e+03 7.838000000000000000e+03 7.882000000000000000e+03 7.926000000000000000e+03 7.802000000000000000e+03 7.838000000000000000e+03 7.874000000000000000e+03 7.905000000000000000e+03 8.059000000000000000e+03 8.222000000000000000e+03 7.973000000000000000e+03 8.344000000000000000e+03 8.126000000000000000e+03 8.169000000000000000e+03 8.245000000000000000e+03 8.315000000000000000e+03 8.138000000000000000e+03 8.212000000000000000e+03 8.245000000000000000e+03 8.466000000000000000e+03 8.348000000000000000e+03 8.588000000000000000e+03 8.567000000000000000e+03 8.735000000000000000e+03 8.818000000000000000e+03 8.813000000000000000e+03 8.644000000000000000e+03 8.650000000000000000e+03 8.671000000000000000e+03 8.715000000000000000e+03 8.775000000000000000e+03 8.748000000000000000e+03 8.801000000000000000e+03 8.712000000000000000e+03 8.801000000000000000e+03 8.634000000000000000e+03 8.614000000000000000e+03 8.725000000000000000e+03 8.618000000000000000e+03 8.871000000000000000e+03 8.804000000000000000e+03 8.870000000000000000e+03 8.775000000000000000e+03 8.912000000000000000e+03 8.795000000000000000e+03 8.957000000000000000e+03 9.119000000000000000e+03 9.059000000000000000e+03 9.030000000000000000e+03 9.119000000000000000e+03 9.501000000000000000e+03 9.116000000000000000e+03 9.047000000000000000e+03 9.520000000000000000e+03 9.007000000000000000e+03 9.194000000000000000e+03 9.265000000000000000e+03 9.326000000000000000e+03 9.492000000000000000e+03 9.120000000000000000e+03 9.318000000000000000e+03 9.331000000000000000e+03 9.258000000000000000e+03 9.419000000000000000e+03 9.342000000000000000e+03 9.385000000000000000e+03 9.545000000000000000e+03 9.554000000000000000e+03 9.745000000000000000e+03 9.544000000000000000e+03 9.659000000000000000e+03 9.804000000000000000e+03 9.780000000000000000e+03 9.521000000000000000e+03 9.601000000000000000e+03 9.785000000000000000e+03 9.836000000000000000e+03 9.837000000000000000e+03 9.756000000000000000e+03 9.896000000000000000e+03 9.756000000000000000e+03 9.788000000000000000e+03 9.764000000000000000e+03 9.801000000000000000e+03 9.724000000000000000e+03 9.801000000000000000e+03 9.989000000000000000e+03 9.913000000000000000e+03 9.664000000000000000e+03 9.628000000000000000e+03 9.697000000000000000e+03 9.801000000000000000e+03 9.760000000000000000e+03 9.923000000000000000e+03 9.897000000000000000e+03 9.659000000000000000e+03 9.690000000000000000e+03 9.910000000000000000e+03 1.002200000000000000e+04 9.885000000000000000e+03 1.006200000000000000e+04 9.972000000000000000e+03 9.780000000000000000e+03 9.906000000000000000e+03 9.962000000000000000e+03 9.828000000000000000e+03 9.812000000000000000e+03 9.968000000000000000e+03 1.008100000000000000e+04 9.936000000000000000e+03 1.007600000000000000e+04 9.998000000000000000e+03 9.896000000000000000e+03 9.982000000000000000e+03 9.723000000000000000e+03 9.939000000000000000e+03 1.002800000000000000e+04 9.812000000000000000e+03 1.001600000000000000e+04 1.005700000000000000e+04 9.931000000000000000e+03 1.008200000000000000e+04 1.028500000000000000e+04 1.010900000000000000e+04 1.020500000000000000e+04 1.015700000000000000e+04 1.014900000000000000e+04 1.032500000000000000e+04 1.031800000000000000e+04 1.021900000000000000e+04 1.032200000000000000e+04 1.055600000000000000e+04 1.028400000000000000e+04 1.050800000000000000e+04 1.039600000000000000e+04 1.036000000000000000e+04 1.050900000000000000e+04 1.058600000000000000e+04 1.066200000000000000e+04 1.046900000000000000e+04 1.082600000000000000e+04 1.068800000000000000e+04 1.067200000000000000e+04 1.064600000000000000e+04 1.058300000000000000e+04 1.064800000000000000e+04 1.039500000000000000e+04 1.066000000000000000e+04 1.074300000000000000e+04 1.074300000000000000e+04 1.084500000000000000e+04 1.077900000000000000e+04 1.065500000000000000e+04 1.105400000000000000e+04 1.094500000000000000e+04 1.070100000000000000e+04 1.102600000000000000e+04 1.077500000000000000e+04 1.054400000000000000e+04 1.059800000000000000e+04 1.074500000000000000e+04 1.067800000000000000e+04 1.066500000000000000e+04 1.078800000000000000e+04 1.058700000000000000e+04 1.076000000000000000e+04 1.096100000000000000e+04 1.097400000000000000e+04 1.100300000000000000e+04 1.101800000000000000e+04 1.102700000000000000e+04 1.092600000000000000e+04 1.102400000000000000e+04 1.124200000000000000e+04 1.098700000000000000e+04 1.117400000000000000e+04 1.126200000000000000e+04 1.110400000000000000e+04 1.112800000000000000e+04 1.081600000000000000e+04 1.109200000000000000e+04 1.120200000000000000e+04 1.120700000000000000e+04 1.114300000000000000e+04 1.119700000000000000e+04 1.115400000000000000e+04 1.113700000000000000e+04 1.120300000000000000e+04 1.129300000000000000e+04 1.137000000000000000e+04 1.100300000000000000e+04 1.113900000000000000e+04 1.130400000000000000e+04 1.113700000000000000e+04 1.110100000000000000e+04 1.108300000000000000e+04 1.096100000000000000e+04 1.117500000000000000e+04 1.119700000000000000e+04 1.112200000000000000e+04 1.102700000000000000e+04 1.106100000000000000e+04 1.098100000000000000e+04 1.106900000000000000e+04 1.102000000000000000e+04 1.095000000000000000e+04 1.080100000000000000e+04 1.112300000000000000e+04 1.115900000000000000e+04 1.089200000000000000e+04 1.109500000000000000e+04 1.111500000000000000e+04 1.099500000000000000e+04 1.112800000000000000e+04 1.111700000000000000e+04 1.099400000000000000e+04 1.122500000000000000e+04 1.100400000000000000e+04 1.107500000000000000e+04 1.101700000000000000e+04 1.110300000000000000e+04 1.112100000000000000e+04 1.102500000000000000e+04 1.134000000000000000e+04 1.131600000000000000e+04 1.132200000000000000e+04 1.107200000000000000e+04 1.128100000000000000e+04 1.121800000000000000e+04 1.115700000000000000e+04 1.126300000000000000e+04 1.124300000000000000e+04 1.124800000000000000e+04 1.137000000000000000e+04 1.146600000000000000e+04 1.132000000000000000e+04 1.133700000000000000e+04 1.147000000000000000e+04 1.134200000000000000e+04 1.133900000000000000e+04 1.134700000000000000e+04 1.135200000000000000e+04 1.126700000000000000e+04 1.134400000000000000e+04 1.132000000000000000e+04 1.133300000000000000e+04 1.119700000000000000e+04 1.113400000000000000e+04 1.119000000000000000e+04 1.097300000000000000e+04 1.119200000000000000e+04 1.123800000000000000e+04 1.118600000000000000e+04 1.109600000000000000e+04 1.127500000000000000e+04 1.140200000000000000e+04 1.122100000000000000e+04 1.110800000000000000e+04 1.137400000000000000e+04 1.140000000000000000e+04 1.123600000000000000e+04 1.100600000000000000e+04 1.123400000000000000e+04 1.125900000000000000e+04 1.136200000000000000e+04 1.156100000000000000e+04 1.145700000000000000e+04 1.135600000000000000e+04 1.155300000000000000e+04 1.154500000000000000e+04 1.145700000000000000e+04 1.126900000000000000e+04 1.173900000000000000e+04 1.156200000000000000e+04 1.160400000000000000e+04 1.151000000000000000e+04 1.163800000000000000e+04 1.173200000000000000e+04 1.159400000000000000e+04 1.153800000000000000e+04 1.166900000000000000e+04 1.169100000000000000e+04 1.168500000000000000e+04 1.172700000000000000e+04 1.181800000000000000e+04 1.154600000000000000e+04 1.192900000000000000e+04 1.182400000000000000e+04 1.154400000000000000e+04 1.164500000000000000e+04 1.145900000000000000e+04 1.178700000000000000e+04 1.159800000000000000e+04 1.168600000000000000e+04 1.187300000000000000e+04 1.158900000000000000e+04 1.145800000000000000e+04 1.161900000000000000e+04 1.186300000000000000e+04 1.167700000000000000e+04 1.161900000000000000e+04 1.151900000000000000e+04 1.152500000000000000e+04 1.142800000000000000e+04 1.154500000000000000e+04 1.138800000000000000e+04 1.169000000000000000e+04 1.172700000000000000e+04 1.169400000000000000e+04 1.165000000000000000e+04 1.159200000000000000e+04 1.152500000000000000e+04 1.177500000000000000e+04 1.173100000000000000e+04 1.166400000000000000e+04 1.166100000000000000e+04 1.153300000000000000e+04 1.168500000000000000e+04 1.170300000000000000e+04 1.157700000000000000e+04 1.151400000000000000e+04 1.140700000000000000e+04 1.124600000000000000e+04 1.153000000000000000e+04 1.140300000000000000e+04 1.136000000000000000e+04 1.147000000000000000e+04 1.137900000000000000e+04 1.123200000000000000e+04 1.126300000000000000e+04 1.130300000000000000e+04 1.158200000000000000e+04 1.149200000000000000e+04 1.146200000000000000e+04 1.147100000000000000e+04 1.151800000000000000e+04 1.142500000000000000e+04 1.163600000000000000e+04 1.143900000000000000e+04 1.144100000000000000e+04 1.151900000000000000e+04 1.149900000000000000e+04 1.141600000000000000e+04 1.158900000000000000e+04 1.179100000000000000e+04 1.175300000000000000e+04 1.140400000000000000e+04 1.156400000000000000e+04 1.164900000000000000e+04 1.158000000000000000e+04 1.129800000000000000e+04 1.131100000000000000e+04 1.134300000000000000e+04 1.150800000000000000e+04 1.128800000000000000e+04 1.136900000000000000e+04 1.145500000000000000e+04 1.135700000000000000e+04 1.130800000000000000e+04 1.132400000000000000e+04 1.141600000000000000e+04 1.146600000000000000e+04 1.138600000000000000e+04 1.124800000000000000e+04 1.132800000000000000e+04 1.120700000000000000e+04 1.120100000000000000e+04 1.131900000000000000e+04 1.143200000000000000e+04 1.129300000000000000e+04 1.125900000000000000e+04 1.133100000000000000e+04 1.109600000000000000e+04 1.110500000000000000e+04 1.114700000000000000e+04 1.115000000000000000e+04 1.127800000000000000e+04 1.137000000000000000e+04 1.133700000000000000e+04 1.126400000000000000e+04 1.149200000000000000e+04 1.135400000000000000e+04 1.149200000000000000e+04 1.129100000000000000e+04 1.137500000000000000e+04 1.158400000000000000e+04 1.145400000000000000e+04 1.162100000000000000e+04 1.161600000000000000e+04 1.156100000000000000e+04 1.159300000000000000e+04 1.153100000000000000e+04 1.157600000000000000e+04 1.136700000000000000e+04 1.159800000000000000e+04 1.176400000000000000e+04 1.160600000000000000e+04 1.157500000000000000e+04 1.179600000000000000e+04 1.159500000000000000e+04 1.159500000000000000e+04 1.150400000000000000e+04 1.158700000000000000e+04 1.154500000000000000e+04 1.152500000000000000e+04 1.169200000000000000e+04 1.142000000000000000e+04 1.153900000000000000e+04 1.166800000000000000e+04 1.139200000000000000e+04 1.172100000000000000e+04 1.179600000000000000e+04 1.156900000000000000e+04 1.166300000000000000e+04 1.157200000000000000e+04 1.170000000000000000e+04 1.156700000000000000e+04 1.176200000000000000e+04 1.164900000000000000e+04 1.161900000000000000e+04 1.142200000000000000e+04 1.159400000000000000e+04 1.172500000000000000e+04 1.169000000000000000e+04 1.167800000000000000e+04 1.156600000000000000e+04 1.162200000000000000e+04 1.151400000000000000e+04 1.152300000000000000e+04 1.180500000000000000e+04 1.150000000000000000e+04 1.158700000000000000e+04 1.156900000000000000e+04 1.171400000000000000e+04 1.186300000000000000e+04 1.177900000000000000e+04 1.143600000000000000e+04 1.149300000000000000e+04 1.154900000000000000e+04 1.136800000000000000e+04 1.144500000000000000e+04 1.154200000000000000e+04 1.153400000000000000e+04 1.148500000000000000e+04 1.164400000000000000e+04 1.126900000000000000e+04 1.145200000000000000e+04 1.146200000000000000e+04 1.148200000000000000e+04 1.133800000000000000e+04 1.131600000000000000e+04 1.122000000000000000e+04 1.137100000000000000e+04 1.137300000000000000e+04 1.129100000000000000e+04 1.150600000000000000e+04 1.144300000000000000e+04 1.161000000000000000e+04 1.150100000000000000e+04 1.139900000000000000e+04 1.124900000000000000e+04 1.131300000000000000e+04 1.145900000000000000e+04 1.154000000000000000e+04 1.126500000000000000e+04 1.129800000000000000e+04 1.125700000000000000e+04 1.128800000000000000e+04 1.135800000000000000e+04 1.135900000000000000e+04 1.130000000000000000e+04 1.128900000000000000e+04 1.110100000000000000e+04 1.138100000000000000e+04 1.139000000000000000e+04 1.147200000000000000e+04 1.147200000000000000e+04 1.141100000000000000e+04 1.125000000000000000e+04 1.132100000000000000e+04 1.136100000000000000e+04 1.148100000000000000e+04 1.176200000000000000e+04 1.157700000000000000e+04 1.130400000000000000e+04 1.141300000000000000e+04 1.135700000000000000e+04 1.161000000000000000e+04 1.134700000000000000e+04 1.126300000000000000e+04 1.165600000000000000e+04 1.141900000000000000e+04 1.163100000000000000e+04 1.157400000000000000e+04 1.150700000000000000e+04 1.126400000000000000e+04 1.122500000000000000e+04 1.127900000000000000e+04 1.123800000000000000e+04 1.116700000000000000e+04 1.123600000000000000e+04 1.137200000000000000e+04 1.152200000000000000e+04 1.144000000000000000e+04 1.156700000000000000e+04 1.145700000000000000e+04 1.151200000000000000e+04 1.155200000000000000e+04 1.129000000000000000e+04 1.120900000000000000e+04 1.119300000000000000e+04 1.114400000000000000e+04 1.105400000000000000e+04 1.091600000000000000e+04 1.100300000000000000e+04 1.110700000000000000e+04 1.096300000000000000e+04 1.122100000000000000e+04 1.102900000000000000e+04 1.099000000000000000e+04 1.117600000000000000e+04 1.108000000000000000e+04 1.098200000000000000e+04 1.122700000000000000e+04 1.139400000000000000e+04 1.122100000000000000e+04 1.112400000000000000e+04 1.110200000000000000e+04 1.103000000000000000e+04 1.097500000000000000e+04 1.086600000000000000e+04 1.110600000000000000e+04 1.102700000000000000e+04 1.108100000000000000e+04 1.117300000000000000e+04 1.103600000000000000e+04 1.113000000000000000e+04 1.129600000000000000e+04 1.133400000000000000e+04 1.117000000000000000e+04 1.132500000000000000e+04 1.122500000000000000e+04 1.110800000000000000e+04 1.141700000000000000e+04 1.129400000000000000e+04 1.119100000000000000e+04 1.135600000000000000e+04 1.147900000000000000e+04 1.143100000000000000e+04 1.140400000000000000e+04 1.142100000000000000e+04 1.154100000000000000e+04 1.157800000000000000e+04 1.138000000000000000e+04 1.158400000000000000e+04 1.161400000000000000e+04 1.168400000000000000e+04 1.169300000000000000e+04 1.151200000000000000e+04 1.165800000000000000e+04 1.161100000000000000e+04 1.168300000000000000e+04 1.175600000000000000e+04 1.157300000000000000e+04 1.178500000000000000e+04 1.155800000000000000e+04 1.160200000000000000e+04 1.141200000000000000e+04 1.160000000000000000e+04 1.150700000000000000e+04 1.149900000000000000e+04 1.143300000000000000e+04 1.146500000000000000e+04 1.154000000000000000e+04 1.158500000000000000e+04 1.153700000000000000e+04 1.147500000000000000e+04 1.157600000000000000e+04 1.157800000000000000e+04 1.136700000000000000e+04 1.145000000000000000e+04 1.158200000000000000e+04 1.157800000000000000e+04 1.137300000000000000e+04 1.165700000000000000e+04 1.170000000000000000e+04 1.133500000000000000e+04 1.141400000000000000e+04 1.146500000000000000e+04 1.149000000000000000e+04 1.138200000000000000e+04 1.137000000000000000e+04 1.129300000000000000e+04 1.137000000000000000e+04 1.114500000000000000e+04 1.108400000000000000e+04 1.135800000000000000e+04 1.114100000000000000e+04 1.135600000000000000e+04 1.137200000000000000e+04 1.117100000000000000e+04 1.121300000000000000e+04 1.107000000000000000e+04 1.121200000000000000e+04 1.114700000000000000e+04 1.113200000000000000e+04 1.120000000000000000e+04 1.097200000000000000e+04 1.114900000000000000e+04 1.129400000000000000e+04 1.119700000000000000e+04 1.132400000000000000e+04 1.141200000000000000e+04 1.105600000000000000e+04 1.115800000000000000e+04 1.154100000000000000e+04 1.125700000000000000e+04 1.132900000000000000e+04 1.106500000000000000e+04 1.146100000000000000e+04 1.140400000000000000e+04 1.138300000000000000e+04 1.132200000000000000e+04 1.130400000000000000e+04 1.148700000000000000e+04 1.157500000000000000e+04 1.134000000000000000e+04 1.134200000000000000e+04 1.150700000000000000e+04 1.157400000000000000e+04 1.152900000000000000e+04 1.145600000000000000e+04 1.134400000000000000e+04 1.150900000000000000e+04 1.130700000000000000e+04 1.134700000000000000e+04 1.136900000000000000e+04 1.139400000000000000e+04 1.151300000000000000e+04 1.178600000000000000e+04 1.129800000000000000e+04 1.148900000000000000e+04 1.155900000000000000e+04 1.168700000000000000e+04 1.177700000000000000e+04 1.129000000000000000e+04 1.156000000000000000e+04 1.169200000000000000e+04 1.155800000000000000e+04 1.157400000000000000e+04 1.162700000000000000e+04 1.156300000000000000e+04 1.157400000000000000e+04 1.140100000000000000e+04 1.135000000000000000e+04 1.158300000000000000e+04 1.152400000000000000e+04 1.151700000000000000e+04 1.142300000000000000e+04 1.137000000000000000e+04 1.164800000000000000e+04 1.174000000000000000e+04 1.170900000000000000e+04 1.176900000000000000e+04 1.158300000000000000e+04 1.148700000000000000e+04 1.164500000000000000e+04 1.159700000000000000e+04 1.105300000000000000e+04 1.157700000000000000e+04 1.147400000000000000e+04 1.155300000000000000e+04 1.154200000000000000e+04 1.171700000000000000e+04 1.154800000000000000e+04 1.150400000000000000e+04 1.191800000000000000e+04 1.176900000000000000e+04 1.159100000000000000e+04 1.176500000000000000e+04 1.181200000000000000e+04 1.162900000000000000e+04 1.154300000000000000e+04 1.162300000000000000e+04 1.175100000000000000e+04 1.160300000000000000e+04 1.163600000000000000e+04 1.159500000000000000e+04 1.149400000000000000e+04 1.147700000000000000e+04 1.171800000000000000e+04 1.180200000000000000e+04 1.151800000000000000e+04 1.156900000000000000e+04 1.141000000000000000e+04 1.156900000000000000e+04 1.170500000000000000e+04 1.164600000000000000e+04 1.137600000000000000e+04 1.151000000000000000e+04 1.143900000000000000e+04 1.162000000000000000e+04 1.155800000000000000e+04 1.164300000000000000e+04 1.142800000000000000e+04 1.174000000000000000e+04 1.169600000000000000e+04 1.153600000000000000e+04 1.176500000000000000e+04 1.184600000000000000e+04 1.173900000000000000e+04 1.189200000000000000e+04 1.182100000000000000e+04 1.161300000000000000e+04 1.160600000000000000e+04 1.168900000000000000e+04 1.131300000000000000e+04 1.155400000000000000e+04 1.151400000000000000e+04 1.128200000000000000e+04 1.126800000000000000e+04 1.141000000000000000e+04 1.136800000000000000e+04 1.144000000000000000e+04 1.130700000000000000e+04 1.152300000000000000e+04 1.138100000000000000e+04 1.130800000000000000e+04 1.132000000000000000e+04 1.142700000000000000e+04 1.153100000000000000e+04 1.133500000000000000e+04 1.144400000000000000e+04 1.122300000000000000e+04 1.154900000000000000e+04 1.129600000000000000e+04 1.131500000000000000e+04 1.120000000000000000e+04 1.116200000000000000e+04 1.121200000000000000e+04 1.121800000000000000e+04 1.123900000000000000e+04 1.104300000000000000e+04 1.121200000000000000e+04 1.121900000000000000e+04 1.108600000000000000e+04 1.122900000000000000e+04 1.106100000000000000e+04 1.100400000000000000e+04 1.119600000000000000e+04 1.127000000000000000e+04 1.101500000000000000e+04 1.124700000000000000e+04 1.116800000000000000e+04 1.131300000000000000e+04 1.128200000000000000e+04 1.141200000000000000e+04 1.121300000000000000e+04 1.120000000000000000e+04 1.113900000000000000e+04 1.120500000000000000e+04 1.107100000000000000e+04 1.123000000000000000e+04 1.111200000000000000e+04 1.123000000000000000e+04 1.114400000000000000e+04 1.107800000000000000e+04 1.110900000000000000e+04 1.088000000000000000e+04 1.119000000000000000e+04 1.106000000000000000e+04 1.121200000000000000e+04 1.123800000000000000e+04 1.109700000000000000e+04 1.102600000000000000e+04 1.120100000000000000e+04 1.122000000000000000e+04 1.114600000000000000e+04 1.146200000000000000e+04 1.118100000000000000e+04 1.131800000000000000e+04 1.126300000000000000e+04 1.152600000000000000e+04 1.114200000000000000e+04 1.114600000000000000e+04 1.119300000000000000e+04 1.107000000000000000e+04 1.116100000000000000e+04 1.147000000000000000e+04 1.125700000000000000e+04 1.143900000000000000e+04 1.119300000000000000e+04 1.129800000000000000e+04 1.120800000000000000e+04 1.115500000000000000e+04 1.148400000000000000e+04 1.132000000000000000e+04 1.139700000000000000e+04 1.146700000000000000e+04 1.123300000000000000e+04 1.135800000000000000e+04 1.100900000000000000e+04 1.127000000000000000e+04 1.144400000000000000e+04 1.128800000000000000e+04 1.123200000000000000e+04 1.122700000000000000e+04 1.151900000000000000e+04 1.149200000000000000e+04 1.150700000000000000e+04 1.149200000000000000e+04 1.142200000000000000e+04 1.152100000000000000e+04 1.129300000000000000e+04 1.128500000000000000e+04 1.130900000000000000e+04 1.152600000000000000e+04 1.138700000000000000e+04 1.176900000000000000e+04 1.158200000000000000e+04 1.169100000000000000e+04 1.142200000000000000e+04 1.147500000000000000e+04 1.144700000000000000e+04 1.167600000000000000e+04 1.177900000000000000e+04 1.167000000000000000e+04 1.172700000000000000e+04 1.187700000000000000e+04 1.181500000000000000e+04 1.193900000000000000e+04 1.186700000000000000e+04 1.190200000000000000e+04 1.200000000000000000e+04 1.216500000000000000e+04 1.200000000000000000e+04 1.195300000000000000e+04 1.196800000000000000e+04 1.194400000000000000e+04 1.208200000000000000e+04 1.174900000000000000e+04 1.187400000000000000e+04 1.161700000000000000e+04 1.180900000000000000e+04 1.169500000000000000e+04 1.172500000000000000e+04 1.167500000000000000e+04 1.156300000000000000e+04 1.139600000000000000e+04 1.148900000000000000e+04 1.134600000000000000e+04 1.155400000000000000e+04 1.147700000000000000e+04 1.151100000000000000e+04 1.166200000000000000e+04 1.142200000000000000e+04 1.162800000000000000e+04 1.176300000000000000e+04 1.155400000000000000e+04 1.175100000000000000e+04 1.147400000000000000e+04 1.150700000000000000e+04 1.142700000000000000e+04 1.148700000000000000e+04 1.147200000000000000e+04 1.159100000000000000e+04 1.155800000000000000e+04 1.148500000000000000e+04 1.160900000000000000e+04 1.163500000000000000e+04 1.172400000000000000e+04 1.179800000000000000e+04 1.172200000000000000e+04 1.153400000000000000e+04 1.193900000000000000e+04 1.171100000000000000e+04 1.177700000000000000e+04 1.168300000000000000e+04 1.174800000000000000e+04 1.149100000000000000e+04 1.150000000000000000e+04 1.145700000000000000e+04 1.133400000000000000e+04 1.149700000000000000e+04 1.124600000000000000e+04 1.140600000000000000e+04 1.136600000000000000e+04 1.137500000000000000e+04 1.144600000000000000e+04 1.159200000000000000e+04 1.141400000000000000e+04 1.145400000000000000e+04 1.169400000000000000e+04 1.132300000000000000e+04 1.163800000000000000e+04 1.169600000000000000e+04 1.167000000000000000e+04 1.154700000000000000e+04 1.141300000000000000e+04 1.144500000000000000e+04 1.163900000000000000e+04 1.160300000000000000e+04 1.184700000000000000e+04 1.206900000000000000e+04 1.177800000000000000e+04 1.177400000000000000e+04 1.184800000000000000e+04 1.148300000000000000e+04 1.155200000000000000e+04 1.159800000000000000e+04 1.165300000000000000e+04 1.164000000000000000e+04 1.186000000000000000e+04 1.170100000000000000e+04 1.147300000000000000e+04 1.161200000000000000e+04 1.183800000000000000e+04 1.172400000000000000e+04 1.169300000000000000e+04 1.150400000000000000e+04 1.171200000000000000e+04 1.170100000000000000e+04 1.183900000000000000e+04 1.184400000000000000e+04 1.153900000000000000e+04 1.169800000000000000e+04 1.160900000000000000e+04 1.163300000000000000e+04 1.146500000000000000e+04 1.173000000000000000e+04 1.146800000000000000e+04 1.165500000000000000e+04 1.159100000000000000e+04 1.152000000000000000e+04 1.158600000000000000e+04 1.149200000000000000e+04 1.154500000000000000e+04 1.142500000000000000e+04 1.154500000000000000e+04 1.144100000000000000e+04 1.161600000000000000e+04 1.162000000000000000e+04 1.179900000000000000e+04 1.165800000000000000e+04 1.170800000000000000e+04 1.163500000000000000e+04 1.190800000000000000e+04 1.176100000000000000e+04 1.154200000000000000e+04 1.172700000000000000e+04 1.176200000000000000e+04 1.181800000000000000e+04 1.165700000000000000e+04 1.183500000000000000e+04 1.172800000000000000e+04 1.168500000000000000e+04 1.190300000000000000e+04 1.172400000000000000e+04 1.177900000000000000e+04 1.172500000000000000e+04 1.192800000000000000e+04 1.189600000000000000e+04 1.185700000000000000e+04 1.159500000000000000e+04 1.181700000000000000e+04 1.153400000000000000e+04 1.197300000000000000e+04 1.188400000000000000e+04 1.187200000000000000e+04 1.187900000000000000e+04 1.196000000000000000e+04 1.205100000000000000e+04 1.190000000000000000e+04 1.184600000000000000e+04 1.196000000000000000e+04 1.198900000000000000e+04 1.218900000000000000e+04 1.198600000000000000e+04 1.200100000000000000e+04 1.154800000000000000e+04 1.154800000000000000e+04 1.177100000000000000e+04 1.144200000000000000e+04 1.155800000000000000e+04 1.140900000000000000e+04 1.146500000000000000e+04 1.165400000000000000e+04 1.166400000000000000e+04 1.161000000000000000e+04 1.154700000000000000e+04 1.176800000000000000e+04 1.167300000000000000e+04 1.171500000000000000e+04 1.167300000000000000e+04 1.150400000000000000e+04 1.153300000000000000e+04 1.152100000000000000e+04 1.170500000000000000e+04 1.156900000000000000e+04 1.172000000000000000e+04 1.165300000000000000e+04 1.139700000000000000e+04 1.146200000000000000e+04 1.156100000000000000e+04 1.172700000000000000e+04 1.175900000000000000e+04 1.163800000000000000e+04 1.171700000000000000e+04 1.183800000000000000e+04 1.178900000000000000e+04 1.210200000000000000e+04 1.206200000000000000e+04 1.193700000000000000e+04 1.201300000000000000e+04 1.184800000000000000e+04 1.187700000000000000e+04 1.185500000000000000e+04 1.178400000000000000e+04 1.168300000000000000e+04 1.203700000000000000e+04 1.195000000000000000e+04 1.192300000000000000e+04 1.192100000000000000e+04 1.185700000000000000e+04 1.205900000000000000e+04 1.182500000000000000e+04 1.204900000000000000e+04 1.194800000000000000e+04 1.174000000000000000e+04 1.184600000000000000e+04 1.171100000000000000e+04 1.190400000000000000e+04 1.179200000000000000e+04 1.179800000000000000e+04 1.180700000000000000e+04 1.176300000000000000e+04 1.189100000000000000e+04 1.209100000000000000e+04 1.222800000000000000e+04 1.188400000000000000e+04 1.165700000000000000e+04 1.170000000000000000e+04 1.214300000000000000e+04 1.181400000000000000e+04 1.196900000000000000e+04 1.175800000000000000e+04 1.174000000000000000e+04 1.155100000000000000e+04 1.170900000000000000e+04 1.180600000000000000e+04 1.168700000000000000e+04 1.186600000000000000e+04 1.179500000000000000e+04 1.169100000000000000e+04 1.202500000000000000e+04 1.181000000000000000e+04 1.181000000000000000e+04 1.171800000000000000e+04 1.203200000000000000e+04 1.158300000000000000e+04 1.203600000000000000e+04 1.186000000000000000e+04 1.192300000000000000e+04 1.187400000000000000e+04 1.182600000000000000e+04 1.174200000000000000e+04 1.191600000000000000e+04 1.185700000000000000e+04 1.154000000000000000e+04 1.173000000000000000e+04 1.188500000000000000e+04 1.180300000000000000e+04 1.173300000000000000e+04 1.181000000000000000e+04 1.167600000000000000e+04 1.178300000000000000e+04 1.183400000000000000e+04 1.181300000000000000e+04 1.155700000000000000e+04 1.157700000000000000e+04 1.170600000000000000e+04 1.162800000000000000e+04 1.151200000000000000e+04 1.161000000000000000e+04 1.176000000000000000e+04 1.162900000000000000e+04 1.174000000000000000e+04 1.170600000000000000e+04 1.180600000000000000e+04 1.192000000000000000e+04 1.175600000000000000e+04 1.142200000000000000e+04 1.152900000000000000e+04 1.170500000000000000e+04 1.163900000000000000e+04 1.176800000000000000e+04 1.164000000000000000e+04 1.171500000000000000e+04 1.167300000000000000e+04 1.154100000000000000e+04 1.147700000000000000e+04 1.156700000000000000e+04 1.184300000000000000e+04 1.153300000000000000e+04 1.151100000000000000e+04 1.146400000000000000e+04 1.120500000000000000e+04 1.142200000000000000e+04 1.120000000000000000e+04 1.132900000000000000e+04 1.145300000000000000e+04 1.123300000000000000e+04 1.125900000000000000e+04 1.136500000000000000e+04 1.165500000000000000e+04 1.138000000000000000e+04 1.141500000000000000e+04 1.124200000000000000e+04 1.115100000000000000e+04 1.132600000000000000e+04 1.126500000000000000e+04 1.116200000000000000e+04 1.123200000000000000e+04 1.093700000000000000e+04 1.120700000000000000e+04 1.097400000000000000e+04 1.130700000000000000e+04 1.129000000000000000e+04 1.124000000000000000e+04 1.139800000000000000e+04 1.148100000000000000e+04 1.148900000000000000e+04 1.135800000000000000e+04 1.140300000000000000e+04 1.132900000000000000e+04 1.123200000000000000e+04 1.127900000000000000e+04 1.123100000000000000e+04 1.151400000000000000e+04 1.160800000000000000e+04 1.161100000000000000e+04 1.159400000000000000e+04 1.169400000000000000e+04 1.156500000000000000e+04 1.176900000000000000e+04 1.176100000000000000e+04 1.180900000000000000e+04 1.178300000000000000e+04 1.157300000000000000e+04 1.194500000000000000e+04 1.189600000000000000e+04 1.188800000000000000e+04 1.193100000000000000e+04 1.192300000000000000e+04 1.189100000000000000e+04 1.186300000000000000e+04 1.187400000000000000e+04 1.171700000000000000e+04 1.177400000000000000e+04 1.181600000000000000e+04 1.176700000000000000e+04 1.163600000000000000e+04 1.203100000000000000e+04 1.202900000000000000e+04 1.184300000000000000e+04 1.176300000000000000e+04 1.198100000000000000e+04 1.173800000000000000e+04 1.150300000000000000e+04 1.168300000000000000e+04 1.174800000000000000e+04 1.151700000000000000e+04 1.156900000000000000e+04 1.165400000000000000e+04 1.168100000000000000e+04 1.177800000000000000e+04 1.170500000000000000e+04 1.180700000000000000e+04 1.170200000000000000e+04 1.166400000000000000e+04 1.155900000000000000e+04 1.140000000000000000e+04 1.140000000000000000e+04 1.160100000000000000e+04 1.138000000000000000e+04 1.138300000000000000e+04 1.137900000000000000e+04 1.124200000000000000e+04 1.139600000000000000e+04 1.126900000000000000e+04 1.126200000000000000e+04 1.142700000000000000e+04 1.122400000000000000e+04 1.117900000000000000e+04 1.124100000000000000e+04 1.109000000000000000e+04 1.113100000000000000e+04 1.115300000000000000e+04 1.140000000000000000e+04 1.102100000000000000e+04 1.115500000000000000e+04 1.119700000000000000e+04 1.134100000000000000e+04 1.128800000000000000e+04 1.119600000000000000e+04 1.117300000000000000e+04 1.121300000000000000e+04 1.113800000000000000e+04 1.121900000000000000e+04 1.110400000000000000e+04 1.112900000000000000e+04 1.103700000000000000e+04 1.105600000000000000e+04 1.096500000000000000e+04 1.101700000000000000e+04 1.086200000000000000e+04 1.115700000000000000e+04 1.105700000000000000e+04 1.126600000000000000e+04 1.126100000000000000e+04 1.117500000000000000e+04 1.159800000000000000e+04 1.121100000000000000e+04 1.174600000000000000e+04 1.140800000000000000e+04 1.139100000000000000e+04 1.155600000000000000e+04 1.165000000000000000e+04 1.129600000000000000e+04 1.149400000000000000e+04 1.155200000000000000e+04 1.163900000000000000e+04 1.155100000000000000e+04 1.147600000000000000e+04 1.138700000000000000e+04 1.163500000000000000e+04 1.159000000000000000e+04 1.170800000000000000e+04 1.160700000000000000e+04 1.154200000000000000e+04 1.158500000000000000e+04 1.164700000000000000e+04 1.137300000000000000e+04 1.162000000000000000e+04 1.134700000000000000e+04 1.133400000000000000e+04 1.129200000000000000e+04 1.121500000000000000e+04 1.115100000000000000e+04 1.124500000000000000e+04 1.127400000000000000e+04 1.114800000000000000e+04 1.136500000000000000e+04 1.128600000000000000e+04 1.136500000000000000e+04 1.165200000000000000e+04 1.137300000000000000e+04 1.135200000000000000e+04 1.142500000000000000e+04 1.154500000000000000e+04 1.153700000000000000e+04 1.135300000000000000e+04 1.153500000000000000e+04 1.165200000000000000e+04 1.159800000000000000e+04 1.159300000000000000e+04 1.154300000000000000e+04 1.181200000000000000e+04 1.167700000000000000e+04 1.151600000000000000e+04 1.180800000000000000e+04 1.167400000000000000e+04 1.154100000000000000e+04 1.157500000000000000e+04 1.141800000000000000e+04 1.143800000000000000e+04 1.177800000000000000e+04 1.167200000000000000e+04 1.146500000000000000e+04 1.130800000000000000e+04 1.141300000000000000e+04 1.146500000000000000e+04 1.162500000000000000e+04 1.148300000000000000e+04 1.170900000000000000e+04 1.159600000000000000e+04 1.165000000000000000e+04 1.165300000000000000e+04 1.150900000000000000e+04 1.161500000000000000e+04 1.139200000000000000e+04 1.153400000000000000e+04 1.140200000000000000e+04 1.142500000000000000e+04 1.149500000000000000e+04 1.143100000000000000e+04 1.149300000000000000e+04 1.137100000000000000e+04 1.138700000000000000e+04 1.143600000000000000e+04 1.137300000000000000e+04 1.153200000000000000e+04 1.135900000000000000e+04 1.144400000000000000e+04 1.145200000000000000e+04 1.149300000000000000e+04 1.129500000000000000e+04 1.133500000000000000e+04 1.139300000000000000e+04 1.132200000000000000e+04 1.159100000000000000e+04 1.137600000000000000e+04 1.156800000000000000e+04 1.138900000000000000e+04 1.166300000000000000e+04 1.159900000000000000e+04 1.136100000000000000e+04 1.169400000000000000e+04 1.152800000000000000e+04 1.162300000000000000e+04 1.158600000000000000e+04 1.183500000000000000e+04 1.173300000000000000e+04 1.199400000000000000e+04 1.166000000000000000e+04 1.165000000000000000e+04 1.191100000000000000e+04 1.166200000000000000e+04 1.161200000000000000e+04 1.152600000000000000e+04 1.171900000000000000e+04 1.187900000000000000e+04 1.180100000000000000e+04 1.168800000000000000e+04 1.145000000000000000e+04 1.171100000000000000e+04 1.150200000000000000e+04 1.158100000000000000e+04 1.140100000000000000e+04 1.144000000000000000e+04 1.149100000000000000e+04 1.156300000000000000e+04 1.161300000000000000e+04 1.155400000000000000e+04 1.153100000000000000e+04 1.149300000000000000e+04 1.147000000000000000e+04 1.151300000000000000e+04 1.143400000000000000e+04 1.150300000000000000e+04 1.122400000000000000e+04 1.148900000000000000e+04 1.134000000000000000e+04 1.156600000000000000e+04 1.128400000000000000e+04 1.146600000000000000e+04 1.147300000000000000e+04 1.145900000000000000e+04 1.164300000000000000e+04 1.159600000000000000e+04 1.119400000000000000e+04 1.121300000000000000e+04 1.123500000000000000e+04 1.109200000000000000e+04 1.140600000000000000e+04 1.162200000000000000e+04 1.135100000000000000e+04 1.144500000000000000e+04 1.136900000000000000e+04 1.134900000000000000e+04 1.126600000000000000e+04 1.140800000000000000e+04 1.145800000000000000e+04 1.125400000000000000e+04 1.116000000000000000e+04 1.111100000000000000e+04 1.129800000000000000e+04 1.137900000000000000e+04 1.120200000000000000e+04 1.128700000000000000e+04 1.116300000000000000e+04 1.111400000000000000e+04 1.115700000000000000e+04 1.115600000000000000e+04 1.110500000000000000e+04 1.108100000000000000e+04 1.074000000000000000e+04 1.089700000000000000e+04 1.105400000000000000e+04 1.117200000000000000e+04 1.127100000000000000e+04 1.103500000000000000e+04 1.094800000000000000e+04 1.092200000000000000e+04 1.108000000000000000e+04 1.130300000000000000e+04 1.123400000000000000e+04 1.129100000000000000e+04 1.122800000000000000e+04 1.126100000000000000e+04 1.117800000000000000e+04 1.116400000000000000e+04 1.127100000000000000e+04 1.113700000000000000e+04 1.120900000000000000e+04 1.122900000000000000e+04 1.129200000000000000e+04 1.151400000000000000e+04 1.149200000000000000e+04 1.130000000000000000e+04 1.131400000000000000e+04 1.109100000000000000e+04 1.153600000000000000e+04 1.124100000000000000e+04 1.138500000000000000e+04 1.140600000000000000e+04 1.142200000000000000e+04 1.156800000000000000e+04 1.156100000000000000e+04 1.119200000000000000e+04 1.147900000000000000e+04 1.154900000000000000e+04 1.149100000000000000e+04 1.160300000000000000e+04 1.155600000000000000e+04 1.153100000000000000e+04 1.148800000000000000e+04 1.146900000000000000e+04 1.153800000000000000e+04 1.150300000000000000e+04 1.157700000000000000e+04 1.167000000000000000e+04 1.142300000000000000e+04 1.167000000000000000e+04 1.180300000000000000e+04 1.197400000000000000e+04 1.163400000000000000e+04 1.179200000000000000e+04 1.141600000000000000e+04 1.187000000000000000e+04 1.162400000000000000e+04 1.189000000000000000e+04 1.167000000000000000e+04 1.157800000000000000e+04 1.173100000000000000e+04 1.155200000000000000e+04 1.159100000000000000e+04 1.160300000000000000e+04 1.160200000000000000e+04 1.158200000000000000e+04 1.155500000000000000e+04 1.138500000000000000e+04 1.147400000000000000e+04 1.129400000000000000e+04 1.127400000000000000e+04 1.152700000000000000e+04 1.118000000000000000e+04 1.149600000000000000e+04 1.140100000000000000e+04 1.151900000000000000e+04 1.152200000000000000e+04 1.132800000000000000e+04 1.145300000000000000e+04 1.143400000000000000e+04 1.146300000000000000e+04 1.132300000000000000e+04 1.149000000000000000e+04 1.138900000000000000e+04 1.123900000000000000e+04 1.144200000000000000e+04 1.147000000000000000e+04 1.141100000000000000e+04 1.171400000000000000e+04 1.149400000000000000e+04 1.160800000000000000e+04 1.183800000000000000e+04 1.184100000000000000e+04 1.178700000000000000e+04 1.161400000000000000e+04 1.161000000000000000e+04 1.163200000000000000e+04 1.169500000000000000e+04 1.147500000000000000e+04 1.176800000000000000e+04 1.158800000000000000e+04 1.166000000000000000e+04 1.200000000000000000e+04 1.153600000000000000e+04 1.167700000000000000e+04 1.150600000000000000e+04 1.151600000000000000e+04 1.140600000000000000e+04 1.140500000000000000e+04 1.145600000000000000e+04 1.152600000000000000e+04 1.172500000000000000e+04 1.163500000000000000e+04 1.168500000000000000e+04 1.156100000000000000e+04 1.175400000000000000e+04 1.194200000000000000e+04 1.182400000000000000e+04 1.188000000000000000e+04 1.171300000000000000e+04 1.172000000000000000e+04 1.167000000000000000e+04 1.172700000000000000e+04 1.159700000000000000e+04 1.157700000000000000e+04 1.187700000000000000e+04 1.176300000000000000e+04 1.184700000000000000e+04 1.183800000000000000e+04 1.204700000000000000e+04 1.177200000000000000e+04 1.192800000000000000e+04 1.169400000000000000e+04 1.201400000000000000e+04 1.232600000000000000e+04 1.211800000000000000e+04 1.208900000000000000e+04 1.210500000000000000e+04 1.197300000000000000e+04 1.203100000000000000e+04 1.186600000000000000e+04 1.189400000000000000e+04 1.191500000000000000e+04 1.184600000000000000e+04 1.187000000000000000e+04 1.187300000000000000e+04 1.187100000000000000e+04 1.182800000000000000e+04 1.211500000000000000e+04 1.199700000000000000e+04 1.168800000000000000e+04 1.185100000000000000e+04 1.181200000000000000e+04 1.214500000000000000e+04 1.215700000000000000e+04 1.199000000000000000e+04 1.215000000000000000e+04 1.202700000000000000e+04 1.224700000000000000e+04 1.207600000000000000e+04 1.193200000000000000e+04 1.223700000000000000e+04 1.192500000000000000e+04 1.195600000000000000e+04 1.184000000000000000e+04 1.185600000000000000e+04 1.180700000000000000e+04 1.183000000000000000e+04 1.164900000000000000e+04 1.160000000000000000e+04 1.146500000000000000e+04 1.144300000000000000e+04 1.170400000000000000e+04 1.160700000000000000e+04 1.177600000000000000e+04 1.172500000000000000e+04 1.149600000000000000e+04 1.168100000000000000e+04 1.176400000000000000e+04 1.154700000000000000e+04 1.173000000000000000e+04 1.147700000000000000e+04 1.147800000000000000e+04 1.147100000000000000e+04 1.164500000000000000e+04 1.158200000000000000e+04 1.191100000000000000e+04 1.184400000000000000e+04 1.143000000000000000e+04 1.185500000000000000e+04 1.169500000000000000e+04 1.174800000000000000e+04 1.170700000000000000e+04 1.175100000000000000e+04 1.182600000000000000e+04 1.182900000000000000e+04 1.172500000000000000e+04 1.192000000000000000e+04 1.187000000000000000e+04 1.204700000000000000e+04 1.209900000000000000e+04 1.199200000000000000e+04 1.179400000000000000e+04 1.192400000000000000e+04 1.171900000000000000e+04 1.187600000000000000e+04 1.172000000000000000e+04 1.160200000000000000e+04 1.202100000000000000e+04 1.148500000000000000e+04 1.161600000000000000e+04 1.169600000000000000e+04 1.166600000000000000e+04 1.187900000000000000e+04 1.177100000000000000e+04 1.164200000000000000e+04 1.186000000000000000e+04 1.162100000000000000e+04 1.174100000000000000e+04 1.185700000000000000e+04 1.190700000000000000e+04 1.170600000000000000e+04 1.185500000000000000e+04 1.185800000000000000e+04 1.183000000000000000e+04 1.181900000000000000e+04 1.187500000000000000e+04 1.191200000000000000e+04 1.168400000000000000e+04 1.188100000000000000e+04 1.210900000000000000e+04 1.203600000000000000e+04 1.192500000000000000e+04 1.184000000000000000e+04 1.192400000000000000e+04 1.190100000000000000e+04 1.209700000000000000e+04 1.180800000000000000e+04 1.171600000000000000e+04 1.184500000000000000e+04 1.183800000000000000e+04 1.191300000000000000e+04 1.174700000000000000e+04 1.221800000000000000e+04 1.178300000000000000e+04 1.163700000000000000e+04 1.182300000000000000e+04 1.166600000000000000e+04 1.181300000000000000e+04 1.185200000000000000e+04 1.181500000000000000e+04 1.187100000000000000e+04 1.189400000000000000e+04 1.175900000000000000e+04 1.172300000000000000e+04 1.168200000000000000e+04 1.185900000000000000e+04 1.180100000000000000e+04 1.145100000000000000e+04 1.177300000000000000e+04 1.194000000000000000e+04 1.188600000000000000e+04 1.170300000000000000e+04 1.190800000000000000e+04 1.190800000000000000e+04 1.165900000000000000e+04 1.178500000000000000e+04 1.180700000000000000e+04 1.182400000000000000e+04 1.180600000000000000e+04 1.180000000000000000e+04 1.160000000000000000e+04 1.190400000000000000e+04 1.175100000000000000e+04 1.170900000000000000e+04 1.200800000000000000e+04 1.189500000000000000e+04 1.192300000000000000e+04 1.175500000000000000e+04 1.195100000000000000e+04 1.215400000000000000e+04 1.198700000000000000e+04 1.192000000000000000e+04 1.206700000000000000e+04 1.192100000000000000e+04 1.213000000000000000e+04 1.198600000000000000e+04 1.208100000000000000e+04 1.189700000000000000e+04 1.214600000000000000e+04 1.204000000000000000e+04 1.208600000000000000e+04 1.210900000000000000e+04 1.190000000000000000e+04 1.184300000000000000e+04 1.203700000000000000e+04 1.190300000000000000e+04 1.154500000000000000e+04 1.156900000000000000e+04 1.182500000000000000e+04 1.174100000000000000e+04 1.179400000000000000e+04 1.177400000000000000e+04 1.177900000000000000e+04 1.161500000000000000e+04 1.182300000000000000e+04 1.192100000000000000e+04 1.182000000000000000e+04 1.193800000000000000e+04 1.187800000000000000e+04 1.207300000000000000e+04 1.181700000000000000e+04 1.186000000000000000e+04 1.204600000000000000e+04 1.220000000000000000e+04 1.198600000000000000e+04 1.193800000000000000e+04 1.186900000000000000e+04 1.205900000000000000e+04 1.178000000000000000e+04 1.179600000000000000e+04 1.171500000000000000e+04 1.196200000000000000e+04 1.171300000000000000e+04 1.188500000000000000e+04 1.178900000000000000e+04 1.192800000000000000e+04 1.179500000000000000e+04 1.184800000000000000e+04 1.179200000000000000e+04 1.161300000000000000e+04 1.189800000000000000e+04 1.180700000000000000e+04 1.191700000000000000e+04 1.162700000000000000e+04 1.166100000000000000e+04 1.159200000000000000e+04 1.176300000000000000e+04 1.191900000000000000e+04 1.195700000000000000e+04 1.182500000000000000e+04 1.192600000000000000e+04 1.198500000000000000e+04 1.204000000000000000e+04 1.176700000000000000e+04 1.206000000000000000e+04 1.182800000000000000e+04 1.215000000000000000e+04 1.200300000000000000e+04 1.176600000000000000e+04 1.182900000000000000e+04 1.201500000000000000e+04 1.196800000000000000e+04 1.180300000000000000e+04 1.178100000000000000e+04 1.187700000000000000e+04 1.229300000000000000e+04 1.211500000000000000e+04 1.188900000000000000e+04 1.178400000000000000e+04 1.180100000000000000e+04 1.174500000000000000e+04 1.180100000000000000e+04 1.194800000000000000e+04 1.206700000000000000e+04 1.204600000000000000e+04 1.181100000000000000e+04 1.177800000000000000e+04 1.192900000000000000e+04 1.193700000000000000e+04 1.201300000000000000e+04 1.190700000000000000e+04 1.200800000000000000e+04 1.201100000000000000e+04 1.197900000000000000e+04 1.174000000000000000e+04 1.163600000000000000e+04 1.151500000000000000e+04 1.175900000000000000e+04 1.155200000000000000e+04 1.185000000000000000e+04 1.178100000000000000e+04 1.178700000000000000e+04 1.194300000000000000e+04 1.184800000000000000e+04 1.187700000000000000e+04 1.185300000000000000e+04 1.205400000000000000e+04 1.207600000000000000e+04 1.203400000000000000e+04 1.210700000000000000e+04 1.190700000000000000e+04 1.186300000000000000e+04 1.206000000000000000e+04 1.198100000000000000e+04 1.179900000000000000e+04 1.172200000000000000e+04 1.172300000000000000e+04 1.189900000000000000e+04 1.179800000000000000e+04 1.188500000000000000e+04 1.181500000000000000e+04 1.178600000000000000e+04 1.188700000000000000e+04 1.171300000000000000e+04 1.168000000000000000e+04 1.174900000000000000e+04 1.166500000000000000e+04 1.171800000000000000e+04 1.183700000000000000e+04 1.160100000000000000e+04 1.175000000000000000e+04 1.157600000000000000e+04 1.157700000000000000e+04 1.153000000000000000e+04 1.161100000000000000e+04 1.165500000000000000e+04 1.150000000000000000e+04 1.169300000000000000e+04 1.151300000000000000e+04 1.146300000000000000e+04 1.143200000000000000e+04 1.148900000000000000e+04 1.165800000000000000e+04 1.153600000000000000e+04 1.169400000000000000e+04 1.158600000000000000e+04 1.148300000000000000e+04 1.170500000000000000e+04 1.160300000000000000e+04 1.169200000000000000e+04 1.147200000000000000e+04 1.180900000000000000e+04 1.182100000000000000e+04 1.167300000000000000e+04 1.205700000000000000e+04 1.177400000000000000e+04 1.179700000000000000e+04 1.189300000000000000e+04 1.172500000000000000e+04 1.186500000000000000e+04 1.164100000000000000e+04 1.171600000000000000e+04 1.171700000000000000e+04 1.153400000000000000e+04 1.163300000000000000e+04 1.165500000000000000e+04 1.170800000000000000e+04 1.171800000000000000e+04 1.160300000000000000e+04 1.167000000000000000e+04 1.174400000000000000e+04 1.169500000000000000e+04 1.176800000000000000e+04 1.148100000000000000e+04 1.158100000000000000e+04 1.165400000000000000e+04 1.160300000000000000e+04 1.155100000000000000e+04 1.145600000000000000e+04 1.135700000000000000e+04 1.132300000000000000e+04 1.149300000000000000e+04 1.138400000000000000e+04 1.144900000000000000e+04 1.147000000000000000e+04 1.158700000000000000e+04 1.175900000000000000e+04 1.167500000000000000e+04 1.172200000000000000e+04 1.153600000000000000e+04 1.181600000000000000e+04 1.168000000000000000e+04 1.160400000000000000e+04 1.116200000000000000e+04 1.151200000000000000e+04 1.160400000000000000e+04 1.163600000000000000e+04 1.169700000000000000e+04 1.152700000000000000e+04 1.162100000000000000e+04 1.163100000000000000e+04 1.149300000000000000e+04 1.160800000000000000e+04 1.163700000000000000e+04 1.167300000000000000e+04 1.166600000000000000e+04 1.158900000000000000e+04 1.158300000000000000e+04 1.160400000000000000e+04 1.154400000000000000e+04 1.170800000000000000e+04 1.169400000000000000e+04 1.188800000000000000e+04 1.174600000000000000e+04 1.171400000000000000e+04 1.173800000000000000e+04 1.165800000000000000e+04 1.167300000000000000e+04 1.166700000000000000e+04 1.173000000000000000e+04 1.159000000000000000e+04 1.188000000000000000e+04 1.160100000000000000e+04 1.156200000000000000e+04 1.164500000000000000e+04 1.165600000000000000e+04 1.177400000000000000e+04 1.165400000000000000e+04 1.166000000000000000e+04 1.199500000000000000e+04 1.172700000000000000e+04 1.190300000000000000e+04 1.174200000000000000e+04 1.186000000000000000e+04 1.206600000000000000e+04 1.176900000000000000e+04 1.186600000000000000e+04 1.174900000000000000e+04 1.178200000000000000e+04 1.168500000000000000e+04 1.183100000000000000e+04 1.179900000000000000e+04 1.176600000000000000e+04 1.179600000000000000e+04 1.182700000000000000e+04 1.199600000000000000e+04 1.169200000000000000e+04 1.203300000000000000e+04 1.174500000000000000e+04 1.156600000000000000e+04 1.178600000000000000e+04 1.164800000000000000e+04 1.182200000000000000e+04 1.147300000000000000e+04 1.142100000000000000e+04 1.149200000000000000e+04 1.145900000000000000e+04 1.131300000000000000e+04 1.150700000000000000e+04 1.159600000000000000e+04 1.162100000000000000e+04 1.162500000000000000e+04 1.156100000000000000e+04 1.168500000000000000e+04 1.149500000000000000e+04 1.160600000000000000e+04 1.181500000000000000e+04 1.171600000000000000e+04 1.166100000000000000e+04 1.165700000000000000e+04 1.175900000000000000e+04 1.163200000000000000e+04 1.167000000000000000e+04 1.174400000000000000e+04 1.196700000000000000e+04 1.169000000000000000e+04 1.178200000000000000e+04 1.189300000000000000e+04 1.178300000000000000e+04 1.182400000000000000e+04 1.172200000000000000e+04 1.182800000000000000e+04 1.175900000000000000e+04 1.173800000000000000e+04 1.165700000000000000e+04 1.154600000000000000e+04 1.170100000000000000e+04 1.173000000000000000e+04 1.173300000000000000e+04 1.195600000000000000e+04 1.169900000000000000e+04 1.177200000000000000e+04 1.165900000000000000e+04 1.186900000000000000e+04 1.182000000000000000e+04 1.170500000000000000e+04 1.180600000000000000e+04 1.171600000000000000e+04 1.197100000000000000e+04 1.171200000000000000e+04 1.176700000000000000e+04 1.176700000000000000e+04 1.156100000000000000e+04 1.163200000000000000e+04 1.184600000000000000e+04 1.168800000000000000e+04 1.153100000000000000e+04 1.153800000000000000e+04 1.183100000000000000e+04 1.148300000000000000e+04 1.186800000000000000e+04 1.158300000000000000e+04 1.191000000000000000e+04 1.155100000000000000e+04 1.157200000000000000e+04 1.171400000000000000e+04 1.158000000000000000e+04 1.164500000000000000e+04 1.180900000000000000e+04 1.167500000000000000e+04 1.182700000000000000e+04 1.160000000000000000e+04 1.172900000000000000e+04 1.152700000000000000e+04 1.161900000000000000e+04 1.161100000000000000e+04 1.165400000000000000e+04 1.179300000000000000e+04 1.176800000000000000e+04 1.173600000000000000e+04 1.166000000000000000e+04 1.163400000000000000e+04 1.154200000000000000e+04 1.172800000000000000e+04 1.175100000000000000e+04 1.169700000000000000e+04 1.153700000000000000e+04 1.144000000000000000e+04 1.172800000000000000e+04 1.172000000000000000e+04 1.150900000000000000e+04 1.140600000000000000e+04 1.128800000000000000e+04 1.145800000000000000e+04 1.163600000000000000e+04 1.154400000000000000e+04 1.133800000000000000e+04 1.131100000000000000e+04 1.147200000000000000e+04 1.158400000000000000e+04 1.126300000000000000e+04 1.132900000000000000e+04 1.136700000000000000e+04 1.155100000000000000e+04 1.165100000000000000e+04 1.142800000000000000e+04 1.144300000000000000e+04 1.162800000000000000e+04 1.169600000000000000e+04 1.173800000000000000e+04 1.201700000000000000e+04 1.196800000000000000e+04 1.171300000000000000e+04 1.172100000000000000e+04 1.182200000000000000e+04 1.173600000000000000e+04 1.190100000000000000e+04 1.195400000000000000e+04 1.174600000000000000e+04 1.175300000000000000e+04 1.191800000000000000e+04 1.182200000000000000e+04 1.166600000000000000e+04 1.155400000000000000e+04 1.164300000000000000e+04 1.154300000000000000e+04 1.145900000000000000e+04 1.166100000000000000e+04 1.154600000000000000e+04 1.179200000000000000e+04 1.161500000000000000e+04 1.143800000000000000e+04 1.185300000000000000e+04 1.152600000000000000e+04 1.141500000000000000e+04 1.169000000000000000e+04 1.155200000000000000e+04 1.180700000000000000e+04 1.133100000000000000e+04 1.153700000000000000e+04 1.135800000000000000e+04 1.135000000000000000e+04 1.163400000000000000e+04 1.132300000000000000e+04 1.154500000000000000e+04 1.143600000000000000e+04 1.152300000000000000e+04 1.153900000000000000e+04 1.145600000000000000e+04 1.146700000000000000e+04 1.136700000000000000e+04 1.131000000000000000e+04 1.140400000000000000e+04 1.172200000000000000e+04 1.153400000000000000e+04 1.149300000000000000e+04 1.144600000000000000e+04 1.165300000000000000e+04 1.133800000000000000e+04 1.145300000000000000e+04 1.147200000000000000e+04 1.147000000000000000e+04 1.151900000000000000e+04 1.134500000000000000e+04 1.147900000000000000e+04 1.150400000000000000e+04 1.185500000000000000e+04 1.172700000000000000e+04 1.147100000000000000e+04 1.146200000000000000e+04 1.144600000000000000e+04 1.144100000000000000e+04 1.164900000000000000e+04 1.156600000000000000e+04 1.152900000000000000e+04 1.167200000000000000e+04 1.143700000000000000e+04 1.148200000000000000e+04 1.144300000000000000e+04 1.169800000000000000e+04 1.148600000000000000e+04 1.164100000000000000e+04 1.150200000000000000e+04 1.160000000000000000e+04 1.143400000000000000e+04 1.157400000000000000e+04 1.177100000000000000e+04 1.163800000000000000e+04 1.156800000000000000e+04 1.148100000000000000e+04 1.152200000000000000e+04 1.179700000000000000e+04 1.171900000000000000e+04 1.152400000000000000e+04 1.167100000000000000e+04 1.172500000000000000e+04 1.167000000000000000e+04 1.166700000000000000e+04 1.149600000000000000e+04 1.145200000000000000e+04 1.152900000000000000e+04 1.137800000000000000e+04 1.153400000000000000e+04 1.142800000000000000e+04 1.145500000000000000e+04 1.165900000000000000e+04 1.149000000000000000e+04 1.157500000000000000e+04 1.141500000000000000e+04 1.155200000000000000e+04 1.161200000000000000e+04 1.150800000000000000e+04 1.170800000000000000e+04 1.159100000000000000e+04 1.152800000000000000e+04 1.156100000000000000e+04 1.156500000000000000e+04 1.139000000000000000e+04 1.161000000000000000e+04 1.139900000000000000e+04 1.164400000000000000e+04 1.173700000000000000e+04 1.168000000000000000e+04 1.193500000000000000e+04 1.186400000000000000e+04 1.169900000000000000e+04 1.165800000000000000e+04 1.177100000000000000e+04 1.167600000000000000e+04 1.167800000000000000e+04 1.206600000000000000e+04 1.179100000000000000e+04 1.176600000000000000e+04 1.164400000000000000e+04 1.190900000000000000e+04 1.145900000000000000e+04 1.170100000000000000e+04 1.153400000000000000e+04 1.177200000000000000e+04 1.162200000000000000e+04 1.166200000000000000e+04 1.181600000000000000e+04 1.155400000000000000e+04 1.170200000000000000e+04 1.199500000000000000e+04 1.195600000000000000e+04 1.183300000000000000e+04 1.165800000000000000e+04 1.184000000000000000e+04 1.163600000000000000e+04 1.175500000000000000e+04 1.156800000000000000e+04 1.174100000000000000e+04 1.166700000000000000e+04 1.151900000000000000e+04 1.141700000000000000e+04 1.147500000000000000e+04 1.176400000000000000e+04 1.181700000000000000e+04 1.196200000000000000e+04 1.197000000000000000e+04 1.219000000000000000e+04 1.190500000000000000e+04 1.178100000000000000e+04 1.206700000000000000e+04 1.211600000000000000e+04 1.213000000000000000e+04 1.206600000000000000e+04 1.195500000000000000e+04 1.212700000000000000e+04 1.188100000000000000e+04 1.181800000000000000e+04 1.169400000000000000e+04 1.190700000000000000e+04 1.215800000000000000e+04 1.197600000000000000e+04 1.207300000000000000e+04 1.194300000000000000e+04 1.201400000000000000e+04 1.191100000000000000e+04 1.161600000000000000e+04 1.203300000000000000e+04 1.177700000000000000e+04 1.181900000000000000e+04 1.185400000000000000e+04 1.167800000000000000e+04 1.148700000000000000e+04 1.159600000000000000e+04 1.154900000000000000e+04 1.155600000000000000e+04 1.134800000000000000e+04 1.157300000000000000e+04 1.166800000000000000e+04 1.142800000000000000e+04 1.157700000000000000e+04 1.151500000000000000e+04 1.148600000000000000e+04 1.151800000000000000e+04 1.150900000000000000e+04 1.159900000000000000e+04 1.130800000000000000e+04 1.151900000000000000e+04 1.133600000000000000e+04 1.124500000000000000e+04 1.155300000000000000e+04 1.149600000000000000e+04 1.151300000000000000e+04 1.150800000000000000e+04 1.162100000000000000e+04 1.151000000000000000e+04 1.161000000000000000e+04 1.135000000000000000e+04 1.149300000000000000e+04 1.142600000000000000e+04 1.137000000000000000e+04 1.134600000000000000e+04 1.153700000000000000e+04 1.152100000000000000e+04 1.134100000000000000e+04 1.152700000000000000e+04 1.142600000000000000e+04 1.150000000000000000e+04 1.142800000000000000e+04 1.142400000000000000e+04 1.153900000000000000e+04 1.161000000000000000e+04 1.121100000000000000e+04 1.133600000000000000e+04 1.139700000000000000e+04 1.131700000000000000e+04 1.126700000000000000e+04 1.154200000000000000e+04 1.164100000000000000e+04 1.127600000000000000e+04 1.143300000000000000e+04 1.141800000000000000e+04 1.161500000000000000e+04 1.155100000000000000e+04 1.130300000000000000e+04 1.129700000000000000e+04 1.134300000000000000e+04 1.156200000000000000e+04 1.135900000000000000e+04 1.136800000000000000e+04 1.172100000000000000e+04 1.136400000000000000e+04 1.139400000000000000e+04 1.168200000000000000e+04 1.163500000000000000e+04 1.190200000000000000e+04 1.190700000000000000e+04 1.175100000000000000e+04 1.176500000000000000e+04 1.179500000000000000e+04 1.183000000000000000e+04 1.162600000000000000e+04 1.146700000000000000e+04 1.162300000000000000e+04 1.168400000000000000e+04 1.164700000000000000e+04 1.161400000000000000e+04 1.177900000000000000e+04 1.155100000000000000e+04 1.156800000000000000e+04 1.169400000000000000e+04 1.174400000000000000e+04 1.163300000000000000e+04 1.171300000000000000e+04 1.150400000000000000e+04 1.158800000000000000e+04 1.158900000000000000e+04 1.168800000000000000e+04 1.173300000000000000e+04 1.148600000000000000e+04 1.166300000000000000e+04 1.144800000000000000e+04 1.158300000000000000e+04 1.161500000000000000e+04 1.144200000000000000e+04 1.134400000000000000e+04 1.148900000000000000e+04 1.137700000000000000e+04 1.144600000000000000e+04 1.152300000000000000e+04 1.166900000000000000e+04 1.143700000000000000e+04 1.141000000000000000e+04 1.148000000000000000e+04 1.132400000000000000e+04 1.147000000000000000e+04 1.129100000000000000e+04 1.129500000000000000e+04 1.157200000000000000e+04 1.168400000000000000e+04 1.167400000000000000e+04 1.157400000000000000e+04 1.177900000000000000e+04 1.165800000000000000e+04 1.143600000000000000e+04 1.180500000000000000e+04 1.175300000000000000e+04 1.147300000000000000e+04 1.155200000000000000e+04 1.167700000000000000e+04 1.183800000000000000e+04 1.163900000000000000e+04 1.180600000000000000e+04 1.179100000000000000e+04 1.150200000000000000e+04 1.182800000000000000e+04 1.180500000000000000e+04 1.190900000000000000e+04 1.191200000000000000e+04 1.190300000000000000e+04 1.205300000000000000e+04 1.165400000000000000e+04 1.164600000000000000e+04 1.162800000000000000e+04 1.161900000000000000e+04 1.154800000000000000e+04 1.187700000000000000e+04 1.176000000000000000e+04 1.168500000000000000e+04 1.145600000000000000e+04 1.156000000000000000e+04 1.164600000000000000e+04 1.200900000000000000e+04 1.175500000000000000e+04 1.168500000000000000e+04 1.177500000000000000e+04 1.179100000000000000e+04 1.162000000000000000e+04 1.173400000000000000e+04 1.156700000000000000e+04 1.172900000000000000e+04 1.213000000000000000e+04 1.188000000000000000e+04 1.176300000000000000e+04 1.200800000000000000e+04 1.174100000000000000e+04 1.174500000000000000e+04 1.173500000000000000e+04 1.189100000000000000e+04 1.179500000000000000e+04 1.197400000000000000e+04 1.174200000000000000e+04 1.193300000000000000e+04 1.197900000000000000e+04 1.195500000000000000e+04 1.182300000000000000e+04 1.185000000000000000e+04 1.185100000000000000e+04 1.201100000000000000e+04 1.171500000000000000e+04 1.170200000000000000e+04 1.174200000000000000e+04 1.162600000000000000e+04 1.176300000000000000e+04 1.142600000000000000e+04 1.155600000000000000e+04 1.139600000000000000e+04 1.157100000000000000e+04 1.157500000000000000e+04 1.169900000000000000e+04 1.158000000000000000e+04 1.160900000000000000e+04 1.149100000000000000e+04 1.158200000000000000e+04 1.160200000000000000e+04 1.160600000000000000e+04 1.154400000000000000e+04 1.156900000000000000e+04 1.143100000000000000e+04 1.132800000000000000e+04 1.136900000000000000e+04 1.145700000000000000e+04 1.141700000000000000e+04 1.163700000000000000e+04 1.145000000000000000e+04 1.147100000000000000e+04 1.121600000000000000e+04 1.158300000000000000e+04 1.157800000000000000e+04 1.140300000000000000e+04 1.136500000000000000e+04 1.152400000000000000e+04 1.155700000000000000e+04 1.156600000000000000e+04 1.160100000000000000e+04 1.138300000000000000e+04 1.143300000000000000e+04 1.148100000000000000e+04 1.175200000000000000e+04 1.148300000000000000e+04 1.141200000000000000e+04 1.155800000000000000e+04 1.136000000000000000e+04 1.161600000000000000e+04 1.163200000000000000e+04 1.131900000000000000e+04 1.133500000000000000e+04 1.130600000000000000e+04 1.148300000000000000e+04 1.165900000000000000e+04 1.169200000000000000e+04 1.145700000000000000e+04 1.150100000000000000e+04 1.156300000000000000e+04 1.172800000000000000e+04 1.151700000000000000e+04 1.131100000000000000e+04 1.162900000000000000e+04 1.176700000000000000e+04 1.153500000000000000e+04 1.163600000000000000e+04 1.176200000000000000e+04 1.179700000000000000e+04 1.170700000000000000e+04 1.180200000000000000e+04 1.193300000000000000e+04 1.206500000000000000e+04 1.180100000000000000e+04 1.200800000000000000e+04 1.230900000000000000e+04 1.191200000000000000e+04 1.186600000000000000e+04 1.180400000000000000e+04 1.190200000000000000e+04 1.207100000000000000e+04 1.207700000000000000e+04 1.180700000000000000e+04 1.190100000000000000e+04 1.199700000000000000e+04 1.197300000000000000e+04 1.203700000000000000e+04 1.200200000000000000e+04 1.208700000000000000e+04 1.188500000000000000e+04 1.200600000000000000e+04 1.196000000000000000e+04 1.193700000000000000e+04 1.200300000000000000e+04 1.191500000000000000e+04 1.183300000000000000e+04 1.171400000000000000e+04 1.197600000000000000e+04 1.179800000000000000e+04 1.187400000000000000e+04 1.152500000000000000e+04 1.187900000000000000e+04 1.205500000000000000e+04 1.193500000000000000e+04 1.185100000000000000e+04 1.189500000000000000e+04 1.177200000000000000e+04 1.184200000000000000e+04 1.172400000000000000e+04 1.169800000000000000e+04 1.194000000000000000e+04 1.173700000000000000e+04 1.178300000000000000e+04 1.192400000000000000e+04 1.173000000000000000e+04 1.185400000000000000e+04 1.181200000000000000e+04 1.164400000000000000e+04 1.178200000000000000e+04 1.160400000000000000e+04 1.192400000000000000e+04 1.194400000000000000e+04 1.151500000000000000e+04 1.204200000000000000e+04 1.202300000000000000e+04 1.186200000000000000e+04 1.186600000000000000e+04 1.176100000000000000e+04 1.173500000000000000e+04 1.178600000000000000e+04 1.201300000000000000e+04 1.202300000000000000e+04 1.204600000000000000e+04 1.208300000000000000e+04 1.182000000000000000e+04 1.183300000000000000e+04 1.171500000000000000e+04 1.181100000000000000e+04 1.161300000000000000e+04 1.187700000000000000e+04 1.167400000000000000e+04 1.167000000000000000e+04 1.164100000000000000e+04 1.170000000000000000e+04 1.167200000000000000e+04 1.137600000000000000e+04 1.147500000000000000e+04 1.173000000000000000e+04 1.158000000000000000e+04 1.160100000000000000e+04 1.136800000000000000e+04 1.176000000000000000e+04 1.190600000000000000e+04 1.163400000000000000e+04 1.176100000000000000e+04 1.168600000000000000e+04 1.159600000000000000e+04 1.159100000000000000e+04 1.169700000000000000e+04 1.167200000000000000e+04 1.159000000000000000e+04 1.159100000000000000e+04 1.151700000000000000e+04 1.163900000000000000e+04 1.157900000000000000e+04 1.159200000000000000e+04 1.178300000000000000e+04 1.149200000000000000e+04 1.154100000000000000e+04 1.154100000000000000e+04 1.176100000000000000e+04 1.152000000000000000e+04 1.166800000000000000e+04 1.150400000000000000e+04 1.163600000000000000e+04 1.156600000000000000e+04 1.166300000000000000e+04 1.151500000000000000e+04 1.149200000000000000e+04 1.143500000000000000e+04 1.144100000000000000e+04 1.139400000000000000e+04 1.162800000000000000e+04 1.176800000000000000e+04 1.174600000000000000e+04 1.184800000000000000e+04 1.199300000000000000e+04 1.202700000000000000e+04 1.177900000000000000e+04 1.199100000000000000e+04 1.196600000000000000e+04 1.196700000000000000e+04 1.213900000000000000e+04 1.186400000000000000e+04 1.201300000000000000e+04 1.180500000000000000e+04 1.167700000000000000e+04 1.194600000000000000e+04 1.171800000000000000e+04 1.167500000000000000e+04 1.172100000000000000e+04 1.188000000000000000e+04 1.192800000000000000e+04 1.155000000000000000e+04 1.179400000000000000e+04 1.205500000000000000e+04 1.187700000000000000e+04 1.183300000000000000e+04 1.149800000000000000e+04 1.170000000000000000e+04 1.175200000000000000e+04 1.171600000000000000e+04 1.201700000000000000e+04 1.204500000000000000e+04 1.206400000000000000e+04 1.196900000000000000e+04 1.203400000000000000e+04 1.205200000000000000e+04 1.196100000000000000e+04 1.196400000000000000e+04 1.172000000000000000e+04 1.170000000000000000e+04 1.178700000000000000e+04 1.184300000000000000e+04 1.198000000000000000e+04 1.194200000000000000e+04 1.178400000000000000e+04 1.172300000000000000e+04 1.190800000000000000e+04 1.191300000000000000e+04 1.190000000000000000e+04 1.162600000000000000e+04 1.171500000000000000e+04 1.208700000000000000e+04 1.167900000000000000e+04 1.183300000000000000e+04 1.186600000000000000e+04 1.179200000000000000e+04 1.180800000000000000e+04 1.176200000000000000e+04 1.176600000000000000e+04 1.202300000000000000e+04 1.179100000000000000e+04 1.184100000000000000e+04 1.163400000000000000e+04 1.177800000000000000e+04 1.149600000000000000e+04 1.168900000000000000e+04 1.149400000000000000e+04 1.140000000000000000e+04 1.173000000000000000e+04 1.146800000000000000e+04 1.149500000000000000e+04 1.176000000000000000e+04 1.153900000000000000e+04 1.160300000000000000e+04 1.205400000000000000e+04 1.178900000000000000e+04 1.155900000000000000e+04 1.155400000000000000e+04 1.146100000000000000e+04 1.147400000000000000e+04 1.161000000000000000e+04 1.160000000000000000e+04 1.144300000000000000e+04 1.154900000000000000e+04 1.152400000000000000e+04 1.185100000000000000e+04 1.169300000000000000e+04 1.187400000000000000e+04 1.174200000000000000e+04 1.192400000000000000e+04 1.166300000000000000e+04 1.171200000000000000e+04 1.190000000000000000e+04 1.176100000000000000e+04 1.175000000000000000e+04 1.169900000000000000e+04 1.174000000000000000e+04 1.160900000000000000e+04 1.165000000000000000e+04 1.201800000000000000e+04 1.192400000000000000e+04 1.188700000000000000e+04 1.189200000000000000e+04 1.158900000000000000e+04 1.179100000000000000e+04 1.169200000000000000e+04 1.199000000000000000e+04 1.154900000000000000e+04 1.160600000000000000e+04 1.143800000000000000e+04 1.189000000000000000e+04 1.190900000000000000e+04 1.193700000000000000e+04 1.196500000000000000e+04 1.193800000000000000e+04 1.202400000000000000e+04 1.196200000000000000e+04 1.213100000000000000e+04 1.180700000000000000e+04 1.182400000000000000e+04 1.177300000000000000e+04 1.164900000000000000e+04 1.159000000000000000e+04 1.174600000000000000e+04 1.180300000000000000e+04 1.140800000000000000e+04 1.151800000000000000e+04 1.171900000000000000e+04 1.185800000000000000e+04 1.173500000000000000e+04 1.178100000000000000e+04 1.152500000000000000e+04 1.164400000000000000e+04 1.155800000000000000e+04 1.150400000000000000e+04 1.163200000000000000e+04 1.176300000000000000e+04 1.171700000000000000e+04 1.158200000000000000e+04 1.166600000000000000e+04 1.163600000000000000e+04 1.179400000000000000e+04 1.163100000000000000e+04 1.184200000000000000e+04 1.164100000000000000e+04 1.166500000000000000e+04 1.135500000000000000e+04 1.165400000000000000e+04 1.180800000000000000e+04 1.169500000000000000e+04 1.149900000000000000e+04 1.153500000000000000e+04 1.157600000000000000e+04 1.168900000000000000e+04 1.166500000000000000e+04 1.164500000000000000e+04 1.132700000000000000e+04 1.176100000000000000e+04 1.159000000000000000e+04 1.139100000000000000e+04 1.159200000000000000e+04 1.164900000000000000e+04 1.153400000000000000e+04 1.159600000000000000e+04 1.146200000000000000e+04 1.142700000000000000e+04 1.130000000000000000e+04 1.148100000000000000e+04 1.144700000000000000e+04 1.184900000000000000e+04 1.167700000000000000e+04 1.188000000000000000e+04 1.167900000000000000e+04 1.156000000000000000e+04 1.141400000000000000e+04 1.164100000000000000e+04 1.147700000000000000e+04 1.136400000000000000e+04 1.154200000000000000e+04 1.152400000000000000e+04 1.165200000000000000e+04 1.152800000000000000e+04 1.146100000000000000e+04 1.144100000000000000e+04 1.165200000000000000e+04 1.161600000000000000e+04 1.170000000000000000e+04 1.190000000000000000e+04 1.192300000000000000e+04 1.193100000000000000e+04 1.179600000000000000e+04 1.200900000000000000e+04 1.178000000000000000e+04 1.177700000000000000e+04 1.171600000000000000e+04 1.173200000000000000e+04 1.164900000000000000e+04 1.179900000000000000e+04 1.192300000000000000e+04 1.172900000000000000e+04 1.163600000000000000e+04 1.174700000000000000e+04 1.184900000000000000e+04 1.157500000000000000e+04 1.155800000000000000e+04 1.147400000000000000e+04 1.133900000000000000e+04 1.163700000000000000e+04 1.165300000000000000e+04 1.154700000000000000e+04 1.158300000000000000e+04 1.155100000000000000e+04 1.133000000000000000e+04 1.145700000000000000e+04 1.145200000000000000e+04 1.140700000000000000e+04 1.143000000000000000e+04 1.127700000000000000e+04 1.125200000000000000e+04 1.148200000000000000e+04 1.139700000000000000e+04 1.147900000000000000e+04 1.133600000000000000e+04 1.139600000000000000e+04 1.158800000000000000e+04 1.127600000000000000e+04 1.148200000000000000e+04 1.136500000000000000e+04 1.147400000000000000e+04 1.180800000000000000e+04 1.155600000000000000e+04 1.143600000000000000e+04 1.170600000000000000e+04 1.155800000000000000e+04 1.143600000000000000e+04 1.154900000000000000e+04 1.145500000000000000e+04 1.148600000000000000e+04 1.151200000000000000e+04 1.157200000000000000e+04 1.157300000000000000e+04 1.151100000000000000e+04 1.160900000000000000e+04 1.171800000000000000e+04 1.152400000000000000e+04 1.123700000000000000e+04 1.121300000000000000e+04 1.155300000000000000e+04 1.140000000000000000e+04 1.147800000000000000e+04 1.146300000000000000e+04 1.144100000000000000e+04 1.125900000000000000e+04 1.129800000000000000e+04 1.113600000000000000e+04 1.106200000000000000e+04 1.119400000000000000e+04 1.140700000000000000e+04 1.148900000000000000e+04 1.120000000000000000e+04 1.137300000000000000e+04 1.157500000000000000e+04 1.163100000000000000e+04 1.130400000000000000e+04 1.154000000000000000e+04 1.156800000000000000e+04 1.154100000000000000e+04 1.143600000000000000e+04 1.121900000000000000e+04 1.132600000000000000e+04 1.147500000000000000e+04 1.167300000000000000e+04 1.143900000000000000e+04 1.170600000000000000e+04 1.171100000000000000e+04 1.178500000000000000e+04 1.157200000000000000e+04 1.156700000000000000e+04 1.148300000000000000e+04 1.170500000000000000e+04 1.174000000000000000e+04 1.151300000000000000e+04 1.176500000000000000e+04 1.135200000000000000e+04 1.156900000000000000e+04 1.132100000000000000e+04 1.155000000000000000e+04 1.149300000000000000e+04 1.152900000000000000e+04 1.161900000000000000e+04 1.168900000000000000e+04 1.160300000000000000e+04 1.161000000000000000e+04 1.165200000000000000e+04 1.169600000000000000e+04 1.185100000000000000e+04 1.186700000000000000e+04 1.171000000000000000e+04 1.180600000000000000e+04 1.188000000000000000e+04 1.196900000000000000e+04 1.195000000000000000e+04 1.181500000000000000e+04 1.181700000000000000e+04 1.207700000000000000e+04 1.190200000000000000e+04 1.185100000000000000e+04 1.177100000000000000e+04 1.185600000000000000e+04 1.191800000000000000e+04 1.186500000000000000e+04 1.192600000000000000e+04 1.198800000000000000e+04 1.203400000000000000e+04 1.201800000000000000e+04 1.195000000000000000e+04 1.189800000000000000e+04 1.181100000000000000e+04 1.193600000000000000e+04 1.177000000000000000e+04 1.196200000000000000e+04 1.180900000000000000e+04 1.196800000000000000e+04 1.193200000000000000e+04 1.195900000000000000e+04 1.197500000000000000e+04 1.198600000000000000e+04 1.193100000000000000e+04 1.178100000000000000e+04 1.212700000000000000e+04 1.207500000000000000e+04 1.176800000000000000e+04 1.195300000000000000e+04 1.164600000000000000e+04 1.183800000000000000e+04 1.208700000000000000e+04 1.203800000000000000e+04 1.192300000000000000e+04 1.197500000000000000e+04 1.192200000000000000e+04 1.177600000000000000e+04 1.188000000000000000e+04 1.169500000000000000e+04 1.190000000000000000e+04 1.191900000000000000e+04 1.182800000000000000e+04 1.213000000000000000e+04 1.188200000000000000e+04 1.182400000000000000e+04 1.184200000000000000e+04 1.172000000000000000e+04 1.163800000000000000e+04 1.177900000000000000e+04 1.176300000000000000e+04 1.182400000000000000e+04 1.174200000000000000e+04 1.164800000000000000e+04 1.172200000000000000e+04 1.185500000000000000e+04 1.178700000000000000e+04 1.206500000000000000e+04 1.202400000000000000e+04 1.185400000000000000e+04 1.186600000000000000e+04 1.173900000000000000e+04 1.145700000000000000e+04 1.189600000000000000e+04 1.182600000000000000e+04 1.150100000000000000e+04 1.159600000000000000e+04 1.152700000000000000e+04 1.153600000000000000e+04 1.158700000000000000e+04 1.156600000000000000e+04 1.160800000000000000e+04 1.203100000000000000e+04 1.172000000000000000e+04 1.162500000000000000e+04 1.156400000000000000e+04 1.154900000000000000e+04 1.153500000000000000e+04 1.154700000000000000e+04 1.156000000000000000e+04 1.165200000000000000e+04 1.154600000000000000e+04 1.138900000000000000e+04 1.153800000000000000e+04 1.170800000000000000e+04 1.168000000000000000e+04 1.149500000000000000e+04 1.133300000000000000e+04 1.147300000000000000e+04 1.136400000000000000e+04 1.130200000000000000e+04 1.101300000000000000e+04 1.137400000000000000e+04 1.121700000000000000e+04 1.138000000000000000e+04 1.149600000000000000e+04 1.145700000000000000e+04 1.147000000000000000e+04 1.143300000000000000e+04 1.139100000000000000e+04 1.152600000000000000e+04 1.122900000000000000e+04 1.148800000000000000e+04 1.128100000000000000e+04 1.137500000000000000e+04 1.144500000000000000e+04 1.143800000000000000e+04 1.141000000000000000e+04 1.152200000000000000e+04 1.142800000000000000e+04 1.164500000000000000e+04 1.154500000000000000e+04 1.144000000000000000e+04 1.129800000000000000e+04 1.152000000000000000e+04 1.149600000000000000e+04 1.152200000000000000e+04 1.148000000000000000e+04 1.148900000000000000e+04 1.145700000000000000e+04 1.136100000000000000e+04 1.158600000000000000e+04 1.137300000000000000e+04 1.167100000000000000e+04 1.166200000000000000e+04 1.135200000000000000e+04 1.145800000000000000e+04 1.130600000000000000e+04 1.155400000000000000e+04 1.178700000000000000e+04 1.153200000000000000e+04 1.144400000000000000e+04 1.159300000000000000e+04 1.140100000000000000e+04 1.154900000000000000e+04 1.133800000000000000e+04 1.119100000000000000e+04 1.105600000000000000e+04 1.119900000000000000e+04 1.112000000000000000e+04 1.124300000000000000e+04 1.139700000000000000e+04 1.117000000000000000e+04 1.150100000000000000e+04 1.139000000000000000e+04 1.137500000000000000e+04 1.125300000000000000e+04 1.173000000000000000e+04 1.136200000000000000e+04 1.135300000000000000e+04 1.136400000000000000e+04 1.132400000000000000e+04 1.131600000000000000e+04 1.122200000000000000e+04 1.126700000000000000e+04 1.115600000000000000e+04 1.130900000000000000e+04 1.138800000000000000e+04 1.132100000000000000e+04 1.140700000000000000e+04 1.146300000000000000e+04 1.128100000000000000e+04 1.142400000000000000e+04 1.153400000000000000e+04 1.137600000000000000e+04 1.134000000000000000e+04 1.152500000000000000e+04 1.132400000000000000e+04 1.128800000000000000e+04 1.111600000000000000e+04 1.112400000000000000e+04 1.123100000000000000e+04 1.140200000000000000e+04 1.109000000000000000e+04 1.113300000000000000e+04 1.108200000000000000e+04 1.126100000000000000e+04 1.121200000000000000e+04 1.094100000000000000e+04 1.134100000000000000e+04 1.147500000000000000e+04 1.130800000000000000e+04 1.161900000000000000e+04 1.136000000000000000e+04 1.126300000000000000e+04 1.120300000000000000e+04 1.130100000000000000e+04 1.114300000000000000e+04 1.120200000000000000e+04 1.124200000000000000e+04 1.119200000000000000e+04 1.117000000000000000e+04 1.110500000000000000e+04 1.137500000000000000e+04 1.114300000000000000e+04 1.111700000000000000e+04 1.119400000000000000e+04 1.131100000000000000e+04 1.128600000000000000e+04 1.140300000000000000e+04 1.120500000000000000e+04 1.125000000000000000e+04 1.123100000000000000e+04 1.134100000000000000e+04 1.122900000000000000e+04 1.132600000000000000e+04 1.119800000000000000e+04 1.144000000000000000e+04 1.136600000000000000e+04 1.111300000000000000e+04 1.116900000000000000e+04 1.122600000000000000e+04 1.139000000000000000e+04 1.145200000000000000e+04 1.141400000000000000e+04 1.131300000000000000e+04 1.104600000000000000e+04 1.136300000000000000e+04 1.139300000000000000e+04 1.144700000000000000e+04 1.148400000000000000e+04 1.113800000000000000e+04 1.126600000000000000e+04 1.122600000000000000e+04 1.132300000000000000e+04 1.134400000000000000e+04 1.134300000000000000e+04 1.151600000000000000e+04 1.130000000000000000e+04 1.137000000000000000e+04 1.151700000000000000e+04 1.160100000000000000e+04 1.135800000000000000e+04 1.149300000000000000e+04 1.140200000000000000e+04 1.157000000000000000e+04 1.144900000000000000e+04 1.168600000000000000e+04 1.150700000000000000e+04 1.128300000000000000e+04 1.156300000000000000e+04 1.148900000000000000e+04 1.160800000000000000e+04 1.161800000000000000e+04 1.150700000000000000e+04 1.161800000000000000e+04 1.151200000000000000e+04 1.152800000000000000e+04 1.136400000000000000e+04 1.149700000000000000e+04 1.153700000000000000e+04 1.160300000000000000e+04 1.153500000000000000e+04 1.175700000000000000e+04 1.156100000000000000e+04 1.169500000000000000e+04 1.178200000000000000e+04 1.162900000000000000e+04 1.150700000000000000e+04 1.140000000000000000e+04 1.182300000000000000e+04 1.135300000000000000e+04 1.192400000000000000e+04 1.168700000000000000e+04 1.144200000000000000e+04 1.157700000000000000e+04 1.168200000000000000e+04 1.157700000000000000e+04 1.166300000000000000e+04 1.167300000000000000e+04 1.142300000000000000e+04 1.166600000000000000e+04 1.151900000000000000e+04 1.168600000000000000e+04 1.158700000000000000e+04 1.139600000000000000e+04 1.138800000000000000e+04 1.165800000000000000e+04 1.141500000000000000e+04 1.160300000000000000e+04 1.133300000000000000e+04 1.141500000000000000e+04 1.158900000000000000e+04 1.172000000000000000e+04 1.147600000000000000e+04 1.170800000000000000e+04 1.179400000000000000e+04 1.195500000000000000e+04 1.201900000000000000e+04 1.197000000000000000e+04 1.160600000000000000e+04 1.179500000000000000e+04 1.194700000000000000e+04 1.185600000000000000e+04 1.158800000000000000e+04 1.157700000000000000e+04 1.162100000000000000e+04 1.166400000000000000e+04 1.172400000000000000e+04 1.172100000000000000e+04 1.157800000000000000e+04 1.163200000000000000e+04 1.166000000000000000e+04 1.165200000000000000e+04 1.180100000000000000e+04 1.188700000000000000e+04 1.170100000000000000e+04 1.214200000000000000e+04 1.179100000000000000e+04 1.191500000000000000e+04 1.175300000000000000e+04 1.178000000000000000e+04 1.185500000000000000e+04 1.179500000000000000e+04 1.147600000000000000e+04 1.165700000000000000e+04 1.170500000000000000e+04 1.167400000000000000e+04 1.155100000000000000e+04 1.167800000000000000e+04 1.144900000000000000e+04 1.172800000000000000e+04 1.180800000000000000e+04 1.164600000000000000e+04 1.177900000000000000e+04 1.184600000000000000e+04 1.166700000000000000e+04 1.165500000000000000e+04 1.169400000000000000e+04 1.182300000000000000e+04 1.168500000000000000e+04 1.189600000000000000e+04 1.195100000000000000e+04 1.173000000000000000e+04 1.181200000000000000e+04 1.176100000000000000e+04 1.184000000000000000e+04 1.179300000000000000e+04 1.144900000000000000e+04 1.195900000000000000e+04 1.166300000000000000e+04 1.198400000000000000e+04 1.192600000000000000e+04 1.184200000000000000e+04 1.197800000000000000e+04 1.194200000000000000e+04 1.190200000000000000e+04 1.174400000000000000e+04 1.180300000000000000e+04 1.201400000000000000e+04 1.185400000000000000e+04 1.209900000000000000e+04 1.192400000000000000e+04 1.187200000000000000e+04 1.180000000000000000e+04 1.180100000000000000e+04 1.177800000000000000e+04 1.197900000000000000e+04 1.193800000000000000e+04 1.188000000000000000e+04 1.201600000000000000e+04 1.198600000000000000e+04 1.193600000000000000e+04 1.188700000000000000e+04 1.184600000000000000e+04 1.191100000000000000e+04 1.189100000000000000e+04 1.164800000000000000e+04 1.193900000000000000e+04 1.211200000000000000e+04 1.197700000000000000e+04 1.194000000000000000e+04 1.215000000000000000e+04 1.210900000000000000e+04 1.180000000000000000e+04 1.205500000000000000e+04 1.218700000000000000e+04 1.239900000000000000e+04 1.238000000000000000e+04 1.189000000000000000e+04 1.191600000000000000e+04 1.204500000000000000e+04 1.193800000000000000e+04 1.193600000000000000e+04 1.178100000000000000e+04 1.156600000000000000e+04 1.161900000000000000e+04 1.160500000000000000e+04 1.156100000000000000e+04 1.167500000000000000e+04 1.183100000000000000e+04 1.172700000000000000e+04 1.180000000000000000e+04 1.180700000000000000e+04 1.175700000000000000e+04 1.147700000000000000e+04 1.160200000000000000e+04 1.177200000000000000e+04 1.189300000000000000e+04 1.203400000000000000e+04 1.204400000000000000e+04 1.197600000000000000e+04 1.175900000000000000e+04 1.177100000000000000e+04 1.199300000000000000e+04 1.186500000000000000e+04 1.189200000000000000e+04 1.196600000000000000e+04 1.171500000000000000e+04 1.177900000000000000e+04 1.170200000000000000e+04 1.166100000000000000e+04 1.173600000000000000e+04 1.149600000000000000e+04 1.145500000000000000e+04 1.170000000000000000e+04 1.152400000000000000e+04 1.149200000000000000e+04 1.144200000000000000e+04 1.148700000000000000e+04 1.152800000000000000e+04 1.158400000000000000e+04 1.135300000000000000e+04 1.155900000000000000e+04 1.165200000000000000e+04 1.145800000000000000e+04 1.172100000000000000e+04 1.149400000000000000e+04 1.140000000000000000e+04 1.156400000000000000e+04 1.141300000000000000e+04 1.154700000000000000e+04 1.157700000000000000e+04 1.136500000000000000e+04 1.154000000000000000e+04 1.148400000000000000e+04 1.161700000000000000e+04 1.127900000000000000e+04 1.135200000000000000e+04 1.128500000000000000e+04 1.141300000000000000e+04 1.156000000000000000e+04 1.164700000000000000e+04 1.151400000000000000e+04 1.173800000000000000e+04 1.149400000000000000e+04 1.162900000000000000e+04 1.154400000000000000e+04 1.161900000000000000e+04 1.164000000000000000e+04 1.169300000000000000e+04 1.157700000000000000e+04 1.159900000000000000e+04 1.150500000000000000e+04 1.131700000000000000e+04 1.143400000000000000e+04 1.131600000000000000e+04 1.144300000000000000e+04 1.128100000000000000e+04 1.140300000000000000e+04 1.136300000000000000e+04 1.133400000000000000e+04 1.134900000000000000e+04 1.144600000000000000e+04 1.134800000000000000e+04 1.138600000000000000e+04 1.125400000000000000e+04 1.127300000000000000e+04 1.133900000000000000e+04 1.142400000000000000e+04 1.132900000000000000e+04 1.145500000000000000e+04 1.154200000000000000e+04 1.157400000000000000e+04 1.111000000000000000e+04 1.122200000000000000e+04 1.130600000000000000e+04 1.158700000000000000e+04 1.143700000000000000e+04 1.165200000000000000e+04 1.158900000000000000e+04 1.150900000000000000e+04 1.141100000000000000e+04 1.160300000000000000e+04 1.161300000000000000e+04 1.145300000000000000e+04 1.136300000000000000e+04 1.150700000000000000e+04 1.157000000000000000e+04 1.149100000000000000e+04 1.164000000000000000e+04 1.130200000000000000e+04 1.171600000000000000e+04 1.164300000000000000e+04 1.154000000000000000e+04 1.151800000000000000e+04 1.145500000000000000e+04 1.130100000000000000e+04 1.153300000000000000e+04 1.153400000000000000e+04 1.166500000000000000e+04 1.166000000000000000e+04 1.144200000000000000e+04 1.143000000000000000e+04 1.139900000000000000e+04 1.127700000000000000e+04 1.145700000000000000e+04 1.123600000000000000e+04 1.142900000000000000e+04 1.153900000000000000e+04 1.152800000000000000e+04 1.171700000000000000e+04 1.159100000000000000e+04 1.150600000000000000e+04 1.175800000000000000e+04 1.168700000000000000e+04 1.204200000000000000e+04 1.162900000000000000e+04 1.149400000000000000e+04 1.164000000000000000e+04 1.166400000000000000e+04 1.173700000000000000e+04 1.197600000000000000e+04 1.193700000000000000e+04 1.179400000000000000e+04 1.165100000000000000e+04 1.187200000000000000e+04 1.170000000000000000e+04 1.185800000000000000e+04 1.164200000000000000e+04 1.150100000000000000e+04 1.180200000000000000e+04 1.162000000000000000e+04 1.164800000000000000e+04 1.183400000000000000e+04 1.157100000000000000e+04 1.163100000000000000e+04 1.151900000000000000e+04 1.152200000000000000e+04 1.162200000000000000e+04 1.176200000000000000e+04 1.156900000000000000e+04 1.154600000000000000e+04 1.162600000000000000e+04 1.159700000000000000e+04 1.162300000000000000e+04 1.144100000000000000e+04 1.180800000000000000e+04 1.154100000000000000e+04 1.137800000000000000e+04 1.190200000000000000e+04 1.165300000000000000e+04 1.165300000000000000e+04 1.149400000000000000e+04 1.165600000000000000e+04 1.161100000000000000e+04 1.173100000000000000e+04 1.164100000000000000e+04 1.158000000000000000e+04 1.169100000000000000e+04 1.179400000000000000e+04 1.180200000000000000e+04 1.167600000000000000e+04 1.174900000000000000e+04 1.155300000000000000e+04 1.161000000000000000e+04 1.139800000000000000e+04 1.185900000000000000e+04 1.149600000000000000e+04 1.176000000000000000e+04 1.153000000000000000e+04 1.136400000000000000e+04 1.156400000000000000e+04 1.157600000000000000e+04 1.142600000000000000e+04 1.167100000000000000e+04 1.132700000000000000e+04 1.156000000000000000e+04 1.142100000000000000e+04 1.130600000000000000e+04 1.148900000000000000e+04 1.138400000000000000e+04 1.148500000000000000e+04 1.163000000000000000e+04 1.163400000000000000e+04 1.156700000000000000e+04 1.157400000000000000e+04 1.149900000000000000e+04 1.157600000000000000e+04 1.186200000000000000e+04 1.171900000000000000e+04 1.174600000000000000e+04 1.168000000000000000e+04 1.193200000000000000e+04 1.159700000000000000e+04 1.158700000000000000e+04 1.181400000000000000e+04 1.183100000000000000e+04 1.181500000000000000e+04 1.188500000000000000e+04 1.172500000000000000e+04 1.186000000000000000e+04 1.164200000000000000e+04 1.182900000000000000e+04 1.187100000000000000e+04 1.168600000000000000e+04 1.173700000000000000e+04 1.160900000000000000e+04 1.170400000000000000e+04 1.159400000000000000e+04 1.152600000000000000e+04 1.155300000000000000e+04 1.162900000000000000e+04 1.134100000000000000e+04 1.144600000000000000e+04 1.129400000000000000e+04 1.136200000000000000e+04 1.145100000000000000e+04 1.137300000000000000e+04 1.116600000000000000e+04 1.141000000000000000e+04 1.129300000000000000e+04 1.120300000000000000e+04 1.115200000000000000e+04 1.136900000000000000e+04 1.124600000000000000e+04 1.106600000000000000e+04 1.123900000000000000e+04 1.113600000000000000e+04 1.151100000000000000e+04 1.127300000000000000e+04 1.142800000000000000e+04 1.123800000000000000e+04 1.116600000000000000e+04 1.129200000000000000e+04 1.113400000000000000e+04 1.127800000000000000e+04 1.135800000000000000e+04 1.151200000000000000e+04 1.133800000000000000e+04 1.164400000000000000e+04 1.163000000000000000e+04 1.158100000000000000e+04 1.133400000000000000e+04 1.142600000000000000e+04 1.119700000000000000e+04 1.129600000000000000e+04 1.115900000000000000e+04 1.135300000000000000e+04 1.124200000000000000e+04 1.119900000000000000e+04 1.141000000000000000e+04 1.139800000000000000e+04 1.128700000000000000e+04 1.124500000000000000e+04 1.126100000000000000e+04 1.139800000000000000e+04 1.138300000000000000e+04 1.159900000000000000e+04 1.136600000000000000e+04 1.143200000000000000e+04 1.148200000000000000e+04 1.144200000000000000e+04 1.149300000000000000e+04 1.116000000000000000e+04 1.144200000000000000e+04 1.130800000000000000e+04 1.156100000000000000e+04 1.148600000000000000e+04 1.119200000000000000e+04 1.122500000000000000e+04 1.137500000000000000e+04 1.133200000000000000e+04 1.113600000000000000e+04 1.108500000000000000e+04 1.112300000000000000e+04 1.101900000000000000e+04 1.110000000000000000e+04 1.084900000000000000e+04 1.089300000000000000e+04 1.096400000000000000e+04 1.114300000000000000e+04 1.106600000000000000e+04 1.098100000000000000e+04 1.113900000000000000e+04 1.102700000000000000e+04 1.119300000000000000e+04 1.114600000000000000e+04 1.106100000000000000e+04 1.122900000000000000e+04 1.107200000000000000e+04 1.118200000000000000e+04 1.113300000000000000e+04 1.115400000000000000e+04 1.119300000000000000e+04 1.112700000000000000e+04 1.130700000000000000e+04 1.126600000000000000e+04 1.127000000000000000e+04 1.125800000000000000e+04 1.149300000000000000e+04 1.119000000000000000e+04 1.110000000000000000e+04 1.111700000000000000e+04 1.088300000000000000e+04 1.134200000000000000e+04 1.137100000000000000e+04 1.125300000000000000e+04 1.112600000000000000e+04 1.103100000000000000e+04 1.117800000000000000e+04 1.104200000000000000e+04 1.121200000000000000e+04 1.109900000000000000e+04 1.112100000000000000e+04 1.120300000000000000e+04 1.107400000000000000e+04 1.113500000000000000e+04 1.104300000000000000e+04 1.107200000000000000e+04 1.129300000000000000e+04 1.136600000000000000e+04 1.136100000000000000e+04 1.109400000000000000e+04 1.122600000000000000e+04 1.122900000000000000e+04 1.122000000000000000e+04 1.111100000000000000e+04 1.127400000000000000e+04 1.138100000000000000e+04 1.140300000000000000e+04 1.121300000000000000e+04 1.136800000000000000e+04 1.125300000000000000e+04 1.144500000000000000e+04 1.129600000000000000e+04 1.129500000000000000e+04 1.120900000000000000e+04 1.133800000000000000e+04 1.133700000000000000e+04 1.121500000000000000e+04 1.097200000000000000e+04 1.116700000000000000e+04 1.097500000000000000e+04 1.120500000000000000e+04 1.134800000000000000e+04 1.123900000000000000e+04 1.094400000000000000e+04 1.112900000000000000e+04 1.129800000000000000e+04 1.140600000000000000e+04 1.125200000000000000e+04 1.131900000000000000e+04 1.108300000000000000e+04 1.084300000000000000e+04 1.144800000000000000e+04 1.122000000000000000e+04 1.118500000000000000e+04 1.127100000000000000e+04 1.150200000000000000e+04 1.111900000000000000e+04 1.101000000000000000e+04 1.103900000000000000e+04 1.098000000000000000e+04 1.114700000000000000e+04 1.124200000000000000e+04 1.104900000000000000e+04 1.131200000000000000e+04 1.130500000000000000e+04 1.120000000000000000e+04 1.132300000000000000e+04 1.131700000000000000e+04 1.099600000000000000e+04 1.149000000000000000e+04 1.125700000000000000e+04 1.136600000000000000e+04 1.127100000000000000e+04 1.134700000000000000e+04 1.156100000000000000e+04 1.139500000000000000e+04 1.148900000000000000e+04 1.139300000000000000e+04 1.142700000000000000e+04 1.134100000000000000e+04 1.162200000000000000e+04 1.169100000000000000e+04 1.155100000000000000e+04 1.149200000000000000e+04 1.160900000000000000e+04 1.176300000000000000e+04 1.171400000000000000e+04 1.180400000000000000e+04 1.165700000000000000e+04 1.183700000000000000e+04 1.180600000000000000e+04 1.177300000000000000e+04 1.178800000000000000e+04 1.143700000000000000e+04 1.140600000000000000e+04 1.169900000000000000e+04 1.176800000000000000e+04 1.172300000000000000e+04 1.157500000000000000e+04 1.161900000000000000e+04 1.167400000000000000e+04 1.173900000000000000e+04 1.185800000000000000e+04 1.195300000000000000e+04 1.162000000000000000e+04 1.179500000000000000e+04 1.182400000000000000e+04 1.153900000000000000e+04 1.170700000000000000e+04 1.176600000000000000e+04 1.184800000000000000e+04 1.157900000000000000e+04 1.164300000000000000e+04 1.155300000000000000e+04 1.163900000000000000e+04 1.160300000000000000e+04 1.183500000000000000e+04 1.170200000000000000e+04 1.163300000000000000e+04 1.170400000000000000e+04 1.179500000000000000e+04 1.170100000000000000e+04 1.170600000000000000e+04 1.174100000000000000e+04 1.165600000000000000e+04 1.147600000000000000e+04 1.148100000000000000e+04 1.174500000000000000e+04 1.171200000000000000e+04 1.146900000000000000e+04 1.165500000000000000e+04 1.160900000000000000e+04 1.140800000000000000e+04 1.164400000000000000e+04 1.170300000000000000e+04 1.177100000000000000e+04 1.172300000000000000e+04 1.157500000000000000e+04 1.176200000000000000e+04 1.155900000000000000e+04 1.153500000000000000e+04 1.183900000000000000e+04 1.158900000000000000e+04 1.178200000000000000e+04 1.169800000000000000e+04 1.170700000000000000e+04 1.182500000000000000e+04 1.171000000000000000e+04 1.172300000000000000e+04 1.169400000000000000e+04 1.165400000000000000e+04 1.162500000000000000e+04 1.157600000000000000e+04 1.172300000000000000e+04 1.156600000000000000e+04 1.151900000000000000e+04 1.164700000000000000e+04 1.159900000000000000e+04 1.161200000000000000e+04 1.167300000000000000e+04 1.145300000000000000e+04 1.161500000000000000e+04 1.161000000000000000e+04 1.146300000000000000e+04 1.150800000000000000e+04 1.151300000000000000e+04 1.140200000000000000e+04 1.140100000000000000e+04 1.149500000000000000e+04 1.138100000000000000e+04 1.139100000000000000e+04 1.152900000000000000e+04 1.141900000000000000e+04 1.155600000000000000e+04 1.132300000000000000e+04 1.133400000000000000e+04 1.165000000000000000e+04 1.153200000000000000e+04 1.139600000000000000e+04 1.144500000000000000e+04 1.151800000000000000e+04 1.174900000000000000e+04 1.152900000000000000e+04 1.172200000000000000e+04 1.157100000000000000e+04 1.166500000000000000e+04 1.135900000000000000e+04 1.133700000000000000e+04 1.142100000000000000e+04 1.152100000000000000e+04 1.136900000000000000e+04 1.139400000000000000e+04 1.137900000000000000e+04 1.150100000000000000e+04 1.141500000000000000e+04 1.129900000000000000e+04 1.145400000000000000e+04 1.163000000000000000e+04 1.153000000000000000e+04 1.152000000000000000e+04 1.170800000000000000e+04 1.140800000000000000e+04 1.152900000000000000e+04 1.157200000000000000e+04 1.153200000000000000e+04 1.167000000000000000e+04 1.153500000000000000e+04 1.150300000000000000e+04 1.157100000000000000e+04 1.164300000000000000e+04 1.183700000000000000e+04 1.171100000000000000e+04 1.158100000000000000e+04 1.160900000000000000e+04 1.146100000000000000e+04 1.167000000000000000e+04 1.148900000000000000e+04 1.140900000000000000e+04 1.164800000000000000e+04 1.168300000000000000e+04 1.151900000000000000e+04 1.141200000000000000e+04 1.147700000000000000e+04 1.131900000000000000e+04 1.164500000000000000e+04 1.171600000000000000e+04 1.131300000000000000e+04 1.144100000000000000e+04 1.143500000000000000e+04 1.146600000000000000e+04 1.147100000000000000e+04 1.136800000000000000e+04 1.148700000000000000e+04 1.139300000000000000e+04 1.138000000000000000e+04 1.126300000000000000e+04 1.172300000000000000e+04 1.139900000000000000e+04 1.159200000000000000e+04 1.164500000000000000e+04 1.175900000000000000e+04 1.157800000000000000e+04 1.158400000000000000e+04 1.171300000000000000e+04 1.146200000000000000e+04 1.177700000000000000e+04 1.167900000000000000e+04 1.156100000000000000e+04 1.152100000000000000e+04 1.157000000000000000e+04 1.143400000000000000e+04 1.149400000000000000e+04 1.159400000000000000e+04 1.124800000000000000e+04 1.133100000000000000e+04 1.137700000000000000e+04 1.155000000000000000e+04 1.174200000000000000e+04 1.154700000000000000e+04 1.154500000000000000e+04 1.172200000000000000e+04 1.156600000000000000e+04 1.149800000000000000e+04 1.158000000000000000e+04 1.142800000000000000e+04 1.157500000000000000e+04 1.167100000000000000e+04 1.133900000000000000e+04 1.140900000000000000e+04 1.134600000000000000e+04 1.157300000000000000e+04 1.163300000000000000e+04 1.154200000000000000e+04 1.153100000000000000e+04 1.150900000000000000e+04 1.181700000000000000e+04 1.170100000000000000e+04 1.163300000000000000e+04 1.147000000000000000e+04 1.139500000000000000e+04 1.150000000000000000e+04 1.158100000000000000e+04 1.174600000000000000e+04 1.172500000000000000e+04 1.169900000000000000e+04 1.147000000000000000e+04 1.152300000000000000e+04 1.152100000000000000e+04 1.173100000000000000e+04 1.176000000000000000e+04 1.171400000000000000e+04 1.167000000000000000e+04 1.148400000000000000e+04 1.148500000000000000e+04 1.164800000000000000e+04 1.192000000000000000e+04 1.165200000000000000e+04 1.150700000000000000e+04 1.172800000000000000e+04 1.155200000000000000e+04 1.178300000000000000e+04 1.190600000000000000e+04 1.162800000000000000e+04 1.163500000000000000e+04 1.166000000000000000e+04 1.177100000000000000e+04 1.170700000000000000e+04 1.152300000000000000e+04 1.163600000000000000e+04 1.171000000000000000e+04 1.166500000000000000e+04 1.166500000000000000e+04 1.144000000000000000e+04 1.140200000000000000e+04 1.156400000000000000e+04 1.139500000000000000e+04 1.156100000000000000e+04 1.133300000000000000e+04 1.147300000000000000e+04 1.137400000000000000e+04 1.129800000000000000e+04 1.133000000000000000e+04 1.141500000000000000e+04 1.150000000000000000e+04 1.151300000000000000e+04 1.148400000000000000e+04 1.144800000000000000e+04 1.131600000000000000e+04 1.146200000000000000e+04 1.171400000000000000e+04 1.156600000000000000e+04 1.157400000000000000e+04 1.147100000000000000e+04 1.142800000000000000e+04 1.162600000000000000e+04 1.156100000000000000e+04 1.158900000000000000e+04 1.130800000000000000e+04 1.154700000000000000e+04 1.163300000000000000e+04 1.136900000000000000e+04 1.125700000000000000e+04 1.134900000000000000e+04 1.113700000000000000e+04 1.131300000000000000e+04 1.135700000000000000e+04 1.163500000000000000e+04 1.162100000000000000e+04 1.150800000000000000e+04 1.167100000000000000e+04 1.140300000000000000e+04 1.161700000000000000e+04 1.157600000000000000e+04 1.167100000000000000e+04 1.148800000000000000e+04 1.145500000000000000e+04 1.150400000000000000e+04 1.159400000000000000e+04 1.166600000000000000e+04 1.160600000000000000e+04 1.156800000000000000e+04 1.170200000000000000e+04 1.166200000000000000e+04 1.162600000000000000e+04 1.126600000000000000e+04 1.164400000000000000e+04 1.157000000000000000e+04 1.149200000000000000e+04 1.152300000000000000e+04 1.155400000000000000e+04 1.152700000000000000e+04 1.135600000000000000e+04 1.132300000000000000e+04 1.132700000000000000e+04 1.145100000000000000e+04 1.161500000000000000e+04 1.147000000000000000e+04 1.149800000000000000e+04 1.128900000000000000e+04 1.125600000000000000e+04 1.157600000000000000e+04 1.133500000000000000e+04 1.154800000000000000e+04 1.124700000000000000e+04 1.142300000000000000e+04 1.128300000000000000e+04 1.163200000000000000e+04 1.139800000000000000e+04 1.139700000000000000e+04 1.148900000000000000e+04 1.146700000000000000e+04 1.126400000000000000e+04 1.137800000000000000e+04 1.155100000000000000e+04 1.133700000000000000e+04 1.125100000000000000e+04 1.119800000000000000e+04 1.116100000000000000e+04 1.147400000000000000e+04 1.112700000000000000e+04 1.138900000000000000e+04 1.143100000000000000e+04 1.136600000000000000e+04 1.124300000000000000e+04 1.139800000000000000e+04 1.112600000000000000e+04 1.125800000000000000e+04 1.112100000000000000e+04 1.113300000000000000e+04 1.126300000000000000e+04 1.115500000000000000e+04 1.158200000000000000e+04 1.147200000000000000e+04 1.145800000000000000e+04 1.135900000000000000e+04 1.133500000000000000e+04 1.142000000000000000e+04 1.149900000000000000e+04 1.155500000000000000e+04 1.159600000000000000e+04 1.136100000000000000e+04 1.134400000000000000e+04 1.163700000000000000e+04 1.143200000000000000e+04 1.140400000000000000e+04 1.150900000000000000e+04 1.169400000000000000e+04 1.150200000000000000e+04 1.134100000000000000e+04 1.139500000000000000e+04 1.154300000000000000e+04 1.145500000000000000e+04 1.149700000000000000e+04 1.140200000000000000e+04 1.158100000000000000e+04 1.155000000000000000e+04 1.140900000000000000e+04 1.149900000000000000e+04 1.144900000000000000e+04 1.142400000000000000e+04 1.145400000000000000e+04 1.145100000000000000e+04 1.129200000000000000e+04 1.147900000000000000e+04 1.151300000000000000e+04 1.139500000000000000e+04 1.141900000000000000e+04 1.150500000000000000e+04 1.143300000000000000e+04 1.144700000000000000e+04 1.130200000000000000e+04 1.143100000000000000e+04 1.167800000000000000e+04 1.137200000000000000e+04 1.135500000000000000e+04 1.127200000000000000e+04 1.135600000000000000e+04 1.151900000000000000e+04 1.141200000000000000e+04 1.132400000000000000e+04 1.147800000000000000e+04 1.130700000000000000e+04 1.148000000000000000e+04 1.140900000000000000e+04 1.159700000000000000e+04 1.156300000000000000e+04 1.144200000000000000e+04 1.122100000000000000e+04 1.134900000000000000e+04 1.138000000000000000e+04 1.138000000000000000e+04 1.122700000000000000e+04 1.137900000000000000e+04 1.135100000000000000e+04 1.103300000000000000e+04 1.131900000000000000e+04 1.119100000000000000e+04 1.142000000000000000e+04 1.138600000000000000e+04 1.125400000000000000e+04 1.156300000000000000e+04 1.165600000000000000e+04 1.156600000000000000e+04 1.131500000000000000e+04 1.162000000000000000e+04 1.154400000000000000e+04 1.179200000000000000e+04 1.175600000000000000e+04 1.164200000000000000e+04 1.177400000000000000e+04 1.141100000000000000e+04 1.157100000000000000e+04 1.158800000000000000e+04 1.149400000000000000e+04 1.156700000000000000e+04 1.149200000000000000e+04 1.154200000000000000e+04 1.178900000000000000e+04 1.162000000000000000e+04 1.160800000000000000e+04 1.152000000000000000e+04 1.177300000000000000e+04 1.172100000000000000e+04 1.157700000000000000e+04 1.174400000000000000e+04 1.159000000000000000e+04 1.183800000000000000e+04 1.149800000000000000e+04 1.174800000000000000e+04 1.155900000000000000e+04 1.171200000000000000e+04 1.182300000000000000e+04 1.167500000000000000e+04 1.179000000000000000e+04 1.159000000000000000e+04 1.175600000000000000e+04 1.184200000000000000e+04 1.129500000000000000e+04 1.148800000000000000e+04 1.154500000000000000e+04 1.142300000000000000e+04 1.156500000000000000e+04 1.140900000000000000e+04 1.175000000000000000e+04 1.154200000000000000e+04 1.141300000000000000e+04 1.158600000000000000e+04 1.136600000000000000e+04 1.155300000000000000e+04 1.160600000000000000e+04 1.154000000000000000e+04 1.132100000000000000e+04 1.127200000000000000e+04 1.158500000000000000e+04 1.145000000000000000e+04 1.141500000000000000e+04 1.130500000000000000e+04 1.134300000000000000e+04 1.155400000000000000e+04 1.131700000000000000e+04 1.138500000000000000e+04 1.154200000000000000e+04 1.159100000000000000e+04 1.171300000000000000e+04 1.143600000000000000e+04 1.161500000000000000e+04 1.159500000000000000e+04 1.171800000000000000e+04 1.163500000000000000e+04 1.149100000000000000e+04 1.162900000000000000e+04 1.145200000000000000e+04 1.143800000000000000e+04 1.157300000000000000e+04 1.158200000000000000e+04 1.120000000000000000e+04 1.152100000000000000e+04 1.128700000000000000e+04 1.151100000000000000e+04 1.152300000000000000e+04 1.142200000000000000e+04 1.139800000000000000e+04 1.162200000000000000e+04 1.146200000000000000e+04 1.156400000000000000e+04 1.146300000000000000e+04 1.141600000000000000e+04 1.150400000000000000e+04 1.144400000000000000e+04 1.136800000000000000e+04 1.150300000000000000e+04 1.152000000000000000e+04 1.160200000000000000e+04 1.145500000000000000e+04 1.129300000000000000e+04 1.143100000000000000e+04 1.141500000000000000e+04 1.157800000000000000e+04 1.164200000000000000e+04 1.143300000000000000e+04 1.167400000000000000e+04 1.159200000000000000e+04 1.139400000000000000e+04 1.156100000000000000e+04 1.116600000000000000e+04 1.135900000000000000e+04 1.123900000000000000e+04 1.146500000000000000e+04 1.129000000000000000e+04 1.138300000000000000e+04 1.137000000000000000e+04 1.132600000000000000e+04 1.164500000000000000e+04 1.154300000000000000e+04 1.149500000000000000e+04 1.176100000000000000e+04 1.149700000000000000e+04 1.174100000000000000e+04 1.169900000000000000e+04 1.167600000000000000e+04 1.173700000000000000e+04 1.199000000000000000e+04 1.184700000000000000e+04 1.190700000000000000e+04 1.199900000000000000e+04 1.176300000000000000e+04 1.208900000000000000e+04 1.195400000000000000e+04 1.191500000000000000e+04 1.181000000000000000e+04 1.188400000000000000e+04 1.182000000000000000e+04 1.175300000000000000e+04 1.178000000000000000e+04 1.184700000000000000e+04 1.184100000000000000e+04 1.185600000000000000e+04 1.195900000000000000e+04 1.173500000000000000e+04 1.190400000000000000e+04 1.173100000000000000e+04 1.180000000000000000e+04 1.177500000000000000e+04 1.173500000000000000e+04 1.190900000000000000e+04 1.168000000000000000e+04 1.145000000000000000e+04 1.180300000000000000e+04 1.168300000000000000e+04 1.167300000000000000e+04 1.151200000000000000e+04 1.142400000000000000e+04 1.173800000000000000e+04 1.166900000000000000e+04 1.162100000000000000e+04 1.132600000000000000e+04 1.166400000000000000e+04 1.162100000000000000e+04 1.172300000000000000e+04 1.155800000000000000e+04 1.160800000000000000e+04 1.172200000000000000e+04 1.188800000000000000e+04 1.152700000000000000e+04 1.178800000000000000e+04 1.153800000000000000e+04 1.161900000000000000e+04 1.164100000000000000e+04 1.149100000000000000e+04 1.164800000000000000e+04 1.182300000000000000e+04 1.171300000000000000e+04 1.166300000000000000e+04 1.167500000000000000e+04 1.130500000000000000e+04 1.171600000000000000e+04 1.177400000000000000e+04 1.160700000000000000e+04 1.172100000000000000e+04 1.171000000000000000e+04 1.180700000000000000e+04 1.206100000000000000e+04 1.202100000000000000e+04 1.171900000000000000e+04 1.169200000000000000e+04 1.188900000000000000e+04 1.164300000000000000e+04 1.175800000000000000e+04 1.149200000000000000e+04 1.180200000000000000e+04 1.169500000000000000e+04 1.161900000000000000e+04 1.147500000000000000e+04 1.148600000000000000e+04 1.146600000000000000e+04 1.166600000000000000e+04 1.149200000000000000e+04 1.156000000000000000e+04 1.166900000000000000e+04 1.148700000000000000e+04 1.168300000000000000e+04 1.162200000000000000e+04 1.127900000000000000e+04 1.169900000000000000e+04 1.172300000000000000e+04 1.151500000000000000e+04 1.144400000000000000e+04 1.180200000000000000e+04 1.179100000000000000e+04 1.157200000000000000e+04 1.175700000000000000e+04 1.175700000000000000e+04 1.179600000000000000e+04 1.148500000000000000e+04 1.165300000000000000e+04 1.148500000000000000e+04 1.137100000000000000e+04 1.144300000000000000e+04 1.149800000000000000e+04 1.158100000000000000e+04 1.152000000000000000e+04 1.147000000000000000e+04 1.146400000000000000e+04 1.154500000000000000e+04 1.151300000000000000e+04 1.130100000000000000e+04 1.172400000000000000e+04 1.158900000000000000e+04 1.143600000000000000e+04 1.158600000000000000e+04 1.148200000000000000e+04 1.155600000000000000e+04 1.154900000000000000e+04 1.161900000000000000e+04 1.139500000000000000e+04 1.157200000000000000e+04 1.156000000000000000e+04 1.151800000000000000e+04 1.156700000000000000e+04 1.157900000000000000e+04 1.158500000000000000e+04 1.195100000000000000e+04 1.155100000000000000e+04 1.179800000000000000e+04 1.192600000000000000e+04 1.181600000000000000e+04 1.207100000000000000e+04 1.198900000000000000e+04 1.176200000000000000e+04 1.176600000000000000e+04 1.175700000000000000e+04 1.177500000000000000e+04 1.188400000000000000e+04 1.167000000000000000e+04 1.190900000000000000e+04 1.177600000000000000e+04 1.175100000000000000e+04 1.200200000000000000e+04 1.198000000000000000e+04 1.206700000000000000e+04 1.187900000000000000e+04 1.193900000000000000e+04 1.189600000000000000e+04 1.208500000000000000e+04 1.203900000000000000e+04 1.209100000000000000e+04 1.226900000000000000e+04 1.213000000000000000e+04 1.230100000000000000e+04 1.191500000000000000e+04 1.222100000000000000e+04 1.199900000000000000e+04 1.209000000000000000e+04 1.218700000000000000e+04 1.217900000000000000e+04 1.202500000000000000e+04 1.207700000000000000e+04 1.207900000000000000e+04 1.208900000000000000e+04 1.194400000000000000e+04 1.186300000000000000e+04 1.197500000000000000e+04 1.229000000000000000e+04 1.197900000000000000e+04 1.178800000000000000e+04 1.203800000000000000e+04 1.189600000000000000e+04 1.179700000000000000e+04 1.207100000000000000e+04 1.197800000000000000e+04 1.205200000000000000e+04 1.192500000000000000e+04 1.222200000000000000e+04 1.233000000000000000e+04 1.222400000000000000e+04 1.208300000000000000e+04 1.212800000000000000e+04 1.180700000000000000e+04 1.185000000000000000e+04 1.207200000000000000e+04 1.177900000000000000e+04 1.197000000000000000e+04 1.172300000000000000e+04 1.169100000000000000e+04 1.170100000000000000e+04 1.195200000000000000e+04 1.205500000000000000e+04 1.207800000000000000e+04 1.190500000000000000e+04 1.174000000000000000e+04 1.183900000000000000e+04 1.193100000000000000e+04 1.199700000000000000e+04 1.218600000000000000e+04 1.214100000000000000e+04 1.188300000000000000e+04 1.191000000000000000e+04 1.181500000000000000e+04 1.202700000000000000e+04 1.186900000000000000e+04 1.193200000000000000e+04 1.204700000000000000e+04 1.167500000000000000e+04 1.172300000000000000e+04 1.179000000000000000e+04 1.174100000000000000e+04 1.194800000000000000e+04 1.175900000000000000e+04 1.156900000000000000e+04 1.179300000000000000e+04 1.186600000000000000e+04 1.193400000000000000e+04 1.185100000000000000e+04 1.178900000000000000e+04 1.185800000000000000e+04 1.203200000000000000e+04 1.176000000000000000e+04 1.191700000000000000e+04 1.170900000000000000e+04 1.181600000000000000e+04 1.175900000000000000e+04 1.192600000000000000e+04 1.184000000000000000e+04 1.175200000000000000e+04 1.176500000000000000e+04 1.194200000000000000e+04 1.193300000000000000e+04 1.180600000000000000e+04 1.186200000000000000e+04 1.193300000000000000e+04 1.179300000000000000e+04 1.186100000000000000e+04 1.182600000000000000e+04 1.201800000000000000e+04 1.174000000000000000e+04 1.188300000000000000e+04 1.189400000000000000e+04 1.197200000000000000e+04 1.196800000000000000e+04 1.195500000000000000e+04 1.168700000000000000e+04 1.156700000000000000e+04 1.158300000000000000e+04 1.140700000000000000e+04 1.127600000000000000e+04 1.145000000000000000e+04 1.133800000000000000e+04 1.129400000000000000e+04 1.142400000000000000e+04 1.137300000000000000e+04 1.144800000000000000e+04 1.149500000000000000e+04 1.150800000000000000e+04 1.149600000000000000e+04 1.138600000000000000e+04 1.135700000000000000e+04 1.149100000000000000e+04 1.156500000000000000e+04 1.128200000000000000e+04 1.152500000000000000e+04 1.133800000000000000e+04 1.157600000000000000e+04 1.152900000000000000e+04 1.162500000000000000e+04 1.159000000000000000e+04 1.170600000000000000e+04 1.163600000000000000e+04 1.173900000000000000e+04 1.162200000000000000e+04 1.172100000000000000e+04 1.172300000000000000e+04 1.165600000000000000e+04 1.158500000000000000e+04 1.172100000000000000e+04 1.130300000000000000e+04 1.175200000000000000e+04 1.161100000000000000e+04 1.166500000000000000e+04 1.184100000000000000e+04 1.191700000000000000e+04 1.207600000000000000e+04 1.194500000000000000e+04 1.196700000000000000e+04 1.189600000000000000e+04 1.181300000000000000e+04 1.172000000000000000e+04 1.159900000000000000e+04 1.201200000000000000e+04 1.171700000000000000e+04 1.158500000000000000e+04 1.183400000000000000e+04 1.176100000000000000e+04 1.202200000000000000e+04 1.176700000000000000e+04 1.211700000000000000e+04 1.214300000000000000e+04 1.194100000000000000e+04 1.182700000000000000e+04 1.205400000000000000e+04 1.214500000000000000e+04 1.208000000000000000e+04 1.221500000000000000e+04 1.181800000000000000e+04 1.193100000000000000e+04 1.207600000000000000e+04 1.203600000000000000e+04 1.211100000000000000e+04 1.231300000000000000e+04 1.221600000000000000e+04 1.214100000000000000e+04 1.222900000000000000e+04 1.211200000000000000e+04 1.215000000000000000e+04 1.199800000000000000e+04 1.200300000000000000e+04 1.202200000000000000e+04 1.237300000000000000e+04 1.218000000000000000e+04 1.196100000000000000e+04 1.219000000000000000e+04 1.212900000000000000e+04 1.208900000000000000e+04 1.201000000000000000e+04 1.188600000000000000e+04 1.187100000000000000e+04 1.173800000000000000e+04 1.169500000000000000e+04 1.188300000000000000e+04 1.171000000000000000e+04 1.151600000000000000e+04 1.170900000000000000e+04 1.194000000000000000e+04 1.180100000000000000e+04 1.203500000000000000e+04 1.190300000000000000e+04 1.200500000000000000e+04 1.199300000000000000e+04 1.168800000000000000e+04 1.172000000000000000e+04 1.198200000000000000e+04 1.185900000000000000e+04 1.196100000000000000e+04 1.180900000000000000e+04 1.195900000000000000e+04 1.192800000000000000e+04 1.181200000000000000e+04 1.201500000000000000e+04 1.206700000000000000e+04 1.193900000000000000e+04 1.205600000000000000e+04 1.218200000000000000e+04 1.197500000000000000e+04 1.220600000000000000e+04 1.191700000000000000e+04 1.178200000000000000e+04 1.194700000000000000e+04 1.205800000000000000e+04 1.203400000000000000e+04 1.189100000000000000e+04 1.192200000000000000e+04 1.184300000000000000e+04 1.184600000000000000e+04 1.210800000000000000e+04 1.193400000000000000e+04 1.199500000000000000e+04 1.174100000000000000e+04 1.189100000000000000e+04 1.170900000000000000e+04 1.187100000000000000e+04 1.188700000000000000e+04 1.184500000000000000e+04 1.165700000000000000e+04 1.167200000000000000e+04 1.175400000000000000e+04 1.177200000000000000e+04 1.183700000000000000e+04 1.181000000000000000e+04 1.177700000000000000e+04 1.179900000000000000e+04 1.157700000000000000e+04 1.163000000000000000e+04 1.182200000000000000e+04 1.192900000000000000e+04 1.185600000000000000e+04 1.193900000000000000e+04 1.182700000000000000e+04 1.214700000000000000e+04 1.210600000000000000e+04 1.209300000000000000e+04 1.200100000000000000e+04 1.240100000000000000e+04 1.240100000000000000e+04 1.207600000000000000e+04 1.226100000000000000e+04 1.201000000000000000e+04 1.211200000000000000e+04 1.205200000000000000e+04 1.193500000000000000e+04 1.195500000000000000e+04 1.192900000000000000e+04 1.192100000000000000e+04 1.191900000000000000e+04 1.180600000000000000e+04 1.144100000000000000e+04 1.160400000000000000e+04 1.152200000000000000e+04 1.185900000000000000e+04 1.182400000000000000e+04 1.160000000000000000e+04 1.193800000000000000e+04 1.182300000000000000e+04 1.191200000000000000e+04 1.179700000000000000e+04 1.172800000000000000e+04 1.172300000000000000e+04 1.179000000000000000e+04 1.170200000000000000e+04 1.178900000000000000e+04 1.206100000000000000e+04 1.207500000000000000e+04 1.194500000000000000e+04 1.177500000000000000e+04 1.166300000000000000e+04 1.179700000000000000e+04 1.174600000000000000e+04 1.167000000000000000e+04 1.159300000000000000e+04 1.175300000000000000e+04 1.177700000000000000e+04 1.195000000000000000e+04 1.184300000000000000e+04 1.173500000000000000e+04 1.179900000000000000e+04 1.183100000000000000e+04 1.163600000000000000e+04 1.183500000000000000e+04 1.198200000000000000e+04 1.178400000000000000e+04 1.192000000000000000e+04 1.186900000000000000e+04 1.189800000000000000e+04 1.210900000000000000e+04 1.185100000000000000e+04 1.193800000000000000e+04 1.187600000000000000e+04 1.181600000000000000e+04 1.207700000000000000e+04 1.181500000000000000e+04 1.193600000000000000e+04 1.218700000000000000e+04 1.188200000000000000e+04 1.211600000000000000e+04 1.200300000000000000e+04 1.185300000000000000e+04 1.209900000000000000e+04 1.197600000000000000e+04 1.188000000000000000e+04 1.191800000000000000e+04 1.186500000000000000e+04 1.187400000000000000e+04 1.162400000000000000e+04 1.187500000000000000e+04 1.175500000000000000e+04 1.177300000000000000e+04 1.157000000000000000e+04 1.204200000000000000e+04 1.186300000000000000e+04 1.193500000000000000e+04 1.192300000000000000e+04 1.210900000000000000e+04 1.174800000000000000e+04 1.171400000000000000e+04 1.201300000000000000e+04 1.180600000000000000e+04 1.174200000000000000e+04 1.166800000000000000e+04 1.157400000000000000e+04 1.181900000000000000e+04 1.179900000000000000e+04 1.200900000000000000e+04 1.189700000000000000e+04 1.173100000000000000e+04 1.178200000000000000e+04 1.196400000000000000e+04 1.176800000000000000e+04 1.200800000000000000e+04 1.183600000000000000e+04 1.205200000000000000e+04 1.183600000000000000e+04 1.178800000000000000e+04 1.165200000000000000e+04 1.189500000000000000e+04 1.179100000000000000e+04 1.174400000000000000e+04 1.156300000000000000e+04 1.178800000000000000e+04 1.177800000000000000e+04 1.146100000000000000e+04 1.175100000000000000e+04 1.160700000000000000e+04 1.183000000000000000e+04 1.175600000000000000e+04 1.151400000000000000e+04 1.155700000000000000e+04 1.163000000000000000e+04 1.134100000000000000e+04 1.137100000000000000e+04 1.179300000000000000e+04 1.152700000000000000e+04 1.159700000000000000e+04 1.173200000000000000e+04 1.151600000000000000e+04 1.140700000000000000e+04 1.143100000000000000e+04 1.178900000000000000e+04 1.160700000000000000e+04 1.154800000000000000e+04 1.172000000000000000e+04 1.160300000000000000e+04 1.178400000000000000e+04 1.178100000000000000e+04 1.171400000000000000e+04 1.195900000000000000e+04 1.176200000000000000e+04 1.175600000000000000e+04 1.186500000000000000e+04 1.168000000000000000e+04 1.185900000000000000e+04 1.171800000000000000e+04 1.162800000000000000e+04 1.165800000000000000e+04 1.176100000000000000e+04 1.175900000000000000e+04 1.140000000000000000e+04 1.155400000000000000e+04 1.164900000000000000e+04 1.175800000000000000e+04 1.168900000000000000e+04 1.155500000000000000e+04 1.169400000000000000e+04 1.168100000000000000e+04 1.190100000000000000e+04 1.160600000000000000e+04 1.138700000000000000e+04 1.157500000000000000e+04 1.166700000000000000e+04 1.183900000000000000e+04 1.161400000000000000e+04 1.168200000000000000e+04 1.197700000000000000e+04 1.184500000000000000e+04 1.194700000000000000e+04 1.172500000000000000e+04 1.193200000000000000e+04 1.204000000000000000e+04 1.190400000000000000e+04 1.199500000000000000e+04 1.174000000000000000e+04 1.212700000000000000e+04 1.184900000000000000e+04 1.183500000000000000e+04 1.188600000000000000e+04 1.177800000000000000e+04 1.181100000000000000e+04 1.185200000000000000e+04 1.186000000000000000e+04 1.189600000000000000e+04 1.194400000000000000e+04 1.184000000000000000e+04 1.193900000000000000e+04 1.202700000000000000e+04 1.217200000000000000e+04 1.189900000000000000e+04 1.180600000000000000e+04 1.182600000000000000e+04 1.195900000000000000e+04 1.144900000000000000e+04 1.162100000000000000e+04 1.150400000000000000e+04 1.181900000000000000e+04 1.157800000000000000e+04 1.161100000000000000e+04 1.149300000000000000e+04 1.164300000000000000e+04 1.156900000000000000e+04 1.180700000000000000e+04 1.148200000000000000e+04 1.192000000000000000e+04 1.185000000000000000e+04 1.176000000000000000e+04 1.160200000000000000e+04 1.169900000000000000e+04 1.165100000000000000e+04 1.176800000000000000e+04 1.171900000000000000e+04 1.156800000000000000e+04 1.176400000000000000e+04 1.174100000000000000e+04 1.177300000000000000e+04 1.157900000000000000e+04 1.175800000000000000e+04 1.175100000000000000e+04 1.184600000000000000e+04 1.173900000000000000e+04 1.151700000000000000e+04 1.184200000000000000e+04 1.150300000000000000e+04 1.149500000000000000e+04 1.159800000000000000e+04 1.178600000000000000e+04 1.173900000000000000e+04 1.181100000000000000e+04 1.186300000000000000e+04 1.173800000000000000e+04 1.160300000000000000e+04 1.137400000000000000e+04 1.154000000000000000e+04 1.166600000000000000e+04 1.152100000000000000e+04 1.137900000000000000e+04 1.156500000000000000e+04 1.147400000000000000e+04 1.114800000000000000e+04 1.141600000000000000e+04 1.118400000000000000e+04 1.136100000000000000e+04 1.129200000000000000e+04 1.138400000000000000e+04 1.136500000000000000e+04 1.114700000000000000e+04 1.136200000000000000e+04 1.123300000000000000e+04 1.155200000000000000e+04 1.129300000000000000e+04 1.138100000000000000e+04 1.128400000000000000e+04 1.155000000000000000e+04 1.143300000000000000e+04 1.140400000000000000e+04 1.163600000000000000e+04 1.159900000000000000e+04 1.154000000000000000e+04 1.180900000000000000e+04 1.173900000000000000e+04 1.158600000000000000e+04 1.155100000000000000e+04 1.145700000000000000e+04 1.139200000000000000e+04 1.185700000000000000e+04 1.178000000000000000e+04 1.174100000000000000e+04 1.181100000000000000e+04 1.186000000000000000e+04 1.213500000000000000e+04 1.189600000000000000e+04 1.194100000000000000e+04 1.211300000000000000e+04 1.194700000000000000e+04 1.187200000000000000e+04 1.186800000000000000e+04 1.199200000000000000e+04 1.163000000000000000e+04 1.201600000000000000e+04 1.207500000000000000e+04 1.200300000000000000e+04 1.176800000000000000e+04 1.169400000000000000e+04 1.189700000000000000e+04 1.173800000000000000e+04 1.199100000000000000e+04 1.184800000000000000e+04 1.191300000000000000e+04 1.199700000000000000e+04 1.171400000000000000e+04 1.180700000000000000e+04 1.188000000000000000e+04 1.199900000000000000e+04 1.182900000000000000e+04 1.181100000000000000e+04 1.151400000000000000e+04 1.177500000000000000e+04 1.165400000000000000e+04 1.188200000000000000e+04 1.162000000000000000e+04 1.170700000000000000e+04 1.195400000000000000e+04 1.175900000000000000e+04 1.163200000000000000e+04 1.166500000000000000e+04 1.196100000000000000e+04 1.177000000000000000e+04 1.178500000000000000e+04 1.200800000000000000e+04 1.189700000000000000e+04 1.187600000000000000e+04 1.185300000000000000e+04 1.191300000000000000e+04 1.203700000000000000e+04 1.204900000000000000e+04 1.169300000000000000e+04 1.157900000000000000e+04 1.158900000000000000e+04 1.165400000000000000e+04 1.180500000000000000e+04 1.183400000000000000e+04 1.166300000000000000e+04 1.188200000000000000e+04 1.182500000000000000e+04 1.179000000000000000e+04 1.213500000000000000e+04 1.184900000000000000e+04 1.189800000000000000e+04 1.189800000000000000e+04 1.181300000000000000e+04 1.194900000000000000e+04 1.168600000000000000e+04 1.183600000000000000e+04 1.195900000000000000e+04 1.189500000000000000e+04 1.178700000000000000e+04 1.187400000000000000e+04 1.198000000000000000e+04 1.187500000000000000e+04 1.197900000000000000e+04 1.185400000000000000e+04 1.200600000000000000e+04 1.213800000000000000e+04 1.192600000000000000e+04 1.177900000000000000e+04 1.209200000000000000e+04 1.209800000000000000e+04 1.193100000000000000e+04 1.179100000000000000e+04 1.191200000000000000e+04 1.207300000000000000e+04 1.202200000000000000e+04 1.204100000000000000e+04 1.184600000000000000e+04 1.203300000000000000e+04 1.194600000000000000e+04 1.176800000000000000e+04 1.184800000000000000e+04 1.183000000000000000e+04 1.192800000000000000e+04 1.181900000000000000e+04 1.185400000000000000e+04 1.172700000000000000e+04 1.196500000000000000e+04 1.180700000000000000e+04 1.189800000000000000e+04 1.196800000000000000e+04 1.172600000000000000e+04 1.176200000000000000e+04 1.170100000000000000e+04 1.176900000000000000e+04 1.172200000000000000e+04 1.169800000000000000e+04 1.175600000000000000e+04 1.164000000000000000e+04 1.183200000000000000e+04 1.141700000000000000e+04 1.179000000000000000e+04 1.193900000000000000e+04 1.190300000000000000e+04 1.180900000000000000e+04 1.179400000000000000e+04 1.173900000000000000e+04 1.151600000000000000e+04 1.152000000000000000e+04 1.104100000000000000e+04 1.101400000000000000e+04 1.077100000000000000e+04 1.052200000000000000e+04 1.018600000000000000e+04 9.937000000000000000e+03 9.744000000000000000e+03 9.441000000000000000e+03 9.251000000000000000e+03 9.230000000000000000e+03 8.901000000000000000e+03 8.690000000000000000e+03 8.618000000000000000e+03 8.363000000000000000e+03 8.520000000000000000e+03 8.202000000000000000e+03 8.201000000000000000e+03 7.999000000000000000e+03 7.854000000000000000e+03 7.747000000000000000e+03 7.693000000000000000e+03 7.483000000000000000e+03 7.491000000000000000e+03 7.261000000000000000e+03 7.271000000000000000e+03 7.139000000000000000e+03 7.129000000000000000e+03 6.908000000000000000e+03 6.815000000000000000e+03 6.824000000000000000e+03 6.679000000000000000e+03 6.597000000000000000e+03 6.676000000000000000e+03 6.348000000000000000e+03 6.401000000000000000e+03 6.448000000000000000e+03 6.439000000000000000e+03 6.185000000000000000e+03 6.118000000000000000e+03 6.266000000000000000e+03 6.045000000000000000e+03 6.014000000000000000e+03 5.952000000000000000e+03 5.961000000000000000e+03 5.785000000000000000e+03 5.821000000000000000e+03 5.612000000000000000e+03 5.713000000000000000e+03 5.547000000000000000e+03 5.359000000000000000e+03 5.401000000000000000e+03 5.477000000000000000e+03 5.274000000000000000e+03 5.237000000000000000e+03 5.186000000000000000e+03 5.115000000000000000e+03 5.091000000000000000e+03 5.130000000000000000e+03 5.009000000000000000e+03 4.859000000000000000e+03 5.009000000000000000e+03 4.882000000000000000e+03 4.742000000000000000e+03 4.591000000000000000e+03 4.729000000000000000e+03 4.698000000000000000e+03 4.633000000000000000e+03 4.542000000000000000e+03 4.460000000000000000e+03 4.496000000000000000e+03 4.356000000000000000e+03 4.329000000000000000e+03 4.257000000000000000e+03 4.358000000000000000e+03 4.155000000000000000e+03 4.239000000000000000e+03 4.133000000000000000e+03 4.213000000000000000e+03 4.090000000000000000e+03 4.157000000000000000e+03 4.161000000000000000e+03 4.024000000000000000e+03 4.003000000000000000e+03 3.979000000000000000e+03 3.925000000000000000e+03 4.006000000000000000e+03 3.828000000000000000e+03 3.883000000000000000e+03 3.966000000000000000e+03 3.813000000000000000e+03 3.804000000000000000e+03 3.754000000000000000e+03 3.741000000000000000e+03 3.553000000000000000e+03 3.697000000000000000e+03 3.482000000000000000e+03 3.639000000000000000e+03 3.381000000000000000e+03 3.565000000000000000e+03 3.515000000000000000e+03 3.422000000000000000e+03 3.396000000000000000e+03 3.400000000000000000e+03 3.254000000000000000e+03 3.345000000000000000e+03 3.353000000000000000e+03 3.267000000000000000e+03 3.266000000000000000e+03 3.124000000000000000e+03 3.190000000000000000e+03 3.195000000000000000e+03 3.164000000000000000e+03 3.148000000000000000e+03 3.053000000000000000e+03 3.124000000000000000e+03 3.101000000000000000e+03 2.902000000000000000e+03 2.986000000000000000e+03 2.973000000000000000e+03 2.996000000000000000e+03 2.945000000000000000e+03 2.902000000000000000e+03 2.781000000000000000e+03 2.762000000000000000e+03 2.848000000000000000e+03 2.791000000000000000e+03 2.715000000000000000e+03 2.813000000000000000e+03 2.808000000000000000e+03 2.744000000000000000e+03 2.723000000000000000e+03 2.744000000000000000e+03 2.681000000000000000e+03 2.572000000000000000e+03 2.600000000000000000e+03 2.528000000000000000e+03 2.590000000000000000e+03 2.622000000000000000e+03 2.492000000000000000e+03 2.435000000000000000e+03 2.445000000000000000e+03 2.524000000000000000e+03 2.406000000000000000e+03 2.442000000000000000e+03 2.420000000000000000e+03 2.420000000000000000e+03 2.396000000000000000e+03 2.396000000000000000e+03 2.330000000000000000e+03 2.344000000000000000e+03 2.242000000000000000e+03 2.225000000000000000e+03 2.304000000000000000e+03 2.261000000000000000e+03 2.167000000000000000e+03 2.141000000000000000e+03 2.186000000000000000e+03 2.119000000000000000e+03 2.097000000000000000e+03 2.116000000000000000e+03 2.046000000000000000e+03 2.046000000000000000e+03 2.024000000000000000e+03 2.092000000000000000e+03 2.002000000000000000e+03 1.955000000000000000e+03 2.018000000000000000e+03 1.944000000000000000e+03 1.919000000000000000e+03 1.923000000000000000e+03 1.926000000000000000e+03 1.876000000000000000e+03 1.917000000000000000e+03 1.821000000000000000e+03 1.769000000000000000e+03 1.802000000000000000e+03 1.719000000000000000e+03 1.671000000000000000e+03 1.820000000000000000e+03 1.743000000000000000e+03 1.745000000000000000e+03 1.719000000000000000e+03 1.618000000000000000e+03 1.573000000000000000e+03 1.694000000000000000e+03 1.649000000000000000e+03 1.650000000000000000e+03 1.636000000000000000e+03 1.675000000000000000e+03 1.584000000000000000e+03 1.596000000000000000e+03 1.546000000000000000e+03 1.517000000000000000e+03 1.536000000000000000e+03 1.591000000000000000e+03 1.560000000000000000e+03 1.478000000000000000e+03 1.509000000000000000e+03 1.486000000000000000e+03 1.533000000000000000e+03 1.449000000000000000e+03 1.451000000000000000e+03 1.411000000000000000e+03 1.454000000000000000e+03 1.433000000000000000e+03 1.406000000000000000e+03 1.373000000000000000e+03 1.386000000000000000e+03 1.368000000000000000e+03 1.372000000000000000e+03 1.334000000000000000e+03 1.290000000000000000e+03 1.293000000000000000e+03 1.287000000000000000e+03 1.301000000000000000e+03 1.275000000000000000e+03 1.272000000000000000e+03 1.294000000000000000e+03 1.262000000000000000e+03 1.218000000000000000e+03 1.160000000000000000e+03 1.233000000000000000e+03 1.176000000000000000e+03 1.193000000000000000e+03 1.141000000000000000e+03 1.151000000000000000e+03 1.118000000000000000e+03 1.126000000000000000e+03 1.136000000000000000e+03 1.052000000000000000e+03 1.099000000000000000e+03 1.078000000000000000e+03 1.094000000000000000e+03 1.041000000000000000e+03 1.061000000000000000e+03 1.020000000000000000e+03 1.071000000000000000e+03 1.021000000000000000e+03 1.030000000000000000e+03 1.019000000000000000e+03 1.019000000000000000e+03 1.018000000000000000e+03 9.810000000000000000e+02 9.840000000000000000e+02 9.540000000000000000e+02 9.850000000000000000e+02 9.640000000000000000e+02 9.660000000000000000e+02 9.500000000000000000e+02 8.820000000000000000e+02 9.330000000000000000e+02 9.240000000000000000e+02 8.940000000000000000e+02 8.730000000000000000e+02 9.090000000000000000e+02 8.980000000000000000e+02 9.090000000000000000e+02 8.350000000000000000e+02 8.080000000000000000e+02 8.480000000000000000e+02 8.770000000000000000e+02 7.960000000000000000e+02 8.010000000000000000e+02 8.370000000000000000e+02 7.800000000000000000e+02 8.080000000000000000e+02 8.080000000000000000e+02 7.930000000000000000e+02 7.890000000000000000e+02 7.590000000000000000e+02 7.570000000000000000e+02 7.380000000000000000e+02 7.280000000000000000e+02 6.550000000000000000e+02 6.870000000000000000e+02 7.660000000000000000e+02 6.720000000000000000e+02 7.000000000000000000e+02 6.950000000000000000e+02 6.790000000000000000e+02 6.690000000000000000e+02 6.650000000000000000e+02 6.500000000000000000e+02 6.090000000000000000e+02 6.560000000000000000e+02 6.250000000000000000e+02 6.060000000000000000e+02 6.320000000000000000e+02 6.180000000000000000e+02 6.340000000000000000e+02 6.180000000000000000e+02 5.740000000000000000e+02 5.820000000000000000e+02 5.760000000000000000e+02 5.330000000000000000e+02 5.520000000000000000e+02 6.030000000000000000e+02 6.110000000000000000e+02 6.030000000000000000e+02 5.840000000000000000e+02 5.360000000000000000e+02 5.620000000000000000e+02 5.630000000000000000e+02 5.560000000000000000e+02 4.850000000000000000e+02 5.430000000000000000e+02 5.420000000000000000e+02 5.220000000000000000e+02 5.140000000000000000e+02 5.420000000000000000e+02 5.120000000000000000e+02 5.430000000000000000e+02 5.460000000000000000e+02 4.870000000000000000e+02 4.920000000000000000e+02 5.120000000000000000e+02 4.910000000000000000e+02 4.640000000000000000e+02 4.620000000000000000e+02 4.960000000000000000e+02 4.790000000000000000e+02 4.750000000000000000e+02 4.890000000000000000e+02 4.680000000000000000e+02 4.780000000000000000e+02 4.280000000000000000e+02 4.440000000000000000e+02 4.590000000000000000e+02 4.440000000000000000e+02 4.400000000000000000e+02 4.070000000000000000e+02 4.180000000000000000e+02 4.060000000000000000e+02 4.200000000000000000e+02 4.440000000000000000e+02 4.010000000000000000e+02 4.050000000000000000e+02 4.260000000000000000e+02 3.720000000000000000e+02 3.880000000000000000e+02 3.320000000000000000e+02 3.700000000000000000e+02 3.790000000000000000e+02 3.460000000000000000e+02 3.510000000000000000e+02 3.450000000000000000e+02 3.470000000000000000e+02 4.020000000000000000e+02 3.210000000000000000e+02 3.220000000000000000e+02 3.330000000000000000e+02 3.060000000000000000e+02 3.370000000000000000e+02 3.160000000000000000e+02 3.490000000000000000e+02 3.200000000000000000e+02 3.180000000000000000e+02 3.170000000000000000e+02 2.970000000000000000e+02 3.140000000000000000e+02 3.260000000000000000e+02 3.340000000000000000e+02 3.080000000000000000e+02 3.020000000000000000e+02 3.460000000000000000e+02 3.240000000000000000e+02 2.670000000000000000e+02 3.100000000000000000e+02 3.230000000000000000e+02 3.090000000000000000e+02 2.680000000000000000e+02 3.130000000000000000e+02 2.900000000000000000e+02 2.890000000000000000e+02 2.730000000000000000e+02 2.680000000000000000e+02 2.910000000000000000e+02 2.840000000000000000e+02 2.330000000000000000e+02 2.530000000000000000e+02 2.490000000000000000e+02 2.490000000000000000e+02 2.320000000000000000e+02 2.720000000000000000e+02 2.450000000000000000e+02 2.310000000000000000e+02 2.430000000000000000e+02 2.590000000000000000e+02 2.540000000000000000e+02 2.410000000000000000e+02 2.210000000000000000e+02 2.560000000000000000e+02 2.710000000000000000e+02 2.270000000000000000e+02 2.450000000000000000e+02 2.410000000000000000e+02 2.090000000000000000e+02 2.410000000000000000e+02 2.180000000000000000e+02 2.390000000000000000e+02 2.380000000000000000e+02 2.110000000000000000e+02 2.340000000000000000e+02 2.260000000000000000e+02 1.790000000000000000e+02 2.130000000000000000e+02 1.960000000000000000e+02 2.220000000000000000e+02 2.000000000000000000e+02 2.020000000000000000e+02 2.070000000000000000e+02 1.910000000000000000e+02 2.030000000000000000e+02 1.940000000000000000e+02 1.800000000000000000e+02 1.820000000000000000e+02 1.840000000000000000e+02 1.600000000000000000e+02 1.670000000000000000e+02 1.820000000000000000e+02 1.770000000000000000e+02 1.620000000000000000e+02 1.860000000000000000e+02 1.880000000000000000e+02 1.840000000000000000e+02 1.720000000000000000e+02 1.970000000000000000e+02 2.000000000000000000e+02 1.770000000000000000e+02 1.720000000000000000e+02 1.730000000000000000e+02 2.040000000000000000e+02 1.810000000000000000e+02 1.800000000000000000e+02 1.580000000000000000e+02 1.930000000000000000e+02 1.550000000000000000e+02 1.720000000000000000e+02 1.600000000000000000e+02 1.700000000000000000e+02 1.750000000000000000e+02 1.560000000000000000e+02 1.730000000000000000e+02 1.850000000000000000e+02 1.620000000000000000e+02 1.690000000000000000e+02 1.510000000000000000e+02 1.570000000000000000e+02 1.710000000000000000e+02 1.380000000000000000e+02 1.560000000000000000e+02 1.270000000000000000e+02 1.290000000000000000e+02 1.510000000000000000e+02 1.370000000000000000e+02 1.400000000000000000e+02 1.280000000000000000e+02 1.380000000000000000e+02 1.420000000000000000e+02 1.360000000000000000e+02 1.400000000000000000e+02 1.330000000000000000e+02 1.570000000000000000e+02 1.440000000000000000e+02 1.470000000000000000e+02 1.640000000000000000e+02 1.280000000000000000e+02 1.520000000000000000e+02 1.310000000000000000e+02 1.170000000000000000e+02 1.130000000000000000e+02 1.260000000000000000e+02 1.180000000000000000e+02 1.210000000000000000e+02 1.250000000000000000e+02 1.260000000000000000e+02 1.420000000000000000e+02 1.370000000000000000e+02 1.260000000000000000e+02 1.440000000000000000e+02 1.130000000000000000e+02 1.120000000000000000e+02 1.180000000000000000e+02 1.060000000000000000e+02 1.080000000000000000e+02 1.180000000000000000e+02 1.020000000000000000e+02 1.050000000000000000e+02 1.020000000000000000e+02 1.090000000000000000e+02 9.300000000000000000e+01 9.600000000000000000e+01 1.140000000000000000e+02 1.170000000000000000e+02 9.600000000000000000e+01 9.200000000000000000e+01 9.100000000000000000e+01 7.100000000000000000e+01 7.100000000000000000e+01 6.500000000000000000e+01 6.200000000000000000e+01 7.200000000000000000e+01 5.800000000000000000e+01 6.300000000000000000e+01 5.800000000000000000e+01 5.800000000000000000e+01 6.900000000000000000e+01 7.200000000000000000e+01 5.800000000000000000e+01 7.000000000000000000e+01 7.000000000000000000e+01 7.800000000000000000e+01 5.500000000000000000e+01 6.400000000000000000e+01 7.000000000000000000e+01 7.200000000000000000e+01 5.900000000000000000e+01 5.400000000000000000e+01 6.100000000000000000e+01 5.600000000000000000e+01 6.900000000000000000e+01 5.800000000000000000e+01 4.700000000000000000e+01 5.000000000000000000e+01 4.500000000000000000e+01 6.000000000000000000e+01 4.600000000000000000e+01 4.600000000000000000e+01 4.500000000000000000e+01 5.800000000000000000e+01 6.900000000000000000e+01 5.900000000000000000e+01 5.200000000000000000e+01 6.100000000000000000e+01 6.700000000000000000e+01 6.000000000000000000e+01 5.400000000000000000e+01 4.400000000000000000e+01 4.700000000000000000e+01 4.900000000000000000e+01 5.600000000000000000e+01 4.800000000000000000e+01 3.700000000000000000e+01 5.700000000000000000e+01 5.900000000000000000e+01 5.300000000000000000e+01 4.700000000000000000e+01 4.300000000000000000e+01 4.500000000000000000e+01 3.200000000000000000e+01 4.200000000000000000e+01 5.300000000000000000e+01 3.800000000000000000e+01 3.400000000000000000e+01 4.000000000000000000e+01 5.400000000000000000e+01 4.900000000000000000e+01 6.600000000000000000e+01 4.400000000000000000e+01 4.400000000000000000e+01 4.900000000000000000e+01 4.200000000000000000e+01 5.500000000000000000e+01 3.400000000000000000e+01 5.200000000000000000e+01 3.400000000000000000e+01 3.000000000000000000e+01 4.100000000000000000e+01 3.900000000000000000e+01 4.100000000000000000e+01 3.400000000000000000e+01 4.500000000000000000e+01 4.300000000000000000e+01 3.800000000000000000e+01 4.300000000000000000e+01 3.200000000000000000e+01 3.600000000000000000e+01 2.700000000000000000e+01 3.100000000000000000e+01 2.800000000000000000e+01 2.600000000000000000e+01 2.700000000000000000e+01 2.800000000000000000e+01 2.800000000000000000e+01 2.800000000000000000e+01 3.200000000000000000e+01 2.800000000000000000e+01 3.100000000000000000e+01 2.900000000000000000e+01 3.300000000000000000e+01 3.000000000000000000e+01 3.000000000000000000e+01 2.800000000000000000e+01 3.300000000000000000e+01 3.100000000000000000e+01 3.600000000000000000e+01 3.500000000000000000e+01 3.100000000000000000e+01 3.200000000000000000e+01 2.700000000000000000e+01 2.400000000000000000e+01 3.500000000000000000e+01 3.000000000000000000e+01 3.900000000000000000e+01 2.800000000000000000e+01 3.200000000000000000e+01 3.500000000000000000e+01 3.300000000000000000e+01 2.000000000000000000e+01 2.400000000000000000e+01 2.900000000000000000e+01 2.400000000000000000e+01 2.100000000000000000e+01 3.100000000000000000e+01 2.000000000000000000e+01 2.100000000000000000e+01 1.800000000000000000e+01 2.600000000000000000e+01 2.400000000000000000e+01 3.700000000000000000e+01 2.600000000000000000e+01 1.900000000000000000e+01 2.300000000000000000e+01 2.500000000000000000e+01 2.600000000000000000e+01 3.000000000000000000e+01 2.700000000000000000e+01 3.000000000000000000e+01 1.900000000000000000e+01 3.000000000000000000e+01 2.700000000000000000e+01 2.400000000000000000e+01 2.800000000000000000e+01 2.600000000000000000e+01 2.500000000000000000e+01 2.200000000000000000e+01 1.400000000000000000e+01 2.700000000000000000e+01 2.800000000000000000e+01 1.700000000000000000e+01 2.100000000000000000e+01 3.200000000000000000e+01 2.100000000000000000e+01 2.200000000000000000e+01 2.200000000000000000e+01 2.600000000000000000e+01 2.200000000000000000e+01 2.300000000000000000e+01 1.300000000000000000e+01 2.100000000000000000e+01 1.500000000000000000e+01 1.600000000000000000e+01 1.500000000000000000e+01 1.500000000000000000e+01 1.200000000000000000e+01 2.100000000000000000e+01 1.900000000000000000e+01 2.100000000000000000e+01 2.100000000000000000e+01 1.700000000000000000e+01 2.200000000000000000e+01 1.700000000000000000e+01 2.400000000000000000e+01 2.200000000000000000e+01 1.900000000000000000e+01 1.300000000000000000e+01 1.400000000000000000e+01 9.000000000000000000e+00 1.100000000000000000e+01 1.200000000000000000e+01 1.900000000000000000e+01 1.400000000000000000e+01 2.000000000000000000e+01 1.500000000000000000e+01 1.000000000000000000e+01 1.500000000000000000e+01 1.300000000000000000e+01 1.300000000000000000e+01 1.200000000000000000e+01 1.300000000000000000e+01 8.000000000000000000e+00 2.000000000000000000e+01 1.600000000000000000e+01 1.600000000000000000e+01 1.500000000000000000e+01 1.400000000000000000e+01 1.900000000000000000e+01 1.400000000000000000e+01 9.000000000000000000e+00 8.000000000000000000e+00 1.000000000000000000e+01 1.000000000000000000e+01 1.200000000000000000e+01 9.000000000000000000e+00 1.200000000000000000e+01 8.000000000000000000e+00 1.400000000000000000e+01 1.700000000000000000e+01 5.000000000000000000e+00 1.800000000000000000e+01 1.600000000000000000e+01 1.300000000000000000e+01 9.000000000000000000e+00 1.100000000000000000e+01 1.000000000000000000e+01 1.100000000000000000e+01 1.200000000000000000e+01 1.400000000000000000e+01 1.200000000000000000e+01 1.500000000000000000e+01 8.000000000000000000e+00 1.200000000000000000e+01 1.100000000000000000e+01 1.100000000000000000e+01 9.000000000000000000e+00 1.100000000000000000e+01 1.500000000000000000e+01 1.500000000000000000e+01 9.000000000000000000e+00 1.000000000000000000e+01 8.000000000000000000e+00 9.000000000000000000e+00 5.000000000000000000e+00 7.000000000000000000e+00 1.000000000000000000e+01 9.000000000000000000e+00 1.000000000000000000e+01 1.300000000000000000e+01 9.000000000000000000e+00 1.000000000000000000e+01 1.500000000000000000e+01 5.000000000000000000e+00 1.300000000000000000e+01 9.000000000000000000e+00 1.000000000000000000e+01 5.000000000000000000e+00 1.000000000000000000e+01 9.000000000000000000e+00 9.000000000000000000e+00 1.200000000000000000e+01 1.600000000000000000e+01 1.500000000000000000e+01 7.000000000000000000e+00 1.000000000000000000e+01 1.100000000000000000e+01 5.000000000000000000e+00 1.000000000000000000e+01 6.000000000000000000e+00 7.000000000000000000e+00 8.000000000000000000e+00 8.000000000000000000e+00 1.400000000000000000e+01 1.700000000000000000e+01 1.000000000000000000e+01 1.700000000000000000e+01 1.500000000000000000e+01 1.300000000000000000e+01 8.000000000000000000e+00 9.000000000000000000e+00 6.000000000000000000e+00 1.600000000000000000e+01 8.000000000000000000e+00 8.000000000000000000e+00 8.000000000000000000e+00 8.000000000000000000e+00 1.300000000000000000e+01 1.000000000000000000e+01 1.500000000000000000e+01 1.000000000000000000e+01 1.100000000000000000e+01 1.100000000000000000e+01 7.000000000000000000e+00 9.000000000000000000e+00 5.000000000000000000e+00 6.000000000000000000e+00 4.000000000000000000e+00 7.000000000000000000e+00 5.000000000000000000e+00 4.000000000000000000e+00 4.000000000000000000e+00 2.000000000000000000e+00 4.000000000000000000e+00 8.000000000000000000e+00 1.000000000000000000e+00 5.000000000000000000e+00 3.000000000000000000e+00 4.000000000000000000e+00 4.000000000000000000e+00 4.000000000000000000e+00 1.000000000000000000e+00 4.000000000000000000e+00 6.000000000000000000e+00 0.000000000000000000e+00 0.000000000000000000e+00 0.000000000000000000e+00 0.000000000000000000e+00 0.000000000000000000e+00 0.000000000000000000e+00 0.000000000000000000e+00 0.000000000000000000e+00 0.000000000000000000e+00 0.000000000000000000e+00 0.000000000000000000e+00 0.000000000000000000e+00 0.000000000000000000e+00 0.000000000000000000e+00 0.000000000000000000e+00 0.000000000000000000e+00 0.000000000000000000e+00 0.000000000000000000e+00 0.000000000000000000e+00 0.000000000000000000e+00 0.000000000000000000e+00 0.000000000000000000e+00 0.000000000000000000e+00 0.000000000000000000e+00 0.000000000000000000e+00 0.000000000000000000e+00 0.000000000000000000e+00 0.000000000000000000e+00 0.000000000000000000e+00 0.000000000000000000e+00 0.000000000000000000e+00 0.000000000000000000e+00 0.000000000000000000e+00 0.000000000000000000e+00 0.000000000000000000e+00 0.000000000000000000e+00 0.000000000000000000e+00 0.000000000000000000e+00 0.000000000000000000e+00 0.000000000000000000e+00 0.000000000000000000e+00 0.000000000000000000e+00 0.000000000000000000e+00 0.000000000000000000e+00 0.000000000000000000e+00 0.000000000000000000e+00 0.000000000000000000e+00 0.000000000000000000e+00 0.000000000000000000e+00 0.000000000000000000e+00 0.000000000000000000e+00 0.000000000000000000e+00 0.000000000000000000e+00 0.000000000000000000e+00 0.000000000000000000e+00 0.000000000000000000e+00 0.000000000000000000e+00 0.000000000000000000e+00 0.000000000000000000e+00 0.000000000000000000e+00 0.000000000000000000e+00 0.000000000000000000e+00 0.000000000000000000e+00 0.000000000000000000e+00 0.000000000000000000e+00 0.000000000000000000e+00 0.000000000000000000e+00 0.000000000000000000e+00 0.000000000000000000e+00 0.000000000000000000e+00 0.000000000000000000e+00 0.000000000000000000e+00 0.000000000000000000e+00 0.000000000000000000e+00 0.000000000000000000e+00 0.000000000000000000e+00 0.000000000000000000e+00 0.000000000000000000e+00 0.000000000000000000e+00 0.000000000000000000e+00 0.000000000000000000e+00 0.000000000000000000e+00 0.000000000000000000e+00 0.000000000000000000e+00 0.000000000000000000e+00 0.000000000000000000e+00 0.000000000000000000e+00 0.000000000000000000e+00 0.000000000000000000e+00 0.000000000000000000e+00 0.000000000000000000e+00 0.000000000000000000e+00 0.000000000000000000e+00 0.000000000000000000e+00 0.000000000000000000e+00 0.000000000000000000e+00 0.000000000000000000e+00 0.000000000000000000e+00 0.000000000000000000e+00 0.000000000000000000e+00 0.000000000000000000e+00 0.000000000000000000e+00 0.000000000000000000e+00 0.000000000000000000e+00 0.000000000000000000e+00 0.000000000000000000e+00 0.000000000000000000e+00 0.000000000000000000e+00 0.000000000000000000e+00 0.000000000000000000e+00 0.000000000000000000e+00 0.000000000000000000e+00 0.000000000000000000e+00 0.000000000000000000e+00 0.000000000000000000e+00 0.000000000000000000e+00 0.000000000000000000e+00 0.000000000000000000e+00 0.000000000000000000e+00 0.000000000000000000e+00 0.000000000000000000e+00 0.000000000000000000e+00 0.000000000000000000e+00 0.000000000000000000e+00 0.000000000000000000e+00 0.000000000000000000e+00 0.000000000000000000e+00 0.000000000000000000e+00 0.000000000000000000e+00 0.000000000000000000e+00 0.000000000000000000e+00 0.000000000000000000e+00 0.000000000000000000e+00 0.000000000000000000e+00 0.000000000000000000e+00 0.000000000000000000e+00 0.000000000000000000e+00 0.000000000000000000e+00 0.000000000000000000e+00 0.000000000000000000e+00 0.000000000000000000e+00 0.000000000000000000e+00 0.000000000000000000e+00 0.000000000000000000e+00 0.000000000000000000e+00 0.000000000000000000e+00 0.000000000000000000e+00 0.000000000000000000e+00 0.000000000000000000e+00 0.000000000000000000e+00 0.000000000000000000e+00 0.000000000000000000e+00 0.000000000000000000e+00 0.000000000000000000e+00 0.000000000000000000e+00 0.000000000000000000e+00 0.000000000000000000e+00 0.000000000000000000e+00 0.000000000000000000e+00 0.000000000000000000e+00 0.000000000000000000e+00 0.000000000000000000e+00 0.000000000000000000e+00 0.000000000000000000e+00 0.000000000000000000e+00 0.000000000000000000e+00 0.000000000000000000e+00 0.000000000000000000e+00 0.000000000000000000e+00 0.000000000000000000e+00 0.000000000000000000e+00 0.000000000000000000e+00 0.000000000000000000e+00 0.000000000000000000e+00 0.000000000000000000e+00 0.000000000000000000e+00 0.000000000000000000e+00 0.000000000000000000e+00 0.000000000000000000e+00 0.000000000000000000e+00 0.000000000000000000e+00 0.000000000000000000e+00 0.000000000000000000e+00 0.000000000000000000e+00 0.000000000000000000e+00 0.000000000000000000e+00 0.000000000000000000e+00 0.000000000000000000e+00 0.000000000000000000e+00 0.000000000000000000e+00 0.000000000000000000e+00 0.000000000000000000e+00 0.000000000000000000e+00 0.000000000000000000e+00 0.000000000000000000e+00 0.000000000000000000e+00 0.000000000000000000e+00 0.000000000000000000e+00 0.000000000000000000e+00 0.000000000000000000e+00 0.000000000000000000e+00 0.000000000000000000e+00 0.000000000000000000e+00 0.000000000000000000e+00 0.000000000000000000e+00 0.000000000000000000e+00 0.000000000000000000e+00 0.000000000000000000e+00 0.000000000000000000e+00 0.000000000000000000e+00 0.000000000000000000e+00 0.000000000000000000e+00 0.000000000000000000e+00 0.000000000000000000e+00 0.000000000000000000e+00 0.000000000000000000e+00 0.000000000000000000e+00 0.000000000000000000e+00 0.000000000000000000e+00 0.000000000000000000e+00 0.000000000000000000e+00 0.000000000000000000e+00 0.000000000000000000e+00 0.000000000000000000e+00 0.000000000000000000e+00 0.000000000000000000e+00 0.000000000000000000e+00 0.000000000000000000e+00 0.000000000000000000e+00 0.000000000000000000e+00 0.000000000000000000e+00 0.000000000000000000e+00 0.000000000000000000e+00 0.000000000000000000e+00 0.000000000000000000e+00 0.000000000000000000e+00 0.000000000000000000e+00 0.000000000000000000e+00 0.000000000000000000e+00 0.000000000000000000e+00 0.000000000000000000e+00 0.000000000000000000e+00 0.000000000000000000e+00 0.000000000000000000e+00 0.000000000000000000e+00 0.000000000000000000e+00 0.000000000000000000e+00 0.000000000000000000e+00 0.000000000000000000e+00 0.000000000000000000e+00 0.000000000000000000e+00 0.000000000000000000e+00 0.000000000000000000e+00 0.000000000000000000e+00 0.000000000000000000e+00 0.000000000000000000e+00 0.000000000000000000e+00 0.000000000000000000e+00 0.000000000000000000e+00 0.000000000000000000e+00 0.000000000000000000e+00 0.000000000000000000e+00 0.000000000000000000e+00 0.000000000000000000e+00 0.000000000000000000e+00 0.000000000000000000e+00 0.000000000000000000e+00 0.000000000000000000e+00 0.000000000000000000e+00 0.000000000000000000e+00 0.000000000000000000e+00 0.000000000000000000e+00 0.000000000000000000e+00 0.000000000000000000e+00 0.000000000000000000e+00 0.000000000000000000e+00 0.000000000000000000e+00 0.000000000000000000e+00 0.000000000000000000e+00 0.000000000000000000e+00 0.000000000000000000e+00 0.000000000000000000e+00 0.000000000000000000e+00 0.000000000000000000e+00 0.000000000000000000e+00 0.000000000000000000e+00 0.000000000000000000e+00 0.000000000000000000e+00 0.000000000000000000e+00 0.000000000000000000e+00 0.000000000000000000e+00 0.000000000000000000e+00 0.000000000000000000e+00 0.000000000000000000e+00 0.000000000000000000e+00 0.000000000000000000e+00 0.000000000000000000e+00 0.000000000000000000e+00 0.000000000000000000e+00 0.000000000000000000e+00 0.000000000000000000e+00 0.000000000000000000e+00 0.000000000000000000e+00 0.000000000000000000e+00 0.000000000000000000e+00 0.000000000000000000e+00 0.000000000000000000e+00 0.000000000000000000e+00 0.000000000000000000e+00 0.000000000000000000e+00 0.000000000000000000e+00 0.000000000000000000e+00 0.000000000000000000e+00 0.000000000000000000e+00 0.000000000000000000e+00 0.000000000000000000e+00 0.000000000000000000e+00 0.000000000000000000e+00 0.000000000000000000e+00 0.000000000000000000e+00 0.000000000000000000e+00 0.000000000000000000e+00 0.000000000000000000e+00 0.000000000000000000e+00 0.000000000000000000e+00 0.000000000000000000e+00 0.000000000000000000e+00 0.000000000000000000e+00 0.000000000000000000e+00 0.000000000000000000e+00 0.000000000000000000e+00 0.000000000000000000e+00 0.000000000000000000e+00 0.000000000000000000e+00 0.000000000000000000e+00 0.000000000000000000e+00 0.000000000000000000e+00 0.000000000000000000e+00 0.000000000000000000e+00 0.000000000000000000e+00 0.000000000000000000e+00 0.000000000000000000e+00 0.000000000000000000e+00 0.000000000000000000e+00 0.000000000000000000e+00 0.000000000000000000e+00 0.000000000000000000e+00 0.000000000000000000e+00 0.000000000000000000e+00 0.000000000000000000e+00 0.000000000000000000e+00 0.000000000000000000e+00 0.000000000000000000e+00 0.000000000000000000e+00 0.000000000000000000e+00 0.000000000000000000e+00 0.000000000000000000e+00 0.000000000000000000e+00 0.000000000000000000e+00 0.000000000000000000e+00 0.000000000000000000e+00 0.000000000000000000e+00 0.000000000000000000e+00 0.000000000000000000e+00 0.000000000000000000e+00 0.000000000000000000e+00 0.000000000000000000e+00 0.000000000000000000e+00 0.000000000000000000e+00 0.000000000000000000e+00 0.000000000000000000e+00 0.000000000000000000e+00 0.000000000000000000e+00 0.000000000000000000e+00 0.000000000000000000e+00 0.000000000000000000e+00 0.000000000000000000e+00 0.000000000000000000e+00 0.000000000000000000e+00 0.000000000000000000e+00 0.000000000000000000e+00 0.000000000000000000e+00 0.000000000000000000e+00 0.000000000000000000e+00 0.000000000000000000e+00 0.000000000000000000e+00 0.000000000000000000e+00 0.000000000000000000e+00 0.000000000000000000e+00 0.000000000000000000e+00 0.000000000000000000e+00 0.000000000000000000e+00 0.000000000000000000e+00 0.000000000000000000e+00 0.000000000000000000e+00 0.000000000000000000e+00 0.000000000000000000e+00 0.000000000000000000e+00 0.000000000000000000e+00 0.000000000000000000e+00 0.000000000000000000e+00 0.000000000000000000e+00 0.000000000000000000e+00 0.000000000000000000e+00 0.000000000000000000e+00 0.000000000000000000e+00 0.000000000000000000e+00 0.000000000000000000e+00 0.000000000000000000e+00 0.000000000000000000e+00 0.000000000000000000e+00 0.000000000000000000e+00 0.000000000000000000e+00 0.000000000000000000e+00 0.000000000000000000e+00 0.000000000000000000e+00 0.000000000000000000e+00 0.000000000000000000e+00 0.000000000000000000e+00 0.000000000000000000e+00 0.000000000000000000e+00 0.000000000000000000e+00 0.000000000000000000e+00 0.000000000000000000e+00 0.000000000000000000e+00 0.000000000000000000e+00 0.000000000000000000e+00 0.000000000000000000e+00 0.000000000000000000e+00 0.000000000000000000e+00 0.000000000000000000e+00 0.000000000000000000e+00 0.000000000000000000e+00 0.000000000000000000e+00 0.000000000000000000e+00 0.000000000000000000e+00 0.000000000000000000e+00 0.000000000000000000e+00 0.000000000000000000e+00 0.000000000000000000e+00 0.000000000000000000e+00 0.000000000000000000e+00 0.000000000000000000e+00 0.000000000000000000e+00 0.000000000000000000e+00 0.000000000000000000e+00 0.000000000000000000e+00 0.000000000000000000e+00 0.000000000000000000e+00 0.000000000000000000e+00 0.000000000000000000e+00 0.000000000000000000e+00 0.000000000000000000e+00 0.000000000000000000e+00 0.000000000000000000e+00 0.000000000000000000e+00 0.000000000000000000e+00 0.000000000000000000e+00 0.000000000000000000e+00 0.000000000000000000e+00 0.000000000000000000e+00 0.000000000000000000e+00 0.000000000000000000e+00 0.000000000000000000e+00 0.000000000000000000e+00 0.000000000000000000e+00 0.000000000000000000e+00 0.000000000000000000e+00 0.000000000000000000e+00 0.000000000000000000e+00 0.000000000000000000e+00 0.000000000000000000e+00 0.000000000000000000e+00 0.000000000000000000e+00 0.000000000000000000e+00 0.000000000000000000e+00 0.000000000000000000e+00 0.000000000000000000e+00 0.000000000000000000e+00 0.000000000000000000e+00 0.000000000000000000e+00 0.000000000000000000e+00 0.000000000000000000e+00 0.000000000000000000e+00 0.000000000000000000e+00 0.000000000000000000e+00 0.000000000000000000e+00 0.000000000000000000e+00 0.000000000000000000e+00 0.000000000000000000e+00 0.000000000000000000e+00 0.000000000000000000e+00 0.000000000000000000e+00 0.000000000000000000e+00 0.000000000000000000e+00 0.000000000000000000e+00 0.000000000000000000e+00 0.000000000000000000e+00 0.000000000000000000e+00 0.000000000000000000e+00 0.000000000000000000e+00 0.000000000000000000e+00 0.000000000000000000e+00 0.000000000000000000e+00 0.000000000000000000e+00 0.000000000000000000e+00 0.000000000000000000e+00 0.000000000000000000e+00 0.000000000000000000e+00 0.000000000000000000e+00 0.000000000000000000e+00 0.000000000000000000e+00 0.000000000000000000e+00 0.000000000000000000e+00 0.000000000000000000e+00 0.000000000000000000e+00 0.000000000000000000e+00 0.000000000000000000e+00 0.000000000000000000e+00 0.000000000000000000e+00 0.000000000000000000e+00 0.000000000000000000e+00 0.000000000000000000e+00 0.000000000000000000e+00 0.000000000000000000e+00 0.000000000000000000e+00 0.000000000000000000e+00 0.000000000000000000e+00 0.000000000000000000e+00 0.000000000000000000e+00 0.000000000000000000e+00 0.000000000000000000e+00 0.000000000000000000e+00 0.000000000000000000e+00 0.000000000000000000e+00 0.000000000000000000e+00 0.000000000000000000e+00 0.000000000000000000e+00 0.000000000000000000e+00 0.000000000000000000e+00 0.000000000000000000e+00 0.000000000000000000e+00 0.000000000000000000e+00 0.000000000000000000e+00 0.000000000000000000e+00 0.000000000000000000e+00 0.000000000000000000e+00 0.000000000000000000e+00 0.000000000000000000e+00 0.000000000000000000e+00 0.000000000000000000e+00 0.000000000000000000e+00 0.000000000000000000e+00 0.000000000000000000e+00 0.000000000000000000e+00 0.000000000000000000e+00 0.000000000000000000e+00 0.000000000000000000e+00 0.000000000000000000e+00 0.000000000000000000e+00 0.000000000000000000e+00 0.000000000000000000e+00 0.000000000000000000e+00 0.000000000000000000e+00 0.000000000000000000e+00 0.000000000000000000e+00 0.000000000000000000e+00 0.000000000000000000e+00 0.000000000000000000e+00 0.000000000000000000e+00 0.000000000000000000e+00 0.000000000000000000e+00 0.000000000000000000e+00 0.000000000000000000e+00 0.000000000000000000e+00 0.000000000000000000e+00 0.000000000000000000e+00 0.000000000000000000e+00 0.000000000000000000e+00 0.000000000000000000e+00 0.000000000000000000e+00 0.000000000000000000e+00 0.000000000000000000e+00 0.000000000000000000e+00 0.000000000000000000e+00 0.000000000000000000e+00 0.000000000000000000e+00 0.000000000000000000e+00 0.000000000000000000e+00 0.000000000000000000e+00 0.000000000000000000e+00 0.000000000000000000e+00 0.000000000000000000e+00 0.000000000000000000e+00 0.000000000000000000e+00 0.000000000000000000e+00 0.000000000000000000e+00 0.000000000000000000e+00 0.000000000000000000e+00 0.000000000000000000e+00 0.000000000000000000e+00 0.000000000000000000e+00 0.000000000000000000e+00 0.000000000000000000e+00 0.000000000000000000e+00 0.000000000000000000e+00 0.000000000000000000e+00 0.000000000000000000e+00 0.000000000000000000e+00 0.000000000000000000e+00 0.000000000000000000e+00 0.000000000000000000e+00 0.000000000000000000e+00 0.000000000000000000e+00 0.000000000000000000e+00 0.000000000000000000e+00 0.000000000000000000e+00 0.000000000000000000e+00 0.000000000000000000e+00 0.000000000000000000e+00 0.000000000000000000e+00 0.000000000000000000e+00 0.000000000000000000e+00 0.000000000000000000e+00 0.000000000000000000e+00 0.000000000000000000e+00 0.000000000000000000e+00 0.000000000000000000e+00 0.000000000000000000e+00 0.000000000000000000e+00 0.000000000000000000e+00 0.000000000000000000e+00 0.000000000000000000e+00 0.000000000000000000e+00 0.000000000000000000e+00 0.000000000000000000e+00 0.000000000000000000e+00 0.000000000000000000e+00 0.000000000000000000e+00 0.000000000000000000e+00 0.000000000000000000e+00 0.000000000000000000e+00 0.000000000000000000e+00 0.000000000000000000e+00 0.000000000000000000e+00 0.000000000000000000e+00 0.000000000000000000e+00 0.000000000000000000e+00 0.000000000000000000e+00 0.000000000000000000e+00 0.000000000000000000e+00 0.000000000000000000e+00 0.000000000000000000e+00 0.000000000000000000e+00 0.000000000000000000e+00 0.000000000000000000e+00 0.000000000000000000e+00 0.000000000000000000e+00 0.000000000000000000e+00 0.000000000000000000e+00 0.000000000000000000e+00 0.000000000000000000e+00 0.000000000000000000e+00 0.000000000000000000e+00 0.000000000000000000e+00 0.000000000000000000e+00 0.000000000000000000e+00 0.000000000000000000e+00 0.000000000000000000e+00 0.000000000000000000e+00 0.000000000000000000e+00 0.000000000000000000e+00 0.000000000000000000e+00 0.000000000000000000e+00 0.000000000000000000e+00 0.000000000000000000e+00 0.000000000000000000e+00 0.000000000000000000e+00 0.000000000000000000e+00 0.000000000000000000e+00 0.000000000000000000e+00 0.000000000000000000e+00 0.000000000000000000e+00 0.000000000000000000e+00 0.000000000000000000e+00 0.000000000000000000e+00 0.000000000000000000e+00 0.000000000000000000e+00 0.000000000000000000e+00 0.000000000000000000e+00 0.000000000000000000e+00 0.000000000000000000e+00 0.000000000000000000e+00 0.000000000000000000e+00 0.000000000000000000e+00 0.000000000000000000e+00 0.000000000000000000e+00 0.000000000000000000e+00 0.000000000000000000e+00 0.000000000000000000e+00 0.000000000000000000e+00 0.000000000000000000e+00 0.000000000000000000e+00 0.000000000000000000e+00 0.000000000000000000e+00 0.000000000000000000e+00 0.000000000000000000e+00 0.000000000000000000e+00 0.000000000000000000e+00 0.000000000000000000e+00 0.000000000000000000e+00 0.000000000000000000e+00 0.000000000000000000e+00 0.000000000000000000e+00 0.000000000000000000e+00 0.000000000000000000e+00 0.000000000000000000e+00 0.000000000000000000e+00 0.000000000000000000e+00 0.000000000000000000e+00 0.000000000000000000e+00 0.000000000000000000e+00 0.000000000000000000e+00 0.000000000000000000e+00 0.000000000000000000e+00 0.000000000000000000e+00 0.000000000000000000e+00 0.000000000000000000e+00 0.000000000000000000e+00 0.000000000000000000e+00 0.000000000000000000e+00 0.000000000000000000e+00 0.000000000000000000e+00 0.000000000000000000e+00 0.000000000000000000e+00 0.000000000000000000e+00 0.000000000000000000e+00 0.000000000000000000e+00 0.000000000000000000e+00 0.000000000000000000e+00 0.000000000000000000e+00 0.000000000000000000e+00 0.000000000000000000e+00 0.000000000000000000e+00 0.000000000000000000e+00 0.000000000000000000e+00 0.000000000000000000e+00 0.000000000000000000e+00 0.000000000000000000e+00 0.000000000000000000e+00 0.000000000000000000e+00 0.000000000000000000e+00 0.000000000000000000e+00 0.000000000000000000e+00 0.000000000000000000e+00 0.000000000000000000e+00 0.000000000000000000e+00 0.000000000000000000e+00 0.000000000000000000e+00 0.000000000000000000e+00 0.000000000000000000e+00 0.000000000000000000e+00 0.000000000000000000e+00 0.000000000000000000e+00 0.000000000000000000e+00 0.000000000000000000e+00 0.000000000000000000e+00 0.000000000000000000e+00 0.000000000000000000e+00 0.000000000000000000e+00 0.000000000000000000e+00 0.000000000000000000e+00 0.000000000000000000e+00 0.000000000000000000e+00 0.000000000000000000e+00 0.000000000000000000e+00 0.000000000000000000e+00 0.000000000000000000e+00 0.000000000000000000e+00 0.000000000000000000e+00 0.000000000000000000e+00 0.000000000000000000e+00 0.000000000000000000e+00 0.000000000000000000e+00 0.000000000000000000e+00 0.000000000000000000e+00 0.000000000000000000e+00 0.000000000000000000e+00 0.000000000000000000e+00 0.000000000000000000e+00 0.000000000000000000e+00 0.000000000000000000e+00 0.000000000000000000e+00 0.000000000000000000e+00 0.000000000000000000e+00 0.000000000000000000e+00 0.000000000000000000e+00 0.000000000000000000e+00 0.000000000000000000e+00 0.000000000000000000e+00 0.000000000000000000e+00 0.000000000000000000e+00 0.000000000000000000e+00 0.000000000000000000e+00 0.000000000000000000e+00 0.000000000000000000e+00 0.000000000000000000e+00 0.000000000000000000e+00 0.000000000000000000e+00 0.000000000000000000e+00 0.000000000000000000e+00 0.000000000000000000e+00 0.000000000000000000e+00 0.000000000000000000e+00 0.000000000000000000e+00 0.000000000000000000e+00 0.000000000000000000e+00 0.000000000000000000e+00 0.000000000000000000e+00 0.000000000000000000e+00 0.000000000000000000e+00 0.000000000000000000e+00 0.000000000000000000e+00 0.000000000000000000e+00 0.000000000000000000e+00 0.000000000000000000e+00 0.000000000000000000e+00 0.000000000000000000e+00 0.000000000000000000e+00 0.000000000000000000e+00 0.000000000000000000e+00 0.000000000000000000e+00 0.000000000000000000e+00 0.000000000000000000e+00 0.000000000000000000e+00 0.000000000000000000e+00 0.000000000000000000e+00 0.000000000000000000e+00 0.000000000000000000e+00 0.000000000000000000e+00 0.000000000000000000e+00 0.000000000000000000e+00 0.000000000000000000e+00 0.000000000000000000e+00 0.000000000000000000e+00 0.000000000000000000e+00 0.000000000000000000e+00 0.000000000000000000e+00 0.000000000000000000e+00 0.000000000000000000e+00 0.000000000000000000e+00 0.000000000000000000e+00 0.000000000000000000e+00 0.000000000000000000e+00 0.000000000000000000e+00 0.000000000000000000e+00 0.000000000000000000e+00 0.000000000000000000e+00 0.000000000000000000e+00 0.000000000000000000e+00 0.000000000000000000e+00 0.000000000000000000e+00 0.000000000000000000e+00 0.000000000000000000e+00 0.000000000000000000e+00 0.000000000000000000e+00 0.000000000000000000e+00 0.000000000000000000e+00 0.000000000000000000e+00 0.000000000000000000e+00 0.000000000000000000e+00 0.000000000000000000e+00 0.000000000000000000e+00 0.000000000000000000e+00 0.000000000000000000e+00 0.000000000000000000e+00 0.000000000000000000e+00 0.000000000000000000e+00 0.000000000000000000e+00 0.000000000000000000e+00 0.000000000000000000e+00 0.000000000000000000e+00 0.000000000000000000e+00 0.000000000000000000e+00 0.000000000000000000e+00 0.000000000000000000e+00 0.000000000000000000e+00 0.000000000000000000e+00 0.000000000000000000e+00 0.000000000000000000e+00 0.000000000000000000e+00 0.000000000000000000e+00 0.000000000000000000e+00 0.000000000000000000e+00 0.000000000000000000e+00 0.000000000000000000e+00 0.000000000000000000e+00 0.000000000000000000e+00 0.000000000000000000e+00 0.000000000000000000e+00 0.000000000000000000e+00 0.000000000000000000e+00 0.000000000000000000e+00 0.000000000000000000e+00 0.000000000000000000e+00 0.000000000000000000e+00 0.000000000000000000e+00 0.000000000000000000e+00 0.000000000000000000e+00 0.000000000000000000e+00 0.000000000000000000e+00 0.000000000000000000e+00 0.000000000000000000e+00 0.000000000000000000e+00 0.000000000000000000e+00 0.000000000000000000e+00 0.000000000000000000e+00 0.000000000000000000e+00 0.000000000000000000e+00 0.000000000000000000e+00 0.000000000000000000e+00 0.000000000000000000e+00 0.000000000000000000e+00 0.000000000000000000e+00 0.000000000000000000e+00 0.000000000000000000e+00 0.000000000000000000e+00 0.000000000000000000e+00 0.000000000000000000e+00 0.000000000000000000e+00 0.000000000000000000e+00 0.000000000000000000e+00 0.000000000000000000e+00 0.000000000000000000e+00 0.000000000000000000e+00 0.000000000000000000e+00 0.000000000000000000e+00 0.000000000000000000e+00 0.000000000000000000e+00 0.000000000000000000e+00 0.000000000000000000e+00 0.000000000000000000e+00 0.000000000000000000e+00 0.000000000000000000e+00 0.000000000000000000e+00 0.000000000000000000e+00 0.000000000000000000e+00 0.000000000000000000e+00 0.000000000000000000e+00 0.000000000000000000e+00 0.000000000000000000e+00 0.000000000000000000e+00 0.000000000000000000e+00 0.000000000000000000e+00 0.000000000000000000e+00 0.000000000000000000e+00 0.000000000000000000e+00 0.000000000000000000e+00 0.000000000000000000e+00 0.000000000000000000e+00 0.000000000000000000e+00 0.000000000000000000e+00 0.000000000000000000e+00 0.000000000000000000e+00 0.000000000000000000e+00 0.000000000000000000e+00 0.000000000000000000e+00 0.000000000000000000e+00 0.000000000000000000e+00 0.000000000000000000e+00 0.000000000000000000e+00 0.000000000000000000e+00 0.000000000000000000e+00 0.000000000000000000e+00 0.000000000000000000e+00 0.000000000000000000e+00 0.000000000000000000e+00 0.000000000000000000e+00 0.000000000000000000e+00 0.000000000000000000e+00 0.000000000000000000e+00 0.000000000000000000e+00 0.000000000000000000e+00 0.000000000000000000e+00 0.000000000000000000e+00 0.000000000000000000e+00 0.000000000000000000e+00 0.000000000000000000e+00 0.000000000000000000e+00 0.000000000000000000e+00 0.000000000000000000e+00 0.000000000000000000e+00 0.000000000000000000e+00 0.000000000000000000e+00 0.000000000000000000e+00 0.000000000000000000e+00 0.000000000000000000e+00 0.000000000000000000e+00 0.000000000000000000e+00 0.000000000000000000e+00 0.000000000000000000e+00 0.000000000000000000e+00 0.000000000000000000e+00 0.000000000000000000e+00 0.000000000000000000e+00 0.000000000000000000e+00 0.000000000000000000e+00 0.000000000000000000e+00 0.000000000000000000e+00 0.000000000000000000e+00 0.000000000000000000e+00 0.000000000000000000e+00 0.000000000000000000e+00 0.000000000000000000e+00 0.000000000000000000e+00 0.000000000000000000e+00 0.000000000000000000e+00 0.000000000000000000e+00 0.000000000000000000e+00 0.000000000000000000e+00 0.000000000000000000e+00 0.000000000000000000e+00 0.000000000000000000e+00 0.000000000000000000e+00 0.000000000000000000e+00 0.000000000000000000e+00 0.000000000000000000e+00 0.000000000000000000e+00 0.000000000000000000e+00 0.000000000000000000e+00 0.000000000000000000e+00 0.000000000000000000e+00 0.000000000000000000e+00 0.000000000000000000e+00 0.000000000000000000e+00 0.000000000000000000e+00 0.000000000000000000e+00 0.000000000000000000e+00 0.000000000000000000e+00 0.000000000000000000e+00 0.000000000000000000e+00 0.000000000000000000e+00 0.000000000000000000e+00 0.000000000000000000e+00 0.000000000000000000e+00 0.000000000000000000e+00 0.000000000000000000e+00 0.000000000000000000e+00 0.000000000000000000e+00 0.000000000000000000e+00 0.000000000000000000e+00 0.000000000000000000e+00 0.000000000000000000e+00 0.000000000000000000e+00 0.000000000000000000e+00 0.000000000000000000e+00 0.000000000000000000e+00 0.000000000000000000e+00 0.000000000000000000e+00 0.000000000000000000e+00 0.000000000000000000e+00 0.000000000000000000e+00 0.000000000000000000e+00 0.000000000000000000e+00 0.000000000000000000e+00 0.000000000000000000e+00 0.000000000000000000e+00 0.000000000000000000e+00 0.000000000000000000e+00 0.000000000000000000e+00 0.000000000000000000e+00 0.000000000000000000e+00 0.000000000000000000e+00 0.000000000000000000e+00 0.000000000000000000e+00 0.000000000000000000e+00 0.000000000000000000e+00 0.000000000000000000e+00 0.000000000000000000e+00 0.000000000000000000e+00 0.000000000000000000e+00 0.000000000000000000e+00 0.000000000000000000e+00 0.000000000000000000e+00 0.000000000000000000e+00 0.000000000000000000e+00 0.000000000000000000e+00 0.000000000000000000e+00 0.000000000000000000e+00 0.000000000000000000e+00 0.000000000000000000e+00 0.000000000000000000e+00 0.000000000000000000e+00 0.000000000000000000e+00 0.000000000000000000e+00 0.000000000000000000e+00 0.000000000000000000e+00 0.000000000000000000e+00 0.000000000000000000e+00 0.000000000000000000e+00 0.000000000000000000e+00 0.000000000000000000e+00 0.000000000000000000e+00 0.000000000000000000e+00 0.000000000000000000e+00 0.000000000000000000e+00 0.000000000000000000e+00 0.000000000000000000e+00 0.000000000000000000e+00 0.000000000000000000e+00 0.000000000000000000e+00 0.000000000000000000e+00 0.000000000000000000e+00 0.000000000000000000e+00 0.000000000000000000e+00 0.000000000000000000e+00 0.000000000000000000e+00 0.000000000000000000e+00 0.000000000000000000e+00 0.000000000000000000e+00 0.000000000000000000e+00 0.000000000000000000e+00 0.000000000000000000e+00 0.000000000000000000e+00 0.000000000000000000e+00 0.000000000000000000e+00 0.000000000000000000e+00 0.000000000000000000e+00 0.000000000000000000e+00 0.000000000000000000e+00 0.000000000000000000e+00 0.000000000000000000e+00 0.000000000000000000e+00 0.000000000000000000e+00 0.000000000000000000e+00 0.000000000000000000e+00 0.000000000000000000e+00 0.000000000000000000e+00 0.000000000000000000e+00 0.000000000000000000e+00 0.000000000000000000e+00 0.000000000000000000e+00 0.000000000000000000e+00 0.000000000000000000e+00 0.000000000000000000e+00 0.000000000000000000e+00 0.000000000000000000e+00 0.000000000000000000e+00 0.000000000000000000e+00 0.000000000000000000e+00 0.000000000000000000e+00 0.000000000000000000e+00 0.000000000000000000e+00 0.000000000000000000e+00 0.000000000000000000e+00 0.000000000000000000e+00 0.000000000000000000e+00 0.000000000000000000e+00 0.000000000000000000e+00 0.000000000000000000e+00 0.000000000000000000e+00 0.000000000000000000e+00 0.000000000000000000e+00 0.000000000000000000e+00 0.000000000000000000e+00 0.000000000000000000e+00 0.000000000000000000e+00 0.000000000000000000e+00 0.000000000000000000e+00 0.000000000000000000e+00 0.000000000000000000e+00 0.000000000000000000e+00 0.000000000000000000e+00 0.000000000000000000e+00 0.000000000000000000e+00 0.000000000000000000e+00 0.000000000000000000e+00 0.000000000000000000e+00 0.000000000000000000e+00 0.000000000000000000e+00 0.000000000000000000e+00 0.000000000000000000e+00 0.000000000000000000e+00 0.000000000000000000e+00 0.000000000000000000e+00 0.000000000000000000e+00 0.000000000000000000e+00 0.000000000000000000e+00 0.000000000000000000e+00 0.000000000000000000e+00 0.000000000000000000e+00 0.000000000000000000e+00 0.000000000000000000e+00 0.000000000000000000e+00 0.000000000000000000e+00 0.000000000000000000e+00 0.000000000000000000e+00 0.000000000000000000e+00 0.000000000000000000e+00 0.000000000000000000e+00 0.000000000000000000e+00 0.000000000000000000e+00 0.000000000000000000e+00 0.000000000000000000e+00 0.000000000000000000e+00 0.000000000000000000e+00 0.000000000000000000e+00 0.000000000000000000e+00 0.000000000000000000e+00 0.000000000000000000e+00 0.000000000000000000e+00 0.000000000000000000e+00 0.000000000000000000e+00 0.000000000000000000e+00 0.000000000000000000e+00 0.000000000000000000e+00 0.000000000000000000e+00 0.000000000000000000e+00 0.000000000000000000e+00 0.000000000000000000e+00 0.000000000000000000e+00 0.000000000000000000e+00 0.000000000000000000e+00 0.000000000000000000e+00 0.000000000000000000e+00 0.000000000000000000e+00 0.000000000000000000e+00 0.000000000000000000e+00 0.000000000000000000e+00 0.000000000000000000e+00 0.000000000000000000e+00 0.000000000000000000e+00 0.000000000000000000e+00 0.000000000000000000e+00 0.000000000000000000e+00 0.000000000000000000e+00 0.000000000000000000e+00 0.000000000000000000e+00 0.000000000000000000e+00 0.000000000000000000e+00 0.000000000000000000e+00 0.000000000000000000e+00 0.000000000000000000e+00 0.000000000000000000e+00 0.000000000000000000e+00 0.000000000000000000e+00 0.000000000000000000e+00 0.000000000000000000e+00 0.000000000000000000e+00 0.000000000000000000e+00 0.000000000000000000e+00 0.000000000000000000e+00 0.000000000000000000e+00 0.000000000000000000e+00 0.000000000000000000e+00 0.000000000000000000e+00 0.000000000000000000e+00 0.000000000000000000e+00 0.000000000000000000e+00 0.000000000000000000e+00 0.000000000000000000e+00 0.000000000000000000e+00 0.000000000000000000e+00 0.000000000000000000e+00 0.000000000000000000e+00 0.000000000000000000e+00 0.000000000000000000e+00 0.000000000000000000e+00 0.000000000000000000e+00 0.000000000000000000e+00 0.000000000000000000e+00 0.000000000000000000e+00 0.000000000000000000e+00 0.000000000000000000e+00 0.000000000000000000e+00 0.000000000000000000e+00 0.000000000000000000e+00 0.000000000000000000e+00 0.000000000000000000e+00 0.000000000000000000e+00 0.000000000000000000e+00 0.000000000000000000e+00 0.000000000000000000e+00 0.000000000000000000e+00 0.000000000000000000e+00 0.000000000000000000e+00 0.000000000000000000e+00 0.000000000000000000e+00 0.000000000000000000e+00 0.000000000000000000e+00 0.000000000000000000e+00 0.000000000000000000e+00 0.000000000000000000e+00 0.000000000000000000e+00 0.000000000000000000e+00 0.000000000000000000e+00 0.000000000000000000e+00 0.000000000000000000e+00 0.000000000000000000e+00 0.000000000000000000e+00 0.000000000000000000e+00 0.000000000000000000e+00 0.000000000000000000e+00 0.000000000000000000e+00 0.000000000000000000e+00 0.000000000000000000e+00 0.000000000000000000e+00 0.000000000000000000e+00 0.000000000000000000e+00 0.000000000000000000e+00 0.000000000000000000e+00 0.000000000000000000e+00 0.000000000000000000e+00 0.000000000000000000e+00 0.000000000000000000e+00 0.000000000000000000e+00 0.000000000000000000e+00 0.000000000000000000e+00 0.000000000000000000e+00 0.000000000000000000e+00 0.000000000000000000e+00 0.000000000000000000e+00 0.000000000000000000e+00 0.000000000000000000e+00 0.000000000000000000e+00 0.000000000000000000e+00 0.000000000000000000e+00 0.000000000000000000e+00 0.000000000000000000e+00 0.000000000000000000e+00 0.000000000000000000e+00 0.000000000000000000e+00 0.000000000000000000e+00 0.000000000000000000e+00 0.000000000000000000e+00 0.000000000000000000e+00 0.000000000000000000e+00 0.000000000000000000e+00 0.000000000000000000e+00 0.000000000000000000e+00 0.000000000000000000e+00 0.000000000000000000e+00 0.000000000000000000e+00 0.000000000000000000e+00 0.000000000000000000e+00 0.000000000000000000e+00 0.000000000000000000e+00 0.000000000000000000e+00 0.000000000000000000e+00 0.000000000000000000e+00 0.000000000000000000e+00 0.000000000000000000e+00 0.000000000000000000e+00 0.000000000000000000e+00 0.000000000000000000e+00 0.000000000000000000e+00 0.000000000000000000e+00 0.000000000000000000e+00 0.000000000000000000e+00 0.000000000000000000e+00 0.000000000000000000e+00 0.000000000000000000e+00 0.000000000000000000e+00 0.000000000000000000e+00 0.000000000000000000e+00 0.000000000000000000e+00 0.000000000000000000e+00 0.000000000000000000e+00 0.000000000000000000e+00 0.000000000000000000e+00 0.000000000000000000e+00 0.000000000000000000e+00 0.000000000000000000e+00 0.000000000000000000e+00 0.000000000000000000e+00 0.000000000000000000e+00 0.000000000000000000e+00 0.000000000000000000e+00 0.000000000000000000e+00 0.000000000000000000e+00 0.000000000000000000e+00 0.000000000000000000e+00 0.000000000000000000e+00 0.000000000000000000e+00 0.000000000000000000e+00 0.000000000000000000e+00 0.000000000000000000e+00 0.000000000000000000e+00 0.000000000000000000e+00 0.000000000000000000e+00 0.000000000000000000e+00 0.000000000000000000e+00 0.000000000000000000e+00 0.000000000000000000e+00 0.000000000000000000e+00 0.000000000000000000e+00 0.000000000000000000e+00 0.000000000000000000e+00 0.000000000000000000e+00 0.000000000000000000e+00 0.000000000000000000e+00 0.000000000000000000e+00 0.000000000000000000e+00 0.000000000000000000e+00 0.000000000000000000e+00 0.000000000000000000e+00 0.000000000000000000e+00 0.000000000000000000e+00 0.000000000000000000e+00 0.000000000000000000e+00 0.000000000000000000e+00 0.000000000000000000e+00 0.000000000000000000e+00 0.000000000000000000e+00 0.000000000000000000e+00 0.000000000000000000e+00 0.000000000000000000e+00 0.000000000000000000e+00 0.000000000000000000e+00 0.000000000000000000e+00 0.000000000000000000e+00 0.000000000000000000e+00 0.000000000000000000e+00 0.000000000000000000e+00 0.000000000000000000e+00 0.000000000000000000e+00 0.000000000000000000e+00 0.000000000000000000e+00 0.000000000000000000e+00 0.000000000000000000e+00 0.000000000000000000e+00 0.000000000000000000e+00 0.000000000000000000e+00 0.000000000000000000e+00 0.000000000000000000e+00 0.000000000000000000e+00 0.000000000000000000e+00 0.000000000000000000e+00 0.000000000000000000e+00 0.000000000000000000e+00 0.000000000000000000e+00 0.000000000000000000e+00 0.000000000000000000e+00 0.000000000000000000e+00 0.000000000000000000e+00 0.000000000000000000e+00 0.000000000000000000e+00 0.000000000000000000e+00 0.000000000000000000e+00 0.000000000000000000e+00 0.000000000000000000e+00 0.000000000000000000e+00 0.000000000000000000e+00 0.000000000000000000e+00 0.000000000000000000e+00 0.000000000000000000e+00 0.000000000000000000e+00 0.000000000000000000e+00 0.000000000000000000e+00 0.000000000000000000e+00 0.000000000000000000e+00 0.000000000000000000e+00 0.000000000000000000e+00 0.000000000000000000e+00 0.000000000000000000e+00 0.000000000000000000e+00 0.000000000000000000e+00 0.000000000000000000e+00 0.000000000000000000e+00 0.000000000000000000e+00 0.000000000000000000e+00 0.000000000000000000e+00 0.000000000000000000e+00 0.000000000000000000e+00 0.000000000000000000e+00 0.000000000000000000e+00 0.000000000000000000e+00 0.000000000000000000e+00 0.000000000000000000e+00 0.000000000000000000e+00 0.000000000000000000e+00 0.000000000000000000e+00 0.000000000000000000e+00 0.000000000000000000e+00 0.000000000000000000e+00 0.000000000000000000e+00 0.000000000000000000e+00 0.000000000000000000e+00 0.000000000000000000e+00 0.000000000000000000e+00 0.000000000000000000e+00 0.000000000000000000e+00 0.000000000000000000e+00 0.000000000000000000e+00 0.000000000000000000e+00 0.000000000000000000e+00 0.000000000000000000e+00 0.000000000000000000e+00 0.000000000000000000e+00 0.000000000000000000e+00 0.000000000000000000e+00 0.000000000000000000e+00 0.000000000000000000e+00 0.000000000000000000e+00 0.000000000000000000e+00 0.000000000000000000e+00 0.000000000000000000e+00 0.000000000000000000e+00 0.000000000000000000e+00 0.000000000000000000e+00 0.000000000000000000e+00 0.000000000000000000e+00 0.000000000000000000e+00 0.000000000000000000e+00 0.000000000000000000e+00 0.000000000000000000e+00 0.000000000000000000e+00 0.000000000000000000e+00 0.000000000000000000e+00 0.000000000000000000e+00 0.000000000000000000e+00 0.000000000000000000e+00 0.000000000000000000e+00 0.000000000000000000e+00 0.000000000000000000e+00 0.000000000000000000e+00 0.000000000000000000e+00 0.000000000000000000e+00 0.000000000000000000e+00 0.000000000000000000e+00 0.000000000000000000e+00 0.000000000000000000e+00 0.000000000000000000e+00 0.000000000000000000e+00 0.000000000000000000e+00 0.000000000000000000e+00 0.000000000000000000e+00 0.000000000000000000e+00 0.000000000000000000e+00 0.000000000000000000e+00 0.000000000000000000e+00 0.000000000000000000e+00 0.000000000000000000e+00 0.000000000000000000e+00 0.000000000000000000e+00 0.000000000000000000e+00 0.000000000000000000e+00 0.000000000000000000e+00 0.000000000000000000e+00 0.000000000000000000e+00 0.000000000000000000e+00 0.000000000000000000e+00 0.000000000000000000e+00 0.000000000000000000e+00 0.000000000000000000e+00 0.000000000000000000e+00 0.000000000000000000e+00 0.000000000000000000e+00 0.000000000000000000e+00 0.000000000000000000e+00 0.000000000000000000e+00 0.000000000000000000e+00 0.000000000000000000e+00 0.000000000000000000e+00 0.000000000000000000e+00 0.000000000000000000e+00 0.000000000000000000e+00 0.000000000000000000e+00 0.000000000000000000e+00 0.000000000000000000e+00 0.000000000000000000e+00 0.000000000000000000e+00 0.000000000000000000e+00 0.000000000000000000e+00 0.000000000000000000e+00 0.000000000000000000e+00 0.000000000000000000e+00 0.000000000000000000e+00 0.000000000000000000e+00 0.000000000000000000e+00 0.000000000000000000e+00 0.000000000000000000e+00 0.000000000000000000e+00 0.000000000000000000e+00 0.000000000000000000e+00 0.000000000000000000e+00 0.000000000000000000e+00 0.000000000000000000e+00 0.000000000000000000e+00 0.000000000000000000e+00 0.000000000000000000e+00 0.000000000000000000e+00 0.000000000000000000e+00 0.000000000000000000e+00 0.000000000000000000e+00 0.000000000000000000e+00 0.000000000000000000e+00 0.000000000000000000e+00 0.000000000000000000e+00 0.000000000000000000e+00 0.000000000000000000e+00 0.000000000000000000e+00 0.000000000000000000e+00 0.000000000000000000e+00 0.000000000000000000e+00 0.000000000000000000e+00 0.000000000000000000e+00 0.000000000000000000e+00 0.000000000000000000e+00 0.000000000000000000e+00 0.000000000000000000e+00 0.000000000000000000e+00 0.000000000000000000e+00 0.000000000000000000e+00 0.000000000000000000e+00 0.000000000000000000e+00 0.000000000000000000e+00 0.000000000000000000e+00 0.000000000000000000e+00 0.000000000000000000e+00 0.000000000000000000e+00 0.000000000000000000e+00 0.000000000000000000e+00 0.000000000000000000e+00 0.000000000000000000e+00 0.000000000000000000e+00 0.000000000000000000e+00 0.000000000000000000e+00 0.000000000000000000e+00 0.000000000000000000e+00 0.000000000000000000e+00 0.000000000000000000e+00 0.000000000000000000e+00 0.000000000000000000e+00 0.000000000000000000e+00 0.000000000000000000e+00 0.000000000000000000e+00 0.000000000000000000e+00 0.000000000000000000e+00 0.000000000000000000e+00 0.000000000000000000e+00 0.000000000000000000e+00 0.000000000000000000e+00 0.000000000000000000e+00 0.000000000000000000e+00 0.000000000000000000e+00 0.000000000000000000e+00 0.000000000000000000e+00 0.000000000000000000e+00 0.000000000000000000e+00 0.000000000000000000e+00 0.000000000000000000e+00 0.000000000000000000e+00 0.000000000000000000e+00 0.000000000000000000e+00 0.000000000000000000e+00 0.000000000000000000e+00 0.000000000000000000e+00 0.000000000000000000e+00 0.000000000000000000e+00 0.000000000000000000e+00 0.000000000000000000e+00 0.000000000000000000e+00 0.000000000000000000e+00 0.000000000000000000e+00 0.000000000000000000e+00 0.000000000000000000e+00 0.000000000000000000e+00 0.000000000000000000e+00 0.000000000000000000e+00 0.000000000000000000e+00 0.000000000000000000e+00 0.000000000000000000e+00 0.000000000000000000e+00 0.000000000000000000e+00 0.000000000000000000e+00 0.000000000000000000e+00 0.000000000000000000e+00 0.000000000000000000e+00 0.000000000000000000e+00 0.000000000000000000e+00 0.000000000000000000e+00 0.000000000000000000e+00 0.000000000000000000e+00 0.000000000000000000e+00 0.000000000000000000e+00 0.000000000000000000e+00 0.000000000000000000e+00 0.000000000000000000e+00 0.000000000000000000e+00 0.000000000000000000e+00 0.000000000000000000e+00 0.000000000000000000e+00 0.000000000000000000e+00 0.000000000000000000e+00 0.000000000000000000e+00 0.000000000000000000e+00 0.000000000000000000e+00 0.000000000000000000e+00 0.000000000000000000e+00 0.000000000000000000e+00 0.000000000000000000e+00 0.000000000000000000e+00 0.000000000000000000e+00 0.000000000000000000e+00 0.000000000000000000e+00 0.000000000000000000e+00 0.000000000000000000e+00 0.000000000000000000e+00 0.000000000000000000e+00 0.000000000000000000e+00 0.000000000000000000e+00 0.000000000000000000e+00 0.000000000000000000e+00 0.000000000000000000e+00 0.000000000000000000e+00 0.000000000000000000e+00 0.000000000000000000e+00 0.000000000000000000e+00 0.000000000000000000e+00 0.000000000000000000e+00 0.000000000000000000e+00 0.000000000000000000e+00 0.000000000000000000e+00 0.000000000000000000e+00 0.000000000000000000e+00 0.000000000000000000e+00 0.000000000000000000e+00 0.000000000000000000e+00 0.000000000000000000e+00 0.000000000000000000e+00 0.000000000000000000e+00 0.000000000000000000e+00 0.000000000000000000e+00 0.000000000000000000e+00 0.000000000000000000e+00 0.000000000000000000e+00 0.000000000000000000e+00 0.000000000000000000e+00 0.000000000000000000e+00 0.000000000000000000e+00 0.000000000000000000e+00 0.000000000000000000e+00 0.000000000000000000e+00 0.000000000000000000e+00 0.000000000000000000e+00 0.000000000000000000e+00 0.000000000000000000e+00 0.000000000000000000e+00 0.000000000000000000e+00 0.000000000000000000e+00 0.000000000000000000e+00 0.000000000000000000e+00 0.000000000000000000e+00 0.000000000000000000e+00 0.000000000000000000e+00 0.000000000000000000e+00 0.000000000000000000e+00 0.000000000000000000e+00 0.000000000000000000e+00 0.000000000000000000e+00 0.000000000000000000e+00 0.000000000000000000e+00 0.000000000000000000e+00 0.000000000000000000e+00 0.000000000000000000e+00 0.000000000000000000e+00 0.000000000000000000e+00 0.000000000000000000e+00 0.000000000000000000e+00 0.000000000000000000e+00 0.000000000000000000e+00 0.000000000000000000e+00 0.000000000000000000e+00 0.000000000000000000e+00 0.000000000000000000e+00 0.000000000000000000e+00 0.000000000000000000e+00 0.000000000000000000e+00 0.000000000000000000e+00 0.000000000000000000e+00 0.000000000000000000e+00 0.000000000000000000e+00 0.000000000000000000e+00 0.000000000000000000e+00 0.000000000000000000e+00 0.000000000000000000e+00 0.000000000000000000e+00 0.000000000000000000e+00 0.000000000000000000e+00 0.000000000000000000e+00 0.000000000000000000e+00 0.000000000000000000e+00 0.000000000000000000e+00 0.000000000000000000e+00 0.000000000000000000e+00 0.000000000000000000e+00 0.000000000000000000e+00 0.000000000000000000e+00 0.000000000000000000e+00 0.000000000000000000e+00 0.000000000000000000e+00 0.000000000000000000e+00 0.000000000000000000e+00 0.000000000000000000e+00 0.000000000000000000e+00 0.000000000000000000e+00 0.000000000000000000e+00 0.000000000000000000e+00 0.000000000000000000e+00 0.000000000000000000e+00 0.000000000000000000e+00 0.000000000000000000e+00 0.000000000000000000e+00 0.000000000000000000e+00 0.000000000000000000e+00 0.000000000000000000e+00 0.000000000000000000e+00 0.000000000000000000e+00 0.000000000000000000e+00 0.000000000000000000e+00 0.000000000000000000e+00 0.000000000000000000e+00 0.000000000000000000e+00 0.000000000000000000e+00 0.000000000000000000e+00 0.000000000000000000e+00 0.000000000000000000e+00 0.000000000000000000e+00 0.000000000000000000e+00 0.000000000000000000e+00 0.000000000000000000e+00 0.000000000000000000e+00 0.000000000000000000e+00 0.000000000000000000e+00 0.000000000000000000e+00 0.000000000000000000e+00 0.000000000000000000e+00 0.000000000000000000e+00 0.000000000000000000e+00 0.000000000000000000e+00 0.000000000000000000e+00 0.000000000000000000e+00 0.000000000000000000e+00 0.000000000000000000e+00 0.000000000000000000e+00 0.000000000000000000e+00 0.000000000000000000e+00 0.000000000000000000e+00 0.000000000000000000e+00 0.000000000000000000e+00 0.000000000000000000e+00 0.000000000000000000e+00 0.000000000000000000e+00 0.000000000000000000e+00 0.000000000000000000e+00 0.000000000000000000e+00 0.000000000000000000e+00 0.000000000000000000e+00 0.000000000000000000e+00 0.000000000000000000e+00 0.000000000000000000e+00 0.000000000000000000e+00 0.000000000000000000e+00 0.000000000000000000e+00 0.000000000000000000e+00 0.000000000000000000e+00 0.000000000000000000e+00 0.000000000000000000e+00 0.000000000000000000e+00 0.000000000000000000e+00 0.000000000000000000e+00 0.000000000000000000e+00 0.000000000000000000e+00 0.000000000000000000e+00 0.000000000000000000e+00 0.000000000000000000e+00 0.000000000000000000e+00 0.000000000000000000e+00 0.000000000000000000e+00 0.000000000000000000e+00 0.000000000000000000e+00 0.000000000000000000e+00 0.000000000000000000e+00 0.000000000000000000e+00 0.000000000000000000e+00 0.000000000000000000e+00 0.000000000000000000e+00 0.000000000000000000e+00 0.000000000000000000e+00 0.000000000000000000e+00 0.000000000000000000e+00 0.000000000000000000e+00 0.000000000000000000e+00 0.000000000000000000e+00 0.000000000000000000e+00 0.000000000000000000e+00 0.000000000000000000e+00 0.000000000000000000e+00 0.000000000000000000e+00 0.000000000000000000e+00 0.000000000000000000e+00 0.000000000000000000e+00 0.000000000000000000e+00 0.000000000000000000e+00 0.000000000000000000e+00 0.000000000000000000e+00 0.000000000000000000e+00 0.000000000000000000e+00 0.000000000000000000e+00 0.000000000000000000e+00 0.000000000000000000e+00 0.000000000000000000e+00 0.000000000000000000e+00 0.000000000000000000e+00 0.000000000000000000e+00 0.000000000000000000e+00 0.000000000000000000e+00 0.000000000000000000e+00 0.000000000000000000e+00 0.000000000000000000e+00 0.000000000000000000e+00 0.000000000000000000e+00 0.000000000000000000e+00 0.000000000000000000e+00 0.000000000000000000e+00 0.000000000000000000e+00 0.000000000000000000e+00 0.000000000000000000e+00 0.000000000000000000e+00 0.000000000000000000e+00 0.000000000000000000e+00 0.000000000000000000e+00 0.000000000000000000e+00 0.000000000000000000e+00 0.000000000000000000e+00 0.000000000000000000e+00 0.000000000000000000e+00 0.000000000000000000e+00 0.000000000000000000e+00 0.000000000000000000e+00 0.000000000000000000e+00 0.000000000000000000e+00 0.000000000000000000e+00 0.000000000000000000e+00 0.000000000000000000e+00 0.000000000000000000e+00 0.000000000000000000e+00 0.000000000000000000e+00 0.000000000000000000e+00 0.000000000000000000e+00 0.000000000000000000e+00 0.000000000000000000e+00 0.000000000000000000e+00 0.000000000000000000e+00 0.000000000000000000e+00 0.000000000000000000e+00 0.000000000000000000e+00 0.000000000000000000e+00 0.000000000000000000e+00 0.000000000000000000e+00 0.000000000000000000e+00 0.000000000000000000e+00 0.000000000000000000e+00 0.000000000000000000e+00 0.000000000000000000e+00 0.000000000000000000e+00 0.000000000000000000e+00 0.000000000000000000e+00 0.000000000000000000e+00 0.000000000000000000e+00 0.000000000000000000e+00 0.000000000000000000e+00 0.000000000000000000e+00 0.000000000000000000e+00 0.000000000000000000e+00 0.000000000000000000e+00 0.000000000000000000e+00 0.000000000000000000e+00 0.000000000000000000e+00 0.000000000000000000e+00 0.000000000000000000e+00 0.000000000000000000e+00 0.000000000000000000e+00 0.000000000000000000e+00 0.000000000000000000e+00 0.000000000000000000e+00 0.000000000000000000e+00 0.000000000000000000e+00 0.000000000000000000e+00 0.000000000000000000e+00 0.000000000000000000e+00 0.000000000000000000e+00 0.000000000000000000e+00 0.000000000000000000e+00 0.000000000000000000e+00 0.000000000000000000e+00 0.000000000000000000e+00 0.000000000000000000e+00 0.000000000000000000e+00 0.000000000000000000e+00 0.000000000000000000e+00 0.000000000000000000e+00 0.000000000000000000e+00 0.000000000000000000e+00 0.000000000000000000e+00 0.000000000000000000e+00 0.000000000000000000e+00 0.000000000000000000e+00 0.000000000000000000e+00 0.000000000000000000e+00 0.000000000000000000e+00 0.000000000000000000e+00 0.000000000000000000e+00 0.000000000000000000e+00 0.000000000000000000e+00 0.000000000000000000e+00 0.000000000000000000e+00 0.000000000000000000e+00 0.000000000000000000e+00 0.000000000000000000e+00 0.000000000000000000e+00 0.000000000000000000e+00 0.000000000000000000e+00 0.000000000000000000e+00 0.000000000000000000e+00 0.000000000000000000e+00 0.000000000000000000e+00 0.000000000000000000e+00 0.000000000000000000e+00 0.000000000000000000e+00 0.000000000000000000e+00 0.000000000000000000e+00 0.000000000000000000e+00 0.000000000000000000e+00 0.000000000000000000e+00 0.000000000000000000e+00 0.000000000000000000e+00 0.000000000000000000e+00 0.000000000000000000e+00 0.000000000000000000e+00 0.000000000000000000e+00 0.000000000000000000e+00 0.000000000000000000e+00 0.000000000000000000e+00 0.000000000000000000e+00 0.000000000000000000e+00 0.000000000000000000e+00 0.000000000000000000e+00 0.000000000000000000e+00 0.000000000000000000e+00 0.000000000000000000e+00 0.000000000000000000e+00 0.000000000000000000e+00 0.000000000000000000e+00 0.000000000000000000e+00 0.000000000000000000e+00 0.000000000000000000e+00 0.000000000000000000e+00 0.000000000000000000e+00 0.000000000000000000e+00 0.000000000000000000e+00 0.000000000000000000e+00 0.000000000000000000e+00 0.000000000000000000e+00 0.000000000000000000e+00 0.000000000000000000e+00 0.000000000000000000e+00 0.000000000000000000e+00 0.000000000000000000e+00 0.000000000000000000e+00 0.000000000000000000e+00 0.000000000000000000e+00 0.000000000000000000e+00 0.000000000000000000e+00 0.000000000000000000e+00 0.000000000000000000e+00 0.000000000000000000e+00 0.000000000000000000e+00 0.000000000000000000e+00 0.000000000000000000e+00 0.000000000000000000e+00 0.000000000000000000e+00 0.000000000000000000e+00 0.000000000000000000e+00 0.000000000000000000e+00 0.000000000000000000e+00 0.000000000000000000e+00 0.000000000000000000e+00 0.000000000000000000e+00 0.000000000000000000e+00 0.000000000000000000e+00 0.000000000000000000e+00 0.000000000000000000e+00 0.000000000000000000e+00 0.000000000000000000e+00 0.000000000000000000e+00 0.000000000000000000e+00 0.000000000000000000e+00 0.000000000000000000e+00 0.000000000000000000e+00 0.000000000000000000e+00 0.000000000000000000e+00 0.000000000000000000e+00 0.000000000000000000e+00 0.000000000000000000e+00 0.000000000000000000e+00 0.000000000000000000e+00 0.000000000000000000e+00 0.000000000000000000e+00 0.000000000000000000e+00 0.000000000000000000e+00 0.000000000000000000e+00 0.000000000000000000e+00 0.000000000000000000e+00 0.000000000000000000e+00 0.000000000000000000e+00 0.000000000000000000e+00 0.000000000000000000e+00 0.000000000000000000e+00 0.000000000000000000e+00 0.000000000000000000e+00 0.000000000000000000e+00 0.000000000000000000e+00 0.000000000000000000e+00 0.000000000000000000e+00 0.000000000000000000e+00 0.000000000000000000e+00 0.000000000000000000e+00 0.000000000000000000e+00 0.000000000000000000e+00 0.000000000000000000e+00 0.000000000000000000e+00 0.000000000000000000e+00 0.000000000000000000e+00 0.000000000000000000e+00 0.000000000000000000e+00 0.000000000000000000e+00 0.000000000000000000e+00 0.000000000000000000e+00 0.000000000000000000e+00 0.000000000000000000e+00 0.000000000000000000e+00 0.000000000000000000e+00 0.000000000000000000e+00 0.000000000000000000e+00 0.000000000000000000e+00 0.000000000000000000e+00 0.000000000000000000e+00 0.000000000000000000e+00 0.000000000000000000e+00 0.000000000000000000e+00 0.000000000000000000e+00 0.000000000000000000e+00 0.000000000000000000e+00 0.000000000000000000e+00 0.000000000000000000e+00 0.000000000000000000e+00 0.000000000000000000e+00 0.000000000000000000e+00 0.000000000000000000e+00 0.000000000000000000e+00 0.000000000000000000e+00 0.000000000000000000e+00 0.000000000000000000e+00 0.000000000000000000e+00 0.000000000000000000e+00 0.000000000000000000e+00 0.000000000000000000e+00 0.000000000000000000e+00 0.000000000000000000e+00 0.000000000000000000e+00 0.000000000000000000e+00 0.000000000000000000e+00 0.000000000000000000e+00 0.000000000000000000e+00 0.000000000000000000e+00 0.000000000000000000e+00 0.000000000000000000e+00 0.000000000000000000e+00 0.000000000000000000e+00 0.000000000000000000e+00 0.000000000000000000e+00 0.000000000000000000e+00 0.000000000000000000e+00 0.000000000000000000e+00 0.000000000000000000e+00 0.000000000000000000e+00 0.000000000000000000e+00 0.000000000000000000e+00 0.000000000000000000e+00 0.000000000000000000e+00 0.000000000000000000e+00 0.000000000000000000e+00 0.000000000000000000e+00 0.000000000000000000e+00 0.000000000000000000e+00 0.000000000000000000e+00 0.000000000000000000e+00 0.000000000000000000e+00 0.000000000000000000e+00 0.000000000000000000e+00 0.000000000000000000e+00 0.000000000000000000e+00 0.000000000000000000e+00 0.000000000000000000e+00 0.000000000000000000e+00 0.000000000000000000e+00 0.000000000000000000e+00 0.000000000000000000e+00 0.000000000000000000e+00 0.000000000000000000e+00 0.000000000000000000e+00 0.000000000000000000e+00 0.000000000000000000e+00 0.000000000000000000e+00 0.000000000000000000e+00 0.000000000000000000e+00 0.000000000000000000e+00 0.000000000000000000e+00 0.000000000000000000e+00 0.000000000000000000e+00 0.000000000000000000e+00 0.000000000000000000e+00 0.000000000000000000e+00 0.000000000000000000e+00 0.000000000000000000e+00 0.000000000000000000e+00 0.000000000000000000e+00 0.000000000000000000e+00 0.000000000000000000e+00 0.000000000000000000e+00 0.000000000000000000e+00 0.000000000000000000e+00 0.000000000000000000e+00 0.000000000000000000e+00 0.000000000000000000e+00 0.000000000000000000e+00 0.000000000000000000e+00 0.000000000000000000e+00 0.000000000000000000e+00 0.000000000000000000e+00 0.000000000000000000e+00 0.000000000000000000e+00 0.000000000000000000e+00 0.000000000000000000e+00 0.000000000000000000e+00 0.000000000000000000e+00 0.000000000000000000e+00 0.000000000000000000e+00 0.000000000000000000e+00 0.000000000000000000e+00 0.000000000000000000e+00 0.000000000000000000e+00 0.000000000000000000e+00 0.000000000000000000e+00 0.000000000000000000e+00 0.000000000000000000e+00 0.000000000000000000e+00 0.000000000000000000e+00 0.000000000000000000e+00 0.000000000000000000e+00 0.000000000000000000e+00 0.000000000000000000e+00 0.000000000000000000e+00 0.000000000000000000e+00 0.000000000000000000e+00 0.000000000000000000e+00 0.000000000000000000e+00 0.000000000000000000e+00 0.000000000000000000e+00 0.000000000000000000e+00 0.000000000000000000e+00 0.000000000000000000e+00 0.000000000000000000e+00 0.000000000000000000e+00 0.000000000000000000e+00 0.000000000000000000e+00 0.000000000000000000e+00 0.000000000000000000e+00 0.000000000000000000e+00 0.000000000000000000e+00 0.000000000000000000e+00 0.000000000000000000e+00 0.000000000000000000e+00 0.000000000000000000e+00 0.000000000000000000e+00 0.000000000000000000e+00 0.000000000000000000e+00 0.000000000000000000e+00 0.000000000000000000e+00 0.000000000000000000e+00 0.000000000000000000e+00 0.000000000000000000e+00 0.000000000000000000e+00 0.000000000000000000e+00 0.000000000000000000e+00 0.000000000000000000e+00 0.000000000000000000e+00 0.000000000000000000e+00 0.000000000000000000e+00 0.000000000000000000e+00 0.000000000000000000e+00 0.000000000000000000e+00 0.000000000000000000e+00 0.000000000000000000e+00 0.000000000000000000e+00 0.000000000000000000e+00 0.000000000000000000e+00 0.000000000000000000e+00 0.000000000000000000e+00 0.000000000000000000e+00 0.000000000000000000e+00 0.000000000000000000e+00 0.000000000000000000e+00 0.000000000000000000e+00 0.000000000000000000e+00 0.000000000000000000e+00 0.000000000000000000e+00 0.000000000000000000e+00 0.000000000000000000e+00 0.000000000000000000e+00 0.000000000000000000e+00 0.000000000000000000e+00 0.000000000000000000e+00 0.000000000000000000e+00 0.000000000000000000e+00 0.000000000000000000e+00 0.000000000000000000e+00 0.000000000000000000e+00 0.000000000000000000e+00 0.000000000000000000e+00 0.000000000000000000e+00 0.000000000000000000e+00 0.000000000000000000e+00 0.000000000000000000e+00 0.000000000000000000e+00 0.000000000000000000e+00 0.000000000000000000e+00 0.000000000000000000e+00 0.000000000000000000e+00 0.000000000000000000e+00 0.000000000000000000e+00 0.000000000000000000e+00 0.000000000000000000e+00 0.000000000000000000e+00 0.000000000000000000e+00 0.000000000000000000e+00 0.000000000000000000e+00 0.000000000000000000e+00 0.000000000000000000e+00 0.000000000000000000e+00 0.000000000000000000e+00 0.000000000000000000e+00 0.000000000000000000e+00 0.000000000000000000e+00 0.000000000000000000e+00 0.000000000000000000e+00 0.000000000000000000e+00 0.000000000000000000e+00 0.000000000000000000e+00 0.000000000000000000e+00 0.000000000000000000e+00 0.000000000000000000e+00 0.000000000000000000e+00 0.000000000000000000e+00 0.000000000000000000e+00 0.000000000000000000e+00 0.000000000000000000e+00 0.000000000000000000e+00 0.000000000000000000e+00 0.000000000000000000e+00 0.000000000000000000e+00 0.000000000000000000e+00 0.000000000000000000e+00 0.000000000000000000e+00 0.000000000000000000e+00 0.000000000000000000e+00 0.000000000000000000e+00 0.000000000000000000e+00 0.000000000000000000e+00 0.000000000000000000e+00 0.000000000000000000e+00 0.000000000000000000e+00 0.000000000000000000e+00 0.000000000000000000e+00 0.000000000000000000e+00 0.000000000000000000e+00 0.000000000000000000e+00 0.000000000000000000e+00 0.000000000000000000e+00 0.000000000000000000e+00 0.000000000000000000e+00 0.000000000000000000e+00 0.000000000000000000e+00 0.000000000000000000e+00 0.000000000000000000e+00 0.000000000000000000e+00 0.000000000000000000e+00 0.000000000000000000e+00 0.000000000000000000e+00 0.000000000000000000e+00 0.000000000000000000e+00 0.000000000000000000e+00 0.000000000000000000e+00 0.000000000000000000e+00 0.000000000000000000e+00 0.000000000000000000e+00 0.000000000000000000e+00 0.000000000000000000e+00 0.000000000000000000e+00 0.000000000000000000e+00 0.000000000000000000e+00 0.000000000000000000e+00 0.000000000000000000e+00 0.000000000000000000e+00 0.000000000000000000e+00 0.000000000000000000e+00 0.000000000000000000e+00 0.000000000000000000e+00 0.000000000000000000e+00 0.000000000000000000e+00 0.000000000000000000e+00 0.000000000000000000e+00 0.000000000000000000e+00 0.000000000000000000e+00 0.000000000000000000e+00 0.000000000000000000e+00 0.000000000000000000e+00 0.000000000000000000e+00 0.000000000000000000e+00 0.000000000000000000e+00 0.000000000000000000e+00 0.000000000000000000e+00 0.000000000000000000e+00 0.000000000000000000e+00 0.000000000000000000e+00 0.000000000000000000e+00 0.000000000000000000e+00 0.000000000000000000e+00 0.000000000000000000e+00 0.000000000000000000e+00 0.000000000000000000e+00 0.000000000000000000e+00 0.000000000000000000e+00 0.000000000000000000e+00 0.000000000000000000e+00 0.000000000000000000e+00 0.000000000000000000e+00 0.000000000000000000e+00 0.000000000000000000e+00 0.000000000000000000e+00 0.000000000000000000e+00 0.000000000000000000e+00 0.000000000000000000e+00 0.000000000000000000e+00 0.000000000000000000e+00 0.000000000000000000e+00 0.000000000000000000e+00 0.000000000000000000e+00 0.000000000000000000e+00 0.000000000000000000e+00 0.000000000000000000e+00 0.000000000000000000e+00 0.000000000000000000e+00 0.000000000000000000e+00 0.000000000000000000e+00 0.000000000000000000e+00 0.000000000000000000e+00 0.000000000000000000e+00 0.000000000000000000e+00 0.000000000000000000e+00 0.000000000000000000e+00 0.000000000000000000e+00 0.000000000000000000e+00 0.000000000000000000e+00 0.000000000000000000e+00 0.000000000000000000e+00 0.000000000000000000e+00 0.000000000000000000e+00 0.000000000000000000e+00 0.000000000000000000e+00 0.000000000000000000e+00 0.000000000000000000e+00 0.000000000000000000e+00 0.000000000000000000e+00 0.000000000000000000e+00 0.000000000000000000e+00 0.000000000000000000e+00 0.000000000000000000e+00 0.000000000000000000e+00 0.000000000000000000e+00 0.000000000000000000e+00 0.000000000000000000e+00 0.000000000000000000e+00 0.000000000000000000e+00 0.000000000000000000e+00 0.000000000000000000e+00 0.000000000000000000e+00 0.000000000000000000e+00 0.000000000000000000e+00 0.000000000000000000e+00 0.000000000000000000e+00 0.000000000000000000e+00 0.000000000000000000e+00 0.000000000000000000e+00 0.000000000000000000e+00 0.000000000000000000e+00 0.000000000000000000e+00 0.000000000000000000e+00 0.000000000000000000e+00 0.000000000000000000e+00 0.000000000000000000e+00 0.000000000000000000e+00 0.000000000000000000e+00 0.000000000000000000e+00 0.000000000000000000e+00 0.000000000000000000e+00 0.000000000000000000e+00 0.000000000000000000e+00 0.000000000000000000e+00 0.000000000000000000e+00 0.000000000000000000e+00 0.000000000000000000e+00 0.000000000000000000e+00 0.000000000000000000e+00 0.000000000000000000e+00 0.000000000000000000e+00 0.000000000000000000e+00 0.000000000000000000e+00 0.000000000000000000e+00 0.000000000000000000e+00 0.000000000000000000e+00 0.000000000000000000e+00 0.000000000000000000e+00 0.000000000000000000e+00 0.000000000000000000e+00 0.000000000000000000e+00 0.000000000000000000e+00 0.000000000000000000e+00 0.000000000000000000e+00 0.000000000000000000e+00 0.000000000000000000e+00 0.000000000000000000e+00 0.000000000000000000e+00 0.000000000000000000e+00 0.000000000000000000e+00 0.000000000000000000e+00 0.000000000000000000e+00 0.000000000000000000e+00 0.000000000000000000e+00 0.000000000000000000e+00 0.000000000000000000e+00 0.000000000000000000e+00 0.000000000000000000e+00 0.000000000000000000e+00 0.000000000000000000e+00 0.000000000000000000e+00 0.000000000000000000e+00 0.000000000000000000e+00 0.000000000000000000e+00 0.000000000000000000e+00 0.000000000000000000e+00 0.000000000000000000e+00 0.000000000000000000e+00 0.000000000000000000e+00 0.000000000000000000e+00 0.000000000000000000e+00 0.000000000000000000e+00 0.000000000000000000e+00 0.000000000000000000e+00 0.000000000000000000e+00 0.000000000000000000e+00 0.000000000000000000e+00 0.000000000000000000e+00 0.000000000000000000e+00 0.000000000000000000e+00 0.000000000000000000e+00 0.000000000000000000e+00 0.000000000000000000e+00 0.000000000000000000e+00 0.000000000000000000e+00 0.000000000000000000e+00 0.000000000000000000e+00 0.000000000000000000e+00 0.000000000000000000e+00 0.000000000000000000e+00 0.000000000000000000e+00 0.000000000000000000e+00 0.000000000000000000e+00 0.000000000000000000e+00 0.000000000000000000e+00 0.000000000000000000e+00 0.000000000000000000e+00 0.000000000000000000e+00 0.000000000000000000e+00 0.000000000000000000e+00 0.000000000000000000e+00 0.000000000000000000e+00 0.000000000000000000e+00 0.000000000000000000e+00 0.000000000000000000e+00 0.000000000000000000e+00 0.000000000000000000e+00 0.000000000000000000e+00 0.000000000000000000e+00 0.000000000000000000e+00 0.000000000000000000e+00 0.000000000000000000e+00 0.000000000000000000e+00 0.000000000000000000e+00 0.000000000000000000e+00 0.000000000000000000e+00 0.000000000000000000e+00 0.000000000000000000e+00 0.000000000000000000e+00 0.000000000000000000e+00 0.000000000000000000e+00 0.000000000000000000e+00 0.000000000000000000e+00 0.000000000000000000e+00 0.000000000000000000e+00 0.000000000000000000e+00 0.000000000000000000e+00 0.000000000000000000e+00 0.000000000000000000e+00 0.000000000000000000e+00 0.000000000000000000e+00 0.000000000000000000e+00 0.000000000000000000e+00 0.000000000000000000e+00 0.000000000000000000e+00 0.000000000000000000e+00 0.000000000000000000e+00 0.000000000000000000e+00 0.000000000000000000e+00 0.000000000000000000e+00 0.000000000000000000e+00 0.000000000000000000e+00 0.000000000000000000e+00 0.000000000000000000e+00 0.000000000000000000e+00 0.000000000000000000e+00 0.000000000000000000e+00 0.000000000000000000e+00 0.000000000000000000e+00 0.000000000000000000e+00 0.000000000000000000e+00 0.000000000000000000e+00 0.000000000000000000e+00 0.000000000000000000e+00 0.000000000000000000e+00 0.000000000000000000e+00 0.000000000000000000e+00 0.000000000000000000e+00 0.000000000000000000e+00 0.000000000000000000e+00 0.000000000000000000e+00 0.000000000000000000e+00 0.000000000000000000e+00 0.000000000000000000e+00 0.000000000000000000e+00 0.000000000000000000e+00 0.000000000000000000e+00 0.000000000000000000e+00 0.000000000000000000e+00 0.000000000000000000e+00 0.000000000000000000e+00 0.000000000000000000e+00 0.000000000000000000e+00 0.000000000000000000e+00 0.000000000000000000e+00 0.000000000000000000e+00 0.000000000000000000e+00 0.000000000000000000e+00 0.000000000000000000e+00 0.000000000000000000e+00 0.000000000000000000e+00 0.000000000000000000e+00 0.000000000000000000e+00 0.000000000000000000e+00 0.000000000000000000e+00 0.000000000000000000e+00 0.000000000000000000e+00 0.000000000000000000e+00 0.000000000000000000e+00 0.000000000000000000e+00 0.000000000000000000e+00 0.000000000000000000e+00 0.000000000000000000e+00 0.000000000000000000e+00 0.000000000000000000e+00 0.000000000000000000e+00 0.000000000000000000e+00 0.000000000000000000e+00 0.000000000000000000e+00 0.000000000000000000e+00 0.000000000000000000e+00 0.000000000000000000e+00 0.000000000000000000e+00 0.000000000000000000e+00 0.000000000000000000e+00 0.000000000000000000e+00 0.000000000000000000e+00 0.000000000000000000e+00 0.000000000000000000e+00 0.000000000000000000e+00 0.000000000000000000e+00 0.000000000000000000e+00 0.000000000000000000e+00 0.000000000000000000e+00 0.000000000000000000e+00 0.000000000000000000e+00 0.000000000000000000e+00 0.000000000000000000e+00 0.000000000000000000e+00 0.000000000000000000e+00 0.000000000000000000e+00 0.000000000000000000e+00 0.000000000000000000e+00 0.000000000000000000e+00 0.000000000000000000e+00 0.000000000000000000e+00 0.000000000000000000e+00 0.000000000000000000e+00 0.000000000000000000e+00 0.000000000000000000e+00 0.000000000000000000e+00 0.000000000000000000e+00 0.000000000000000000e+00 0.000000000000000000e+00 0.000000000000000000e+00 0.000000000000000000e+00 0.000000000000000000e+00 0.000000000000000000e+00 0.000000000000000000e+00 0.000000000000000000e+00 0.000000000000000000e+00 0.000000000000000000e+00 0.000000000000000000e+00 0.000000000000000000e+00 0.000000000000000000e+00 0.000000000000000000e+00 0.000000000000000000e+00 0.000000000000000000e+00 0.000000000000000000e+00 0.000000000000000000e+00 0.000000000000000000e+00 0.000000000000000000e+00 0.000000000000000000e+00 0.000000000000000000e+00 0.000000000000000000e+00 0.000000000000000000e+00 0.000000000000000000e+00 0.000000000000000000e+00 0.000000000000000000e+00 0.000000000000000000e+00 0.000000000000000000e+00 0.000000000000000000e+00 0.000000000000000000e+00 0.000000000000000000e+00 0.000000000000000000e+00 0.000000000000000000e+00 0.000000000000000000e+00 0.000000000000000000e+00 0.000000000000000000e+00 0.000000000000000000e+00 0.000000000000000000e+00 0.000000000000000000e+00 0.000000000000000000e+00 0.000000000000000000e+00 0.000000000000000000e+00 0.000000000000000000e+00 0.000000000000000000e+00 0.000000000000000000e+00 0.000000000000000000e+00 0.000000000000000000e+00 0.000000000000000000e+00 0.000000000000000000e+00 0.000000000000000000e+00 0.000000000000000000e+00 0.000000000000000000e+00 0.000000000000000000e+00 0.000000000000000000e+00 0.000000000000000000e+00 0.000000000000000000e+00 0.000000000000000000e+00 0.000000000000000000e+00 0.000000000000000000e+00 0.000000000000000000e+00 0.000000000000000000e+00 0.000000000000000000e+00 0.000000000000000000e+00 0.000000000000000000e+00 0.000000000000000000e+00 0.000000000000000000e+00 0.000000000000000000e+00 0.000000000000000000e+00 0.000000000000000000e+00 0.000000000000000000e+00 0.000000000000000000e+00 0.000000000000000000e+00 0.000000000000000000e+00 0.000000000000000000e+00 0.000000000000000000e+00 0.000000000000000000e+00 0.000000000000000000e+00 0.000000000000000000e+00 0.000000000000000000e+00 0.000000000000000000e+00 0.000000000000000000e+00 0.000000000000000000e+00 0.000000000000000000e+00 0.000000000000000000e+00 0.000000000000000000e+00 0.000000000000000000e+00 0.000000000000000000e+00 0.000000000000000000e+00 0.000000000000000000e+00 0.000000000000000000e+00 0.000000000000000000e+00 0.000000000000000000e+00 0.000000000000000000e+00 0.000000000000000000e+00 0.000000000000000000e+00 0.000000000000000000e+00 0.000000000000000000e+00 0.000000000000000000e+00 0.000000000000000000e+00 0.000000000000000000e+00 0.000000000000000000e+00 0.000000000000000000e+00 0.000000000000000000e+00 0.000000000000000000e+00 0.000000000000000000e+00 0.000000000000000000e+00 0.000000000000000000e+00 0.000000000000000000e+00 0.000000000000000000e+00 0.000000000000000000e+00 0.000000000000000000e+00 0.000000000000000000e+00 0.000000000000000000e+00 0.000000000000000000e+00 0.000000000000000000e+00 0.000000000000000000e+00 0.000000000000000000e+00 0.000000000000000000e+00 0.000000000000000000e+00 0.000000000000000000e+00 0.000000000000000000e+00 0.000000000000000000e+00 0.000000000000000000e+00 0.000000000000000000e+00 0.000000000000000000e+00 0.000000000000000000e+00 0.000000000000000000e+00 0.000000000000000000e+00 0.000000000000000000e+00 0.000000000000000000e+00 0.000000000000000000e+00 0.000000000000000000e+00 0.000000000000000000e+00 0.000000000000000000e+00 0.000000000000000000e+00 0.000000000000000000e+00 0.000000000000000000e+00 0.000000000000000000e+00 0.000000000000000000e+00 0.000000000000000000e+00 0.000000000000000000e+00 0.000000000000000000e+00 0.000000000000000000e+00 0.000000000000000000e+00 0.000000000000000000e+00 0.000000000000000000e+00 0.000000000000000000e+00 0.000000000000000000e+00 0.000000000000000000e+00 0.000000000000000000e+00 0.000000000000000000e+00 0.000000000000000000e+00 0.000000000000000000e+00 0.000000000000000000e+00 0.000000000000000000e+00 0.000000000000000000e+00 0.000000000000000000e+00 0.000000000000000000e+00 0.000000000000000000e+00 0.000000000000000000e+00 0.000000000000000000e+00 0.000000000000000000e+00 0.000000000000000000e+00 0.000000000000000000e+00 0.000000000000000000e+00 0.000000000000000000e+00 0.000000000000000000e+00 0.000000000000000000e+00 0.000000000000000000e+00 0.000000000000000000e+00 0.000000000000000000e+00 0.000000000000000000e+00 0.000000000000000000e+00 0.000000000000000000e+00 0.000000000000000000e+00 0.000000000000000000e+00 0.000000000000000000e+00 0.000000000000000000e+00 0.000000000000000000e+00 0.000000000000000000e+00 0.000000000000000000e+00 0.000000000000000000e+00 0.000000000000000000e+00 0.000000000000000000e+00 0.000000000000000000e+00 0.000000000000000000e+00 0.000000000000000000e+00 0.000000000000000000e+00 0.000000000000000000e+00 0.000000000000000000e+00 0.000000000000000000e+00 0.000000000000000000e+00 0.000000000000000000e+00 0.000000000000000000e+00 0.000000000000000000e+00 0.000000000000000000e+00 0.000000000000000000e+00 0.000000000000000000e+00 0.000000000000000000e+00 0.000000000000000000e+00 0.000000000000000000e+00 0.000000000000000000e+00 0.000000000000000000e+00 0.000000000000000000e+00 0.000000000000000000e+00 0.000000000000000000e+00 0.000000000000000000e+00 0.000000000000000000e+00 0.000000000000000000e+00 0.000000000000000000e+00 0.000000000000000000e+00 0.000000000000000000e+00 0.000000000000000000e+00 0.000000000000000000e+00 0.000000000000000000e+00 0.000000000000000000e+00 0.000000000000000000e+00 0.000000000000000000e+00 0.000000000000000000e+00 0.000000000000000000e+00 0.000000000000000000e+00 0.000000000000000000e+00 0.000000000000000000e+00 0.000000000000000000e+00 0.000000000000000000e+00 0.000000000000000000e+00 0.000000000000000000e+00 0.000000000000000000e+00 0.000000000000000000e+00 0.000000000000000000e+00 0.000000000000000000e+00 0.000000000000000000e+00 0.000000000000000000e+00 0.000000000000000000e+00 0.000000000000000000e+00 0.000000000000000000e+00 0.000000000000000000e+00 0.000000000000000000e+00 0.000000000000000000e+00 0.000000000000000000e+00 0.000000000000000000e+00 0.000000000000000000e+00 0.000000000000000000e+00 0.000000000000000000e+00 0.000000000000000000e+00 0.000000000000000000e+00 0.000000000000000000e+00 0.000000000000000000e+00 0.000000000000000000e+00 0.000000000000000000e+00 0.000000000000000000e+00 0.000000000000000000e+00 0.000000000000000000e+00 0.000000000000000000e+00 0.000000000000000000e+00 0.000000000000000000e+00 0.000000000000000000e+00 0.000000000000000000e+00 0.000000000000000000e+00 0.000000000000000000e+00 0.000000000000000000e+00 0.000000000000000000e+00 0.000000000000000000e+00 0.000000000000000000e+00 0.000000000000000000e+00 0.000000000000000000e+00 0.000000000000000000e+00 0.000000000000000000e+00 0.000000000000000000e+00 0.000000000000000000e+00 0.000000000000000000e+00 0.000000000000000000e+00 0.000000000000000000e+00 0.000000000000000000e+00 0.000000000000000000e+00 0.000000000000000000e+00 0.000000000000000000e+00 0.000000000000000000e+00 0.000000000000000000e+00 0.000000000000000000e+00 0.000000000000000000e+00 0.000000000000000000e+00 0.000000000000000000e+00 0.000000000000000000e+00 0.000000000000000000e+00 0.000000000000000000e+00 0.000000000000000000e+00 0.000000000000000000e+00 0.000000000000000000e+00 0.000000000000000000e+00 0.000000000000000000e+00 0.000000000000000000e+00 0.000000000000000000e+00 0.000000000000000000e+00 0.000000000000000000e+00 0.000000000000000000e+00 0.000000000000000000e+00 0.000000000000000000e+00 0.000000000000000000e+00 0.000000000000000000e+00 0.000000000000000000e+00 0.000000000000000000e+00 0.000000000000000000e+00 0.000000000000000000e+00 0.000000000000000000e+00 0.000000000000000000e+00 0.000000000000000000e+00 0.000000000000000000e+00 0.000000000000000000e+00 0.000000000000000000e+00 0.000000000000000000e+00 0.000000000000000000e+00 0.000000000000000000e+00 0.000000000000000000e+00 0.000000000000000000e+00 0.000000000000000000e+00 0.000000000000000000e+00 0.000000000000000000e+00 0.000000000000000000e+00 0.000000000000000000e+00 0.000000000000000000e+00 0.000000000000000000e+00 0.000000000000000000e+00 0.000000000000000000e+00 0.000000000000000000e+00 0.000000000000000000e+00 0.000000000000000000e+00 0.000000000000000000e+00 0.000000000000000000e+00 0.000000000000000000e+00 0.000000000000000000e+00 0.000000000000000000e+00 0.000000000000000000e+00 0.000000000000000000e+00 0.000000000000000000e+00 0.000000000000000000e+00 0.000000000000000000e+00 0.000000000000000000e+00 0.000000000000000000e+00 0.000000000000000000e+00 0.000000000000000000e+00 0.000000000000000000e+00 0.000000000000000000e+00 0.000000000000000000e+00 0.000000000000000000e+00 0.000000000000000000e+00 0.000000000000000000e+00 0.000000000000000000e+00 0.000000000000000000e+00 0.000000000000000000e+00 0.000000000000000000e+00 0.000000000000000000e+00 0.000000000000000000e+00 0.000000000000000000e+00 0.000000000000000000e+00 0.000000000000000000e+00 0.000000000000000000e+00 0.000000000000000000e+00 0.000000000000000000e+00 0.000000000000000000e+00 0.000000000000000000e+00 0.000000000000000000e+00 0.000000000000000000e+00 0.000000000000000000e+00 0.000000000000000000e+00 0.000000000000000000e+00 0.000000000000000000e+00 0.000000000000000000e+00 0.000000000000000000e+00 0.000000000000000000e+00 0.000000000000000000e+00 0.000000000000000000e+00 0.000000000000000000e+00 0.000000000000000000e+00 0.000000000000000000e+00 0.000000000000000000e+00 0.000000000000000000e+00 0.000000000000000000e+00 0.000000000000000000e+00 0.000000000000000000e+00 0.000000000000000000e+00 0.000000000000000000e+00 0.000000000000000000e+00 0.000000000000000000e+00 0.000000000000000000e+00 0.000000000000000000e+00 0.000000000000000000e+00 0.000000000000000000e+00 0.000000000000000000e+00 0.000000000000000000e+00 0.000000000000000000e+00 0.000000000000000000e+00 0.000000000000000000e+00 0.000000000000000000e+00 0.000000000000000000e+00 0.000000000000000000e+00 0.000000000000000000e+00 0.000000000000000000e+00 0.000000000000000000e+00 0.000000000000000000e+00 0.000000000000000000e+00 0.000000000000000000e+00 0.000000000000000000e+00 0.000000000000000000e+00 0.000000000000000000e+00 0.000000000000000000e+00 0.000000000000000000e+00 0.000000000000000000e+00 0.000000000000000000e+00 0.000000000000000000e+00 0.000000000000000000e+00 0.000000000000000000e+00 0.000000000000000000e+00 0.000000000000000000e+00 0.000000000000000000e+00 0.000000000000000000e+00 0.000000000000000000e+00 0.000000000000000000e+00 0.000000000000000000e+00 0.000000000000000000e+00 0.000000000000000000e+00 0.000000000000000000e+00 0.000000000000000000e+00 0.000000000000000000e+00 0.000000000000000000e+00 0.000000000000000000e+00 0.000000000000000000e+00 0.000000000000000000e+00 0.000000000000000000e+00 0.000000000000000000e+00 0.000000000000000000e+00 0.000000000000000000e+00 0.000000000000000000e+00 0.000000000000000000e+00 0.000000000000000000e+00 0.000000000000000000e+00 0.000000000000000000e+00 0.000000000000000000e+00 0.000000000000000000e+00 0.000000000000000000e+00 0.000000000000000000e+00 0.000000000000000000e+00 0.000000000000000000e+00 0.000000000000000000e+00 0.000000000000000000e+00 0.000000000000000000e+00 0.000000000000000000e+00 0.000000000000000000e+00 0.000000000000000000e+00 0.000000000000000000e+00 0.000000000000000000e+00 0.000000000000000000e+00 0.000000000000000000e+00 0.000000000000000000e+00 0.000000000000000000e+00 0.000000000000000000e+00 0.000000000000000000e+00 0.000000000000000000e+00 0.000000000000000000e+00 0.000000000000000000e+00 0.000000000000000000e+00 0.000000000000000000e+00 0.000000000000000000e+00 0.000000000000000000e+00 0.000000000000000000e+00 0.000000000000000000e+00 0.000000000000000000e+00 0.000000000000000000e+00 0.000000000000000000e+00 0.000000000000000000e+00 0.000000000000000000e+00 0.000000000000000000e+00 0.000000000000000000e+00 0.000000000000000000e+00 0.000000000000000000e+00 0.000000000000000000e+00 0.000000000000000000e+00 0.000000000000000000e+00 0.000000000000000000e+00 0.000000000000000000e+00 0.000000000000000000e+00 0.000000000000000000e+00 0.000000000000000000e+00 0.000000000000000000e+00 0.000000000000000000e+00 0.000000000000000000e+00 0.000000000000000000e+00 0.000000000000000000e+00 0.000000000000000000e+00 0.000000000000000000e+00 0.000000000000000000e+00 0.000000000000000000e+00 0.000000000000000000e+00 0.000000000000000000e+00 0.000000000000000000e+00 0.000000000000000000e+00 0.000000000000000000e+00 0.000000000000000000e+00 0.000000000000000000e+00 0.000000000000000000e+00 0.000000000000000000e+00 0.000000000000000000e+00 0.000000000000000000e+00 0.000000000000000000e+00 0.000000000000000000e+00 0.000000000000000000e+00 0.000000000000000000e+00 0.000000000000000000e+00 0.000000000000000000e+00 0.000000000000000000e+00 0.000000000000000000e+00 0.000000000000000000e+00 0.000000000000000000e+00 0.000000000000000000e+00 0.000000000000000000e+00 0.000000000000000000e+00 0.000000000000000000e+00 0.000000000000000000e+00 0.000000000000000000e+00 0.000000000000000000e+00 0.000000000000000000e+00 0.000000000000000000e+00 0.000000000000000000e+00 0.000000000000000000e+00 0.000000000000000000e+00 0.000000000000000000e+00 0.000000000000000000e+00 0.000000000000000000e+00 0.000000000000000000e+00 0.000000000000000000e+00 0.000000000000000000e+00 0.000000000000000000e+00 0.000000000000000000e+00 0.000000000000000000e+00 0.000000000000000000e+00 0.000000000000000000e+00 0.000000000000000000e+00 0.000000000000000000e+00 0.000000000000000000e+00 0.000000000000000000e+00 0.000000000000000000e+00 0.000000000000000000e+00 0.000000000000000000e+00 0.000000000000000000e+00 0.000000000000000000e+00 0.000000000000000000e+00 0.000000000000000000e+00 0.000000000000000000e+00 0.000000000000000000e+00 0.000000000000000000e+00 0.000000000000000000e+00 0.000000000000000000e+00 0.000000000000000000e+00 0.000000000000000000e+00 0.000000000000000000e+00 0.000000000000000000e+00 0.000000000000000000e+00 0.000000000000000000e+00 0.000000000000000000e+00 0.000000000000000000e+00 0.000000000000000000e+00 0.000000000000000000e+00 0.000000000000000000e+00 0.000000000000000000e+00 0.000000000000000000e+00 0.000000000000000000e+00 0.000000000000000000e+00 0.000000000000000000e+00 0.000000000000000000e+00 0.000000000000000000e+00 0.000000000000000000e+00 0.000000000000000000e+00 0.000000000000000000e+00 0.000000000000000000e+00 0.000000000000000000e+00 0.000000000000000000e+00 0.000000000000000000e+00 0.000000000000000000e+00 0.000000000000000000e+00 0.000000000000000000e+00 0.000000000000000000e+00 0.000000000000000000e+00 0.000000000000000000e+00 0.000000000000000000e+00 0.000000000000000000e+00 0.000000000000000000e+00 0.000000000000000000e+00 0.000000000000000000e+00 0.000000000000000000e+00 0.000000000000000000e+00 0.000000000000000000e+00 0.000000000000000000e+00 0.000000000000000000e+00 0.000000000000000000e+00 0.000000000000000000e+00 0.000000000000000000e+00 0.000000000000000000e+00 0.000000000000000000e+00 0.000000000000000000e+00 0.000000000000000000e+00 0.000000000000000000e+00 0.000000000000000000e+00 0.000000000000000000e+00 0.000000000000000000e+00 0.000000000000000000e+00 0.000000000000000000e+00 0.000000000000000000e+00 0.000000000000000000e+00 0.000000000000000000e+00 0.000000000000000000e+00 0.000000000000000000e+00 0.000000000000000000e+00 0.000000000000000000e+00 0.000000000000000000e+00 0.000000000000000000e+00 0.000000000000000000e+00 0.000000000000000000e+00 0.000000000000000000e+00 0.000000000000000000e+00 0.000000000000000000e+00 0.000000000000000000e+00 0.000000000000000000e+00 0.000000000000000000e+00 0.000000000000000000e+00 0.000000000000000000e+00 0.000000000000000000e+00 0.000000000000000000e+00 0.000000000000000000e+00 0.000000000000000000e+00 0.000000000000000000e+00 0.000000000000000000e+00 0.000000000000000000e+00 0.000000000000000000e+00 0.000000000000000000e+00 0.000000000000000000e+00 0.000000000000000000e+00 0.000000000000000000e+00 0.000000000000000000e+00 0.000000000000000000e+00 0.000000000000000000e+00 0.000000000000000000e+00 0.000000000000000000e+00 0.000000000000000000e+00 0.000000000000000000e+00 0.000000000000000000e+00 0.000000000000000000e+00 0.000000000000000000e+00 0.000000000000000000e+00 0.000000000000000000e+00 0.000000000000000000e+00 0.000000000000000000e+00 0.000000000000000000e+00 0.000000000000000000e+00 0.000000000000000000e+00 0.000000000000000000e+00 0.000000000000000000e+00 0.000000000000000000e+00 0.000000000000000000e+00 0.000000000000000000e+00 0.000000000000000000e+00 0.000000000000000000e+00 0.000000000000000000e+00 0.000000000000000000e+00 0.000000000000000000e+00 0.000000000000000000e+00 0.000000000000000000e+00 0.000000000000000000e+00 0.000000000000000000e+00 0.000000000000000000e+00 0.000000000000000000e+00 0.000000000000000000e+00 0.000000000000000000e+00 0.000000000000000000e+00 0.000000000000000000e+00 0.000000000000000000e+00 0.000000000000000000e+00 0.000000000000000000e+00 0.000000000000000000e+00 0.000000000000000000e+00 0.000000000000000000e+00 0.000000000000000000e+00 0.000000000000000000e+00 0.000000000000000000e+00 0.000000000000000000e+00 0.000000000000000000e+00 0.000000000000000000e+00 0.000000000000000000e+00 0.000000000000000000e+00 0.000000000000000000e+00 0.000000000000000000e+00 0.000000000000000000e+00 0.000000000000000000e+00 0.000000000000000000e+00 0.000000000000000000e+00 0.000000000000000000e+00 0.000000000000000000e+00 0.000000000000000000e+00 0.000000000000000000e+00 0.000000000000000000e+00 0.000000000000000000e+00 0.000000000000000000e+00 0.000000000000000000e+00 0.000000000000000000e+00 0.000000000000000000e+00 0.000000000000000000e+00 0.000000000000000000e+00 0.000000000000000000e+00 0.000000000000000000e+00 0.000000000000000000e+00 0.000000000000000000e+00 0.000000000000000000e+00 0.000000000000000000e+00 0.000000000000000000e+00 0.000000000000000000e+00 0.000000000000000000e+00 0.000000000000000000e+00 0.000000000000000000e+00 0.000000000000000000e+00 0.000000000000000000e+00 0.000000000000000000e+00 0.000000000000000000e+00 0.000000000000000000e+00 0.000000000000000000e+00 0.000000000000000000e+00 0.000000000000000000e+00 0.000000000000000000e+00 0.000000000000000000e+00 0.000000000000000000e+00 0.000000000000000000e+00 0.000000000000000000e+00 0.000000000000000000e+00 0.000000000000000000e+00 0.000000000000000000e+00 0.000000000000000000e+00 0.000000000000000000e+00 0.000000000000000000e+00 0.000000000000000000e+00 0.000000000000000000e+00 0.000000000000000000e+00 0.000000000000000000e+00 0.000000000000000000e+00 0.000000000000000000e+00 0.000000000000000000e+00 0.000000000000000000e+00 0.000000000000000000e+00 0.000000000000000000e+00 0.000000000000000000e+00 0.000000000000000000e+00 0.000000000000000000e+00 0.000000000000000000e+00 0.000000000000000000e+00 0.000000000000000000e+00 0.000000000000000000e+00 0.000000000000000000e+00 0.000000000000000000e+00 0.000000000000000000e+00 0.000000000000000000e+00 0.000000000000000000e+00 0.000000000000000000e+00 0.000000000000000000e+00 0.000000000000000000e+00 0.000000000000000000e+00 0.000000000000000000e+00 0.000000000000000000e+00 0.000000000000000000e+00 0.000000000000000000e+00 0.000000000000000000e+00 0.000000000000000000e+00 0.000000000000000000e+00 0.000000000000000000e+00 0.000000000000000000e+00 0.000000000000000000e+00 0.000000000000000000e+00 0.000000000000000000e+00 0.000000000000000000e+00 0.000000000000000000e+00 0.000000000000000000e+00 0.000000000000000000e+00 0.000000000000000000e+00 0.000000000000000000e+00 0.000000000000000000e+00 0.000000000000000000e+00 0.000000000000000000e+00 0.000000000000000000e+00 0.000000000000000000e+00 0.000000000000000000e+00 0.000000000000000000e+00 0.000000000000000000e+00 0.000000000000000000e+00 0.000000000000000000e+00 0.000000000000000000e+00 0.000000000000000000e+00 0.000000000000000000e+00 0.000000000000000000e+00 0.000000000000000000e+00 0.000000000000000000e+00 0.000000000000000000e+00 0.000000000000000000e+00 0.000000000000000000e+00 0.000000000000000000e+00 0.000000000000000000e+00 0.000000000000000000e+00 0.000000000000000000e+00 0.000000000000000000e+00 0.000000000000000000e+00 0.000000000000000000e+00 0.000000000000000000e+00 0.000000000000000000e+00 0.000000000000000000e+00 0.000000000000000000e+00 0.000000000000000000e+00 0.000000000000000000e+00 0.000000000000000000e+00 0.000000000000000000e+00 0.000000000000000000e+00 0.000000000000000000e+00 0.000000000000000000e+00 0.000000000000000000e+00 0.000000000000000000e+00 0.000000000000000000e+00 0.000000000000000000e+00 0.000000000000000000e+00 0.000000000000000000e+00 0.000000000000000000e+00 0.000000000000000000e+00 0.000000000000000000e+00 0.000000000000000000e+00 0.000000000000000000e+00 0.000000000000000000e+00 0.000000000000000000e+00 0.000000000000000000e+00 0.000000000000000000e+00 0.000000000000000000e+00 0.000000000000000000e+00 0.000000000000000000e+00 0.000000000000000000e+00 0.000000000000000000e+00 0.000000000000000000e+00 0.000000000000000000e+00 0.000000000000000000e+00 0.000000000000000000e+00 0.000000000000000000e+00 0.000000000000000000e+00 0.000000000000000000e+00 0.000000000000000000e+00 0.000000000000000000e+00 0.000000000000000000e+00 0.000000000000000000e+00 0.000000000000000000e+00 0.000000000000000000e+00 0.000000000000000000e+00 0.000000000000000000e+00 0.000000000000000000e+00 0.000000000000000000e+00 0.000000000000000000e+00 0.000000000000000000e+00 0.000000000000000000e+00 0.000000000000000000e+00 0.000000000000000000e+00 0.000000000000000000e+00 0.000000000000000000e+00 0.000000000000000000e+00 0.000000000000000000e+00 0.000000000000000000e+00 0.000000000000000000e+00 0.000000000000000000e+00 0.000000000000000000e+00 0.000000000000000000e+00 0.000000000000000000e+00 0.000000000000000000e+00 0.000000000000000000e+00 0.000000000000000000e+00 0.000000000000000000e+00 0.000000000000000000e+00 0.000000000000000000e+00 0.000000000000000000e+00 0.000000000000000000e+00 0.000000000000000000e+00 0.000000000000000000e+00 0.000000000000000000e+00 0.000000000000000000e+00 0.000000000000000000e+00 0.000000000000000000e+00 0.000000000000000000e+00 0.000000000000000000e+00 0.000000000000000000e+00 0.000000000000000000e+00 0.000000000000000000e+00 0.000000000000000000e+00 0.000000000000000000e+00 0.000000000000000000e+00 0.000000000000000000e+00 0.000000000000000000e+00 0.000000000000000000e+00 0.000000000000000000e+00 0.000000000000000000e+00 0.000000000000000000e+00 0.000000000000000000e+00 0.000000000000000000e+00 0.000000000000000000e+00 0.000000000000000000e+00 0.000000000000000000e+00 0.000000000000000000e+00 0.000000000000000000e+00 0.000000000000000000e+00 0.000000000000000000e+00 0.000000000000000000e+00 0.000000000000000000e+00 0.000000000000000000e+00 0.000000000000000000e+00 0.000000000000000000e+00 0.000000000000000000e+00 0.000000000000000000e+00 0.000000000000000000e+00 0.000000000000000000e+00 0.000000000000000000e+00 0.000000000000000000e+00 0.000000000000000000e+00 0.000000000000000000e+00 0.000000000000000000e+00 0.000000000000000000e+00 0.000000000000000000e+00 0.000000000000000000e+00 0.000000000000000000e+00 0.000000000000000000e+00 0.000000000000000000e+00 0.000000000000000000e+00 0.000000000000000000e+00 0.000000000000000000e+00 0.000000000000000000e+00 0.000000000000000000e+00 0.000000000000000000e+00 0.000000000000000000e+00 0.000000000000000000e+00 0.000000000000000000e+00 0.000000000000000000e+00 0.000000000000000000e+00 0.000000000000000000e+00 0.000000000000000000e+00 0.000000000000000000e+00 0.000000000000000000e+00 0.000000000000000000e+00 0.000000000000000000e+00 0.000000000000000000e+00 0.000000000000000000e+00 0.000000000000000000e+00 0.000000000000000000e+00 0.000000000000000000e+00 0.000000000000000000e+00 0.000000000000000000e+00 0.000000000000000000e+00 0.000000000000000000e+00 0.000000000000000000e+00 0.000000000000000000e+00 0.000000000000000000e+00 0.000000000000000000e+00 0.000000000000000000e+00 0.000000000000000000e+00 0.000000000000000000e+00 0.000000000000000000e+00 0.000000000000000000e+00 0.000000000000000000e+00 0.000000000000000000e+00 0.000000000000000000e+00 0.000000000000000000e+00 0.000000000000000000e+00 0.000000000000000000e+00 0.000000000000000000e+00 0.000000000000000000e+00 0.000000000000000000e+00 0.000000000000000000e+00 0.000000000000000000e+00 0.000000000000000000e+00 0.000000000000000000e+00 0.000000000000000000e+00 0.000000000000000000e+00 0.000000000000000000e+00 0.000000000000000000e+00 0.000000000000000000e+00 0.000000000000000000e+00 0.000000000000000000e+00 0.000000000000000000e+00 0.000000000000000000e+00 0.000000000000000000e+00 0.000000000000000000e+00 0.000000000000000000e+00 0.000000000000000000e+00 0.000000000000000000e+00 0.000000000000000000e+00 0.000000000000000000e+00 0.000000000000000000e+00 0.000000000000000000e+00 0.000000000000000000e+00 0.000000000000000000e+00 0.000000000000000000e+00 0.000000000000000000e+00 0.000000000000000000e+00 0.000000000000000000e+00 0.000000000000000000e+00 0.000000000000000000e+00 0.000000000000000000e+00 0.000000000000000000e+00 0.000000000000000000e+00 0.000000000000000000e+00 0.000000000000000000e+00 0.000000000000000000e+00 0.000000000000000000e+00 0.000000000000000000e+00 0.000000000000000000e+00 0.000000000000000000e+00 0.000000000000000000e+00 0.000000000000000000e+00 0.000000000000000000e+00 0.000000000000000000e+00 0.000000000000000000e+00 0.000000000000000000e+00 0.000000000000000000e+00 0.000000000000000000e+00 0.000000000000000000e+00 0.000000000000000000e+00 0.000000000000000000e+00 0.000000000000000000e+00 0.000000000000000000e+00 0.000000000000000000e+00 0.000000000000000000e+00 0.000000000000000000e+00 0.000000000000000000e+00 0.000000000000000000e+00 0.000000000000000000e+00 0.000000000000000000e+00 0.000000000000000000e+00 0.000000000000000000e+00 0.000000000000000000e+00 0.000000000000000000e+00 0.000000000000000000e+00 0.000000000000000000e+00 0.000000000000000000e+00 0.000000000000000000e+00 0.000000000000000000e+00 0.000000000000000000e+00 0.000000000000000000e+00 0.000000000000000000e+00 0.000000000000000000e+00 0.000000000000000000e+00 0.000000000000000000e+00 0.000000000000000000e+00 0.000000000000000000e+00 0.000000000000000000e+00 0.000000000000000000e+00 0.000000000000000000e+00 0.000000000000000000e+00 0.000000000000000000e+00 0.000000000000000000e+00 0.000000000000000000e+00 0.000000000000000000e+00 0.000000000000000000e+00 0.000000000000000000e+00 0.000000000000000000e+00 0.000000000000000000e+00 0.000000000000000000e+00 0.000000000000000000e+00 0.000000000000000000e+00 0.000000000000000000e+00 0.000000000000000000e+00 0.000000000000000000e+00 0.000000000000000000e+00 0.000000000000000000e+00 0.000000000000000000e+00 0.000000000000000000e+00 0.000000000000000000e+00 0.000000000000000000e+00 0.000000000000000000e+00 0.000000000000000000e+00 0.000000000000000000e+00 0.000000000000000000e+00 0.000000000000000000e+00 0.000000000000000000e+00 0.000000000000000000e+00 0.000000000000000000e+00 0.000000000000000000e+00 0.000000000000000000e+00 0.000000000000000000e+00 0.000000000000000000e+00 0.000000000000000000e+00 0.000000000000000000e+00 0.000000000000000000e+00 0.000000000000000000e+00 0.000000000000000000e+00 0.000000000000000000e+00 0.000000000000000000e+00 0.000000000000000000e+00 0.000000000000000000e+00 0.000000000000000000e+00 0.000000000000000000e+00 0.000000000000000000e+00 0.000000000000000000e+00 0.000000000000000000e+00 0.000000000000000000e+00 0.000000000000000000e+00 0.000000000000000000e+00 0.000000000000000000e+00 0.000000000000000000e+00 0.000000000000000000e+00 0.000000000000000000e+00 0.000000000000000000e+00 0.000000000000000000e+00 0.000000000000000000e+00 0.000000000000000000e+00 0.000000000000000000e+00 0.000000000000000000e+00 0.000000000000000000e+00 0.000000000000000000e+00 0.000000000000000000e+00 0.000000000000000000e+00 0.000000000000000000e+00 0.000000000000000000e+00 0.000000000000000000e+00 0.000000000000000000e+00 0.000000000000000000e+00 0.000000000000000000e+00 0.000000000000000000e+00 0.000000000000000000e+00 0.000000000000000000e+00 0.000000000000000000e+00 0.000000000000000000e+00 0.000000000000000000e+00 0.000000000000000000e+00 0.000000000000000000e+00 0.000000000000000000e+00 0.000000000000000000e+00 0.000000000000000000e+00 0.000000000000000000e+00 0.000000000000000000e+00 0.000000000000000000e+00 0.000000000000000000e+00 0.000000000000000000e+00 0.000000000000000000e+00 0.000000000000000000e+00 0.000000000000000000e+00 0.000000000000000000e+00 0.000000000000000000e+00 0.000000000000000000e+00 0.000000000000000000e+00 0.000000000000000000e+00 0.000000000000000000e+00 0.000000000000000000e+00 0.000000000000000000e+00 0.000000000000000000e+00 0.000000000000000000e+00 0.000000000000000000e+00 0.000000000000000000e+00 0.000000000000000000e+00 0.000000000000000000e+00 0.000000000000000000e+00 0.000000000000000000e+00 0.000000000000000000e+00 0.000000000000000000e+00 0.000000000000000000e+00 0.000000000000000000e+00 0.000000000000000000e+00 0.000000000000000000e+00 0.000000000000000000e+00 0.000000000000000000e+00 0.000000000000000000e+00 0.000000000000000000e+00 0.000000000000000000e+00 0.000000000000000000e+00 0.000000000000000000e+00 0.000000000000000000e+00 0.000000000000000000e+00 0.000000000000000000e+00 0.000000000000000000e+00 0.000000000000000000e+00 0.000000000000000000e+00 0.000000000000000000e+00 0.000000000000000000e+00 0.000000000000000000e+00 0.000000000000000000e+00 0.000000000000000000e+00 0.000000000000000000e+00 0.000000000000000000e+00 0.000000000000000000e+00 0.000000000000000000e+00 0.000000000000000000e+00 0.000000000000000000e+00 0.000000000000000000e+00 0.000000000000000000e+00 0.000000000000000000e+00 0.000000000000000000e+00 0.000000000000000000e+00 0.000000000000000000e+00 0.000000000000000000e+00 0.000000000000000000e+00 0.000000000000000000e+00 0.000000000000000000e+00 0.000000000000000000e+00 0.000000000000000000e+00 0.000000000000000000e+00 0.000000000000000000e+00 0.000000000000000000e+00 0.000000000000000000e+00 0.000000000000000000e+00 0.000000000000000000e+00 0.000000000000000000e+00 0.000000000000000000e+00 0.000000000000000000e+00 0.000000000000000000e+00 0.000000000000000000e+00 0.000000000000000000e+00 0.000000000000000000e+00 0.000000000000000000e+00 0.000000000000000000e+00 0.000000000000000000e+00 0.000000000000000000e+00 0.000000000000000000e+00 0.000000000000000000e+00 0.000000000000000000e+00 0.000000000000000000e+00 0.000000000000000000e+00 0.000000000000000000e+00 0.000000000000000000e+00 0.000000000000000000e+00 0.000000000000000000e+00 0.000000000000000000e+00 0.000000000000000000e+00 0.000000000000000000e+00 0.000000000000000000e+00 0.000000000000000000e+00 0.000000000000000000e+00 0.000000000000000000e+00 0.000000000000000000e+00 0.000000000000000000e+00 0.000000000000000000e+00 0.000000000000000000e+00 0.000000000000000000e+00 0.000000000000000000e+00 0.000000000000000000e+00 0.000000000000000000e+00 0.000000000000000000e+00 0.000000000000000000e+00 0.000000000000000000e+00 0.000000000000000000e+00 0.000000000000000000e+00 0.000000000000000000e+00 0.000000000000000000e+00 0.000000000000000000e+00 0.000000000000000000e+00 0.000000000000000000e+00 0.000000000000000000e+00 0.000000000000000000e+00 0.000000000000000000e+00 0.000000000000000000e+00 0.000000000000000000e+00 0.000000000000000000e+00 0.000000000000000000e+00 0.000000000000000000e+00 0.000000000000000000e+00 0.000000000000000000e+00 0.000000000000000000e+00 0.000000000000000000e+00 0.000000000000000000e+00 0.000000000000000000e+00 0.000000000000000000e+00 0.000000000000000000e+00 0.000000000000000000e+00 0.000000000000000000e+00 0.000000000000000000e+00 0.000000000000000000e+00 0.000000000000000000e+00 0.000000000000000000e+00 0.000000000000000000e+00 0.000000000000000000e+00 0.000000000000000000e+00 0.000000000000000000e+00 0.000000000000000000e+00 0.000000000000000000e+00 0.000000000000000000e+00 0.000000000000000000e+00 0.000000000000000000e+00 0.000000000000000000e+00 0.000000000000000000e+00 0.000000000000000000e+00 0.000000000000000000e+00 0.000000000000000000e+00 0.000000000000000000e+00 0.000000000000000000e+00 0.000000000000000000e+00 0.000000000000000000e+00 0.000000000000000000e+00 0.000000000000000000e+00 0.000000000000000000e+00 0.000000000000000000e+00 0.000000000000000000e+00 0.000000000000000000e+00 0.000000000000000000e+00 0.000000000000000000e+00 0.000000000000000000e+00 0.000000000000000000e+00 0.000000000000000000e+00 0.000000000000000000e+00 0.000000000000000000e+00 0.000000000000000000e+00 0.000000000000000000e+00 0.000000000000000000e+00 0.000000000000000000e+00 0.000000000000000000e+00 0.000000000000000000e+00 0.000000000000000000e+00 0.000000000000000000e+00 0.000000000000000000e+00 0.000000000000000000e+00 0.000000000000000000e+00 0.000000000000000000e+00 0.000000000000000000e+00 0.000000000000000000e+00 0.000000000000000000e+00 0.000000000000000000e+00 0.000000000000000000e+00 0.000000000000000000e+00 0.000000000000000000e+00 0.000000000000000000e+00 0.000000000000000000e+00 0.000000000000000000e+00 0.000000000000000000e+00 0.000000000000000000e+00 0.000000000000000000e+00 0.000000000000000000e+00 0.000000000000000000e+00 0.000000000000000000e+00 0.000000000000000000e+00 0.000000000000000000e+00 0.000000000000000000e+00 0.000000000000000000e+00 0.000000000000000000e+00 0.000000000000000000e+00 0.000000000000000000e+00 0.000000000000000000e+00 0.000000000000000000e+00 0.000000000000000000e+00 0.000000000000000000e+00 0.000000000000000000e+00 0.000000000000000000e+00 0.000000000000000000e+00 0.000000000000000000e+00 0.000000000000000000e+00 0.000000000000000000e+00 0.000000000000000000e+00 0.000000000000000000e+00 0.000000000000000000e+00 0.000000000000000000e+00 0.000000000000000000e+00 0.000000000000000000e+00 0.000000000000000000e+00 0.000000000000000000e+00 0.000000000000000000e+00 0.000000000000000000e+00 0.000000000000000000e+00 0.000000000000000000e+00 0.000000000000000000e+00 0.000000000000000000e+00 0.000000000000000000e+00 0.000000000000000000e+00 0.000000000000000000e+00 0.000000000000000000e+00 0.000000000000000000e+00 0.000000000000000000e+00 0.000000000000000000e+00 0.000000000000000000e+00 0.000000000000000000e+00 0.000000000000000000e+00 0.000000000000000000e+00 0.000000000000000000e+00 0.000000000000000000e+00 0.000000000000000000e+00 0.000000000000000000e+00 0.000000000000000000e+00 0.000000000000000000e+00 0.000000000000000000e+00 0.000000000000000000e+00 0.000000000000000000e+00 0.000000000000000000e+00 0.000000000000000000e+00 0.000000000000000000e+00 0.000000000000000000e+00 0.000000000000000000e+00 0.000000000000000000e+00 0.000000000000000000e+00 0.000000000000000000e+00 0.000000000000000000e+00 0.000000000000000000e+00 0.000000000000000000e+00 0.000000000000000000e+00 0.000000000000000000e+00 0.000000000000000000e+00 0.000000000000000000e+00 0.000000000000000000e+00 0.000000000000000000e+00 0.000000000000000000e+00 0.000000000000000000e+00 0.000000000000000000e+00 0.000000000000000000e+00 0.000000000000000000e+00 0.000000000000000000e+00 0.000000000000000000e+00 0.000000000000000000e+00 0.000000000000000000e+00 0.000000000000000000e+00 0.000000000000000000e+00 0.000000000000000000e+00 0.000000000000000000e+00 0.000000000000000000e+00 0.000000000000000000e+00 0.000000000000000000e+00 0.000000000000000000e+00 0.000000000000000000e+00 0.000000000000000000e+00 0.000000000000000000e+00 0.000000000000000000e+00 0.000000000000000000e+00 0.000000000000000000e+00 0.000000000000000000e+00 0.000000000000000000e+00 0.000000000000000000e+00 0.000000000000000000e+00 0.000000000000000000e+00 0.000000000000000000e+00 0.000000000000000000e+00 0.000000000000000000e+00 0.000000000000000000e+00 0.000000000000000000e+00 0.000000000000000000e+00 0.000000000000000000e+00 0.000000000000000000e+00 0.000000000000000000e+00 0.000000000000000000e+00 0.000000000000000000e+00 0.000000000000000000e+00 0.000000000000000000e+00 0.000000000000000000e+00 0.000000000000000000e+00 0.000000000000000000e+00 0.000000000000000000e+00 0.000000000000000000e+00 0.000000000000000000e+00 0.000000000000000000e+00 0.000000000000000000e+00 0.000000000000000000e+00 0.000000000000000000e+00 0.000000000000000000e+00 0.000000000000000000e+00 0.000000000000000000e+00 0.000000000000000000e+00 0.000000000000000000e+00 0.000000000000000000e+00 0.000000000000000000e+00 0.000000000000000000e+00 0.000000000000000000e+00 0.000000000000000000e+00 0.000000000000000000e+00 0.000000000000000000e+00 0.000000000000000000e+00 0.000000000000000000e+00 0.000000000000000000e+00 0.000000000000000000e+00 0.000000000000000000e+00 0.000000000000000000e+00 0.000000000000000000e+00 0.000000000000000000e+00 0.000000000000000000e+00 0.000000000000000000e+00 0.000000000000000000e+00 0.000000000000000000e+00 0.000000000000000000e+00 0.000000000000000000e+00 0.000000000000000000e+00 0.000000000000000000e+00 0.000000000000000000e+00 0.000000000000000000e+00 0.000000000000000000e+00 0.000000000000000000e+00 0.000000000000000000e+00 0.000000000000000000e+00 0.000000000000000000e+00 0.000000000000000000e+00 0.000000000000000000e+00 0.000000000000000000e+00 0.000000000000000000e+00 0.000000000000000000e+00 0.000000000000000000e+00 0.000000000000000000e+00 0.000000000000000000e+00 0.000000000000000000e+00 0.000000000000000000e+00 0.000000000000000000e+00 0.000000000000000000e+00 0.000000000000000000e+00 0.000000000000000000e+00 0.000000000000000000e+00 0.000000000000000000e+00 0.000000000000000000e+00 0.000000000000000000e+00 0.000000000000000000e+00 0.000000000000000000e+00 0.000000000000000000e+00 0.000000000000000000e+00 0.000000000000000000e+00 0.000000000000000000e+00 0.000000000000000000e+00 0.000000000000000000e+00 0.000000000000000000e+00 0.000000000000000000e+00 0.000000000000000000e+00 0.000000000000000000e+00 0.000000000000000000e+00 0.000000000000000000e+00 0.000000000000000000e+00 0.000000000000000000e+00 0.000000000000000000e+00 0.000000000000000000e+00 0.000000000000000000e+00 0.000000000000000000e+00 0.000000000000000000e+00 0.000000000000000000e+00 0.000000000000000000e+00 0.000000000000000000e+00 0.000000000000000000e+00 0.000000000000000000e+00 0.000000000000000000e+00 0.000000000000000000e+00 0.000000000000000000e+00 0.000000000000000000e+00 0.000000000000000000e+00 0.000000000000000000e+00 0.000000000000000000e+00 0.000000000000000000e+00 0.000000000000000000e+00 0.000000000000000000e+00 0.000000000000000000e+00 0.000000000000000000e+00 0.000000000000000000e+00 0.000000000000000000e+00 0.000000000000000000e+00 0.000000000000000000e+00 0.000000000000000000e+00 0.000000000000000000e+00 0.000000000000000000e+00 0.000000000000000000e+00 0.000000000000000000e+00 0.000000000000000000e+00 0.000000000000000000e+00 0.000000000000000000e+00 0.000000000000000000e+00 0.000000000000000000e+00 0.000000000000000000e+00 0.000000000000000000e+00 0.000000000000000000e+00 0.000000000000000000e+00 0.000000000000000000e+00 0.000000000000000000e+00 0.000000000000000000e+00 0.000000000000000000e+00 0.000000000000000000e+00 0.000000000000000000e+00 0.000000000000000000e+00 0.000000000000000000e+00 0.000000000000000000e+00 0.000000000000000000e+00 0.000000000000000000e+00 0.000000000000000000e+00 0.000000000000000000e+00 0.000000000000000000e+00 0.000000000000000000e+00 0.000000000000000000e+00 0.000000000000000000e+00 0.000000000000000000e+00 0.000000000000000000e+00 0.000000000000000000e+00 0.000000000000000000e+00 0.000000000000000000e+00 0.000000000000000000e+00 0.000000000000000000e+00 0.000000000000000000e+00 0.000000000000000000e+00 0.000000000000000000e+00 0.000000000000000000e+00 0.000000000000000000e+00 0.000000000000000000e+00 0.000000000000000000e+00 0.000000000000000000e+00 0.000000000000000000e+00 0.000000000000000000e+00 0.000000000000000000e+00 0.000000000000000000e+00 0.000000000000000000e+00 0.000000000000000000e+00 0.000000000000000000e+00 0.000000000000000000e+00 0.000000000000000000e+00 0.000000000000000000e+00 0.000000000000000000e+00 0.000000000000000000e+00 0.000000000000000000e+00 0.000000000000000000e+00 0.000000000000000000e+00 0.000000000000000000e+00 0.000000000000000000e+00 0.000000000000000000e+00 0.000000000000000000e+00 0.000000000000000000e+00 0.000000000000000000e+00 0.000000000000000000e+00 0.000000000000000000e+00 0.000000000000000000e+00 0.000000000000000000e+00 0.000000000000000000e+00 0.000000000000000000e+00 0.000000000000000000e+00 0.000000000000000000e+00 0.000000000000000000e+00 0.000000000000000000e+00 0.000000000000000000e+00 0.000000000000000000e+00 0.000000000000000000e+00 0.000000000000000000e+00 0.000000000000000000e+00 0.000000000000000000e+00 0.000000000000000000e+00 0.000000000000000000e+00 0.000000000000000000e+00 0.000000000000000000e+00 0.000000000000000000e+00 0.000000000000000000e+00 0.000000000000000000e+00 0.000000000000000000e+00 0.000000000000000000e+00 0.000000000000000000e+00 0.000000000000000000e+00 0.000000000000000000e+00 0.000000000000000000e+00 0.000000000000000000e+00 0.000000000000000000e+00 0.000000000000000000e+00 0.000000000000000000e+00 0.000000000000000000e+00 0.000000000000000000e+00 0.000000000000000000e+00 0.000000000000000000e+00 0.000000000000000000e+00 0.000000000000000000e+00 0.000000000000000000e+00 0.000000000000000000e+00 0.000000000000000000e+00 0.000000000000000000e+00 0.000000000000000000e+00 0.000000000000000000e+00 0.000000000000000000e+00 0.000000000000000000e+00 0.000000000000000000e+00 0.000000000000000000e+00 0.000000000000000000e+00 0.000000000000000000e+00 0.000000000000000000e+00 0.000000000000000000e+00 0.000000000000000000e+00 0.000000000000000000e+00 0.000000000000000000e+00 0.000000000000000000e+00 0.000000000000000000e+00 0.000000000000000000e+00 0.000000000000000000e+00 0.000000000000000000e+00 0.000000000000000000e+00 0.000000000000000000e+00 0.000000000000000000e+00 0.000000000000000000e+00 0.000000000000000000e+00 0.000000000000000000e+00 0.000000000000000000e+00 0.000000000000000000e+00 0.000000000000000000e+00 0.000000000000000000e+00 0.000000000000000000e+00 0.000000000000000000e+00 0.000000000000000000e+00 0.000000000000000000e+00 0.000000000000000000e+00 0.000000000000000000e+00 0.000000000000000000e+00 0.000000000000000000e+00 0.000000000000000000e+00 0.000000000000000000e+00 0.000000000000000000e+00 0.000000000000000000e+00 0.000000000000000000e+00 0.000000000000000000e+00 0.000000000000000000e+00 0.000000000000000000e+00 0.000000000000000000e+00 0.000000000000000000e+00 0.000000000000000000e+00 0.000000000000000000e+00 0.000000000000000000e+00 0.000000000000000000e+00 0.000000000000000000e+00 0.000000000000000000e+00 0.000000000000000000e+00 0.000000000000000000e+00 0.000000000000000000e+00 0.000000000000000000e+00 0.000000000000000000e+00 0.000000000000000000e+00 0.000000000000000000e+00 0.000000000000000000e+00 0.000000000000000000e+00 0.000000000000000000e+00 0.000000000000000000e+00 0.000000000000000000e+00 0.000000000000000000e+00 0.000000000000000000e+00 0.000000000000000000e+00 0.000000000000000000e+00 0.000000000000000000e+00 0.000000000000000000e+00 0.000000000000000000e+00 0.000000000000000000e+00 0.000000000000000000e+00 0.000000000000000000e+00 0.000000000000000000e+00 0.000000000000000000e+00 0.000000000000000000e+00 0.000000000000000000e+00 0.000000000000000000e+00 0.000000000000000000e+00 0.000000000000000000e+00 0.000000000000000000e+00 0.000000000000000000e+00 0.000000000000000000e+00 0.000000000000000000e+00 0.000000000000000000e+00 0.000000000000000000e+00 0.000000000000000000e+00 0.000000000000000000e+00 0.000000000000000000e+00 0.000000000000000000e+00 0.000000000000000000e+00 0.000000000000000000e+00 0.000000000000000000e+00 0.000000000000000000e+00 0.000000000000000000e+00 0.000000000000000000e+00 0.000000000000000000e+00 0.000000000000000000e+00 0.000000000000000000e+00 0.000000000000000000e+00 0.000000000000000000e+00 0.000000000000000000e+00 0.000000000000000000e+00 0.000000000000000000e+00 0.000000000000000000e+00 0.000000000000000000e+00 0.000000000000000000e+00 0.000000000000000000e+00 0.000000000000000000e+00 0.000000000000000000e+00 0.000000000000000000e+00 0.000000000000000000e+00 0.000000000000000000e+00 0.000000000000000000e+00 0.000000000000000000e+00 0.000000000000000000e+00 0.000000000000000000e+00 0.000000000000000000e+00 0.000000000000000000e+00 0.000000000000000000e+00 0.000000000000000000e+00 0.000000000000000000e+00 0.000000000000000000e+00 0.000000000000000000e+00 0.000000000000000000e+00 0.000000000000000000e+00 0.000000000000000000e+00 0.000000000000000000e+00 0.000000000000000000e+00 0.000000000000000000e+00 0.000000000000000000e+00 0.000000000000000000e+00 0.000000000000000000e+00 0.000000000000000000e+00 0.000000000000000000e+00 0.000000000000000000e+00 0.000000000000000000e+00 0.000000000000000000e+00 0.000000000000000000e+00 0.000000000000000000e+00 0.000000000000000000e+00 0.000000000000000000e+00 0.000000000000000000e+00 0.000000000000000000e+00 0.000000000000000000e+00 0.000000000000000000e+00 0.000000000000000000e+00 0.000000000000000000e+00 0.000000000000000000e+00 0.000000000000000000e+00 0.000000000000000000e+00 0.000000000000000000e+00 0.000000000000000000e+00 0.000000000000000000e+00 0.000000000000000000e+00 0.000000000000000000e+00 0.000000000000000000e+00 0.000000000000000000e+00 0.000000000000000000e+00 0.000000000000000000e+00 0.000000000000000000e+00 0.000000000000000000e+00 0.000000000000000000e+00 0.000000000000000000e+00 0.000000000000000000e+00 0.000000000000000000e+00 0.000000000000000000e+00 0.000000000000000000e+00 0.000000000000000000e+00 0.000000000000000000e+00 0.000000000000000000e+00 0.000000000000000000e+00 0.000000000000000000e+00 0.000000000000000000e+00 0.000000000000000000e+00 0.000000000000000000e+00 0.000000000000000000e+00 0.000000000000000000e+00 0.000000000000000000e+00 0.000000000000000000e+00 0.000000000000000000e+00 0.000000000000000000e+00 0.000000000000000000e+00 0.000000000000000000e+00 0.000000000000000000e+00 0.000000000000000000e+00 0.000000000000000000e+00 0.000000000000000000e+00 0.000000000000000000e+00 0.000000000000000000e+00 0.000000000000000000e+00 0.000000000000000000e+00 0.000000000000000000e+00 0.000000000000000000e+00 0.000000000000000000e+00 0.000000000000000000e+00 0.000000000000000000e+00 0.000000000000000000e+00 0.000000000000000000e+00 0.000000000000000000e+00 0.000000000000000000e+00 0.000000000000000000e+00 0.000000000000000000e+00 0.000000000000000000e+00 0.000000000000000000e+00 0.000000000000000000e+00 0.000000000000000000e+00 0.000000000000000000e+00 0.000000000000000000e+00 0.000000000000000000e+00 0.000000000000000000e+00 0.000000000000000000e+00 0.000000000000000000e+00 0.000000000000000000e+00 0.000000000000000000e+00 0.000000000000000000e+00 0.000000000000000000e+00 0.000000000000000000e+00 0.000000000000000000e+00 0.000000000000000000e+00 0.000000000000000000e+00 0.000000000000000000e+00 0.000000000000000000e+00 0.000000000000000000e+00 0.000000000000000000e+00 0.000000000000000000e+00 0.000000000000000000e+00 0.000000000000000000e+00 0.000000000000000000e+00 0.000000000000000000e+00 0.000000000000000000e+00 0.000000000000000000e+00 0.000000000000000000e+00 0.000000000000000000e+00 0.000000000000000000e+00 0.000000000000000000e+00 0.000000000000000000e+00 0.000000000000000000e+00 0.000000000000000000e+00 0.000000000000000000e+00 0.000000000000000000e+00 0.000000000000000000e+00 0.000000000000000000e+00 0.000000000000000000e+00 0.000000000000000000e+00 0.000000000000000000e+00 0.000000000000000000e+00 0.000000000000000000e+00 0.000000000000000000e+00 0.000000000000000000e+00 0.000000000000000000e+00 0.000000000000000000e+00 0.000000000000000000e+00 0.000000000000000000e+00 0.000000000000000000e+00 0.000000000000000000e+00 0.000000000000000000e+00 0.000000000000000000e+00 0.000000000000000000e+00 0.000000000000000000e+00 0.000000000000000000e+00 0.000000000000000000e+00 0.000000000000000000e+00 0.000000000000000000e+00 0.000000000000000000e+00 0.000000000000000000e+00 0.000000000000000000e+00 0.000000000000000000e+00 0.000000000000000000e+00 0.000000000000000000e+00 0.000000000000000000e+00 0.000000000000000000e+00 0.000000000000000000e+00 0.000000000000000000e+00 0.000000000000000000e+00 0.000000000000000000e+00 0.000000000000000000e+00 0.000000000000000000e+00 0.000000000000000000e+00 0.000000000000000000e+00 0.000000000000000000e+00 0.000000000000000000e+00 0.000000000000000000e+00 0.000000000000000000e+00 0.000000000000000000e+00 0.000000000000000000e+00 0.000000000000000000e+00 0.000000000000000000e+00 0.000000000000000000e+00 0.000000000000000000e+00 0.000000000000000000e+00 0.000000000000000000e+00 0.000000000000000000e+00 0.000000000000000000e+00 0.000000000000000000e+00 0.000000000000000000e+00 0.000000000000000000e+00 0.000000000000000000e+00 0.000000000000000000e+00 0.000000000000000000e+00 0.000000000000000000e+00 0.000000000000000000e+00 0.000000000000000000e+00 0.000000000000000000e+00 0.000000000000000000e+00 0.000000000000000000e+00 0.000000000000000000e+00 0.000000000000000000e+00 0.000000000000000000e+00 0.000000000000000000e+00 0.000000000000000000e+00 0.000000000000000000e+00 0.000000000000000000e+00 0.000000000000000000e+00 0.000000000000000000e+00 0.000000000000000000e+00 0.000000000000000000e+00 0.000000000000000000e+00 0.000000000000000000e+00 0.000000000000000000e+00 0.000000000000000000e+00 0.000000000000000000e+00 0.000000000000000000e+00 0.000000000000000000e+00 0.000000000000000000e+00 0.000000000000000000e+00 0.000000000000000000e+00 0.000000000000000000e+00 0.000000000000000000e+00 0.000000000000000000e+00 0.000000000000000000e+00 0.000000000000000000e+00 0.000000000000000000e+00 0.000000000000000000e+00 0.000000000000000000e+00 0.000000000000000000e+00 0.000000000000000000e+00 0.000000000000000000e+00 0.000000000000000000e+00 0.000000000000000000e+00 0.000000000000000000e+00 0.000000000000000000e+00 0.000000000000000000e+00 0.000000000000000000e+00 0.000000000000000000e+00 0.000000000000000000e+00 0.000000000000000000e+00 0.000000000000000000e+00 0.000000000000000000e+00 0.000000000000000000e+00 0.000000000000000000e+00 0.000000000000000000e+00 0.000000000000000000e+00 0.000000000000000000e+00 0.000000000000000000e+00 0.000000000000000000e+00 0.000000000000000000e+00 0.000000000000000000e+00 0.000000000000000000e+00 0.000000000000000000e+00 0.000000000000000000e+00 0.000000000000000000e+00 0.000000000000000000e+00 0.000000000000000000e+00 0.000000000000000000e+00 0.000000000000000000e+00 0.000000000000000000e+00 0.000000000000000000e+00 0.000000000000000000e+00 0.000000000000000000e+00 0.000000000000000000e+00 0.000000000000000000e+00 0.000000000000000000e+00 0.000000000000000000e+00 0.000000000000000000e+00 0.000000000000000000e+00 0.000000000000000000e+00 0.000000000000000000e+00 0.000000000000000000e+00 0.000000000000000000e+00 0.000000000000000000e+00 0.000000000000000000e+00 0.000000000000000000e+00 0.000000000000000000e+00 0.000000000000000000e+00 0.000000000000000000e+00 0.000000000000000000e+00 0.000000000000000000e+00 0.000000000000000000e+00 0.000000000000000000e+00 0.000000000000000000e+00 0.000000000000000000e+00 0.000000000000000000e+00 0.000000000000000000e+00 0.000000000000000000e+00 0.000000000000000000e+00 0.000000000000000000e+00 0.000000000000000000e+00 0.000000000000000000e+00 0.000000000000000000e+00 0.000000000000000000e+00 0.000000000000000000e+00 0.000000000000000000e+00 0.000000000000000000e+00 0.000000000000000000e+00 0.000000000000000000e+00 0.000000000000000000e+00 0.000000000000000000e+00 0.000000000000000000e+00 0.000000000000000000e+00 0.000000000000000000e+00 0.000000000000000000e+00 0.000000000000000000e+00 0.000000000000000000e+00 0.000000000000000000e+00 0.000000000000000000e+00 0.000000000000000000e+00 0.000000000000000000e+00 0.000000000000000000e+00 0.000000000000000000e+00 0.000000000000000000e+00 0.000000000000000000e+00 0.000000000000000000e+00 0.000000000000000000e+00 0.000000000000000000e+00 0.000000000000000000e+00 0.000000000000000000e+00 0.000000000000000000e+00 0.000000000000000000e+00 0.000000000000000000e+00 0.000000000000000000e+00 0.000000000000000000e+00 0.000000000000000000e+00 0.000000000000000000e+00 0.000000000000000000e+00 0.000000000000000000e+00 0.000000000000000000e+00 0.000000000000000000e+00 0.000000000000000000e+00 0.000000000000000000e+00 0.000000000000000000e+00 0.000000000000000000e+00 0.000000000000000000e+00 0.000000000000000000e+00 0.000000000000000000e+00 0.000000000000000000e+00 0.000000000000000000e+00 0.000000000000000000e+00 0.000000000000000000e+00 0.000000000000000000e+00 0.000000000000000000e+00 0.000000000000000000e+00 0.000000000000000000e+00 0.000000000000000000e+00 0.000000000000000000e+00 0.000000000000000000e+00 0.000000000000000000e+00 0.000000000000000000e+00 0.000000000000000000e+00 0.000000000000000000e+00 0.000000000000000000e+00 0.000000000000000000e+00 0.000000000000000000e+00 0.000000000000000000e+00 0.000000000000000000e+00 0.000000000000000000e+00 0.000000000000000000e+00 0.000000000000000000e+00 0.000000000000000000e+00 0.000000000000000000e+00 0.000000000000000000e+00 0.000000000000000000e+00 0.000000000000000000e+00 0.000000000000000000e+00 0.000000000000000000e+00 0.000000000000000000e+00 0.000000000000000000e+00 0.000000000000000000e+00 0.000000000000000000e+00 0.000000000000000000e+00 0.000000000000000000e+00 0.000000000000000000e+00 0.000000000000000000e+00 0.000000000000000000e+00 0.000000000000000000e+00 0.000000000000000000e+00 0.000000000000000000e+00 0.000000000000000000e+00 0.000000000000000000e+00 0.000000000000000000e+00 0.000000000000000000e+00 0.000000000000000000e+00 0.000000000000000000e+00 0.000000000000000000e+00 0.000000000000000000e+00 0.000000000000000000e+00 0.000000000000000000e+00 0.000000000000000000e+00 0.000000000000000000e+00 0.000000000000000000e+00 0.000000000000000000e+00 0.000000000000000000e+00 0.000000000000000000e+00 0.000000000000000000e+00 0.000000000000000000e+00 0.000000000000000000e+00 0.000000000000000000e+00 0.000000000000000000e+00 0.000000000000000000e+00 0.000000000000000000e+00 0.000000000000000000e+00 0.000000000000000000e+00 0.000000000000000000e+00 0.000000000000000000e+00 0.000000000000000000e+00 0.000000000000000000e+00 0.000000000000000000e+00 0.000000000000000000e+00 0.000000000000000000e+00 0.000000000000000000e+00 0.000000000000000000e+00 0.000000000000000000e+00 0.000000000000000000e+00 0.000000000000000000e+00 0.000000000000000000e+00 0.000000000000000000e+00 0.000000000000000000e+00 0.000000000000000000e+00 0.000000000000000000e+00 0.000000000000000000e+00 0.000000000000000000e+00 0.000000000000000000e+00 0.000000000000000000e+00 0.000000000000000000e+00 0.000000000000000000e+00 0.000000000000000000e+00 0.000000000000000000e+00 0.000000000000000000e+00 0.000000000000000000e+00 0.000000000000000000e+00 0.000000000000000000e+00 0.000000000000000000e+00 0.000000000000000000e+00 0.000000000000000000e+00 0.000000000000000000e+00 0.000000000000000000e+00 0.000000000000000000e+00 0.000000000000000000e+00 0.000000000000000000e+00 0.000000000000000000e+00 0.000000000000000000e+00 0.000000000000000000e+00 0.000000000000000000e+00 0.000000000000000000e+00 0.000000000000000000e+00 0.000000000000000000e+00 0.000000000000000000e+00 0.000000000000000000e+00 0.000000000000000000e+00 0.000000000000000000e+00 0.000000000000000000e+00 0.000000000000000000e+00 0.000000000000000000e+00 0.000000000000000000e+00 0.000000000000000000e+00 0.000000000000000000e+00 0.000000000000000000e+00 0.000000000000000000e+00 0.000000000000000000e+00 0.000000000000000000e+00 0.000000000000000000e+00 0.000000000000000000e+00 0.000000000000000000e+00 0.000000000000000000e+00 0.000000000000000000e+00 0.000000000000000000e+00 0.000000000000000000e+00 0.000000000000000000e+00 0.000000000000000000e+00 0.000000000000000000e+00 0.000000000000000000e+00 0.000000000000000000e+00 0.000000000000000000e+00 0.000000000000000000e+00 0.000000000000000000e+00 0.000000000000000000e+00 0.000000000000000000e+00 0.000000000000000000e+00 0.000000000000000000e+00 0.000000000000000000e+00 0.000000000000000000e+00 0.000000000000000000e+00 0.000000000000000000e+00 0.000000000000000000e+00 0.000000000000000000e+00 0.000000000000000000e+00 0.000000000000000000e+00 0.000000000000000000e+00 0.000000000000000000e+00 0.000000000000000000e+00 0.000000000000000000e+00 0.000000000000000000e+00 0.000000000000000000e+00 0.000000000000000000e+00 0.000000000000000000e+00 0.000000000000000000e+00 0.000000000000000000e+00 0.000000000000000000e+00 0.000000000000000000e+00 0.000000000000000000e+00 0.000000000000000000e+00 0.000000000000000000e+00 0.000000000000000000e+00 0.000000000000000000e+00 0.000000000000000000e+00 0.000000000000000000e+00 0.000000000000000000e+00 0.000000000000000000e+00 0.000000000000000000e+00 0.000000000000000000e+00 0.000000000000000000e+00 0.000000000000000000e+00 0.000000000000000000e+00 0.000000000000000000e+00 0.000000000000000000e+00 0.000000000000000000e+00 0.000000000000000000e+00 0.000000000000000000e+00 0.000000000000000000e+00 0.000000000000000000e+00 0.000000000000000000e+00 0.000000000000000000e+00 0.000000000000000000e+00 0.000000000000000000e+00 0.000000000000000000e+00 0.000000000000000000e+00 0.000000000000000000e+00 0.000000000000000000e+00 0.000000000000000000e+00 0.000000000000000000e+00 0.000000000000000000e+00 0.000000000000000000e+00 0.000000000000000000e+00 0.000000000000000000e+00 0.000000000000000000e+00 0.000000000000000000e+00 0.000000000000000000e+00 0.000000000000000000e+00 0.000000000000000000e+00 0.000000000000000000e+00 0.000000000000000000e+00 0.000000000000000000e+00 0.000000000000000000e+00 0.000000000000000000e+00 0.000000000000000000e+00 0.000000000000000000e+00 0.000000000000000000e+00 0.000000000000000000e+00 0.000000000000000000e+00 0.000000000000000000e+00 0.000000000000000000e+00 0.000000000000000000e+00 0.000000000000000000e+00 0.000000000000000000e+00 0.000000000000000000e+00 0.000000000000000000e+00 0.000000000000000000e+00 0.000000000000000000e+00 0.000000000000000000e+00 0.000000000000000000e+00 0.000000000000000000e+00 0.000000000000000000e+00 0.000000000000000000e+00 0.000000000000000000e+00 0.000000000000000000e+00 0.000000000000000000e+00 0.000000000000000000e+00 0.000000000000000000e+00 0.000000000000000000e+00 0.000000000000000000e+00 0.000000000000000000e+00 0.000000000000000000e+00 0.000000000000000000e+00 0.000000000000000000e+00 0.000000000000000000e+00 0.000000000000000000e+00 0.000000000000000000e+00 0.000000000000000000e+00 0.000000000000000000e+00 0.000000000000000000e+00 0.000000000000000000e+00 0.000000000000000000e+00 0.000000000000000000e+00 0.000000000000000000e+00 0.000000000000000000e+00 0.000000000000000000e+00 0.000000000000000000e+00 0.000000000000000000e+00 0.000000000000000000e+00 0.000000000000000000e+00 0.000000000000000000e+00 0.000000000000000000e+00 0.000000000000000000e+00 0.000000000000000000e+00 0.000000000000000000e+00 0.000000000000000000e+00 0.000000000000000000e+00 0.000000000000000000e+00 0.000000000000000000e+00 0.000000000000000000e+00 0.000000000000000000e+00 0.000000000000000000e+00 0.000000000000000000e+00 0.000000000000000000e+00 0.000000000000000000e+00 0.000000000000000000e+00 0.000000000000000000e+00 0.000000000000000000e+00 0.000000000000000000e+00 0.000000000000000000e+00 0.000000000000000000e+00 0.000000000000000000e+00 0.000000000000000000e+00 0.000000000000000000e+00 0.000000000000000000e+00 0.000000000000000000e+00 0.000000000000000000e+00 0.000000000000000000e+00 0.000000000000000000e+00 0.000000000000000000e+00 0.000000000000000000e+00 0.000000000000000000e+00 0.000000000000000000e+00 0.000000000000000000e+00 0.000000000000000000e+00 0.000000000000000000e+00 0.000000000000000000e+00 0.000000000000000000e+00 0.000000000000000000e+00 0.000000000000000000e+00 0.000000000000000000e+00 0.000000000000000000e+00 0.000000000000000000e+00 0.000000000000000000e+00 0.000000000000000000e+00 0.000000000000000000e+00 0.000000000000000000e+00 0.000000000000000000e+00 0.000000000000000000e+00 0.000000000000000000e+00 0.000000000000000000e+00 0.000000000000000000e+00 0.000000000000000000e+00 0.000000000000000000e+00 0.000000000000000000e+00 0.000000000000000000e+00 0.000000000000000000e+00 0.000000000000000000e+00 0.000000000000000000e+00 0.000000000000000000e+00 0.000000000000000000e+00 0.000000000000000000e+00 0.000000000000000000e+00 0.000000000000000000e+00 0.000000000000000000e+00 0.000000000000000000e+00 0.000000000000000000e+00 0.000000000000000000e+00 0.000000000000000000e+00 0.000000000000000000e+00 0.000000000000000000e+00 0.000000000000000000e+00 0.000000000000000000e+00 0.000000000000000000e+00 0.000000000000000000e+00 0.000000000000000000e+00 0.000000000000000000e+00 0.000000000000000000e+00 0.000000000000000000e+00 0.000000000000000000e+00 0.000000000000000000e+00 0.000000000000000000e+00 0.000000000000000000e+00 0.000000000000000000e+00 0.000000000000000000e+00 0.000000000000000000e+00 0.000000000000000000e+00 0.000000000000000000e+00 0.000000000000000000e+00 0.000000000000000000e+00 0.000000000000000000e+00 0.000000000000000000e+00 0.000000000000000000e+00 0.000000000000000000e+00 0.000000000000000000e+00 0.000000000000000000e+00 0.000000000000000000e+00 0.000000000000000000e+00 0.000000000000000000e+00 0.000000000000000000e+00 0.000000000000000000e+00 0.000000000000000000e+00 0.000000000000000000e+00 0.000000000000000000e+00 0.000000000000000000e+00 0.000000000000000000e+00 0.000000000000000000e+00 0.000000000000000000e+00 0.000000000000000000e+00 0.000000000000000000e+00 0.000000000000000000e+00 0.000000000000000000e+00 0.000000000000000000e+00 0.000000000000000000e+00 0.000000000000000000e+00 0.000000000000000000e+00 0.000000000000000000e+00 0.000000000000000000e+00 0.000000000000000000e+00 0.000000000000000000e+00 0.000000000000000000e+00 0.000000000000000000e+00 0.000000000000000000e+00 0.000000000000000000e+00 0.000000000000000000e+00 0.000000000000000000e+00 0.000000000000000000e+00 0.000000000000000000e+00 0.000000000000000000e+00 0.000000000000000000e+00 0.000000000000000000e+00 0.000000000000000000e+00 0.000000000000000000e+00 0.000000000000000000e+00 0.000000000000000000e+00 0.000000000000000000e+00 0.000000000000000000e+00 0.000000000000000000e+00 0.000000000000000000e+00 0.000000000000000000e+00 0.000000000000000000e+00 0.000000000000000000e+00 0.000000000000000000e+00 0.000000000000000000e+00 0.000000000000000000e+00 0.000000000000000000e+00 0.000000000000000000e+00 0.000000000000000000e+00 0.000000000000000000e+00 0.000000000000000000e+00 0.000000000000000000e+00 0.000000000000000000e+00 0.000000000000000000e+00 0.000000000000000000e+00 0.000000000000000000e+00 0.000000000000000000e+00 0.000000000000000000e+00 0.000000000000000000e+00 0.000000000000000000e+00 0.000000000000000000e+00 0.000000000000000000e+00 0.000000000000000000e+00 0.000000000000000000e+00 0.000000000000000000e+00 0.000000000000000000e+00 0.000000000000000000e+00 0.000000000000000000e+00 0.000000000000000000e+00 0.000000000000000000e+00 0.000000000000000000e+00 0.000000000000000000e+00 0.000000000000000000e+00 0.000000000000000000e+00 0.000000000000000000e+00 0.000000000000000000e+00 0.000000000000000000e+00 0.000000000000000000e+00 0.000000000000000000e+00 0.000000000000000000e+00 0.000000000000000000e+00 0.000000000000000000e+00 0.000000000000000000e+00 0.000000000000000000e+00 0.000000000000000000e+00 0.000000000000000000e+00 0.000000000000000000e+00 0.000000000000000000e+00 0.000000000000000000e+00 0.000000000000000000e+00 0.000000000000000000e+00 0.000000000000000000e+00 0.000000000000000000e+00 0.000000000000000000e+00 0.000000000000000000e+00 0.000000000000000000e+00 0.000000000000000000e+00 0.000000000000000000e+00 0.000000000000000000e+00 0.000000000000000000e+00 0.000000000000000000e+00 0.000000000000000000e+00 0.000000000000000000e+00 0.000000000000000000e+00 0.000000000000000000e+00 0.000000000000000000e+00 0.000000000000000000e+00 0.000000000000000000e+00 0.000000000000000000e+00 0.000000000000000000e+00 0.000000000000000000e+00 0.000000000000000000e+00 0.000000000000000000e+00 0.000000000000000000e+00 0.000000000000000000e+00 0.000000000000000000e+00 0.000000000000000000e+00 0.000000000000000000e+00 0.000000000000000000e+00 0.000000000000000000e+00 0.000000000000000000e+00 0.000000000000000000e+00 0.000000000000000000e+00 0.000000000000000000e+00 0.000000000000000000e+00 0.000000000000000000e+00 0.000000000000000000e+00 0.000000000000000000e+00 0.000000000000000000e+00 0.000000000000000000e+00 0.000000000000000000e+00 0.000000000000000000e+00 0.000000000000000000e+00 0.000000000000000000e+00 0.000000000000000000e+00 0.000000000000000000e+00 0.000000000000000000e+00 0.000000000000000000e+00 0.000000000000000000e+00 0.000000000000000000e+00 0.000000000000000000e+00 0.000000000000000000e+00 0.000000000000000000e+00 0.000000000000000000e+00 0.000000000000000000e+00 0.000000000000000000e+00 0.000000000000000000e+00 0.000000000000000000e+00 0.000000000000000000e+00 0.000000000000000000e+00 0.000000000000000000e+00 0.000000000000000000e+00 0.000000000000000000e+00 0.000000000000000000e+00 0.000000000000000000e+00 0.000000000000000000e+00 0.000000000000000000e+00 0.000000000000000000e+00 0.000000000000000000e+00 0.000000000000000000e+00 0.000000000000000000e+00 0.000000000000000000e+00 0.000000000000000000e+00 0.000000000000000000e+00 0.000000000000000000e+00 0.000000000000000000e+00 0.000000000000000000e+00 0.000000000000000000e+00 0.000000000000000000e+00 0.000000000000000000e+00 0.000000000000000000e+00 0.000000000000000000e+00 0.000000000000000000e+00 0.000000000000000000e+00 0.000000000000000000e+00 0.000000000000000000e+00 0.000000000000000000e+00 0.000000000000000000e+00 0.000000000000000000e+00 0.000000000000000000e+00 0.000000000000000000e+00 0.000000000000000000e+00 0.000000000000000000e+00 0.000000000000000000e+00 0.000000000000000000e+00 0.000000000000000000e+00 0.000000000000000000e+00 0.000000000000000000e+00 0.000000000000000000e+00 0.000000000000000000e+00 0.000000000000000000e+00 0.000000000000000000e+00 0.000000000000000000e+00 0.000000000000000000e+00 0.000000000000000000e+00 0.000000000000000000e+00 0.000000000000000000e+00 0.000000000000000000e+00 0.000000000000000000e+00 0.000000000000000000e+00 0.000000000000000000e+00 0.000000000000000000e+00 0.000000000000000000e+00 0.000000000000000000e+00 0.000000000000000000e+00 0.000000000000000000e+00 0.000000000000000000e+00 0.000000000000000000e+00 0.000000000000000000e+00 0.000000000000000000e+00 0.000000000000000000e+00 0.000000000000000000e+00 0.000000000000000000e+00 0.000000000000000000e+00 0.000000000000000000e+00 0.000000000000000000e+00 0.000000000000000000e+00 0.000000000000000000e+00 0.000000000000000000e+00 0.000000000000000000e+00 0.000000000000000000e+00 0.000000000000000000e+00 0.000000000000000000e+00 0.000000000000000000e+00 0.000000000000000000e+00 0.000000000000000000e+00 0.000000000000000000e+00 0.000000000000000000e+00 0.000000000000000000e+00 0.000000000000000000e+00 0.000000000000000000e+00 0.000000000000000000e+00 0.000000000000000000e+00 0.000000000000000000e+00 0.000000000000000000e+00 0.000000000000000000e+00 0.000000000000000000e+00 0.000000000000000000e+00 0.000000000000000000e+00 0.000000000000000000e+00 0.000000000000000000e+00 0.000000000000000000e+00 0.000000000000000000e+00 0.000000000000000000e+00 0.000000000000000000e+00 0.000000000000000000e+00 0.000000000000000000e+00 0.000000000000000000e+00 0.000000000000000000e+00 0.000000000000000000e+00 0.000000000000000000e+00 0.000000000000000000e+00 0.000000000000000000e+00 0.000000000000000000e+00 0.000000000000000000e+00 0.000000000000000000e+00 0.000000000000000000e+00 0.000000000000000000e+00 0.000000000000000000e+00 0.000000000000000000e+00 0.000000000000000000e+00 0.000000000000000000e+00 0.000000000000000000e+00 0.000000000000000000e+00 0.000000000000000000e+00 0.000000000000000000e+00 0.000000000000000000e+00 0.000000000000000000e+00 0.000000000000000000e+00 0.000000000000000000e+00 0.000000000000000000e+00 0.000000000000000000e+00 0.000000000000000000e+00 0.000000000000000000e+00 0.000000000000000000e+00 0.000000000000000000e+00 0.000000000000000000e+00 0.000000000000000000e+00 0.000000000000000000e+00 0.000000000000000000e+00 0.000000000000000000e+00 0.000000000000000000e+00 0.000000000000000000e+00 0.000000000000000000e+00 0.000000000000000000e+00 0.000000000000000000e+00 0.000000000000000000e+00 0.000000000000000000e+00 0.000000000000000000e+00 0.000000000000000000e+00 0.000000000000000000e+00 0.000000000000000000e+00 0.000000000000000000e+00 0.000000000000000000e+00 0.000000000000000000e+00 0.000000000000000000e+00 0.000000000000000000e+00 0.000000000000000000e+00 0.000000000000000000e+00 0.000000000000000000e+00 0.000000000000000000e+00 0.000000000000000000e+00 0.000000000000000000e+00 0.000000000000000000e+00 0.000000000000000000e+00 0.000000000000000000e+00 0.000000000000000000e+00 0.000000000000000000e+00 0.000000000000000000e+00 0.000000000000000000e+00 0.000000000000000000e+00 0.000000000000000000e+00 0.000000000000000000e+00 0.000000000000000000e+00 0.000000000000000000e+00 0.000000000000000000e+00 0.000000000000000000e+00 0.000000000000000000e+00 0.000000000000000000e+00 0.000000000000000000e+00 0.000000000000000000e+00 0.000000000000000000e+00 0.000000000000000000e+00 0.000000000000000000e+00 0.000000000000000000e+00 0.000000000000000000e+00 0.000000000000000000e+00 0.000000000000000000e+00 0.000000000000000000e+00 0.000000000000000000e+00 0.000000000000000000e+00 0.000000000000000000e+00 0.000000000000000000e+00 0.000000000000000000e+00 0.000000000000000000e+00 0.000000000000000000e+00 0.000000000000000000e+00 0.000000000000000000e+00 0.000000000000000000e+00 0.000000000000000000e+00 0.000000000000000000e+00 0.000000000000000000e+00 0.000000000000000000e+00 0.000000000000000000e+00 0.000000000000000000e+00 0.000000000000000000e+00 0.000000000000000000e+00 0.000000000000000000e+00 0.000000000000000000e+00 0.000000000000000000e+00 0.000000000000000000e+00 0.000000000000000000e+00 0.000000000000000000e+00 0.000000000000000000e+00 0.000000000000000000e+00 0.000000000000000000e+00 0.000000000000000000e+00 0.000000000000000000e+00 0.000000000000000000e+00 0.000000000000000000e+00 0.000000000000000000e+00 0.000000000000000000e+00 0.000000000000000000e+00 0.000000000000000000e+00 0.000000000000000000e+00 0.000000000000000000e+00 0.000000000000000000e+00 0.000000000000000000e+00 0.000000000000000000e+00 0.000000000000000000e+00 0.000000000000000000e+00 0.000000000000000000e+00 0.000000000000000000e+00 0.000000000000000000e+00 0.000000000000000000e+00 0.000000000000000000e+00 0.000000000000000000e+00 0.000000000000000000e+00 0.000000000000000000e+00 0.000000000000000000e+00 0.000000000000000000e+00 0.000000000000000000e+00 0.000000000000000000e+00 0.000000000000000000e+00 0.000000000000000000e+00 0.000000000000000000e+00 0.000000000000000000e+00 0.000000000000000000e+00 0.000000000000000000e+00 0.000000000000000000e+00 0.000000000000000000e+00 0.000000000000000000e+00 0.000000000000000000e+00 0.000000000000000000e+00 0.000000000000000000e+00 0.000000000000000000e+00 0.000000000000000000e+00 0.000000000000000000e+00 0.000000000000000000e+00 0.000000000000000000e+00 0.000000000000000000e+00 0.000000000000000000e+00 0.000000000000000000e+00 0.000000000000000000e+00 0.000000000000000000e+00 0.000000000000000000e+00 0.000000000000000000e+00 0.000000000000000000e+00 0.000000000000000000e+00 0.000000000000000000e+00 0.000000000000000000e+00 0.000000000000000000e+00 0.000000000000000000e+00 0.000000000000000000e+00 0.000000000000000000e+00 0.000000000000000000e+00 0.000000000000000000e+00 0.000000000000000000e+00 0.000000000000000000e+00 0.000000000000000000e+00 0.000000000000000000e+00 0.000000000000000000e+00 0.000000000000000000e+00 0.000000000000000000e+00 0.000000000000000000e+00 0.000000000000000000e+00 0.000000000000000000e+00 0.000000000000000000e+00 0.000000000000000000e+00 0.000000000000000000e+00 0.000000000000000000e+00 0.000000000000000000e+00 0.000000000000000000e+00 0.000000000000000000e+00 0.000000000000000000e+00 0.000000000000000000e+00 0.000000000000000000e+00 0.000000000000000000e+00 0.000000000000000000e+00 0.000000000000000000e+00 0.000000000000000000e+00 0.000000000000000000e+00 0.000000000000000000e+00 0.000000000000000000e+00 0.000000000000000000e+00 0.000000000000000000e+00 0.000000000000000000e+00 0.000000000000000000e+00 0.000000000000000000e+00 0.000000000000000000e+00 0.000000000000000000e+00 0.000000000000000000e+00 0.000000000000000000e+00 0.000000000000000000e+00 0.000000000000000000e+00 0.000000000000000000e+00 0.000000000000000000e+00 0.000000000000000000e+00 0.000000000000000000e+00 0.000000000000000000e+00 0.000000000000000000e+00 0.000000000000000000e+00 0.000000000000000000e+00 0.000000000000000000e+00 0.000000000000000000e+00 0.000000000000000000e+00 0.000000000000000000e+00 0.000000000000000000e+00 0.000000000000000000e+00 0.000000000000000000e+00 0.000000000000000000e+00 0.000000000000000000e+00 0.000000000000000000e+00 0.000000000000000000e+00 0.000000000000000000e+00 0.000000000000000000e+00 0.000000000000000000e+00 0.000000000000000000e+00 0.000000000000000000e+00 0.000000000000000000e+00 0.000000000000000000e+00 0.000000000000000000e+00 0.000000000000000000e+00 0.000000000000000000e+00 0.000000000000000000e+00 0.000000000000000000e+00 0.000000000000000000e+00 0.000000000000000000e+00 0.000000000000000000e+00 0.000000000000000000e+00 0.000000000000000000e+00 0.000000000000000000e+00 0.000000000000000000e+00 0.000000000000000000e+00 0.000000000000000000e+00 0.000000000000000000e+00 0.000000000000000000e+00 0.000000000000000000e+00 0.000000000000000000e+00 0.000000000000000000e+00 0.000000000000000000e+00 0.000000000000000000e+00 0.000000000000000000e+00 0.000000000000000000e+00 0.000000000000000000e+00 0.000000000000000000e+00 0.000000000000000000e+00 0.000000000000000000e+00 0.000000000000000000e+00 0.000000000000000000e+00 0.000000000000000000e+00 0.000000000000000000e+00 0.000000000000000000e+00 0.000000000000000000e+00 0.000000000000000000e+00 0.000000000000000000e+00 0.000000000000000000e+00 0.000000000000000000e+00 0.000000000000000000e+00 0.000000000000000000e+00 0.000000000000000000e+00 0.000000000000000000e+00 0.000000000000000000e+00 0.000000000000000000e+00 0.000000000000000000e+00 0.000000000000000000e+00 0.000000000000000000e+00 0.000000000000000000e+00 0.000000000000000000e+00 0.000000000000000000e+00 0.000000000000000000e+00 0.000000000000000000e+00 0.000000000000000000e+00 0.000000000000000000e+00 0.000000000000000000e+00 0.000000000000000000e+00 0.000000000000000000e+00 0.000000000000000000e+00 0.000000000000000000e+00 0.000000000000000000e+00 0.000000000000000000e+00 0.000000000000000000e+00 0.000000000000000000e+00 0.000000000000000000e+00 0.000000000000000000e+00 0.000000000000000000e+00 0.000000000000000000e+00 0.000000000000000000e+00 0.000000000000000000e+00 0.000000000000000000e+00 0.000000000000000000e+00 0.000000000000000000e+00 0.000000000000000000e+00 0.000000000000000000e+00 0.000000000000000000e+00 0.000000000000000000e+00 0.000000000000000000e+00 0.000000000000000000e+00 0.000000000000000000e+00 0.000000000000000000e+00 0.000000000000000000e+00 0.000000000000000000e+00 0.000000000000000000e+00 0.000000000000000000e+00 0.000000000000000000e+00 0.000000000000000000e+00 0.000000000000000000e+00 0.000000000000000000e+00 0.000000000000000000e+00 0.000000000000000000e+00 0.000000000000000000e+00 0.000000000000000000e+00 0.000000000000000000e+00 0.000000000000000000e+00 0.000000000000000000e+00 0.000000000000000000e+00 0.000000000000000000e+00 0.000000000000000000e+00 0.000000000000000000e+00 0.000000000000000000e+00 0.000000000000000000e+00 0.000000000000000000e+00 0.000000000000000000e+00 0.000000000000000000e+00 0.000000000000000000e+00 0.000000000000000000e+00 0.000000000000000000e+00 0.000000000000000000e+00 0.000000000000000000e+00 0.000000000000000000e+00 0.000000000000000000e+00 0.000000000000000000e+00 0.000000000000000000e+00 0.000000000000000000e+00 0.000000000000000000e+00 0.000000000000000000e+00 0.000000000000000000e+00 0.000000000000000000e+00 0.000000000000000000e+00 0.000000000000000000e+00 0.000000000000000000e+00 0.000000000000000000e+00 0.000000000000000000e+00 0.000000000000000000e+00 0.000000000000000000e+00 0.000000000000000000e+00 0.000000000000000000e+00 0.000000000000000000e+00 0.000000000000000000e+00 0.000000000000000000e+00 0.000000000000000000e+00 0.000000000000000000e+00 0.000000000000000000e+00 0.000000000000000000e+00 0.000000000000000000e+00 0.000000000000000000e+00 0.000000000000000000e+00 0.000000000000000000e+00 0.000000000000000000e+00 0.000000000000000000e+00 0.000000000000000000e+00 0.000000000000000000e+00 0.000000000000000000e+00 0.000000000000000000e+00 0.000000000000000000e+00 0.000000000000000000e+00 0.000000000000000000e+00 0.000000000000000000e+00 0.000000000000000000e+00 0.000000000000000000e+00 0.000000000000000000e+00 0.000000000000000000e+00 0.000000000000000000e+00 0.000000000000000000e+00 0.000000000000000000e+00 0.000000000000000000e+00 0.000000000000000000e+00 0.000000000000000000e+00 0.000000000000000000e+00 0.000000000000000000e+00 0.000000000000000000e+00 0.000000000000000000e+00 0.000000000000000000e+00 0.000000000000000000e+00 0.000000000000000000e+00 0.000000000000000000e+00 0.000000000000000000e+00 0.000000000000000000e+00 0.000000000000000000e+00 0.000000000000000000e+00 0.000000000000000000e+00 0.000000000000000000e+00 0.000000000000000000e+00 0.000000000000000000e+00 0.000000000000000000e+00 0.000000000000000000e+00 0.000000000000000000e+00 0.000000000000000000e+00 0.000000000000000000e+00 0.000000000000000000e+00 0.000000000000000000e+00 0.000000000000000000e+00 0.000000000000000000e+00 0.000000000000000000e+00 0.000000000000000000e+00 0.000000000000000000e+00 0.000000000000000000e+00 0.000000000000000000e+00 0.000000000000000000e+00 0.000000000000000000e+00 0.000000000000000000e+00 0.000000000000000000e+00 0.000000000000000000e+00 0.000000000000000000e+00 0.000000000000000000e+00 0.000000000000000000e+00 0.000000000000000000e+00 0.000000000000000000e+00 0.000000000000000000e+00 0.000000000000000000e+00 0.000000000000000000e+00 0.000000000000000000e+00 0.000000000000000000e+00 0.000000000000000000e+00 0.000000000000000000e+00 0.000000000000000000e+00 0.000000000000000000e+00 0.000000000000000000e+00 0.000000000000000000e+00 0.000000000000000000e+00 0.000000000000000000e+00 0.000000000000000000e+00 0.000000000000000000e+00 0.000000000000000000e+00 0.000000000000000000e+00 0.000000000000000000e+00 0.000000000000000000e+00 0.000000000000000000e+00 0.000000000000000000e+00 0.000000000000000000e+00 0.000000000000000000e+00 0.000000000000000000e+00 0.000000000000000000e+00 0.000000000000000000e+00 0.000000000000000000e+00 0.000000000000000000e+00 0.000000000000000000e+00 0.000000000000000000e+00 0.000000000000000000e+00 0.000000000000000000e+00 0.000000000000000000e+00 0.000000000000000000e+00 0.000000000000000000e+00 0.000000000000000000e+00 0.000000000000000000e+00 0.000000000000000000e+00 0.000000000000000000e+00 0.000000000000000000e+00 0.000000000000000000e+00 0.000000000000000000e+00 0.000000000000000000e+00 0.000000000000000000e+00 0.000000000000000000e+00 0.000000000000000000e+00 0.000000000000000000e+00 0.000000000000000000e+00 0.000000000000000000e+00 0.000000000000000000e+00 0.000000000000000000e+00 0.000000000000000000e+00 0.000000000000000000e+00 0.000000000000000000e+00 0.000000000000000000e+00 0.000000000000000000e+00 0.000000000000000000e+00 0.000000000000000000e+00 0.000000000000000000e+00 0.000000000000000000e+00 0.000000000000000000e+00 0.000000000000000000e+00 0.000000000000000000e+00 0.000000000000000000e+00 0.000000000000000000e+00 0.000000000000000000e+00 0.000000000000000000e+00 0.000000000000000000e+00 0.000000000000000000e+00 0.000000000000000000e+00 0.000000000000000000e+00 0.000000000000000000e+00 0.000000000000000000e+00 0.000000000000000000e+00 0.000000000000000000e+00 0.000000000000000000e+00 0.000000000000000000e+00 0.000000000000000000e+00 0.000000000000000000e+00 0.000000000000000000e+00 0.000000000000000000e+00 0.000000000000000000e+00 0.000000000000000000e+00 0.000000000000000000e+00 0.000000000000000000e+00 0.000000000000000000e+00 0.000000000000000000e+00 0.000000000000000000e+00 0.000000000000000000e+00 0.000000000000000000e+00 0.000000000000000000e+00 0.000000000000000000e+00 0.000000000000000000e+00 0.000000000000000000e+00 0.000000000000000000e+00 0.000000000000000000e+00 0.000000000000000000e+00 0.000000000000000000e+00 0.000000000000000000e+00 0.000000000000000000e+00 0.000000000000000000e+00 0.000000000000000000e+00 0.000000000000000000e+00 0.000000000000000000e+00 0.000000000000000000e+00 0.000000000000000000e+00 0.000000000000000000e+00 0.000000000000000000e+00 0.000000000000000000e+00 0.000000000000000000e+00 0.000000000000000000e+00 0.000000000000000000e+00 0.000000000000000000e+00 0.000000000000000000e+00 0.000000000000000000e+00 0.000000000000000000e+00 0.000000000000000000e+00 0.000000000000000000e+00 0.000000000000000000e+00 0.000000000000000000e+00 0.000000000000000000e+00 0.000000000000000000e+00 0.000000000000000000e+00 0.000000000000000000e+00 0.000000000000000000e+00 0.000000000000000000e+00 0.000000000000000000e+00 0.000000000000000000e+00 0.000000000000000000e+00 0.000000000000000000e+00 0.000000000000000000e+00 0.000000000000000000e+00 0.000000000000000000e+00 0.000000000000000000e+00 0.000000000000000000e+00 0.000000000000000000e+00 0.000000000000000000e+00 0.000000000000000000e+00 0.000000000000000000e+00 0.000000000000000000e+00 0.000000000000000000e+00 0.000000000000000000e+00 0.000000000000000000e+00 0.000000000000000000e+00 0.000000000000000000e+00 0.000000000000000000e+00 0.000000000000000000e+00 0.000000000000000000e+00 0.000000000000000000e+00 0.000000000000000000e+00 0.000000000000000000e+00 0.000000000000000000e+00 0.000000000000000000e+00 0.000000000000000000e+00 0.000000000000000000e+00 0.000000000000000000e+00 0.000000000000000000e+00 0.000000000000000000e+00 0.000000000000000000e+00 0.000000000000000000e+00 0.000000000000000000e+00 0.000000000000000000e+00 0.000000000000000000e+00 0.000000000000000000e+00 0.000000000000000000e+00 0.000000000000000000e+00 0.000000000000000000e+00 0.000000000000000000e+00 0.000000000000000000e+00 0.000000000000000000e+00 0.000000000000000000e+00 0.000000000000000000e+00 0.000000000000000000e+00 0.000000000000000000e+00 0.000000000000000000e+00 0.000000000000000000e+00 0.000000000000000000e+00 0.000000000000000000e+00 0.000000000000000000e+00 0.000000000000000000e+00 0.000000000000000000e+00 0.000000000000000000e+00 0.000000000000000000e+00 0.000000000000000000e+00 0.000000000000000000e+00 0.000000000000000000e+00 0.000000000000000000e+00 0.000000000000000000e+00 0.000000000000000000e+00 0.000000000000000000e+00 0.000000000000000000e+00 0.000000000000000000e+00 0.000000000000000000e+00 0.000000000000000000e+00 0.000000000000000000e+00 0.000000000000000000e+00 0.000000000000000000e+00 0.000000000000000000e+00 0.000000000000000000e+00 0.000000000000000000e+00 0.000000000000000000e+00 0.000000000000000000e+00 0.000000000000000000e+00 0.000000000000000000e+00 0.000000000000000000e+00 0.000000000000000000e+00 0.000000000000000000e+00 0.000000000000000000e+00 0.000000000000000000e+00 0.000000000000000000e+00 0.000000000000000000e+00 0.000000000000000000e+00 0.000000000000000000e+00 0.000000000000000000e+00 0.000000000000000000e+00 0.000000000000000000e+00 0.000000000000000000e+00 0.000000000000000000e+00 0.000000000000000000e+00 0.000000000000000000e+00 0.000000000000000000e+00 0.000000000000000000e+00 0.000000000000000000e+00 0.000000000000000000e+00 0.000000000000000000e+00 0.000000000000000000e+00 0.000000000000000000e+00 0.000000000000000000e+00 0.000000000000000000e+00 0.000000000000000000e+00 0.000000000000000000e+00 0.000000000000000000e+00 0.000000000000000000e+00 0.000000000000000000e+00 0.000000000000000000e+00 0.000000000000000000e+00 0.000000000000000000e+00 0.000000000000000000e+00 0.000000000000000000e+00 0.000000000000000000e+00 0.000000000000000000e+00 0.000000000000000000e+00 0.000000000000000000e+00 0.000000000000000000e+00 0.000000000000000000e+00 0.000000000000000000e+00 0.000000000000000000e+00 0.000000000000000000e+00 0.000000000000000000e+00 0.000000000000000000e+00 0.000000000000000000e+00 0.000000000000000000e+00 0.000000000000000000e+00 0.000000000000000000e+00 0.000000000000000000e+00 0.000000000000000000e+00 0.000000000000000000e+00 0.000000000000000000e+00 0.000000000000000000e+00 0.000000000000000000e+00 0.000000000000000000e+00 0.000000000000000000e+00 0.000000000000000000e+00 0.000000000000000000e+00 0.000000000000000000e+00 0.000000000000000000e+00 0.000000000000000000e+00 0.000000000000000000e+00 0.000000000000000000e+00 0.000000000000000000e+00 0.000000000000000000e+00 0.000000000000000000e+00 0.000000000000000000e+00 0.000000000000000000e+00 0.000000000000000000e+00 0.000000000000000000e+00 0.000000000000000000e+00 0.000000000000000000e+00 0.000000000000000000e+00 0.000000000000000000e+00 0.000000000000000000e+00 0.000000000000000000e+00 0.000000000000000000e+00 0.000000000000000000e+00 0.000000000000000000e+00 0.000000000000000000e+00 0.000000000000000000e+00 0.000000000000000000e+00 0.000000000000000000e+00 0.000000000000000000e+00 0.000000000000000000e+00 0.000000000000000000e+00 0.000000000000000000e+00 0.000000000000000000e+00 0.000000000000000000e+00 0.000000000000000000e+00 0.000000000000000000e+00 0.000000000000000000e+00 0.000000000000000000e+00 0.000000000000000000e+00 0.000000000000000000e+00 0.000000000000000000e+00 0.000000000000000000e+00 0.000000000000000000e+00 0.000000000000000000e+00 0.000000000000000000e+00 0.000000000000000000e+00 0.000000000000000000e+00 0.000000000000000000e+00 0.000000000000000000e+00 0.000000000000000000e+00 0.000000000000000000e+00 0.000000000000000000e+00 0.000000000000000000e+00 0.000000000000000000e+00 0.000000000000000000e+00 0.000000000000000000e+00 0.000000000000000000e+00 0.000000000000000000e+00 0.000000000000000000e+00 0.000000000000000000e+00 0.000000000000000000e+00 0.000000000000000000e+00 0.000000000000000000e+00 0.000000000000000000e+00 0.000000000000000000e+00 0.000000000000000000e+00 0.000000000000000000e+00 0.000000000000000000e+00 0.000000000000000000e+00 0.000000000000000000e+00 0.000000000000000000e+00 0.000000000000000000e+00 0.000000000000000000e+00 0.000000000000000000e+00 0.000000000000000000e+00 0.000000000000000000e+00 0.000000000000000000e+00 0.000000000000000000e+00 0.000000000000000000e+00 0.000000000000000000e+00 0.000000000000000000e+00 0.000000000000000000e+00 0.000000000000000000e+00 0.000000000000000000e+00 0.000000000000000000e+00 0.000000000000000000e+00 0.000000000000000000e+00 0.000000000000000000e+00 0.000000000000000000e+00 0.000000000000000000e+00 0.000000000000000000e+00 0.000000000000000000e+00 0.000000000000000000e+00 0.000000000000000000e+00 0.000000000000000000e+00 0.000000000000000000e+00 0.000000000000000000e+00 0.000000000000000000e+00 0.000000000000000000e+00 0.000000000000000000e+00 0.000000000000000000e+00 0.000000000000000000e+00 0.000000000000000000e+00 0.000000000000000000e+00 0.000000000000000000e+00 0.000000000000000000e+00 0.000000000000000000e+00 0.000000000000000000e+00 0.000000000000000000e+00 0.000000000000000000e+00 0.000000000000000000e+00 0.000000000000000000e+00 0.000000000000000000e+00 0.000000000000000000e+00 0.000000000000000000e+00 0.000000000000000000e+00 0.000000000000000000e+00 0.000000000000000000e+00 0.000000000000000000e+00 0.000000000000000000e+00 0.000000000000000000e+00 0.000000000000000000e+00 0.000000000000000000e+00 0.000000000000000000e+00 0.000000000000000000e+00 0.000000000000000000e+00 0.000000000000000000e+00 0.000000000000000000e+00 0.000000000000000000e+00 0.000000000000000000e+00 0.000000000000000000e+00 0.000000000000000000e+00 0.000000000000000000e+00 0.000000000000000000e+00 0.000000000000000000e+00 0.000000000000000000e+00 0.000000000000000000e+00 0.000000000000000000e+00 0.000000000000000000e+00 0.000000000000000000e+00 0.000000000000000000e+00 0.000000000000000000e+00 0.000000000000000000e+00 0.000000000000000000e+00 0.000000000000000000e+00 0.000000000000000000e+00 0.000000000000000000e+00 0.000000000000000000e+00 0.000000000000000000e+00 0.000000000000000000e+00 0.000000000000000000e+00 0.000000000000000000e+00 0.000000000000000000e+00 0.000000000000000000e+00 0.000000000000000000e+00 0.000000000000000000e+00 0.000000000000000000e+00 0.000000000000000000e+00 0.000000000000000000e+00 0.000000000000000000e+00 0.000000000000000000e+00 0.000000000000000000e+00 0.000000000000000000e+00 0.000000000000000000e+00 0.000000000000000000e+00 0.000000000000000000e+00 0.000000000000000000e+00 0.000000000000000000e+00 0.000000000000000000e+00 0.000000000000000000e+00 0.000000000000000000e+00 0.000000000000000000e+00 0.000000000000000000e+00 0.000000000000000000e+00 0.000000000000000000e+00 0.000000000000000000e+00 0.000000000000000000e+00 0.000000000000000000e+00 0.000000000000000000e+00 0.000000000000000000e+00 0.000000000000000000e+00 0.000000000000000000e+00 0.000000000000000000e+00 0.000000000000000000e+00 0.000000000000000000e+00 0.000000000000000000e+00 0.000000000000000000e+00 0.000000000000000000e+00 0.000000000000000000e+00 0.000000000000000000e+00 0.000000000000000000e+00 0.000000000000000000e+00 0.000000000000000000e+00 0.000000000000000000e+00 0.000000000000000000e+00 0.000000000000000000e+00 0.000000000000000000e+00 0.000000000000000000e+00 0.000000000000000000e+00 0.000000000000000000e+00 0.000000000000000000e+00 0.000000000000000000e+00 0.000000000000000000e+00 0.000000000000000000e+00 0.000000000000000000e+00 0.000000000000000000e+00 0.000000000000000000e+00 0.000000000000000000e+00 0.000000000000000000e+00 0.000000000000000000e+00 0.000000000000000000e+00 0.000000000000000000e+00 0.000000000000000000e+00 0.000000000000000000e+00 0.000000000000000000e+00 0.000000000000000000e+00 0.000000000000000000e+00 0.000000000000000000e+00 0.000000000000000000e+00 0.000000000000000000e+00 0.000000000000000000e+00 0.000000000000000000e+00 0.000000000000000000e+00 0.000000000000000000e+00 0.000000000000000000e+00 0.000000000000000000e+00 0.000000000000000000e+00 0.000000000000000000e+00 0.000000000000000000e+00 0.000000000000000000e+00 0.000000000000000000e+00 0.000000000000000000e+00 0.000000000000000000e+00 0.000000000000000000e+00 0.000000000000000000e+00 0.000000000000000000e+00 0.000000000000000000e+00 0.000000000000000000e+00 0.000000000000000000e+00 0.000000000000000000e+00 0.000000000000000000e+00 0.000000000000000000e+00 0.000000000000000000e+00 0.000000000000000000e+00 0.000000000000000000e+00 0.000000000000000000e+00 0.000000000000000000e+00 0.000000000000000000e+00 0.000000000000000000e+00 0.000000000000000000e+00 0.000000000000000000e+00 0.000000000000000000e+00 0.000000000000000000e+00 0.000000000000000000e+00 0.000000000000000000e+00 0.000000000000000000e+00 0.000000000000000000e+00 0.000000000000000000e+00 0.000000000000000000e+00 0.000000000000000000e+00 0.000000000000000000e+00 0.000000000000000000e+00 0.000000000000000000e+00 0.000000000000000000e+00 0.000000000000000000e+00 0.000000000000000000e+00 0.000000000000000000e+00 0.000000000000000000e+00 0.000000000000000000e+00 0.000000000000000000e+00 0.000000000000000000e+00 0.000000000000000000e+00 0.000000000000000000e+00 0.000000000000000000e+00 0.000000000000000000e+00 0.000000000000000000e+00 0.000000000000000000e+00 0.000000000000000000e+00 0.000000000000000000e+00 0.000000000000000000e+00 0.000000000000000000e+00 0.000000000000000000e+00 0.000000000000000000e+00 0.000000000000000000e+00 0.000000000000000000e+00 0.000000000000000000e+00 0.000000000000000000e+00 0.000000000000000000e+00 0.000000000000000000e+00 0.000000000000000000e+00 0.000000000000000000e+00 0.000000000000000000e+00 0.000000000000000000e+00 0.000000000000000000e+00 0.000000000000000000e+00 0.000000000000000000e+00 0.000000000000000000e+00 0.000000000000000000e+00 0.000000000000000000e+00 0.000000000000000000e+00 0.000000000000000000e+00 0.000000000000000000e+00 0.000000000000000000e+00 0.000000000000000000e+00 0.000000000000000000e+00 0.000000000000000000e+00 0.000000000000000000e+00 0.000000000000000000e+00 0.000000000000000000e+00 0.000000000000000000e+00 0.000000000000000000e+00 0.000000000000000000e+00 0.000000000000000000e+00 0.000000000000000000e+00 0.000000000000000000e+00 0.000000000000000000e+00 0.000000000000000000e+00 0.000000000000000000e+00 0.000000000000000000e+00 0.000000000000000000e+00 0.000000000000000000e+00 0.000000000000000000e+00 0.000000000000000000e+00 0.000000000000000000e+00 0.000000000000000000e+00 0.000000000000000000e+00 0.000000000000000000e+00 0.000000000000000000e+00 0.000000000000000000e+00 0.000000000000000000e+00 0.000000000000000000e+00 0.000000000000000000e+00 0.000000000000000000e+00 0.000000000000000000e+00 0.000000000000000000e+00 0.000000000000000000e+00 0.000000000000000000e+00 0.000000000000000000e+00 0.000000000000000000e+00 0.000000000000000000e+00 0.000000000000000000e+00 0.000000000000000000e+00 0.000000000000000000e+00 0.000000000000000000e+00 0.000000000000000000e+00 0.000000000000000000e+00 0.000000000000000000e+00 0.000000000000000000e+00 0.000000000000000000e+00 0.000000000000000000e+00 0.000000000000000000e+00 0.000000000000000000e+00 0.000000000000000000e+00 0.000000000000000000e+00 0.000000000000000000e+00 0.000000000000000000e+00 0.000000000000000000e+00 0.000000000000000000e+00 0.000000000000000000e+00 0.000000000000000000e+00 0.000000000000000000e+00 0.000000000000000000e+00 0.000000000000000000e+00 0.000000000000000000e+00 0.000000000000000000e+00 0.000000000000000000e+00 0.000000000000000000e+00 0.000000000000000000e+00 0.000000000000000000e+00 0.000000000000000000e+00 0.000000000000000000e+00 0.000000000000000000e+00 0.000000000000000000e+00 0.000000000000000000e+00 0.000000000000000000e+00 0.000000000000000000e+00 0.000000000000000000e+00 0.000000000000000000e+00 0.000000000000000000e+00 0.000000000000000000e+00 0.000000000000000000e+00 0.000000000000000000e+00 0.000000000000000000e+00 0.000000000000000000e+00 0.000000000000000000e+00 0.000000000000000000e+00 0.000000000000000000e+00 0.000000000000000000e+00 0.000000000000000000e+00 0.000000000000000000e+00 0.000000000000000000e+00 0.000000000000000000e+00 0.000000000000000000e+00 0.000000000000000000e+00 0.000000000000000000e+00 0.000000000000000000e+00 0.000000000000000000e+00 0.000000000000000000e+00 0.000000000000000000e+00 0.000000000000000000e+00 0.000000000000000000e+00 0.000000000000000000e+00 0.000000000000000000e+00 0.000000000000000000e+00 0.000000000000000000e+00 0.000000000000000000e+00 0.000000000000000000e+00 0.000000000000000000e+00 0.000000000000000000e+00 0.000000000000000000e+00 0.000000000000000000e+00 0.000000000000000000e+00 0.000000000000000000e+00 0.000000000000000000e+00 0.000000000000000000e+00 0.000000000000000000e+00 0.000000000000000000e+00 0.000000000000000000e+00 0.000000000000000000e+00 0.000000000000000000e+00 0.000000000000000000e+00 0.000000000000000000e+00 0.000000000000000000e+00 0.000000000000000000e+00 0.000000000000000000e+00 0.000000000000000000e+00 0.000000000000000000e+00 0.000000000000000000e+00 0.000000000000000000e+00 0.000000000000000000e+00 0.000000000000000000e+00 0.000000000000000000e+00 0.000000000000000000e+00 0.000000000000000000e+00 0.000000000000000000e+00 0.000000000000000000e+00 0.000000000000000000e+00 0.000000000000000000e+00 0.000000000000000000e+00 0.000000000000000000e+00 0.000000000000000000e+00 0.000000000000000000e+00 0.000000000000000000e+00 0.000000000000000000e+00 0.000000000000000000e+00 0.000000000000000000e+00 0.000000000000000000e+00 0.000000000000000000e+00 0.000000000000000000e+00 0.000000000000000000e+00 0.000000000000000000e+00 0.000000000000000000e+00 0.000000000000000000e+00 0.000000000000000000e+00 0.000000000000000000e+00 0.000000000000000000e+00 0.000000000000000000e+00 0.000000000000000000e+00 0.000000000000000000e+00 0.000000000000000000e+00 0.000000000000000000e+00 0.000000000000000000e+00 0.000000000000000000e+00 0.000000000000000000e+00 0.000000000000000000e+00 0.000000000000000000e+00 0.000000000000000000e+00 0.000000000000000000e+00 0.000000000000000000e+00 0.000000000000000000e+00 0.000000000000000000e+00 0.000000000000000000e+00 0.000000000000000000e+00 0.000000000000000000e+00 0.000000000000000000e+00 0.000000000000000000e+00 0.000000000000000000e+00 0.000000000000000000e+00 0.000000000000000000e+00 0.000000000000000000e+00 0.000000000000000000e+00 0.000000000000000000e+00 0.000000000000000000e+00 0.000000000000000000e+00 0.000000000000000000e+00 0.000000000000000000e+00 0.000000000000000000e+00 0.000000000000000000e+00 0.000000000000000000e+00 0.000000000000000000e+00 0.000000000000000000e+00 0.000000000000000000e+00 0.000000000000000000e+00 0.000000000000000000e+00 0.000000000000000000e+00 0.000000000000000000e+00 0.000000000000000000e+00 0.000000000000000000e+00 0.000000000000000000e+00 0.000000000000000000e+00 0.000000000000000000e+00 0.000000000000000000e+00 0.000000000000000000e+00 0.000000000000000000e+00 0.000000000000000000e+00 0.000000000000000000e+00 0.000000000000000000e+00 0.000000000000000000e+00 0.000000000000000000e+00 0.000000000000000000e+00 0.000000000000000000e+00 0.000000000000000000e+00 0.000000000000000000e+00 0.000000000000000000e+00 0.000000000000000000e+00 0.000000000000000000e+00 0.000000000000000000e+00 0.000000000000000000e+00 0.000000000000000000e+00 0.000000000000000000e+00 0.000000000000000000e+00 0.000000000000000000e+00 0.000000000000000000e+00 0.000000000000000000e+00 0.000000000000000000e+00 0.000000000000000000e+00 0.000000000000000000e+00 0.000000000000000000e+00 0.000000000000000000e+00 0.000000000000000000e+00 0.000000000000000000e+00 0.000000000000000000e+00 0.000000000000000000e+00 0.000000000000000000e+00 0.000000000000000000e+00 0.000000000000000000e+00 0.000000000000000000e+00 0.000000000000000000e+00 0.000000000000000000e+00 0.000000000000000000e+00 0.000000000000000000e+00 0.000000000000000000e+00 0.000000000000000000e+00 0.000000000000000000e+00 0.000000000000000000e+00 0.000000000000000000e+00 0.000000000000000000e+00 0.000000000000000000e+00 0.000000000000000000e+00 0.000000000000000000e+00 0.000000000000000000e+00 0.000000000000000000e+00 0.000000000000000000e+00 0.000000000000000000e+00 0.000000000000000000e+00 0.000000000000000000e+00 0.000000000000000000e+00 0.000000000000000000e+00 0.000000000000000000e+00 0.000000000000000000e+00 0.000000000000000000e+00 0.000000000000000000e+00 0.000000000000000000e+00 0.000000000000000000e+00 0.000000000000000000e+00 0.000000000000000000e+00 0.000000000000000000e+00 0.000000000000000000e+00 0.000000000000000000e+00 0.000000000000000000e+00 0.000000000000000000e+00 0.000000000000000000e+00 0.000000000000000000e+00 0.000000000000000000e+00 0.000000000000000000e+00 0.000000000000000000e+00 0.000000000000000000e+00 0.000000000000000000e+00 0.000000000000000000e+00 0.000000000000000000e+00 0.000000000000000000e+00 0.000000000000000000e+00 0.000000000000000000e+00 0.000000000000000000e+00 0.000000000000000000e+00 0.000000000000000000e+00 0.000000000000000000e+00 0.000000000000000000e+00 0.000000000000000000e+00 0.000000000000000000e+00 0.000000000000000000e+00 0.000000000000000000e+00 0.000000000000000000e+00 0.000000000000000000e+00 0.000000000000000000e+00 0.000000000000000000e+00 0.000000000000000000e+00 0.000000000000000000e+00 0.000000000000000000e+00 0.000000000000000000e+00 0.000000000000000000e+00 0.000000000000000000e+00 0.000000000000000000e+00 0.000000000000000000e+00 0.000000000000000000e+00 0.000000000000000000e+00 0.000000000000000000e+00 0.000000000000000000e+00 0.000000000000000000e+00 0.000000000000000000e+00 0.000000000000000000e+00 0.000000000000000000e+00 0.000000000000000000e+00 0.000000000000000000e+00 0.000000000000000000e+00 0.000000000000000000e+00 0.000000000000000000e+00 0.000000000000000000e+00 0.000000000000000000e+00 0.000000000000000000e+00 0.000000000000000000e+00 0.000000000000000000e+00 0.000000000000000000e+00 0.000000000000000000e+00 0.000000000000000000e+00 0.000000000000000000e+00 0.000000000000000000e+00 0.000000000000000000e+00 0.000000000000000000e+00 0.000000000000000000e+00 0.000000000000000000e+00 0.000000000000000000e+00 0.000000000000000000e+00 0.000000000000000000e+00 0.000000000000000000e+00 0.000000000000000000e+00 0.000000000000000000e+00 0.000000000000000000e+00 0.000000000000000000e+00 0.000000000000000000e+00 0.000000000000000000e+00 0.000000000000000000e+00 0.000000000000000000e+00 0.000000000000000000e+00 0.000000000000000000e+00 0.000000000000000000e+00 0.000000000000000000e+00 0.000000000000000000e+00 0.000000000000000000e+00 0.000000000000000000e+00 0.000000000000000000e+00 0.000000000000000000e+00 0.000000000000000000e+00 0.000000000000000000e+00 0.000000000000000000e+00 0.000000000000000000e+00 0.000000000000000000e+00 0.000000000000000000e+00 0.000000000000000000e+00 0.000000000000000000e+00 0.000000000000000000e+00 0.000000000000000000e+00 0.000000000000000000e+00 0.000000000000000000e+00 0.000000000000000000e+00 0.000000000000000000e+00 0.000000000000000000e+00 0.000000000000000000e+00 0.000000000000000000e+00 0.000000000000000000e+00 0.000000000000000000e+00 0.000000000000000000e+00 0.000000000000000000e+00 0.000000000000000000e+00 0.000000000000000000e+00 0.000000000000000000e+00 0.000000000000000000e+00 0.000000000000000000e+00 0.000000000000000000e+00 0.000000000000000000e+00 0.000000000000000000e+00 0.000000000000000000e+00 0.000000000000000000e+00 0.000000000000000000e+00 0.000000000000000000e+00 0.000000000000000000e+00 0.000000000000000000e+00 0.000000000000000000e+00 0.000000000000000000e+00 0.000000000000000000e+00 0.000000000000000000e+00 0.000000000000000000e+00 0.000000000000000000e+00 0.000000000000000000e+00 0.000000000000000000e+00 0.000000000000000000e+00 0.000000000000000000e+00 0.000000000000000000e+00 0.000000000000000000e+00 0.000000000000000000e+00 0.000000000000000000e+00 0.000000000000000000e+00 0.000000000000000000e+00 0.000000000000000000e+00 0.000000000000000000e+00 0.000000000000000000e+00 0.000000000000000000e+00 0.000000000000000000e+00 0.000000000000000000e+00 0.000000000000000000e+00 0.000000000000000000e+00 0.000000000000000000e+00 0.000000000000000000e+00 0.000000000000000000e+00 0.000000000000000000e+00 0.000000000000000000e+00 0.000000000000000000e+00 0.000000000000000000e+00 0.000000000000000000e+00 0.000000000000000000e+00 0.000000000000000000e+00 0.000000000000000000e+00 0.000000000000000000e+00 0.000000000000000000e+00 0.000000000000000000e+00 0.000000000000000000e+00 0.000000000000000000e+00 0.000000000000000000e+00 0.000000000000000000e+00 0.000000000000000000e+00 0.000000000000000000e+00 0.000000000000000000e+00 0.000000000000000000e+00 0.000000000000000000e+00 0.000000000000000000e+00 0.000000000000000000e+00 0.000000000000000000e+00 0.000000000000000000e+00 0.000000000000000000e+00 0.000000000000000000e+00 0.000000000000000000e+00 0.000000000000000000e+00 0.000000000000000000e+00 0.000000000000000000e+00 0.000000000000000000e+00 0.000000000000000000e+00 0.000000000000000000e+00 0.000000000000000000e+00 0.000000000000000000e+00 0.000000000000000000e+00 0.000000000000000000e+00 0.000000000000000000e+00 0.000000000000000000e+00 0.000000000000000000e+00 0.000000000000000000e+00 0.000000000000000000e+00 0.000000000000000000e+00 0.000000000000000000e+00 0.000000000000000000e+00 0.000000000000000000e+00 0.000000000000000000e+00 0.000000000000000000e+00 0.000000000000000000e+00 0.000000000000000000e+00 0.000000000000000000e+00 0.000000000000000000e+00 0.000000000000000000e+00 0.000000000000000000e+00 0.000000000000000000e+00 0.000000000000000000e+00 0.000000000000000000e+00 0.000000000000000000e+00 0.000000000000000000e+00 0.000000000000000000e+00 0.000000000000000000e+00 0.000000000000000000e+00 0.000000000000000000e+00 0.000000000000000000e+00 0.000000000000000000e+00 0.000000000000000000e+00 0.000000000000000000e+00 0.000000000000000000e+00 0.000000000000000000e+00 0.000000000000000000e+00 0.000000000000000000e+00 0.000000000000000000e+00 0.000000000000000000e+00 0.000000000000000000e+00 0.000000000000000000e+00 0.000000000000000000e+00 0.000000000000000000e+00 0.000000000000000000e+00 0.000000000000000000e+00 0.000000000000000000e+00 0.000000000000000000e+00 0.000000000000000000e+00 0.000000000000000000e+00 0.000000000000000000e+00 0.000000000000000000e+00 0.000000000000000000e+00 0.000000000000000000e+00 0.000000000000000000e+00 0.000000000000000000e+00 0.000000000000000000e+00 0.000000000000000000e+00 0.000000000000000000e+00 0.000000000000000000e+00 0.000000000000000000e+00 0.000000000000000000e+00 0.000000000000000000e+00 0.000000000000000000e+00 0.000000000000000000e+00 0.000000000000000000e+00 0.000000000000000000e+00 0.000000000000000000e+00 0.000000000000000000e+00 0.000000000000000000e+00 0.000000000000000000e+00 0.000000000000000000e+00 0.000000000000000000e+00 0.000000000000000000e+00 0.000000000000000000e+00 0.000000000000000000e+00 0.000000000000000000e+00 0.000000000000000000e+00 0.000000000000000000e+00 0.000000000000000000e+00 0.000000000000000000e+00 0.000000000000000000e+00 0.000000000000000000e+00 0.000000000000000000e+00 0.000000000000000000e+00 0.000000000000000000e+00 0.000000000000000000e+00 0.000000000000000000e+00 0.000000000000000000e+00 0.000000000000000000e+00 0.000000000000000000e+00 0.000000000000000000e+00 0.000000000000000000e+00 0.000000000000000000e+00 0.000000000000000000e+00 0.000000000000000000e+00 0.000000000000000000e+00 0.000000000000000000e+00 0.000000000000000000e+00 0.000000000000000000e+00 0.000000000000000000e+00 0.000000000000000000e+00 0.000000000000000000e+00 0.000000000000000000e+00 0.000000000000000000e+00 0.000000000000000000e+00 0.000000000000000000e+00 0.000000000000000000e+00 0.000000000000000000e+00 0.000000000000000000e+00 0.000000000000000000e+00 0.000000000000000000e+00 0.000000000000000000e+00 0.000000000000000000e+00 0.000000000000000000e+00 0.000000000000000000e+00 0.000000000000000000e+00 0.000000000000000000e+00 0.000000000000000000e+00 0.000000000000000000e+00 0.000000000000000000e+00 0.000000000000000000e+00 0.000000000000000000e+00 0.000000000000000000e+00 0.000000000000000000e+00 0.000000000000000000e+00 0.000000000000000000e+00 0.000000000000000000e+00 0.000000000000000000e+00 0.000000000000000000e+00 0.000000000000000000e+00 0.000000000000000000e+00 0.000000000000000000e+00 0.000000000000000000e+00 0.000000000000000000e+00 0.000000000000000000e+00 0.000000000000000000e+00 0.000000000000000000e+00 0.000000000000000000e+00 0.000000000000000000e+00 0.000000000000000000e+00 0.000000000000000000e+00 0.000000000000000000e+00 0.000000000000000000e+00 0.000000000000000000e+00 0.000000000000000000e+00 0.000000000000000000e+00 0.000000000000000000e+00 0.000000000000000000e+00 0.000000000000000000e+00 0.000000000000000000e+00 0.000000000000000000e+00 0.000000000000000000e+00 0.000000000000000000e+00 0.000000000000000000e+00 0.000000000000000000e+00 0.000000000000000000e+00 0.000000000000000000e+00 0.000000000000000000e+00 0.000000000000000000e+00 0.000000000000000000e+00 0.000000000000000000e+00 0.000000000000000000e+00 0.000000000000000000e+00 0.000000000000000000e+00 0.000000000000000000e+00 0.000000000000000000e+00 0.000000000000000000e+00 0.000000000000000000e+00 0.000000000000000000e+00 0.000000000000000000e+00 0.000000000000000000e+00 0.000000000000000000e+00 0.000000000000000000e+00 0.000000000000000000e+00 0.000000000000000000e+00 0.000000000000000000e+00 0.000000000000000000e+00 0.000000000000000000e+00 0.000000000000000000e+00 0.000000000000000000e+00 0.000000000000000000e+00 0.000000000000000000e+00 0.000000000000000000e+00 0.000000000000000000e+00 0.000000000000000000e+00 0.000000000000000000e+00 0.000000000000000000e+00 0.000000000000000000e+00 0.000000000000000000e+00 0.000000000000000000e+00 0.000000000000000000e+00 0.000000000000000000e+00 0.000000000000000000e+00 0.000000000000000000e+00 0.000000000000000000e+00 0.000000000000000000e+00 0.000000000000000000e+00 0.000000000000000000e+00 0.000000000000000000e+00 0.000000000000000000e+00 0.000000000000000000e+00 0.000000000000000000e+00 0.000000000000000000e+00 0.000000000000000000e+00 0.000000000000000000e+00 0.000000000000000000e+00 0.000000000000000000e+00 0.000000000000000000e+00 0.000000000000000000e+00 0.000000000000000000e+00 0.000000000000000000e+00 0.000000000000000000e+00 0.000000000000000000e+00 0.000000000000000000e+00 0.000000000000000000e+00 0.000000000000000000e+00 0.000000000000000000e+00 0.000000000000000000e+00 0.000000000000000000e+00 0.000000000000000000e+00 0.000000000000000000e+00 0.000000000000000000e+00 0.000000000000000000e+00 0.000000000000000000e+00 0.000000000000000000e+00 0.000000000000000000e+00 0.000000000000000000e+00 0.000000000000000000e+00 0.000000000000000000e+00 0.000000000000000000e+00 0.000000000000000000e+00 0.000000000000000000e+00 0.000000000000000000e+00 0.000000000000000000e+00 0.000000000000000000e+00 0.000000000000000000e+00 0.000000000000000000e+00 0.000000000000000000e+00 0.000000000000000000e+00 0.000000000000000000e+00 0.000000000000000000e+00 0.000000000000000000e+00 0.000000000000000000e+00 0.000000000000000000e+00 0.000000000000000000e+00 0.000000000000000000e+00 0.000000000000000000e+00 0.000000000000000000e+00 0.000000000000000000e+00 0.000000000000000000e+00 0.000000000000000000e+00 0.000000000000000000e+00 0.000000000000000000e+00 0.000000000000000000e+00 0.000000000000000000e+00 0.000000000000000000e+00 0.000000000000000000e+00 0.000000000000000000e+00 0.000000000000000000e+00 0.000000000000000000e+00 0.000000000000000000e+00 0.000000000000000000e+00 0.000000000000000000e+00 0.000000000000000000e+00 0.000000000000000000e+00 0.000000000000000000e+00 0.000000000000000000e+00 0.000000000000000000e+00 0.000000000000000000e+00 0.000000000000000000e+00 0.000000000000000000e+00 0.000000000000000000e+00 0.000000000000000000e+00 0.000000000000000000e+00 0.000000000000000000e+00 0.000000000000000000e+00 0.000000000000000000e+00 0.000000000000000000e+00 0.000000000000000000e+00 0.000000000000000000e+00 0.000000000000000000e+00 0.000000000000000000e+00 0.000000000000000000e+00 0.000000000000000000e+00 0.000000000000000000e+00 0.000000000000000000e+00 0.000000000000000000e+00 0.000000000000000000e+00 0.000000000000000000e+00 0.000000000000000000e+00 0.000000000000000000e+00 0.000000000000000000e+00 0.000000000000000000e+00 0.000000000000000000e+00 0.000000000000000000e+00 0.000000000000000000e+00 0.000000000000000000e+00 0.000000000000000000e+00 0.000000000000000000e+00 0.000000000000000000e+00 0.000000000000000000e+00 0.000000000000000000e+00 0.000000000000000000e+00 0.000000000000000000e+00 0.000000000000000000e+00 0.000000000000000000e+00 0.000000000000000000e+00 0.000000000000000000e+00 0.000000000000000000e+00 0.000000000000000000e+00 0.000000000000000000e+00 0.000000000000000000e+00 0.000000000000000000e+00 0.000000000000000000e+00 0.000000000000000000e+00 0.000000000000000000e+00 0.000000000000000000e+00 0.000000000000000000e+00 0.000000000000000000e+00 0.000000000000000000e+00 0.000000000000000000e+00 0.000000000000000000e+00 0.000000000000000000e+00 0.000000000000000000e+00 0.000000000000000000e+00 0.000000000000000000e+00 0.000000000000000000e+00 0.000000000000000000e+00 0.000000000000000000e+00 0.000000000000000000e+00 0.000000000000000000e+00 0.000000000000000000e+00 0.000000000000000000e+00 0.000000000000000000e+00 0.000000000000000000e+00 0.000000000000000000e+00 0.000000000000000000e+00 0.000000000000000000e+00 0.000000000000000000e+00 0.000000000000000000e+00 0.000000000000000000e+00 0.000000000000000000e+00 0.000000000000000000e+00 0.000000000000000000e+00 0.000000000000000000e+00 0.000000000000000000e+00 0.000000000000000000e+00 0.000000000000000000e+00 0.000000000000000000e+00 0.000000000000000000e+00 0.000000000000000000e+00 0.000000000000000000e+00 0.000000000000000000e+00 0.000000000000000000e+00 0.000000000000000000e+00 0.000000000000000000e+00 0.000000000000000000e+00 0.000000000000000000e+00 0.000000000000000000e+00 0.000000000000000000e+00 0.000000000000000000e+00 0.000000000000000000e+00 0.000000000000000000e+00 0.000000000000000000e+00 0.000000000000000000e+00 0.000000000000000000e+00 0.000000000000000000e+00 0.000000000000000000e+00 0.000000000000000000e+00 0.000000000000000000e+00 0.000000000000000000e+00 0.000000000000000000e+00 0.000000000000000000e+00 0.000000000000000000e+00 0.000000000000000000e+00 0.000000000000000000e+00 0.000000000000000000e+00 0.000000000000000000e+00 0.000000000000000000e+00 0.000000000000000000e+00 0.000000000000000000e+00 0.000000000000000000e+00 0.000000000000000000e+00 0.000000000000000000e+00 0.000000000000000000e+00 0.000000000000000000e+00 0.000000000000000000e+00 0.000000000000000000e+00 0.000000000000000000e+00 0.000000000000000000e+00 0.000000000000000000e+00 0.000000000000000000e+00 0.000000000000000000e+00 0.000000000000000000e+00 0.000000000000000000e+00 0.000000000000000000e+00 0.000000000000000000e+00 0.000000000000000000e+00 0.000000000000000000e+00 0.000000000000000000e+00 0.000000000000000000e+00 0.000000000000000000e+00 0.000000000000000000e+00 0.000000000000000000e+00 0.000000000000000000e+00 0.000000000000000000e+00 0.000000000000000000e+00 0.000000000000000000e+00 0.000000000000000000e+00 0.000000000000000000e+00 0.000000000000000000e+00 0.000000000000000000e+00 0.000000000000000000e+00 0.000000000000000000e+00 0.000000000000000000e+00 0.000000000000000000e+00 0.000000000000000000e+00 0.000000000000000000e+00 0.000000000000000000e+00 0.000000000000000000e+00 0.000000000000000000e+00 0.000000000000000000e+00 0.000000000000000000e+00 0.000000000000000000e+00 0.000000000000000000e+00 0.000000000000000000e+00 0.000000000000000000e+00 0.000000000000000000e+00 0.000000000000000000e+00 0.000000000000000000e+00 0.000000000000000000e+00 0.000000000000000000e+00 0.000000000000000000e+00 0.000000000000000000e+00 0.000000000000000000e+00 0.000000000000000000e+00 0.000000000000000000e+00 0.000000000000000000e+00 0.000000000000000000e+00 0.000000000000000000e+00 0.000000000000000000e+00 0.000000000000000000e+00 0.000000000000000000e+00 0.000000000000000000e+00 0.000000000000000000e+00 0.000000000000000000e+00 0.000000000000000000e+00 0.000000000000000000e+00 0.000000000000000000e+00 0.000000000000000000e+00 0.000000000000000000e+00 0.000000000000000000e+00 0.000000000000000000e+00 0.000000000000000000e+00 0.000000000000000000e+00 0.000000000000000000e+00 0.000000000000000000e+00 0.000000000000000000e+00 0.000000000000000000e+00 0.000000000000000000e+00 0.000000000000000000e+00 0.000000000000000000e+00 0.000000000000000000e+00 0.000000000000000000e+00 0.000000000000000000e+00 0.000000000000000000e+00 0.000000000000000000e+00 0.000000000000000000e+00 0.000000000000000000e+00 0.000000000000000000e+00 0.000000000000000000e+00 0.000000000000000000e+00 0.000000000000000000e+00 0.000000000000000000e+00 0.000000000000000000e+00 0.000000000000000000e+00 0.000000000000000000e+00 0.000000000000000000e+00 0.000000000000000000e+00 0.000000000000000000e+00 0.000000000000000000e+00 0.000000000000000000e+00 0.000000000000000000e+00 0.000000000000000000e+00 0.000000000000000000e+00 0.000000000000000000e+00 0.000000000000000000e+00 0.000000000000000000e+00 0.000000000000000000e+00 0.000000000000000000e+00 0.000000000000000000e+00 0.000000000000000000e+00 0.000000000000000000e+00 0.000000000000000000e+00 0.000000000000000000e+00 0.000000000000000000e+00 0.000000000000000000e+00 0.000000000000000000e+00 0.000000000000000000e+00 0.000000000000000000e+00 0.000000000000000000e+00 0.000000000000000000e+00 0.000000000000000000e+00 0.000000000000000000e+00 0.000000000000000000e+00 0.000000000000000000e+00 0.000000000000000000e+00 0.000000000000000000e+00 0.000000000000000000e+00 0.000000000000000000e+00 0.000000000000000000e+00 0.000000000000000000e+00 0.000000000000000000e+00 0.000000000000000000e+00 0.000000000000000000e+00 0.000000000000000000e+00 0.000000000000000000e+00 0.000000000000000000e+00 0.000000000000000000e+00 0.000000000000000000e+00 0.000000000000000000e+00 0.000000000000000000e+00 0.000000000000000000e+00 0.000000000000000000e+00 0.000000000000000000e+00 0.000000000000000000e+00 0.000000000000000000e+00 0.000000000000000000e+00 0.000000000000000000e+00 0.000000000000000000e+00 0.000000000000000000e+00 0.000000000000000000e+00 0.000000000000000000e+00 0.000000000000000000e+00 0.000000000000000000e+00 0.000000000000000000e+00 0.000000000000000000e+00 0.000000000000000000e+00 0.000000000000000000e+00 0.000000000000000000e+00 0.000000000000000000e+00 0.000000000000000000e+00 0.000000000000000000e+00 0.000000000000000000e+00 0.000000000000000000e+00 0.000000000000000000e+00 0.000000000000000000e+00 0.000000000000000000e+00 0.000000000000000000e+00 0.000000000000000000e+00 0.000000000000000000e+00 0.000000000000000000e+00 0.000000000000000000e+00 0.000000000000000000e+00 0.000000000000000000e+00 0.000000000000000000e+00 0.000000000000000000e+00 0.000000000000000000e+00 0.000000000000000000e+00 0.000000000000000000e+00 0.000000000000000000e+00 0.000000000000000000e+00 0.000000000000000000e+00 0.000000000000000000e+00 0.000000000000000000e+00 0.000000000000000000e+00 0.000000000000000000e+00 0.000000000000000000e+00 0.000000000000000000e+00 0.000000000000000000e+00 0.000000000000000000e+00 0.000000000000000000e+00 0.000000000000000000e+00 0.000000000000000000e+00 0.000000000000000000e+00 0.000000000000000000e+00 0.000000000000000000e+00 0.000000000000000000e+00 0.000000000000000000e+00 0.000000000000000000e+00 0.000000000000000000e+00 0.000000000000000000e+00 0.000000000000000000e+00 0.000000000000000000e+00 0.000000000000000000e+00 0.000000000000000000e+00 0.000000000000000000e+00 0.000000000000000000e+00 0.000000000000000000e+00 0.000000000000000000e+00 0.000000000000000000e+00 0.000000000000000000e+00 0.000000000000000000e+00 0.000000000000000000e+00 0.000000000000000000e+00 0.000000000000000000e+00 0.000000000000000000e+00 0.000000000000000000e+00 0.000000000000000000e+00 0.000000000000000000e+00 0.000000000000000000e+00 0.000000000000000000e+00 0.000000000000000000e+00 0.000000000000000000e+00 0.000000000000000000e+00 0.000000000000000000e+00 0.000000000000000000e+00 0.000000000000000000e+00 0.000000000000000000e+00 0.000000000000000000e+00 0.000000000000000000e+00 0.000000000000000000e+00 0.000000000000000000e+00 0.000000000000000000e+00 0.000000000000000000e+00 0.000000000000000000e+00 0.000000000000000000e+00 0.000000000000000000e+00 0.000000000000000000e+00 0.000000000000000000e+00 0.000000000000000000e+00 0.000000000000000000e+00 0.000000000000000000e+00 0.000000000000000000e+00 0.000000000000000000e+00 0.000000000000000000e+00 0.000000000000000000e+00 0.000000000000000000e+00 0.000000000000000000e+00 0.000000000000000000e+00 0.000000000000000000e+00 0.000000000000000000e+00 0.000000000000000000e+00 0.000000000000000000e+00 0.000000000000000000e+00 0.000000000000000000e+00 0.000000000000000000e+00 0.000000000000000000e+00 0.000000000000000000e+00 0.000000000000000000e+00 0.000000000000000000e+00 0.000000000000000000e+00 0.000000000000000000e+00 0.000000000000000000e+00 0.000000000000000000e+00 0.000000000000000000e+00 0.000000000000000000e+00 0.000000000000000000e+00 0.000000000000000000e+00 0.000000000000000000e+00 0.000000000000000000e+00 0.000000000000000000e+00 0.000000000000000000e+00 0.000000000000000000e+00 0.000000000000000000e+00 0.000000000000000000e+00 0.000000000000000000e+00 0.000000000000000000e+00 0.000000000000000000e+00 0.000000000000000000e+00 0.000000000000000000e+00 0.000000000000000000e+00 0.000000000000000000e+00 0.000000000000000000e+00 0.000000000000000000e+00 0.000000000000000000e+00 0.000000000000000000e+00 0.000000000000000000e+00 0.000000000000000000e+00 0.000000000000000000e+00 0.000000000000000000e+00 0.000000000000000000e+00 0.000000000000000000e+00 0.000000000000000000e+00 0.000000000000000000e+00 0.000000000000000000e+00 0.000000000000000000e+00 0.000000000000000000e+00 0.000000000000000000e+00 0.000000000000000000e+00 0.000000000000000000e+00 0.000000000000000000e+00 0.000000000000000000e+00 0.000000000000000000e+00 0.000000000000000000e+00 0.000000000000000000e+00 0.000000000000000000e+00 0.000000000000000000e+00 0.000000000000000000e+00 0.000000000000000000e+00 0.000000000000000000e+00 0.000000000000000000e+00 0.000000000000000000e+00 0.000000000000000000e+00 0.000000000000000000e+00 0.000000000000000000e+00 0.000000000000000000e+00 0.000000000000000000e+00 0.000000000000000000e+00 0.000000000000000000e+00 0.000000000000000000e+00 0.000000000000000000e+00 0.000000000000000000e+00 0.000000000000000000e+00 0.000000000000000000e+00 0.000000000000000000e+00 0.000000000000000000e+00 0.000000000000000000e+00 0.000000000000000000e+00 0.000000000000000000e+00 0.000000000000000000e+00 0.000000000000000000e+00 0.000000000000000000e+00 0.000000000000000000e+00 0.000000000000000000e+00 0.000000000000000000e+00 0.000000000000000000e+00 0.000000000000000000e+00 0.000000000000000000e+00 0.000000000000000000e+00 0.000000000000000000e+00 0.000000000000000000e+00 0.000000000000000000e+00 0.000000000000000000e+00 0.000000000000000000e+00 0.000000000000000000e+00 0.000000000000000000e+00 0.000000000000000000e+00 0.000000000000000000e+00 0.000000000000000000e+00 0.000000000000000000e+00 0.000000000000000000e+00 0.000000000000000000e+00 0.000000000000000000e+00 0.000000000000000000e+00 0.000000000000000000e+00 0.000000000000000000e+00 0.000000000000000000e+00 0.000000000000000000e+00 0.000000000000000000e+00 0.000000000000000000e+00 0.000000000000000000e+00 0.000000000000000000e+00 0.000000000000000000e+00 0.000000000000000000e+00 0.000000000000000000e+00 0.000000000000000000e+00 0.000000000000000000e+00 0.000000000000000000e+00 0.000000000000000000e+00 0.000000000000000000e+00 0.000000000000000000e+00 0.000000000000000000e+00 0.000000000000000000e+00 0.000000000000000000e+00 0.000000000000000000e+00 0.000000000000000000e+00 0.000000000000000000e+00 0.000000000000000000e+00 0.000000000000000000e+00 0.000000000000000000e+00 0.000000000000000000e+00 0.000000000000000000e+00 0.000000000000000000e+00 0.000000000000000000e+00 0.000000000000000000e+00 0.000000000000000000e+00 0.000000000000000000e+00 0.000000000000000000e+00 0.000000000000000000e+00 0.000000000000000000e+00 0.000000000000000000e+00 0.000000000000000000e+00 0.000000000000000000e+00 0.000000000000000000e+00 0.000000000000000000e+00 0.000000000000000000e+00 0.000000000000000000e+00 0.000000000000000000e+00 0.000000000000000000e+00 0.000000000000000000e+00 0.000000000000000000e+00 0.000000000000000000e+00 0.000000000000000000e+00 0.000000000000000000e+00 0.000000000000000000e+00 0.000000000000000000e+00 0.000000000000000000e+00 0.000000000000000000e+00 0.000000000000000000e+00 0.000000000000000000e+00 0.000000000000000000e+00 0.000000000000000000e+00 0.000000000000000000e+00 0.000000000000000000e+00 0.000000000000000000e+00 0.000000000000000000e+00 0.000000000000000000e+00 0.000000000000000000e+00 0.000000000000000000e+00 0.000000000000000000e+00 0.000000000000000000e+00 0.000000000000000000e+00 0.000000000000000000e+00 0.000000000000000000e+00 0.000000000000000000e+00 0.000000000000000000e+00 0.000000000000000000e+00 0.000000000000000000e+00 0.000000000000000000e+00 0.000000000000000000e+00 0.000000000000000000e+00 0.000000000000000000e+00 0.000000000000000000e+00 0.000000000000000000e+00 0.000000000000000000e+00 0.000000000000000000e+00 0.000000000000000000e+00 0.000000000000000000e+00 0.000000000000000000e+00 0.000000000000000000e+00 0.000000000000000000e+00 0.000000000000000000e+00 0.000000000000000000e+00 0.000000000000000000e+00 0.000000000000000000e+00 0.000000000000000000e+00 0.000000000000000000e+00 0.000000000000000000e+00 0.000000000000000000e+00 0.000000000000000000e+00 0.000000000000000000e+00 0.000000000000000000e+00 0.000000000000000000e+00 0.000000000000000000e+00 0.000000000000000000e+00 0.000000000000000000e+00 0.000000000000000000e+00 0.000000000000000000e+00 0.000000000000000000e+00 0.000000000000000000e+00 0.000000000000000000e+00 0.000000000000000000e+00 0.000000000000000000e+00 0.000000000000000000e+00 0.000000000000000000e+00 0.000000000000000000e+00 0.000000000000000000e+00 0.000000000000000000e+00 0.000000000000000000e+00 0.000000000000000000e+00 0.000000000000000000e+00 0.000000000000000000e+00 0.000000000000000000e+00 0.000000000000000000e+00 0.000000000000000000e+00 0.000000000000000000e+00 0.000000000000000000e+00 0.000000000000000000e+00 0.000000000000000000e+00 0.000000000000000000e+00 0.000000000000000000e+00 0.000000000000000000e+00 0.000000000000000000e+00 0.000000000000000000e+00 0.000000000000000000e+00 0.000000000000000000e+00 0.000000000000000000e+00 0.000000000000000000e+00 0.000000000000000000e+00 0.000000000000000000e+00 0.000000000000000000e+00 0.000000000000000000e+00 0.000000000000000000e+00 0.000000000000000000e+00 0.000000000000000000e+00 0.000000000000000000e+00 0.000000000000000000e+00 0.000000000000000000e+00 0.000000000000000000e+00 0.000000000000000000e+00 0.000000000000000000e+00 0.000000000000000000e+00 0.000000000000000000e+00 0.000000000000000000e+00 0.000000000000000000e+00 0.000000000000000000e+00 0.000000000000000000e+00 0.000000000000000000e+00 0.000000000000000000e+00 0.000000000000000000e+00 0.000000000000000000e+00 0.000000000000000000e+00 0.000000000000000000e+00 0.000000000000000000e+00 0.000000000000000000e+00 0.000000000000000000e+00 0.000000000000000000e+00 0.000000000000000000e+00 0.000000000000000000e+00 0.000000000000000000e+00 0.000000000000000000e+00 0.000000000000000000e+00 0.000000000000000000e+00 0.000000000000000000e+00 0.000000000000000000e+00 0.000000000000000000e+00 0.000000000000000000e+00 0.000000000000000000e+00 0.000000000000000000e+00 0.000000000000000000e+00 0.000000000000000000e+00 0.000000000000000000e+00 0.000000000000000000e+00 0.000000000000000000e+00 0.000000000000000000e+00 0.000000000000000000e+00 0.000000000000000000e+00 0.000000000000000000e+00 0.000000000000000000e+00 0.000000000000000000e+00 0.000000000000000000e+00 0.000000000000000000e+00 0.000000000000000000e+00 0.000000000000000000e+00 0.000000000000000000e+00 0.000000000000000000e+00 0.000000000000000000e+00 0.000000000000000000e+00 0.000000000000000000e+00 0.000000000000000000e+00 0.000000000000000000e+00 0.000000000000000000e+00 0.000000000000000000e+00 0.000000000000000000e+00 0.000000000000000000e+00 0.000000000000000000e+00 0.000000000000000000e+00 0.000000000000000000e+00 0.000000000000000000e+00 0.000000000000000000e+00 0.000000000000000000e+00 0.000000000000000000e+00 0.000000000000000000e+00 0.000000000000000000e+00 0.000000000000000000e+00 0.000000000000000000e+00 0.000000000000000000e+00 0.000000000000000000e+00 0.000000000000000000e+00 0.000000000000000000e+00 0.000000000000000000e+00 0.000000000000000000e+00 0.000000000000000000e+00 0.000000000000000000e+00 0.000000000000000000e+00 0.000000000000000000e+00 0.000000000000000000e+00 0.000000000000000000e+00 0.000000000000000000e+00 0.000000000000000000e+00 0.000000000000000000e+00 0.000000000000000000e+00 0.000000000000000000e+00 0.000000000000000000e+00 0.000000000000000000e+00 0.000000000000000000e+00 0.000000000000000000e+00 0.000000000000000000e+00 0.000000000000000000e+00 0.000000000000000000e+00 0.000000000000000000e+00 0.000000000000000000e+00 0.000000000000000000e+00 0.000000000000000000e+00 0.000000000000000000e+00 0.000000000000000000e+00 0.000000000000000000e+00 0.000000000000000000e+00 0.000000000000000000e+00 0.000000000000000000e+00 0.000000000000000000e+00 0.000000000000000000e+00 0.000000000000000000e+00 0.000000000000000000e+00 0.000000000000000000e+00 0.000000000000000000e+00 0.000000000000000000e+00 0.000000000000000000e+00 0.000000000000000000e+00 0.000000000000000000e+00 0.000000000000000000e+00 0.000000000000000000e+00 0.000000000000000000e+00 0.000000000000000000e+00 0.000000000000000000e+00 0.000000000000000000e+00 0.000000000000000000e+00 0.000000000000000000e+00 0.000000000000000000e+00 0.000000000000000000e+00 0.000000000000000000e+00 0.000000000000000000e+00 0.000000000000000000e+00 0.000000000000000000e+00 0.000000000000000000e+00 0.000000000000000000e+00 0.000000000000000000e+00 0.000000000000000000e+00 0.000000000000000000e+00 0.000000000000000000e+00 0.000000000000000000e+00 0.000000000000000000e+00 0.000000000000000000e+00 0.000000000000000000e+00 0.000000000000000000e+00 0.000000000000000000e+00 0.000000000000000000e+00 0.000000000000000000e+00 0.000000000000000000e+00 0.000000000000000000e+00 0.000000000000000000e+00 0.000000000000000000e+00 0.000000000000000000e+00 0.000000000000000000e+00 0.000000000000000000e+00 0.000000000000000000e+00 0.000000000000000000e+00 0.000000000000000000e+00 0.000000000000000000e+00 0.000000000000000000e+00 0.000000000000000000e+00 0.000000000000000000e+00 0.000000000000000000e+00 0.000000000000000000e+00 0.000000000000000000e+00 0.000000000000000000e+00 0.000000000000000000e+00 0.000000000000000000e+00 0.000000000000000000e+00 0.000000000000000000e+00 0.000000000000000000e+00 0.000000000000000000e+00 0.000000000000000000e+00 0.000000000000000000e+00 0.000000000000000000e+00 0.000000000000000000e+00 0.000000000000000000e+00 0.000000000000000000e+00 0.000000000000000000e+00 0.000000000000000000e+00 0.000000000000000000e+00 0.000000000000000000e+00 0.000000000000000000e+00 0.000000000000000000e+00 0.000000000000000000e+00 0.000000000000000000e+00 0.000000000000000000e+00 0.000000000000000000e+00 0.000000000000000000e+00 0.000000000000000000e+00 0.000000000000000000e+00 0.000000000000000000e+00 0.000000000000000000e+00 0.000000000000000000e+00 0.000000000000000000e+00 0.000000000000000000e+00 0.000000000000000000e+00 0.000000000000000000e+00 0.000000000000000000e+00 0.000000000000000000e+00 0.000000000000000000e+00 0.000000000000000000e+00 0.000000000000000000e+00 0.000000000000000000e+00 0.000000000000000000e+00 0.000000000000000000e+00 0.000000000000000000e+00 0.000000000000000000e+00 0.000000000000000000e+00 0.000000000000000000e+00 0.000000000000000000e+00 0.000000000000000000e+00 0.000000000000000000e+00 0.000000000000000000e+00 0.000000000000000000e+00 0.000000000000000000e+00 0.000000000000000000e+00 0.000000000000000000e+00 0.000000000000000000e+00 0.000000000000000000e+00 0.000000000000000000e+00 0.000000000000000000e+00 0.000000000000000000e+00 0.000000000000000000e+00 0.000000000000000000e+00 0.000000000000000000e+00 0.000000000000000000e+00 0.000000000000000000e+00 0.000000000000000000e+00 0.000000000000000000e+00 0.000000000000000000e+00 0.000000000000000000e+00 0.000000000000000000e+00 0.000000000000000000e+00 0.000000000000000000e+00 0.000000000000000000e+00 0.000000000000000000e+00 0.000000000000000000e+00 0.000000000000000000e+00 0.000000000000000000e+00 0.000000000000000000e+00 0.000000000000000000e+00 0.000000000000000000e+00 0.000000000000000000e+00 0.000000000000000000e+00 0.000000000000000000e+00 0.000000000000000000e+00 0.000000000000000000e+00 0.000000000000000000e+00 0.000000000000000000e+00 0.000000000000000000e+00 0.000000000000000000e+00 0.000000000000000000e+00 0.000000000000000000e+00 0.000000000000000000e+00 0.000000000000000000e+00 0.000000000000000000e+00 0.000000000000000000e+00 0.000000000000000000e+00 0.000000000000000000e+00 0.000000000000000000e+00 0.000000000000000000e+00 0.000000000000000000e+00 0.000000000000000000e+00 0.000000000000000000e+00 0.000000000000000000e+00 0.000000000000000000e+00 0.000000000000000000e+00 0.000000000000000000e+00 0.000000000000000000e+00 0.000000000000000000e+00 0.000000000000000000e+00 0.000000000000000000e+00 0.000000000000000000e+00 0.000000000000000000e+00 0.000000000000000000e+00 0.000000000000000000e+00 0.000000000000000000e+00 0.000000000000000000e+00 0.000000000000000000e+00 0.000000000000000000e+00 0.000000000000000000e+00 0.000000000000000000e+00 0.000000000000000000e+00 0.000000000000000000e+00 0.000000000000000000e+00 0.000000000000000000e+00 0.000000000000000000e+00 0.000000000000000000e+00 0.000000000000000000e+00 0.000000000000000000e+00 0.000000000000000000e+00 0.000000000000000000e+00 0.000000000000000000e+00 0.000000000000000000e+00 0.000000000000000000e+00 0.000000000000000000e+00 0.000000000000000000e+00 0.000000000000000000e+00 0.000000000000000000e+00 0.000000000000000000e+00 0.000000000000000000e+00 0.000000000000000000e+00 0.000000000000000000e+00 0.000000000000000000e+00 0.000000000000000000e+00 0.000000000000000000e+00 0.000000000000000000e+00 0.000000000000000000e+00 0.000000000000000000e+00 0.000000000000000000e+00 0.000000000000000000e+00 0.000000000000000000e+00 0.000000000000000000e+00 0.000000000000000000e+00 0.000000000000000000e+00 0.000000000000000000e+00 0.000000000000000000e+00 0.000000000000000000e+00 0.000000000000000000e+00 0.000000000000000000e+00 0.000000000000000000e+00 0.000000000000000000e+00 0.000000000000000000e+00 0.000000000000000000e+00 0.000000000000000000e+00 0.000000000000000000e+00 0.000000000000000000e+00 0.000000000000000000e+00 0.000000000000000000e+00 0.000000000000000000e+00 0.000000000000000000e+00 0.000000000000000000e+00 0.000000000000000000e+00 0.000000000000000000e+00 0.000000000000000000e+00 0.000000000000000000e+00 0.000000000000000000e+00 0.000000000000000000e+00 0.000000000000000000e+00 0.000000000000000000e+00 0.000000000000000000e+00 0.000000000000000000e+00 0.000000000000000000e+00 0.000000000000000000e+00 0.000000000000000000e+00 0.000000000000000000e+00 0.000000000000000000e+00 0.000000000000000000e+00 0.000000000000000000e+00 0.000000000000000000e+00 0.000000000000000000e+00 0.000000000000000000e+00 0.000000000000000000e+00 0.000000000000000000e+00 0.000000000000000000e+00 0.000000000000000000e+00 0.000000000000000000e+00 0.000000000000000000e+00 0.000000000000000000e+00 0.000000000000000000e+00 0.000000000000000000e+00 0.000000000000000000e+00 0.000000000000000000e+00 0.000000000000000000e+00 0.000000000000000000e+00 0.000000000000000000e+00 0.000000000000000000e+00 0.000000000000000000e+00 0.000000000000000000e+00 0.000000000000000000e+00 0.000000000000000000e+00 0.000000000000000000e+00 0.000000000000000000e+00 0.000000000000000000e+00 0.000000000000000000e+00 0.000000000000000000e+00 0.000000000000000000e+00 0.000000000000000000e+00 0.000000000000000000e+00 0.000000000000000000e+00 0.000000000000000000e+00 0.000000000000000000e+00 0.000000000000000000e+00 0.000000000000000000e+00 0.000000000000000000e+00 0.000000000000000000e+00 0.000000000000000000e+00 0.000000000000000000e+00 0.000000000000000000e+00 0.000000000000000000e+00 0.000000000000000000e+00 0.000000000000000000e+00 0.000000000000000000e+00 0.000000000000000000e+00 0.000000000000000000e+00 0.000000000000000000e+00 0.000000000000000000e+00 0.000000000000000000e+00 0.000000000000000000e+00 0.000000000000000000e+00 0.000000000000000000e+00 0.000000000000000000e+00 0.000000000000000000e+00 0.000000000000000000e+00 0.000000000000000000e+00 0.000000000000000000e+00 0.000000000000000000e+00 0.000000000000000000e+00 0.000000000000000000e+00 0.000000000000000000e+00 0.000000000000000000e+00 0.000000000000000000e+00 0.000000000000000000e+00 0.000000000000000000e+00 0.000000000000000000e+00 0.000000000000000000e+00 0.000000000000000000e+00 0.000000000000000000e+00 0.000000000000000000e+00 0.000000000000000000e+00 0.000000000000000000e+00 0.000000000000000000e+00 0.000000000000000000e+00 0.000000000000000000e+00 0.000000000000000000e+00 0.000000000000000000e+00 0.000000000000000000e+00 0.000000000000000000e+00 0.000000000000000000e+00 0.000000000000000000e+00 0.000000000000000000e+00 0.000000000000000000e+00 0.000000000000000000e+00 0.000000000000000000e+00 0.000000000000000000e+00 0.000000000000000000e+00 0.000000000000000000e+00 0.000000000000000000e+00 0.000000000000000000e+00 0.000000000000000000e+00 0.000000000000000000e+00 0.000000000000000000e+00 0.000000000000000000e+00 0.000000000000000000e+00 0.000000000000000000e+00 0.000000000000000000e+00 0.000000000000000000e+00 0.000000000000000000e+00 0.000000000000000000e+00 0.000000000000000000e+00 0.000000000000000000e+00 0.000000000000000000e+00 0.000000000000000000e+00 0.000000000000000000e+00 0.000000000000000000e+00 0.000000000000000000e+00 0.000000000000000000e+00 0.000000000000000000e+00 0.000000000000000000e+00 0.000000000000000000e+00 0.000000000000000000e+00 0.000000000000000000e+00 0.000000000000000000e+00 0.000000000000000000e+00 0.000000000000000000e+00 0.000000000000000000e+00 0.000000000000000000e+00 0.000000000000000000e+00 0.000000000000000000e+00 0.000000000000000000e+00 0.000000000000000000e+00 0.000000000000000000e+00 0.000000000000000000e+00 0.000000000000000000e+00 0.000000000000000000e+00 0.000000000000000000e+00 0.000000000000000000e+00 0.000000000000000000e+00 0.000000000000000000e+00 0.000000000000000000e+00 0.000000000000000000e+00 0.000000000000000000e+00 0.000000000000000000e+00 0.000000000000000000e+00 0.000000000000000000e+00 0.000000000000000000e+00 0.000000000000000000e+00 0.000000000000000000e+00 0.000000000000000000e+00 0.000000000000000000e+00 0.000000000000000000e+00 0.000000000000000000e+00 0.000000000000000000e+00 0.000000000000000000e+00 0.000000000000000000e+00 0.000000000000000000e+00 0.000000000000000000e+00 0.000000000000000000e+00 0.000000000000000000e+00 0.000000000000000000e+00 0.000000000000000000e+00 0.000000000000000000e+00 0.000000000000000000e+00 0.000000000000000000e+00 0.000000000000000000e+00 0.000000000000000000e+00 0.000000000000000000e+00 0.000000000000000000e+00 0.000000000000000000e+00 0.000000000000000000e+00 0.000000000000000000e+00 0.000000000000000000e+00 0.000000000000000000e+00 0.000000000000000000e+00 0.000000000000000000e+00 0.000000000000000000e+00 0.000000000000000000e+00 0.000000000000000000e+00 0.000000000000000000e+00 0.000000000000000000e+00 0.000000000000000000e+00 0.000000000000000000e+00 0.000000000000000000e+00 0.000000000000000000e+00 0.000000000000000000e+00 0.000000000000000000e+00 0.000000000000000000e+00 0.000000000000000000e+00 0.000000000000000000e+00 0.000000000000000000e+00 0.000000000000000000e+00 0.000000000000000000e+00 0.000000000000000000e+00 0.000000000000000000e+00 0.000000000000000000e+00 0.000000000000000000e+00 0.000000000000000000e+00 0.000000000000000000e+00 0.000000000000000000e+00 0.000000000000000000e+00 0.000000000000000000e+00 0.000000000000000000e+00 0.000000000000000000e+00 0.000000000000000000e+00 0.000000000000000000e+00 0.000000000000000000e+00 0.000000000000000000e+00 0.000000000000000000e+00 0.000000000000000000e+00 0.000000000000000000e+00 0.000000000000000000e+00 0.000000000000000000e+00 0.000000000000000000e+00 0.000000000000000000e+00 0.000000000000000000e+00 0.000000000000000000e+00 0.000000000000000000e+00 0.000000000000000000e+00 0.000000000000000000e+00 0.000000000000000000e+00 0.000000000000000000e+00 0.000000000000000000e+00 0.000000000000000000e+00 0.000000000000000000e+00 0.000000000000000000e+00 0.000000000000000000e+00 0.000000000000000000e+00 0.000000000000000000e+00 0.000000000000000000e+00 0.000000000000000000e+00 0.000000000000000000e+00 0.000000000000000000e+00 0.000000000000000000e+00 0.000000000000000000e+00 0.000000000000000000e+00 0.000000000000000000e+00 0.000000000000000000e+00 0.000000000000000000e+00 0.000000000000000000e+00 0.000000000000000000e+00 0.000000000000000000e+00 0.000000000000000000e+00 0.000000000000000000e+00 0.000000000000000000e+00 0.000000000000000000e+00 0.000000000000000000e+00 0.000000000000000000e+00 0.000000000000000000e+00 0.000000000000000000e+00 0.000000000000000000e+00 0.000000000000000000e+00 0.000000000000000000e+00 0.000000000000000000e+00 0.000000000000000000e+00 0.000000000000000000e+00 0.000000000000000000e+00 0.000000000000000000e+00 0.000000000000000000e+00 0.000000000000000000e+00 0.000000000000000000e+00 0.000000000000000000e+00 0.000000000000000000e+00 0.000000000000000000e+00 0.000000000000000000e+00 0.000000000000000000e+00 0.000000000000000000e+00 0.000000000000000000e+00 0.000000000000000000e+00 0.000000000000000000e+00 0.000000000000000000e+00 0.000000000000000000e+00 0.000000000000000000e+00 0.000000000000000000e+00 0.000000000000000000e+00 0.000000000000000000e+00 0.000000000000000000e+00 0.000000000000000000e+00 0.000000000000000000e+00 0.000000000000000000e+00 0.000000000000000000e+00 0.000000000000000000e+00 0.000000000000000000e+00 0.000000000000000000e+00 0.000000000000000000e+00 0.000000000000000000e+00 0.000000000000000000e+00 0.000000000000000000e+00 0.000000000000000000e+00 0.000000000000000000e+00 0.000000000000000000e+00 0.000000000000000000e+00 0.000000000000000000e+00 0.000000000000000000e+00 0.000000000000000000e+00 0.000000000000000000e+00 0.000000000000000000e+00 0.000000000000000000e+00 0.000000000000000000e+00 0.000000000000000000e+00 0.000000000000000000e+00 0.000000000000000000e+00 0.000000000000000000e+00 0.000000000000000000e+00 0.000000000000000000e+00 0.000000000000000000e+00 0.000000000000000000e+00 0.000000000000000000e+00 0.000000000000000000e+00 0.000000000000000000e+00 0.000000000000000000e+00 0.000000000000000000e+00 0.000000000000000000e+00 0.000000000000000000e+00 0.000000000000000000e+00 0.000000000000000000e+00 0.000000000000000000e+00 0.000000000000000000e+00 0.000000000000000000e+00 0.000000000000000000e+00 0.000000000000000000e+00 0.000000000000000000e+00 0.000000000000000000e+00 0.000000000000000000e+00 0.000000000000000000e+00 0.000000000000000000e+00 0.000000000000000000e+00 0.000000000000000000e+00 0.000000000000000000e+00 0.000000000000000000e+00 0.000000000000000000e+00 0.000000000000000000e+00 0.000000000000000000e+00 0.000000000000000000e+00 0.000000000000000000e+00 0.000000000000000000e+00 0.000000000000000000e+00 0.000000000000000000e+00 0.000000000000000000e+00 0.000000000000000000e+00 0.000000000000000000e+00 0.000000000000000000e+00 0.000000000000000000e+00 0.000000000000000000e+00 0.000000000000000000e+00 0.000000000000000000e+00 0.000000000000000000e+00 0.000000000000000000e+00 0.000000000000000000e+00 0.000000000000000000e+00 0.000000000000000000e+00 0.000000000000000000e+00 0.000000000000000000e+00 0.000000000000000000e+00 0.000000000000000000e+00 0.000000000000000000e+00 0.000000000000000000e+00 0.000000000000000000e+00 0.000000000000000000e+00 0.000000000000000000e+00 0.000000000000000000e+00 0.000000000000000000e+00 0.000000000000000000e+00 0.000000000000000000e+00 0.000000000000000000e+00 0.000000000000000000e+00 0.000000000000000000e+00 0.000000000000000000e+00 0.000000000000000000e+00 0.000000000000000000e+00 0.000000000000000000e+00 0.000000000000000000e+00 0.000000000000000000e+00 0.000000000000000000e+00 0.000000000000000000e+00 0.000000000000000000e+00 0.000000000000000000e+00 0.000000000000000000e+00 0.000000000000000000e+00 0.000000000000000000e+00 0.000000000000000000e+00 0.000000000000000000e+00 0.000000000000000000e+00 0.000000000000000000e+00 0.000000000000000000e+00 0.000000000000000000e+00 0.000000000000000000e+00 0.000000000000000000e+00 0.000000000000000000e+00 0.000000000000000000e+00 0.000000000000000000e+00 0.000000000000000000e+00 0.000000000000000000e+00 0.000000000000000000e+00 0.000000000000000000e+00 0.000000000000000000e+00 0.000000000000000000e+00 0.000000000000000000e+00 0.000000000000000000e+00 0.000000000000000000e+00 0.000000000000000000e+00 0.000000000000000000e+00 0.000000000000000000e+00 0.000000000000000000e+00 0.000000000000000000e+00 0.000000000000000000e+00 0.000000000000000000e+00 0.000000000000000000e+00 0.000000000000000000e+00 0.000000000000000000e+00 0.000000000000000000e+00 0.000000000000000000e+00 0.000000000000000000e+00 0.000000000000000000e+00 0.000000000000000000e+00 0.000000000000000000e+00 0.000000000000000000e+00 0.000000000000000000e+00 0.000000000000000000e+00 0.000000000000000000e+00 0.000000000000000000e+00 0.000000000000000000e+00 0.000000000000000000e+00 0.000000000000000000e+00 0.000000000000000000e+00 0.000000000000000000e+00 0.000000000000000000e+00 0.000000000000000000e+00 0.000000000000000000e+00 0.000000000000000000e+00 0.000000000000000000e+00 0.000000000000000000e+00 0.000000000000000000e+00 0.000000000000000000e+00 0.000000000000000000e+00 0.000000000000000000e+00 0.000000000000000000e+00 0.000000000000000000e+00 0.000000000000000000e+00 0.000000000000000000e+00 0.000000000000000000e+00 0.000000000000000000e+00 0.000000000000000000e+00 0.000000000000000000e+00 0.000000000000000000e+00 0.000000000000000000e+00 0.000000000000000000e+00 0.000000000000000000e+00 0.000000000000000000e+00 0.000000000000000000e+00 0.000000000000000000e+00 0.000000000000000000e+00 0.000000000000000000e+00 0.000000000000000000e+00 0.000000000000000000e+00 0.000000000000000000e+00 0.000000000000000000e+00 0.000000000000000000e+00 0.000000000000000000e+00 0.000000000000000000e+00 0.000000000000000000e+00 0.000000000000000000e+00 0.000000000000000000e+00 0.000000000000000000e+00 0.000000000000000000e+00 0.000000000000000000e+00 0.000000000000000000e+00 0.000000000000000000e+00 0.000000000000000000e+00 0.000000000000000000e+00 0.000000000000000000e+00 0.000000000000000000e+00 0.000000000000000000e+00 0.000000000000000000e+00 0.000000000000000000e+00 0.000000000000000000e+00 0.000000000000000000e+00 0.000000000000000000e+00 0.000000000000000000e+00 0.000000000000000000e+00 0.000000000000000000e+00 0.000000000000000000e+00 0.000000000000000000e+00 0.000000000000000000e+00 0.000000000000000000e+00 0.000000000000000000e+00 0.000000000000000000e+00 0.000000000000000000e+00 0.000000000000000000e+00 0.000000000000000000e+00 0.000000000000000000e+00 0.000000000000000000e+00 0.000000000000000000e+00 0.000000000000000000e+00 0.000000000000000000e+00 0.000000000000000000e+00 0.000000000000000000e+00 0.000000000000000000e+00 0.000000000000000000e+00 0.000000000000000000e+00 0.000000000000000000e+00 0.000000000000000000e+00 0.000000000000000000e+00 0.000000000000000000e+00 0.000000000000000000e+00 0.000000000000000000e+00 0.000000000000000000e+00 0.000000000000000000e+00 0.000000000000000000e+00 0.000000000000000000e+00 0.000000000000000000e+00 0.000000000000000000e+00 0.000000000000000000e+00 0.000000000000000000e+00 0.000000000000000000e+00 0.000000000000000000e+00 0.000000000000000000e+00 0.000000000000000000e+00 0.000000000000000000e+00 0.000000000000000000e+00 0.000000000000000000e+00 0.000000000000000000e+00 0.000000000000000000e+00 0.000000000000000000e+00 0.000000000000000000e+00 0.000000000000000000e+00 0.000000000000000000e+00 0.000000000000000000e+00 0.000000000000000000e+00 0.000000000000000000e+00 0.000000000000000000e+00 0.000000000000000000e+00 0.000000000000000000e+00 0.000000000000000000e+00 0.000000000000000000e+00 0.000000000000000000e+00 0.000000000000000000e+00 0.000000000000000000e+00 0.000000000000000000e+00 0.000000000000000000e+00 0.000000000000000000e+00 0.000000000000000000e+00 0.000000000000000000e+00 0.000000000000000000e+00 0.000000000000000000e+00 0.000000000000000000e+00 0.000000000000000000e+00 0.000000000000000000e+00 0.000000000000000000e+00 0.000000000000000000e+00 0.000000000000000000e+00 0.000000000000000000e+00 0.000000000000000000e+00 0.000000000000000000e+00 0.000000000000000000e+00 0.000000000000000000e+00 0.000000000000000000e+00 0.000000000000000000e+00 0.000000000000000000e+00 0.000000000000000000e+00 0.000000000000000000e+00 0.000000000000000000e+00 0.000000000000000000e+00 0.000000000000000000e+00 0.000000000000000000e+00 0.000000000000000000e+00 0.000000000000000000e+00 0.000000000000000000e+00 0.000000000000000000e+00 0.000000000000000000e+00 0.000000000000000000e+00 0.000000000000000000e+00 0.000000000000000000e+00 0.000000000000000000e+00 0.000000000000000000e+00 0.000000000000000000e+00 0.000000000000000000e+00 0.000000000000000000e+00 0.000000000000000000e+00 0.000000000000000000e+00 0.000000000000000000e+00 0.000000000000000000e+00 0.000000000000000000e+00 0.000000000000000000e+00 0.000000000000000000e+00 0.000000000000000000e+00 0.000000000000000000e+00 0.000000000000000000e+00 0.000000000000000000e+00 0.000000000000000000e+00 0.000000000000000000e+00 0.000000000000000000e+00 0.000000000000000000e+00 0.000000000000000000e+00 0.000000000000000000e+00 0.000000000000000000e+00 0.000000000000000000e+00 0.000000000000000000e+00 0.000000000000000000e+00 0.000000000000000000e+00 0.000000000000000000e+00 0.000000000000000000e+00 0.000000000000000000e+00 0.000000000000000000e+00 0.000000000000000000e+00 0.000000000000000000e+00 0.000000000000000000e+00 0.000000000000000000e+00 0.000000000000000000e+00 0.000000000000000000e+00 0.000000000000000000e+00 0.000000000000000000e+00 0.000000000000000000e+00 0.000000000000000000e+00 0.000000000000000000e+00 0.000000000000000000e+00 0.000000000000000000e+00 0.000000000000000000e+00 0.000000000000000000e+00 0.000000000000000000e+00 0.000000000000000000e+00 0.000000000000000000e+00 0.000000000000000000e+00 0.000000000000000000e+00 0.000000000000000000e+00 0.000000000000000000e+00 0.000000000000000000e+00 0.000000000000000000e+00 0.000000000000000000e+00 0.000000000000000000e+00 0.000000000000000000e+00 0.000000000000000000e+00 0.000000000000000000e+00 0.000000000000000000e+00 0.000000000000000000e+00 0.000000000000000000e+00 0.000000000000000000e+00 0.000000000000000000e+00 0.000000000000000000e+00 0.000000000000000000e+00 0.000000000000000000e+00 0.000000000000000000e+00 0.000000000000000000e+00 0.000000000000000000e+00 0.000000000000000000e+00 0.000000000000000000e+00 0.000000000000000000e+00 0.000000000000000000e+00 0.000000000000000000e+00 0.000000000000000000e+00 0.000000000000000000e+00 0.000000000000000000e+00 0.000000000000000000e+00 0.000000000000000000e+00 0.000000000000000000e+00 0.000000000000000000e+00 0.000000000000000000e+00 0.000000000000000000e+00 0.000000000000000000e+00 0.000000000000000000e+00 0.000000000000000000e+00 0.000000000000000000e+00 0.000000000000000000e+00 0.000000000000000000e+00 0.000000000000000000e+00 0.000000000000000000e+00 0.000000000000000000e+00 0.000000000000000000e+00 0.000000000000000000e+00 0.000000000000000000e+00 0.000000000000000000e+00 0.000000000000000000e+00 0.000000000000000000e+00 0.000000000000000000e+00 0.000000000000000000e+00 0.000000000000000000e+00 0.000000000000000000e+00 0.000000000000000000e+00 0.000000000000000000e+00 0.000000000000000000e+00 0.000000000000000000e+00 0.000000000000000000e+00 0.000000000000000000e+00 0.000000000000000000e+00 0.000000000000000000e+00 0.000000000000000000e+00 0.000000000000000000e+00 0.000000000000000000e+00 0.000000000000000000e+00 0.000000000000000000e+00 0.000000000000000000e+00 0.000000000000000000e+00 0.000000000000000000e+00 0.000000000000000000e+00 0.000000000000000000e+00 0.000000000000000000e+00 0.000000000000000000e+00 0.000000000000000000e+00 0.000000000000000000e+00 0.000000000000000000e+00 0.000000000000000000e+00 0.000000000000000000e+00 0.000000000000000000e+00 0.000000000000000000e+00 0.000000000000000000e+00 0.000000000000000000e+00 0.000000000000000000e+00 0.000000000000000000e+00 0.000000000000000000e+00 0.000000000000000000e+00 0.000000000000000000e+00 0.000000000000000000e+00 0.000000000000000000e+00 0.000000000000000000e+00 0.000000000000000000e+00 0.000000000000000000e+00 0.000000000000000000e+00 0.000000000000000000e+00 0.000000000000000000e+00 0.000000000000000000e+00 0.000000000000000000e+00 0.000000000000000000e+00 0.000000000000000000e+00 0.000000000000000000e+00 0.000000000000000000e+00 0.000000000000000000e+00 0.000000000000000000e+00 0.000000000000000000e+00 0.000000000000000000e+00 0.000000000000000000e+00 0.000000000000000000e+00 0.000000000000000000e+00 0.000000000000000000e+00 0.000000000000000000e+00 0.000000000000000000e+00 0.000000000000000000e+00 0.000000000000000000e+00 0.000000000000000000e+00 0.000000000000000000e+00 0.000000000000000000e+00 0.000000000000000000e+00 0.000000000000000000e+00 0.000000000000000000e+00 0.000000000000000000e+00 0.000000000000000000e+00 0.000000000000000000e+00 0.000000000000000000e+00 0.000000000000000000e+00 0.000000000000000000e+00 0.000000000000000000e+00 0.000000000000000000e+00 0.000000000000000000e+00 0.000000000000000000e+00 0.000000000000000000e+00 0.000000000000000000e+00 0.000000000000000000e+00 0.000000000000000000e+00 0.000000000000000000e+00 0.000000000000000000e+00 0.000000000000000000e+00 0.000000000000000000e+00 0.000000000000000000e+00 0.000000000000000000e+00 0.000000000000000000e+00 0.000000000000000000e+00 0.000000000000000000e+00 0.000000000000000000e+00 0.000000000000000000e+00 0.000000000000000000e+00 0.000000000000000000e+00 0.000000000000000000e+00 0.000000000000000000e+00 0.000000000000000000e+00 0.000000000000000000e+00 0.000000000000000000e+00 0.000000000000000000e+00 0.000000000000000000e+00 0.000000000000000000e+00 0.000000000000000000e+00 0.000000000000000000e+00 0.000000000000000000e+00 0.000000000000000000e+00 0.000000000000000000e+00 0.000000000000000000e+00 0.000000000000000000e+00 0.000000000000000000e+00 0.000000000000000000e+00 0.000000000000000000e+00 0.000000000000000000e+00 0.000000000000000000e+00 0.000000000000000000e+00 0.000000000000000000e+00 0.000000000000000000e+00 0.000000000000000000e+00 0.000000000000000000e+00 0.000000000000000000e+00 0.000000000000000000e+00 0.000000000000000000e+00 0.000000000000000000e+00 0.000000000000000000e+00 0.000000000000000000e+00 0.000000000000000000e+00 0.000000000000000000e+00 0.000000000000000000e+00 0.000000000000000000e+00 0.000000000000000000e+00 0.000000000000000000e+00 0.000000000000000000e+00 0.000000000000000000e+00 0.000000000000000000e+00 0.000000000000000000e+00 0.000000000000000000e+00 0.000000000000000000e+00 0.000000000000000000e+00 0.000000000000000000e+00 0.000000000000000000e+00 0.000000000000000000e+00 0.000000000000000000e+00 0.000000000000000000e+00 0.000000000000000000e+00 0.000000000000000000e+00 0.000000000000000000e+00 0.000000000000000000e+00 0.000000000000000000e+00 0.000000000000000000e+00 0.000000000000000000e+00 0.000000000000000000e+00 0.000000000000000000e+00 0.000000000000000000e+00 0.000000000000000000e+00 0.000000000000000000e+00 0.000000000000000000e+00 0.000000000000000000e+00 0.000000000000000000e+00 0.000000000000000000e+00 0.000000000000000000e+00 0.000000000000000000e+00 0.000000000000000000e+00 0.000000000000000000e+00 0.000000000000000000e+00 0.000000000000000000e+00 0.000000000000000000e+00 0.000000000000000000e+00 0.000000000000000000e+00 0.000000000000000000e+00 0.000000000000000000e+00 0.000000000000000000e+00 0.000000000000000000e+00 0.000000000000000000e+00 0.000000000000000000e+00 0.000000000000000000e+00 0.000000000000000000e+00 0.000000000000000000e+00 0.000000000000000000e+00 0.000000000000000000e+00 0.000000000000000000e+00 0.000000000000000000e+00 0.000000000000000000e+00 0.000000000000000000e+00 0.000000000000000000e+00 0.000000000000000000e+00 0.000000000000000000e+00 0.000000000000000000e+00 0.000000000000000000e+00 0.000000000000000000e+00 0.000000000000000000e+00 0.000000000000000000e+00 0.000000000000000000e+00 0.000000000000000000e+00 0.000000000000000000e+00 0.000000000000000000e+00 0.000000000000000000e+00 0.000000000000000000e+00 0.000000000000000000e+00 0.000000000000000000e+00 0.000000000000000000e+00 0.000000000000000000e+00 0.000000000000000000e+00 0.000000000000000000e+00 0.000000000000000000e+00 0.000000000000000000e+00 0.000000000000000000e+00 0.000000000000000000e+00 0.000000000000000000e+00 0.000000000000000000e+00 0.000000000000000000e+00 0.000000000000000000e+00 0.000000000000000000e+00 0.000000000000000000e+00 0.000000000000000000e+00 0.000000000000000000e+00 0.000000000000000000e+00 0.000000000000000000e+00 0.000000000000000000e+00 0.000000000000000000e+00 0.000000000000000000e+00 0.000000000000000000e+00 0.000000000000000000e+00 0.000000000000000000e+00 0.000000000000000000e+00 0.000000000000000000e+00 0.000000000000000000e+00 0.000000000000000000e+00 0.000000000000000000e+00 0.000000000000000000e+00 0.000000000000000000e+00 0.000000000000000000e+00 0.000000000000000000e+00 0.000000000000000000e+00 0.000000000000000000e+00 0.000000000000000000e+00 0.000000000000000000e+00 0.000000000000000000e+00 0.000000000000000000e+00 0.000000000000000000e+00 0.000000000000000000e+00 0.000000000000000000e+00 0.000000000000000000e+00 0.000000000000000000e+00 0.000000000000000000e+00 0.000000000000000000e+00 0.000000000000000000e+00 0.000000000000000000e+00 0.000000000000000000e+00 0.000000000000000000e+00 0.000000000000000000e+00 0.000000000000000000e+00 0.000000000000000000e+00 0.000000000000000000e+00 0.000000000000000000e+00 0.000000000000000000e+00 0.000000000000000000e+00 0.000000000000000000e+00 0.000000000000000000e+00 0.000000000000000000e+00 0.000000000000000000e+00 0.000000000000000000e+00 0.000000000000000000e+00 0.000000000000000000e+00 0.000000000000000000e+00 0.000000000000000000e+00 0.000000000000000000e+00 0.000000000000000000e+00 0.000000000000000000e+00 0.000000000000000000e+00 0.000000000000000000e+00 0.000000000000000000e+00 0.000000000000000000e+00 0.000000000000000000e+00 0.000000000000000000e+00 0.000000000000000000e+00 0.000000000000000000e+00 0.000000000000000000e+00 0.000000000000000000e+00 0.000000000000000000e+00 0.000000000000000000e+00 0.000000000000000000e+00 0.000000000000000000e+00 0.000000000000000000e+00 0.000000000000000000e+00 0.000000000000000000e+00 0.000000000000000000e+00 0.000000000000000000e+00 0.000000000000000000e+00 0.000000000000000000e+00 0.000000000000000000e+00 0.000000000000000000e+00 0.000000000000000000e+00 0.000000000000000000e+00 0.000000000000000000e+00 0.000000000000000000e+00 0.000000000000000000e+00 0.000000000000000000e+00 0.000000000000000000e+00 0.000000000000000000e+00 0.000000000000000000e+00 0.000000000000000000e+00 0.000000000000000000e+00 0.000000000000000000e+00 0.000000000000000000e+00 0.000000000000000000e+00 0.000000000000000000e+00 0.000000000000000000e+00 0.000000000000000000e+00 0.000000000000000000e+00 0.000000000000000000e+00 0.000000000000000000e+00 0.000000000000000000e+00 0.000000000000000000e+00 0.000000000000000000e+00 0.000000000000000000e+00 0.000000000000000000e+00 0.000000000000000000e+00 0.000000000000000000e+00 0.000000000000000000e+00 0.000000000000000000e+00 0.000000000000000000e+00 0.000000000000000000e+00 0.000000000000000000e+00 0.000000000000000000e+00 0.000000000000000000e+00 0.000000000000000000e+00 0.000000000000000000e+00 0.000000000000000000e+00 0.000000000000000000e+00 0.000000000000000000e+00 0.000000000000000000e+00 0.000000000000000000e+00 0.000000000000000000e+00 0.000000000000000000e+00 0.000000000000000000e+00 0.000000000000000000e+00 0.000000000000000000e+00 0.000000000000000000e+00 0.000000000000000000e+00 0.000000000000000000e+00 0.000000000000000000e+00 0.000000000000000000e+00 0.000000000000000000e+00 0.000000000000000000e+00 0.000000000000000000e+00 0.000000000000000000e+00 0.000000000000000000e+00 0.000000000000000000e+00 0.000000000000000000e+00 0.000000000000000000e+00 0.000000000000000000e+00 0.000000000000000000e+00 0.000000000000000000e+00 0.000000000000000000e+00 0.000000000000000000e+00 0.000000000000000000e+00 0.000000000000000000e+00 0.000000000000000000e+00 0.000000000000000000e+00 0.000000000000000000e+00 0.000000000000000000e+00 0.000000000000000000e+00 0.000000000000000000e+00 0.000000000000000000e+00 0.000000000000000000e+00 0.000000000000000000e+00 0.000000000000000000e+00 0.000000000000000000e+00 0.000000000000000000e+00 0.000000000000000000e+00 0.000000000000000000e+00 0.000000000000000000e+00 0.000000000000000000e+00 0.000000000000000000e+00 0.000000000000000000e+00 0.000000000000000000e+00 0.000000000000000000e+00 0.000000000000000000e+00 0.000000000000000000e+00 0.000000000000000000e+00 0.000000000000000000e+00 0.000000000000000000e+00 0.000000000000000000e+00 0.000000000000000000e+00 0.000000000000000000e+00 0.000000000000000000e+00 0.000000000000000000e+00 0.000000000000000000e+00 0.000000000000000000e+00 0.000000000000000000e+00 0.000000000000000000e+00 0.000000000000000000e+00 0.000000000000000000e+00 0.000000000000000000e+00 0.000000000000000000e+00 0.000000000000000000e+00 0.000000000000000000e+00 0.000000000000000000e+00 0.000000000000000000e+00 0.000000000000000000e+00 0.000000000000000000e+00 0.000000000000000000e+00 0.000000000000000000e+00 0.000000000000000000e+00 0.000000000000000000e+00 0.000000000000000000e+00 0.000000000000000000e+00 0.000000000000000000e+00 0.000000000000000000e+00 0.000000000000000000e+00 0.000000000000000000e+00 0.000000000000000000e+00 0.000000000000000000e+00 0.000000000000000000e+00 0.000000000000000000e+00 0.000000000000000000e+00 0.000000000000000000e+00 0.000000000000000000e+00 0.000000000000000000e+00 0.000000000000000000e+00 0.000000000000000000e+00 0.000000000000000000e+00 0.000000000000000000e+00 0.000000000000000000e+00 0.000000000000000000e+00 0.000000000000000000e+00 0.000000000000000000e+00 0.000000000000000000e+00 0.000000000000000000e+00 0.000000000000000000e+00 0.000000000000000000e+00 0.000000000000000000e+00 0.000000000000000000e+00 0.000000000000000000e+00 0.000000000000000000e+00 0.000000000000000000e+00 0.000000000000000000e+00 0.000000000000000000e+00 0.000000000000000000e+00 0.000000000000000000e+00 0.000000000000000000e+00 0.000000000000000000e+00 0.000000000000000000e+00 0.000000000000000000e+00 0.000000000000000000e+00 0.000000000000000000e+00 0.000000000000000000e+00 0.000000000000000000e+00 0.000000000000000000e+00 0.000000000000000000e+00 0.000000000000000000e+00
[truncated: 3,599,776 more chars]
