# Supplementary material for: Bayesian inference of kinetic schemes for ion channels by Kalman filtering
Source: eLife. 2022 May 4;11:e62714. doi: 10.7554/eLife.62714 (PMC9342998; doi:10.7554/eLife.62714)
Supplement: Figure 7—source data 1. — Each of them has 10 ligand concentrations. The number in the file name reports the amount of ion channels in the patch. [file elife-62714-fig7-data1.zip › 1000fluor.txt]

0.000000000000000000e+00 0.000000000000000000e+00 0.000000000000000000e+00 0.000000000000000000e+00 0.000000000000000000e+00 0.000000000000000000e+00 0.000000000000000000e+00 0.000000000000000000e+00 0.000000000000000000e+00 0.000000000000000000e+00 0.000000000000000000e+00 0.000000000000000000e+00 0.000000000000000000e+00 0.000000000000000000e+00 0.000000000000000000e+00 0.000000000000000000e+00 0.000000000000000000e+00 0.000000000000000000e+00 0.000000000000000000e+00 0.000000000000000000e+00 0.000000000000000000e+00 0.000000000000000000e+00 0.000000000000000000e+00 0.000000000000000000e+00 0.000000000000000000e+00 0.000000000000000000e+00 0.000000000000000000e+00 0.000000000000000000e+00 0.000000000000000000e+00 0.000000000000000000e+00 0.000000000000000000e+00 0.000000000000000000e+00 0.000000000000000000e+00 0.000000000000000000e+00 0.000000000000000000e+00 0.000000000000000000e+00 0.000000000000000000e+00 0.000000000000000000e+00 0.000000000000000000e+00 0.000000000000000000e+00 0.000000000000000000e+00 0.000000000000000000e+00 0.000000000000000000e+00 0.000000000000000000e+00 0.000000000000000000e+00 0.000000000000000000e+00 0.000000000000000000e+00 0.000000000000000000e+00 0.000000000000000000e+00 0.000000000000000000e+00 0.000000000000000000e+00 0.000000000000000000e+00 0.000000000000000000e+00 0.000000000000000000e+00 0.000000000000000000e+00 0.000000000000000000e+00 0.000000000000000000e+00 0.000000000000000000e+00 0.000000000000000000e+00 0.000000000000000000e+00 0.000000000000000000e+00 0.000000000000000000e+00 0.000000000000000000e+00 0.000000000000000000e+00 0.000000000000000000e+00 0.000000000000000000e+00 0.000000000000000000e+00 0.000000000000000000e+00 0.000000000000000000e+00 0.000000000000000000e+00 0.000000000000000000e+00 0.000000000000000000e+00 0.000000000000000000e+00 0.000000000000000000e+00 0.000000000000000000e+00 0.000000000000000000e+00 0.000000000000000000e+00 0.000000000000000000e+00 0.000000000000000000e+00 0.000000000000000000e+00 0.000000000000000000e+00 0.000000000000000000e+00 0.000000000000000000e+00 0.000000000000000000e+00 0.000000000000000000e+00 0.000000000000000000e+00 0.000000000000000000e+00 0.000000000000000000e+00 0.000000000000000000e+00 0.000000000000000000e+00 0.000000000000000000e+00 0.000000000000000000e+00 0.000000000000000000e+00 0.000000000000000000e+00 0.000000000000000000e+00 0.000000000000000000e+00 0.000000000000000000e+00 0.000000000000000000e+00 0.000000000000000000e+00 0.000000000000000000e+00 0.000000000000000000e+00 0.000000000000000000e+00 0.000000000000000000e+00 0.000000000000000000e+00 0.000000000000000000e+00 0.000000000000000000e+00 0.000000000000000000e+00 0.000000000000000000e+00 0.000000000000000000e+00 0.000000000000000000e+00 0.000000000000000000e+00 0.000000000000000000e+00 0.000000000000000000e+00 0.000000000000000000e+00 0.000000000000000000e+00 0.000000000000000000e+00 0.000000000000000000e+00 0.000000000000000000e+00 0.000000000000000000e+00 0.000000000000000000e+00 0.000000000000000000e+00 0.000000000000000000e+00 0.000000000000000000e+00 0.000000000000000000e+00 0.000000000000000000e+00 0.000000000000000000e+00 0.000000000000000000e+00 0.000000000000000000e+00 0.000000000000000000e+00 0.000000000000000000e+00 0.000000000000000000e+00 0.000000000000000000e+00 0.000000000000000000e+00 0.000000000000000000e+00 0.000000000000000000e+00 0.000000000000000000e+00 0.000000000000000000e+00 0.000000000000000000e+00 0.000000000000000000e+00 0.000000000000000000e+00 0.000000000000000000e+00 0.000000000000000000e+00 0.000000000000000000e+00 0.000000000000000000e+00 0.000000000000000000e+00 0.000000000000000000e+00 0.000000000000000000e+00 0.000000000000000000e+00 0.000000000000000000e+00 0.000000000000000000e+00 0.000000000000000000e+00 0.000000000000000000e+00 0.000000000000000000e+00 0.000000000000000000e+00 0.000000000000000000e+00 0.000000000000000000e+00 0.000000000000000000e+00 0.000000000000000000e+00 0.000000000000000000e+00 0.000000000000000000e+00 0.000000000000000000e+00 0.000000000000000000e+00 0.000000000000000000e+00 0.000000000000000000e+00 0.000000000000000000e+00 0.000000000000000000e+00 0.000000000000000000e+00 0.000000000000000000e+00 0.000000000000000000e+00 0.000000000000000000e+00 0.000000000000000000e+00 0.000000000000000000e+00 0.000000000000000000e+00 0.000000000000000000e+00 0.000000000000000000e+00 0.000000000000000000e+00 0.000000000000000000e+00 0.000000000000000000e+00 0.000000000000000000e+00 0.000000000000000000e+00 0.000000000000000000e+00 0.000000000000000000e+00 0.000000000000000000e+00 0.000000000000000000e+00 0.000000000000000000e+00 0.000000000000000000e+00 0.000000000000000000e+00 0.000000000000000000e+00 0.000000000000000000e+00 0.000000000000000000e+00 0.000000000000000000e+00 0.000000000000000000e+00 0.000000000000000000e+00 0.000000000000000000e+00 0.000000000000000000e+00 0.000000000000000000e+00 0.000000000000000000e+00 0.000000000000000000e+00 0.000000000000000000e+00 0.000000000000000000e+00 0.000000000000000000e+00 0.000000000000000000e+00 0.000000000000000000e+00 0.000000000000000000e+00 0.000000000000000000e+00 0.000000000000000000e+00 0.000000000000000000e+00 0.000000000000000000e+00 0.000000000000000000e+00 0.000000000000000000e+00 0.000000000000000000e+00 0.000000000000000000e+00 0.000000000000000000e+00 0.000000000000000000e+00 0.000000000000000000e+00 0.000000000000000000e+00 0.000000000000000000e+00 0.000000000000000000e+00 0.000000000000000000e+00 0.000000000000000000e+00 0.000000000000000000e+00 0.000000000000000000e+00 0.000000000000000000e+00 0.000000000000000000e+00 0.000000000000000000e+00 0.000000000000000000e+00 0.000000000000000000e+00 0.000000000000000000e+00 0.000000000000000000e+00 0.000000000000000000e+00 0.000000000000000000e+00 0.000000000000000000e+00 0.000000000000000000e+00 0.000000000000000000e+00 0.000000000000000000e+00 0.000000000000000000e+00 0.000000000000000000e+00 0.000000000000000000e+00 0.000000000000000000e+00 0.000000000000000000e+00 0.000000000000000000e+00 0.000000000000000000e+00 0.000000000000000000e+00 0.000000000000000000e+00 0.000000000000000000e+00 0.000000000000000000e+00 0.000000000000000000e+00 0.000000000000000000e+00 0.000000000000000000e+00 0.000000000000000000e+00 0.000000000000000000e+00 0.000000000000000000e+00 0.000000000000000000e+00 0.000000000000000000e+00 0.000000000000000000e+00 0.000000000000000000e+00 0.000000000000000000e+00 0.000000000000000000e+00 0.000000000000000000e+00 0.000000000000000000e+00 0.000000000000000000e+00 0.000000000000000000e+00 0.000000000000000000e+00 0.000000000000000000e+00 0.000000000000000000e+00 0.000000000000000000e+00 0.000000000000000000e+00 0.000000000000000000e+00 0.000000000000000000e+00 0.000000000000000000e+00 0.000000000000000000e+00 0.000000000000000000e+00 0.000000000000000000e+00 0.000000000000000000e+00 0.000000000000000000e+00 0.000000000000000000e+00 0.000000000000000000e+00 0.000000000000000000e+00 0.000000000000000000e+00 0.000000000000000000e+00 0.000000000000000000e+00 0.000000000000000000e+00 0.000000000000000000e+00 0.000000000000000000e+00 0.000000000000000000e+00 0.000000000000000000e+00 0.000000000000000000e+00 0.000000000000000000e+00 0.000000000000000000e+00 0.000000000000000000e+00 0.000000000000000000e+00 0.000000000000000000e+00 0.000000000000000000e+00 0.000000000000000000e+00 0.000000000000000000e+00 0.000000000000000000e+00 0.000000000000000000e+00 0.000000000000000000e+00 0.000000000000000000e+00 0.000000000000000000e+00 0.000000000000000000e+00 0.000000000000000000e+00 0.000000000000000000e+00 0.000000000000000000e+00 0.000000000000000000e+00 0.000000000000000000e+00 0.000000000000000000e+00 0.000000000000000000e+00 0.000000000000000000e+00 0.000000000000000000e+00 0.000000000000000000e+00 0.000000000000000000e+00 0.000000000000000000e+00 0.000000000000000000e+00 0.000000000000000000e+00 0.000000000000000000e+00 0.000000000000000000e+00 0.000000000000000000e+00 0.000000000000000000e+00 0.000000000000000000e+00 0.000000000000000000e+00 0.000000000000000000e+00 0.000000000000000000e+00 0.000000000000000000e+00 0.000000000000000000e+00 0.000000000000000000e+00 0.000000000000000000e+00 0.000000000000000000e+00 0.000000000000000000e+00 0.000000000000000000e+00 0.000000000000000000e+00 0.000000000000000000e+00 0.000000000000000000e+00 0.000000000000000000e+00 0.000000000000000000e+00 0.000000000000000000e+00 0.000000000000000000e+00 0.000000000000000000e+00 0.000000000000000000e+00 0.000000000000000000e+00 0.000000000000000000e+00 0.000000000000000000e+00 0.000000000000000000e+00 0.000000000000000000e+00 0.000000000000000000e+00 0.000000000000000000e+00 0.000000000000000000e+00 0.000000000000000000e+00 0.000000000000000000e+00 0.000000000000000000e+00 0.000000000000000000e+00 0.000000000000000000e+00 0.000000000000000000e+00 0.000000000000000000e+00 0.000000000000000000e+00 0.000000000000000000e+00 0.000000000000000000e+00 0.000000000000000000e+00 0.000000000000000000e+00 0.000000000000000000e+00 0.000000000000000000e+00 0.000000000000000000e+00 0.000000000000000000e+00 0.000000000000000000e+00 0.000000000000000000e+00 0.000000000000000000e+00 0.000000000000000000e+00 0.000000000000000000e+00 0.000000000000000000e+00 0.000000000000000000e+00 0.000000000000000000e+00 0.000000000000000000e+00 0.000000000000000000e+00 0.000000000000000000e+00 0.000000000000000000e+00 0.000000000000000000e+00 0.000000000000000000e+00 0.000000000000000000e+00 0.000000000000000000e+00 0.000000000000000000e+00 0.000000000000000000e+00 0.000000000000000000e+00 0.000000000000000000e+00 0.000000000000000000e+00 0.000000000000000000e+00 0.000000000000000000e+00 0.000000000000000000e+00 0.000000000000000000e+00 0.000000000000000000e+00 0.000000000000000000e+00 0.000000000000000000e+00 0.000000000000000000e+00 0.000000000000000000e+00 0.000000000000000000e+00 0.000000000000000000e+00 0.000000000000000000e+00 0.000000000000000000e+00 0.000000000000000000e+00 0.000000000000000000e+00 0.000000000000000000e+00 0.000000000000000000e+00 0.000000000000000000e+00 0.000000000000000000e+00 0.000000000000000000e+00 0.000000000000000000e+00 0.000000000000000000e+00 0.000000000000000000e+00 0.000000000000000000e+00 0.000000000000000000e+00 0.000000000000000000e+00 0.000000000000000000e+00 0.000000000000000000e+00 0.000000000000000000e+00 0.000000000000000000e+00 0.000000000000000000e+00 0.000000000000000000e+00 0.000000000000000000e+00 0.000000000000000000e+00 0.000000000000000000e+00 0.000000000000000000e+00 0.000000000000000000e+00 0.000000000000000000e+00 0.000000000000000000e+00 0.000000000000000000e+00 0.000000000000000000e+00 0.000000000000000000e+00 0.000000000000000000e+00 0.000000000000000000e+00 0.000000000000000000e+00 0.000000000000000000e+00 0.000000000000000000e+00 0.000000000000000000e+00 0.000000000000000000e+00 0.000000000000000000e+00 0.000000000000000000e+00 0.000000000000000000e+00 0.000000000000000000e+00 0.000000000000000000e+00 0.000000000000000000e+00 0.000000000000000000e+00 0.000000000000000000e+00 0.000000000000000000e+00 0.000000000000000000e+00 0.000000000000000000e+00 0.000000000000000000e+00 0.000000000000000000e+00 0.000000000000000000e+00 0.000000000000000000e+00 0.000000000000000000e+00 0.000000000000000000e+00 0.000000000000000000e+00 0.000000000000000000e+00 0.000000000000000000e+00 0.000000000000000000e+00 0.000000000000000000e+00 0.000000000000000000e+00 0.000000000000000000e+00 0.000000000000000000e+00 0.000000000000000000e+00 0.000000000000000000e+00 0.000000000000000000e+00 0.000000000000000000e+00 0.000000000000000000e+00 0.000000000000000000e+00 0.000000000000000000e+00 0.000000000000000000e+00 0.000000000000000000e+00 0.000000000000000000e+00 0.000000000000000000e+00 0.000000000000000000e+00 0.000000000000000000e+00 0.000000000000000000e+00 0.000000000000000000e+00 0.000000000000000000e+00 0.000000000000000000e+00 0.000000000000000000e+00 0.000000000000000000e+00 0.000000000000000000e+00 0.000000000000000000e+00 0.000000000000000000e+00 0.000000000000000000e+00 0.000000000000000000e+00 0.000000000000000000e+00 0.000000000000000000e+00 0.000000000000000000e+00 0.000000000000000000e+00 0.000000000000000000e+00 0.000000000000000000e+00 0.000000000000000000e+00 0.000000000000000000e+00 0.000000000000000000e+00 0.000000000000000000e+00 0.000000000000000000e+00 0.000000000000000000e+00 0.000000000000000000e+00 0.000000000000000000e+00 0.000000000000000000e+00 0.000000000000000000e+00 0.000000000000000000e+00 0.000000000000000000e+00 0.000000000000000000e+00 0.000000000000000000e+00 0.000000000000000000e+00 0.000000000000000000e+00 0.000000000000000000e+00 0.000000000000000000e+00 0.000000000000000000e+00 0.000000000000000000e+00 0.000000000000000000e+00 0.000000000000000000e+00 0.000000000000000000e+00 0.000000000000000000e+00 0.000000000000000000e+00 0.000000000000000000e+00 0.000000000000000000e+00 0.000000000000000000e+00 0.000000000000000000e+00 0.000000000000000000e+00 0.000000000000000000e+00 0.000000000000000000e+00 0.000000000000000000e+00 0.000000000000000000e+00 0.000000000000000000e+00 0.000000000000000000e+00 0.000000000000000000e+00 0.000000000000000000e+00 0.000000000000000000e+00 0.000000000000000000e+00 0.000000000000000000e+00 0.000000000000000000e+00 0.000000000000000000e+00 0.000000000000000000e+00 0.000000000000000000e+00 0.000000000000000000e+00 0.000000000000000000e+00 0.000000000000000000e+00 0.000000000000000000e+00 0.000000000000000000e+00 0.000000000000000000e+00 0.000000000000000000e+00 0.000000000000000000e+00 0.000000000000000000e+00 0.000000000000000000e+00 0.000000000000000000e+00 0.000000000000000000e+00 0.000000000000000000e+00 0.000000000000000000e+00 0.000000000000000000e+00 0.000000000000000000e+00 0.000000000000000000e+00 0.000000000000000000e+00 0.000000000000000000e+00 0.000000000000000000e+00 0.000000000000000000e+00 0.000000000000000000e+00 0.000000000000000000e+00 0.000000000000000000e+00 0.000000000000000000e+00 0.000000000000000000e+00 0.000000000000000000e+00 0.000000000000000000e+00 0.000000000000000000e+00 0.000000000000000000e+00 0.000000000000000000e+00 0.000000000000000000e+00 0.000000000000000000e+00 0.000000000000000000e+00 0.000000000000000000e+00 0.000000000000000000e+00 0.000000000000000000e+00 0.000000000000000000e+00 0.000000000000000000e+00 0.000000000000000000e+00 0.000000000000000000e+00 0.000000000000000000e+00 0.000000000000000000e+00 0.000000000000000000e+00 0.000000000000000000e+00 0.000000000000000000e+00 0.000000000000000000e+00 0.000000000000000000e+00 0.000000000000000000e+00 0.000000000000000000e+00 0.000000000000000000e+00 0.000000000000000000e+00 0.000000000000000000e+00 0.000000000000000000e+00 0.000000000000000000e+00 0.000000000000000000e+00 0.000000000000000000e+00 0.000000000000000000e+00 0.000000000000000000e+00 0.000000000000000000e+00 0.000000000000000000e+00 0.000000000000000000e+00 0.000000000000000000e+00 0.000000000000000000e+00 0.000000000000000000e+00 0.000000000000000000e+00 0.000000000000000000e+00 0.000000000000000000e+00 0.000000000000000000e+00 0.000000000000000000e+00 0.000000000000000000e+00 0.000000000000000000e+00 0.000000000000000000e+00 0.000000000000000000e+00 0.000000000000000000e+00 0.000000000000000000e+00 0.000000000000000000e+00 0.000000000000000000e+00 0.000000000000000000e+00 0.000000000000000000e+00 0.000000000000000000e+00 0.000000000000000000e+00 0.000000000000000000e+00 0.000000000000000000e+00 0.000000000000000000e+00 0.000000000000000000e+00 0.000000000000000000e+00 0.000000000000000000e+00 0.000000000000000000e+00 0.000000000000000000e+00 0.000000000000000000e+00 0.000000000000000000e+00 0.000000000000000000e+00 0.000000000000000000e+00 0.000000000000000000e+00 0.000000000000000000e+00 0.000000000000000000e+00 0.000000000000000000e+00 0.000000000000000000e+00 0.000000000000000000e+00 0.000000000000000000e+00 0.000000000000000000e+00 0.000000000000000000e+00 0.000000000000000000e+00 0.000000000000000000e+00 0.000000000000000000e+00 0.000000000000000000e+00 0.000000000000000000e+00 0.000000000000000000e+00 0.000000000000000000e+00 0.000000000000000000e+00 0.000000000000000000e+00 0.000000000000000000e+00 0.000000000000000000e+00 0.000000000000000000e+00 0.000000000000000000e+00 0.000000000000000000e+00 0.000000000000000000e+00 0.000000000000000000e+00 0.000000000000000000e+00 0.000000000000000000e+00 0.000000000000000000e+00 0.000000000000000000e+00 0.000000000000000000e+00 0.000000000000000000e+00 0.000000000000000000e+00 0.000000000000000000e+00 0.000000000000000000e+00 0.000000000000000000e+00 0.000000000000000000e+00 0.000000000000000000e+00 0.000000000000000000e+00 0.000000000000000000e+00 0.000000000000000000e+00 0.000000000000000000e+00 0.000000000000000000e+00 0.000000000000000000e+00 0.000000000000000000e+00 0.000000000000000000e+00 0.000000000000000000e+00 0.000000000000000000e+00 0.000000000000000000e+00 0.000000000000000000e+00 0.000000000000000000e+00 0.000000000000000000e+00 0.000000000000000000e+00 0.000000000000000000e+00 0.000000000000000000e+00 0.000000000000000000e+00 0.000000000000000000e+00 0.000000000000000000e+00 0.000000000000000000e+00 0.000000000000000000e+00 0.000000000000000000e+00 0.000000000000000000e+00 0.000000000000000000e+00 0.000000000000000000e+00 0.000000000000000000e+00 0.000000000000000000e+00 0.000000000000000000e+00 0.000000000000000000e+00 0.000000000000000000e+00 0.000000000000000000e+00 0.000000000000000000e+00 0.000000000000000000e+00 0.000000000000000000e+00 0.000000000000000000e+00 0.000000000000000000e+00 0.000000000000000000e+00 0.000000000000000000e+00 0.000000000000000000e+00 0.000000000000000000e+00 0.000000000000000000e+00 0.000000000000000000e+00 0.000000000000000000e+00 0.000000000000000000e+00 0.000000000000000000e+00 0.000000000000000000e+00 0.000000000000000000e+00 0.000000000000000000e+00 0.000000000000000000e+00 0.000000000000000000e+00 0.000000000000000000e+00 0.000000000000000000e+00 0.000000000000000000e+00 0.000000000000000000e+00 0.000000000000000000e+00 0.000000000000000000e+00 0.000000000000000000e+00 0.000000000000000000e+00 0.000000000000000000e+00 0.000000000000000000e+00 0.000000000000000000e+00 0.000000000000000000e+00 0.000000000000000000e+00 0.000000000000000000e+00 0.000000000000000000e+00 0.000000000000000000e+00 0.000000000000000000e+00 0.000000000000000000e+00 0.000000000000000000e+00 0.000000000000000000e+00 0.000000000000000000e+00 0.000000000000000000e+00 0.000000000000000000e+00 0.000000000000000000e+00 0.000000000000000000e+00 0.000000000000000000e+00 0.000000000000000000e+00 0.000000000000000000e+00 0.000000000000000000e+00 0.000000000000000000e+00 0.000000000000000000e+00 0.000000000000000000e+00 0.000000000000000000e+00 0.000000000000000000e+00 0.000000000000000000e+00 0.000000000000000000e+00 0.000000000000000000e+00 0.000000000000000000e+00 0.000000000000000000e+00 0.000000000000000000e+00 0.000000000000000000e+00 0.000000000000000000e+00 0.000000000000000000e+00 0.000000000000000000e+00 0.000000000000000000e+00 0.000000000000000000e+00 0.000000000000000000e+00 0.000000000000000000e+00 0.000000000000000000e+00 0.000000000000000000e+00 0.000000000000000000e+00 0.000000000000000000e+00 0.000000000000000000e+00 0.000000000000000000e+00 0.000000000000000000e+00 0.000000000000000000e+00 0.000000000000000000e+00 0.000000000000000000e+00 0.000000000000000000e+00 0.000000000000000000e+00 0.000000000000000000e+00 0.000000000000000000e+00 0.000000000000000000e+00 0.000000000000000000e+00 0.000000000000000000e+00 0.000000000000000000e+00 0.000000000000000000e+00 0.000000000000000000e+00 0.000000000000000000e+00 0.000000000000000000e+00 0.000000000000000000e+00 0.000000000000000000e+00 0.000000000000000000e+00 0.000000000000000000e+00 0.000000000000000000e+00 0.000000000000000000e+00 0.000000000000000000e+00 0.000000000000000000e+00 0.000000000000000000e+00 0.000000000000000000e+00 0.000000000000000000e+00 0.000000000000000000e+00 0.000000000000000000e+00 0.000000000000000000e+00 0.000000000000000000e+00 0.000000000000000000e+00 0.000000000000000000e+00 0.000000000000000000e+00 0.000000000000000000e+00 0.000000000000000000e+00 0.000000000000000000e+00 0.000000000000000000e+00 0.000000000000000000e+00 0.000000000000000000e+00 0.000000000000000000e+00 0.000000000000000000e+00 0.000000000000000000e+00 0.000000000000000000e+00 0.000000000000000000e+00 0.000000000000000000e+00 0.000000000000000000e+00 0.000000000000000000e+00 0.000000000000000000e+00 0.000000000000000000e+00 0.000000000000000000e+00 0.000000000000000000e+00 0.000000000000000000e+00 0.000000000000000000e+00 0.000000000000000000e+00 0.000000000000000000e+00 0.000000000000000000e+00 0.000000000000000000e+00 0.000000000000000000e+00 0.000000000000000000e+00 0.000000000000000000e+00 0.000000000000000000e+00 0.000000000000000000e+00 0.000000000000000000e+00 0.000000000000000000e+00 0.000000000000000000e+00 0.000000000000000000e+00 0.000000000000000000e+00 0.000000000000000000e+00 0.000000000000000000e+00 0.000000000000000000e+00 0.000000000000000000e+00 0.000000000000000000e+00 0.000000000000000000e+00 0.000000000000000000e+00 0.000000000000000000e+00 0.000000000000000000e+00 0.000000000000000000e+00 0.000000000000000000e+00 0.000000000000000000e+00 0.000000000000000000e+00 0.000000000000000000e+00 0.000000000000000000e+00 0.000000000000000000e+00 0.000000000000000000e+00 0.000000000000000000e+00 0.000000000000000000e+00 0.000000000000000000e+00 0.000000000000000000e+00 0.000000000000000000e+00 0.000000000000000000e+00 0.000000000000000000e+00 0.000000000000000000e+00 0.000000000000000000e+00 0.000000000000000000e+00 0.000000000000000000e+00 0.000000000000000000e+00 0.000000000000000000e+00 0.000000000000000000e+00 0.000000000000000000e+00 0.000000000000000000e+00 0.000000000000000000e+00 0.000000000000000000e+00 0.000000000000000000e+00 0.000000000000000000e+00 0.000000000000000000e+00 0.000000000000000000e+00 0.000000000000000000e+00 0.000000000000000000e+00 0.000000000000000000e+00 0.000000000000000000e+00 0.000000000000000000e+00 0.000000000000000000e+00 0.000000000000000000e+00 0.000000000000000000e+00 0.000000000000000000e+00 0.000000000000000000e+00 0.000000000000000000e+00 0.000000000000000000e+00 0.000000000000000000e+00 0.000000000000000000e+00 0.000000000000000000e+00 0.000000000000000000e+00 0.000000000000000000e+00 0.000000000000000000e+00 0.000000000000000000e+00 0.000000000000000000e+00 0.000000000000000000e+00 0.000000000000000000e+00 0.000000000000000000e+00 0.000000000000000000e+00 0.000000000000000000e+00 0.000000000000000000e+00 0.000000000000000000e+00 0.000000000000000000e+00 0.000000000000000000e+00 0.000000000000000000e+00 0.000000000000000000e+00 0.000000000000000000e+00 0.000000000000000000e+00 0.000000000000000000e+00 0.000000000000000000e+00 0.000000000000000000e+00 0.000000000000000000e+00 0.000000000000000000e+00 0.000000000000000000e+00 0.000000000000000000e+00 0.000000000000000000e+00 0.000000000000000000e+00 0.000000000000000000e+00 0.000000000000000000e+00 0.000000000000000000e+00 0.000000000000000000e+00 0.000000000000000000e+00 0.000000000000000000e+00 0.000000000000000000e+00 0.000000000000000000e+00 0.000000000000000000e+00 0.000000000000000000e+00 0.000000000000000000e+00 0.000000000000000000e+00 0.000000000000000000e+00 0.000000000000000000e+00 0.000000000000000000e+00 0.000000000000000000e+00 0.000000000000000000e+00 0.000000000000000000e+00 0.000000000000000000e+00 0.000000000000000000e+00 0.000000000000000000e+00 0.000000000000000000e+00 0.000000000000000000e+00 0.000000000000000000e+00 0.000000000000000000e+00 0.000000000000000000e+00 0.000000000000000000e+00 0.000000000000000000e+00 0.000000000000000000e+00 0.000000000000000000e+00 0.000000000000000000e+00 0.000000000000000000e+00 0.000000000000000000e+00 0.000000000000000000e+00 0.000000000000000000e+00 0.000000000000000000e+00 0.000000000000000000e+00 0.000000000000000000e+00 0.000000000000000000e+00 0.000000000000000000e+00 0.000000000000000000e+00 0.000000000000000000e+00 0.000000000000000000e+00 0.000000000000000000e+00 0.000000000000000000e+00 0.000000000000000000e+00 0.000000000000000000e+00 0.000000000000000000e+00 0.000000000000000000e+00 0.000000000000000000e+00 0.000000000000000000e+00 0.000000000000000000e+00 0.000000000000000000e+00 0.000000000000000000e+00 0.000000000000000000e+00 0.000000000000000000e+00 0.000000000000000000e+00 0.000000000000000000e+00 0.000000000000000000e+00 0.000000000000000000e+00 0.000000000000000000e+00 0.000000000000000000e+00 0.000000000000000000e+00 0.000000000000000000e+00 0.000000000000000000e+00 0.000000000000000000e+00 0.000000000000000000e+00 0.000000000000000000e+00 0.000000000000000000e+00 0.000000000000000000e+00 0.000000000000000000e+00 0.000000000000000000e+00 0.000000000000000000e+00 0.000000000000000000e+00 0.000000000000000000e+00 0.000000000000000000e+00 0.000000000000000000e+00 0.000000000000000000e+00 0.000000000000000000e+00 0.000000000000000000e+00 0.000000000000000000e+00 5.900000000000000000e+01 9.800000000000000000e+01 1.390000000000000000e+02 1.510000000000000000e+02 1.930000000000000000e+02 2.770000000000000000e+02 3.020000000000000000e+02 3.330000000000000000e+02 3.360000000000000000e+02 3.290000000000000000e+02 4.030000000000000000e+02 3.760000000000000000e+02 3.820000000000000000e+02 3.760000000000000000e+02 4.160000000000000000e+02 4.060000000000000000e+02 4.490000000000000000e+02 4.680000000000000000e+02 4.760000000000000000e+02 5.370000000000000000e+02 5.350000000000000000e+02 4.690000000000000000e+02 4.770000000000000000e+02 4.670000000000000000e+02 5.290000000000000000e+02 5.460000000000000000e+02 5.220000000000000000e+02 5.720000000000000000e+02 5.640000000000000000e+02 5.640000000000000000e+02 5.330000000000000000e+02 6.270000000000000000e+02 5.600000000000000000e+02 4.830000000000000000e+02 5.500000000000000000e+02 5.860000000000000000e+02 6.220000000000000000e+02 6.150000000000000000e+02 5.650000000000000000e+02 5.970000000000000000e+02 6.120000000000000000e+02 5.710000000000000000e+02 5.510000000000000000e+02 6.110000000000000000e+02 6.250000000000000000e+02 6.530000000000000000e+02 6.000000000000000000e+02 5.690000000000000000e+02 5.510000000000000000e+02 6.080000000000000000e+02 5.980000000000000000e+02 6.120000000000000000e+02 6.330000000000000000e+02 6.350000000000000000e+02 5.940000000000000000e+02 5.720000000000000000e+02 5.640000000000000000e+02 5.850000000000000000e+02 6.150000000000000000e+02 6.430000000000000000e+02 6.640000000000000000e+02 7.060000000000000000e+02 6.950000000000000000e+02 7.090000000000000000e+02 6.380000000000000000e+02 6.140000000000000000e+02 6.810000000000000000e+02 6.810000000000000000e+02 6.190000000000000000e+02 6.980000000000000000e+02 6.610000000000000000e+02 6.970000000000000000e+02 6.990000000000000000e+02 6.840000000000000000e+02 7.210000000000000000e+02 7.270000000000000000e+02 7.240000000000000000e+02 7.520000000000000000e+02 7.310000000000000000e+02 7.220000000000000000e+02 6.680000000000000000e+02 7.470000000000000000e+02 6.920000000000000000e+02 7.470000000000000000e+02 7.560000000000000000e+02 7.460000000000000000e+02 8.310000000000000000e+02 8.520000000000000000e+02 8.480000000000000000e+02 9.020000000000000000e+02 8.220000000000000000e+02 8.320000000000000000e+02 8.490000000000000000e+02 8.460000000000000000e+02 8.940000000000000000e+02 8.810000000000000000e+02 8.750000000000000000e+02 8.680000000000000000e+02 9.140000000000000000e+02 9.120000000000000000e+02 9.360000000000000000e+02 9.820000000000000000e+02 9.400000000000000000e+02 8.770000000000000000e+02 9.320000000000000000e+02 9.170000000000000000e+02 8.770000000000000000e+02 8.830000000000000000e+02 8.980000000000000000e+02 9.450000000000000000e+02 8.710000000000000000e+02 9.280000000000000000e+02 9.540000000000000000e+02 9.600000000000000000e+02 9.910000000000000000e+02 1.003000000000000000e+03 9.890000000000000000e+02 9.600000000000000000e+02 9.600000000000000000e+02 9.730000000000000000e+02 9.610000000000000000e+02 9.750000000000000000e+02 9.630000000000000000e+02 9.630000000000000000e+02 9.410000000000000000e+02 9.740000000000000000e+02 9.980000000000000000e+02 1.066000000000000000e+03 1.007000000000000000e+03 1.019000000000000000e+03 1.029000000000000000e+03 1.007000000000000000e+03 1.009000000000000000e+03 1.048000000000000000e+03 9.620000000000000000e+02 9.920000000000000000e+02 1.009000000000000000e+03 9.660000000000000000e+02 9.170000000000000000e+02 9.690000000000000000e+02 9.190000000000000000e+02 9.590000000000000000e+02 9.360000000000000000e+02 9.840000000000000000e+02 9.200000000000000000e+02 9.510000000000000000e+02 9.240000000000000000e+02 1.007000000000000000e+03 9.690000000000000000e+02 9.340000000000000000e+02 1.046000000000000000e+03 9.510000000000000000e+02 9.870000000000000000e+02 9.100000000000000000e+02 9.120000000000000000e+02 9.590000000000000000e+02 1.002000000000000000e+03 9.580000000000000000e+02 8.970000000000000000e+02 1.062000000000000000e+03 1.039000000000000000e+03 1.009000000000000000e+03 1.029000000000000000e+03 1.073000000000000000e+03 1.073000000000000000e+03 1.074000000000000000e+03 1.026000000000000000e+03 1.123000000000000000e+03 1.015000000000000000e+03 9.860000000000000000e+02 1.065000000000000000e+03 1.010000000000000000e+03 1.006000000000000000e+03 1.087000000000000000e+03 1.057000000000000000e+03 1.067000000000000000e+03 1.041000000000000000e+03 1.061000000000000000e+03 1.015000000000000000e+03 1.011000000000000000e+03 1.045000000000000000e+03 1.017000000000000000e+03 1.086000000000000000e+03 1.063000000000000000e+03 1.083000000000000000e+03 1.059000000000000000e+03 1.049000000000000000e+03 1.001000000000000000e+03 9.760000000000000000e+02 1.007000000000000000e+03 1.028000000000000000e+03 1.063000000000000000e+03 1.012000000000000000e+03 9.630000000000000000e+02 9.960000000000000000e+02 9.060000000000000000e+02 1.007000000000000000e+03 1.003000000000000000e+03 1.110000000000000000e+03 1.050000000000000000e+03 1.085000000000000000e+03 1.049000000000000000e+03 1.031000000000000000e+03 1.099000000000000000e+03 1.054000000000000000e+03 1.080000000000000000e+03 1.033000000000000000e+03 1.047000000000000000e+03 1.103000000000000000e+03 1.035000000000000000e+03 1.073000000000000000e+03 1.022000000000000000e+03 1.078000000000000000e+03 1.052000000000000000e+03 1.102000000000000000e+03 1.053000000000000000e+03 1.055000000000000000e+03 1.105000000000000000e+03 1.123000000000000000e+03 1.104000000000000000e+03 1.077000000000000000e+03 1.166000000000000000e+03 1.141000000000000000e+03 1.072000000000000000e+03 1.139000000000000000e+03 1.162000000000000000e+03 1.085000000000000000e+03 1.149000000000000000e+03 1.138000000000000000e+03 1.114000000000000000e+03 1.144000000000000000e+03 1.176000000000000000e+03 1.233000000000000000e+03 1.109000000000000000e+03 1.117000000000000000e+03 1.184000000000000000e+03 1.125000000000000000e+03 1.112000000000000000e+03 1.109000000000000000e+03 1.104000000000000000e+03 1.177000000000000000e+03 1.112000000000000000e+03 1.121000000000000000e+03 1.122000000000000000e+03 1.119000000000000000e+03 1.100000000000000000e+03 1.126000000000000000e+03 1.144000000000000000e+03 1.154000000000000000e+03 1.175000000000000000e+03 1.225000000000000000e+03 1.243000000000000000e+03 1.239000000000000000e+03 1.194000000000000000e+03 1.213000000000000000e+03 1.204000000000000000e+03 1.296000000000000000e+03 1.287000000000000000e+03 1.223000000000000000e+03 1.210000000000000000e+03 1.312000000000000000e+03 1.262000000000000000e+03 1.252000000000000000e+03 1.253000000000000000e+03 1.222000000000000000e+03 1.134000000000000000e+03 1.230000000000000000e+03 1.232000000000000000e+03 1.162000000000000000e+03 1.109000000000000000e+03 1.157000000000000000e+03 1.122000000000000000e+03 1.091000000000000000e+03 1.153000000000000000e+03 1.085000000000000000e+03 1.112000000000000000e+03 1.136000000000000000e+03 1.207000000000000000e+03 1.261000000000000000e+03 1.229000000000000000e+03 1.195000000000000000e+03 1.118000000000000000e+03 1.271000000000000000e+03 1.207000000000000000e+03 1.192000000000000000e+03 1.186000000000000000e+03 1.176000000000000000e+03 1.154000000000000000e+03 1.224000000000000000e+03 1.126000000000000000e+03 1.216000000000000000e+03 1.165000000000000000e+03 1.109000000000000000e+03 1.130000000000000000e+03 1.093000000000000000e+03 1.168000000000000000e+03 1.127000000000000000e+03 1.191000000000000000e+03 1.171000000000000000e+03 1.173000000000000000e+03 1.190000000000000000e+03 1.122000000000000000e+03 1.203000000000000000e+03 1.146000000000000000e+03 1.181000000000000000e+03 1.139000000000000000e+03 1.119000000000000000e+03 1.115000000000000000e+03 1.095000000000000000e+03 1.151000000000000000e+03 1.167000000000000000e+03 1.202000000000000000e+03 1.154000000000000000e+03 1.210000000000000000e+03 1.191000000000000000e+03 1.245000000000000000e+03 1.285000000000000000e+03 1.243000000000000000e+03 1.271000000000000000e+03 1.228000000000000000e+03 1.253000000000000000e+03 1.287000000000000000e+03 1.272000000000000000e+03 1.247000000000000000e+03 1.276000000000000000e+03 1.253000000000000000e+03 1.252000000000000000e+03 1.250000000000000000e+03 1.224000000000000000e+03 1.239000000000000000e+03 1.226000000000000000e+03 1.186000000000000000e+03 1.176000000000000000e+03 1.246000000000000000e+03 1.262000000000000000e+03 1.237000000000000000e+03 1.229000000000000000e+03 1.264000000000000000e+03 1.230000000000000000e+03 1.227000000000000000e+03 1.267000000000000000e+03 1.209000000000000000e+03 1.198000000000000000e+03 1.212000000000000000e+03 1.255000000000000000e+03 1.237000000000000000e+03 1.151000000000000000e+03 1.173000000000000000e+03 1.230000000000000000e+03 1.178000000000000000e+03 1.145000000000000000e+03 1.252000000000000000e+03 1.190000000000000000e+03 1.207000000000000000e+03 1.114000000000000000e+03 1.220000000000000000e+03 1.120000000000000000e+03 1.199000000000000000e+03 1.293000000000000000e+03 1.247000000000000000e+03 1.237000000000000000e+03 1.233000000000000000e+03 1.164000000000000000e+03 1.144000000000000000e+03 1.203000000000000000e+03 1.236000000000000000e+03 1.142000000000000000e+03 1.198000000000000000e+03 1.260000000000000000e+03 1.154000000000000000e+03 1.279000000000000000e+03 1.335000000000000000e+03 1.242000000000000000e+03 1.297000000000000000e+03 1.285000000000000000e+03 1.284000000000000000e+03 1.280000000000000000e+03 1.283000000000000000e+03 1.263000000000000000e+03 1.232000000000000000e+03 1.285000000000000000e+03 1.227000000000000000e+03 1.096000000000000000e+03 1.128000000000000000e+03 1.180000000000000000e+03 1.142000000000000000e+03 1.184000000000000000e+03 1.085000000000000000e+03 1.196000000000000000e+03 1.174000000000000000e+03 1.136000000000000000e+03 1.118000000000000000e+03 1.111000000000000000e+03 1.169000000000000000e+03 1.195000000000000000e+03 1.155000000000000000e+03 1.118000000000000000e+03 1.186000000000000000e+03 1.174000000000000000e+03 1.217000000000000000e+03 1.213000000000000000e+03 1.203000000000000000e+03 1.178000000000000000e+03 1.227000000000000000e+03 1.226000000000000000e+03 1.118000000000000000e+03 1.134000000000000000e+03 1.096000000000000000e+03 1.241000000000000000e+03 1.092000000000000000e+03 1.112000000000000000e+03 1.147000000000000000e+03 1.119000000000000000e+03 1.255000000000000000e+03 1.148000000000000000e+03 1.201000000000000000e+03 1.253000000000000000e+03 1.247000000000000000e+03 1.155000000000000000e+03 1.227000000000000000e+03 1.168000000000000000e+03 1.187000000000000000e+03 1.161000000000000000e+03 1.141000000000000000e+03 1.191000000000000000e+03 1.223000000000000000e+03 1.162000000000000000e+03 1.220000000000000000e+03 1.207000000000000000e+03 1.182000000000000000e+03 1.105000000000000000e+03 1.126000000000000000e+03 1.134000000000000000e+03 1.116000000000000000e+03 1.083000000000000000e+03 1.124000000000000000e+03 1.069000000000000000e+03 1.093000000000000000e+03 1.019000000000000000e+03 1.065000000000000000e+03 1.019000000000000000e+03 1.010000000000000000e+03 1.075000000000000000e+03 1.051000000000000000e+03 1.017000000000000000e+03 1.098000000000000000e+03 1.069000000000000000e+03 1.023000000000000000e+03 1.111000000000000000e+03 1.051000000000000000e+03 1.092000000000000000e+03 1.078000000000000000e+03 1.126000000000000000e+03 1.062000000000000000e+03 1.117000000000000000e+03 1.060000000000000000e+03 1.103000000000000000e+03 1.075000000000000000e+03 1.009000000000000000e+03 1.129000000000000000e+03 1.077000000000000000e+03 1.150000000000000000e+03 1.173000000000000000e+03 1.131000000000000000e+03 1.154000000000000000e+03 1.178000000000000000e+03 1.244000000000000000e+03 1.265000000000000000e+03 1.197000000000000000e+03 1.205000000000000000e+03 1.177000000000000000e+03 1.271000000000000000e+03 1.242000000000000000e+03 1.208000000000000000e+03 1.284000000000000000e+03 1.215000000000000000e+03 1.340000000000000000e+03 1.179000000000000000e+03 1.252000000000000000e+03 1.173000000000000000e+03 1.215000000000000000e+03 1.172000000000000000e+03 1.179000000000000000e+03 1.099000000000000000e+03 1.136000000000000000e+03 1.129000000000000000e+03 1.181000000000000000e+03 1.199000000000000000e+03 1.040000000000000000e+03 1.081000000000000000e+03 1.148000000000000000e+03 1.118000000000000000e+03 1.160000000000000000e+03 1.107000000000000000e+03 1.156000000000000000e+03 1.100000000000000000e+03 1.132000000000000000e+03 1.136000000000000000e+03 1.153000000000000000e+03 1.163000000000000000e+03 1.140000000000000000e+03 1.110000000000000000e+03 1.155000000000000000e+03 1.178000000000000000e+03 1.092000000000000000e+03 1.149000000000000000e+03 1.083000000000000000e+03 1.113000000000000000e+03 1.086000000000000000e+03 1.073000000000000000e+03 1.164000000000000000e+03 1.169000000000000000e+03 1.179000000000000000e+03 1.148000000000000000e+03 1.116000000000000000e+03 1.169000000000000000e+03 1.164000000000000000e+03 1.107000000000000000e+03 1.038000000000000000e+03 1.114000000000000000e+03 1.067000000000000000e+03 1.129000000000000000e+03 1.064000000000000000e+03 1.033000000000000000e+03 1.129000000000000000e+03 1.149000000000000000e+03 1.119000000000000000e+03 1.091000000000000000e+03 1.124000000000000000e+03 1.081000000000000000e+03 1.062000000000000000e+03 1.138000000000000000e+03 1.127000000000000000e+03 1.111000000000000000e+03 1.026000000000000000e+03 1.089000000000000000e+03 1.092000000000000000e+03 1.048000000000000000e+03 1.063000000000000000e+03 1.094000000000000000e+03 1.152000000000000000e+03 1.023000000000000000e+03 1.079000000000000000e+03 1.140000000000000000e+03 1.086000000000000000e+03 1.071000000000000000e+03 1.067000000000000000e+03 9.760000000000000000e+02 1.086000000000000000e+03 1.065000000000000000e+03 1.025000000000000000e+03 1.029000000000000000e+03 1.003000000000000000e+03 1.124000000000000000e+03 1.065000000000000000e+03 1.126000000000000000e+03 1.031000000000000000e+03 1.030000000000000000e+03 1.031000000000000000e+03 1.036000000000000000e+03 1.064000000000000000e+03 1.054000000000000000e+03 1.075000000000000000e+03 1.050000000000000000e+03 1.118000000000000000e+03 1.075000000000000000e+03 1.054000000000000000e+03 1.026000000000000000e+03 1.084000000000000000e+03 1.084000000000000000e+03 1.101000000000000000e+03 1.079000000000000000e+03 1.110000000000000000e+03 1.079000000000000000e+03 1.030000000000000000e+03 1.035000000000000000e+03 1.060000000000000000e+03 9.860000000000000000e+02 1.054000000000000000e+03 1.011000000000000000e+03 1.135000000000000000e+03 1.090000000000000000e+03 1.110000000000000000e+03 1.085000000000000000e+03 1.043000000000000000e+03 1.005000000000000000e+03 9.880000000000000000e+02 1.009000000000000000e+03 9.750000000000000000e+02 9.490000000000000000e+02 9.370000000000000000e+02 1.039000000000000000e+03 9.580000000000000000e+02 9.230000000000000000e+02 9.400000000000000000e+02 1.020000000000000000e+03 9.650000000000000000e+02 1.049000000000000000e+03 1.016000000000000000e+03 9.750000000000000000e+02 1.068000000000000000e+03 1.092000000000000000e+03 1.048000000000000000e+03 9.330000000000000000e+02 1.022000000000000000e+03 1.006000000000000000e+03 9.850000000000000000e+02 1.013000000000000000e+03 9.930000000000000000e+02 1.025000000000000000e+03 1.062000000000000000e+03 1.140000000000000000e+03 1.082000000000000000e+03 1.101000000000000000e+03 1.042000000000000000e+03 1.015000000000000000e+03 1.058000000000000000e+03 1.005000000000000000e+03 1.049000000000000000e+03 1.063000000000000000e+03 1.059000000000000000e+03 1.029000000000000000e+03 1.104000000000000000e+03 1.080000000000000000e+03 1.063000000000000000e+03 1.076000000000000000e+03 1.080000000000000000e+03 1.119000000000000000e+03 1.101000000000000000e+03 1.124000000000000000e+03 1.043000000000000000e+03 1.053000000000000000e+03 1.098000000000000000e+03 1.029000000000000000e+03 1.111000000000000000e+03 1.174000000000000000e+03 1.127000000000000000e+03 1.207000000000000000e+03 1.108000000000000000e+03 1.132000000000000000e+03 1.156000000000000000e+03 1.154000000000000000e+03 1.111000000000000000e+03 1.118000000000000000e+03 1.127000000000000000e+03 1.141000000000000000e+03 1.165000000000000000e+03 1.040000000000000000e+03 1.112000000000000000e+03 1.132000000000000000e+03 1.099000000000000000e+03 1.144000000000000000e+03 1.175000000000000000e+03 1.037000000000000000e+03 1.052000000000000000e+03 1.095000000000000000e+03 1.096000000000000000e+03 1.044000000000000000e+03 1.044000000000000000e+03 1.097000000000000000e+03 1.115000000000000000e+03 1.079000000000000000e+03 1.073000000000000000e+03 1.076000000000000000e+03 1.039000000000000000e+03 1.036000000000000000e+03 1.058000000000000000e+03 1.102000000000000000e+03 1.092000000000000000e+03 1.090000000000000000e+03 1.012000000000000000e+03 1.085000000000000000e+03 1.062000000000000000e+03 1.091000000000000000e+03 1.087000000000000000e+03 1.154000000000000000e+03 1.151000000000000000e+03 1.139000000000000000e+03 1.202000000000000000e+03 1.087000000000000000e+03 1.106000000000000000e+03 1.145000000000000000e+03 1.095000000000000000e+03 1.208000000000000000e+03 1.091000000000000000e+03 1.077000000000000000e+03 1.079000000000000000e+03 1.061000000000000000e+03 1.015000000000000000e+03 1.122000000000000000e+03 1.146000000000000000e+03 1.171000000000000000e+03 1.089000000000000000e+03 1.158000000000000000e+03 1.105000000000000000e+03 1.148000000000000000e+03 1.058000000000000000e+03 1.063000000000000000e+03 1.036000000000000000e+03 9.940000000000000000e+02 9.610000000000000000e+02 1.010000000000000000e+03 9.360000000000000000e+02 1.011000000000000000e+03 1.089000000000000000e+03 1.078000000000000000e+03 1.096000000000000000e+03 1.043000000000000000e+03 1.030000000000000000e+03 1.068000000000000000e+03 1.053000000000000000e+03 1.052000000000000000e+03 1.044000000000000000e+03 1.088000000000000000e+03 1.103000000000000000e+03 1.045000000000000000e+03 1.093000000000000000e+03 1.068000000000000000e+03 1.014000000000000000e+03 1.038000000000000000e+03 1.049000000000000000e+03 1.018000000000000000e+03 9.980000000000000000e+02 1.031000000000000000e+03 1.068000000000000000e+03 1.046000000000000000e+03 9.500000000000000000e+02 1.083000000000000000e+03 1.085000000000000000e+03 1.015000000000000000e+03 1.073000000000000000e+03 1.137000000000000000e+03 1.016000000000000000e+03 1.083000000000000000e+03 1.083000000000000000e+03 1.085000000000000000e+03 1.140000000000000000e+03 1.108000000000000000e+03 1.146000000000000000e+03 1.110000000000000000e+03 1.116000000000000000e+03 1.085000000000000000e+03 1.149000000000000000e+03 1.122000000000000000e+03 1.109000000000000000e+03 1.102000000000000000e+03 1.046000000000000000e+03 1.080000000000000000e+03 1.032000000000000000e+03 1.036000000000000000e+03 1.041000000000000000e+03 1.079000000000000000e+03 1.017000000000000000e+03 1.041000000000000000e+03 1.096000000000000000e+03 1.110000000000000000e+03 1.095000000000000000e+03 1.121000000000000000e+03 1.070000000000000000e+03 1.049000000000000000e+03 1.043000000000000000e+03 1.104000000000000000e+03 1.089000000000000000e+03 1.053000000000000000e+03 1.076000000000000000e+03 1.037000000000000000e+03 1.108000000000000000e+03 1.087000000000000000e+03 1.135000000000000000e+03 1.065000000000000000e+03 1.139000000000000000e+03 1.040000000000000000e+03 1.063000000000000000e+03 1.065000000000000000e+03 1.101000000000000000e+03 1.028000000000000000e+03 1.071000000000000000e+03 9.960000000000000000e+02 1.116000000000000000e+03 1.063000000000000000e+03 1.182000000000000000e+03 1.042000000000000000e+03 1.110000000000000000e+03 1.121000000000000000e+03 1.117000000000000000e+03 1.100000000000000000e+03 1.152000000000000000e+03 1.054000000000000000e+03 1.173000000000000000e+03 1.143000000000000000e+03 1.099000000000000000e+03 1.032000000000000000e+03 1.026000000000000000e+03 1.065000000000000000e+03 1.111000000000000000e+03 1.093000000000000000e+03 1.114000000000000000e+03 1.054000000000000000e+03 1.053000000000000000e+03 1.024000000000000000e+03 1.048000000000000000e+03 1.016000000000000000e+03 1.108000000000000000e+03 1.074000000000000000e+03 1.094000000000000000e+03 1.148000000000000000e+03 1.093000000000000000e+03 1.032000000000000000e+03 1.095000000000000000e+03 1.124000000000000000e+03 1.103000000000000000e+03 1.180000000000000000e+03 1.112000000000000000e+03 1.093000000000000000e+03 1.087000000000000000e+03 1.068000000000000000e+03 1.085000000000000000e+03 1.094000000000000000e+03 1.117000000000000000e+03 1.012000000000000000e+03 1.056000000000000000e+03 1.040000000000000000e+03 1.015000000000000000e+03 1.075000000000000000e+03 1.032000000000000000e+03 1.013000000000000000e+03 1.057000000000000000e+03 1.104000000000000000e+03 1.095000000000000000e+03 1.091000000000000000e+03 1.036000000000000000e+03 1.137000000000000000e+03 1.115000000000000000e+03 1.128000000000000000e+03 1.090000000000000000e+03 1.100000000000000000e+03 1.099000000000000000e+03 1.108000000000000000e+03 1.167000000000000000e+03 1.103000000000000000e+03 1.074000000000000000e+03 1.156000000000000000e+03 1.032000000000000000e+03 1.134000000000000000e+03 1.141000000000000000e+03 1.107000000000000000e+03 1.092000000000000000e+03 1.166000000000000000e+03 1.168000000000000000e+03 1.179000000000000000e+03 1.163000000000000000e+03 1.136000000000000000e+03 1.180000000000000000e+03 1.143000000000000000e+03 1.144000000000000000e+03 1.147000000000000000e+03 1.088000000000000000e+03 1.096000000000000000e+03 1.168000000000000000e+03 1.076000000000000000e+03 1.018000000000000000e+03 1.113000000000000000e+03 1.131000000000000000e+03 1.105000000000000000e+03 1.072000000000000000e+03 1.172000000000000000e+03 1.032000000000000000e+03 1.077000000000000000e+03 1.033000000000000000e+03 1.110000000000000000e+03 1.118000000000000000e+03 1.027000000000000000e+03 1.035000000000000000e+03 1.077000000000000000e+03 1.072000000000000000e+03 1.060000000000000000e+03 1.119000000000000000e+03 1.135000000000000000e+03 1.114000000000000000e+03 1.175000000000000000e+03 1.164000000000000000e+03 1.207000000000000000e+03 1.172000000000000000e+03 1.169000000000000000e+03 1.192000000000000000e+03 1.121000000000000000e+03 1.155000000000000000e+03 1.154000000000000000e+03 1.073000000000000000e+03 1.169000000000000000e+03 1.126000000000000000e+03 1.142000000000000000e+03 1.085000000000000000e+03 1.143000000000000000e+03 1.142000000000000000e+03 1.103000000000000000e+03 1.069000000000000000e+03 1.166000000000000000e+03 1.163000000000000000e+03 1.171000000000000000e+03 1.124000000000000000e+03 1.198000000000000000e+03 1.115000000000000000e+03 1.175000000000000000e+03 1.153000000000000000e+03 1.189000000000000000e+03 1.163000000000000000e+03 1.155000000000000000e+03 1.130000000000000000e+03 1.198000000000000000e+03 1.191000000000000000e+03 1.272000000000000000e+03 1.159000000000000000e+03 1.218000000000000000e+03 1.164000000000000000e+03 1.174000000000000000e+03 1.178000000000000000e+03 1.162000000000000000e+03 1.139000000000000000e+03 1.151000000000000000e+03 1.196000000000000000e+03 1.122000000000000000e+03 1.100000000000000000e+03 1.122000000000000000e+03 1.125000000000000000e+03 1.110000000000000000e+03 1.106000000000000000e+03 1.110000000000000000e+03 1.169000000000000000e+03 1.201000000000000000e+03 1.147000000000000000e+03 1.152000000000000000e+03 1.110000000000000000e+03 1.141000000000000000e+03 1.129000000000000000e+03 1.184000000000000000e+03 1.163000000000000000e+03 1.223000000000000000e+03 1.140000000000000000e+03 1.171000000000000000e+03 1.103000000000000000e+03 1.165000000000000000e+03 1.127000000000000000e+03 1.123000000000000000e+03 1.112000000000000000e+03 1.119000000000000000e+03 1.074000000000000000e+03 1.054000000000000000e+03 1.093000000000000000e+03 1.069000000000000000e+03 1.072000000000000000e+03 1.133000000000000000e+03 1.092000000000000000e+03 1.139000000000000000e+03 1.099000000000000000e+03 1.140000000000000000e+03 1.157000000000000000e+03 1.063000000000000000e+03 1.163000000000000000e+03 1.107000000000000000e+03 1.057000000000000000e+03 1.108000000000000000e+03 1.105000000000000000e+03 1.115000000000000000e+03 1.046000000000000000e+03 1.089000000000000000e+03 1.110000000000000000e+03 1.172000000000000000e+03 1.130000000000000000e+03 1.197000000000000000e+03 1.134000000000000000e+03 1.131000000000000000e+03 1.111000000000000000e+03 1.140000000000000000e+03 1.131000000000000000e+03 1.141000000000000000e+03 1.178000000000000000e+03 1.101000000000000000e+03 1.212000000000000000e+03 1.131000000000000000e+03 1.116000000000000000e+03 1.134000000000000000e+03 1.099000000000000000e+03 1.131000000000000000e+03 1.153000000000000000e+03 1.123000000000000000e+03 1.094000000000000000e+03 1.161000000000000000e+03 1.130000000000000000e+03 1.032000000000000000e+03 1.095000000000000000e+03 1.110000000000000000e+03 1.221000000000000000e+03 1.157000000000000000e+03 1.199000000000000000e+03 1.160000000000000000e+03 1.163000000000000000e+03 1.163000000000000000e+03 1.130000000000000000e+03 1.147000000000000000e+03 1.124000000000000000e+03 1.195000000000000000e+03 1.191000000000000000e+03 1.169000000000000000e+03 1.224000000000000000e+03 1.191000000000000000e+03 1.172000000000000000e+03 1.146000000000000000e+03 1.149000000000000000e+03 1.246000000000000000e+03 1.217000000000000000e+03 1.161000000000000000e+03 1.130000000000000000e+03 1.204000000000000000e+03 1.182000000000000000e+03 1.192000000000000000e+03 1.241000000000000000e+03 1.082000000000000000e+03 1.137000000000000000e+03 1.177000000000000000e+03 1.173000000000000000e+03 1.233000000000000000e+03 1.227000000000000000e+03 1.224000000000000000e+03 1.226000000000000000e+03 1.244000000000000000e+03 1.226000000000000000e+03 1.128000000000000000e+03 1.251000000000000000e+03 1.190000000000000000e+03 1.254000000000000000e+03 1.185000000000000000e+03 1.205000000000000000e+03 1.142000000000000000e+03 1.265000000000000000e+03 1.174000000000000000e+03 1.133000000000000000e+03 1.130000000000000000e+03 1.092000000000000000e+03 1.172000000000000000e+03 1.158000000000000000e+03 1.184000000000000000e+03 1.151000000000000000e+03 1.175000000000000000e+03 1.114000000000000000e+03 1.164000000000000000e+03 1.154000000000000000e+03 1.165000000000000000e+03 1.155000000000000000e+03 1.127000000000000000e+03 1.127000000000000000e+03 1.075000000000000000e+03 1.169000000000000000e+03 1.219000000000000000e+03 1.199000000000000000e+03 1.139000000000000000e+03 1.091000000000000000e+03 1.042000000000000000e+03 1.045000000000000000e+03 1.058000000000000000e+03 1.093000000000000000e+03 1.054000000000000000e+03 1.037000000000000000e+03 1.072000000000000000e+03 1.034000000000000000e+03 1.046000000000000000e+03 1.003000000000000000e+03 1.000000000000000000e+03 1.029000000000000000e+03 1.011000000000000000e+03 1.014000000000000000e+03 1.038000000000000000e+03 1.035000000000000000e+03 1.049000000000000000e+03 1.057000000000000000e+03 1.018000000000000000e+03 1.020000000000000000e+03 1.077000000000000000e+03 1.108000000000000000e+03 1.062000000000000000e+03 1.072000000000000000e+03 1.153000000000000000e+03 1.074000000000000000e+03 1.087000000000000000e+03 1.119000000000000000e+03 1.111000000000000000e+03 1.033000000000000000e+03 1.086000000000000000e+03 1.057000000000000000e+03 1.071000000000000000e+03 1.118000000000000000e+03 9.980000000000000000e+02 1.104000000000000000e+03 1.089000000000000000e+03 1.046000000000000000e+03 1.044000000000000000e+03 1.018000000000000000e+03 1.017000000000000000e+03 1.113000000000000000e+03 1.131000000000000000e+03 1.063000000000000000e+03 1.148000000000000000e+03 1.113000000000000000e+03 1.171000000000000000e+03 1.185000000000000000e+03 1.117000000000000000e+03 1.140000000000000000e+03 1.145000000000000000e+03 1.149000000000000000e+03 1.102000000000000000e+03 1.118000000000000000e+03 1.068000000000000000e+03 1.106000000000000000e+03 1.083000000000000000e+03 1.106000000000000000e+03 1.121000000000000000e+03 1.143000000000000000e+03 1.071000000000000000e+03 1.123000000000000000e+03 1.166000000000000000e+03 1.118000000000000000e+03 1.134000000000000000e+03 1.146000000000000000e+03 1.055000000000000000e+03 1.112000000000000000e+03 1.154000000000000000e+03 1.088000000000000000e+03 1.102000000000000000e+03 1.167000000000000000e+03 1.061000000000000000e+03 1.080000000000000000e+03 1.071000000000000000e+03 1.128000000000000000e+03 1.091000000000000000e+03 1.058000000000000000e+03 1.023000000000000000e+03 1.057000000000000000e+03 1.064000000000000000e+03 1.093000000000000000e+03 9.930000000000000000e+02 1.031000000000000000e+03 1.112000000000000000e+03 1.060000000000000000e+03 1.072000000000000000e+03 1.021000000000000000e+03 1.004000000000000000e+03 9.670000000000000000e+02 1.021000000000000000e+03 9.750000000000000000e+02 9.080000000000000000e+02 9.740000000000000000e+02 1.015000000000000000e+03 1.022000000000000000e+03 1.007000000000000000e+03 1.047000000000000000e+03 1.132000000000000000e+03 1.110000000000000000e+03 1.038000000000000000e+03 9.820000000000000000e+02 1.076000000000000000e+03 1.087000000000000000e+03 1.132000000000000000e+03 1.108000000000000000e+03 1.163000000000000000e+03 1.192000000000000000e+03 1.186000000000000000e+03 1.153000000000000000e+03 1.207000000000000000e+03 1.169000000000000000e+03 1.189000000000000000e+03 1.254000000000000000e+03 1.301000000000000000e+03 1.198000000000000000e+03 1.232000000000000000e+03 1.194000000000000000e+03 1.155000000000000000e+03 1.182000000000000000e+03 1.109000000000000000e+03 1.175000000000000000e+03 1.188000000000000000e+03 1.205000000000000000e+03 1.189000000000000000e+03 1.201000000000000000e+03 1.143000000000000000e+03 1.174000000000000000e+03 1.172000000000000000e+03 1.150000000000000000e+03 1.178000000000000000e+03 1.163000000000000000e+03 1.091000000000000000e+03 1.114000000000000000e+03 1.115000000000000000e+03 1.113000000000000000e+03 1.102000000000000000e+03 1.082000000000000000e+03 1.142000000000000000e+03 1.085000000000000000e+03 1.086000000000000000e+03 1.137000000000000000e+03 1.013000000000000000e+03 1.132000000000000000e+03 1.073000000000000000e+03 1.117000000000000000e+03 1.155000000000000000e+03 1.146000000000000000e+03 1.169000000000000000e+03 1.138000000000000000e+03 1.123000000000000000e+03 1.186000000000000000e+03 1.149000000000000000e+03 1.221000000000000000e+03 1.218000000000000000e+03 1.158000000000000000e+03 1.137000000000000000e+03 1.114000000000000000e+03 1.169000000000000000e+03 1.153000000000000000e+03 1.152000000000000000e+03 1.109000000000000000e+03 1.125000000000000000e+03 1.092000000000000000e+03 1.161000000000000000e+03 1.204000000000000000e+03 1.071000000000000000e+03 1.167000000000000000e+03 1.073000000000000000e+03 1.095000000000000000e+03 1.150000000000000000e+03 1.207000000000000000e+03 1.176000000000000000e+03 1.218000000000000000e+03 1.212000000000000000e+03 1.239000000000000000e+03 1.218000000000000000e+03 1.275000000000000000e+03 1.214000000000000000e+03 1.179000000000000000e+03 1.155000000000000000e+03 1.133000000000000000e+03 1.194000000000000000e+03 1.171000000000000000e+03 1.171000000000000000e+03 1.239000000000000000e+03 1.132000000000000000e+03 1.160000000000000000e+03 1.179000000000000000e+03 1.141000000000000000e+03 1.179000000000000000e+03 1.204000000000000000e+03 1.190000000000000000e+03 1.239000000000000000e+03 1.161000000000000000e+03 1.213000000000000000e+03 1.154000000000000000e+03 1.164000000000000000e+03 1.150000000000000000e+03 1.137000000000000000e+03 1.154000000000000000e+03 1.176000000000000000e+03 1.083000000000000000e+03 1.102000000000000000e+03 1.109000000000000000e+03 1.098000000000000000e+03 1.051000000000000000e+03 1.086000000000000000e+03 1.092000000000000000e+03 1.008000000000000000e+03 1.064000000000000000e+03 1.090000000000000000e+03 1.137000000000000000e+03 1.077000000000000000e+03 1.140000000000000000e+03 1.136000000000000000e+03 1.086000000000000000e+03 1.131000000000000000e+03 1.162000000000000000e+03 1.155000000000000000e+03 1.121000000000000000e+03 1.161000000000000000e+03 1.139000000000000000e+03 1.132000000000000000e+03 1.124000000000000000e+03 1.128000000000000000e+03 1.152000000000000000e+03 1.149000000000000000e+03 1.161000000000000000e+03 1.125000000000000000e+03 1.190000000000000000e+03 1.103000000000000000e+03 1.179000000000000000e+03 1.157000000000000000e+03 1.164000000000000000e+03 1.202000000000000000e+03 1.260000000000000000e+03 1.219000000000000000e+03 1.233000000000000000e+03 1.200000000000000000e+03 1.162000000000000000e+03 1.221000000000000000e+03 1.194000000000000000e+03 1.153000000000000000e+03 1.214000000000000000e+03 1.199000000000000000e+03 1.215000000000000000e+03 1.183000000000000000e+03 1.261000000000000000e+03 1.215000000000000000e+03 1.231000000000000000e+03 1.206000000000000000e+03 1.189000000000000000e+03 1.118000000000000000e+03 1.208000000000000000e+03 1.229000000000000000e+03 1.292000000000000000e+03 1.267000000000000000e+03 1.192000000000000000e+03 1.166000000000000000e+03 1.191000000000000000e+03 1.159000000000000000e+03 1.176000000000000000e+03 1.210000000000000000e+03 1.121000000000000000e+03 1.124000000000000000e+03 1.119000000000000000e+03 1.125000000000000000e+03 1.130000000000000000e+03 1.122000000000000000e+03 1.090000000000000000e+03 1.130000000000000000e+03 1.234000000000000000e+03 1.191000000000000000e+03 1.164000000000000000e+03 1.278000000000000000e+03 1.240000000000000000e+03 1.292000000000000000e+03 1.210000000000000000e+03 1.150000000000000000e+03 1.155000000000000000e+03 1.220000000000000000e+03 1.236000000000000000e+03 1.180000000000000000e+03 1.263000000000000000e+03 1.162000000000000000e+03 1.247000000000000000e+03 1.191000000000000000e+03 1.192000000000000000e+03 1.205000000000000000e+03 1.245000000000000000e+03 1.220000000000000000e+03 1.164000000000000000e+03 1.212000000000000000e+03 1.225000000000000000e+03 1.174000000000000000e+03 1.163000000000000000e+03 1.124000000000000000e+03 1.147000000000000000e+03 1.082000000000000000e+03 1.133000000000000000e+03 1.115000000000000000e+03 1.143000000000000000e+03 1.112000000000000000e+03 1.114000000000000000e+03 1.067000000000000000e+03 1.103000000000000000e+03 1.142000000000000000e+03 1.103000000000000000e+03 1.178000000000000000e+03 1.156000000000000000e+03 1.149000000000000000e+03 1.097000000000000000e+03 1.106000000000000000e+03 1.122000000000000000e+03 1.113000000000000000e+03 1.083000000000000000e+03 1.131000000000000000e+03 1.041000000000000000e+03 1.136000000000000000e+03 1.091000000000000000e+03 1.119000000000000000e+03 1.022000000000000000e+03 1.089000000000000000e+03 1.120000000000000000e+03 1.142000000000000000e+03 1.088000000000000000e+03 1.178000000000000000e+03 1.177000000000000000e+03 1.104000000000000000e+03 1.146000000000000000e+03 1.163000000000000000e+03 1.122000000000000000e+03 1.051000000000000000e+03 1.004000000000000000e+03 1.111000000000000000e+03 1.055000000000000000e+03 1.141000000000000000e+03 1.128000000000000000e+03 1.137000000000000000e+03 1.111000000000000000e+03 1.178000000000000000e+03 1.189000000000000000e+03 1.147000000000000000e+03 1.186000000000000000e+03 1.224000000000000000e+03 1.239000000000000000e+03 1.225000000000000000e+03 1.194000000000000000e+03 1.209000000000000000e+03 1.241000000000000000e+03 1.150000000000000000e+03 1.228000000000000000e+03 1.219000000000000000e+03 1.241000000000000000e+03 1.211000000000000000e+03 1.159000000000000000e+03 1.193000000000000000e+03 1.170000000000000000e+03 1.161000000000000000e+03 1.268000000000000000e+03 1.200000000000000000e+03 1.200000000000000000e+03 1.241000000000000000e+03 1.139000000000000000e+03 1.142000000000000000e+03 1.117000000000000000e+03 1.263000000000000000e+03 1.216000000000000000e+03 1.159000000000000000e+03 1.187000000000000000e+03 1.212000000000000000e+03 1.272000000000000000e+03 1.195000000000000000e+03 1.178000000000000000e+03 1.224000000000000000e+03 1.216000000000000000e+03 1.162000000000000000e+03 1.208000000000000000e+03 1.240000000000000000e+03 1.302000000000000000e+03 1.236000000000000000e+03 1.255000000000000000e+03 1.227000000000000000e+03 1.257000000000000000e+03 1.187000000000000000e+03 1.204000000000000000e+03 1.206000000000000000e+03 1.178000000000000000e+03 1.168000000000000000e+03 1.151000000000000000e+03 1.205000000000000000e+03 1.142000000000000000e+03 1.153000000000000000e+03 1.168000000000000000e+03 1.106000000000000000e+03 1.142000000000000000e+03 1.214000000000000000e+03 1.204000000000000000e+03 1.147000000000000000e+03 1.149000000000000000e+03 1.179000000000000000e+03 1.149000000000000000e+03 1.147000000000000000e+03 1.112000000000000000e+03 1.176000000000000000e+03 1.160000000000000000e+03 1.106000000000000000e+03 1.114000000000000000e+03 1.090000000000000000e+03 1.142000000000000000e+03 1.199000000000000000e+03 1.073000000000000000e+03 1.109000000000000000e+03 1.111000000000000000e+03 1.081000000000000000e+03 1.165000000000000000e+03 1.103000000000000000e+03 1.178000000000000000e+03 1.148000000000000000e+03 1.150000000000000000e+03 1.187000000000000000e+03 1.109000000000000000e+03 1.152000000000000000e+03 1.173000000000000000e+03 1.168000000000000000e+03 1.181000000000000000e+03 1.222000000000000000e+03 1.242000000000000000e+03 1.222000000000000000e+03 1.201000000000000000e+03 1.179000000000000000e+03 1.227000000000000000e+03 1.180000000000000000e+03 1.200000000000000000e+03 1.241000000000000000e+03 1.204000000000000000e+03 1.179000000000000000e+03 1.234000000000000000e+03 1.177000000000000000e+03 1.204000000000000000e+03 1.271000000000000000e+03 1.140000000000000000e+03 1.172000000000000000e+03 1.182000000000000000e+03 1.247000000000000000e+03 1.195000000000000000e+03 1.218000000000000000e+03 1.226000000000000000e+03 1.170000000000000000e+03 1.214000000000000000e+03 1.253000000000000000e+03 1.179000000000000000e+03 1.285000000000000000e+03 1.203000000000000000e+03 1.178000000000000000e+03 1.205000000000000000e+03 1.203000000000000000e+03 1.267000000000000000e+03 1.227000000000000000e+03 1.257000000000000000e+03 1.226000000000000000e+03 1.202000000000000000e+03 1.192000000000000000e+03 1.194000000000000000e+03 1.175000000000000000e+03 1.224000000000000000e+03 1.204000000000000000e+03 1.201000000000000000e+03 1.170000000000000000e+03 1.193000000000000000e+03 1.254000000000000000e+03 1.188000000000000000e+03 1.167000000000000000e+03 1.220000000000000000e+03 1.143000000000000000e+03 1.221000000000000000e+03 1.154000000000000000e+03 1.175000000000000000e+03 1.221000000000000000e+03 1.190000000000000000e+03 1.207000000000000000e+03 1.220000000000000000e+03 1.270000000000000000e+03 1.225000000000000000e+03 1.227000000000000000e+03 1.194000000000000000e+03 1.185000000000000000e+03 1.159000000000000000e+03 1.230000000000000000e+03 1.110000000000000000e+03 1.102000000000000000e+03 1.175000000000000000e+03 1.159000000000000000e+03 1.143000000000000000e+03 1.220000000000000000e+03 1.124000000000000000e+03 1.167000000000000000e+03 1.205000000000000000e+03 1.182000000000000000e+03 1.207000000000000000e+03 1.187000000000000000e+03 1.146000000000000000e+03 1.159000000000000000e+03 1.105000000000000000e+03 1.144000000000000000e+03 1.208000000000000000e+03 1.185000000000000000e+03 1.181000000000000000e+03 1.197000000000000000e+03 1.189000000000000000e+03 1.125000000000000000e+03 1.127000000000000000e+03 1.124000000000000000e+03 1.136000000000000000e+03 1.198000000000000000e+03 1.215000000000000000e+03 1.223000000000000000e+03 1.264000000000000000e+03 1.248000000000000000e+03 1.173000000000000000e+03 1.196000000000000000e+03 1.177000000000000000e+03 1.244000000000000000e+03 1.268000000000000000e+03 1.282000000000000000e+03 1.251000000000000000e+03 1.225000000000000000e+03 1.211000000000000000e+03 1.297000000000000000e+03 1.179000000000000000e+03 1.272000000000000000e+03 1.356000000000000000e+03 1.379000000000000000e+03 1.300000000000000000e+03 1.317000000000000000e+03 1.280000000000000000e+03 1.202000000000000000e+03 1.195000000000000000e+03 1.236000000000000000e+03 1.301000000000000000e+03 1.305000000000000000e+03 1.217000000000000000e+03 1.271000000000000000e+03 1.211000000000000000e+03 1.362000000000000000e+03 1.262000000000000000e+03 1.220000000000000000e+03 1.255000000000000000e+03 1.226000000000000000e+03 1.235000000000000000e+03 1.303000000000000000e+03 1.239000000000000000e+03 1.234000000000000000e+03 1.199000000000000000e+03 1.285000000000000000e+03 1.323000000000000000e+03 1.323000000000000000e+03 1.261000000000000000e+03 1.233000000000000000e+03 1.295000000000000000e+03 1.331000000000000000e+03 1.334000000000000000e+03 1.295000000000000000e+03 1.237000000000000000e+03 1.341000000000000000e+03 1.272000000000000000e+03 1.337000000000000000e+03 1.301000000000000000e+03 1.304000000000000000e+03 1.216000000000000000e+03 1.218000000000000000e+03 1.185000000000000000e+03 1.215000000000000000e+03 1.245000000000000000e+03 1.178000000000000000e+03 1.209000000000000000e+03 1.189000000000000000e+03 1.181000000000000000e+03 1.134000000000000000e+03 1.172000000000000000e+03 1.203000000000000000e+03 1.136000000000000000e+03 1.126000000000000000e+03 1.139000000000000000e+03 1.177000000000000000e+03 1.229000000000000000e+03 1.187000000000000000e+03 1.193000000000000000e+03 1.169000000000000000e+03 1.179000000000000000e+03 1.146000000000000000e+03 1.128000000000000000e+03 1.155000000000000000e+03 1.171000000000000000e+03 1.126000000000000000e+03 1.192000000000000000e+03 1.168000000000000000e+03 1.233000000000000000e+03 1.203000000000000000e+03 1.193000000000000000e+03 1.208000000000000000e+03 1.177000000000000000e+03 1.207000000000000000e+03 1.238000000000000000e+03 1.180000000000000000e+03 1.191000000000000000e+03 1.231000000000000000e+03 1.158000000000000000e+03 1.212000000000000000e+03 1.224000000000000000e+03 1.228000000000000000e+03 1.151000000000000000e+03 1.132000000000000000e+03 1.136000000000000000e+03 1.175000000000000000e+03 1.115000000000000000e+03 1.099000000000000000e+03 1.099000000000000000e+03 1.141000000000000000e+03 1.168000000000000000e+03 1.195000000000000000e+03 1.132000000000000000e+03 1.177000000000000000e+03 1.123000000000000000e+03 1.131000000000000000e+03 1.181000000000000000e+03 1.122000000000000000e+03 1.114000000000000000e+03 1.077000000000000000e+03 1.148000000000000000e+03 1.229000000000000000e+03 1.208000000000000000e+03 1.172000000000000000e+03 1.304000000000000000e+03 1.291000000000000000e+03 1.242000000000000000e+03 1.197000000000000000e+03 1.253000000000000000e+03 1.177000000000000000e+03 1.173000000000000000e+03 1.147000000000000000e+03 1.237000000000000000e+03 1.199000000000000000e+03 1.161000000000000000e+03 1.177000000000000000e+03 1.146000000000000000e+03 1.171000000000000000e+03 1.192000000000000000e+03 1.246000000000000000e+03 1.153000000000000000e+03 1.095000000000000000e+03 1.149000000000000000e+03 1.118000000000000000e+03 1.211000000000000000e+03 1.201000000000000000e+03 1.178000000000000000e+03 1.180000000000000000e+03 1.185000000000000000e+03 1.138000000000000000e+03 1.211000000000000000e+03 1.095000000000000000e+03 1.068000000000000000e+03 1.145000000000000000e+03 1.175000000000000000e+03 1.205000000000000000e+03 1.213000000000000000e+03 1.167000000000000000e+03 1.210000000000000000e+03 1.133000000000000000e+03 1.153000000000000000e+03 1.186000000000000000e+03 1.190000000000000000e+03 1.143000000000000000e+03 1.114000000000000000e+03 1.166000000000000000e+03 1.244000000000000000e+03 1.113000000000000000e+03 1.215000000000000000e+03 1.217000000000000000e+03 1.191000000000000000e+03 1.183000000000000000e+03 1.070000000000000000e+03 1.223000000000000000e+03 1.169000000000000000e+03 1.153000000000000000e+03 1.195000000000000000e+03 1.216000000000000000e+03 1.176000000000000000e+03 1.243000000000000000e+03 1.176000000000000000e+03 1.243000000000000000e+03 1.207000000000000000e+03 1.213000000000000000e+03 1.115000000000000000e+03 1.148000000000000000e+03 1.142000000000000000e+03 1.055000000000000000e+03 1.156000000000000000e+03 1.109000000000000000e+03 1.079000000000000000e+03 1.082000000000000000e+03 1.099000000000000000e+03 1.134000000000000000e+03 1.003000000000000000e+03 1.049000000000000000e+03 1.017000000000000000e+03 1.141000000000000000e+03 1.081000000000000000e+03 1.107000000000000000e+03 1.080000000000000000e+03 1.130000000000000000e+03 1.149000000000000000e+03 1.089000000000000000e+03 1.090000000000000000e+03 1.142000000000000000e+03 1.161000000000000000e+03 1.115000000000000000e+03 1.154000000000000000e+03 1.207000000000000000e+03 1.182000000000000000e+03 1.192000000000000000e+03 1.199000000000000000e+03 1.180000000000000000e+03 1.083000000000000000e+03 1.143000000000000000e+03 1.111000000000000000e+03 1.085000000000000000e+03 1.086000000000000000e+03 1.029000000000000000e+03 1.054000000000000000e+03 1.058000000000000000e+03 1.023000000000000000e+03 9.870000000000000000e+02 1.118000000000000000e+03 1.098000000000000000e+03 1.154000000000000000e+03 1.065000000000000000e+03 1.107000000000000000e+03 1.086000000000000000e+03 1.069000000000000000e+03 1.087000000000000000e+03 1.012000000000000000e+03 1.117000000000000000e+03 1.178000000000000000e+03 1.140000000000000000e+03 1.095000000000000000e+03 1.100000000000000000e+03 1.179000000000000000e+03 1.144000000000000000e+03 1.141000000000000000e+03 1.111000000000000000e+03 1.116000000000000000e+03 1.195000000000000000e+03 1.114000000000000000e+03 1.193000000000000000e+03 1.116000000000000000e+03 1.095000000000000000e+03 1.202000000000000000e+03 1.145000000000000000e+03 1.045000000000000000e+03 1.165000000000000000e+03 1.174000000000000000e+03 1.185000000000000000e+03 1.179000000000000000e+03 1.112000000000000000e+03 1.184000000000000000e+03 1.128000000000000000e+03 1.179000000000000000e+03 1.102000000000000000e+03 1.170000000000000000e+03 1.137000000000000000e+03 1.168000000000000000e+03 1.072000000000000000e+03 1.091000000000000000e+03 1.094000000000000000e+03 9.640000000000000000e+02 9.810000000000000000e+02 9.990000000000000000e+02 1.065000000000000000e+03 9.820000000000000000e+02 1.001000000000000000e+03 9.320000000000000000e+02 9.750000000000000000e+02 1.034000000000000000e+03 9.930000000000000000e+02 1.071000000000000000e+03 1.025000000000000000e+03 1.050000000000000000e+03 9.930000000000000000e+02 9.660000000000000000e+02 1.031000000000000000e+03 9.910000000000000000e+02 9.870000000000000000e+02 9.600000000000000000e+02 9.730000000000000000e+02 9.560000000000000000e+02 9.710000000000000000e+02 9.410000000000000000e+02 9.150000000000000000e+02 9.530000000000000000e+02 9.530000000000000000e+02 9.210000000000000000e+02 9.580000000000000000e+02 8.890000000000000000e+02 9.020000000000000000e+02 9.080000000000000000e+02 8.780000000000000000e+02 1.011000000000000000e+03 9.130000000000000000e+02 9.880000000000000000e+02 1.001000000000000000e+03 1.015000000000000000e+03 1.049000000000000000e+03 1.059000000000000000e+03 1.071000000000000000e+03 1.036000000000000000e+03 1.041000000000000000e+03 1.010000000000000000e+03 9.830000000000000000e+02 9.730000000000000000e+02 9.320000000000000000e+02 9.890000000000000000e+02 9.630000000000000000e+02 1.023000000000000000e+03 1.018000000000000000e+03 9.840000000000000000e+02 1.003000000000000000e+03 1.057000000000000000e+03 1.033000000000000000e+03 9.890000000000000000e+02 9.500000000000000000e+02 9.840000000000000000e+02 9.800000000000000000e+02 1.039000000000000000e+03 1.015000000000000000e+03 1.044000000000000000e+03 9.990000000000000000e+02 1.067000000000000000e+03 9.980000000000000000e+02 1.068000000000000000e+03 1.020000000000000000e+03 9.860000000000000000e+02 1.078000000000000000e+03 1.124000000000000000e+03 9.990000000000000000e+02 1.057000000000000000e+03 9.760000000000000000e+02 1.072000000000000000e+03 1.053000000000000000e+03 1.024000000000000000e+03 1.038000000000000000e+03 1.099000000000000000e+03 1.068000000000000000e+03 1.054000000000000000e+03 1.029000000000000000e+03 1.007000000000000000e+03 1.111000000000000000e+03 1.099000000000000000e+03 1.196000000000000000e+03 1.186000000000000000e+03 1.112000000000000000e+03 1.125000000000000000e+03 1.170000000000000000e+03 1.102000000000000000e+03 1.072000000000000000e+03 1.045000000000000000e+03 1.120000000000000000e+03 1.109000000000000000e+03 1.146000000000000000e+03 1.096000000000000000e+03 1.081000000000000000e+03 1.099000000000000000e+03 1.157000000000000000e+03 1.169000000000000000e+03 1.066000000000000000e+03 1.208000000000000000e+03 1.155000000000000000e+03 1.076000000000000000e+03 1.074000000000000000e+03 1.069000000000000000e+03 1.151000000000000000e+03 1.124000000000000000e+03 1.128000000000000000e+03 1.095000000000000000e+03 1.079000000000000000e+03 1.094000000000000000e+03 1.118000000000000000e+03 1.124000000000000000e+03 1.168000000000000000e+03 1.196000000000000000e+03 1.100000000000000000e+03 1.108000000000000000e+03 1.173000000000000000e+03 1.217000000000000000e+03 1.203000000000000000e+03 1.169000000000000000e+03 1.226000000000000000e+03 1.218000000000000000e+03 1.180000000000000000e+03 1.270000000000000000e+03 1.255000000000000000e+03 1.241000000000000000e+03 1.287000000000000000e+03 1.179000000000000000e+03 1.235000000000000000e+03 1.235000000000000000e+03 1.149000000000000000e+03 1.139000000000000000e+03 1.213000000000000000e+03 1.181000000000000000e+03 1.182000000000000000e+03 1.195000000000000000e+03 1.119000000000000000e+03 1.167000000000000000e+03 1.104000000000000000e+03 1.140000000000000000e+03 1.122000000000000000e+03 1.148000000000000000e+03 1.220000000000000000e+03 1.222000000000000000e+03 1.190000000000000000e+03 1.261000000000000000e+03 1.199000000000000000e+03 1.239000000000000000e+03 1.158000000000000000e+03 1.177000000000000000e+03 1.198000000000000000e+03 1.238000000000000000e+03 1.234000000000000000e+03 1.290000000000000000e+03 1.319000000000000000e+03 1.227000000000000000e+03 1.342000000000000000e+03 1.248000000000000000e+03 1.291000000000000000e+03 1.270000000000000000e+03 1.300000000000000000e+03 1.351000000000000000e+03 1.342000000000000000e+03 1.324000000000000000e+03 1.302000000000000000e+03 1.297000000000000000e+03 1.262000000000000000e+03 1.260000000000000000e+03 1.227000000000000000e+03 1.308000000000000000e+03 1.287000000000000000e+03 1.257000000000000000e+03 1.219000000000000000e+03 1.242000000000000000e+03 1.264000000000000000e+03 1.224000000000000000e+03 1.347000000000000000e+03 1.202000000000000000e+03 1.218000000000000000e+03 1.269000000000000000e+03 1.278000000000000000e+03 1.285000000000000000e+03 1.247000000000000000e+03 1.197000000000000000e+03 1.244000000000000000e+03 1.298000000000000000e+03 1.264000000000000000e+03 1.327000000000000000e+03 1.334000000000000000e+03 1.284000000000000000e+03 1.266000000000000000e+03 1.297000000000000000e+03 1.272000000000000000e+03 1.292000000000000000e+03 1.226000000000000000e+03 1.241000000000000000e+03 1.258000000000000000e+03 1.216000000000000000e+03 1.254000000000000000e+03 1.282000000000000000e+03 1.260000000000000000e+03 1.296000000000000000e+03 1.243000000000000000e+03 1.238000000000000000e+03 1.214000000000000000e+03 1.237000000000000000e+03 1.253000000000000000e+03 1.278000000000000000e+03 1.276000000000000000e+03 1.240000000000000000e+03 1.310000000000000000e+03 1.279000000000000000e+03 1.307000000000000000e+03 1.282000000000000000e+03 1.319000000000000000e+03 1.254000000000000000e+03 1.219000000000000000e+03 1.327000000000000000e+03 1.229000000000000000e+03 1.279000000000000000e+03 1.281000000000000000e+03 1.231000000000000000e+03 1.305000000000000000e+03 1.295000000000000000e+03 1.155000000000000000e+03 1.249000000000000000e+03 1.231000000000000000e+03 1.289000000000000000e+03 1.238000000000000000e+03 1.156000000000000000e+03 1.223000000000000000e+03 1.201000000000000000e+03 1.129000000000000000e+03 1.229000000000000000e+03 1.279000000000000000e+03 1.241000000000000000e+03 1.232000000000000000e+03 1.268000000000000000e+03 1.249000000000000000e+03 1.246000000000000000e+03 1.194000000000000000e+03 1.185000000000000000e+03 1.227000000000000000e+03 1.230000000000000000e+03 1.190000000000000000e+03 1.281000000000000000e+03 1.202000000000000000e+03 1.207000000000000000e+03 1.228000000000000000e+03 1.161000000000000000e+03 1.145000000000000000e+03 1.192000000000000000e+03 1.148000000000000000e+03 1.188000000000000000e+03 1.174000000000000000e+03 1.216000000000000000e+03 1.135000000000000000e+03 1.159000000000000000e+03 1.268000000000000000e+03 1.247000000000000000e+03 1.201000000000000000e+03 1.229000000000000000e+03 1.250000000000000000e+03 1.269000000000000000e+03 1.220000000000000000e+03 1.288000000000000000e+03 1.312000000000000000e+03 1.336000000000000000e+03 1.312000000000000000e+03 1.244000000000000000e+03 1.281000000000000000e+03 1.293000000000000000e+03 1.316000000000000000e+03 1.241000000000000000e+03 1.297000000000000000e+03 1.286000000000000000e+03 1.238000000000000000e+03 1.231000000000000000e+03 1.270000000000000000e+03 1.250000000000000000e+03 1.185000000000000000e+03 1.247000000000000000e+03 1.213000000000000000e+03 1.205000000000000000e+03 1.144000000000000000e+03 1.273000000000000000e+03 1.230000000000000000e+03 1.232000000000000000e+03 1.203000000000000000e+03 1.254000000000000000e+03 1.298000000000000000e+03 1.253000000000000000e+03 1.177000000000000000e+03 1.238000000000000000e+03 1.247000000000000000e+03 1.268000000000000000e+03 1.236000000000000000e+03 1.232000000000000000e+03 1.246000000000000000e+03 1.135000000000000000e+03 1.199000000000000000e+03 1.211000000000000000e+03 1.157000000000000000e+03 1.169000000000000000e+03 1.183000000000000000e+03 1.226000000000000000e+03 1.286000000000000000e+03 1.220000000000000000e+03 1.152000000000000000e+03 1.156000000000000000e+03 1.225000000000000000e+03 1.164000000000000000e+03 1.181000000000000000e+03 1.224000000000000000e+03 1.212000000000000000e+03 1.138000000000000000e+03 1.179000000000000000e+03 1.206000000000000000e+03 1.245000000000000000e+03 1.262000000000000000e+03 1.225000000000000000e+03 1.245000000000000000e+03 1.217000000000000000e+03 1.278000000000000000e+03 1.265000000000000000e+03 1.218000000000000000e+03 1.323000000000000000e+03 1.275000000000000000e+03 1.262000000000000000e+03 1.247000000000000000e+03 1.216000000000000000e+03 1.205000000000000000e+03 1.203000000000000000e+03 1.233000000000000000e+03 1.230000000000000000e+03 1.177000000000000000e+03 1.227000000000000000e+03 1.277000000000000000e+03 1.193000000000000000e+03 1.186000000000000000e+03 1.240000000000000000e+03 1.209000000000000000e+03 1.206000000000000000e+03 1.159000000000000000e+03 1.200000000000000000e+03 1.086000000000000000e+03 1.171000000000000000e+03 1.169000000000000000e+03 1.152000000000000000e+03 1.182000000000000000e+03 1.094000000000000000e+03 1.161000000000000000e+03 1.181000000000000000e+03 1.220000000000000000e+03 1.216000000000000000e+03 1.206000000000000000e+03 1.238000000000000000e+03 1.197000000000000000e+03 1.216000000000000000e+03 1.177000000000000000e+03 1.208000000000000000e+03 1.218000000000000000e+03 1.239000000000000000e+03 1.274000000000000000e+03 1.248000000000000000e+03 1.264000000000000000e+03 1.294000000000000000e+03 1.191000000000000000e+03 1.209000000000000000e+03 1.231000000000000000e+03 1.221000000000000000e+03 1.209000000000000000e+03 1.260000000000000000e+03 1.209000000000000000e+03 1.255000000000000000e+03 1.235000000000000000e+03 1.288000000000000000e+03 1.223000000000000000e+03 1.295000000000000000e+03 1.150000000000000000e+03 1.172000000000000000e+03 1.258000000000000000e+03 1.259000000000000000e+03 1.311000000000000000e+03 1.342000000000000000e+03 1.212000000000000000e+03 1.245000000000000000e+03 1.253000000000000000e+03 1.270000000000000000e+03 1.158000000000000000e+03 1.206000000000000000e+03 1.280000000000000000e+03 1.250000000000000000e+03 1.311000000000000000e+03 1.249000000000000000e+03 1.277000000000000000e+03 1.292000000000000000e+03 1.261000000000000000e+03 1.259000000000000000e+03 1.210000000000000000e+03 1.108000000000000000e+03 1.218000000000000000e+03 1.206000000000000000e+03 1.239000000000000000e+03 1.284000000000000000e+03 1.218000000000000000e+03 1.211000000000000000e+03 1.173000000000000000e+03 1.231000000000000000e+03 1.211000000000000000e+03 1.246000000000000000e+03 1.220000000000000000e+03 1.312000000000000000e+03 1.189000000000000000e+03 1.231000000000000000e+03 1.196000000000000000e+03 1.217000000000000000e+03 1.163000000000000000e+03 1.263000000000000000e+03 1.248000000000000000e+03 1.278000000000000000e+03 1.289000000000000000e+03 1.239000000000000000e+03 1.275000000000000000e+03 1.330000000000000000e+03 1.317000000000000000e+03 1.219000000000000000e+03 1.268000000000000000e+03 1.208000000000000000e+03 1.191000000000000000e+03 1.216000000000000000e+03 1.278000000000000000e+03 1.284000000000000000e+03 1.175000000000000000e+03 1.329000000000000000e+03 1.227000000000000000e+03 1.210000000000000000e+03 1.209000000000000000e+03 1.199000000000000000e+03 1.154000000000000000e+03 1.203000000000000000e+03 1.184000000000000000e+03 1.155000000000000000e+03 1.162000000000000000e+03 1.180000000000000000e+03 1.179000000000000000e+03 1.145000000000000000e+03 1.128000000000000000e+03 1.123000000000000000e+03 1.117000000000000000e+03 1.193000000000000000e+03 1.241000000000000000e+03 1.257000000000000000e+03 1.241000000000000000e+03 1.250000000000000000e+03 1.269000000000000000e+03 1.215000000000000000e+03 1.161000000000000000e+03 1.120000000000000000e+03 1.119000000000000000e+03 1.148000000000000000e+03 1.068000000000000000e+03 1.109000000000000000e+03 1.080000000000000000e+03 1.123000000000000000e+03 1.072000000000000000e+03 1.101000000000000000e+03 9.890000000000000000e+02 1.069000000000000000e+03 1.065000000000000000e+03 1.006000000000000000e+03 1.083000000000000000e+03 9.560000000000000000e+02 1.011000000000000000e+03 9.930000000000000000e+02 9.930000000000000000e+02 9.920000000000000000e+02 1.114000000000000000e+03 1.099000000000000000e+03 1.120000000000000000e+03 1.058000000000000000e+03 1.039000000000000000e+03 1.001000000000000000e+03 1.064000000000000000e+03 1.012000000000000000e+03 1.079000000000000000e+03 1.046000000000000000e+03 1.070000000000000000e+03 1.086000000000000000e+03 1.004000000000000000e+03 1.123000000000000000e+03 1.075000000000000000e+03 1.101000000000000000e+03 1.062000000000000000e+03 1.080000000000000000e+03 1.168000000000000000e+03 1.160000000000000000e+03 1.224000000000000000e+03 1.180000000000000000e+03 1.131000000000000000e+03 1.207000000000000000e+03 1.176000000000000000e+03 1.144000000000000000e+03 1.185000000000000000e+03 1.169000000000000000e+03 1.183000000000000000e+03 1.175000000000000000e+03 1.206000000000000000e+03 1.199000000000000000e+03 1.191000000000000000e+03 1.263000000000000000e+03 1.284000000000000000e+03 1.346000000000000000e+03 1.276000000000000000e+03 1.195000000000000000e+03 1.217000000000000000e+03 1.187000000000000000e+03 1.201000000000000000e+03 1.247000000000000000e+03 1.219000000000000000e+03 1.170000000000000000e+03 1.259000000000000000e+03 1.242000000000000000e+03 1.228000000000000000e+03 1.190000000000000000e+03 1.266000000000000000e+03 1.159000000000000000e+03 1.173000000000000000e+03 1.173000000000000000e+03 1.149000000000000000e+03 1.150000000000000000e+03 1.225000000000000000e+03 1.156000000000000000e+03 1.150000000000000000e+03 1.154000000000000000e+03 1.116000000000000000e+03 1.152000000000000000e+03 1.171000000000000000e+03 1.141000000000000000e+03 1.084000000000000000e+03 1.146000000000000000e+03 1.197000000000000000e+03 1.159000000000000000e+03 1.110000000000000000e+03 1.131000000000000000e+03 1.130000000000000000e+03 1.224000000000000000e+03 1.208000000000000000e+03 1.194000000000000000e+03 1.209000000000000000e+03 1.162000000000000000e+03 1.067000000000000000e+03 1.138000000000000000e+03 1.153000000000000000e+03 1.144000000000000000e+03 1.103000000000000000e+03 1.146000000000000000e+03 1.173000000000000000e+03 1.164000000000000000e+03 1.088000000000000000e+03 1.074000000000000000e+03 1.069000000000000000e+03 1.133000000000000000e+03 1.173000000000000000e+03 1.127000000000000000e+03 1.156000000000000000e+03 1.117000000000000000e+03 1.203000000000000000e+03 1.129000000000000000e+03 1.216000000000000000e+03 1.197000000000000000e+03 1.099000000000000000e+03 1.146000000000000000e+03 1.188000000000000000e+03 1.213000000000000000e+03 1.187000000000000000e+03 1.192000000000000000e+03 1.174000000000000000e+03 1.174000000000000000e+03 1.135000000000000000e+03 1.162000000000000000e+03 1.143000000000000000e+03 1.176000000000000000e+03 1.189000000000000000e+03 1.116000000000000000e+03 1.121000000000000000e+03 1.153000000000000000e+03 1.149000000000000000e+03 1.137000000000000000e+03 1.158000000000000000e+03 1.187000000000000000e+03 1.189000000000000000e+03 1.172000000000000000e+03 1.159000000000000000e+03 1.228000000000000000e+03 1.205000000000000000e+03 1.274000000000000000e+03 1.276000000000000000e+03 1.229000000000000000e+03 1.231000000000000000e+03 1.211000000000000000e+03 1.208000000000000000e+03 1.203000000000000000e+03 1.192000000000000000e+03 1.244000000000000000e+03 1.245000000000000000e+03 1.272000000000000000e+03 1.229000000000000000e+03 1.244000000000000000e+03 1.160000000000000000e+03 1.201000000000000000e+03 1.214000000000000000e+03 1.137000000000000000e+03 1.216000000000000000e+03 1.087000000000000000e+03 1.066000000000000000e+03 1.077000000000000000e+03 1.099000000000000000e+03 1.105000000000000000e+03 1.072000000000000000e+03 1.012000000000000000e+03 1.014000000000000000e+03 1.106000000000000000e+03 1.069000000000000000e+03 1.182000000000000000e+03 1.124000000000000000e+03 1.081000000000000000e+03 1.117000000000000000e+03 1.049000000000000000e+03 1.034000000000000000e+03 1.050000000000000000e+03 1.093000000000000000e+03 1.061000000000000000e+03 1.070000000000000000e+03 1.069000000000000000e+03 1.064000000000000000e+03 1.033000000000000000e+03 9.900000000000000000e+02 1.109000000000000000e+03 1.073000000000000000e+03 1.081000000000000000e+03 1.029000000000000000e+03 1.069000000000000000e+03 1.136000000000000000e+03 1.060000000000000000e+03 1.088000000000000000e+03 1.066000000000000000e+03 1.076000000000000000e+03 1.058000000000000000e+03 1.109000000000000000e+03 1.108000000000000000e+03 1.102000000000000000e+03 1.079000000000000000e+03 1.120000000000000000e+03 1.112000000000000000e+03 1.103000000000000000e+03 1.078000000000000000e+03 1.130000000000000000e+03 1.108000000000000000e+03 1.137000000000000000e+03 1.072000000000000000e+03 1.112000000000000000e+03 1.121000000000000000e+03 1.142000000000000000e+03 1.170000000000000000e+03 1.137000000000000000e+03 1.086000000000000000e+03 1.141000000000000000e+03 1.228000000000000000e+03 1.117000000000000000e+03 1.075000000000000000e+03 1.100000000000000000e+03 1.178000000000000000e+03 1.158000000000000000e+03 1.163000000000000000e+03 1.117000000000000000e+03 1.182000000000000000e+03 1.171000000000000000e+03 1.138000000000000000e+03 1.206000000000000000e+03 1.185000000000000000e+03 1.155000000000000000e+03 1.174000000000000000e+03 1.197000000000000000e+03 1.185000000000000000e+03 1.188000000000000000e+03 1.217000000000000000e+03 1.234000000000000000e+03 1.260000000000000000e+03 1.237000000000000000e+03 1.200000000000000000e+03 1.237000000000000000e+03 1.196000000000000000e+03 1.238000000000000000e+03 1.278000000000000000e+03 1.215000000000000000e+03 1.214000000000000000e+03 1.199000000000000000e+03 1.172000000000000000e+03 1.137000000000000000e+03 1.180000000000000000e+03 1.183000000000000000e+03 1.188000000000000000e+03 1.269000000000000000e+03 1.229000000000000000e+03 1.158000000000000000e+03 1.207000000000000000e+03 1.235000000000000000e+03 1.285000000000000000e+03 1.233000000000000000e+03 1.272000000000000000e+03 1.333000000000000000e+03 1.337000000000000000e+03 1.387000000000000000e+03 1.302000000000000000e+03 1.460000000000000000e+03 1.412000000000000000e+03 1.349000000000000000e+03 1.341000000000000000e+03 1.343000000000000000e+03 1.391000000000000000e+03 1.445000000000000000e+03 1.387000000000000000e+03 1.384000000000000000e+03 1.428000000000000000e+03 1.337000000000000000e+03 1.407000000000000000e+03 1.449000000000000000e+03 1.490000000000000000e+03 1.457000000000000000e+03 1.394000000000000000e+03 1.393000000000000000e+03 1.404000000000000000e+03 1.408000000000000000e+03 1.378000000000000000e+03 1.512000000000000000e+03 1.371000000000000000e+03 1.421000000000000000e+03 1.460000000000000000e+03 1.430000000000000000e+03 1.426000000000000000e+03 1.370000000000000000e+03 1.390000000000000000e+03 1.427000000000000000e+03 1.342000000000000000e+03 1.255000000000000000e+03 1.325000000000000000e+03 1.403000000000000000e+03 1.300000000000000000e+03 1.316000000000000000e+03 1.278000000000000000e+03 1.332000000000000000e+03 1.300000000000000000e+03 1.269000000000000000e+03 1.239000000000000000e+03 1.385000000000000000e+03 1.264000000000000000e+03 1.288000000000000000e+03 1.240000000000000000e+03 1.255000000000000000e+03 1.240000000000000000e+03 1.278000000000000000e+03 1.428000000000000000e+03 1.373000000000000000e+03 1.291000000000000000e+03 1.312000000000000000e+03 1.287000000000000000e+03 1.310000000000000000e+03 1.348000000000000000e+03 1.314000000000000000e+03 1.375000000000000000e+03 1.341000000000000000e+03 1.261000000000000000e+03 1.248000000000000000e+03 1.373000000000000000e+03 1.279000000000000000e+03 1.289000000000000000e+03 1.330000000000000000e+03 1.255000000000000000e+03 1.291000000000000000e+03 1.319000000000000000e+03 1.385000000000000000e+03 1.342000000000000000e+03 1.454000000000000000e+03 1.382000000000000000e+03 1.321000000000000000e+03 1.332000000000000000e+03 1.378000000000000000e+03 1.289000000000000000e+03 1.311000000000000000e+03 1.380000000000000000e+03 1.318000000000000000e+03 1.316000000000000000e+03 1.332000000000000000e+03 1.327000000000000000e+03 1.308000000000000000e+03 1.286000000000000000e+03 1.265000000000000000e+03 1.372000000000000000e+03 1.372000000000000000e+03 1.294000000000000000e+03 1.249000000000000000e+03 1.240000000000000000e+03 1.386000000000000000e+03 1.297000000000000000e+03 1.334000000000000000e+03 1.338000000000000000e+03 1.323000000000000000e+03 1.335000000000000000e+03 1.301000000000000000e+03 1.296000000000000000e+03 1.349000000000000000e+03 1.371000000000000000e+03 1.325000000000000000e+03 1.346000000000000000e+03 1.259000000000000000e+03 1.300000000000000000e+03 1.281000000000000000e+03 1.382000000000000000e+03 1.350000000000000000e+03 1.302000000000000000e+03 1.321000000000000000e+03 1.308000000000000000e+03 1.316000000000000000e+03 1.302000000000000000e+03 1.302000000000000000e+03 1.266000000000000000e+03 1.235000000000000000e+03 1.355000000000000000e+03 1.388000000000000000e+03 1.386000000000000000e+03 1.364000000000000000e+03 1.294000000000000000e+03 1.346000000000000000e+03 1.349000000000000000e+03 1.359000000000000000e+03 1.306000000000000000e+03 1.337000000000000000e+03 1.393000000000000000e+03 1.246000000000000000e+03 1.432000000000000000e+03 1.386000000000000000e+03 1.438000000000000000e+03 1.355000000000000000e+03 1.438000000000000000e+03 1.367000000000000000e+03 1.343000000000000000e+03 1.254000000000000000e+03 1.343000000000000000e+03 1.369000000000000000e+03 1.286000000000000000e+03 1.313000000000000000e+03 1.325000000000000000e+03 1.311000000000000000e+03 1.261000000000000000e+03 1.307000000000000000e+03 1.289000000000000000e+03 1.307000000000000000e+03 1.285000000000000000e+03 1.240000000000000000e+03 1.313000000000000000e+03 1.300000000000000000e+03 1.297000000000000000e+03 1.319000000000000000e+03 1.351000000000000000e+03 1.299000000000000000e+03 1.302000000000000000e+03 1.289000000000000000e+03 1.332000000000000000e+03 1.346000000000000000e+03 1.337000000000000000e+03 1.325000000000000000e+03 1.269000000000000000e+03 1.403000000000000000e+03 1.348000000000000000e+03 1.346000000000000000e+03 1.282000000000000000e+03 1.291000000000000000e+03 1.397000000000000000e+03 1.422000000000000000e+03 1.277000000000000000e+03 1.358000000000000000e+03 1.397000000000000000e+03 1.352000000000000000e+03 1.339000000000000000e+03 1.353000000000000000e+03 1.390000000000000000e+03 1.408000000000000000e+03 1.352000000000000000e+03 1.368000000000000000e+03 1.368000000000000000e+03 1.259000000000000000e+03 1.349000000000000000e+03 1.302000000000000000e+03 1.268000000000000000e+03 1.334000000000000000e+03 1.248000000000000000e+03 1.226000000000000000e+03 1.293000000000000000e+03 1.385000000000000000e+03 1.312000000000000000e+03 1.245000000000000000e+03 1.224000000000000000e+03 1.230000000000000000e+03 1.249000000000000000e+03 1.229000000000000000e+03 1.219000000000000000e+03 1.238000000000000000e+03 1.220000000000000000e+03 1.255000000000000000e+03 1.225000000000000000e+03 1.217000000000000000e+03 1.320000000000000000e+03 1.251000000000000000e+03 1.336000000000000000e+03 1.336000000000000000e+03 1.272000000000000000e+03 1.212000000000000000e+03 1.290000000000000000e+03 1.209000000000000000e+03 1.239000000000000000e+03 1.293000000000000000e+03 1.273000000000000000e+03 1.210000000000000000e+03 1.148000000000000000e+03 1.236000000000000000e+03 1.212000000000000000e+03 1.195000000000000000e+03 1.209000000000000000e+03 1.146000000000000000e+03 1.183000000000000000e+03 1.200000000000000000e+03 1.182000000000000000e+03 1.151000000000000000e+03 1.143000000000000000e+03 1.139000000000000000e+03 1.125000000000000000e+03 1.158000000000000000e+03 1.195000000000000000e+03 1.145000000000000000e+03 1.116000000000000000e+03 1.159000000000000000e+03 1.203000000000000000e+03 1.145000000000000000e+03 1.194000000000000000e+03 1.240000000000000000e+03 1.184000000000000000e+03 1.094000000000000000e+03 1.214000000000000000e+03 1.218000000000000000e+03 1.318000000000000000e+03 1.292000000000000000e+03 1.233000000000000000e+03 1.255000000000000000e+03 1.231000000000000000e+03 1.184000000000000000e+03 1.245000000000000000e+03 1.282000000000000000e+03 1.219000000000000000e+03 1.199000000000000000e+03 1.208000000000000000e+03 1.136000000000000000e+03 1.205000000000000000e+03 1.191000000000000000e+03 1.177000000000000000e+03 1.183000000000000000e+03 1.117000000000000000e+03 1.209000000000000000e+03 1.202000000000000000e+03 1.231000000000000000e+03 1.173000000000000000e+03 1.178000000000000000e+03 1.176000000000000000e+03 1.162000000000000000e+03 1.212000000000000000e+03 1.196000000000000000e+03 1.263000000000000000e+03 1.275000000000000000e+03 1.268000000000000000e+03 1.211000000000000000e+03 1.206000000000000000e+03 1.244000000000000000e+03 1.199000000000000000e+03 1.230000000000000000e+03 1.218000000000000000e+03 1.235000000000000000e+03 1.235000000000000000e+03 1.279000000000000000e+03 1.214000000000000000e+03 1.221000000000000000e+03 1.281000000000000000e+03 1.250000000000000000e+03 1.255000000000000000e+03 1.223000000000000000e+03 1.130000000000000000e+03 1.160000000000000000e+03 1.171000000000000000e+03 1.214000000000000000e+03 1.171000000000000000e+03 1.200000000000000000e+03 1.232000000000000000e+03 1.182000000000000000e+03 1.255000000000000000e+03 1.182000000000000000e+03 1.231000000000000000e+03 1.272000000000000000e+03 1.201000000000000000e+03 1.109000000000000000e+03 1.218000000000000000e+03 1.162000000000000000e+03 1.101000000000000000e+03 1.154000000000000000e+03 1.132000000000000000e+03 1.177000000000000000e+03 1.175000000000000000e+03 1.100000000000000000e+03 1.110000000000000000e+03 1.216000000000000000e+03 1.159000000000000000e+03 1.166000000000000000e+03 1.132000000000000000e+03 1.160000000000000000e+03 1.185000000000000000e+03 1.220000000000000000e+03 1.181000000000000000e+03 1.137000000000000000e+03 1.153000000000000000e+03 1.327000000000000000e+03 1.276000000000000000e+03 1.270000000000000000e+03 1.214000000000000000e+03 1.276000000000000000e+03 1.279000000000000000e+03 1.185000000000000000e+03 1.230000000000000000e+03 1.276000000000000000e+03 1.283000000000000000e+03 1.294000000000000000e+03 1.271000000000000000e+03 1.286000000000000000e+03 1.304000000000000000e+03 1.308000000000000000e+03 1.309000000000000000e+03 1.277000000000000000e+03 1.259000000000000000e+03 1.300000000000000000e+03 1.255000000000000000e+03 1.268000000000000000e+03 1.324000000000000000e+03 1.206000000000000000e+03 1.221000000000000000e+03 1.250000000000000000e+03 1.278000000000000000e+03 1.214000000000000000e+03 1.251000000000000000e+03 1.176000000000000000e+03 1.196000000000000000e+03 1.166000000000000000e+03 1.213000000000000000e+03 1.214000000000000000e+03 1.214000000000000000e+03 1.207000000000000000e+03 1.199000000000000000e+03 1.211000000000000000e+03 1.270000000000000000e+03 1.192000000000000000e+03 1.230000000000000000e+03 1.191000000000000000e+03 1.264000000000000000e+03 1.213000000000000000e+03 1.220000000000000000e+03 1.324000000000000000e+03 1.175000000000000000e+03 1.183000000000000000e+03 1.168000000000000000e+03 1.193000000000000000e+03 1.187000000000000000e+03 1.223000000000000000e+03 1.227000000000000000e+03 1.188000000000000000e+03 1.222000000000000000e+03 1.203000000000000000e+03 1.187000000000000000e+03 1.217000000000000000e+03 1.247000000000000000e+03 1.179000000000000000e+03 1.209000000000000000e+03 1.194000000000000000e+03 1.200000000000000000e+03 1.193000000000000000e+03 1.231000000000000000e+03 1.232000000000000000e+03 1.161000000000000000e+03 1.214000000000000000e+03 1.113000000000000000e+03 1.207000000000000000e+03 1.087000000000000000e+03 1.132000000000000000e+03 1.168000000000000000e+03 1.118000000000000000e+03 1.106000000000000000e+03 1.077000000000000000e+03 1.019000000000000000e+03 1.093000000000000000e+03 1.042000000000000000e+03 1.019000000000000000e+03 1.088000000000000000e+03 1.125000000000000000e+03 1.060000000000000000e+03 1.032000000000000000e+03 1.063000000000000000e+03 1.105000000000000000e+03 1.131000000000000000e+03 1.057000000000000000e+03 9.620000000000000000e+02 1.053000000000000000e+03 1.095000000000000000e+03 1.155000000000000000e+03 1.089000000000000000e+03 1.031000000000000000e+03 1.112000000000000000e+03 1.002000000000000000e+03 1.034000000000000000e+03 1.081000000000000000e+03 1.018000000000000000e+03 9.870000000000000000e+02 1.099000000000000000e+03 1.079000000000000000e+03 1.097000000000000000e+03 1.045000000000000000e+03 1.087000000000000000e+03 1.072000000000000000e+03 1.035000000000000000e+03 1.084000000000000000e+03 1.067000000000000000e+03 1.016000000000000000e+03 1.141000000000000000e+03 1.050000000000000000e+03 1.041000000000000000e+03 1.033000000000000000e+03 1.119000000000000000e+03 1.039000000000000000e+03 1.085000000000000000e+03 1.066000000000000000e+03 1.080000000000000000e+03 1.106000000000000000e+03 1.086000000000000000e+03 1.026000000000000000e+03 1.055000000000000000e+03 1.091000000000000000e+03 1.127000000000000000e+03 1.059000000000000000e+03 1.031000000000000000e+03 1.135000000000000000e+03 1.134000000000000000e+03 1.119000000000000000e+03 1.132000000000000000e+03 1.140000000000000000e+03 1.081000000000000000e+03 1.047000000000000000e+03 1.026000000000000000e+03 1.062000000000000000e+03 1.053000000000000000e+03 1.081000000000000000e+03 1.033000000000000000e+03 1.121000000000000000e+03 1.128000000000000000e+03 1.112000000000000000e+03 1.087000000000000000e+03 1.015000000000000000e+03 1.034000000000000000e+03 1.118000000000000000e+03 1.117000000000000000e+03 1.112000000000000000e+03 1.098000000000000000e+03 1.135000000000000000e+03 1.067000000000000000e+03 1.096000000000000000e+03 1.053000000000000000e+03 1.109000000000000000e+03 1.067000000000000000e+03 9.880000000000000000e+02 1.007000000000000000e+03 1.089000000000000000e+03 1.066000000000000000e+03 1.060000000000000000e+03 1.104000000000000000e+03 1.075000000000000000e+03 1.123000000000000000e+03 1.140000000000000000e+03 1.167000000000000000e+03 1.205000000000000000e+03 1.154000000000000000e+03 1.167000000000000000e+03 1.153000000000000000e+03 1.219000000000000000e+03 1.147000000000000000e+03 1.143000000000000000e+03 1.131000000000000000e+03 1.156000000000000000e+03 1.151000000000000000e+03 1.149000000000000000e+03 1.155000000000000000e+03 1.158000000000000000e+03 1.117000000000000000e+03 1.120000000000000000e+03 1.128000000000000000e+03 1.136000000000000000e+03 1.092000000000000000e+03 1.222000000000000000e+03 1.118000000000000000e+03 1.157000000000000000e+03 1.213000000000000000e+03 1.134000000000000000e+03 1.252000000000000000e+03 1.211000000000000000e+03 1.178000000000000000e+03 1.191000000000000000e+03 1.213000000000000000e+03 1.163000000000000000e+03 1.195000000000000000e+03 1.234000000000000000e+03 1.251000000000000000e+03 1.252000000000000000e+03 1.259000000000000000e+03 1.256000000000000000e+03 1.210000000000000000e+03 1.209000000000000000e+03 1.249000000000000000e+03 1.170000000000000000e+03 1.183000000000000000e+03 1.195000000000000000e+03 1.216000000000000000e+03 1.228000000000000000e+03 1.150000000000000000e+03 1.182000000000000000e+03 1.163000000000000000e+03 1.225000000000000000e+03 1.205000000000000000e+03 1.237000000000000000e+03 1.259000000000000000e+03 1.228000000000000000e+03 1.286000000000000000e+03 1.182000000000000000e+03 1.163000000000000000e+03 1.148000000000000000e+03 1.264000000000000000e+03 1.221000000000000000e+03 1.235000000000000000e+03 1.169000000000000000e+03 1.186000000000000000e+03 1.148000000000000000e+03 1.210000000000000000e+03 1.205000000000000000e+03 1.196000000000000000e+03 1.133000000000000000e+03 1.179000000000000000e+03 1.241000000000000000e+03 1.182000000000000000e+03 1.166000000000000000e+03 1.169000000000000000e+03 1.134000000000000000e+03 1.131000000000000000e+03 1.214000000000000000e+03 1.149000000000000000e+03 1.119000000000000000e+03 1.127000000000000000e+03 1.142000000000000000e+03 1.118000000000000000e+03 1.117000000000000000e+03 1.091000000000000000e+03 1.122000000000000000e+03 1.182000000000000000e+03 1.132000000000000000e+03 1.154000000000000000e+03 1.137000000000000000e+03 1.159000000000000000e+03 1.194000000000000000e+03 1.114000000000000000e+03 1.206000000000000000e+03 1.169000000000000000e+03 1.160000000000000000e+03 1.154000000000000000e+03 1.219000000000000000e+03 1.138000000000000000e+03 1.082000000000000000e+03 1.097000000000000000e+03 1.123000000000000000e+03 1.139000000000000000e+03 1.197000000000000000e+03 1.144000000000000000e+03 1.172000000000000000e+03 1.155000000000000000e+03 1.268000000000000000e+03 1.173000000000000000e+03 1.211000000000000000e+03 1.257000000000000000e+03 1.172000000000000000e+03 1.138000000000000000e+03 1.237000000000000000e+03 1.227000000000000000e+03 1.237000000000000000e+03 1.195000000000000000e+03 1.168000000000000000e+03 1.271000000000000000e+03 1.310000000000000000e+03 1.283000000000000000e+03 1.288000000000000000e+03 1.275000000000000000e+03 1.224000000000000000e+03 1.260000000000000000e+03 1.217000000000000000e+03 1.184000000000000000e+03 1.223000000000000000e+03 1.215000000000000000e+03 1.205000000000000000e+03 1.174000000000000000e+03 1.231000000000000000e+03 1.189000000000000000e+03 1.210000000000000000e+03 1.223000000000000000e+03 1.256000000000000000e+03 1.267000000000000000e+03 1.195000000000000000e+03 1.154000000000000000e+03 1.261000000000000000e+03 1.205000000000000000e+03 1.197000000000000000e+03 1.187000000000000000e+03 1.150000000000000000e+03 1.133000000000000000e+03 1.187000000000000000e+03 1.127000000000000000e+03 1.217000000000000000e+03 1.078000000000000000e+03 1.162000000000000000e+03 1.252000000000000000e+03 1.223000000000000000e+03 1.236000000000000000e+03 1.243000000000000000e+03 1.245000000000000000e+03 1.233000000000000000e+03 1.178000000000000000e+03 1.190000000000000000e+03 1.147000000000000000e+03 1.181000000000000000e+03 1.220000000000000000e+03 1.279000000000000000e+03 1.250000000000000000e+03 1.244000000000000000e+03 1.289000000000000000e+03 1.279000000000000000e+03 1.282000000000000000e+03 1.246000000000000000e+03 1.242000000000000000e+03 1.227000000000000000e+03 1.248000000000000000e+03 1.138000000000000000e+03 1.193000000000000000e+03 1.294000000000000000e+03 1.217000000000000000e+03 1.190000000000000000e+03 1.262000000000000000e+03 1.231000000000000000e+03 1.192000000000000000e+03 1.221000000000000000e+03 1.221000000000000000e+03 1.238000000000000000e+03 1.273000000000000000e+03 1.199000000000000000e+03 1.106000000000000000e+03 1.190000000000000000e+03 1.168000000000000000e+03 1.169000000000000000e+03 1.220000000000000000e+03 1.204000000000000000e+03 1.211000000000000000e+03 1.194000000000000000e+03 1.249000000000000000e+03 1.241000000000000000e+03 1.215000000000000000e+03 1.206000000000000000e+03 1.250000000000000000e+03 1.177000000000000000e+03 1.155000000000000000e+03 1.160000000000000000e+03 1.102000000000000000e+03 1.156000000000000000e+03 1.168000000000000000e+03 1.107000000000000000e+03 1.098000000000000000e+03 1.146000000000000000e+03 1.070000000000000000e+03 1.125000000000000000e+03 1.073000000000000000e+03 1.098000000000000000e+03 1.143000000000000000e+03 1.212000000000000000e+03 1.259000000000000000e+03 1.128000000000000000e+03 1.216000000000000000e+03 1.160000000000000000e+03 1.206000000000000000e+03 1.257000000000000000e+03 1.263000000000000000e+03 1.239000000000000000e+03 1.207000000000000000e+03 1.187000000000000000e+03 1.123000000000000000e+03 1.280000000000000000e+03 1.248000000000000000e+03 1.206000000000000000e+03 1.290000000000000000e+03 1.250000000000000000e+03 1.234000000000000000e+03 1.229000000000000000e+03 1.226000000000000000e+03 1.263000000000000000e+03 1.281000000000000000e+03 1.336000000000000000e+03 1.293000000000000000e+03 1.241000000000000000e+03 1.211000000000000000e+03 1.218000000000000000e+03 1.212000000000000000e+03 1.253000000000000000e+03 1.227000000000000000e+03 1.206000000000000000e+03 1.238000000000000000e+03 1.184000000000000000e+03 1.183000000000000000e+03 1.199000000000000000e+03 1.209000000000000000e+03 1.139000000000000000e+03 1.154000000000000000e+03 1.113000000000000000e+03 1.176000000000000000e+03 1.173000000000000000e+03 1.235000000000000000e+03 1.193000000000000000e+03 1.166000000000000000e+03 1.204000000000000000e+03 1.236000000000000000e+03 1.255000000000000000e+03 1.212000000000000000e+03 1.234000000000000000e+03 1.239000000000000000e+03 1.227000000000000000e+03 1.230000000000000000e+03 1.229000000000000000e+03 1.226000000000000000e+03 1.193000000000000000e+03 1.261000000000000000e+03 1.300000000000000000e+03 1.295000000000000000e+03 1.301000000000000000e+03 1.324000000000000000e+03 1.275000000000000000e+03 1.287000000000000000e+03 1.254000000000000000e+03 1.328000000000000000e+03 1.363000000000000000e+03 1.233000000000000000e+03 1.230000000000000000e+03 1.343000000000000000e+03 1.258000000000000000e+03 1.239000000000000000e+03 1.306000000000000000e+03 1.247000000000000000e+03 1.179000000000000000e+03 1.253000000000000000e+03 1.220000000000000000e+03 1.232000000000000000e+03 1.244000000000000000e+03 1.205000000000000000e+03 1.163000000000000000e+03 1.083000000000000000e+03 1.092000000000000000e+03 1.112000000000000000e+03 1.117000000000000000e+03 1.111000000000000000e+03 1.109000000000000000e+03 1.118000000000000000e+03 1.143000000000000000e+03 1.139000000000000000e+03 1.186000000000000000e+03 1.139000000000000000e+03 1.204000000000000000e+03 1.190000000000000000e+03 1.105000000000000000e+03 1.196000000000000000e+03 1.182000000000000000e+03 1.271000000000000000e+03 1.249000000000000000e+03 1.218000000000000000e+03 1.232000000000000000e+03 1.219000000000000000e+03 1.170000000000000000e+03 1.227000000000000000e+03 1.196000000000000000e+03 1.206000000000000000e+03 1.204000000000000000e+03 1.226000000000000000e+03 1.134000000000000000e+03 1.180000000000000000e+03 1.204000000000000000e+03 1.163000000000000000e+03 1.209000000000000000e+03 1.127000000000000000e+03 1.193000000000000000e+03 1.171000000000000000e+03 1.242000000000000000e+03 1.201000000000000000e+03 1.176000000000000000e+03 1.184000000000000000e+03 1.153000000000000000e+03 1.127000000000000000e+03 1.142000000000000000e+03 1.087000000000000000e+03 1.101000000000000000e+03 1.130000000000000000e+03 1.211000000000000000e+03 1.213000000000000000e+03 1.174000000000000000e+03 1.224000000000000000e+03 1.185000000000000000e+03 1.223000000000000000e+03 1.136000000000000000e+03 1.086000000000000000e+03 1.127000000000000000e+03 1.095000000000000000e+03 1.138000000000000000e+03 1.159000000000000000e+03 1.078000000000000000e+03 1.090000000000000000e+03 1.042000000000000000e+03 9.960000000000000000e+02 1.112000000000000000e+03 1.111000000000000000e+03 1.079000000000000000e+03 1.083000000000000000e+03 1.122000000000000000e+03 1.083000000000000000e+03 1.019000000000000000e+03 1.095000000000000000e+03 9.940000000000000000e+02 1.019000000000000000e+03 1.063000000000000000e+03 1.099000000000000000e+03 1.116000000000000000e+03 1.102000000000000000e+03 1.130000000000000000e+03 1.124000000000000000e+03 1.054000000000000000e+03 1.095000000000000000e+03 1.067000000000000000e+03 1.199000000000000000e+03 1.095000000000000000e+03 1.123000000000000000e+03 1.120000000000000000e+03 1.192000000000000000e+03 1.117000000000000000e+03 1.146000000000000000e+03 1.194000000000000000e+03 1.271000000000000000e+03 1.157000000000000000e+03 1.156000000000000000e+03 1.147000000000000000e+03 1.090000000000000000e+03 1.181000000000000000e+03 1.158000000000000000e+03 1.169000000000000000e+03 1.163000000000000000e+03 1.105000000000000000e+03 1.107000000000000000e+03 1.078000000000000000e+03 1.124000000000000000e+03 1.067000000000000000e+03 1.039000000000000000e+03 1.124000000000000000e+03 1.136000000000000000e+03 1.129000000000000000e+03 1.093000000000000000e+03 1.110000000000000000e+03 1.044000000000000000e+03 1.124000000000000000e+03 1.155000000000000000e+03 1.065000000000000000e+03 1.028000000000000000e+03 1.021000000000000000e+03 1.107000000000000000e+03 1.044000000000000000e+03 1.060000000000000000e+03 1.078000000000000000e+03 1.118000000000000000e+03 1.158000000000000000e+03 1.104000000000000000e+03 1.061000000000000000e+03 1.141000000000000000e+03 1.000000000000000000e+03 1.040000000000000000e+03 9.780000000000000000e+02 9.860000000000000000e+02 9.440000000000000000e+02 9.910000000000000000e+02 9.910000000000000000e+02 9.700000000000000000e+02 9.660000000000000000e+02 1.038000000000000000e+03 9.590000000000000000e+02 1.021000000000000000e+03 9.830000000000000000e+02 1.011000000000000000e+03 1.096000000000000000e+03 1.068000000000000000e+03 1.060000000000000000e+03 1.067000000000000000e+03 1.027000000000000000e+03 1.065000000000000000e+03 1.106000000000000000e+03 1.110000000000000000e+03 1.045000000000000000e+03 1.031000000000000000e+03 1.104000000000000000e+03 1.119000000000000000e+03 1.092000000000000000e+03 1.106000000000000000e+03 1.067000000000000000e+03 1.083000000000000000e+03 1.028000000000000000e+03 1.025000000000000000e+03 1.133000000000000000e+03 1.092000000000000000e+03 1.118000000000000000e+03 1.152000000000000000e+03 1.108000000000000000e+03 1.218000000000000000e+03 1.171000000000000000e+03 1.173000000000000000e+03 1.147000000000000000e+03 1.146000000000000000e+03 1.173000000000000000e+03 1.163000000000000000e+03 1.131000000000000000e+03 1.063000000000000000e+03 1.041000000000000000e+03 1.126000000000000000e+03 1.076000000000000000e+03 1.063000000000000000e+03 1.090000000000000000e+03 1.115000000000000000e+03 1.070000000000000000e+03 1.151000000000000000e+03 1.185000000000000000e+03 1.125000000000000000e+03 1.186000000000000000e+03 1.204000000000000000e+03 1.154000000000000000e+03 1.190000000000000000e+03 1.151000000000000000e+03 1.142000000000000000e+03 1.221000000000000000e+03 1.123000000000000000e+03 1.168000000000000000e+03 1.135000000000000000e+03 1.141000000000000000e+03 1.149000000000000000e+03 1.069000000000000000e+03 1.046000000000000000e+03 1.111000000000000000e+03 1.108000000000000000e+03 1.121000000000000000e+03 1.080000000000000000e+03 1.062000000000000000e+03 1.005000000000000000e+03 9.880000000000000000e+02 1.127000000000000000e+03 1.084000000000000000e+03 1.129000000000000000e+03 1.140000000000000000e+03 1.080000000000000000e+03 1.094000000000000000e+03 1.158000000000000000e+03 1.187000000000000000e+03 1.112000000000000000e+03 1.167000000000000000e+03 1.131000000000000000e+03 1.139000000000000000e+03 1.133000000000000000e+03 1.124000000000000000e+03 1.152000000000000000e+03 1.160000000000000000e+03 1.091000000000000000e+03 1.182000000000000000e+03 1.135000000000000000e+03 1.118000000000000000e+03 1.089000000000000000e+03 1.154000000000000000e+03 1.107000000000000000e+03 1.151000000000000000e+03 1.184000000000000000e+03 1.125000000000000000e+03 1.115000000000000000e+03 1.130000000000000000e+03 1.075000000000000000e+03 1.160000000000000000e+03 1.154000000000000000e+03 1.100000000000000000e+03 1.185000000000000000e+03 1.118000000000000000e+03 1.255000000000000000e+03 1.253000000000000000e+03 1.218000000000000000e+03 1.188000000000000000e+03 1.200000000000000000e+03 1.195000000000000000e+03 1.170000000000000000e+03 1.166000000000000000e+03 1.147000000000000000e+03 1.206000000000000000e+03 1.164000000000000000e+03 1.096000000000000000e+03 1.105000000000000000e+03 1.159000000000000000e+03 1.153000000000000000e+03 1.157000000000000000e+03 1.165000000000000000e+03 1.146000000000000000e+03 1.154000000000000000e+03 1.276000000000000000e+03 1.268000000000000000e+03 1.109000000000000000e+03 1.197000000000000000e+03 1.171000000000000000e+03 1.190000000000000000e+03 1.210000000000000000e+03 1.150000000000000000e+03 1.162000000000000000e+03 1.092000000000000000e+03 1.084000000000000000e+03 1.118000000000000000e+03 1.140000000000000000e+03 1.135000000000000000e+03 1.061000000000000000e+03 1.126000000000000000e+03 1.133000000000000000e+03 1.088000000000000000e+03 1.086000000000000000e+03 1.090000000000000000e+03 1.083000000000000000e+03 1.160000000000000000e+03 1.072000000000000000e+03 1.119000000000000000e+03 1.165000000000000000e+03 1.076000000000000000e+03 1.211000000000000000e+03 1.173000000000000000e+03 1.154000000000000000e+03 1.183000000000000000e+03 1.122000000000000000e+03 1.163000000000000000e+03 1.200000000000000000e+03 1.114000000000000000e+03 1.138000000000000000e+03 1.108000000000000000e+03 1.106000000000000000e+03 1.172000000000000000e+03 1.127000000000000000e+03 1.164000000000000000e+03 1.119000000000000000e+03 1.135000000000000000e+03 1.096000000000000000e+03 1.100000000000000000e+03 1.106000000000000000e+03 1.061000000000000000e+03 1.128000000000000000e+03 1.011000000000000000e+03 1.014000000000000000e+03 1.023000000000000000e+03 1.058000000000000000e+03 1.031000000000000000e+03 1.062000000000000000e+03 1.087000000000000000e+03 1.076000000000000000e+03 1.034000000000000000e+03 1.135000000000000000e+03 1.036000000000000000e+03 1.162000000000000000e+03 1.082000000000000000e+03 1.139000000000000000e+03 1.154000000000000000e+03 1.168000000000000000e+03 1.191000000000000000e+03 1.168000000000000000e+03 1.141000000000000000e+03 1.241000000000000000e+03 1.186000000000000000e+03 1.058000000000000000e+03 1.149000000000000000e+03 1.224000000000000000e+03 1.177000000000000000e+03 1.113000000000000000e+03 1.053000000000000000e+03 1.110000000000000000e+03 1.106000000000000000e+03 1.109000000000000000e+03 1.135000000000000000e+03 1.135000000000000000e+03 1.073000000000000000e+03 1.112000000000000000e+03 1.085000000000000000e+03 1.211000000000000000e+03 1.122000000000000000e+03 1.167000000000000000e+03 1.150000000000000000e+03 1.145000000000000000e+03 1.152000000000000000e+03 1.176000000000000000e+03 1.142000000000000000e+03 1.120000000000000000e+03 1.192000000000000000e+03 1.208000000000000000e+03 1.104000000000000000e+03 1.183000000000000000e+03 1.142000000000000000e+03 1.144000000000000000e+03 1.176000000000000000e+03 1.118000000000000000e+03 1.246000000000000000e+03 1.204000000000000000e+03 1.224000000000000000e+03 1.188000000000000000e+03 1.147000000000000000e+03 1.093000000000000000e+03 1.103000000000000000e+03 1.128000000000000000e+03 1.161000000000000000e+03 1.123000000000000000e+03 1.075000000000000000e+03 1.159000000000000000e+03 1.145000000000000000e+03 1.099000000000000000e+03 1.067000000000000000e+03 1.118000000000000000e+03 1.146000000000000000e+03 1.159000000000000000e+03 1.134000000000000000e+03 1.126000000000000000e+03 1.105000000000000000e+03 1.148000000000000000e+03 1.103000000000000000e+03 1.144000000000000000e+03 1.103000000000000000e+03 1.060000000000000000e+03 1.108000000000000000e+03 1.176000000000000000e+03 1.073000000000000000e+03 1.082000000000000000e+03 1.146000000000000000e+03 1.133000000000000000e+03 1.183000000000000000e+03 1.125000000000000000e+03 1.154000000000000000e+03 1.172000000000000000e+03 1.193000000000000000e+03 1.149000000000000000e+03 1.139000000000000000e+03 1.143000000000000000e+03 1.147000000000000000e+03 1.115000000000000000e+03 1.163000000000000000e+03 1.140000000000000000e+03 1.155000000000000000e+03 1.117000000000000000e+03 1.158000000000000000e+03 1.206000000000000000e+03 1.143000000000000000e+03 1.175000000000000000e+03 1.217000000000000000e+03 1.193000000000000000e+03 1.203000000000000000e+03 1.156000000000000000e+03 1.248000000000000000e+03 1.246000000000000000e+03 1.262000000000000000e+03 1.108000000000000000e+03 1.256000000000000000e+03 1.238000000000000000e+03 1.114000000000000000e+03 1.231000000000000000e+03 1.271000000000000000e+03 1.172000000000000000e+03 1.147000000000000000e+03 1.189000000000000000e+03 1.213000000000000000e+03 1.226000000000000000e+03 1.172000000000000000e+03 1.192000000000000000e+03 1.288000000000000000e+03 1.250000000000000000e+03 1.229000000000000000e+03 1.288000000000000000e+03 1.271000000000000000e+03 1.351000000000000000e+03 1.223000000000000000e+03 1.257000000000000000e+03 1.235000000000000000e+03 1.274000000000000000e+03 1.242000000000000000e+03 1.335000000000000000e+03 1.252000000000000000e+03 1.285000000000000000e+03 1.258000000000000000e+03 1.288000000000000000e+03 1.352000000000000000e+03 1.383000000000000000e+03 1.413000000000000000e+03 1.356000000000000000e+03 1.229000000000000000e+03 1.319000000000000000e+03 1.350000000000000000e+03 1.309000000000000000e+03 1.220000000000000000e+03 1.252000000000000000e+03 1.272000000000000000e+03 1.259000000000000000e+03 1.385000000000000000e+03 1.334000000000000000e+03 1.221000000000000000e+03 1.281000000000000000e+03 1.235000000000000000e+03 1.238000000000000000e+03 1.283000000000000000e+03 1.259000000000000000e+03 1.244000000000000000e+03 1.253000000000000000e+03 1.306000000000000000e+03 1.264000000000000000e+03 1.233000000000000000e+03 1.228000000000000000e+03 1.267000000000000000e+03 1.196000000000000000e+03 1.272000000000000000e+03 1.262000000000000000e+03 1.364000000000000000e+03 1.243000000000000000e+03 1.257000000000000000e+03 1.294000000000000000e+03 1.191000000000000000e+03 1.338000000000000000e+03 1.297000000000000000e+03 1.292000000000000000e+03 1.342000000000000000e+03 1.294000000000000000e+03 1.286000000000000000e+03 1.258000000000000000e+03 1.299000000000000000e+03 1.289000000000000000e+03 1.337000000000000000e+03 1.261000000000000000e+03 1.248000000000000000e+03 1.228000000000000000e+03 1.224000000000000000e+03 1.296000000000000000e+03 1.256000000000000000e+03 1.231000000000000000e+03 1.284000000000000000e+03 1.180000000000000000e+03 1.239000000000000000e+03 1.173000000000000000e+03 1.176000000000000000e+03 1.151000000000000000e+03 1.244000000000000000e+03 1.216000000000000000e+03 1.288000000000000000e+03 1.296000000000000000e+03 1.246000000000000000e+03 1.240000000000000000e+03 1.280000000000000000e+03 1.281000000000000000e+03 1.256000000000000000e+03 1.174000000000000000e+03 1.283000000000000000e+03 1.298000000000000000e+03 1.305000000000000000e+03 1.207000000000000000e+03 1.234000000000000000e+03 1.220000000000000000e+03 1.201000000000000000e+03 1.224000000000000000e+03 1.191000000000000000e+03 1.208000000000000000e+03 1.157000000000000000e+03 1.166000000000000000e+03 1.189000000000000000e+03 1.180000000000000000e+03 1.168000000000000000e+03 1.226000000000000000e+03 1.187000000000000000e+03 1.202000000000000000e+03 1.224000000000000000e+03 1.236000000000000000e+03 1.247000000000000000e+03 1.246000000000000000e+03 1.272000000000000000e+03 1.291000000000000000e+03 1.224000000000000000e+03 1.289000000000000000e+03 1.314000000000000000e+03 1.216000000000000000e+03 1.293000000000000000e+03 1.245000000000000000e+03 1.290000000000000000e+03 1.301000000000000000e+03 1.283000000000000000e+03 1.350000000000000000e+03 1.190000000000000000e+03 1.261000000000000000e+03 1.215000000000000000e+03 1.229000000000000000e+03 1.213000000000000000e+03 1.245000000000000000e+03 1.221000000000000000e+03 1.250000000000000000e+03 1.202000000000000000e+03 1.270000000000000000e+03 1.236000000000000000e+03 1.157000000000000000e+03 1.190000000000000000e+03 1.161000000000000000e+03 1.102000000000000000e+03 1.162000000000000000e+03 1.137000000000000000e+03 1.129000000000000000e+03 1.137000000000000000e+03 1.153000000000000000e+03 1.141000000000000000e+03 1.178000000000000000e+03 1.159000000000000000e+03 1.097000000000000000e+03 1.141000000000000000e+03 1.146000000000000000e+03 1.050000000000000000e+03 1.095000000000000000e+03 1.140000000000000000e+03 1.083000000000000000e+03 1.130000000000000000e+03 1.106000000000000000e+03 1.093000000000000000e+03 1.060000000000000000e+03 1.001000000000000000e+03 9.960000000000000000e+02 1.002000000000000000e+03 1.037000000000000000e+03 1.021000000000000000e+03 1.077000000000000000e+03 1.037000000000000000e+03 1.092000000000000000e+03 1.104000000000000000e+03 1.098000000000000000e+03 1.156000000000000000e+03 1.119000000000000000e+03 1.089000000000000000e+03 1.053000000000000000e+03 1.094000000000000000e+03 1.113000000000000000e+03 1.124000000000000000e+03 1.120000000000000000e+03 1.118000000000000000e+03 1.172000000000000000e+03 1.194000000000000000e+03 1.151000000000000000e+03 1.098000000000000000e+03 1.116000000000000000e+03 1.121000000000000000e+03 1.182000000000000000e+03 1.104000000000000000e+03 1.091000000000000000e+03 1.195000000000000000e+03 1.150000000000000000e+03 1.108000000000000000e+03 1.247000000000000000e+03 1.177000000000000000e+03 1.185000000000000000e+03 1.114000000000000000e+03 1.177000000000000000e+03 1.197000000000000000e+03 1.151000000000000000e+03 1.131000000000000000e+03 1.133000000000000000e+03 1.223000000000000000e+03 1.168000000000000000e+03 1.125000000000000000e+03 1.216000000000000000e+03 1.139000000000000000e+03 1.168000000000000000e+03 1.194000000000000000e+03 1.170000000000000000e+03 1.181000000000000000e+03 1.138000000000000000e+03 1.243000000000000000e+03 1.209000000000000000e+03 1.174000000000000000e+03 1.239000000000000000e+03 1.092000000000000000e+03 1.114000000000000000e+03 1.109000000000000000e+03 1.107000000000000000e+03 1.037000000000000000e+03 1.049000000000000000e+03 1.036000000000000000e+03 1.064000000000000000e+03 1.042000000000000000e+03 1.045000000000000000e+03 1.054000000000000000e+03 1.039000000000000000e+03 1.085000000000000000e+03 1.074000000000000000e+03 1.062000000000000000e+03 1.108000000000000000e+03 1.147000000000000000e+03 1.154000000000000000e+03 1.111000000000000000e+03 1.123000000000000000e+03 1.074000000000000000e+03 1.121000000000000000e+03 1.116000000000000000e+03 1.199000000000000000e+03 1.174000000000000000e+03 1.148000000000000000e+03 1.127000000000000000e+03 1.182000000000000000e+03 1.070000000000000000e+03 1.000000000000000000e+03 1.095000000000000000e+03 1.108000000000000000e+03 1.088000000000000000e+03 1.098000000000000000e+03 1.093000000000000000e+03 1.082000000000000000e+03 1.122000000000000000e+03 1.068000000000000000e+03 1.007000000000000000e+03 1.078000000000000000e+03 1.103000000000000000e+03 1.179000000000000000e+03 1.195000000000000000e+03 1.170000000000000000e+03 1.174000000000000000e+03 1.153000000000000000e+03 1.233000000000000000e+03 1.136000000000000000e+03 1.185000000000000000e+03 1.106000000000000000e+03 1.114000000000000000e+03 1.124000000000000000e+03 1.000000000000000000e+03 1.090000000000000000e+03 1.046000000000000000e+03 1.014000000000000000e+03 1.102000000000000000e+03 1.115000000000000000e+03 1.064000000000000000e+03 1.158000000000000000e+03 1.143000000000000000e+03 1.073000000000000000e+03 1.194000000000000000e+03 1.114000000000000000e+03 1.152000000000000000e+03 1.138000000000000000e+03 1.114000000000000000e+03 1.086000000000000000e+03 1.194000000000000000e+03 1.101000000000000000e+03 1.199000000000000000e+03 1.235000000000000000e+03 1.261000000000000000e+03 1.254000000000000000e+03 1.197000000000000000e+03 1.144000000000000000e+03 1.139000000000000000e+03 1.145000000000000000e+03 1.159000000000000000e+03 1.175000000000000000e+03 1.103000000000000000e+03 1.101000000000000000e+03 1.170000000000000000e+03 1.132000000000000000e+03 1.068000000000000000e+03 1.125000000000000000e+03 1.129000000000000000e+03 1.132000000000000000e+03 1.102000000000000000e+03 1.107000000000000000e+03 1.142000000000000000e+03 1.097000000000000000e+03 1.037000000000000000e+03 1.114000000000000000e+03 1.075000000000000000e+03 1.168000000000000000e+03 1.067000000000000000e+03 1.133000000000000000e+03 1.104000000000000000e+03 1.124000000000000000e+03 1.115000000000000000e+03 1.214000000000000000e+03 1.116000000000000000e+03 1.220000000000000000e+03 1.186000000000000000e+03 1.092000000000000000e+03 1.182000000000000000e+03 1.258000000000000000e+03 1.208000000000000000e+03 1.151000000000000000e+03 1.244000000000000000e+03 1.201000000000000000e+03 1.239000000000000000e+03 1.153000000000000000e+03 1.152000000000000000e+03 1.110000000000000000e+03 1.126000000000000000e+03 1.208000000000000000e+03 1.221000000000000000e+03 1.188000000000000000e+03 1.195000000000000000e+03 1.198000000000000000e+03 1.214000000000000000e+03 1.019000000000000000e+03 1.197000000000000000e+03 1.138000000000000000e+03 1.151000000000000000e+03 1.169000000000000000e+03 1.126000000000000000e+03 1.151000000000000000e+03 1.195000000000000000e+03 1.225000000000000000e+03 1.240000000000000000e+03 1.167000000000000000e+03 1.220000000000000000e+03 1.263000000000000000e+03 1.254000000000000000e+03 1.259000000000000000e+03 1.321000000000000000e+03 1.216000000000000000e+03 1.252000000000000000e+03 1.246000000000000000e+03 1.168000000000000000e+03 1.275000000000000000e+03 1.236000000000000000e+03 1.206000000000000000e+03 1.236000000000000000e+03 1.189000000000000000e+03 1.245000000000000000e+03 1.260000000000000000e+03 1.166000000000000000e+03 1.172000000000000000e+03 1.242000000000000000e+03 1.184000000000000000e+03 1.212000000000000000e+03 1.186000000000000000e+03 1.106000000000000000e+03 1.086000000000000000e+03 1.080000000000000000e+03 1.117000000000000000e+03 1.095000000000000000e+03 1.088000000000000000e+03 1.149000000000000000e+03 1.138000000000000000e+03 1.199000000000000000e+03 1.180000000000000000e+03 1.164000000000000000e+03 1.152000000000000000e+03 1.272000000000000000e+03 1.155000000000000000e+03 1.110000000000000000e+03 1.158000000000000000e+03 1.140000000000000000e+03 1.171000000000000000e+03 1.152000000000000000e+03 1.250000000000000000e+03 1.223000000000000000e+03 1.195000000000000000e+03 1.168000000000000000e+03 1.203000000000000000e+03 1.191000000000000000e+03 1.106000000000000000e+03 1.172000000000000000e+03 1.152000000000000000e+03 1.217000000000000000e+03 1.229000000000000000e+03 1.134000000000000000e+03 1.134000000000000000e+03 1.165000000000000000e+03 1.180000000000000000e+03 1.155000000000000000e+03 1.154000000000000000e+03 1.231000000000000000e+03 1.233000000000000000e+03 1.215000000000000000e+03 1.199000000000000000e+03 1.165000000000000000e+03 1.285000000000000000e+03 1.309000000000000000e+03 1.235000000000000000e+03 1.243000000000000000e+03 1.196000000000000000e+03 1.261000000000000000e+03 1.270000000000000000e+03 1.246000000000000000e+03 1.138000000000000000e+03 1.215000000000000000e+03 1.124000000000000000e+03 1.128000000000000000e+03 1.230000000000000000e+03 1.164000000000000000e+03 1.142000000000000000e+03 1.258000000000000000e+03 1.235000000000000000e+03 1.250000000000000000e+03 1.192000000000000000e+03 1.314000000000000000e+03 1.285000000000000000e+03 1.246000000000000000e+03 1.292000000000000000e+03 1.285000000000000000e+03 1.178000000000000000e+03 1.248000000000000000e+03 1.213000000000000000e+03 1.216000000000000000e+03 1.247000000000000000e+03 1.225000000000000000e+03 1.149000000000000000e+03 1.174000000000000000e+03 1.213000000000000000e+03 1.183000000000000000e+03 1.163000000000000000e+03 1.215000000000000000e+03 1.253000000000000000e+03 1.249000000000000000e+03 1.272000000000000000e+03 1.363000000000000000e+03 1.212000000000000000e+03 1.269000000000000000e+03 1.238000000000000000e+03 1.292000000000000000e+03 1.205000000000000000e+03 1.215000000000000000e+03 1.155000000000000000e+03 1.322000000000000000e+03 1.267000000000000000e+03 1.236000000000000000e+03 1.223000000000000000e+03 1.238000000000000000e+03 1.207000000000000000e+03 1.227000000000000000e+03 1.305000000000000000e+03 1.266000000000000000e+03 1.251000000000000000e+03 1.230000000000000000e+03 1.205000000000000000e+03 1.294000000000000000e+03 1.285000000000000000e+03 1.284000000000000000e+03 1.236000000000000000e+03 1.301000000000000000e+03 1.283000000000000000e+03 1.277000000000000000e+03 1.277000000000000000e+03 1.246000000000000000e+03 1.206000000000000000e+03 1.199000000000000000e+03 1.195000000000000000e+03 1.249000000000000000e+03 1.298000000000000000e+03 1.314000000000000000e+03 1.259000000000000000e+03 1.237000000000000000e+03 1.248000000000000000e+03 1.219000000000000000e+03 1.286000000000000000e+03 1.239000000000000000e+03 1.229000000000000000e+03 1.230000000000000000e+03 1.137000000000000000e+03 1.292000000000000000e+03 1.272000000000000000e+03 1.299000000000000000e+03 1.286000000000000000e+03 1.253000000000000000e+03 1.261000000000000000e+03 1.222000000000000000e+03 1.231000000000000000e+03 1.283000000000000000e+03 1.258000000000000000e+03 1.284000000000000000e+03 1.245000000000000000e+03 1.248000000000000000e+03 1.270000000000000000e+03 1.240000000000000000e+03 1.209000000000000000e+03 1.254000000000000000e+03 1.227000000000000000e+03 1.406000000000000000e+03 1.354000000000000000e+03 1.330000000000000000e+03 1.278000000000000000e+03 1.270000000000000000e+03 1.246000000000000000e+03 1.357000000000000000e+03 1.283000000000000000e+03 1.349000000000000000e+03 1.267000000000000000e+03 1.275000000000000000e+03 1.275000000000000000e+03 1.226000000000000000e+03 1.292000000000000000e+03 1.355000000000000000e+03 1.348000000000000000e+03 1.430000000000000000e+03 1.451000000000000000e+03 1.420000000000000000e+03 1.412000000000000000e+03 1.349000000000000000e+03 1.423000000000000000e+03 1.376000000000000000e+03 1.416000000000000000e+03 1.396000000000000000e+03 1.376000000000000000e+03 1.278000000000000000e+03 1.400000000000000000e+03 1.370000000000000000e+03 1.436000000000000000e+03 1.354000000000000000e+03 1.344000000000000000e+03 1.331000000000000000e+03 1.363000000000000000e+03 1.334000000000000000e+03 1.267000000000000000e+03 1.285000000000000000e+03 1.337000000000000000e+03 1.283000000000000000e+03 1.299000000000000000e+03 1.374000000000000000e+03 1.364000000000000000e+03 1.317000000000000000e+03 1.317000000000000000e+03 1.329000000000000000e+03 1.295000000000000000e+03 1.324000000000000000e+03 1.337000000000000000e+03 1.379000000000000000e+03 1.330000000000000000e+03 1.244000000000000000e+03 1.252000000000000000e+03 1.300000000000000000e+03 1.234000000000000000e+03 1.269000000000000000e+03 1.273000000000000000e+03 1.325000000000000000e+03 1.270000000000000000e+03 1.177000000000000000e+03 1.293000000000000000e+03 1.266000000000000000e+03 1.195000000000000000e+03 1.164000000000000000e+03 1.204000000000000000e+03 1.244000000000000000e+03 1.260000000000000000e+03 1.278000000000000000e+03 1.317000000000000000e+03 1.394000000000000000e+03 1.257000000000000000e+03 1.238000000000000000e+03 1.319000000000000000e+03 1.303000000000000000e+03 1.264000000000000000e+03 1.258000000000000000e+03 1.251000000000000000e+03 1.273000000000000000e+03 1.294000000000000000e+03 1.284000000000000000e+03 1.277000000000000000e+03 1.245000000000000000e+03 1.259000000000000000e+03 1.315000000000000000e+03 1.275000000000000000e+03 1.328000000000000000e+03 1.295000000000000000e+03 1.271000000000000000e+03 1.226000000000000000e+03 1.285000000000000000e+03 1.299000000000000000e+03 1.236000000000000000e+03 1.388000000000000000e+03 1.260000000000000000e+03 1.312000000000000000e+03 1.321000000000000000e+03 1.178000000000000000e+03 1.235000000000000000e+03 1.168000000000000000e+03 1.265000000000000000e+03 1.204000000000000000e+03 1.125000000000000000e+03 1.199000000000000000e+03 1.195000000000000000e+03 1.232000000000000000e+03 1.235000000000000000e+03 1.160000000000000000e+03 1.220000000000000000e+03 1.098000000000000000e+03 1.110000000000000000e+03 1.243000000000000000e+03 1.213000000000000000e+03 1.224000000000000000e+03 1.158000000000000000e+03 1.272000000000000000e+03 1.278000000000000000e+03 1.260000000000000000e+03 1.218000000000000000e+03 1.230000000000000000e+03 1.261000000000000000e+03 1.187000000000000000e+03 1.256000000000000000e+03 1.259000000000000000e+03 1.200000000000000000e+03 1.168000000000000000e+03 1.229000000000000000e+03 1.228000000000000000e+03 1.184000000000000000e+03 1.215000000000000000e+03 1.170000000000000000e+03 1.231000000000000000e+03 1.221000000000000000e+03 1.269000000000000000e+03 1.258000000000000000e+03 1.285000000000000000e+03 1.221000000000000000e+03 1.250000000000000000e+03 1.326000000000000000e+03 1.280000000000000000e+03 1.295000000000000000e+03 1.397000000000000000e+03 1.346000000000000000e+03 1.327000000000000000e+03 1.256000000000000000e+03 1.316000000000000000e+03 1.268000000000000000e+03 1.312000000000000000e+03 1.330000000000000000e+03 1.403000000000000000e+03 1.403000000000000000e+03 1.356000000000000000e+03 1.362000000000000000e+03 1.409000000000000000e+03 1.298000000000000000e+03 1.410000000000000000e+03 1.354000000000000000e+03 1.384000000000000000e+03 1.438000000000000000e+03 1.436000000000000000e+03 1.429000000000000000e+03 1.288000000000000000e+03 1.303000000000000000e+03 1.336000000000000000e+03 1.319000000000000000e+03 1.363000000000000000e+03 1.359000000000000000e+03 1.375000000000000000e+03 1.385000000000000000e+03 1.316000000000000000e+03 1.429000000000000000e+03 1.228000000000000000e+03 1.330000000000000000e+03 1.403000000000000000e+03 1.318000000000000000e+03 1.334000000000000000e+03 1.360000000000000000e+03 1.322000000000000000e+03 1.327000000000000000e+03 1.333000000000000000e+03 1.294000000000000000e+03 1.242000000000000000e+03 1.342000000000000000e+03 1.227000000000000000e+03 1.222000000000000000e+03 1.201000000000000000e+03 1.254000000000000000e+03 1.225000000000000000e+03 1.268000000000000000e+03 1.227000000000000000e+03 1.312000000000000000e+03 1.285000000000000000e+03 1.305000000000000000e+03 1.418000000000000000e+03 1.316000000000000000e+03 1.396000000000000000e+03 1.354000000000000000e+03 1.312000000000000000e+03 1.312000000000000000e+03 1.244000000000000000e+03 1.266000000000000000e+03 1.236000000000000000e+03 1.292000000000000000e+03 1.294000000000000000e+03 1.252000000000000000e+03 1.246000000000000000e+03 1.242000000000000000e+03 1.298000000000000000e+03 1.305000000000000000e+03 1.262000000000000000e+03 1.363000000000000000e+03 1.284000000000000000e+03 1.310000000000000000e+03 1.269000000000000000e+03 1.275000000000000000e+03 1.280000000000000000e+03 1.260000000000000000e+03 1.300000000000000000e+03 1.258000000000000000e+03 1.263000000000000000e+03 1.248000000000000000e+03 1.198000000000000000e+03 1.225000000000000000e+03 1.228000000000000000e+03 1.200000000000000000e+03 1.259000000000000000e+03 1.190000000000000000e+03 1.171000000000000000e+03 1.217000000000000000e+03 1.142000000000000000e+03 1.156000000000000000e+03 1.161000000000000000e+03 1.154000000000000000e+03 1.187000000000000000e+03 1.184000000000000000e+03 1.216000000000000000e+03 1.197000000000000000e+03 1.141000000000000000e+03 1.141000000000000000e+03 1.152000000000000000e+03 1.155000000000000000e+03 1.147000000000000000e+03 1.227000000000000000e+03 1.102000000000000000e+03 1.140000000000000000e+03 1.187000000000000000e+03 1.165000000000000000e+03 1.181000000000000000e+03 1.199000000000000000e+03 1.159000000000000000e+03 1.188000000000000000e+03 1.203000000000000000e+03 1.205000000000000000e+03 1.141000000000000000e+03 1.161000000000000000e+03 1.171000000000000000e+03 1.211000000000000000e+03 1.156000000000000000e+03 1.129000000000000000e+03 1.123000000000000000e+03 1.155000000000000000e+03 1.124000000000000000e+03 1.194000000000000000e+03 1.092000000000000000e+03 1.117000000000000000e+03 1.116000000000000000e+03 1.084000000000000000e+03 1.120000000000000000e+03 1.100000000000000000e+03 1.145000000000000000e+03 1.175000000000000000e+03 1.111000000000000000e+03 1.125000000000000000e+03 1.139000000000000000e+03 1.133000000000000000e+03 1.078000000000000000e+03 1.130000000000000000e+03 1.151000000000000000e+03 1.189000000000000000e+03 1.174000000000000000e+03 1.166000000000000000e+03 1.176000000000000000e+03 1.210000000000000000e+03 1.176000000000000000e+03 1.133000000000000000e+03 1.133000000000000000e+03 1.194000000000000000e+03 1.192000000000000000e+03 1.198000000000000000e+03 1.270000000000000000e+03 1.240000000000000000e+03 1.111000000000000000e+03 1.153000000000000000e+03 1.152000000000000000e+03 1.132000000000000000e+03 1.152000000000000000e+03 1.273000000000000000e+03 1.218000000000000000e+03 1.203000000000000000e+03 1.169000000000000000e+03 1.193000000000000000e+03 1.261000000000000000e+03 1.221000000000000000e+03 1.216000000000000000e+03 1.266000000000000000e+03 1.288000000000000000e+03 1.215000000000000000e+03 1.247000000000000000e+03 1.183000000000000000e+03 1.250000000000000000e+03 1.172000000000000000e+03 1.208000000000000000e+03 1.210000000000000000e+03 1.190000000000000000e+03 1.128000000000000000e+03 1.201000000000000000e+03 1.141000000000000000e+03 1.139000000000000000e+03 1.221000000000000000e+03 1.157000000000000000e+03 1.239000000000000000e+03 1.203000000000000000e+03 1.200000000000000000e+03 1.224000000000000000e+03 1.204000000000000000e+03 1.198000000000000000e+03 1.219000000000000000e+03 1.210000000000000000e+03 1.189000000000000000e+03 1.188000000000000000e+03 1.219000000000000000e+03 1.205000000000000000e+03 1.116000000000000000e+03 1.156000000000000000e+03 1.148000000000000000e+03 1.181000000000000000e+03 1.250000000000000000e+03 1.225000000000000000e+03 1.245000000000000000e+03 1.168000000000000000e+03 1.175000000000000000e+03 1.215000000000000000e+03 1.159000000000000000e+03 1.245000000000000000e+03 1.181000000000000000e+03 1.309000000000000000e+03 1.219000000000000000e+03 1.195000000000000000e+03 1.211000000000000000e+03 1.219000000000000000e+03 1.304000000000000000e+03 1.249000000000000000e+03 1.404000000000000000e+03 1.284000000000000000e+03 1.275000000000000000e+03 1.355000000000000000e+03 1.314000000000000000e+03 1.285000000000000000e+03 1.406000000000000000e+03 1.477000000000000000e+03 1.424000000000000000e+03 1.405000000000000000e+03 1.333000000000000000e+03 1.429000000000000000e+03 1.377000000000000000e+03 1.385000000000000000e+03 1.376000000000000000e+03 1.364000000000000000e+03 1.419000000000000000e+03 1.323000000000000000e+03 1.330000000000000000e+03 1.264000000000000000e+03 1.302000000000000000e+03 1.196000000000000000e+03 1.239000000000000000e+03 1.264000000000000000e+03 1.273000000000000000e+03 1.320000000000000000e+03 1.214000000000000000e+03 1.271000000000000000e+03 1.204000000000000000e+03 1.228000000000000000e+03 1.265000000000000000e+03 1.229000000000000000e+03 1.243000000000000000e+03 1.310000000000000000e+03 1.351000000000000000e+03 1.307000000000000000e+03 1.345000000000000000e+03 1.307000000000000000e+03 1.299000000000000000e+03 1.302000000000000000e+03 1.307000000000000000e+03 1.259000000000000000e+03 1.267000000000000000e+03 1.259000000000000000e+03 1.258000000000000000e+03 1.260000000000000000e+03 1.206000000000000000e+03 1.227000000000000000e+03 1.182000000000000000e+03 1.156000000000000000e+03 1.181000000000000000e+03 1.245000000000000000e+03 1.167000000000000000e+03 1.230000000000000000e+03 1.224000000000000000e+03 1.187000000000000000e+03 1.218000000000000000e+03 1.249000000000000000e+03 1.184000000000000000e+03 1.198000000000000000e+03 1.216000000000000000e+03 1.206000000000000000e+03 1.156000000000000000e+03 1.271000000000000000e+03 1.294000000000000000e+03 1.260000000000000000e+03 1.314000000000000000e+03 1.218000000000000000e+03 1.180000000000000000e+03 1.195000000000000000e+03 1.217000000000000000e+03 1.155000000000000000e+03 1.264000000000000000e+03 1.210000000000000000e+03 1.176000000000000000e+03 1.184000000000000000e+03 1.243000000000000000e+03 1.179000000000000000e+03 1.192000000000000000e+03 1.242000000000000000e+03 1.190000000000000000e+03 1.253000000000000000e+03 1.236000000000000000e+03 1.230000000000000000e+03 1.179000000000000000e+03 1.201000000000000000e+03 1.250000000000000000e+03 1.194000000000000000e+03 1.182000000000000000e+03 1.156000000000000000e+03 1.159000000000000000e+03 1.236000000000000000e+03 1.236000000000000000e+03 1.209000000000000000e+03 1.165000000000000000e+03 1.223000000000000000e+03 1.150000000000000000e+03 1.298000000000000000e+03 1.194000000000000000e+03 1.197000000000000000e+03 1.117000000000000000e+03 1.188000000000000000e+03 1.107000000000000000e+03 1.147000000000000000e+03 1.170000000000000000e+03 1.199000000000000000e+03 1.124000000000000000e+03 1.158000000000000000e+03 1.077000000000000000e+03 1.128000000000000000e+03 1.181000000000000000e+03 1.216000000000000000e+03 1.184000000000000000e+03 1.193000000000000000e+03 1.152000000000000000e+03 1.153000000000000000e+03 1.110000000000000000e+03 1.150000000000000000e+03 1.177000000000000000e+03 1.183000000000000000e+03 1.168000000000000000e+03 1.213000000000000000e+03 1.160000000000000000e+03 1.166000000000000000e+03 1.182000000000000000e+03 1.201000000000000000e+03 1.151000000000000000e+03 1.208000000000000000e+03 1.291000000000000000e+03 1.197000000000000000e+03 1.184000000000000000e+03 1.138000000000000000e+03 1.144000000000000000e+03 1.130000000000000000e+03 1.101000000000000000e+03 1.098000000000000000e+03 1.084000000000000000e+03 1.071000000000000000e+03 1.113000000000000000e+03 1.059000000000000000e+03 1.125000000000000000e+03 1.098000000000000000e+03 1.084000000000000000e+03 1.096000000000000000e+03 1.068000000000000000e+03 1.096000000000000000e+03 1.048000000000000000e+03 1.127000000000000000e+03 1.047000000000000000e+03 1.113000000000000000e+03 1.152000000000000000e+03 1.075000000000000000e+03 1.055000000000000000e+03 1.005000000000000000e+03 1.145000000000000000e+03 1.125000000000000000e+03 1.160000000000000000e+03 1.107000000000000000e+03 1.067000000000000000e+03 1.128000000000000000e+03 1.060000000000000000e+03 1.107000000000000000e+03 1.045000000000000000e+03 1.038000000000000000e+03 1.020000000000000000e+03 1.053000000000000000e+03 1.046000000000000000e+03 1.051000000000000000e+03 1.041000000000000000e+03 1.029000000000000000e+03 1.095000000000000000e+03 1.055000000000000000e+03 1.050000000000000000e+03 1.042000000000000000e+03 1.045000000000000000e+03 1.089000000000000000e+03 1.071000000000000000e+03 1.086000000000000000e+03 1.081000000000000000e+03 1.029000000000000000e+03 1.030000000000000000e+03 1.095000000000000000e+03 1.039000000000000000e+03 9.590000000000000000e+02 1.028000000000000000e+03 9.650000000000000000e+02 1.053000000000000000e+03 1.017000000000000000e+03 1.063000000000000000e+03 1.079000000000000000e+03 1.048000000000000000e+03 1.066000000000000000e+03 1.047000000000000000e+03 1.063000000000000000e+03 1.131000000000000000e+03 1.034000000000000000e+03 1.134000000000000000e+03 1.173000000000000000e+03 1.141000000000000000e+03 1.116000000000000000e+03 1.195000000000000000e+03 1.162000000000000000e+03 1.186000000000000000e+03 1.235000000000000000e+03 1.244000000000000000e+03 1.258000000000000000e+03 1.201000000000000000e+03 1.238000000000000000e+03 1.173000000000000000e+03 1.208000000000000000e+03 1.258000000000000000e+03 1.235000000000000000e+03 1.302000000000000000e+03 1.350000000000000000e+03 1.301000000000000000e+03 1.266000000000000000e+03 1.319000000000000000e+03 1.293000000000000000e+03 1.307000000000000000e+03 1.261000000000000000e+03 1.302000000000000000e+03 1.205000000000000000e+03 1.224000000000000000e+03 1.164000000000000000e+03 1.216000000000000000e+03 1.234000000000000000e+03 1.183000000000000000e+03 1.166000000000000000e+03 1.179000000000000000e+03 1.180000000000000000e+03 1.142000000000000000e+03 1.111000000000000000e+03 1.186000000000000000e+03 1.123000000000000000e+03 1.116000000000000000e+03 1.045000000000000000e+03 1.103000000000000000e+03 1.124000000000000000e+03 1.146000000000000000e+03 1.181000000000000000e+03 1.158000000000000000e+03 1.243000000000000000e+03 1.160000000000000000e+03 1.159000000000000000e+03 1.171000000000000000e+03 1.157000000000000000e+03 1.170000000000000000e+03 1.143000000000000000e+03 1.191000000000000000e+03 1.233000000000000000e+03 1.162000000000000000e+03 1.174000000000000000e+03 1.182000000000000000e+03 1.174000000000000000e+03 1.158000000000000000e+03 1.179000000000000000e+03 1.154000000000000000e+03 1.108000000000000000e+03 1.168000000000000000e+03 1.120000000000000000e+03 1.184000000000000000e+03 1.249000000000000000e+03 1.270000000000000000e+03 1.196000000000000000e+03 1.193000000000000000e+03 1.199000000000000000e+03 1.181000000000000000e+03 1.234000000000000000e+03 1.122000000000000000e+03 1.239000000000000000e+03 1.180000000000000000e+03 1.140000000000000000e+03 1.180000000000000000e+03 1.210000000000000000e+03 1.209000000000000000e+03 1.163000000000000000e+03 1.214000000000000000e+03 1.167000000000000000e+03 1.231000000000000000e+03 1.197000000000000000e+03 1.209000000000000000e+03 1.240000000000000000e+03 1.250000000000000000e+03 1.245000000000000000e+03 1.218000000000000000e+03 1.233000000000000000e+03 1.188000000000000000e+03 1.213000000000000000e+03 1.226000000000000000e+03 1.189000000000000000e+03 1.163000000000000000e+03 1.268000000000000000e+03 1.221000000000000000e+03 1.282000000000000000e+03 1.264000000000000000e+03 1.264000000000000000e+03 1.259000000000000000e+03 1.219000000000000000e+03 1.239000000000000000e+03 1.313000000000000000e+03 1.207000000000000000e+03 1.211000000000000000e+03 1.247000000000000000e+03 1.229000000000000000e+03 1.275000000000000000e+03 1.180000000000000000e+03 1.339000000000000000e+03 1.333000000000000000e+03 1.300000000000000000e+03 1.325000000000000000e+03 1.339000000000000000e+03 1.319000000000000000e+03 1.321000000000000000e+03 1.320000000000000000e+03 1.361000000000000000e+03 1.328000000000000000e+03 1.281000000000000000e+03 1.325000000000000000e+03 1.303000000000000000e+03 1.330000000000000000e+03 1.356000000000000000e+03 1.300000000000000000e+03 1.297000000000000000e+03 1.279000000000000000e+03 1.209000000000000000e+03 1.334000000000000000e+03 1.334000000000000000e+03 1.288000000000000000e+03 1.262000000000000000e+03 1.293000000000000000e+03 1.346000000000000000e+03 1.329000000000000000e+03 1.333000000000000000e+03 1.367000000000000000e+03 1.312000000000000000e+03 1.354000000000000000e+03 1.332000000000000000e+03 1.360000000000000000e+03 1.312000000000000000e+03 1.321000000000000000e+03 1.357000000000000000e+03 1.253000000000000000e+03 1.249000000000000000e+03 1.256000000000000000e+03 1.303000000000000000e+03 1.302000000000000000e+03 1.325000000000000000e+03 1.234000000000000000e+03 1.221000000000000000e+03 1.257000000000000000e+03 1.245000000000000000e+03 1.302000000000000000e+03 1.282000000000000000e+03 1.269000000000000000e+03 1.197000000000000000e+03 1.189000000000000000e+03 1.319000000000000000e+03 1.321000000000000000e+03 1.296000000000000000e+03 1.303000000000000000e+03 1.360000000000000000e+03 1.324000000000000000e+03 1.287000000000000000e+03 1.276000000000000000e+03 1.270000000000000000e+03 1.227000000000000000e+03 1.273000000000000000e+03 1.308000000000000000e+03 1.273000000000000000e+03 1.235000000000000000e+03 1.277000000000000000e+03 1.282000000000000000e+03 1.228000000000000000e+03 1.348000000000000000e+03 1.239000000000000000e+03 1.276000000000000000e+03 1.317000000000000000e+03 1.274000000000000000e+03 1.272000000000000000e+03 1.304000000000000000e+03 1.318000000000000000e+03 1.259000000000000000e+03 1.276000000000000000e+03 1.252000000000000000e+03 1.295000000000000000e+03 1.269000000000000000e+03 1.289000000000000000e+03 1.193000000000000000e+03 1.193000000000000000e+03 1.190000000000000000e+03 1.185000000000000000e+03 1.187000000000000000e+03 1.190000000000000000e+03 1.240000000000000000e+03 1.213000000000000000e+03 1.223000000000000000e+03 1.241000000000000000e+03 1.236000000000000000e+03 1.231000000000000000e+03 1.242000000000000000e+03 1.337000000000000000e+03 1.198000000000000000e+03 1.296000000000000000e+03 1.231000000000000000e+03 1.306000000000000000e+03 1.247000000000000000e+03 1.269000000000000000e+03 1.242000000000000000e+03 1.258000000000000000e+03 1.245000000000000000e+03 1.234000000000000000e+03 1.317000000000000000e+03 1.230000000000000000e+03 1.200000000000000000e+03 1.163000000000000000e+03 1.181000000000000000e+03 1.163000000000000000e+03 1.066000000000000000e+03 1.045000000000000000e+03 1.046000000000000000e+03 9.810000000000000000e+02 9.890000000000000000e+02 9.010000000000000000e+02 9.440000000000000000e+02 9.910000000000000000e+02 9.040000000000000000e+02 9.200000000000000000e+02 8.410000000000000000e+02 8.680000000000000000e+02 8.670000000000000000e+02 8.350000000000000000e+02 7.890000000000000000e+02 8.710000000000000000e+02 8.490000000000000000e+02 8.140000000000000000e+02 7.220000000000000000e+02 7.380000000000000000e+02 7.170000000000000000e+02 7.420000000000000000e+02 7.170000000000000000e+02 7.090000000000000000e+02 7.280000000000000000e+02 7.260000000000000000e+02 6.990000000000000000e+02 6.730000000000000000e+02 6.900000000000000000e+02 6.980000000000000000e+02 6.350000000000000000e+02 7.060000000000000000e+02 6.050000000000000000e+02 7.150000000000000000e+02 6.240000000000000000e+02 6.230000000000000000e+02 6.580000000000000000e+02 5.930000000000000000e+02 5.840000000000000000e+02 5.900000000000000000e+02 5.420000000000000000e+02 5.810000000000000000e+02 5.490000000000000000e+02 5.980000000000000000e+02 6.170000000000000000e+02 5.800000000000000000e+02 5.660000000000000000e+02 5.660000000000000000e+02 5.610000000000000000e+02 5.720000000000000000e+02 5.570000000000000000e+02 5.070000000000000000e+02 5.400000000000000000e+02 5.720000000000000000e+02 5.430000000000000000e+02 5.560000000000000000e+02 4.990000000000000000e+02 5.330000000000000000e+02 4.590000000000000000e+02 4.550000000000000000e+02 4.490000000000000000e+02 4.500000000000000000e+02 4.550000000000000000e+02 4.500000000000000000e+02 4.490000000000000000e+02 3.970000000000000000e+02 4.330000000000000000e+02 4.420000000000000000e+02 4.050000000000000000e+02 4.320000000000000000e+02 4.090000000000000000e+02 4.460000000000000000e+02 4.220000000000000000e+02 3.880000000000000000e+02 3.810000000000000000e+02 4.330000000000000000e+02 3.800000000000000000e+02 3.930000000000000000e+02 3.880000000000000000e+02 3.830000000000000000e+02 3.500000000000000000e+02 3.800000000000000000e+02 3.560000000000000000e+02 3.830000000000000000e+02 4.040000000000000000e+02 3.690000000000000000e+02 3.920000000000000000e+02 3.470000000000000000e+02 3.920000000000000000e+02 3.670000000000000000e+02 3.490000000000000000e+02 3.560000000000000000e+02 4.170000000000000000e+02 3.330000000000000000e+02 3.670000000000000000e+02 3.520000000000000000e+02 3.660000000000000000e+02 3.220000000000000000e+02 3.660000000000000000e+02 3.640000000000000000e+02 3.520000000000000000e+02 3.410000000000000000e+02 3.350000000000000000e+02 3.490000000000000000e+02 2.920000000000000000e+02 3.550000000000000000e+02 3.260000000000000000e+02 3.200000000000000000e+02 2.890000000000000000e+02 3.300000000000000000e+02 3.200000000000000000e+02 2.640000000000000000e+02 3.090000000000000000e+02 3.130000000000000000e+02 3.180000000000000000e+02 2.960000000000000000e+02 2.930000000000000000e+02 2.780000000000000000e+02 2.960000000000000000e+02 2.650000000000000000e+02 2.890000000000000000e+02 2.580000000000000000e+02 2.700000000000000000e+02 2.510000000000000000e+02 2.750000000000000000e+02 2.920000000000000000e+02 2.700000000000000000e+02 2.390000000000000000e+02 2.270000000000000000e+02 2.790000000000000000e+02 2.760000000000000000e+02 2.550000000000000000e+02 2.230000000000000000e+02 2.680000000000000000e+02 2.500000000000000000e+02 2.210000000000000000e+02 2.680000000000000000e+02 2.540000000000000000e+02 2.610000000000000000e+02 2.450000000000000000e+02 2.210000000000000000e+02 2.370000000000000000e+02 2.220000000000000000e+02 2.410000000000000000e+02 2.070000000000000000e+02 2.170000000000000000e+02 2.120000000000000000e+02 1.980000000000000000e+02 2.090000000000000000e+02 2.150000000000000000e+02 1.930000000000000000e+02 2.040000000000000000e+02 2.020000000000000000e+02 1.980000000000000000e+02 2.160000000000000000e+02 1.940000000000000000e+02 1.690000000000000000e+02 1.890000000000000000e+02 1.930000000000000000e+02 2.180000000000000000e+02 2.150000000000000000e+02 1.860000000000000000e+02 2.010000000000000000e+02 1.750000000000000000e+02 2.090000000000000000e+02 1.720000000000000000e+02 1.980000000000000000e+02 1.570000000000000000e+02 1.550000000000000000e+02 1.610000000000000000e+02 1.630000000000000000e+02 1.710000000000000000e+02 1.840000000000000000e+02 1.890000000000000000e+02 1.710000000000000000e+02 1.580000000000000000e+02 1.650000000000000000e+02 1.460000000000000000e+02 1.260000000000000000e+02 1.570000000000000000e+02 1.510000000000000000e+02 1.500000000000000000e+02 1.530000000000000000e+02 1.590000000000000000e+02 1.560000000000000000e+02 1.470000000000000000e+02 1.450000000000000000e+02 1.490000000000000000e+02 1.340000000000000000e+02 1.240000000000000000e+02 1.120000000000000000e+02 1.410000000000000000e+02 1.270000000000000000e+02 1.230000000000000000e+02 1.450000000000000000e+02 1.100000000000000000e+02 1.490000000000000000e+02 1.410000000000000000e+02 1.440000000000000000e+02 1.080000000000000000e+02 1.170000000000000000e+02 1.340000000000000000e+02 1.360000000000000000e+02 1.210000000000000000e+02 1.430000000000000000e+02 1.180000000000000000e+02 1.180000000000000000e+02 1.130000000000000000e+02 1.350000000000000000e+02 1.260000000000000000e+02 1.260000000000000000e+02 1.400000000000000000e+02 1.110000000000000000e+02 1.220000000000000000e+02 9.400000000000000000e+01 9.300000000000000000e+01 9.500000000000000000e+01 1.040000000000000000e+02 1.100000000000000000e+02 1.190000000000000000e+02 9.000000000000000000e+01 1.090000000000000000e+02 1.030000000000000000e+02 9.600000000000000000e+01 9.300000000000000000e+01 1.050000000000000000e+02 1.030000000000000000e+02 9.300000000000000000e+01 9.300000000000000000e+01 8.900000000000000000e+01 1.020000000000000000e+02 9.700000000000000000e+01 9.700000000000000000e+01 9.800000000000000000e+01 8.900000000000000000e+01 7.700000000000000000e+01 7.000000000000000000e+01 9.700000000000000000e+01 9.100000000000000000e+01 9.700000000000000000e+01 8.500000000000000000e+01 9.300000000000000000e+01 7.800000000000000000e+01 8.400000000000000000e+01 6.300000000000000000e+01 7.100000000000000000e+01 6.100000000000000000e+01 6.100000000000000000e+01 6.200000000000000000e+01 5.300000000000000000e+01 5.800000000000000000e+01 5.700000000000000000e+01 6.100000000000000000e+01 7.300000000000000000e+01 7.200000000000000000e+01 6.600000000000000000e+01 6.500000000000000000e+01 7.000000000000000000e+01 6.400000000000000000e+01 5.000000000000000000e+01 1.040000000000000000e+02 6.800000000000000000e+01 8.000000000000000000e+01 6.800000000000000000e+01 5.800000000000000000e+01 6.300000000000000000e+01 6.400000000000000000e+01 5.100000000000000000e+01 4.900000000000000000e+01 5.600000000000000000e+01 5.300000000000000000e+01 5.300000000000000000e+01 5.200000000000000000e+01 5.800000000000000000e+01 6.100000000000000000e+01 4.700000000000000000e+01 3.600000000000000000e+01 5.900000000000000000e+01 4.400000000000000000e+01 5.800000000000000000e+01 4.400000000000000000e+01 4.200000000000000000e+01 5.100000000000000000e+01 6.300000000000000000e+01 4.200000000000000000e+01 5.600000000000000000e+01 4.800000000000000000e+01 3.600000000000000000e+01 5.900000000000000000e+01 5.000000000000000000e+01 5.600000000000000000e+01 5.500000000000000000e+01 5.500000000000000000e+01 5.600000000000000000e+01 4.600000000000000000e+01 6.300000000000000000e+01 5.300000000000000000e+01 3.600000000000000000e+01 5.300000000000000000e+01 4.900000000000000000e+01 5.500000000000000000e+01 4.200000000000000000e+01 3.500000000000000000e+01 3.900000000000000000e+01 3.800000000000000000e+01 4.500000000000000000e+01 3.800000000000000000e+01 3.800000000000000000e+01 3.400000000000000000e+01 3.700000000000000000e+01 3.600000000000000000e+01 3.300000000000000000e+01 3.200000000000000000e+01 3.400000000000000000e+01 4.700000000000000000e+01 4.000000000000000000e+01 3.200000000000000000e+01 3.200000000000000000e+01 1.800000000000000000e+01 2.600000000000000000e+01 3.100000000000000000e+01 3.100000000000000000e+01 3.600000000000000000e+01 2.600000000000000000e+01 3.100000000000000000e+01 2.800000000000000000e+01 2.600000000000000000e+01 3.000000000000000000e+01 3.100000000000000000e+01 3.600000000000000000e+01 3.600000000000000000e+01 2.300000000000000000e+01 3.100000000000000000e+01 2.400000000000000000e+01 2.800000000000000000e+01 3.000000000000000000e+01 2.300000000000000000e+01 3.400000000000000000e+01 2.500000000000000000e+01 2.500000000000000000e+01 1.900000000000000000e+01 2.300000000000000000e+01 2.900000000000000000e+01 1.600000000000000000e+01 3.800000000000000000e+01 2.200000000000000000e+01 2.200000000000000000e+01 2.100000000000000000e+01 1.600000000000000000e+01 2.100000000000000000e+01 1.300000000000000000e+01 2.600000000000000000e+01 2.200000000000000000e+01 1.900000000000000000e+01 2.500000000000000000e+01 2.000000000000000000e+01 2.500000000000000000e+01 1.600000000000000000e+01 1.700000000000000000e+01 1.600000000000000000e+01 1.100000000000000000e+01 1.500000000000000000e+01 1.800000000000000000e+01 1.500000000000000000e+01 1.800000000000000000e+01 1.800000000000000000e+01 1.700000000000000000e+01 2.900000000000000000e+01 1.800000000000000000e+01 2.000000000000000000e+01 1.200000000000000000e+01 1.500000000000000000e+01 1.900000000000000000e+01 5.000000000000000000e+00 1.100000000000000000e+01 7.000000000000000000e+00 1.300000000000000000e+01 9.000000000000000000e+00 8.000000000000000000e+00 1.200000000000000000e+01 1.000000000000000000e+01 8.000000000000000000e+00 1.000000000000000000e+01 8.000000000000000000e+00 7.000000000000000000e+00 1.200000000000000000e+01 9.000000000000000000e+00 9.000000000000000000e+00 9.000000000000000000e+00 7.000000000000000000e+00 9.000000000000000000e+00 1.300000000000000000e+01 1.200000000000000000e+01 1.100000000000000000e+01 1.000000000000000000e+01 1.100000000000000000e+01 1.200000000000000000e+01 7.000000000000000000e+00 7.000000000000000000e+00 1.800000000000000000e+01 8.000000000000000000e+00 3.000000000000000000e+00 5.000000000000000000e+00 1.100000000000000000e+01 1.600000000000000000e+01 1.100000000000000000e+01 8.000000000000000000e+00 1.200000000000000000e+01 1.300000000000000000e+01 1.100000000000000000e+01 6.000000000000000000e+00 1.200000000000000000e+01 6.000000000000000000e+00 1.100000000000000000e+01 8.000000000000000000e+00 1.200000000000000000e+01 9.000000000000000000e+00 1.400000000000000000e+01 1.000000000000000000e+01 9.000000000000000000e+00 1.400000000000000000e+01 8.000000000000000000e+00 4.000000000000000000e+00 1.300000000000000000e+01 7.000000000000000000e+00 8.000000000000000000e+00 8.000000000000000000e+00 8.000000000000000000e+00 9.000000000000000000e+00 1.200000000000000000e+01 7.000000000000000000e+00 7.000000000000000000e+00 1.200000000000000000e+01 1.000000000000000000e+01 1.100000000000000000e+01 5.000000000000000000e+00 1.100000000000000000e+01 1.900000000000000000e+01 1.100000000000000000e+01 5.000000000000000000e+00 1.500000000000000000e+01 1.000000000000000000e+01 1.200000000000000000e+01 1.200000000000000000e+01 1.200000000000000000e+01 9.000000000000000000e+00 8.000000000000000000e+00 1.500000000000000000e+01 1.500000000000000000e+01 1.100000000000000000e+01 6.000000000000000000e+00 1.400000000000000000e+01 7.000000000000000000e+00 1.400000000000000000e+01 1.100000000000000000e+01 6.000000000000000000e+00 9.000000000000000000e+00 9.000000000000000000e+00 9.000000000000000000e+00 1.000000000000000000e+01 1.000000000000000000e+01 7.000000000000000000e+00 1.100000000000000000e+01 1.400000000000000000e+01 1.300000000000000000e+01 6.000000000000000000e+00 1.100000000000000000e+01 1.100000000000000000e+01 1.500000000000000000e+01 1.200000000000000000e+01 1.400000000000000000e+01 6.000000000000000000e+00 7.000000000000000000e+00 1.000000000000000000e+01 1.100000000000000000e+01 1.100000000000000000e+01 1.400000000000000000e+01 1.200000000000000000e+01 1.300000000000000000e+01 1.200000000000000000e+01 1.400000000000000000e+01 8.000000000000000000e+00 1.000000000000000000e+01 1.000000000000000000e+01 7.000000000000000000e+00 9.000000000000000000e+00 1.200000000000000000e+01 8.000000000000000000e+00 9.000000000000000000e+00 9.000000000000000000e+00 6.000000000000000000e+00 7.000000000000000000e+00 1.000000000000000000e+01 8.000000000000000000e+00 7.000000000000000000e+00 3.000000000000000000e+00 5.000000000000000000e+00 4.000000000000000000e+00 1.100000000000000000e+01 4.000000000000000000e+00 5.000000000000000000e+00 5.000000000000000000e+00 3.000000000000000000e+00 6.000000000000000000e+00 8.000000000000000000e+00 2.000000000000000000e+00 5.000000000000000000e+00 8.000000000000000000e+00 5.000000000000000000e+00 8.000000000000000000e+00 3.000000000000000000e+00 4.000000000000000000e+00 1.000000000000000000e+01 2.000000000000000000e+00 4.000000000000000000e+00 6.000000000000000000e+00 1.000000000000000000e+00 4.000000000000000000e+00 6.000000000000000000e+00 8.000000000000000000e+00 2.000000000000000000e+00 3.000000000000000000e+00 7.000000000000000000e+00 3.000000000000000000e+00 6.000000000000000000e+00 8.000000000000000000e+00 4.000000000000000000e+00 9.000000000000000000e+00 3.000000000000000000e+00 1.000000000000000000e+01 9.000000000000000000e+00 4.000000000000000000e+00 5.000000000000000000e+00 8.000000000000000000e+00 6.000000000000000000e+00 0.000000000000000000e+00 8.000000000000000000e+00 4.000000000000000000e+00 0.000000000000000000e+00 7.000000000000000000e+00 6.000000000000000000e+00 0.000000000000000000e+00 0.000000000000000000e+00 0.000000000000000000e+00 0.000000000000000000e+00 0.000000000000000000e+00 0.000000000000000000e+00 0.000000000000000000e+00 0.000000000000000000e+00 0.000000000000000000e+00 0.000000000000000000e+00 0.000000000000000000e+00 0.000000000000000000e+00 0.000000000000000000e+00 0.000000000000000000e+00 0.000000000000000000e+00 0.000000000000000000e+00 0.000000000000000000e+00 0.000000000000000000e+00 0.000000000000000000e+00 0.000000000000000000e+00 0.000000000000000000e+00 0.000000000000000000e+00 0.000000000000000000e+00 0.000000000000000000e+00 0.000000000000000000e+00 0.000000000000000000e+00 0.000000000000000000e+00 0.000000000000000000e+00 0.000000000000000000e+00 0.000000000000000000e+00 0.000000000000000000e+00 0.000000000000000000e+00 0.000000000000000000e+00 0.000000000000000000e+00 0.000000000000000000e+00 0.000000000000000000e+00 0.000000000000000000e+00 0.000000000000000000e+00 0.000000000000000000e+00 0.000000000000000000e+00 0.000000000000000000e+00 0.000000000000000000e+00 0.000000000000000000e+00 0.000000000000000000e+00 0.000000000000000000e+00 0.000000000000000000e+00 0.000000000000000000e+00 0.000000000000000000e+00 0.000000000000000000e+00 0.000000000000000000e+00 0.000000000000000000e+00 0.000000000000000000e+00 0.000000000000000000e+00 0.000000000000000000e+00 0.000000000000000000e+00 0.000000000000000000e+00 0.000000000000000000e+00 0.000000000000000000e+00 0.000000000000000000e+00 0.000000000000000000e+00 0.000000000000000000e+00 0.000000000000000000e+00 0.000000000000000000e+00 0.000000000000000000e+00 0.000000000000000000e+00 0.000000000000000000e+00 0.000000000000000000e+00 0.000000000000000000e+00 0.000000000000000000e+00 0.000000000000000000e+00 0.000000000000000000e+00 0.000000000000000000e+00 0.000000000000000000e+00 0.000000000000000000e+00 0.000000000000000000e+00 0.000000000000000000e+00 0.000000000000000000e+00 0.000000000000000000e+00 0.000000000000000000e+00 0.000000000000000000e+00 0.000000000000000000e+00 0.000000000000000000e+00 0.000000000000000000e+00 0.000000000000000000e+00 0.000000000000000000e+00 0.000000000000000000e+00 0.000000000000000000e+00 0.000000000000000000e+00 0.000000000000000000e+00 0.000000000000000000e+00 0.000000000000000000e+00 0.000000000000000000e+00 0.000000000000000000e+00 0.000000000000000000e+00 0.000000000000000000e+00 0.000000000000000000e+00 0.000000000000000000e+00 0.000000000000000000e+00 0.000000000000000000e+00 0.000000000000000000e+00 0.000000000000000000e+00 0.000000000000000000e+00 0.000000000000000000e+00 0.000000000000000000e+00 0.000000000000000000e+00 0.000000000000000000e+00 0.000000000000000000e+00 0.000000000000000000e+00 0.000000000000000000e+00 0.000000000000000000e+00 0.000000000000000000e+00 0.000000000000000000e+00 0.000000000000000000e+00 0.000000000000000000e+00 0.000000000000000000e+00 0.000000000000000000e+00 0.000000000000000000e+00 0.000000000000000000e+00 0.000000000000000000e+00 0.000000000000000000e+00 0.000000000000000000e+00 0.000000000000000000e+00 0.000000000000000000e+00 0.000000000000000000e+00 0.000000000000000000e+00 0.000000000000000000e+00 0.000000000000000000e+00 0.000000000000000000e+00 0.000000000000000000e+00 0.000000000000000000e+00 0.000000000000000000e+00 0.000000000000000000e+00 0.000000000000000000e+00 0.000000000000000000e+00 0.000000000000000000e+00 0.000000000000000000e+00 0.000000000000000000e+00 0.000000000000000000e+00 0.000000000000000000e+00 0.000000000000000000e+00 0.000000000000000000e+00 0.000000000000000000e+00 0.000000000000000000e+00 0.000000000000000000e+00 0.000000000000000000e+00 0.000000000000000000e+00 0.000000000000000000e+00 0.000000000000000000e+00 0.000000000000000000e+00 0.000000000000000000e+00 0.000000000000000000e+00 0.000000000000000000e+00 0.000000000000000000e+00 0.000000000000000000e+00 0.000000000000000000e+00 0.000000000000000000e+00 0.000000000000000000e+00 0.000000000000000000e+00 0.000000000000000000e+00 0.000000000000000000e+00 0.000000000000000000e+00 0.000000000000000000e+00 0.000000000000000000e+00 0.000000000000000000e+00 0.000000000000000000e+00 0.000000000000000000e+00 0.000000000000000000e+00 0.000000000000000000e+00 0.000000000000000000e+00 0.000000000000000000e+00 0.000000000000000000e+00 0.000000000000000000e+00 0.000000000000000000e+00 0.000000000000000000e+00 0.000000000000000000e+00 0.000000000000000000e+00 0.000000000000000000e+00 0.000000000000000000e+00 0.000000000000000000e+00 0.000000000000000000e+00 0.000000000000000000e+00 0.000000000000000000e+00 0.000000000000000000e+00 0.000000000000000000e+00 0.000000000000000000e+00 0.000000000000000000e+00 0.000000000000000000e+00 0.000000000000000000e+00 0.000000000000000000e+00 0.000000000000000000e+00 0.000000000000000000e+00 0.000000000000000000e+00 0.000000000000000000e+00 0.000000000000000000e+00 0.000000000000000000e+00 0.000000000000000000e+00 0.000000000000000000e+00 0.000000000000000000e+00 0.000000000000000000e+00 0.000000000000000000e+00 0.000000000000000000e+00 0.000000000000000000e+00 0.000000000000000000e+00 0.000000000000000000e+00 0.000000000000000000e+00 0.000000000000000000e+00 0.000000000000000000e+00 0.000000000000000000e+00 0.000000000000000000e+00 0.000000000000000000e+00 0.000000000000000000e+00 0.000000000000000000e+00 0.000000000000000000e+00 0.000000000000000000e+00 0.000000000000000000e+00 0.000000000000000000e+00 0.000000000000000000e+00 0.000000000000000000e+00 0.000000000000000000e+00 0.000000000000000000e+00 0.000000000000000000e+00 0.000000000000000000e+00 0.000000000000000000e+00 0.000000000000000000e+00 0.000000000000000000e+00 0.000000000000000000e+00 0.000000000000000000e+00 0.000000000000000000e+00 0.000000000000000000e+00 0.000000000000000000e+00 0.000000000000000000e+00 0.000000000000000000e+00 0.000000000000000000e+00 0.000000000000000000e+00 0.000000000000000000e+00 0.000000000000000000e+00 0.000000000000000000e+00 0.000000000000000000e+00 0.000000000000000000e+00 0.000000000000000000e+00 0.000000000000000000e+00 0.000000000000000000e+00 0.000000000000000000e+00 0.000000000000000000e+00 0.000000000000000000e+00 0.000000000000000000e+00 0.000000000000000000e+00 0.000000000000000000e+00 0.000000000000000000e+00 0.000000000000000000e+00 0.000000000000000000e+00 0.000000000000000000e+00 0.000000000000000000e+00 0.000000000000000000e+00 0.000000000000000000e+00 0.000000000000000000e+00 0.000000000000000000e+00 0.000000000000000000e+00 0.000000000000000000e+00 0.000000000000000000e+00 0.000000000000000000e+00 0.000000000000000000e+00 0.000000000000000000e+00 0.000000000000000000e+00 0.000000000000000000e+00 0.000000000000000000e+00 0.000000000000000000e+00 0.000000000000000000e+00 0.000000000000000000e+00 0.000000000000000000e+00 0.000000000000000000e+00 0.000000000000000000e+00 0.000000000000000000e+00 0.000000000000000000e+00 0.000000000000000000e+00 0.000000000000000000e+00 0.000000000000000000e+00 0.000000000000000000e+00 0.000000000000000000e+00 0.000000000000000000e+00 0.000000000000000000e+00 0.000000000000000000e+00 0.000000000000000000e+00 0.000000000000000000e+00 0.000000000000000000e+00 0.000000000000000000e+00 0.000000000000000000e+00 0.000000000000000000e+00 0.000000000000000000e+00 0.000000000000000000e+00 0.000000000000000000e+00 0.000000000000000000e+00 0.000000000000000000e+00 0.000000000000000000e+00 0.000000000000000000e+00 0.000000000000000000e+00 0.000000000000000000e+00 0.000000000000000000e+00 0.000000000000000000e+00 0.000000000000000000e+00 0.000000000000000000e+00 0.000000000000000000e+00 0.000000000000000000e+00 0.000000000000000000e+00 0.000000000000000000e+00 0.000000000000000000e+00 0.000000000000000000e+00 0.000000000000000000e+00 0.000000000000000000e+00 0.000000000000000000e+00 0.000000000000000000e+00 0.000000000000000000e+00 0.000000000000000000e+00 0.000000000000000000e+00 0.000000000000000000e+00 0.000000000000000000e+00 0.000000000000000000e+00 0.000000000000000000e+00 0.000000000000000000e+00 0.000000000000000000e+00 0.000000000000000000e+00 0.000000000000000000e+00 0.000000000000000000e+00 0.000000000000000000e+00 0.000000000000000000e+00 0.000000000000000000e+00 0.000000000000000000e+00 0.000000000000000000e+00 0.000000000000000000e+00 0.000000000000000000e+00 0.000000000000000000e+00 0.000000000000000000e+00 0.000000000000000000e+00 0.000000000000000000e+00 0.000000000000000000e+00 0.000000000000000000e+00 0.000000000000000000e+00 0.000000000000000000e+00 0.000000000000000000e+00 0.000000000000000000e+00 0.000000000000000000e+00 0.000000000000000000e+00 0.000000000000000000e+00 0.000000000000000000e+00 0.000000000000000000e+00 0.000000000000000000e+00 0.000000000000000000e+00 0.000000000000000000e+00 0.000000000000000000e+00 0.000000000000000000e+00 0.000000000000000000e+00 0.000000000000000000e+00 0.000000000000000000e+00 0.000000000000000000e+00 0.000000000000000000e+00 0.000000000000000000e+00 0.000000000000000000e+00 0.000000000000000000e+00 0.000000000000000000e+00 0.000000000000000000e+00 0.000000000000000000e+00 0.000000000000000000e+00 0.000000000000000000e+00 0.000000000000000000e+00 0.000000000000000000e+00 0.000000000000000000e+00 0.000000000000000000e+00 0.000000000000000000e+00 0.000000000000000000e+00 0.000000000000000000e+00 0.000000000000000000e+00 0.000000000000000000e+00 0.000000000000000000e+00 0.000000000000000000e+00 0.000000000000000000e+00 0.000000000000000000e+00 0.000000000000000000e+00 0.000000000000000000e+00 0.000000000000000000e+00 0.000000000000000000e+00 0.000000000000000000e+00 0.000000000000000000e+00 0.000000000000000000e+00 0.000000000000000000e+00 0.000000000000000000e+00 0.000000000000000000e+00 0.000000000000000000e+00 0.000000000000000000e+00 0.000000000000000000e+00 0.000000000000000000e+00 0.000000000000000000e+00 0.000000000000000000e+00 0.000000000000000000e+00 0.000000000000000000e+00 0.000000000000000000e+00 0.000000000000000000e+00 0.000000000000000000e+00 0.000000000000000000e+00 0.000000000000000000e+00 0.000000000000000000e+00 0.000000000000000000e+00 0.000000000000000000e+00 0.000000000000000000e+00 0.000000000000000000e+00 0.000000000000000000e+00 0.000000000000000000e+00 0.000000000000000000e+00 0.000000000000000000e+00 0.000000000000000000e+00 0.000000000000000000e+00 0.000000000000000000e+00 0.000000000000000000e+00 0.000000000000000000e+00 0.000000000000000000e+00 0.000000000000000000e+00 0.000000000000000000e+00 0.000000000000000000e+00 0.000000000000000000e+00 0.000000000000000000e+00 0.000000000000000000e+00 0.000000000000000000e+00 0.000000000000000000e+00 0.000000000000000000e+00 0.000000000000000000e+00 0.000000000000000000e+00 0.000000000000000000e+00 0.000000000000000000e+00 0.000000000000000000e+00 0.000000000000000000e+00 0.000000000000000000e+00 0.000000000000000000e+00 0.000000000000000000e+00 0.000000000000000000e+00 0.000000000000000000e+00 0.000000000000000000e+00 0.000000000000000000e+00 0.000000000000000000e+00 0.000000000000000000e+00 0.000000000000000000e+00 0.000000000000000000e+00 0.000000000000000000e+00 0.000000000000000000e+00 0.000000000000000000e+00 0.000000000000000000e+00 0.000000000000000000e+00 0.000000000000000000e+00 0.000000000000000000e+00 0.000000000000000000e+00 0.000000000000000000e+00 0.000000000000000000e+00 0.000000000000000000e+00 0.000000000000000000e+00 0.000000000000000000e+00 0.000000000000000000e+00 0.000000000000000000e+00 0.000000000000000000e+00 0.000000000000000000e+00 0.000000000000000000e+00 0.000000000000000000e+00 0.000000000000000000e+00 0.000000000000000000e+00 0.000000000000000000e+00 0.000000000000000000e+00 0.000000000000000000e+00 0.000000000000000000e+00 0.000000000000000000e+00 0.000000000000000000e+00 0.000000000000000000e+00 0.000000000000000000e+00 0.000000000000000000e+00 0.000000000000000000e+00 0.000000000000000000e+00 0.000000000000000000e+00 0.000000000000000000e+00 0.000000000000000000e+00 0.000000000000000000e+00 0.000000000000000000e+00 0.000000000000000000e+00 0.000000000000000000e+00 0.000000000000000000e+00 0.000000000000000000e+00 0.000000000000000000e+00 0.000000000000000000e+00 0.000000000000000000e+00 0.000000000000000000e+00 0.000000000000000000e+00 0.000000000000000000e+00 0.000000000000000000e+00 0.000000000000000000e+00 0.000000000000000000e+00 0.000000000000000000e+00 0.000000000000000000e+00 0.000000000000000000e+00 0.000000000000000000e+00 0.000000000000000000e+00 0.000000000000000000e+00 0.000000000000000000e+00 0.000000000000000000e+00 0.000000000000000000e+00 0.000000000000000000e+00 0.000000000000000000e+00 0.000000000000000000e+00 0.000000000000000000e+00 0.000000000000000000e+00 0.000000000000000000e+00 0.000000000000000000e+00 0.000000000000000000e+00 0.000000000000000000e+00 0.000000000000000000e+00 0.000000000000000000e+00 0.000000000000000000e+00 0.000000000000000000e+00 0.000000000000000000e+00 0.000000000000000000e+00 0.000000000000000000e+00 0.000000000000000000e+00 0.000000000000000000e+00 0.000000000000000000e+00 0.000000000000000000e+00 0.000000000000000000e+00 0.000000000000000000e+00 0.000000000000000000e+00 0.000000000000000000e+00 0.000000000000000000e+00 0.000000000000000000e+00 0.000000000000000000e+00 0.000000000000000000e+00 0.000000000000000000e+00 0.000000000000000000e+00 0.000000000000000000e+00 0.000000000000000000e+00 0.000000000000000000e+00 0.000000000000000000e+00 0.000000000000000000e+00 0.000000000000000000e+00 0.000000000000000000e+00 0.000000000000000000e+00 0.000000000000000000e+00 0.000000000000000000e+00 0.000000000000000000e+00 0.000000000000000000e+00 0.000000000000000000e+00 0.000000000000000000e+00 0.000000000000000000e+00 0.000000000000000000e+00 0.000000000000000000e+00 0.000000000000000000e+00 0.000000000000000000e+00 0.000000000000000000e+00 0.000000000000000000e+00 0.000000000000000000e+00 0.000000000000000000e+00 0.000000000000000000e+00 0.000000000000000000e+00 0.000000000000000000e+00 0.000000000000000000e+00 0.000000000000000000e+00 0.000000000000000000e+00 0.000000000000000000e+00 0.000000000000000000e+00 0.000000000000000000e+00 0.000000000000000000e+00 0.000000000000000000e+00 0.000000000000000000e+00 0.000000000000000000e+00 0.000000000000000000e+00 0.000000000000000000e+00 0.000000000000000000e+00 0.000000000000000000e+00 0.000000000000000000e+00 0.000000000000000000e+00 0.000000000000000000e+00 0.000000000000000000e+00 0.000000000000000000e+00 0.000000000000000000e+00 0.000000000000000000e+00 0.000000000000000000e+00 0.000000000000000000e+00 0.000000000000000000e+00 0.000000000000000000e+00 0.000000000000000000e+00 0.000000000000000000e+00 0.000000000000000000e+00 0.000000000000000000e+00 0.000000000000000000e+00 0.000000000000000000e+00 0.000000000000000000e+00 0.000000000000000000e+00 0.000000000000000000e+00 0.000000000000000000e+00 0.000000000000000000e+00 0.000000000000000000e+00 0.000000000000000000e+00 0.000000000000000000e+00 0.000000000000000000e+00 0.000000000000000000e+00 0.000000000000000000e+00 0.000000000000000000e+00 0.000000000000000000e+00 0.000000000000000000e+00 0.000000000000000000e+00 0.000000000000000000e+00 0.000000000000000000e+00 0.000000000000000000e+00 0.000000000000000000e+00 0.000000000000000000e+00 0.000000000000000000e+00 0.000000000000000000e+00 0.000000000000000000e+00 0.000000000000000000e+00 0.000000000000000000e+00 0.000000000000000000e+00 0.000000000000000000e+00 0.000000000000000000e+00 0.000000000000000000e+00 0.000000000000000000e+00 0.000000000000000000e+00 0.000000000000000000e+00 0.000000000000000000e+00 0.000000000000000000e+00 0.000000000000000000e+00 0.000000000000000000e+00 0.000000000000000000e+00 0.000000000000000000e+00 0.000000000000000000e+00 0.000000000000000000e+00 0.000000000000000000e+00 0.000000000000000000e+00 0.000000000000000000e+00 0.000000000000000000e+00 0.000000000000000000e+00 0.000000000000000000e+00 0.000000000000000000e+00 0.000000000000000000e+00 0.000000000000000000e+00 0.000000000000000000e+00 0.000000000000000000e+00 0.000000000000000000e+00 0.000000000000000000e+00 0.000000000000000000e+00 0.000000000000000000e+00 0.000000000000000000e+00 0.000000000000000000e+00 0.000000000000000000e+00 0.000000000000000000e+00 0.000000000000000000e+00 0.000000000000000000e+00 0.000000000000000000e+00 0.000000000000000000e+00 0.000000000000000000e+00 0.000000000000000000e+00 0.000000000000000000e+00 0.000000000000000000e+00 0.000000000000000000e+00 0.000000000000000000e+00 0.000000000000000000e+00 0.000000000000000000e+00 0.000000000000000000e+00 0.000000000000000000e+00 0.000000000000000000e+00 0.000000000000000000e+00 0.000000000000000000e+00 0.000000000000000000e+00 0.000000000000000000e+00 0.000000000000000000e+00 0.000000000000000000e+00 0.000000000000000000e+00 0.000000000000000000e+00 0.000000000000000000e+00 0.000000000000000000e+00 0.000000000000000000e+00 0.000000000000000000e+00 0.000000000000000000e+00 0.000000000000000000e+00 0.000000000000000000e+00 0.000000000000000000e+00 0.000000000000000000e+00 0.000000000000000000e+00 0.000000000000000000e+00 0.000000000000000000e+00 0.000000000000000000e+00 0.000000000000000000e+00 0.000000000000000000e+00 0.000000000000000000e+00 0.000000000000000000e+00 0.000000000000000000e+00 0.000000000000000000e+00 0.000000000000000000e+00 0.000000000000000000e+00 0.000000000000000000e+00 0.000000000000000000e+00 0.000000000000000000e+00 0.000000000000000000e+00 0.000000000000000000e+00 0.000000000000000000e+00 0.000000000000000000e+00 0.000000000000000000e+00 0.000000000000000000e+00 0.000000000000000000e+00 0.000000000000000000e+00 0.000000000000000000e+00 0.000000000000000000e+00 0.000000000000000000e+00 0.000000000000000000e+00 0.000000000000000000e+00 0.000000000000000000e+00 0.000000000000000000e+00 0.000000000000000000e+00 0.000000000000000000e+00 0.000000000000000000e+00 0.000000000000000000e+00 0.000000000000000000e+00 0.000000000000000000e+00 0.000000000000000000e+00 0.000000000000000000e+00 0.000000000000000000e+00 0.000000000000000000e+00 0.000000000000000000e+00 0.000000000000000000e+00 0.000000000000000000e+00 0.000000000000000000e+00 0.000000000000000000e+00 0.000000000000000000e+00 0.000000000000000000e+00 0.000000000000000000e+00 0.000000000000000000e+00 0.000000000000000000e+00 0.000000000000000000e+00 0.000000000000000000e+00 0.000000000000000000e+00 0.000000000000000000e+00 0.000000000000000000e+00 0.000000000000000000e+00 0.000000000000000000e+00 0.000000000000000000e+00 0.000000000000000000e+00 0.000000000000000000e+00 0.000000000000000000e+00 0.000000000000000000e+00 0.000000000000000000e+00 0.000000000000000000e+00 0.000000000000000000e+00 0.000000000000000000e+00 0.000000000000000000e+00 0.000000000000000000e+00 0.000000000000000000e+00 0.000000000000000000e+00 0.000000000000000000e+00 0.000000000000000000e+00 0.000000000000000000e+00 0.000000000000000000e+00 0.000000000000000000e+00 0.000000000000000000e+00 0.000000000000000000e+00 0.000000000000000000e+00 0.000000000000000000e+00 0.000000000000000000e+00 0.000000000000000000e+00 0.000000000000000000e+00 0.000000000000000000e+00 0.000000000000000000e+00 0.000000000000000000e+00 0.000000000000000000e+00 0.000000000000000000e+00 0.000000000000000000e+00 0.000000000000000000e+00 0.000000000000000000e+00 0.000000000000000000e+00 0.000000000000000000e+00 0.000000000000000000e+00 0.000000000000000000e+00 0.000000000000000000e+00 0.000000000000000000e+00 0.000000000000000000e+00 0.000000000000000000e+00 0.000000000000000000e+00 0.000000000000000000e+00 0.000000000000000000e+00 0.000000000000000000e+00 0.000000000000000000e+00 0.000000000000000000e+00 0.000000000000000000e+00 0.000000000000000000e+00 0.000000000000000000e+00 0.000000000000000000e+00 0.000000000000000000e+00 0.000000000000000000e+00 0.000000000000000000e+00 0.000000000000000000e+00 0.000000000000000000e+00 0.000000000000000000e+00 0.000000000000000000e+00 0.000000000000000000e+00 0.000000000000000000e+00 0.000000000000000000e+00 0.000000000000000000e+00 0.000000000000000000e+00 0.000000000000000000e+00 0.000000000000000000e+00 0.000000000000000000e+00 0.000000000000000000e+00 0.000000000000000000e+00 0.000000000000000000e+00 0.000000000000000000e+00 0.000000000000000000e+00 0.000000000000000000e+00 0.000000000000000000e+00 0.000000000000000000e+00 0.000000000000000000e+00 0.000000000000000000e+00 0.000000000000000000e+00 0.000000000000000000e+00 0.000000000000000000e+00 0.000000000000000000e+00 0.000000000000000000e+00 0.000000000000000000e+00 0.000000000000000000e+00 0.000000000000000000e+00 0.000000000000000000e+00 0.000000000000000000e+00 0.000000000000000000e+00 0.000000000000000000e+00 0.000000000000000000e+00 0.000000000000000000e+00 0.000000000000000000e+00 0.000000000000000000e+00 0.000000000000000000e+00 0.000000000000000000e+00 0.000000000000000000e+00 0.000000000000000000e+00 0.000000000000000000e+00 0.000000000000000000e+00 0.000000000000000000e+00 0.000000000000000000e+00 0.000000000000000000e+00 0.000000000000000000e+00 0.000000000000000000e+00 0.000000000000000000e+00 0.000000000000000000e+00 0.000000000000000000e+00 0.000000000000000000e+00 0.000000000000000000e+00 0.000000000000000000e+00 0.000000000000000000e+00 0.000000000000000000e+00 0.000000000000000000e+00 0.000000000000000000e+00 0.000000000000000000e+00 0.000000000000000000e+00 0.000000000000000000e+00 0.000000000000000000e+00 0.000000000000000000e+00 0.000000000000000000e+00 0.000000000000000000e+00 0.000000000000000000e+00 0.000000000000000000e+00 0.000000000000000000e+00 0.000000000000000000e+00 0.000000000000000000e+00 0.000000000000000000e+00 0.000000000000000000e+00 0.000000000000000000e+00 0.000000000000000000e+00 0.000000000000000000e+00 0.000000000000000000e+00 0.000000000000000000e+00 0.000000000000000000e+00 0.000000000000000000e+00 0.000000000000000000e+00 0.000000000000000000e+00 0.000000000000000000e+00 0.000000000000000000e+00 0.000000000000000000e+00 0.000000000000000000e+00 0.000000000000000000e+00 0.000000000000000000e+00 0.000000000000000000e+00 0.000000000000000000e+00 0.000000000000000000e+00 0.000000000000000000e+00 0.000000000000000000e+00 0.000000000000000000e+00 0.000000000000000000e+00 0.000000000000000000e+00 0.000000000000000000e+00 0.000000000000000000e+00 0.000000000000000000e+00 0.000000000000000000e+00 0.000000000000000000e+00 0.000000000000000000e+00 0.000000000000000000e+00 0.000000000000000000e+00 0.000000000000000000e+00 0.000000000000000000e+00 0.000000000000000000e+00 0.000000000000000000e+00 0.000000000000000000e+00 0.000000000000000000e+00 0.000000000000000000e+00 0.000000000000000000e+00 0.000000000000000000e+00 0.000000000000000000e+00 0.000000000000000000e+00 0.000000000000000000e+00 0.000000000000000000e+00 0.000000000000000000e+00 0.000000000000000000e+00 0.000000000000000000e+00 0.000000000000000000e+00 0.000000000000000000e+00 0.000000000000000000e+00 0.000000000000000000e+00 0.000000000000000000e+00 0.000000000000000000e+00 0.000000000000000000e+00 0.000000000000000000e+00 0.000000000000000000e+00 0.000000000000000000e+00 0.000000000000000000e+00 0.000000000000000000e+00 0.000000000000000000e+00 0.000000000000000000e+00 0.000000000000000000e+00 0.000000000000000000e+00 0.000000000000000000e+00 0.000000000000000000e+00 0.000000000000000000e+00 0.000000000000000000e+00 0.000000000000000000e+00 0.000000000000000000e+00 0.000000000000000000e+00 0.000000000000000000e+00 0.000000000000000000e+00 0.000000000000000000e+00 0.000000000000000000e+00 0.000000000000000000e+00 0.000000000000000000e+00 0.000000000000000000e+00 0.000000000000000000e+00 0.000000000000000000e+00 0.000000000000000000e+00 0.000000000000000000e+00 0.000000000000000000e+00 0.000000000000000000e+00 0.000000000000000000e+00 0.000000000000000000e+00 0.000000000000000000e+00 0.000000000000000000e+00 0.000000000000000000e+00 0.000000000000000000e+00 0.000000000000000000e+00 0.000000000000000000e+00 0.000000000000000000e+00 0.000000000000000000e+00 0.000000000000000000e+00 0.000000000000000000e+00 0.000000000000000000e+00 0.000000000000000000e+00 0.000000000000000000e+00 0.000000000000000000e+00 0.000000000000000000e+00 0.000000000000000000e+00 0.000000000000000000e+00 0.000000000000000000e+00 0.000000000000000000e+00 0.000000000000000000e+00 0.000000000000000000e+00 0.000000000000000000e+00 0.000000000000000000e+00 0.000000000000000000e+00 0.000000000000000000e+00 0.000000000000000000e+00 0.000000000000000000e+00 0.000000000000000000e+00 0.000000000000000000e+00 0.000000000000000000e+00 0.000000000000000000e+00 0.000000000000000000e+00 0.000000000000000000e+00 0.000000000000000000e+00 0.000000000000000000e+00 0.000000000000000000e+00 0.000000000000000000e+00 0.000000000000000000e+00 0.000000000000000000e+00 0.000000000000000000e+00 0.000000000000000000e+00 0.000000000000000000e+00 0.000000000000000000e+00 0.000000000000000000e+00 0.000000000000000000e+00 0.000000000000000000e+00 0.000000000000000000e+00 0.000000000000000000e+00 0.000000000000000000e+00 0.000000000000000000e+00 0.000000000000000000e+00 0.000000000000000000e+00 0.000000000000000000e+00 0.000000000000000000e+00 0.000000000000000000e+00 0.000000000000000000e+00 0.000000000000000000e+00 0.000000000000000000e+00 0.000000000000000000e+00 0.000000000000000000e+00 0.000000000000000000e+00 0.000000000000000000e+00 0.000000000000000000e+00 0.000000000000000000e+00 0.000000000000000000e+00 0.000000000000000000e+00 0.000000000000000000e+00 0.000000000000000000e+00 0.000000000000000000e+00 0.000000000000000000e+00 0.000000000000000000e+00 0.000000000000000000e+00 0.000000000000000000e+00 0.000000000000000000e+00 0.000000000000000000e+00 0.000000000000000000e+00 0.000000000000000000e+00 0.000000000000000000e+00 0.000000000000000000e+00 0.000000000000000000e+00 0.000000000000000000e+00 0.000000000000000000e+00 0.000000000000000000e+00 0.000000000000000000e+00 0.000000000000000000e+00 0.000000000000000000e+00 0.000000000000000000e+00 0.000000000000000000e+00 0.000000000000000000e+00 0.000000000000000000e+00 0.000000000000000000e+00 0.000000000000000000e+00 0.000000000000000000e+00 0.000000000000000000e+00 0.000000000000000000e+00 0.000000000000000000e+00 0.000000000000000000e+00 0.000000000000000000e+00 0.000000000000000000e+00 0.000000000000000000e+00 0.000000000000000000e+00 0.000000000000000000e+00 0.000000000000000000e+00 0.000000000000000000e+00 0.000000000000000000e+00 0.000000000000000000e+00 0.000000000000000000e+00 0.000000000000000000e+00 0.000000000000000000e+00 0.000000000000000000e+00 0.000000000000000000e+00 0.000000000000000000e+00 0.000000000000000000e+00 0.000000000000000000e+00 0.000000000000000000e+00 0.000000000000000000e+00 0.000000000000000000e+00 0.000000000000000000e+00 0.000000000000000000e+00 0.000000000000000000e+00 0.000000000000000000e+00 0.000000000000000000e+00 0.000000000000000000e+00 0.000000000000000000e+00 0.000000000000000000e+00 0.000000000000000000e+00 0.000000000000000000e+00 0.000000000000000000e+00 0.000000000000000000e+00 0.000000000000000000e+00 0.000000000000000000e+00 0.000000000000000000e+00 0.000000000000000000e+00 0.000000000000000000e+00 0.000000000000000000e+00 0.000000000000000000e+00 0.000000000000000000e+00 0.000000000000000000e+00 0.000000000000000000e+00 0.000000000000000000e+00 0.000000000000000000e+00 0.000000000000000000e+00 0.000000000000000000e+00 0.000000000000000000e+00 0.000000000000000000e+00 0.000000000000000000e+00 0.000000000000000000e+00 0.000000000000000000e+00 0.000000000000000000e+00 0.000000000000000000e+00 0.000000000000000000e+00 0.000000000000000000e+00 0.000000000000000000e+00 0.000000000000000000e+00 0.000000000000000000e+00 0.000000000000000000e+00 0.000000000000000000e+00 0.000000000000000000e+00 0.000000000000000000e+00 0.000000000000000000e+00 0.000000000000000000e+00 0.000000000000000000e+00 0.000000000000000000e+00 0.000000000000000000e+00 0.000000000000000000e+00 0.000000000000000000e+00 0.000000000000000000e+00 0.000000000000000000e+00 0.000000000000000000e+00 0.000000000000000000e+00 0.000000000000000000e+00 0.000000000000000000e+00 0.000000000000000000e+00 0.000000000000000000e+00 0.000000000000000000e+00 0.000000000000000000e+00 0.000000000000000000e+00 0.000000000000000000e+00 0.000000000000000000e+00 0.000000000000000000e+00 0.000000000000000000e+00 0.000000000000000000e+00 0.000000000000000000e+00 0.000000000000000000e+00 0.000000000000000000e+00 0.000000000000000000e+00 0.000000000000000000e+00 0.000000000000000000e+00 0.000000000000000000e+00 0.000000000000000000e+00 0.000000000000000000e+00 0.000000000000000000e+00 0.000000000000000000e+00 0.000000000000000000e+00 0.000000000000000000e+00 0.000000000000000000e+00 0.000000000000000000e+00 0.000000000000000000e+00 0.000000000000000000e+00 0.000000000000000000e+00 0.000000000000000000e+00 0.000000000000000000e+00 0.000000000000000000e+00 0.000000000000000000e+00 0.000000000000000000e+00 0.000000000000000000e+00 0.000000000000000000e+00 0.000000000000000000e+00 0.000000000000000000e+00 0.000000000000000000e+00 0.000000000000000000e+00 0.000000000000000000e+00 0.000000000000000000e+00 0.000000000000000000e+00 0.000000000000000000e+00 0.000000000000000000e+00 0.000000000000000000e+00 0.000000000000000000e+00 0.000000000000000000e+00 0.000000000000000000e+00 0.000000000000000000e+00 0.000000000000000000e+00 0.000000000000000000e+00 0.000000000000000000e+00 0.000000000000000000e+00 0.000000000000000000e+00 0.000000000000000000e+00 0.000000000000000000e+00 0.000000000000000000e+00 0.000000000000000000e+00 0.000000000000000000e+00 0.000000000000000000e+00 0.000000000000000000e+00 0.000000000000000000e+00 0.000000000000000000e+00 0.000000000000000000e+00 0.000000000000000000e+00 0.000000000000000000e+00 0.000000000000000000e+00 0.000000000000000000e+00 0.000000000000000000e+00 0.000000000000000000e+00 0.000000000000000000e+00 0.000000000000000000e+00 0.000000000000000000e+00 0.000000000000000000e+00 0.000000000000000000e+00 0.000000000000000000e+00 0.000000000000000000e+00 0.000000000000000000e+00 0.000000000000000000e+00 0.000000000000000000e+00 0.000000000000000000e+00 0.000000000000000000e+00 0.000000000000000000e+00 0.000000000000000000e+00 0.000000000000000000e+00 0.000000000000000000e+00 0.000000000000000000e+00 0.000000000000000000e+00 0.000000000000000000e+00 0.000000000000000000e+00 0.000000000000000000e+00 0.000000000000000000e+00 0.000000000000000000e+00 0.000000000000000000e+00 0.000000000000000000e+00 0.000000000000000000e+00 0.000000000000000000e+00 0.000000000000000000e+00 0.000000000000000000e+00 0.000000000000000000e+00 0.000000000000000000e+00 0.000000000000000000e+00 0.000000000000000000e+00 0.000000000000000000e+00 0.000000000000000000e+00 0.000000000000000000e+00 0.000000000000000000e+00 0.000000000000000000e+00 0.000000000000000000e+00 0.000000000000000000e+00 0.000000000000000000e+00 0.000000000000000000e+00 0.000000000000000000e+00 0.000000000000000000e+00 0.000000000000000000e+00 0.000000000000000000e+00 0.000000000000000000e+00 0.000000000000000000e+00 0.000000000000000000e+00 0.000000000000000000e+00 0.000000000000000000e+00 0.000000000000000000e+00 0.000000000000000000e+00 0.000000000000000000e+00 0.000000000000000000e+00 0.000000000000000000e+00 0.000000000000000000e+00 0.000000000000000000e+00 0.000000000000000000e+00 0.000000000000000000e+00 0.000000000000000000e+00 0.000000000000000000e+00 0.000000000000000000e+00 0.000000000000000000e+00 0.000000000000000000e+00 0.000000000000000000e+00 0.000000000000000000e+00 0.000000000000000000e+00 0.000000000000000000e+00 0.000000000000000000e+00 0.000000000000000000e+00 0.000000000000000000e+00 0.000000000000000000e+00 0.000000000000000000e+00 0.000000000000000000e+00 0.000000000000000000e+00 0.000000000000000000e+00 0.000000000000000000e+00 0.000000000000000000e+00 0.000000000000000000e+00 0.000000000000000000e+00 0.000000000000000000e+00 0.000000000000000000e+00 0.000000000000000000e+00 0.000000000000000000e+00 0.000000000000000000e+00 0.000000000000000000e+00 0.000000000000000000e+00 0.000000000000000000e+00 0.000000000000000000e+00 0.000000000000000000e+00 0.000000000000000000e+00 0.000000000000000000e+00 0.000000000000000000e+00 0.000000000000000000e+00 0.000000000000000000e+00 0.000000000000000000e+00 0.000000000000000000e+00 0.000000000000000000e+00 0.000000000000000000e+00 0.000000000000000000e+00 0.000000000000000000e+00 0.000000000000000000e+00 0.000000000000000000e+00 0.000000000000000000e+00 0.000000000000000000e+00 0.000000000000000000e+00 0.000000000000000000e+00 0.000000000000000000e+00 0.000000000000000000e+00 0.000000000000000000e+00 0.000000000000000000e+00 0.000000000000000000e+00 0.000000000000000000e+00 0.000000000000000000e+00 0.000000000000000000e+00 0.000000000000000000e+00 0.000000000000000000e+00 0.000000000000000000e+00 0.000000000000000000e+00 0.000000000000000000e+00 0.000000000000000000e+00 0.000000000000000000e+00 0.000000000000000000e+00 0.000000000000000000e+00 0.000000000000000000e+00 0.000000000000000000e+00 0.000000000000000000e+00 0.000000000000000000e+00 0.000000000000000000e+00 0.000000000000000000e+00 0.000000000000000000e+00 0.000000000000000000e+00 0.000000000000000000e+00 0.000000000000000000e+00 0.000000000000000000e+00 0.000000000000000000e+00 0.000000000000000000e+00 0.000000000000000000e+00 0.000000000000000000e+00 0.000000000000000000e+00 0.000000000000000000e+00 0.000000000000000000e+00 0.000000000000000000e+00 0.000000000000000000e+00 0.000000000000000000e+00 0.000000000000000000e+00 0.000000000000000000e+00 0.000000000000000000e+00 0.000000000000000000e+00 0.000000000000000000e+00 0.000000000000000000e+00 0.000000000000000000e+00 0.000000000000000000e+00 0.000000000000000000e+00 0.000000000000000000e+00 0.000000000000000000e+00 0.000000000000000000e+00 0.000000000000000000e+00 0.000000000000000000e+00 0.000000000000000000e+00 0.000000000000000000e+00 0.000000000000000000e+00 0.000000000000000000e+00 0.000000000000000000e+00 0.000000000000000000e+00 0.000000000000000000e+00 0.000000000000000000e+00 0.000000000000000000e+00 0.000000000000000000e+00 0.000000000000000000e+00 0.000000000000000000e+00 0.000000000000000000e+00 0.000000000000000000e+00 0.000000000000000000e+00 0.000000000000000000e+00 0.000000000000000000e+00 0.000000000000000000e+00 0.000000000000000000e+00 0.000000000000000000e+00 0.000000000000000000e+00 0.000000000000000000e+00 0.000000000000000000e+00 0.000000000000000000e+00 0.000000000000000000e+00 0.000000000000000000e+00 0.000000000000000000e+00 0.000000000000000000e+00 0.000000000000000000e+00 0.000000000000000000e+00 0.000000000000000000e+00 0.000000000000000000e+00 0.000000000000000000e+00 0.000000000000000000e+00 0.000000000000000000e+00 0.000000000000000000e+00 0.000000000000000000e+00 0.000000000000000000e+00 0.000000000000000000e+00 0.000000000000000000e+00 0.000000000000000000e+00 0.000000000000000000e+00 0.000000000000000000e+00 0.000000000000000000e+00 0.000000000000000000e+00 0.000000000000000000e+00 0.000000000000000000e+00 0.000000000000000000e+00 0.000000000000000000e+00 0.000000000000000000e+00 0.000000000000000000e+00 0.000000000000000000e+00 0.000000000000000000e+00 0.000000000000000000e+00 0.000000000000000000e+00 0.000000000000000000e+00 0.000000000000000000e+00 0.000000000000000000e+00 0.000000000000000000e+00 0.000000000000000000e+00 0.000000000000000000e+00 0.000000000000000000e+00 0.000000000000000000e+00 0.000000000000000000e+00 0.000000000000000000e+00 0.000000000000000000e+00 0.000000000000000000e+00 0.000000000000000000e+00 0.000000000000000000e+00 0.000000000000000000e+00 0.000000000000000000e+00 0.000000000000000000e+00 0.000000000000000000e+00 0.000000000000000000e+00 0.000000000000000000e+00 0.000000000000000000e+00 0.000000000000000000e+00 0.000000000000000000e+00 0.000000000000000000e+00 0.000000000000000000e+00 0.000000000000000000e+00 0.000000000000000000e+00 0.000000000000000000e+00 0.000000000000000000e+00 0.000000000000000000e+00 0.000000000000000000e+00 0.000000000000000000e+00 0.000000000000000000e+00 0.000000000000000000e+00 0.000000000000000000e+00 0.000000000000000000e+00 0.000000000000000000e+00 0.000000000000000000e+00 0.000000000000000000e+00 0.000000000000000000e+00 0.000000000000000000e+00 0.000000000000000000e+00 0.000000000000000000e+00 0.000000000000000000e+00 0.000000000000000000e+00 0.000000000000000000e+00 0.000000000000000000e+00 0.000000000000000000e+00 0.000000000000000000e+00 0.000000000000000000e+00 0.000000000000000000e+00 0.000000000000000000e+00 0.000000000000000000e+00 0.000000000000000000e+00 0.000000000000000000e+00 0.000000000000000000e+00 0.000000000000000000e+00 0.000000000000000000e+00 0.000000000000000000e+00 0.000000000000000000e+00 0.000000000000000000e+00 0.000000000000000000e+00 0.000000000000000000e+00 0.000000000000000000e+00 0.000000000000000000e+00 0.000000000000000000e+00 0.000000000000000000e+00 0.000000000000000000e+00 0.000000000000000000e+00 0.000000000000000000e+00 0.000000000000000000e+00 0.000000000000000000e+00 0.000000000000000000e+00 0.000000000000000000e+00 0.000000000000000000e+00 0.000000000000000000e+00 0.000000000000000000e+00 0.000000000000000000e+00 0.000000000000000000e+00 0.000000000000000000e+00 0.000000000000000000e+00 0.000000000000000000e+00 0.000000000000000000e+00 0.000000000000000000e+00 0.000000000000000000e+00 0.000000000000000000e+00 0.000000000000000000e+00 0.000000000000000000e+00 0.000000000000000000e+00 0.000000000000000000e+00 0.000000000000000000e+00 0.000000000000000000e+00 0.000000000000000000e+00 0.000000000000000000e+00 0.000000000000000000e+00 0.000000000000000000e+00 0.000000000000000000e+00 0.000000000000000000e+00 0.000000000000000000e+00 0.000000000000000000e+00 0.000000000000000000e+00 0.000000000000000000e+00 0.000000000000000000e+00 0.000000000000000000e+00 0.000000000000000000e+00 0.000000000000000000e+00 0.000000000000000000e+00 0.000000000000000000e+00 0.000000000000000000e+00 0.000000000000000000e+00 0.000000000000000000e+00 0.000000000000000000e+00 0.000000000000000000e+00 0.000000000000000000e+00 0.000000000000000000e+00 0.000000000000000000e+00 0.000000000000000000e+00 0.000000000000000000e+00 0.000000000000000000e+00 0.000000000000000000e+00 0.000000000000000000e+00 0.000000000000000000e+00 0.000000000000000000e+00 0.000000000000000000e+00 0.000000000000000000e+00 0.000000000000000000e+00 0.000000000000000000e+00 0.000000000000000000e+00 0.000000000000000000e+00 0.000000000000000000e+00 0.000000000000000000e+00 0.000000000000000000e+00 0.000000000000000000e+00 0.000000000000000000e+00 0.000000000000000000e+00 0.000000000000000000e+00 0.000000000000000000e+00 0.000000000000000000e+00 0.000000000000000000e+00 0.000000000000000000e+00 0.000000000000000000e+00 0.000000000000000000e+00 0.000000000000000000e+00 0.000000000000000000e+00 0.000000000000000000e+00 0.000000000000000000e+00 0.000000000000000000e+00 0.000000000000000000e+00 0.000000000000000000e+00 0.000000000000000000e+00 0.000000000000000000e+00 0.000000000000000000e+00 0.000000000000000000e+00 0.000000000000000000e+00 0.000000000000000000e+00 0.000000000000000000e+00 0.000000000000000000e+00 0.000000000000000000e+00 0.000000000000000000e+00 0.000000000000000000e+00 0.000000000000000000e+00 0.000000000000000000e+00 0.000000000000000000e+00 0.000000000000000000e+00 0.000000000000000000e+00 0.000000000000000000e+00 0.000000000000000000e+00 0.000000000000000000e+00 0.000000000000000000e+00 0.000000000000000000e+00 0.000000000000000000e+00 0.000000000000000000e+00 0.000000000000000000e+00 0.000000000000000000e+00 0.000000000000000000e+00 0.000000000000000000e+00 0.000000000000000000e+00 0.000000000000000000e+00 0.000000000000000000e+00 0.000000000000000000e+00 0.000000000000000000e+00 0.000000000000000000e+00 0.000000000000000000e+00 0.000000000000000000e+00 0.000000000000000000e+00 0.000000000000000000e+00 0.000000000000000000e+00 0.000000000000000000e+00 0.000000000000000000e+00 0.000000000000000000e+00 0.000000000000000000e+00 0.000000000000000000e+00 0.000000000000000000e+00 0.000000000000000000e+00 0.000000000000000000e+00 0.000000000000000000e+00 0.000000000000000000e+00 0.000000000000000000e+00 0.000000000000000000e+00 0.000000000000000000e+00 0.000000000000000000e+00 0.000000000000000000e+00 0.000000000000000000e+00 0.000000000000000000e+00 0.000000000000000000e+00 0.000000000000000000e+00 0.000000000000000000e+00 0.000000000000000000e+00 0.000000000000000000e+00 0.000000000000000000e+00 0.000000000000000000e+00 0.000000000000000000e+00 0.000000000000000000e+00 0.000000000000000000e+00 0.000000000000000000e+00 0.000000000000000000e+00 0.000000000000000000e+00 0.000000000000000000e+00 0.000000000000000000e+00 0.000000000000000000e+00 0.000000000000000000e+00 0.000000000000000000e+00 0.000000000000000000e+00 0.000000000000000000e+00 0.000000000000000000e+00 0.000000000000000000e+00 0.000000000000000000e+00 0.000000000000000000e+00 0.000000000000000000e+00 0.000000000000000000e+00 0.000000000000000000e+00 0.000000000000000000e+00 0.000000000000000000e+00 0.000000000000000000e+00 0.000000000000000000e+00 0.000000000000000000e+00 0.000000000000000000e+00 0.000000000000000000e+00 0.000000000000000000e+00 0.000000000000000000e+00 0.000000000000000000e+00 0.000000000000000000e+00 0.000000000000000000e+00 0.000000000000000000e+00 0.000000000000000000e+00 0.000000000000000000e+00 0.000000000000000000e+00 0.000000000000000000e+00 0.000000000000000000e+00 0.000000000000000000e+00 0.000000000000000000e+00 0.000000000000000000e+00 0.000000000000000000e+00 0.000000000000000000e+00 0.000000000000000000e+00 0.000000000000000000e+00 0.000000000000000000e+00 0.000000000000000000e+00 0.000000000000000000e+00 0.000000000000000000e+00 0.000000000000000000e+00 0.000000000000000000e+00 0.000000000000000000e+00 0.000000000000000000e+00 0.000000000000000000e+00 0.000000000000000000e+00 0.000000000000000000e+00 0.000000000000000000e+00 0.000000000000000000e+00 0.000000000000000000e+00 0.000000000000000000e+00 0.000000000000000000e+00 0.000000000000000000e+00 0.000000000000000000e+00 0.000000000000000000e+00 0.000000000000000000e+00 0.000000000000000000e+00 0.000000000000000000e+00 0.000000000000000000e+00 0.000000000000000000e+00 0.000000000000000000e+00 0.000000000000000000e+00 0.000000000000000000e+00 0.000000000000000000e+00 0.000000000000000000e+00 0.000000000000000000e+00 0.000000000000000000e+00 0.000000000000000000e+00 0.000000000000000000e+00 0.000000000000000000e+00 0.000000000000000000e+00 0.000000000000000000e+00 0.000000000000000000e+00 0.000000000000000000e+00 0.000000000000000000e+00 0.000000000000000000e+00 0.000000000000000000e+00 0.000000000000000000e+00 0.000000000000000000e+00 0.000000000000000000e+00 0.000000000000000000e+00 0.000000000000000000e+00 0.000000000000000000e+00 0.000000000000000000e+00 0.000000000000000000e+00 0.000000000000000000e+00 0.000000000000000000e+00 0.000000000000000000e+00 0.000000000000000000e+00 0.000000000000000000e+00 0.000000000000000000e+00 0.000000000000000000e+00 0.000000000000000000e+00 0.000000000000000000e+00 0.000000000000000000e+00 0.000000000000000000e+00 0.000000000000000000e+00 0.000000000000000000e+00 0.000000000000000000e+00 0.000000000000000000e+00 0.000000000000000000e+00 0.000000000000000000e+00 0.000000000000000000e+00 0.000000000000000000e+00 0.000000000000000000e+00 0.000000000000000000e+00 0.000000000000000000e+00 0.000000000000000000e+00 0.000000000000000000e+00 0.000000000000000000e+00 0.000000000000000000e+00 0.000000000000000000e+00 0.000000000000000000e+00 0.000000000000000000e+00 0.000000000000000000e+00 0.000000000000000000e+00 0.000000000000000000e+00 0.000000000000000000e+00 0.000000000000000000e+00 0.000000000000000000e+00 0.000000000000000000e+00 0.000000000000000000e+00 0.000000000000000000e+00 0.000000000000000000e+00 0.000000000000000000e+00 0.000000000000000000e+00 0.000000000000000000e+00 0.000000000000000000e+00 0.000000000000000000e+00 0.000000000000000000e+00 0.000000000000000000e+00 0.000000000000000000e+00 0.000000000000000000e+00 0.000000000000000000e+00 0.000000000000000000e+00 0.000000000000000000e+00 0.000000000000000000e+00 0.000000000000000000e+00 0.000000000000000000e+00 0.000000000000000000e+00 0.000000000000000000e+00 0.000000000000000000e+00 0.000000000000000000e+00 0.000000000000000000e+00 0.000000000000000000e+00 0.000000000000000000e+00 0.000000000000000000e+00 0.000000000000000000e+00 0.000000000000000000e+00 0.000000000000000000e+00 0.000000000000000000e+00 0.000000000000000000e+00 0.000000000000000000e+00 0.000000000000000000e+00 0.000000000000000000e+00 0.000000000000000000e+00 0.000000000000000000e+00 0.000000000000000000e+00 0.000000000000000000e+00 0.000000000000000000e+00 0.000000000000000000e+00 0.000000000000000000e+00 0.000000000000000000e+00 0.000000000000000000e+00 0.000000000000000000e+00 0.000000000000000000e+00 0.000000000000000000e+00 0.000000000000000000e+00 0.000000000000000000e+00 0.000000000000000000e+00 0.000000000000000000e+00 0.000000000000000000e+00 0.000000000000000000e+00 0.000000000000000000e+00 0.000000000000000000e+00 0.000000000000000000e+00 0.000000000000000000e+00 0.000000000000000000e+00 0.000000000000000000e+00 0.000000000000000000e+00 0.000000000000000000e+00 0.000000000000000000e+00 0.000000000000000000e+00 0.000000000000000000e+00 0.000000000000000000e+00 0.000000000000000000e+00 0.000000000000000000e+00 0.000000000000000000e+00 0.000000000000000000e+00 0.000000000000000000e+00 0.000000000000000000e+00 0.000000000000000000e+00 0.000000000000000000e+00 0.000000000000000000e+00 0.000000000000000000e+00 0.000000000000000000e+00 0.000000000000000000e+00 0.000000000000000000e+00 0.000000000000000000e+00 0.000000000000000000e+00 0.000000000000000000e+00 0.000000000000000000e+00 0.000000000000000000e+00 0.000000000000000000e+00 0.000000000000000000e+00 0.000000000000000000e+00 0.000000000000000000e+00 0.000000000000000000e+00 0.000000000000000000e+00 0.000000000000000000e+00 0.000000000000000000e+00 0.000000000000000000e+00 0.000000000000000000e+00 0.000000000000000000e+00 0.000000000000000000e+00 0.000000000000000000e+00 0.000000000000000000e+00 0.000000000000000000e+00 0.000000000000000000e+00 0.000000000000000000e+00 0.000000000000000000e+00 0.000000000000000000e+00 0.000000000000000000e+00 0.000000000000000000e+00 0.000000000000000000e+00 0.000000000000000000e+00 0.000000000000000000e+00 0.000000000000000000e+00 0.000000000000000000e+00 0.000000000000000000e+00 0.000000000000000000e+00 0.000000000000000000e+00 0.000000000000000000e+00 0.000000000000000000e+00 0.000000000000000000e+00 0.000000000000000000e+00 0.000000000000000000e+00 0.000000000000000000e+00 0.000000000000000000e+00 0.000000000000000000e+00 0.000000000000000000e+00 0.000000000000000000e+00 0.000000000000000000e+00 0.000000000000000000e+00 0.000000000000000000e+00 0.000000000000000000e+00 0.000000000000000000e+00 0.000000000000000000e+00 0.000000000000000000e+00 0.000000000000000000e+00 0.000000000000000000e+00 0.000000000000000000e+00 0.000000000000000000e+00 0.000000000000000000e+00 0.000000000000000000e+00 0.000000000000000000e+00 0.000000000000000000e+00 0.000000000000000000e+00 0.000000000000000000e+00 0.000000000000000000e+00 0.000000000000000000e+00 0.000000000000000000e+00 0.000000000000000000e+00 0.000000000000000000e+00 0.000000000000000000e+00 0.000000000000000000e+00 0.000000000000000000e+00 0.000000000000000000e+00 0.000000000000000000e+00 0.000000000000000000e+00 0.000000000000000000e+00 0.000000000000000000e+00 0.000000000000000000e+00 0.000000000000000000e+00 0.000000000000000000e+00 0.000000000000000000e+00 0.000000000000000000e+00 0.000000000000000000e+00 0.000000000000000000e+00 0.000000000000000000e+00 0.000000000000000000e+00 0.000000000000000000e+00 0.000000000000000000e+00 0.000000000000000000e+00 0.000000000000000000e+00 0.000000000000000000e+00 0.000000000000000000e+00 0.000000000000000000e+00 0.000000000000000000e+00 0.000000000000000000e+00 0.000000000000000000e+00 0.000000000000000000e+00 0.000000000000000000e+00 0.000000000000000000e+00 0.000000000000000000e+00 0.000000000000000000e+00 0.000000000000000000e+00 0.000000000000000000e+00 0.000000000000000000e+00 0.000000000000000000e+00 0.000000000000000000e+00 0.000000000000000000e+00 0.000000000000000000e+00 0.000000000000000000e+00 0.000000000000000000e+00 0.000000000000000000e+00 0.000000000000000000e+00 0.000000000000000000e+00 0.000000000000000000e+00 0.000000000000000000e+00 0.000000000000000000e+00 0.000000000000000000e+00 0.000000000000000000e+00 0.000000000000000000e+00 0.000000000000000000e+00 0.000000000000000000e+00 0.000000000000000000e+00 0.000000000000000000e+00 0.000000000000000000e+00 0.000000000000000000e+00 0.000000000000000000e+00 0.000000000000000000e+00 0.000000000000000000e+00 0.000000000000000000e+00 0.000000000000000000e+00 0.000000000000000000e+00 0.000000000000000000e+00 0.000000000000000000e+00 0.000000000000000000e+00 0.000000000000000000e+00 0.000000000000000000e+00 0.000000000000000000e+00 0.000000000000000000e+00 0.000000000000000000e+00 0.000000000000000000e+00 0.000000000000000000e+00 0.000000000000000000e+00 0.000000000000000000e+00 0.000000000000000000e+00 0.000000000000000000e+00 0.000000000000000000e+00 0.000000000000000000e+00 0.000000000000000000e+00 0.000000000000000000e+00 0.000000000000000000e+00 0.000000000000000000e+00 0.000000000000000000e+00 0.000000000000000000e+00 0.000000000000000000e+00 0.000000000000000000e+00 0.000000000000000000e+00 0.000000000000000000e+00 0.000000000000000000e+00 0.000000000000000000e+00 0.000000000000000000e+00 0.000000000000000000e+00 0.000000000000000000e+00 0.000000000000000000e+00 0.000000000000000000e+00 0.000000000000000000e+00 0.000000000000000000e+00 0.000000000000000000e+00 0.000000000000000000e+00 0.000000000000000000e+00 0.000000000000000000e+00 0.000000000000000000e+00 0.000000000000000000e+00 0.000000000000000000e+00 0.000000000000000000e+00 0.000000000000000000e+00 0.000000000000000000e+00 0.000000000000000000e+00 0.000000000000000000e+00 0.000000000000000000e+00 0.000000000000000000e+00 0.000000000000000000e+00 0.000000000000000000e+00 0.000000000000000000e+00 0.000000000000000000e+00 0.000000000000000000e+00 0.000000000000000000e+00 0.000000000000000000e+00 0.000000000000000000e+00 0.000000000000000000e+00 0.000000000000000000e+00 0.000000000000000000e+00 0.000000000000000000e+00 0.000000000000000000e+00 0.000000000000000000e+00 0.000000000000000000e+00 0.000000000000000000e+00 0.000000000000000000e+00 0.000000000000000000e+00 0.000000000000000000e+00 0.000000000000000000e+00 0.000000000000000000e+00 0.000000000000000000e+00 0.000000000000000000e+00 0.000000000000000000e+00 0.000000000000000000e+00 0.000000000000000000e+00 0.000000000000000000e+00 0.000000000000000000e+00 0.000000000000000000e+00 0.000000000000000000e+00 0.000000000000000000e+00 0.000000000000000000e+00 0.000000000000000000e+00 0.000000000000000000e+00 0.000000000000000000e+00 0.000000000000000000e+00 0.000000000000000000e+00 0.000000000000000000e+00 0.000000000000000000e+00 0.000000000000000000e+00 0.000000000000000000e+00 0.000000000000000000e+00 0.000000000000000000e+00 0.000000000000000000e+00 0.000000000000000000e+00 0.000000000000000000e+00 0.000000000000000000e+00 0.000000000000000000e+00 0.000000000000000000e+00 0.000000000000000000e+00 0.000000000000000000e+00 0.000000000000000000e+00 0.000000000000000000e+00 0.000000000000000000e+00 0.000000000000000000e+00 0.000000000000000000e+00 0.000000000000000000e+00 0.000000000000000000e+00 0.000000000000000000e+00 0.000000000000000000e+00 0.000000000000000000e+00 0.000000000000000000e+00 0.000000000000000000e+00 0.000000000000000000e+00 0.000000000000000000e+00 0.000000000000000000e+00 0.000000000000000000e+00 0.000000000000000000e+00 0.000000000000000000e+00 0.000000000000000000e+00 0.000000000000000000e+00 0.000000000000000000e+00 0.000000000000000000e+00 0.000000000000000000e+00 0.000000000000000000e+00 0.000000000000000000e+00 0.000000000000000000e+00 0.000000000000000000e+00 0.000000000000000000e+00 0.000000000000000000e+00 0.000000000000000000e+00 0.000000000000000000e+00 0.000000000000000000e+00 0.000000000000000000e+00 0.000000000000000000e+00 0.000000000000000000e+00 0.000000000000000000e+00 0.000000000000000000e+00 0.000000000000000000e+00 0.000000000000000000e+00 0.000000000000000000e+00 0.000000000000000000e+00 0.000000000000000000e+00 0.000000000000000000e+00 0.000000000000000000e+00 0.000000000000000000e+00 0.000000000000000000e+00 0.000000000000000000e+00 0.000000000000000000e+00 0.000000000000000000e+00 0.000000000000000000e+00 0.000000000000000000e+00 0.000000000000000000e+00 0.000000000000000000e+00 0.000000000000000000e+00 0.000000000000000000e+00 0.000000000000000000e+00 0.000000000000000000e+00 0.000000000000000000e+00 0.000000000000000000e+00 0.000000000000000000e+00 0.000000000000000000e+00 0.000000000000000000e+00 0.000000000000000000e+00 0.000000000000000000e+00 0.000000000000000000e+00 0.000000000000000000e+00 0.000000000000000000e+00 0.000000000000000000e+00 0.000000000000000000e+00 0.000000000000000000e+00 0.000000000000000000e+00 0.000000000000000000e+00 0.000000000000000000e+00 0.000000000000000000e+00 0.000000000000000000e+00 0.000000000000000000e+00 0.000000000000000000e+00 0.000000000000000000e+00 0.000000000000000000e+00 0.000000000000000000e+00 0.000000000000000000e+00 0.000000000000000000e+00 0.000000000000000000e+00 0.000000000000000000e+00 0.000000000000000000e+00 0.000000000000000000e+00 0.000000000000000000e+00 0.000000000000000000e+00 0.000000000000000000e+00 0.000000000000000000e+00 0.000000000000000000e+00 0.000000000000000000e+00 0.000000000000000000e+00 0.000000000000000000e+00 0.000000000000000000e+00 0.000000000000000000e+00 0.000000000000000000e+00 0.000000000000000000e+00 0.000000000000000000e+00 0.000000000000000000e+00 0.000000000000000000e+00 0.000000000000000000e+00 0.000000000000000000e+00 0.000000000000000000e+00 0.000000000000000000e+00 0.000000000000000000e+00 0.000000000000000000e+00 0.000000000000000000e+00 0.000000000000000000e+00 0.000000000000000000e+00 0.000000000000000000e+00 0.000000000000000000e+00 0.000000000000000000e+00 0.000000000000000000e+00 0.000000000000000000e+00 0.000000000000000000e+00 0.000000000000000000e+00 0.000000000000000000e+00 0.000000000000000000e+00 0.000000000000000000e+00 0.000000000000000000e+00 0.000000000000000000e+00 0.000000000000000000e+00 0.000000000000000000e+00 0.000000000000000000e+00 0.000000000000000000e+00 0.000000000000000000e+00 0.000000000000000000e+00 0.000000000000000000e+00 0.000000000000000000e+00 0.000000000000000000e+00 0.000000000000000000e+00 0.000000000000000000e+00 0.000000000000000000e+00 0.000000000000000000e+00 0.000000000000000000e+00 0.000000000000000000e+00 0.000000000000000000e+00 0.000000000000000000e+00 0.000000000000000000e+00 0.000000000000000000e+00 0.000000000000000000e+00 0.000000000000000000e+00 0.000000000000000000e+00 0.000000000000000000e+00 0.000000000000000000e+00 0.000000000000000000e+00 0.000000000000000000e+00 0.000000000000000000e+00 0.000000000000000000e+00 0.000000000000000000e+00 0.000000000000000000e+00 0.000000000000000000e+00 0.000000000000000000e+00 0.000000000000000000e+00 0.000000000000000000e+00 0.000000000000000000e+00 0.000000000000000000e+00 0.000000000000000000e+00 0.000000000000000000e+00 0.000000000000000000e+00 0.000000000000000000e+00 0.000000000000000000e+00 0.000000000000000000e+00 0.000000000000000000e+00 0.000000000000000000e+00 0.000000000000000000e+00 0.000000000000000000e+00 0.000000000000000000e+00 0.000000000000000000e+00 0.000000000000000000e+00 0.000000000000000000e+00 0.000000000000000000e+00 0.000000000000000000e+00 0.000000000000000000e+00 0.000000000000000000e+00 0.000000000000000000e+00 0.000000000000000000e+00 0.000000000000000000e+00 0.000000000000000000e+00 0.000000000000000000e+00 0.000000000000000000e+00 0.000000000000000000e+00 0.000000000000000000e+00 0.000000000000000000e+00 0.000000000000000000e+00 0.000000000000000000e+00 0.000000000000000000e+00 0.000000000000000000e+00 0.000000000000000000e+00 0.000000000000000000e+00 0.000000000000000000e+00 0.000000000000000000e+00 0.000000000000000000e+00 0.000000000000000000e+00 0.000000000000000000e+00 0.000000000000000000e+00 0.000000000000000000e+00 0.000000000000000000e+00 0.000000000000000000e+00 0.000000000000000000e+00 0.000000000000000000e+00 0.000000000000000000e+00 0.000000000000000000e+00 0.000000000000000000e+00 0.000000000000000000e+00 0.000000000000000000e+00 0.000000000000000000e+00 0.000000000000000000e+00 0.000000000000000000e+00 0.000000000000000000e+00 0.000000000000000000e+00 0.000000000000000000e+00 0.000000000000000000e+00 0.000000000000000000e+00 0.000000000000000000e+00 0.000000000000000000e+00 0.000000000000000000e+00 0.000000000000000000e+00 0.000000000000000000e+00 0.000000000000000000e+00 0.000000000000000000e+00 0.000000000000000000e+00 0.000000000000000000e+00 0.000000000000000000e+00 0.000000000000000000e+00 0.000000000000000000e+00 0.000000000000000000e+00 0.000000000000000000e+00 0.000000000000000000e+00 0.000000000000000000e+00 0.000000000000000000e+00 0.000000000000000000e+00 0.000000000000000000e+00 0.000000000000000000e+00 0.000000000000000000e+00 0.000000000000000000e+00 0.000000000000000000e+00 0.000000000000000000e+00 0.000000000000000000e+00 0.000000000000000000e+00 0.000000000000000000e+00 0.000000000000000000e+00 0.000000000000000000e+00 0.000000000000000000e+00 0.000000000000000000e+00 0.000000000000000000e+00 0.000000000000000000e+00 0.000000000000000000e+00 0.000000000000000000e+00 0.000000000000000000e+00 0.000000000000000000e+00 0.000000000000000000e+00 0.000000000000000000e+00 0.000000000000000000e+00 0.000000000000000000e+00 0.000000000000000000e+00 0.000000000000000000e+00 0.000000000000000000e+00 0.000000000000000000e+00 0.000000000000000000e+00 0.000000000000000000e+00 0.000000000000000000e+00 0.000000000000000000e+00 0.000000000000000000e+00 0.000000000000000000e+00 0.000000000000000000e+00 0.000000000000000000e+00 0.000000000000000000e+00 0.000000000000000000e+00 0.000000000000000000e+00 0.000000000000000000e+00 0.000000000000000000e+00 0.000000000000000000e+00 0.000000000000000000e+00 0.000000000000000000e+00 0.000000000000000000e+00 0.000000000000000000e+00 0.000000000000000000e+00 0.000000000000000000e+00 0.000000000000000000e+00 0.000000000000000000e+00 0.000000000000000000e+00 0.000000000000000000e+00 0.000000000000000000e+00 0.000000000000000000e+00 0.000000000000000000e+00 0.000000000000000000e+00 0.000000000000000000e+00 0.000000000000000000e+00 0.000000000000000000e+00 0.000000000000000000e+00 0.000000000000000000e+00 0.000000000000000000e+00 0.000000000000000000e+00 0.000000000000000000e+00 0.000000000000000000e+00 0.000000000000000000e+00 0.000000000000000000e+00 0.000000000000000000e+00 0.000000000000000000e+00 0.000000000000000000e+00 0.000000000000000000e+00 0.000000000000000000e+00 0.000000000000000000e+00 0.000000000000000000e+00 0.000000000000000000e+00 0.000000000000000000e+00 0.000000000000000000e+00 0.000000000000000000e+00 0.000000000000000000e+00 0.000000000000000000e+00 0.000000000000000000e+00 0.000000000000000000e+00 0.000000000000000000e+00 0.000000000000000000e+00 0.000000000000000000e+00 0.000000000000000000e+00 0.000000000000000000e+00 0.000000000000000000e+00 0.000000000000000000e+00 0.000000000000000000e+00 0.000000000000000000e+00 0.000000000000000000e+00 0.000000000000000000e+00 0.000000000000000000e+00 0.000000000000000000e+00 0.000000000000000000e+00 0.000000000000000000e+00 0.000000000000000000e+00 0.000000000000000000e+00 0.000000000000000000e+00 0.000000000000000000e+00 0.000000000000000000e+00 0.000000000000000000e+00 0.000000000000000000e+00 0.000000000000000000e+00 0.000000000000000000e+00 0.000000000000000000e+00 0.000000000000000000e+00 0.000000000000000000e+00 0.000000000000000000e+00 0.000000000000000000e+00 0.000000000000000000e+00 0.000000000000000000e+00 0.000000000000000000e+00 0.000000000000000000e+00 0.000000000000000000e+00 0.000000000000000000e+00 0.000000000000000000e+00 0.000000000000000000e+00 0.000000000000000000e+00 0.000000000000000000e+00 0.000000000000000000e+00 0.000000000000000000e+00 0.000000000000000000e+00 0.000000000000000000e+00 0.000000000000000000e+00 0.000000000000000000e+00 0.000000000000000000e+00 0.000000000000000000e+00 0.000000000000000000e+00 0.000000000000000000e+00 0.000000000000000000e+00 0.000000000000000000e+00 0.000000000000000000e+00 0.000000000000000000e+00 0.000000000000000000e+00 0.000000000000000000e+00 0.000000000000000000e+00 0.000000000000000000e+00 0.000000000000000000e+00 0.000000000000000000e+00 0.000000000000000000e+00 0.000000000000000000e+00 0.000000000000000000e+00 0.000000000000000000e+00 0.000000000000000000e+00 0.000000000000000000e+00 0.000000000000000000e+00 0.000000000000000000e+00 0.000000000000000000e+00 0.000000000000000000e+00 0.000000000000000000e+00 0.000000000000000000e+00 0.000000000000000000e+00 0.000000000000000000e+00 0.000000000000000000e+00 0.000000000000000000e+00 0.000000000000000000e+00 0.000000000000000000e+00 0.000000000000000000e+00 0.000000000000000000e+00 0.000000000000000000e+00 0.000000000000000000e+00 0.000000000000000000e+00 0.000000000000000000e+00 0.000000000000000000e+00 0.000000000000000000e+00 0.000000000000000000e+00 0.000000000000000000e+00 0.000000000000000000e+00 0.000000000000000000e+00 0.000000000000000000e+00 0.000000000000000000e+00 0.000000000000000000e+00 0.000000000000000000e+00 0.000000000000000000e+00 0.000000000000000000e+00 0.000000000000000000e+00 0.000000000000000000e+00 0.000000000000000000e+00 0.000000000000000000e+00 0.000000000000000000e+00 0.000000000000000000e+00 0.000000000000000000e+00 0.000000000000000000e+00 0.000000000000000000e+00 0.000000000000000000e+00 0.000000000000000000e+00 0.000000000000000000e+00 0.000000000000000000e+00 0.000000000000000000e+00 0.000000000000000000e+00 0.000000000000000000e+00 0.000000000000000000e+00 0.000000000000000000e+00 0.000000000000000000e+00 0.000000000000000000e+00 0.000000000000000000e+00 0.000000000000000000e+00 0.000000000000000000e+00 0.000000000000000000e+00 0.000000000000000000e+00 0.000000000000000000e+00 0.000000000000000000e+00 0.000000000000000000e+00 0.000000000000000000e+00 0.000000000000000000e+00 0.000000000000000000e+00 0.000000000000000000e+00 0.000000000000000000e+00 0.000000000000000000e+00 0.000000000000000000e+00 0.000000000000000000e+00 0.000000000000000000e+00 0.000000000000000000e+00 0.000000000000000000e+00 0.000000000000000000e+00 0.000000000000000000e+00 0.000000000000000000e+00 0.000000000000000000e+00 0.000000000000000000e+00 0.000000000000000000e+00 0.000000000000000000e+00 0.000000000000000000e+00 0.000000000000000000e+00 0.000000000000000000e+00 0.000000000000000000e+00 0.000000000000000000e+00 0.000000000000000000e+00 0.000000000000000000e+00 0.000000000000000000e+00 0.000000000000000000e+00 0.000000000000000000e+00 0.000000000000000000e+00 0.000000000000000000e+00 0.000000000000000000e+00 0.000000000000000000e+00 0.000000000000000000e+00 0.000000000000000000e+00 0.000000000000000000e+00 0.000000000000000000e+00 0.000000000000000000e+00 0.000000000000000000e+00 0.000000000000000000e+00 0.000000000000000000e+00 0.000000000000000000e+00 0.000000000000000000e+00 0.000000000000000000e+00 0.000000000000000000e+00 0.000000000000000000e+00 0.000000000000000000e+00 0.000000000000000000e+00 0.000000000000000000e+00 0.000000000000000000e+00 0.000000000000000000e+00 0.000000000000000000e+00 0.000000000000000000e+00 0.000000000000000000e+00 0.000000000000000000e+00 0.000000000000000000e+00 0.000000000000000000e+00 0.000000000000000000e+00 0.000000000000000000e+00 0.000000000000000000e+00 0.000000000000000000e+00 0.000000000000000000e+00 0.000000000000000000e+00 0.000000000000000000e+00 0.000000000000000000e+00 0.000000000000000000e+00 0.000000000000000000e+00 0.000000000000000000e+00 0.000000000000000000e+00 0.000000000000000000e+00 0.000000000000000000e+00 0.000000000000000000e+00 0.000000000000000000e+00 0.000000000000000000e+00 0.000000000000000000e+00 0.000000000000000000e+00 0.000000000000000000e+00 0.000000000000000000e+00 0.000000000000000000e+00 0.000000000000000000e+00 0.000000000000000000e+00 0.000000000000000000e+00 0.000000000000000000e+00 0.000000000000000000e+00 0.000000000000000000e+00 0.000000000000000000e+00 0.000000000000000000e+00 0.000000000000000000e+00 0.000000000000000000e+00 0.000000000000000000e+00 0.000000000000000000e+00 0.000000000000000000e+00 0.000000000000000000e+00 0.000000000000000000e+00 0.000000000000000000e+00 0.000000000000000000e+00 0.000000000000000000e+00 0.000000000000000000e+00 0.000000000000000000e+00 0.000000000000000000e+00 0.000000000000000000e+00 0.000000000000000000e+00 0.000000000000000000e+00 0.000000000000000000e+00 0.000000000000000000e+00 0.000000000000000000e+00 0.000000000000000000e+00 0.000000000000000000e+00 0.000000000000000000e+00 0.000000000000000000e+00 0.000000000000000000e+00 0.000000000000000000e+00 0.000000000000000000e+00 0.000000000000000000e+00 0.000000000000000000e+00 0.000000000000000000e+00 0.000000000000000000e+00 0.000000000000000000e+00 0.000000000000000000e+00 0.000000000000000000e+00 0.000000000000000000e+00 0.000000000000000000e+00 0.000000000000000000e+00 0.000000000000000000e+00 0.000000000000000000e+00 0.000000000000000000e+00 0.000000000000000000e+00 0.000000000000000000e+00 0.000000000000000000e+00 0.000000000000000000e+00 0.000000000000000000e+00 0.000000000000000000e+00 0.000000000000000000e+00 0.000000000000000000e+00 0.000000000000000000e+00 0.000000000000000000e+00 0.000000000000000000e+00 0.000000000000000000e+00 0.000000000000000000e+00 0.000000000000000000e+00 0.000000000000000000e+00 0.000000000000000000e+00 0.000000000000000000e+00 0.000000000000000000e+00 0.000000000000000000e+00 0.000000000000000000e+00 0.000000000000000000e+00 0.000000000000000000e+00 0.000000000000000000e+00 0.000000000000000000e+00 0.000000000000000000e+00 0.000000000000000000e+00 0.000000000000000000e+00 0.000000000000000000e+00 0.000000000000000000e+00 0.000000000000000000e+00 0.000000000000000000e+00 0.000000000000000000e+00 0.000000000000000000e+00 0.000000000000000000e+00 0.000000000000000000e+00 0.000000000000000000e+00 0.000000000000000000e+00 0.000000000000000000e+00 0.000000000000000000e+00 0.000000000000000000e+00 0.000000000000000000e+00 0.000000000000000000e+00 0.000000000000000000e+00 0.000000000000000000e+00 0.000000000000000000e+00 0.000000000000000000e+00 0.000000000000000000e+00 0.000000000000000000e+00 0.000000000000000000e+00 0.000000000000000000e+00 0.000000000000000000e+00 0.000000000000000000e+00 0.000000000000000000e+00 0.000000000000000000e+00 0.000000000000000000e+00 0.000000000000000000e+00 0.000000000000000000e+00 0.000000000000000000e+00 0.000000000000000000e+00 0.000000000000000000e+00 0.000000000000000000e+00 0.000000000000000000e+00 0.000000000000000000e+00 0.000000000000000000e+00 0.000000000000000000e+00 0.000000000000000000e+00 0.000000000000000000e+00 0.000000000000000000e+00 0.000000000000000000e+00 0.000000000000000000e+00 0.000000000000000000e+00 0.000000000000000000e+00 0.000000000000000000e+00 0.000000000000000000e+00 0.000000000000000000e+00 0.000000000000000000e+00 0.000000000000000000e+00 0.000000000000000000e+00 0.000000000000000000e+00 0.000000000000000000e+00 0.000000000000000000e+00 0.000000000000000000e+00 0.000000000000000000e+00 0.000000000000000000e+00 0.000000000000000000e+00 0.000000000000000000e+00 0.000000000000000000e+00 0.000000000000000000e+00 0.000000000000000000e+00 0.000000000000000000e+00 0.000000000000000000e+00 0.000000000000000000e+00 0.000000000000000000e+00 0.000000000000000000e+00 0.000000000000000000e+00 0.000000000000000000e+00 0.000000000000000000e+00 0.000000000000000000e+00 0.000000000000000000e+00 0.000000000000000000e+00 0.000000000000000000e+00 0.000000000000000000e+00 0.000000000000000000e+00 0.000000000000000000e+00 0.000000000000000000e+00 0.000000000000000000e+00 0.000000000000000000e+00 0.000000000000000000e+00 0.000000000000000000e+00 0.000000000000000000e+00 0.000000000000000000e+00 0.000000000000000000e+00 0.000000000000000000e+00 0.000000000000000000e+00 0.000000000000000000e+00 0.000000000000000000e+00 0.000000000000000000e+00 0.000000000000000000e+00 0.000000000000000000e+00 0.000000000000000000e+00 0.000000000000000000e+00 0.000000000000000000e+00 0.000000000000000000e+00 0.000000000000000000e+00 0.000000000000000000e+00 0.000000000000000000e+00 0.000000000000000000e+00 0.000000000000000000e+00 0.000000000000000000e+00 0.000000000000000000e+00 0.000000000000000000e+00 0.000000000000000000e+00 0.000000000000000000e+00 0.000000000000000000e+00 0.000000000000000000e+00 0.000000000000000000e+00 0.000000000000000000e+00 0.000000000000000000e+00 0.000000000000000000e+00 0.000000000000000000e+00 0.000000000000000000e+00 0.000000000000000000e+00 0.000000000000000000e+00 0.000000000000000000e+00 0.000000000000000000e+00 0.000000000000000000e+00 0.000000000000000000e+00 0.000000000000000000e+00 0.000000000000000000e+00 0.000000000000000000e+00 0.000000000000000000e+00 0.000000000000000000e+00 0.000000000000000000e+00 0.000000000000000000e+00 0.000000000000000000e+00 0.000000000000000000e+00 0.000000000000000000e+00 0.000000000000000000e+00 0.000000000000000000e+00 0.000000000000000000e+00 0.000000000000000000e+00 0.000000000000000000e+00 0.000000000000000000e+00 0.000000000000000000e+00 0.000000000000000000e+00 0.000000000000000000e+00 0.000000000000000000e+00 0.000000000000000000e+00 0.000000000000000000e+00 0.000000000000000000e+00 0.000000000000000000e+00 0.000000000000000000e+00 0.000000000000000000e+00 0.000000000000000000e+00 0.000000000000000000e+00 0.000000000000000000e+00 0.000000000000000000e+00 0.000000000000000000e+00 0.000000000000000000e+00 0.000000000000000000e+00 0.000000000000000000e+00 0.000000000000000000e+00 0.000000000000000000e+00 0.000000000000000000e+00 0.000000000000000000e+00 0.000000000000000000e+00 0.000000000000000000e+00 0.000000000000000000e+00 0.000000000000000000e+00 0.000000000000000000e+00 0.000000000000000000e+00 0.000000000000000000e+00 0.000000000000000000e+00 0.000000000000000000e+00 0.000000000000000000e+00 0.000000000000000000e+00 0.000000000000000000e+00 0.000000000000000000e+00 0.000000000000000000e+00 0.000000000000000000e+00 0.000000000000000000e+00 0.000000000000000000e+00 0.000000000000000000e+00 0.000000000000000000e+00 0.000000000000000000e+00 0.000000000000000000e+00 0.000000000000000000e+00 0.000000000000000000e+00 0.000000000000000000e+00 0.000000000000000000e+00 0.000000000000000000e+00 0.000000000000000000e+00 0.000000000000000000e+00 0.000000000000000000e+00 0.000000000000000000e+00 0.000000000000000000e+00 0.000000000000000000e+00 0.000000000000000000e+00 0.000000000000000000e+00 0.000000000000000000e+00 0.000000000000000000e+00 0.000000000000000000e+00 0.000000000000000000e+00 0.000000000000000000e+00 0.000000000000000000e+00 0.000000000000000000e+00 0.000000000000000000e+00 0.000000000000000000e+00 0.000000000000000000e+00 0.000000000000000000e+00 0.000000000000000000e+00 0.000000000000000000e+00 0.000000000000000000e+00 0.000000000000000000e+00 0.000000000000000000e+00 0.000000000000000000e+00 0.000000000000000000e+00 0.000000000000000000e+00 0.000000000000000000e+00 0.000000000000000000e+00 0.000000000000000000e+00 0.000000000000000000e+00 0.000000000000000000e+00 0.000000000000000000e+00 0.000000000000000000e+00 0.000000000000000000e+00 0.000000000000000000e+00 0.000000000000000000e+00 0.000000000000000000e+00 0.000000000000000000e+00 0.000000000000000000e+00 0.000000000000000000e+00 0.000000000000000000e+00 0.000000000000000000e+00 0.000000000000000000e+00 0.000000000000000000e+00 0.000000000000000000e+00 0.000000000000000000e+00 0.000000000000000000e+00 0.000000000000000000e+00 0.000000000000000000e+00 0.000000000000000000e+00 0.000000000000000000e+00 0.000000000000000000e+00 0.000000000000000000e+00 0.000000000000000000e+00 0.000000000000000000e+00 0.000000000000000000e+00 0.000000000000000000e+00 0.000000000000000000e+00 0.000000000000000000e+00 0.000000000000000000e+00 0.000000000000000000e+00 0.000000000000000000e+00 0.000000000000000000e+00 0.000000000000000000e+00 0.000000000000000000e+00 0.000000000000000000e+00 0.000000000000000000e+00 0.000000000000000000e+00 0.000000000000000000e+00 0.000000000000000000e+00 0.000000000000000000e+00 0.000000000000000000e+00 0.000000000000000000e+00 0.000000000000000000e+00 0.000000000000000000e+00 0.000000000000000000e+00 0.000000000000000000e+00 0.000000000000000000e+00 0.000000000000000000e+00 0.000000000000000000e+00 0.000000000000000000e+00 0.000000000000000000e+00 0.000000000000000000e+00 0.000000000000000000e+00 0.000000000000000000e+00 0.000000000000000000e+00 0.000000000000000000e+00 0.000000000000000000e+00 0.000000000000000000e+00 0.000000000000000000e+00 0.000000000000000000e+00 0.000000000000000000e+00 0.000000000000000000e+00 0.000000000000000000e+00 0.000000000000000000e+00 0.000000000000000000e+00 0.000000000000000000e+00 0.000000000000000000e+00 0.000000000000000000e+00 0.000000000000000000e+00 0.000000000000000000e+00 0.000000000000000000e+00 0.000000000000000000e+00 0.000000000000000000e+00 0.000000000000000000e+00 0.000000000000000000e+00 0.000000000000000000e+00 0.000000000000000000e+00 0.000000000000000000e+00 0.000000000000000000e+00 0.000000000000000000e+00 0.000000000000000000e+00 0.000000000000000000e+00 0.000000000000000000e+00 0.000000000000000000e+00 0.000000000000000000e+00 0.000000000000000000e+00 0.000000000000000000e+00 0.000000000000000000e+00 0.000000000000000000e+00 0.000000000000000000e+00 0.000000000000000000e+00 0.000000000000000000e+00 0.000000000000000000e+00 0.000000000000000000e+00 0.000000000000000000e+00 0.000000000000000000e+00 0.000000000000000000e+00 0.000000000000000000e+00 0.000000000000000000e+00 0.000000000000000000e+00 0.000000000000000000e+00 0.000000000000000000e+00 0.000000000000000000e+00 0.000000000000000000e+00 0.000000000000000000e+00 0.000000000000000000e+00 0.000000000000000000e+00 0.000000000000000000e+00 0.000000000000000000e+00 0.000000000000000000e+00 0.000000000000000000e+00 0.000000000000000000e+00 0.000000000000000000e+00 0.000000000000000000e+00 0.000000000000000000e+00 0.000000000000000000e+00 0.000000000000000000e+00 0.000000000000000000e+00 0.000000000000000000e+00 0.000000000000000000e+00 0.000000000000000000e+00 0.000000000000000000e+00 0.000000000000000000e+00 0.000000000000000000e+00 0.000000000000000000e+00 0.000000000000000000e+00 0.000000000000000000e+00 0.000000000000000000e+00 0.000000000000000000e+00 0.000000000000000000e+00 0.000000000000000000e+00 0.000000000000000000e+00 0.000000000000000000e+00 0.000000000000000000e+00 0.000000000000000000e+00 0.000000000000000000e+00 0.000000000000000000e+00 0.000000000000000000e+00 0.000000000000000000e+00 0.000000000000000000e+00 0.000000000000000000e+00 0.000000000000000000e+00 0.000000000000000000e+00 0.000000000000000000e+00 0.000000000000000000e+00 0.000000000000000000e+00 0.000000000000000000e+00 0.000000000000000000e+00 0.000000000000000000e+00 0.000000000000000000e+00 0.000000000000000000e+00 0.000000000000000000e+00 0.000000000000000000e+00 0.000000000000000000e+00 0.000000000000000000e+00 0.000000000000000000e+00 0.000000000000000000e+00 0.000000000000000000e+00 0.000000000000000000e+00 0.000000000000000000e+00 0.000000000000000000e+00 0.000000000000000000e+00 0.000000000000000000e+00 0.000000000000000000e+00 0.000000000000000000e+00 0.000000000000000000e+00 0.000000000000000000e+00 0.000000000000000000e+00 0.000000000000000000e+00 0.000000000000000000e+00 0.000000000000000000e+00 0.000000000000000000e+00 0.000000000000000000e+00 0.000000000000000000e+00 0.000000000000000000e+00 0.000000000000000000e+00 0.000000000000000000e+00 0.000000000000000000e+00 0.000000000000000000e+00 0.000000000000000000e+00 0.000000000000000000e+00 0.000000000000000000e+00 0.000000000000000000e+00 0.000000000000000000e+00 0.000000000000000000e+00 0.000000000000000000e+00 0.000000000000000000e+00 0.000000000000000000e+00 0.000000000000000000e+00 0.000000000000000000e+00 0.000000000000000000e+00 0.000000000000000000e+00 0.000000000000000000e+00 0.000000000000000000e+00 0.000000000000000000e+00 0.000000000000000000e+00 0.000000000000000000e+00 0.000000000000000000e+00 0.000000000000000000e+00 0.000000000000000000e+00 0.000000000000000000e+00 0.000000000000000000e+00 0.000000000000000000e+00 0.000000000000000000e+00 0.000000000000000000e+00 0.000000000000000000e+00 0.000000000000000000e+00 0.000000000000000000e+00 0.000000000000000000e+00 0.000000000000000000e+00 0.000000000000000000e+00 0.000000000000000000e+00 0.000000000000000000e+00 0.000000000000000000e+00 0.000000000000000000e+00 0.000000000000000000e+00 0.000000000000000000e+00 0.000000000000000000e+00 0.000000000000000000e+00 0.000000000000000000e+00 0.000000000000000000e+00 0.000000000000000000e+00 0.000000000000000000e+00 0.000000000000000000e+00 0.000000000000000000e+00 0.000000000000000000e+00 0.000000000000000000e+00 0.000000000000000000e+00 0.000000000000000000e+00 0.000000000000000000e+00 0.000000000000000000e+00 0.000000000000000000e+00 0.000000000000000000e+00 0.000000000000000000e+00 0.000000000000000000e+00 0.000000000000000000e+00 0.000000000000000000e+00 0.000000000000000000e+00 0.000000000000000000e+00 0.000000000000000000e+00 0.000000000000000000e+00 0.000000000000000000e+00 0.000000000000000000e+00 0.000000000000000000e+00 0.000000000000000000e+00 0.000000000000000000e+00 0.000000000000000000e+00 0.000000000000000000e+00 0.000000000000000000e+00 0.000000000000000000e+00 0.000000000000000000e+00 0.000000000000000000e+00 0.000000000000000000e+00 0.000000000000000000e+00 0.000000000000000000e+00 0.000000000000000000e+00 0.000000000000000000e+00 0.000000000000000000e+00 0.000000000000000000e+00 0.000000000000000000e+00 0.000000000000000000e+00 0.000000000000000000e+00 0.000000000000000000e+00 0.000000000000000000e+00 0.000000000000000000e+00 0.000000000000000000e+00 0.000000000000000000e+00 0.000000000000000000e+00 0.000000000000000000e+00 0.000000000000000000e+00 0.000000000000000000e+00 0.000000000000000000e+00 0.000000000000000000e+00 0.000000000000000000e+00 0.000000000000000000e+00 0.000000000000000000e+00 0.000000000000000000e+00 0.000000000000000000e+00 0.000000000000000000e+00 0.000000000000000000e+00 0.000000000000000000e+00 0.000000000000000000e+00 0.000000000000000000e+00 0.000000000000000000e+00 0.000000000000000000e+00 0.000000000000000000e+00 0.000000000000000000e+00 0.000000000000000000e+00 0.000000000000000000e+00 0.000000000000000000e+00 0.000000000000000000e+00 0.000000000000000000e+00 0.000000000000000000e+00 0.000000000000000000e+00 0.000000000000000000e+00 0.000000000000000000e+00 0.000000000000000000e+00 0.000000000000000000e+00 0.000000000000000000e+00 0.000000000000000000e+00 0.000000000000000000e+00 0.000000000000000000e+00 0.000000000000000000e+00 0.000000000000000000e+00 0.000000000000000000e+00 0.000000000000000000e+00 0.000000000000000000e+00 0.000000000000000000e+00 0.000000000000000000e+00 0.000000000000000000e+00 0.000000000000000000e+00 0.000000000000000000e+00 0.000000000000000000e+00 0.000000000000000000e+00 0.000000000000000000e+00 0.000000000000000000e+00 0.000000000000000000e+00 0.000000000000000000e+00 0.000000000000000000e+00 0.000000000000000000e+00 0.000000000000000000e+00 0.000000000000000000e+00 0.000000000000000000e+00 0.000000000000000000e+00 0.000000000000000000e+00 0.000000000000000000e+00 0.000000000000000000e+00 0.000000000000000000e+00 0.000000000000000000e+00 0.000000000000000000e+00 0.000000000000000000e+00 0.000000000000000000e+00 0.000000000000000000e+00 0.000000000000000000e+00 0.000000000000000000e+00 0.000000000000000000e+00 0.000000000000000000e+00 0.000000000000000000e+00 0.000000000000000000e+00 0.000000000000000000e+00 0.000000000000000000e+00 0.000000000000000000e+00 0.000000000000000000e+00 0.000000000000000000e+00 0.000000000000000000e+00 0.000000000000000000e+00 0.000000000000000000e+00 0.000000000000000000e+00 0.000000000000000000e+00 0.000000000000000000e+00 0.000000000000000000e+00 0.000000000000000000e+00 0.000000000000000000e+00 0.000000000000000000e+00 0.000000000000000000e+00 0.000000000000000000e+00 0.000000000000000000e+00 0.000000000000000000e+00 0.000000000000000000e+00 0.000000000000000000e+00 0.000000000000000000e+00 0.000000000000000000e+00 0.000000000000000000e+00 0.000000000000000000e+00 0.000000000000000000e+00 0.000000000000000000e+00 0.000000000000000000e+00 0.000000000000000000e+00 0.000000000000000000e+00 0.000000000000000000e+00 0.000000000000000000e+00 0.000000000000000000e+00 0.000000000000000000e+00 0.000000000000000000e+00 0.000000000000000000e+00 0.000000000000000000e+00 0.000000000000000000e+00 0.000000000000000000e+00 0.000000000000000000e+00 0.000000000000000000e+00 0.000000000000000000e+00 0.000000000000000000e+00 0.000000000000000000e+00 0.000000000000000000e+00 0.000000000000000000e+00 0.000000000000000000e+00 0.000000000000000000e+00 0.000000000000000000e+00 0.000000000000000000e+00 0.000000000000000000e+00 0.000000000000000000e+00 0.000000000000000000e+00 0.000000000000000000e+00 0.000000000000000000e+00 0.000000000000000000e+00 0.000000000000000000e+00 0.000000000000000000e+00 0.000000000000000000e+00 0.000000000000000000e+00 0.000000000000000000e+00 0.000000000000000000e+00 0.000000000000000000e+00 0.000000000000000000e+00 0.000000000000000000e+00 0.000000000000000000e+00 0.000000000000000000e+00 0.000000000000000000e+00 0.000000000000000000e+00 0.000000000000000000e+00 0.000000000000000000e+00 0.000000000000000000e+00 0.000000000000000000e+00 0.000000000000000000e+00 0.000000000000000000e+00 0.000000000000000000e+00 0.000000000000000000e+00 0.000000000000000000e+00 0.000000000000000000e+00 0.000000000000000000e+00 0.000000000000000000e+00 0.000000000000000000e+00 0.000000000000000000e+00 0.000000000000000000e+00 0.000000000000000000e+00 0.000000000000000000e+00 0.000000000000000000e+00 0.000000000000000000e+00 0.000000000000000000e+00 0.000000000000000000e+00 0.000000000000000000e+00 0.000000000000000000e+00 0.000000000000000000e+00 0.000000000000000000e+00 0.000000000000000000e+00 0.000000000000000000e+00 0.000000000000000000e+00 0.000000000000000000e+00 0.000000000000000000e+00 0.000000000000000000e+00 0.000000000000000000e+00 0.000000000000000000e+00 0.000000000000000000e+00 0.000000000000000000e+00 0.000000000000000000e+00 0.000000000000000000e+00 0.000000000000000000e+00 0.000000000000000000e+00 0.000000000000000000e+00 0.000000000000000000e+00 0.000000000000000000e+00 0.000000000000000000e+00 0.000000000000000000e+00 0.000000000000000000e+00 0.000000000000000000e+00 0.000000000000000000e+00 0.000000000000000000e+00 0.000000000000000000e+00 0.000000000000000000e+00 0.000000000000000000e+00 0.000000000000000000e+00 0.000000000000000000e+00 0.000000000000000000e+00 0.000000000000000000e+00 0.000000000000000000e+00 0.000000000000000000e+00 0.000000000000000000e+00 0.000000000000000000e+00 0.000000000000000000e+00 0.000000000000000000e+00 0.000000000000000000e+00 0.000000000000000000e+00 0.000000000000000000e+00 0.000000000000000000e+00 0.000000000000000000e+00 0.000000000000000000e+00 0.000000000000000000e+00 0.000000000000000000e+00 0.000000000000000000e+00 0.000000000000000000e+00 0.000000000000000000e+00 0.000000000000000000e+00 0.000000000000000000e+00 0.000000000000000000e+00 0.000000000000000000e+00 0.000000000000000000e+00 0.000000000000000000e+00 0.000000000000000000e+00 0.000000000000000000e+00 0.000000000000000000e+00 0.000000000000000000e+00 0.000000000000000000e+00 0.000000000000000000e+00 0.000000000000000000e+00 0.000000000000000000e+00 0.000000000000000000e+00 0.000000000000000000e+00 0.000000000000000000e+00 0.000000000000000000e+00 0.000000000000000000e+00 0.000000000000000000e+00 0.000000000000000000e+00 0.000000000000000000e+00 0.000000000000000000e+00 0.000000000000000000e+00 0.000000000000000000e+00 0.000000000000000000e+00 0.000000000000000000e+00 0.000000000000000000e+00 0.000000000000000000e+00 0.000000000000000000e+00 0.000000000000000000e+00 0.000000000000000000e+00 0.000000000000000000e+00 0.000000000000000000e+00 0.000000000000000000e+00 0.000000000000000000e+00 0.000000000000000000e+00 0.000000000000000000e+00 0.000000000000000000e+00 0.000000000000000000e+00 0.000000000000000000e+00 0.000000000000000000e+00 0.000000000000000000e+00 0.000000000000000000e+00 0.000000000000000000e+00 0.000000000000000000e+00 0.000000000000000000e+00 0.000000000000000000e+00 0.000000000000000000e+00 0.000000000000000000e+00 0.000000000000000000e+00 0.000000000000000000e+00 0.000000000000000000e+00 0.000000000000000000e+00 0.000000000000000000e+00 0.000000000000000000e+00 0.000000000000000000e+00 0.000000000000000000e+00 0.000000000000000000e+00 0.000000000000000000e+00 0.000000000000000000e+00 0.000000000000000000e+00 0.000000000000000000e+00 0.000000000000000000e+00 0.000000000000000000e+00 0.000000000000000000e+00 0.000000000000000000e+00 0.000000000000000000e+00 0.000000000000000000e+00 0.000000000000000000e+00 0.000000000000000000e+00 0.000000000000000000e+00 0.000000000000000000e+00 0.000000000000000000e+00 0.000000000000000000e+00 0.000000000000000000e+00 0.000000000000000000e+00 0.000000000000000000e+00 0.000000000000000000e+00 0.000000000000000000e+00 0.000000000000000000e+00 0.000000000000000000e+00 0.000000000000000000e+00 0.000000000000000000e+00 0.000000000000000000e+00 0.000000000000000000e+00 0.000000000000000000e+00 0.000000000000000000e+00 0.000000000000000000e+00 0.000000000000000000e+00 0.000000000000000000e+00 0.000000000000000000e+00 0.000000000000000000e+00 0.000000000000000000e+00 0.000000000000000000e+00 0.000000000000000000e+00 0.000000000000000000e+00 0.000000000000000000e+00 0.000000000000000000e+00 0.000000000000000000e+00 0.000000000000000000e+00 0.000000000000000000e+00 0.000000000000000000e+00 0.000000000000000000e+00 0.000000000000000000e+00 0.000000000000000000e+00 0.000000000000000000e+00 0.000000000000000000e+00 0.000000000000000000e+00 0.000000000000000000e+00 0.000000000000000000e+00 0.000000000000000000e+00 0.000000000000000000e+00 0.000000000000000000e+00 0.000000000000000000e+00 0.000000000000000000e+00 0.000000000000000000e+00 0.000000000000000000e+00 0.000000000000000000e+00 0.000000000000000000e+00 0.000000000000000000e+00 0.000000000000000000e+00 0.000000000000000000e+00 0.000000000000000000e+00 0.000000000000000000e+00 0.000000000000000000e+00 0.000000000000000000e+00 0.000000000000000000e+00 0.000000000000000000e+00 0.000000000000000000e+00 0.000000000000000000e+00 0.000000000000000000e+00 0.000000000000000000e+00 0.000000000000000000e+00 0.000000000000000000e+00 0.000000000000000000e+00 0.000000000000000000e+00 0.000000000000000000e+00 0.000000000000000000e+00 0.000000000000000000e+00 0.000000000000000000e+00 0.000000000000000000e+00 0.000000000000000000e+00 0.000000000000000000e+00 0.000000000000000000e+00 0.000000000000000000e+00 0.000000000000000000e+00 0.000000000000000000e+00 0.000000000000000000e+00 0.000000000000000000e+00 0.000000000000000000e+00 0.000000000000000000e+00 0.000000000000000000e+00 0.000000000000000000e+00 0.000000000000000000e+00 0.000000000000000000e+00 0.000000000000000000e+00 0.000000000000000000e+00 0.000000000000000000e+00 0.000000000000000000e+00 0.000000000000000000e+00 0.000000000000000000e+00 0.000000000000000000e+00 0.000000000000000000e+00 0.000000000000000000e+00 0.000000000000000000e+00 0.000000000000000000e+00 0.000000000000000000e+00 0.000000000000000000e+00 0.000000000000000000e+00 0.000000000000000000e+00 0.000000000000000000e+00 0.000000000000000000e+00 0.000000000000000000e+00 0.000000000000000000e+00 0.000000000000000000e+00 0.000000000000000000e+00 0.000000000000000000e+00 0.000000000000000000e+00 0.000000000000000000e+00 0.000000000000000000e+00 0.000000000000000000e+00 0.000000000000000000e+00 0.000000000000000000e+00 0.000000000000000000e+00 0.000000000000000000e+00 0.000000000000000000e+00 0.000000000000000000e+00 0.000000000000000000e+00 0.000000000000000000e+00 0.000000000000000000e+00 0.000000000000000000e+00 0.000000000000000000e+00 0.000000000000000000e+00 0.000000000000000000e+00 0.000000000000000000e+00 0.000000000000000000e+00 0.000000000000000000e+00 0.000000000000000000e+00 0.000000000000000000e+00 0.000000000000000000e+00 0.000000000000000000e+00 0.000000000000000000e+00 0.000000000000000000e+00 0.000000000000000000e+00 0.000000000000000000e+00 0.000000000000000000e+00 0.000000000000000000e+00 0.000000000000000000e+00 0.000000000000000000e+00 0.000000000000000000e+00 0.000000000000000000e+00 0.000000000000000000e+00 0.000000000000000000e+00 0.000000000000000000e+00 0.000000000000000000e+00 0.000000000000000000e+00 0.000000000000000000e+00 0.000000000000000000e+00 0.000000000000000000e+00 0.000000000000000000e+00 0.000000000000000000e+00 0.000000000000000000e+00 0.000000000000000000e+00 0.000000000000000000e+00 0.000000000000000000e+00 0.000000000000000000e+00 0.000000000000000000e+00 0.000000000000000000e+00 0.000000000000000000e+00 0.000000000000000000e+00 0.000000000000000000e+00 0.000000000000000000e+00 0.000000000000000000e+00 0.000000000000000000e+00 0.000000000000000000e+00 0.000000000000000000e+00 0.000000000000000000e+00 0.000000000000000000e+00 0.000000000000000000e+00 0.000000000000000000e+00 0.000000000000000000e+00 0.000000000000000000e+00 0.000000000000000000e+00 0.000000000000000000e+00 0.000000000000000000e+00 0.000000000000000000e+00 0.000000000000000000e+00 0.000000000000000000e+00 0.000000000000000000e+00 0.000000000000000000e+00 0.000000000000000000e+00 0.000000000000000000e+00 0.000000000000000000e+00 0.000000000000000000e+00 0.000000000000000000e+00 0.000000000000000000e+00 0.000000000000000000e+00 0.000000000000000000e+00 0.000000000000000000e+00 0.000000000000000000e+00 0.000000000000000000e+00 0.000000000000000000e+00 0.000000000000000000e+00 0.000000000000000000e+00 0.000000000000000000e+00 0.000000000000000000e+00 0.000000000000000000e+00 0.000000000000000000e+00 0.000000000000000000e+00 0.000000000000000000e+00 0.000000000000000000e+00 0.000000000000000000e+00 0.000000000000000000e+00 0.000000000000000000e+00 0.000000000000000000e+00 0.000000000000000000e+00 0.000000000000000000e+00 0.000000000000000000e+00 0.000000000000000000e+00 0.000000000000000000e+00 0.000000000000000000e+00 0.000000000000000000e+00 0.000000000000000000e+00 0.000000000000000000e+00 0.000000000000000000e+00 0.000000000000000000e+00 0.000000000000000000e+00 0.000000000000000000e+00 0.000000000000000000e+00 0.000000000000000000e+00 0.000000000000000000e+00 0.000000000000000000e+00 0.000000000000000000e+00 0.000000000000000000e+00 0.000000000000000000e+00 0.000000000000000000e+00 0.000000000000000000e+00 0.000000000000000000e+00 0.000000000000000000e+00 0.000000000000000000e+00 0.000000000000000000e+00 0.000000000000000000e+00 0.000000000000000000e+00 0.000000000000000000e+00 0.000000000000000000e+00 0.000000000000000000e+00 0.000000000000000000e+00 0.000000000000000000e+00 0.000000000000000000e+00 0.000000000000000000e+00 0.000000000000000000e+00 0.000000000000000000e+00 0.000000000000000000e+00 0.000000000000000000e+00 0.000000000000000000e+00 0.000000000000000000e+00 0.000000000000000000e+00 0.000000000000000000e+00 0.000000000000000000e+00 0.000000000000000000e+00 0.000000000000000000e+00 0.000000000000000000e+00 0.000000000000000000e+00 0.000000000000000000e+00 0.000000000000000000e+00 0.000000000000000000e+00 0.000000000000000000e+00 0.000000000000000000e+00 0.000000000000000000e+00 0.000000000000000000e+00 0.000000000000000000e+00 0.000000000000000000e+00 0.000000000000000000e+00 0.000000000000000000e+00 0.000000000000000000e+00 0.000000000000000000e+00 0.000000000000000000e+00 0.000000000000000000e+00 0.000000000000000000e+00 0.000000000000000000e+00 0.000000000000000000e+00 0.000000000000000000e+00 0.000000000000000000e+00 0.000000000000000000e+00 0.000000000000000000e+00 0.000000000000000000e+00 0.000000000000000000e+00 0.000000000000000000e+00 0.000000000000000000e+00 0.000000000000000000e+00 0.000000000000000000e+00 0.000000000000000000e+00 0.000000000000000000e+00 0.000000000000000000e+00 0.000000000000000000e+00 0.000000000000000000e+00 0.000000000000000000e+00 0.000000000000000000e+00 0.000000000000000000e+00 0.000000000000000000e+00 0.000000000000000000e+00 0.000000000000000000e+00 0.000000000000000000e+00 0.000000000000000000e+00 0.000000000000000000e+00 0.000000000000000000e+00 0.000000000000000000e+00 0.000000000000000000e+00 0.000000000000000000e+00 0.000000000000000000e+00 0.000000000000000000e+00 0.000000000000000000e+00 0.000000000000000000e+00 0.000000000000000000e+00 0.000000000000000000e+00 0.000000000000000000e+00 0.000000000000000000e+00 0.000000000000000000e+00 0.000000000000000000e+00 0.000000000000000000e+00 0.000000000000000000e+00 0.000000000000000000e+00 0.000000000000000000e+00 0.000000000000000000e+00 0.000000000000000000e+00 0.000000000000000000e+00 0.000000000000000000e+00 0.000000000000000000e+00 0.000000000000000000e+00 0.000000000000000000e+00 0.000000000000000000e+00 0.000000000000000000e+00 0.000000000000000000e+00 0.000000000000000000e+00 0.000000000000000000e+00 0.000000000000000000e+00 0.000000000000000000e+00 0.000000000000000000e+00 0.000000000000000000e+00 0.000000000000000000e+00 0.000000000000000000e+00 0.000000000000000000e+00 0.000000000000000000e+00 0.000000000000000000e+00 0.000000000000000000e+00 0.000000000000000000e+00 0.000000000000000000e+00 0.000000000000000000e+00 0.000000000000000000e+00 0.000000000000000000e+00 0.000000000000000000e+00 0.000000000000000000e+00 0.000000000000000000e+00 0.000000000000000000e+00 0.000000000000000000e+00 0.000000000000000000e+00 0.000000000000000000e+00 0.000000000000000000e+00 0.000000000000000000e+00 0.000000000000000000e+00 0.000000000000000000e+00 0.000000000000000000e+00 0.000000000000000000e+00 0.000000000000000000e+00 0.000000000000000000e+00 0.000000000000000000e+00 0.000000000000000000e+00 0.000000000000000000e+00 0.000000000000000000e+00 0.000000000000000000e+00 0.000000000000000000e+00 0.000000000000000000e+00 0.000000000000000000e+00 0.000000000000000000e+00 0.000000000000000000e+00 0.000000000000000000e+00 0.000000000000000000e+00 0.000000000000000000e+00 0.000000000000000000e+00 0.000000000000000000e+00 0.000000000000000000e+00 0.000000000000000000e+00 0.000000000000000000e+00 0.000000000000000000e+00 0.000000000000000000e+00 0.000000000000000000e+00 0.000000000000000000e+00 0.000000000000000000e+00 0.000000000000000000e+00 0.000000000000000000e+00 0.000000000000000000e+00 0.000000000000000000e+00 0.000000000000000000e+00 0.000000000000000000e+00 0.000000000000000000e+00 0.000000000000000000e+00 0.000000000000000000e+00 0.000000000000000000e+00 0.000000000000000000e+00 0.000000000000000000e+00 0.000000000000000000e+00 0.000000000000000000e+00 0.000000000000000000e+00 0.000000000000000000e+00 0.000000000000000000e+00 0.000000000000000000e+00 0.000000000000000000e+00 0.000000000000000000e+00 0.000000000000000000e+00 0.000000000000000000e+00 0.000000000000000000e+00 0.000000000000000000e+00 0.000000000000000000e+00 0.000000000000000000e+00 0.000000000000000000e+00 0.000000000000000000e+00 0.000000000000000000e+00 0.000000000000000000e+00 0.000000000000000000e+00 0.000000000000000000e+00 0.000000000000000000e+00 0.000000000000000000e+00 0.000000000000000000e+00 0.000000000000000000e+00 0.000000000000000000e+00 0.000000000000000000e+00 0.000000000000000000e+00 0.000000000000000000e+00 0.000000000000000000e+00 0.000000000000000000e+00 0.000000000000000000e+00 0.000000000000000000e+00 0.000000000000000000e+00 0.000000000000000000e+00 0.000000000000000000e+00 0.000000000000000000e+00 0.000000000000000000e+00 0.000000000000000000e+00 0.000000000000000000e+00 0.000000000000000000e+00 0.000000000000000000e+00 0.000000000000000000e+00 0.000000000000000000e+00 0.000000000000000000e+00 0.000000000000000000e+00 0.000000000000000000e+00 0.000000000000000000e+00 0.000000000000000000e+00 0.000000000000000000e+00 0.000000000000000000e+00 0.000000000000000000e+00 0.000000000000000000e+00 0.000000000000000000e+00 0.000000000000000000e+00 0.000000000000000000e+00 0.000000000000000000e+00 0.000000000000000000e+00 0.000000000000000000e+00 0.000000000000000000e+00 0.000000000000000000e+00 0.000000000000000000e+00 0.000000000000000000e+00 0.000000000000000000e+00 0.000000000000000000e+00 0.000000000000000000e+00 0.000000000000000000e+00 0.000000000000000000e+00 0.000000000000000000e+00 0.000000000000000000e+00 0.000000000000000000e+00 0.000000000000000000e+00 0.000000000000000000e+00 0.000000000000000000e+00 0.000000000000000000e+00 0.000000000000000000e+00 0.000000000000000000e+00 0.000000000000000000e+00 0.000000000000000000e+00 0.000000000000000000e+00 0.000000000000000000e+00 0.000000000000000000e+00 0.000000000000000000e+00 0.000000000000000000e+00 0.000000000000000000e+00 0.000000000000000000e+00 0.000000000000000000e+00 0.000000000000000000e+00 0.000000000000000000e+00 0.000000000000000000e+00 0.000000000000000000e+00 0.000000000000000000e+00 0.000000000000000000e+00 0.000000000000000000e+00 0.000000000000000000e+00 0.000000000000000000e+00 0.000000000000000000e+00 0.000000000000000000e+00 0.000000000000000000e+00 0.000000000000000000e+00 0.000000000000000000e+00 0.000000000000000000e+00 0.000000000000000000e+00 0.000000000000000000e+00 0.000000000000000000e+00 0.000000000000000000e+00 0.000000000000000000e+00 0.000000000000000000e+00 0.000000000000000000e+00 0.000000000000000000e+00 0.000000000000000000e+00 0.000000000000000000e+00 0.000000000000000000e+00 0.000000000000000000e+00 0.000000000000000000e+00 0.000000000000000000e+00 0.000000000000000000e+00 0.000000000000000000e+00 0.000000000000000000e+00 0.000000000000000000e+00 0.000000000000000000e+00 0.000000000000000000e+00 0.000000000000000000e+00 0.000000000000000000e+00 0.000000000000000000e+00 0.000000000000000000e+00 0.000000000000000000e+00 0.000000000000000000e+00 0.000000000000000000e+00 0.000000000000000000e+00 0.000000000000000000e+00 0.000000000000000000e+00 0.000000000000000000e+00 0.000000000000000000e+00 0.000000000000000000e+00 0.000000000000000000e+00 0.000000000000000000e+00 0.000000000000000000e+00 0.000000000000000000e+00 0.000000000000000000e+00 0.000000000000000000e+00 0.000000000000000000e+00 0.000000000000000000e+00 0.000000000000000000e+00 0.000000000000000000e+00 0.000000000000000000e+00 0.000000000000000000e+00 0.000000000000000000e+00 0.000000000000000000e+00 0.000000000000000000e+00 0.000000000000000000e+00 0.000000000000000000e+00 0.000000000000000000e+00 0.000000000000000000e+00 0.000000000000000000e+00 0.000000000000000000e+00 0.000000000000000000e+00 0.000000000000000000e+00 0.000000000000000000e+00 0.000000000000000000e+00 0.000000000000000000e+00 0.000000000000000000e+00 0.000000000000000000e+00 0.000000000000000000e+00 0.000000000000000000e+00 0.000000000000000000e+00 0.000000000000000000e+00 0.000000000000000000e+00 0.000000000000000000e+00 0.000000000000000000e+00 0.000000000000000000e+00 0.000000000000000000e+00 0.000000000000000000e+00 0.000000000000000000e+00 0.000000000000000000e+00 0.000000000000000000e+00 0.000000000000000000e+00 0.000000000000000000e+00 0.000000000000000000e+00 0.000000000000000000e+00 0.000000000000000000e+00 0.000000000000000000e+00 0.000000000000000000e+00 0.000000000000000000e+00 0.000000000000000000e+00 0.000000000000000000e+00 0.000000000000000000e+00 0.000000000000000000e+00 0.000000000000000000e+00 0.000000000000000000e+00 0.000000000000000000e+00 0.000000000000000000e+00 0.000000000000000000e+00 0.000000000000000000e+00 0.000000000000000000e+00 0.000000000000000000e+00 0.000000000000000000e+00 0.000000000000000000e+00 0.000000000000000000e+00 0.000000000000000000e+00 0.000000000000000000e+00 0.000000000000000000e+00 0.000000000000000000e+00 0.000000000000000000e+00 0.000000000000000000e+00 0.000000000000000000e+00 0.000000000000000000e+00 0.000000000000000000e+00 0.000000000000000000e+00 0.000000000000000000e+00 0.000000000000000000e+00 0.000000000000000000e+00 0.000000000000000000e+00 0.000000000000000000e+00 0.000000000000000000e+00 0.000000000000000000e+00 0.000000000000000000e+00 0.000000000000000000e+00 0.000000000000000000e+00 0.000000000000000000e+00 0.000000000000000000e+00 0.000000000000000000e+00 0.000000000000000000e+00 0.000000000000000000e+00 0.000000000000000000e+00 0.000000000000000000e+00 0.000000000000000000e+00 0.000000000000000000e+00 0.000000000000000000e+00 0.000000000000000000e+00 0.000000000000000000e+00 0.000000000000000000e+00 0.000000000000000000e+00 0.000000000000000000e+00 0.000000000000000000e+00 0.000000000000000000e+00 0.000000000000000000e+00 0.000000000000000000e+00 0.000000000000000000e+00 0.000000000000000000e+00 0.000000000000000000e+00 0.000000000000000000e+00 0.000000000000000000e+00 0.000000000000000000e+00 0.000000000000000000e+00 0.000000000000000000e+00 0.000000000000000000e+00 0.000000000000000000e+00 0.000000000000000000e+00 0.000000000000000000e+00 0.000000000000000000e+00 0.000000000000000000e+00 0.000000000000000000e+00 0.000000000000000000e+00 0.000000000000000000e+00 0.000000000000000000e+00 0.000000000000000000e+00 0.000000000000000000e+00 0.000000000000000000e+00 0.000000000000000000e+00 0.000000000000000000e+00 0.000000000000000000e+00 0.000000000000000000e+00 0.000000000000000000e+00 0.000000000000000000e+00 0.000000000000000000e+00 0.000000000000000000e+00 0.000000000000000000e+00 0.000000000000000000e+00 0.000000000000000000e+00 0.000000000000000000e+00 0.000000000000000000e+00 0.000000000000000000e+00 0.000000000000000000e+00 0.000000000000000000e+00 0.000000000000000000e+00 0.000000000000000000e+00 0.000000000000000000e+00 0.000000000000000000e+00 0.000000000000000000e+00 0.000000000000000000e+00 0.000000000000000000e+00 0.000000000000000000e+00 0.000000000000000000e+00 0.000000000000000000e+00 0.000000000000000000e+00 0.000000000000000000e+00 0.000000000000000000e+00 0.000000000000000000e+00 0.000000000000000000e+00 0.000000000000000000e+00 0.000000000000000000e+00 0.000000000000000000e+00 0.000000000000000000e+00 0.000000000000000000e+00 0.000000000000000000e+00 0.000000000000000000e+00 0.000000000000000000e+00 0.000000000000000000e+00 0.000000000000000000e+00 0.000000000000000000e+00 0.000000000000000000e+00 0.000000000000000000e+00 0.000000000000000000e+00 0.000000000000000000e+00 0.000000000000000000e+00 0.000000000000000000e+00 0.000000000000000000e+00 0.000000000000000000e+00 0.000000000000000000e+00 0.000000000000000000e+00 0.000000000000000000e+00 0.000000000000000000e+00 0.000000000000000000e+00 0.000000000000000000e+00 0.000000000000000000e+00 0.000000000000000000e+00 0.000000000000000000e+00 0.000000000000000000e+00 0.000000000000000000e+00 0.000000000000000000e+00 0.000000000000000000e+00 0.000000000000000000e+00 0.000000000000000000e+00 0.000000000000000000e+00 0.000000000000000000e+00 0.000000000000000000e+00 0.000000000000000000e+00 0.000000000000000000e+00 0.000000000000000000e+00 0.000000000000000000e+00 0.000000000000000000e+00 0.000000000000000000e+00 0.000000000000000000e+00 0.000000000000000000e+00 0.000000000000000000e+00 0.000000000000000000e+00 0.000000000000000000e+00 0.000000000000000000e+00 0.000000000000000000e+00 0.000000000000000000e+00 0.000000000000000000e+00 0.000000000000000000e+00 0.000000000000000000e+00 0.000000000000000000e+00 0.000000000000000000e+00 0.000000000000000000e+00 0.000000000000000000e+00 0.000000000000000000e+00 0.000000000000000000e+00 0.000000000000000000e+00 0.000000000000000000e+00 0.000000000000000000e+00 0.000000000000000000e+00 0.000000000000000000e+00 0.000000000000000000e+00 0.000000000000000000e+00 0.000000000000000000e+00 0.000000000000000000e+00 0.000000000000000000e+00 0.000000000000000000e+00 0.000000000000000000e+00 0.000000000000000000e+00 0.000000000000000000e+00 0.000000000000000000e+00 0.000000000000000000e+00 0.000000000000000000e+00 0.000000000000000000e+00 0.000000000000000000e+00 0.000000000000000000e+00 0.000000000000000000e+00 0.000000000000000000e+00 0.000000000000000000e+00 0.000000000000000000e+00 0.000000000000000000e+00 0.000000000000000000e+00 0.000000000000000000e+00 0.000000000000000000e+00 0.000000000000000000e+00 0.000000000000000000e+00 0.000000000000000000e+00 0.000000000000000000e+00 0.000000000000000000e+00 0.000000000000000000e+00 0.000000000000000000e+00 0.000000000000000000e+00 0.000000000000000000e+00 0.000000000000000000e+00 0.000000000000000000e+00 0.000000000000000000e+00 0.000000000000000000e+00 0.000000000000000000e+00 0.000000000000000000e+00 0.000000000000000000e+00 0.000000000000000000e+00 0.000000000000000000e+00 0.000000000000000000e+00 0.000000000000000000e+00 0.000000000000000000e+00 0.000000000000000000e+00 0.000000000000000000e+00 0.000000000000000000e+00 0.000000000000000000e+00 0.000000000000000000e+00 0.000000000000000000e+00 0.000000000000000000e+00 0.000000000000000000e+00 0.000000000000000000e+00 0.000000000000000000e+00 0.000000000000000000e+00 0.000000000000000000e+00 0.000000000000000000e+00 0.000000000000000000e+00 0.000000000000000000e+00 0.000000000000000000e+00 0.000000000000000000e+00 0.000000000000000000e+00 0.000000000000000000e+00 0.000000000000000000e+00 0.000000000000000000e+00 0.000000000000000000e+00 0.000000000000000000e+00 0.000000000000000000e+00 0.000000000000000000e+00 0.000000000000000000e+00 0.000000000000000000e+00 0.000000000000000000e+00 0.000000000000000000e+00 0.000000000000000000e+00 0.000000000000000000e+00 0.000000000000000000e+00 0.000000000000000000e+00 0.000000000000000000e+00 0.000000000000000000e+00 0.000000000000000000e+00 0.000000000000000000e+00 0.000000000000000000e+00 0.000000000000000000e+00 0.000000000000000000e+00 0.000000000000000000e+00 0.000000000000000000e+00 0.000000000000000000e+00 0.000000000000000000e+00 0.000000000000000000e+00 0.000000000000000000e+00 0.000000000000000000e+00 0.000000000000000000e+00 0.000000000000000000e+00 0.000000000000000000e+00 0.000000000000000000e+00 0.000000000000000000e+00 0.000000000000000000e+00 0.000000000000000000e+00 0.000000000000000000e+00 0.000000000000000000e+00 0.000000000000000000e+00 0.000000000000000000e+00 0.000000000000000000e+00 0.000000000000000000e+00 0.000000000000000000e+00 0.000000000000000000e+00 0.000000000000000000e+00 0.000000000000000000e+00 0.000000000000000000e+00 0.000000000000000000e+00 0.000000000000000000e+00 0.000000000000000000e+00 0.000000000000000000e+00 0.000000000000000000e+00 0.000000000000000000e+00 0.000000000000000000e+00 0.000000000000000000e+00 0.000000000000000000e+00 0.000000000000000000e+00 0.000000000000000000e+00 0.000000000000000000e+00 0.000000000000000000e+00 0.000000000000000000e+00 0.000000000000000000e+00 0.000000000000000000e+00 0.000000000000000000e+00 0.000000000000000000e+00 0.000000000000000000e+00 0.000000000000000000e+00 0.000000000000000000e+00 0.000000000000000000e+00 0.000000000000000000e+00 0.000000000000000000e+00 0.000000000000000000e+00 0.000000000000000000e+00 0.000000000000000000e+00 0.000000000000000000e+00 0.000000000000000000e+00 0.000000000000000000e+00 0.000000000000000000e+00 0.000000000000000000e+00 0.000000000000000000e+00 0.000000000000000000e+00 0.000000000000000000e+00 0.000000000000000000e+00 0.000000000000000000e+00 0.000000000000000000e+00 0.000000000000000000e+00 0.000000000000000000e+00 0.000000000000000000e+00 0.000000000000000000e+00 0.000000000000000000e+00 0.000000000000000000e+00 0.000000000000000000e+00 0.000000000000000000e+00 0.000000000000000000e+00 0.000000000000000000e+00 0.000000000000000000e+00 0.000000000000000000e+00 0.000000000000000000e+00 0.000000000000000000e+00 0.000000000000000000e+00 0.000000000000000000e+00 0.000000000000000000e+00 0.000000000000000000e+00 0.000000000000000000e+00 0.000000000000000000e+00 0.000000000000000000e+00 0.000000000000000000e+00 0.000000000000000000e+00 0.000000000000000000e+00 0.000000000000000000e+00 0.000000000000000000e+00 0.000000000000000000e+00 0.000000000000000000e+00 0.000000000000000000e+00 0.000000000000000000e+00 0.000000000000000000e+00 0.000000000000000000e+00 0.000000000000000000e+00 0.000000000000000000e+00 0.000000000000000000e+00 0.000000000000000000e+00 0.000000000000000000e+00 0.000000000000000000e+00 0.000000000000000000e+00 0.000000000000000000e+00 0.000000000000000000e+00 0.000000000000000000e+00 0.000000000000000000e+00 0.000000000000000000e+00 0.000000000000000000e+00 0.000000000000000000e+00 0.000000000000000000e+00 0.000000000000000000e+00 0.000000000000000000e+00 0.000000000000000000e+00 0.000000000000000000e+00 0.000000000000000000e+00 0.000000000000000000e+00 0.000000000000000000e+00 0.000000000000000000e+00 0.000000000000000000e+00 0.000000000000000000e+00 0.000000000000000000e+00 0.000000000000000000e+00 0.000000000000000000e+00 0.000000000000000000e+00 0.000000000000000000e+00 0.000000000000000000e+00 0.000000000000000000e+00 0.000000000000000000e+00 0.000000000000000000e+00 0.000000000000000000e+00 0.000000000000000000e+00 0.000000000000000000e+00 0.000000000000000000e+00 0.000000000000000000e+00 0.000000000000000000e+00 0.000000000000000000e+00 0.000000000000000000e+00 0.000000000000000000e+00 0.000000000000000000e+00 0.000000000000000000e+00 0.000000000000000000e+00 0.000000000000000000e+00 0.000000000000000000e+00 0.000000000000000000e+00 0.000000000000000000e+00 0.000000000000000000e+00 0.000000000000000000e+00 0.000000000000000000e+00 0.000000000000000000e+00 0.000000000000000000e+00 0.000000000000000000e+00 0.000000000000000000e+00 0.000000000000000000e+00 0.000000000000000000e+00 0.000000000000000000e+00 0.000000000000000000e+00 0.000000000000000000e+00 0.000000000000000000e+00 0.000000000000000000e+00 0.000000000000000000e+00 0.000000000000000000e+00 0.000000000000000000e+00 0.000000000000000000e+00 0.000000000000000000e+00 0.000000000000000000e+00 0.000000000000000000e+00 0.000000000000000000e+00 0.000000000000000000e+00 0.000000000000000000e+00 0.000000000000000000e+00 0.000000000000000000e+00 0.000000000000000000e+00 0.000000000000000000e+00 0.000000000000000000e+00 0.000000000000000000e+00 0.000000000000000000e+00 0.000000000000000000e+00 0.000000000000000000e+00 0.000000000000000000e+00 0.000000000000000000e+00 0.000000000000000000e+00 0.000000000000000000e+00 0.000000000000000000e+00 0.000000000000000000e+00 0.000000000000000000e+00 0.000000000000000000e+00 0.000000000000000000e+00 0.000000000000000000e+00 0.000000000000000000e+00 0.000000000000000000e+00 0.000000000000000000e+00 0.000000000000000000e+00 0.000000000000000000e+00 0.000000000000000000e+00 0.000000000000000000e+00 0.000000000000000000e+00 0.000000000000000000e+00 0.000000000000000000e+00 0.000000000000000000e+00 0.000000000000000000e+00 0.000000000000000000e+00 0.000000000000000000e+00 0.000000000000000000e+00 0.000000000000000000e+00 0.000000000000000000e+00 0.000000000000000000e+00 0.000000000000000000e+00 0.000000000000000000e+00 0.000000000000000000e+00 0.000000000000000000e+00 0.000000000000000000e+00 0.000000000000000000e+00 0.000000000000000000e+00 0.000000000000000000e+00 0.000000000000000000e+00 0.000000000000000000e+00 0.000000000000000000e+00 0.000000000000000000e+00 0.000000000000000000e+00 0.000000000000000000e+00 0.000000000000000000e+00 0.000000000000000000e+00 0.000000000000000000e+00 0.000000000000000000e+00 0.000000000000000000e+00 0.000000000000000000e+00 0.000000000000000000e+00 0.000000000000000000e+00 0.000000000000000000e+00 0.000000000000000000e+00 0.000000000000000000e+00 0.000000000000000000e+00 0.000000000000000000e+00 0.000000000000000000e+00 0.000000000000000000e+00 0.000000000000000000e+00 0.000000000000000000e+00 0.000000000000000000e+00 0.000000000000000000e+00 0.000000000000000000e+00 0.000000000000000000e+00 0.000000000000000000e+00 0.000000000000000000e+00 0.000000000000000000e+00 0.000000000000000000e+00 0.000000000000000000e+00 0.000000000000000000e+00 0.000000000000000000e+00 0.000000000000000000e+00 0.000000000000000000e+00 0.000000000000000000e+00 0.000000000000000000e+00 0.000000000000000000e+00 0.000000000000000000e+00 0.000000000000000000e+00 0.000000000000000000e+00 0.000000000000000000e+00 0.000000000000000000e+00 0.000000000000000000e+00 0.000000000000000000e+00 0.000000000000000000e+00 0.000000000000000000e+00 0.000000000000000000e+00 0.000000000000000000e+00 0.000000000000000000e+00 0.000000000000000000e+00 0.000000000000000000e+00 0.000000000000000000e+00 0.000000000000000000e+00 0.000000000000000000e+00 0.000000000000000000e+00 0.000000000000000000e+00 0.000000000000000000e+00 0.000000000000000000e+00 0.000000000000000000e+00 0.000000000000000000e+00 0.000000000000000000e+00 0.000000000000000000e+00 0.000000000000000000e+00 0.000000000000000000e+00 0.000000000000000000e+00 0.000000000000000000e+00 0.000000000000000000e+00 0.000000000000000000e+00 0.000000000000000000e+00 0.000000000000000000e+00 0.000000000000000000e+00 0.000000000000000000e+00 0.000000000000000000e+00 0.000000000000000000e+00 0.000000000000000000e+00 0.000000000000000000e+00 0.000000000000000000e+00 0.000000000000000000e+00 0.000000000000000000e+00 0.000000000000000000e+00 0.000000000000000000e+00 0.000000000000000000e+00 0.000000000000000000e+00 0.000000000000000000e+00 0.000000000000000000e+00 0.000000000000000000e+00 0.000000000000000000e+00 0.000000000000000000e+00 0.000000000000000000e+00 0.000000000000000000e+00 0.000000000000000000e+00 0.000000000000000000e+00 0.000000000000000000e+00 0.000000000000000000e+00 0.000000000000000000e+00 0.000000000000000000e+00 0.000000000000000000e+00 0.000000000000000000e+00 0.000000000000000000e+00 0.000000000000000000e+00 0.000000000000000000e+00 0.000000000000000000e+00 0.000000000000000000e+00 0.000000000000000000e+00 0.000000000000000000e+00 0.000000000000000000e+00 0.000000000000000000e+00 0.000000000000000000e+00 0.000000000000000000e+00 0.000000000000000000e+00 0.000000000000000000e+00 0.000000000000000000e+00 0.000000000000000000e+00 0.000000000000000000e+00 0.000000000000000000e+00 0.000000000000000000e+00 0.000000000000000000e+00 0.000000000000000000e+00 0.000000000000000000e+00 0.000000000000000000e+00 0.000000000000000000e+00 0.000000000000000000e+00 0.000000000000000000e+00 0.000000000000000000e+00 0.000000000000000000e+00 0.000000000000000000e+00 0.000000000000000000e+00 0.000000000000000000e+00 0.000000000000000000e+00 0.000000000000000000e+00 0.000000000000000000e+00 0.000000000000000000e+00 0.000000000000000000e+00 0.000000000000000000e+00 0.000000000000000000e+00 0.000000000000000000e+00 0.000000000000000000e+00 0.000000000000000000e+00 0.000000000000000000e+00 0.000000000000000000e+00 0.000000000000000000e+00 0.000000000000000000e+00 0.000000000000000000e+00 0.000000000000000000e+00 0.000000000000000000e+00 0.000000000000000000e+00 0.000000000000000000e+00 0.000000000000000000e+00 0.000000000000000000e+00 0.000000000000000000e+00 0.000000000000000000e+00 0.000000000000000000e+00 0.000000000000000000e+00 0.000000000000000000e+00 0.000000000000000000e+00 0.000000000000000000e+00 0.000000000000000000e+00 0.000000000000000000e+00 0.000000000000000000e+00 0.000000000000000000e+00 0.000000000000000000e+00 0.000000000000000000e+00 0.000000000000000000e+00 0.000000000000000000e+00 0.000000000000000000e+00 0.000000000000000000e+00 0.000000000000000000e+00 0.000000000000000000e+00 0.000000000000000000e+00 0.000000000000000000e+00 0.000000000000000000e+00 0.000000000000000000e+00 0.000000000000000000e+00 0.000000000000000000e+00 0.000000000000000000e+00 0.000000000000000000e+00 0.000000000000000000e+00 0.000000000000000000e+00 0.000000000000000000e+00 0.000000000000000000e+00 0.000000000000000000e+00 0.000000000000000000e+00 0.000000000000000000e+00 0.000000000000000000e+00 0.000000000000000000e+00 0.000000000000000000e+00 0.000000000000000000e+00 0.000000000000000000e+00 0.000000000000000000e+00 0.000000000000000000e+00 0.000000000000000000e+00 0.000000000000000000e+00 0.000000000000000000e+00 0.000000000000000000e+00 0.000000000000000000e+00 0.000000000000000000e+00 0.000000000000000000e+00 0.000000000000000000e+00 0.000000000000000000e+00 0.000000000000000000e+00 0.000000000000000000e+00 0.000000000000000000e+00 0.000000000000000000e+00 0.000000000000000000e+00 0.000000000000000000e+00 0.000000000000000000e+00 0.000000000000000000e+00 0.000000000000000000e+00 0.000000000000000000e+00 0.000000000000000000e+00 0.000000000000000000e+00 0.000000000000000000e+00 0.000000000000000000e+00 0.000000000000000000e+00 0.000000000000000000e+00 0.000000000000000000e+00 0.000000000000000000e+00 0.000000000000000000e+00 0.000000000000000000e+00 0.000000000000000000e+00 0.000000000000000000e+00 0.000000000000000000e+00 0.000000000000000000e+00 0.000000000000000000e+00 0.000000000000000000e+00 0.000000000000000000e+00 0.000000000000000000e+00 0.000000000000000000e+00 0.000000000000000000e+00 0.000000000000000000e+00 0.000000000000000000e+00 0.000000000000000000e+00 0.000000000000000000e+00 0.000000000000000000e+00 0.000000000000000000e+00 0.000000000000000000e+00 0.000000000000000000e+00 0.000000000000000000e+00 0.000000000000000000e+00 0.000000000000000000e+00 0.000000000000000000e+00 0.000000000000000000e+00 0.000000000000000000e+00 0.000000000000000000e+00 0.000000000000000000e+00 0.000000000000000000e+00 0.000000000000000000e+00 0.000000000000000000e+00 0.000000000000000000e+00 0.000000000000000000e+00 0.000000000000000000e+00 0.000000000000000000e+00 0.000000000000000000e+00 0.000000000000000000e+00 0.000000000000000000e+00 0.000000000000000000e+00 0.000000000000000000e+00 0.000000000000000000e+00 0.000000000000000000e+00 0.000000000000000000e+00 0.000000000000000000e+00 0.000000000000000000e+00 0.000000000000000000e+00 0.000000000000000000e+00 0.000000000000000000e+00 0.000000000000000000e+00 0.000000000000000000e+00 0.000000000000000000e+00 0.000000000000000000e+00 0.000000000000000000e+00 0.000000000000000000e+00 0.000000000000000000e+00 0.000000000000000000e+00 0.000000000000000000e+00 0.000000000000000000e+00 0.000000000000000000e+00 0.000000000000000000e+00 0.000000000000000000e+00 0.000000000000000000e+00 0.000000000000000000e+00 0.000000000000000000e+00 0.000000000000000000e+00 0.000000000000000000e+00 0.000000000000000000e+00 0.000000000000000000e+00 0.000000000000000000e+00 0.000000000000000000e+00 0.000000000000000000e+00 0.000000000000000000e+00 0.000000000000000000e+00 0.000000000000000000e+00 0.000000000000000000e+00 0.000000000000000000e+00 0.000000000000000000e+00 0.000000000000000000e+00 0.000000000000000000e+00 0.000000000000000000e+00 0.000000000000000000e+00 0.000000000000000000e+00 0.000000000000000000e+00 0.000000000000000000e+00 0.000000000000000000e+00 0.000000000000000000e+00 0.000000000000000000e+00 0.000000000000000000e+00 0.000000000000000000e+00 0.000000000000000000e+00 0.000000000000000000e+00 0.000000000000000000e+00 0.000000000000000000e+00 0.000000000000000000e+00 0.000000000000000000e+00 0.000000000000000000e+00 0.000000000000000000e+00 0.000000000000000000e+00 0.000000000000000000e+00 0.000000000000000000e+00 0.000000000000000000e+00 0.000000000000000000e+00 0.000000000000000000e+00 0.000000000000000000e+00 0.000000000000000000e+00 0.000000000000000000e+00 0.000000000000000000e+00 0.000000000000000000e+00 0.000000000000000000e+00 0.000000000000000000e+00 0.000000000000000000e+00 0.000000000000000000e+00 0.000000000000000000e+00 0.000000000000000000e+00 0.000000000000000000e+00 0.000000000000000000e+00 0.000000000000000000e+00 0.000000000000000000e+00 0.000000000000000000e+00 0.000000000000000000e+00 0.000000000000000000e+00 0.000000000000000000e+00 0.000000000000000000e+00 0.000000000000000000e+00 0.000000000000000000e+00 0.000000000000000000e+00 0.000000000000000000e+00 0.000000000000000000e+00 0.000000000000000000e+00 0.000000000000000000e+00 0.000000000000000000e+00 0.000000000000000000e+00 0.000000000000000000e+00 0.000000000000000000e+00 0.000000000000000000e+00 0.000000000000000000e+00 0.000000000000000000e+00 0.000000000000000000e+00 0.000000000000000000e+00 0.000000000000000000e+00 0.000000000000000000e+00 0.000000000000000000e+00 0.000000000000000000e+00 0.000000000000000000e+00 0.000000000000000000e+00 0.000000000000000000e+00 0.000000000000000000e+00 0.000000000000000000e+00 0.000000000000000000e+00 0.000000000000000000e+00 0.000000000000000000e+00 0.000000000000000000e+00 0.000000000000000000e+00 0.000000000000000000e+00 0.000000000000000000e+00 0.000000000000000000e+00 0.000000000000000000e+00 0.000000000000000000e+00 0.000000000000000000e+00 0.000000000000000000e+00 0.000000000000000000e+00 0.000000000000000000e+00 0.000000000000000000e+00 0.000000000000000000e+00 0.000000000000000000e+00 0.000000000000000000e+00 0.000000000000000000e+00 0.000000000000000000e+00 0.000000000000000000e+00 0.000000000000000000e+00 0.000000000000000000e+00 0.000000000000000000e+00 0.000000000000000000e+00 0.000000000000000000e+00 0.000000000000000000e+00 0.000000000000000000e+00 0.000000000000000000e+00 0.000000000000000000e+00 0.000000000000000000e+00 0.000000000000000000e+00 0.000000000000000000e+00 0.000000000000000000e+00 0.000000000000000000e+00 0.000000000000000000e+00 0.000000000000000000e+00 0.000000000000000000e+00 0.000000000000000000e+00 0.000000000000000000e+00 0.000000000000000000e+00 0.000000000000000000e+00 0.000000000000000000e+00 0.000000000000000000e+00 0.000000000000000000e+00 0.000000000000000000e+00 0.000000000000000000e+00 0.000000000000000000e+00 0.000000000000000000e+00 0.000000000000000000e+00 0.000000000000000000e+00 0.000000000000000000e+00 0.000000000000000000e+00 0.000000000000000000e+00 0.000000000000000000e+00 0.000000000000000000e+00 0.000000000000000000e+00 0.000000000000000000e+00 0.000000000000000000e+00 0.000000000000000000e+00 0.000000000000000000e+00 0.000000000000000000e+00 0.000000000000000000e+00 0.000000000000000000e+00 0.000000000000000000e+00 0.000000000000000000e+00 0.000000000000000000e+00 0.000000000000000000e+00 0.000000000000000000e+00 0.000000000000000000e+00 0.000000000000000000e+00 0.000000000000000000e+00 0.000000000000000000e+00 0.000000000000000000e+00 0.000000000000000000e+00 0.000000000000000000e+00 0.000000000000000000e+00 0.000000000000000000e+00 0.000000000000000000e+00 0.000000000000000000e+00 0.000000000000000000e+00 0.000000000000000000e+00 0.000000000000000000e+00 0.000000000000000000e+00 0.000000000000000000e+00 0.000000000000000000e+00 0.000000000000000000e+00 0.000000000000000000e+00 0.000000000000000000e+00 0.000000000000000000e+00 0.000000000000000000e+00 0.000000000000000000e+00 0.000000000000000000e+00 0.000000000000000000e+00 0.000000000000000000e+00 0.000000000000000000e+00 0.000000000000000000e+00 0.000000000000000000e+00 0.000000000000000000e+00 0.000000000000000000e+00 0.000000000000000000e+00 0.000000000000000000e+00 0.000000000000000000e+00 0.000000000000000000e+00 0.000000000000000000e+00 0.000000000000000000e+00 0.000000000000000000e+00 0.000000000000000000e+00 0.000000000000000000e+00 0.000000000000000000e+00 0.000000000000000000e+00 0.000000000000000000e+00 0.000000000000000000e+00 0.000000000000000000e+00 0.000000000000000000e+00 0.000000000000000000e+00 0.000000000000000000e+00 0.000000000000000000e+00 0.000000000000000000e+00 0.000000000000000000e+00 0.000000000000000000e+00 0.000000000000000000e+00 0.000000000000000000e+00 0.000000000000000000e+00 0.000000000000000000e+00 0.000000000000000000e+00 0.000000000000000000e+00 0.000000000000000000e+00 0.000000000000000000e+00 0.000000000000000000e+00 0.000000000000000000e+00 0.000000000000000000e+00 0.000000000000000000e+00 0.000000000000000000e+00 0.000000000000000000e+00 0.000000000000000000e+00 0.000000000000000000e+00 0.000000000000000000e+00 0.000000000000000000e+00 0.000000000000000000e+00 0.000000000000000000e+00 0.000000000000000000e+00 0.000000000000000000e+00 0.000000000000000000e+00 0.000000000000000000e+00 0.000000000000000000e+00 0.000000000000000000e+00 0.000000000000000000e+00 0.000000000000000000e+00 0.000000000000000000e+00 0.000000000000000000e+00 0.000000000000000000e+00 0.000000000000000000e+00 0.000000000000000000e+00 0.000000000000000000e+00 0.000000000000000000e+00 0.000000000000000000e+00 0.000000000000000000e+00 0.000000000000000000e+00 0.000000000000000000e+00 0.000000000000000000e+00 0.000000000000000000e+00 0.000000000000000000e+00 0.000000000000000000e+00 0.000000000000000000e+00 0.000000000000000000e+00 0.000000000000000000e+00 0.000000000000000000e+00 0.000000000000000000e+00 0.000000000000000000e+00 0.000000000000000000e+00 0.000000000000000000e+00 0.000000000000000000e+00 0.000000000000000000e+00 0.000000000000000000e+00 0.000000000000000000e+00 0.000000000000000000e+00 0.000000000000000000e+00 0.000000000000000000e+00 0.000000000000000000e+00 0.000000000000000000e+00 0.000000000000000000e+00 0.000000000000000000e+00 0.000000000000000000e+00 0.000000000000000000e+00 0.000000000000000000e+00 0.000000000000000000e+00 0.000000000000000000e+00 0.000000000000000000e+00 0.000000000000000000e+00 0.000000000000000000e+00 0.000000000000000000e+00 0.000000000000000000e+00 0.000000000000000000e+00 0.000000000000000000e+00 0.000000000000000000e+00 0.000000000000000000e+00 0.000000000000000000e+00 0.000000000000000000e+00 0.000000000000000000e+00 0.000000000000000000e+00 0.000000000000000000e+00 0.000000000000000000e+00 0.000000000000000000e+00 0.000000000000000000e+00 0.000000000000000000e+00 0.000000000000000000e+00 0.000000000000000000e+00 0.000000000000000000e+00 0.000000000000000000e+00 0.000000000000000000e+00 0.000000000000000000e+00 0.000000000000000000e+00 0.000000000000000000e+00 0.000000000000000000e+00 0.000000000000000000e+00 0.000000000000000000e+00 0.000000000000000000e+00 0.000000000000000000e+00 0.000000000000000000e+00 0.000000000000000000e+00 0.000000000000000000e+00 0.000000000000000000e+00 0.000000000000000000e+00 0.000000000000000000e+00 0.000000000000000000e+00 0.000000000000000000e+00 0.000000000000000000e+00 0.000000000000000000e+00 0.000000000000000000e+00 0.000000000000000000e+00 0.000000000000000000e+00 0.000000000000000000e+00 0.000000000000000000e+00 0.000000000000000000e+00 0.000000000000000000e+00 0.000000000000000000e+00 0.000000000000000000e+00 0.000000000000000000e+00 0.000000000000000000e+00 0.000000000000000000e+00 0.000000000000000000e+00 0.000000000000000000e+00 0.000000000000000000e+00 0.000000000000000000e+00 0.000000000000000000e+00 0.000000000000000000e+00 0.000000000000000000e+00 0.000000000000000000e+00 0.000000000000000000e+00 0.000000000000000000e+00 0.000000000000000000e+00 0.000000000000000000e+00 0.000000000000000000e+00 0.000000000000000000e+00 0.000000000000000000e+00 0.000000000000000000e+00 0.000000000000000000e+00 0.000000000000000000e+00 0.000000000000000000e+00 0.000000000000000000e+00 0.000000000000000000e+00 0.000000000000000000e+00 0.000000000000000000e+00 0.000000000000000000e+00 0.000000000000000000e+00 0.000000000000000000e+00 0.000000000000000000e+00 0.000000000000000000e+00 0.000000000000000000e+00 0.000000000000000000e+00 0.000000000000000000e+00 0.000000000000000000e+00 0.000000000000000000e+00 0.000000000000000000e+00 0.000000000000000000e+00 0.000000000000000000e+00 0.000000000000000000e+00 0.000000000000000000e+00 0.000000000000000000e+00 0.000000000000000000e+00 0.000000000000000000e+00 0.000000000000000000e+00 0.000000000000000000e+00 0.000000000000000000e+00 0.000000000000000000e+00 0.000000000000000000e+00 0.000000000000000000e+00 0.000000000000000000e+00 0.000000000000000000e+00 0.000000000000000000e+00 0.000000000000000000e+00 0.000000000000000000e+00 0.000000000000000000e+00 0.000000000000000000e+00 0.000000000000000000e+00 0.000000000000000000e+00 0.000000000000000000e+00 0.000000000000000000e+00 0.000000000000000000e+00 0.000000000000000000e+00 0.000000000000000000e+00 0.000000000000000000e+00 0.000000000000000000e+00 0.000000000000000000e+00 0.000000000000000000e+00 0.000000000000000000e+00 0.000000000000000000e+00 0.000000000000000000e+00 0.000000000000000000e+00 0.000000000000000000e+00 0.000000000000000000e+00 0.000000000000000000e+00 0.000000000000000000e+00 0.000000000000000000e+00 0.000000000000000000e+00 0.000000000000000000e+00 0.000000000000000000e+00 0.000000000000000000e+00 0.000000000000000000e+00 0.000000000000000000e+00 0.000000000000000000e+00 0.000000000000000000e+00 0.000000000000000000e+00 0.000000000000000000e+00 0.000000000000000000e+00 0.000000000000000000e+00 0.000000000000000000e+00 0.000000000000000000e+00 0.000000000000000000e+00 0.000000000000000000e+00 0.000000000000000000e+00 0.000000000000000000e+00 0.000000000000000000e+00 0.000000000000000000e+00 0.000000000000000000e+00 0.000000000000000000e+00 0.000000000000000000e+00 0.000000000000000000e+00 0.000000000000000000e+00 0.000000000000000000e+00 0.000000000000000000e+00 0.000000000000000000e+00 0.000000000000000000e+00 0.000000000000000000e+00 0.000000000000000000e+00 0.000000000000000000e+00 0.000000000000000000e+00 0.000000000000000000e+00 0.000000000000000000e+00 0.000000000000000000e+00 0.000000000000000000e+00 0.000000000000000000e+00 0.000000000000000000e+00 0.000000000000000000e+00 0.000000000000000000e+00 0.000000000000000000e+00 0.000000000000000000e+00 0.000000000000000000e+00 0.000000000000000000e+00 0.000000000000000000e+00 0.000000000000000000e+00 0.000000000000000000e+00 0.000000000000000000e+00 0.000000000000000000e+00 0.000000000000000000e+00 0.000000000000000000e+00 0.000000000000000000e+00 0.000000000000000000e+00 0.000000000000000000e+00 0.000000000000000000e+00 0.000000000000000000e+00 0.000000000000000000e+00 0.000000000000000000e+00 0.000000000000000000e+00 0.000000000000000000e+00 0.000000000000000000e+00 0.000000000000000000e+00 0.000000000000000000e+00 0.000000000000000000e+00 0.000000000000000000e+00 0.000000000000000000e+00 0.000000000000000000e+00 0.000000000000000000e+00 0.000000000000000000e+00 0.000000000000000000e+00 0.000000000000000000e+00 0.000000000000000000e+00 0.000000000000000000e+00 0.000000000000000000e+00 0.000000000000000000e+00 0.000000000000000000e+00 0.000000000000000000e+00 0.000000000000000000e+00 0.000000000000000000e+00 0.000000000000000000e+00 0.000000000000000000e+00 0.000000000000000000e+00 0.000000000000000000e+00 0.000000000000000000e+00 0.000000000000000000e+00 0.000000000000000000e+00 0.000000000000000000e+00 0.000000000000000000e+00 0.000000000000000000e+00 0.000000000000000000e+00 0.000000000000000000e+00 0.000000000000000000e+00 0.000000000000000000e+00 0.000000000000000000e+00 0.000000000000000000e+00 0.000000000000000000e+00 0.000000000000000000e+00 0.000000000000000000e+00 0.000000000000000000e+00 0.000000000000000000e+00 0.000000000000000000e+00 0.000000000000000000e+00 0.000000000000000000e+00 0.000000000000000000e+00 0.000000000000000000e+00 0.000000000000000000e+00 0.000000000000000000e+00 0.000000000000000000e+00 0.000000000000000000e+00 0.000000000000000000e+00 0.000000000000000000e+00 0.000000000000000000e+00 0.000000000000000000e+00 0.000000000000000000e+00 0.000000000000000000e+00 0.000000000000000000e+00 0.000000000000000000e+00 0.000000000000000000e+00 0.000000000000000000e+00 0.000000000000000000e+00 0.000000000000000000e+00 0.000000000000000000e+00 0.000000000000000000e+00 0.000000000000000000e+00 0.000000000000000000e+00 0.000000000000000000e+00 0.000000000000000000e+00 0.000000000000000000e+00 0.000000000000000000e+00 0.000000000000000000e+00 0.000000000000000000e+00 0.000000000000000000e+00 0.000000000000000000e+00 0.000000000000000000e+00 0.000000000000000000e+00 0.000000000000000000e+00 0.000000000000000000e+00 0.000000000000000000e+00 0.000000000000000000e+00 0.000000000000000000e+00 0.000000000000000000e+00 0.000000000000000000e+00 0.000000000000000000e+00 0.000000000000000000e+00 0.000000000000000000e+00 0.000000000000000000e+00 0.000000000000000000e+00 0.000000000000000000e+00 0.000000000000000000e+00 0.000000000000000000e+00 0.000000000000000000e+00 0.000000000000000000e+00 0.000000000000000000e+00 0.000000000000000000e+00 0.000000000000000000e+00 0.000000000000000000e+00 0.000000000000000000e+00 0.000000000000000000e+00 0.000000000000000000e+00 0.000000000000000000e+00 0.000000000000000000e+00 0.000000000000000000e+00 0.000000000000000000e+00 0.000000000000000000e+00 0.000000000000000000e+00 0.000000000000000000e+00 0.000000000000000000e+00 0.000000000000000000e+00 0.000000000000000000e+00 0.000000000000000000e+00 0.000000000000000000e+00 0.000000000000000000e+00 0.000000000000000000e+00 0.000000000000000000e+00 0.000000000000000000e+00 0.000000000000000000e+00 0.000000000000000000e+00 0.000000000000000000e+00 0.000000000000000000e+00 0.000000000000000000e+00 0.000000000000000000e+00 0.000000000000000000e+00 0.000000000000000000e+00 0.000000000000000000e+00 0.000000000000000000e+00 0.000000000000000000e+00 0.000000000000000000e+00 0.000000000000000000e+00 0.000000000000000000e+00 0.000000000000000000e+00 0.000000000000000000e+00 0.000000000000000000e+00 0.000000000000000000e+00 0.000000000000000000e+00 0.000000000000000000e+00 0.000000000000000000e+00 0.000000000000000000e+00 0.000000000000000000e+00 0.000000000000000000e+00 0.000000000000000000e+00 0.000000000000000000e+00 0.000000000000000000e+00 0.000000000000000000e+00 0.000000000000000000e+00 0.000000000000000000e+00 0.000000000000000000e+00 0.000000000000000000e+00 0.000000000000000000e+00 0.000000000000000000e+00 0.000000000000000000e+00 0.000000000000000000e+00 0.000000000000000000e+00 0.000000000000000000e+00 0.000000000000000000e+00 0.000000000000000000e+00 0.000000000000000000e+00 0.000000000000000000e+00 0.000000000000000000e+00 0.000000000000000000e+00 0.000000000000000000e+00 0.000000000000000000e+00 0.000000000000000000e+00 0.000000000000000000e+00 0.000000000000000000e+00 0.000000000000000000e+00 0.000000000000000000e+00 0.000000000000000000e+00 0.000000000000000000e+00 0.000000000000000000e+00 0.000000000000000000e+00 0.000000000000000000e+00 0.000000000000000000e+00 0.000000000000000000e+00 0.000000000000000000e+00 0.000000000000000000e+00 0.000000000000000000e+00 0.000000000000000000e+00 0.000000000000000000e+00 0.000000000000000000e+00 0.000000000000000000e+00 0.000000000000000000e+00 0.000000000000000000e+00 0.000000000000000000e+00 0.000000000000000000e+00 0.000000000000000000e+00 0.000000000000000000e+00 0.000000000000000000e+00 0.000000000000000000e+00 0.000000000000000000e+00 0.000000000000000000e+00 0.000000000000000000e+00 0.000000000000000000e+00 0.000000000000000000e+00 0.000000000000000000e+00 0.000000000000000000e+00 0.000000000000000000e+00 0.000000000000000000e+00 0.000000000000000000e+00 0.000000000000000000e+00 0.000000000000000000e+00 0.000000000000000000e+00 0.000000000000000000e+00 0.000000000000000000e+00 0.000000000000000000e+00 0.000000000000000000e+00 0.000000000000000000e+00 0.000000000000000000e+00 0.000000000000000000e+00 0.000000000000000000e+00 0.000000000000000000e+00 0.000000000000000000e+00 0.000000000000000000e+00 0.000000000000000000e+00 0.000000000000000000e+00 0.000000000000000000e+00 0.000000000000000000e+00 0.000000000000000000e+00 0.000000000000000000e+00 0.000000000000000000e+00 0.000000000000000000e+00 0.000000000000000000e+00 0.000000000000000000e+00 0.000000000000000000e+00 0.000000000000000000e+00 0.000000000000000000e+00 0.000000000000000000e+00 0.000000000000000000e+00 0.000000000000000000e+00 0.000000000000000000e+00 0.000000000000000000e+00 0.000000000000000000e+00 0.000000000000000000e+00 0.000000000000000000e+00 0.000000000000000000e+00 0.000000000000000000e+00 0.000000000000000000e+00 0.000000000000000000e+00 0.000000000000000000e+00 0.000000000000000000e+00 0.000000000000000000e+00 0.000000000000000000e+00 0.000000000000000000e+00 0.000000000000000000e+00 0.000000000000000000e+00 0.000000000000000000e+00 0.000000000000000000e+00 0.000000000000000000e+00 0.000000000000000000e+00 0.000000000000000000e+00 0.000000000000000000e+00 0.000000000000000000e+00 0.000000000000000000e+00 0.000000000000000000e+00 0.000000000000000000e+00 0.000000000000000000e+00 0.000000000000000000e+00 0.000000000000000000e+00 0.000000000000000000e+00 0.000000000000000000e+00 0.000000000000000000e+00 0.000000000000000000e+00 0.000000000000000000e+00 0.000000000000000000e+00 0.000000000000000000e+00 0.000000000000000000e+00 0.000000000000000000e+00 0.000000000000000000e+00 0.000000000000000000e+00 0.000000000000000000e+00 0.000000000000000000e+00 0.000000000000000000e+00 0.000000000000000000e+00 0.000000000000000000e+00 0.000000000000000000e+00 0.000000000000000000e+00 0.000000000000000000e+00 0.000000000000000000e+00 0.000000000000000000e+00 0.000000000000000000e+00 0.000000000000000000e+00 0.000000000000000000e+00 0.000000000000000000e+00 0.000000000000000000e+00 0.000000000000000000e+00 0.000000000000000000e+00 0.000000000000000000e+00 0.000000000000000000e+00 0.000000000000000000e+00 0.000000000000000000e+00 0.000000000000000000e+00 0.000000000000000000e+00 0.000000000000000000e+00 0.000000000000000000e+00 0.000000000000000000e+00 0.000000000000000000e+00 0.000000000000000000e+00 0.000000000000000000e+00 0.000000000000000000e+00 0.000000000000000000e+00 0.000000000000000000e+00 0.000000000000000000e+00 0.000000000000000000e+00 0.000000000000000000e+00 0.000000000000000000e+00 0.000000000000000000e+00 0.000000000000000000e+00 0.000000000000000000e+00 0.000000000000000000e+00 0.000000000000000000e+00 0.000000000000000000e+00 0.000000000000000000e+00 0.000000000000000000e+00 0.000000000000000000e+00 0.000000000000000000e+00 0.000000000000000000e+00 0.000000000000000000e+00 0.000000000000000000e+00 0.000000000000000000e+00 0.000000000000000000e+00 0.000000000000000000e+00 0.000000000000000000e+00 0.000000000000000000e+00 0.000000000000000000e+00 0.000000000000000000e+00 0.000000000000000000e+00 0.000000000000000000e+00 0.000000000000000000e+00 0.000000000000000000e+00 0.000000000000000000e+00 0.000000000000000000e+00 0.000000000000000000e+00 0.000000000000000000e+00 0.000000000000000000e+00 0.000000000000000000e+00 0.000000000000000000e+00 0.000000000000000000e+00 0.000000000000000000e+00 0.000000000000000000e+00 0.000000000000000000e+00 0.000000000000000000e+00 0.000000000000000000e+00 0.000000000000000000e+00 0.000000000000000000e+00 0.000000000000000000e+00 0.000000000000000000e+00 0.000000000000000000e+00 0.000000000000000000e+00 0.000000000000000000e+00 0.000000000000000000e+00 0.000000000000000000e+00 0.000000000000000000e+00 0.000000000000000000e+00 0.000000000000000000e+00 0.000000000000000000e+00 0.000000000000000000e+00 0.000000000000000000e+00 0.000000000000000000e+00 0.000000000000000000e+00 0.000000000000000000e+00 0.000000000000000000e+00 0.000000000000000000e+00 0.000000000000000000e+00 0.000000000000000000e+00 0.000000000000000000e+00 0.000000000000000000e+00 0.000000000000000000e+00 0.000000000000000000e+00 0.000000000000000000e+00 0.000000000000000000e+00 0.000000000000000000e+00 0.000000000000000000e+00 0.000000000000000000e+00 0.000000000000000000e+00 0.000000000000000000e+00 0.000000000000000000e+00 0.000000000000000000e+00 0.000000000000000000e+00 0.000000000000000000e+00 0.000000000000000000e+00 0.000000000000000000e+00 0.000000000000000000e+00 0.000000000000000000e+00 0.000000000000000000e+00 0.000000000000000000e+00 0.000000000000000000e+00 0.000000000000000000e+00 0.000000000000000000e+00 0.000000000000000000e+00 0.000000000000000000e+00 0.000000000000000000e+00 0.000000000000000000e+00 0.000000000000000000e+00 0.000000000000000000e+00 0.000000000000000000e+00 0.000000000000000000e+00 0.000000000000000000e+00 0.000000000000000000e+00 0.000000000000000000e+00 0.000000000000000000e+00 0.000000000000000000e+00 0.000000000000000000e+00 0.000000000000000000e+00 0.000000000000000000e+00 0.000000000000000000e+00 0.000000000000000000e+00 0.000000000000000000e+00 0.000000000000000000e+00 0.000000000000000000e+00 0.000000000000000000e+00 0.000000000000000000e+00 0.000000000000000000e+00 0.000000000000000000e+00 0.000000000000000000e+00 0.000000000000000000e+00 0.000000000000000000e+00 0.000000000000000000e+00 0.000000000000000000e+00 0.000000000000000000e+00 0.000000000000000000e+00 0.000000000000000000e+00 0.000000000000000000e+00 0.000000000000000000e+00 0.000000000000000000e+00 0.000000000000000000e+00 0.000000000000000000e+00 0.000000000000000000e+00 0.000000000000000000e+00 0.000000000000000000e+00 0.000000000000000000e+00 0.000000000000000000e+00 0.000000000000000000e+00 0.000000000000000000e+00 0.000000000000000000e+00 0.000000000000000000e+00 0.000000000000000000e+00 0.000000000000000000e+00 0.000000000000000000e+00 0.000000000000000000e+00 0.000000000000000000e+00 0.000000000000000000e+00 0.000000000000000000e+00 0.000000000000000000e+00 0.000000000000000000e+00 0.000000000000000000e+00 0.000000000000000000e+00 0.000000000000000000e+00 0.000000000000000000e+00 0.000000000000000000e+00 0.000000000000000000e+00 0.000000000000000000e+00 0.000000000000000000e+00 0.000000000000000000e+00 0.000000000000000000e+00 0.000000000000000000e+00 0.000000000000000000e+00 0.000000000000000000e+00 0.000000000000000000e+00 0.000000000000000000e+00 0.000000000000000000e+00 0.000000000000000000e+00 0.000000000000000000e+00 0.000000000000000000e+00 0.000000000000000000e+00 0.000000000000000000e+00 0.000000000000000000e+00 0.000000000000000000e+00 0.000000000000000000e+00 0.000000000000000000e+00 0.000000000000000000e+00 0.000000000000000000e+00 0.000000000000000000e+00 0.000000000000000000e+00 0.000000000000000000e+00 0.000000000000000000e+00 0.000000000000000000e+00 0.000000000000000000e+00 0.000000000000000000e+00 0.000000000000000000e+00 0.000000000000000000e+00 0.000000000000000000e+00 0.000000000000000000e+00 0.000000000000000000e+00 0.000000000000000000e+00 0.000000000000000000e+00 0.000000000000000000e+00 0.000000000000000000e+00 0.000000000000000000e+00 0.000000000000000000e+00 0.000000000000000000e+00 0.000000000000000000e+00 0.000000000000000000e+00 0.000000000000000000e+00 0.000000000000000000e+00 0.000000000000000000e+00 0.000000000000000000e+00 0.000000000000000000e+00 0.000000000000000000e+00 0.000000000000000000e+00 0.000000000000000000e+00 0.000000000000000000e+00 0.000000000000000000e+00 0.000000000000000000e+00 0.000000000000000000e+00 0.000000000000000000e+00 0.000000000000000000e+00 0.000000000000000000e+00 0.000000000000000000e+00 0.000000000000000000e+00 0.000000000000000000e+00 0.000000000000000000e+00 0.000000000000000000e+00 0.000000000000000000e+00 0.000000000000000000e+00 0.000000000000000000e+00 0.000000000000000000e+00 0.000000000000000000e+00 0.000000000000000000e+00 0.000000000000000000e+00 0.000000000000000000e+00 0.000000000000000000e+00 0.000000000000000000e+00 0.000000000000000000e+00 0.000000000000000000e+00 0.000000000000000000e+00 0.000000000000000000e+00 0.000000000000000000e+00 0.000000000000000000e+00 0.000000000000000000e+00 0.000000000000000000e+00 0.000000000000000000e+00 0.000000000000000000e+00 0.000000000000000000e+00 0.000000000000000000e+00 0.000000000000000000e+00 0.000000000000000000e+00 0.000000000000000000e+00 0.000000000000000000e+00 0.000000000000000000e+00 0.000000000000000000e+00 0.000000000000000000e+00 0.000000000000000000e+00 0.000000000000000000e+00 0.000000000000000000e+00 0.000000000000000000e+00 0.000000000000000000e+00 0.000000000000000000e+00 0.000000000000000000e+00 0.000000000000000000e+00 0.000000000000000000e+00 0.000000000000000000e+00 0.000000000000000000e+00 0.000000000000000000e+00 0.000000000000000000e+00 0.000000000000000000e+00 0.000000000000000000e+00 0.000000000000000000e+00 0.000000000000000000e+00 0.000000000000000000e+00 0.000000000000000000e+00 0.000000000000000000e+00 0.000000000000000000e+00 0.000000000000000000e+00 0.000000000000000000e+00 0.000000000000000000e+00 0.000000000000000000e+00 0.000000000000000000e+00 0.000000000000000000e+00 0.000000000000000000e+00 0.000000000000000000e+00 0.000000000000000000e+00 0.000000000000000000e+00 0.000000000000000000e+00 0.000000000000000000e+00 0.000000000000000000e+00 0.000000000000000000e+00 0.000000000000000000e+00 0.000000000000000000e+00 0.000000000000000000e+00 0.000000000000000000e+00 0.000000000000000000e+00 0.000000000000000000e+00 0.000000000000000000e+00 0.000000000000000000e+00 0.000000000000000000e+00 0.000000000000000000e+00 0.000000000000000000e+00 0.000000000000000000e+00 0.000000000000000000e+00 0.000000000000000000e+00 0.000000000000000000e+00 0.000000000000000000e+00 0.000000000000000000e+00 0.000000000000000000e+00 0.000000000000000000e+00 0.000000000000000000e+00 0.000000000000000000e+00 0.000000000000000000e+00 0.000000000000000000e+00 0.000000000000000000e+00 0.000000000000000000e+00 0.000000000000000000e+00 0.000000000000000000e+00 0.000000000000000000e+00 0.000000000000000000e+00 0.000000000000000000e+00 0.000000000000000000e+00 0.000000000000000000e+00 0.000000000000000000e+00 0.000000000000000000e+00 0.000000000000000000e+00 0.000000000000000000e+00 0.000000000000000000e+00 0.000000000000000000e+00 0.000000000000000000e+00 0.000000000000000000e+00 0.000000000000000000e+00 0.000000000000000000e+00 0.000000000000000000e+00 0.000000000000000000e+00 0.000000000000000000e+00 0.000000000000000000e+00 0.000000000000000000e+00 0.000000000000000000e+00 0.000000000000000000e+00 0.000000000000000000e+00 0.000000000000000000e+00 0.000000000000000000e+00 0.000000000000000000e+00 0.000000000000000000e+00 0.000000000000000000e+00 0.000000000000000000e+00 0.000000000000000000e+00 0.000000000000000000e+00 0.000000000000000000e+00 0.000000000000000000e+00 0.000000000000000000e+00 0.000000000000000000e+00 0.000000000000000000e+00 0.000000000000000000e+00 0.000000000000000000e+00 0.000000000000000000e+00 0.000000000000000000e+00 0.000000000000000000e+00 0.000000000000000000e+00 0.000000000000000000e+00 0.000000000000000000e+00 0.000000000000000000e+00 0.000000000000000000e+00 0.000000000000000000e+00 0.000000000000000000e+00 0.000000000000000000e+00 0.000000000000000000e+00 0.000000000000000000e+00 0.000000000000000000e+00 0.000000000000000000e+00 0.000000000000000000e+00 0.000000000000000000e+00 0.000000000000000000e+00 0.000000000000000000e+00 0.000000000000000000e+00 0.000000000000000000e+00 0.000000000000000000e+00 0.000000000000000000e+00 0.000000000000000000e+00 0.000000000000000000e+00 0.000000000000000000e+00 0.000000000000000000e+00 0.000000000000000000e+00 0.000000000000000000e+00 0.000000000000000000e+00 0.000000000000000000e+00 0.000000000000000000e+00 0.000000000000000000e+00 0.000000000000000000e+00 0.000000000000000000e+00 0.000000000000000000e+00 0.000000000000000000e+00 0.000000000000000000e+00 0.000000000000000000e+00 0.000000000000000000e+00 0.000000000000000000e+00 0.000000000000000000e+00 0.000000000000000000e+00 0.000000000000000000e+00 0.000000000000000000e+00 0.000000000000000000e+00 0.000000000000000000e+00 0.000000000000000000e+00 0.000000000000000000e+00 0.000000000000000000e+00 0.000000000000000000e+00 0.000000000000000000e+00 0.000000000000000000e+00 0.000000000000000000e+00 0.000000000000000000e+00 0.000000000000000000e+00 0.000000000000000000e+00 0.000000000000000000e+00 0.000000000000000000e+00 0.000000000000000000e+00 0.000000000000000000e+00 0.000000000000000000e+00 0.000000000000000000e+00 0.000000000000000000e+00 0.000000000000000000e+00 0.000000000000000000e+00 0.000000000000000000e+00 0.000000000000000000e+00 0.000000000000000000e+00 0.000000000000000000e+00 0.000000000000000000e+00 0.000000000000000000e+00 0.000000000000000000e+00 0.000000000000000000e+00 0.000000000000000000e+00 0.000000000000000000e+00 0.000000000000000000e+00 0.000000000000000000e+00 0.000000000000000000e+00 0.000000000000000000e+00 0.000000000000000000e+00 0.000000000000000000e+00 0.000000000000000000e+00 0.000000000000000000e+00 0.000000000000000000e+00 0.000000000000000000e+00 0.000000000000000000e+00 0.000000000000000000e+00 0.000000000000000000e+00 0.000000000000000000e+00 0.000000000000000000e+00 0.000000000000000000e+00 0.000000000000000000e+00 0.000000000000000000e+00 0.000000000000000000e+00 0.000000000000000000e+00 0.000000000000000000e+00 0.000000000000000000e+00 0.000000000000000000e+00 0.000000000000000000e+00 0.000000000000000000e+00 0.000000000000000000e+00 0.000000000000000000e+00 0.000000000000000000e+00 0.000000000000000000e+00 0.000000000000000000e+00 0.000000000000000000e+00 0.000000000000000000e+00 0.000000000000000000e+00 0.000000000000000000e+00 0.000000000000000000e+00 0.000000000000000000e+00 0.000000000000000000e+00 0.000000000000000000e+00 0.000000000000000000e+00 0.000000000000000000e+00 0.000000000000000000e+00 0.000000000000000000e+00 0.000000000000000000e+00 0.000000000000000000e+00 0.000000000000000000e+00 0.000000000000000000e+00 0.000000000000000000e+00 0.000000000000000000e+00 0.000000000000000000e+00 0.000000000000000000e+00 0.000000000000000000e+00 0.000000000000000000e+00 0.000000000000000000e+00 0.000000000000000000e+00 0.000000000000000000e+00 0.000000000000000000e+00 0.000000000000000000e+00 0.000000000000000000e+00 0.000000000000000000e+00 0.000000000000000000e+00 0.000000000000000000e+00 0.000000000000000000e+00 0.000000000000000000e+00 0.000000000000000000e+00 0.000000000000000000e+00 0.000000000000000000e+00 0.000000000000000000e+00 0.000000000000000000e+00 0.000000000000000000e+00 0.000000000000000000e+00 0.000000000000000000e+00 0.000000000000000000e+00 0.000000000000000000e+00 0.000000000000000000e+00 0.000000000000000000e+00 0.000000000000000000e+00 0.000000000000000000e+00 0.000000000000000000e+00 0.000000000000000000e+00 0.000000000000000000e+00 0.000000000000000000e+00 0.000000000000000000e+00 0.000000000000000000e+00 0.000000000000000000e+00 0.000000000000000000e+00 0.000000000000000000e+00 0.000000000000000000e+00 0.000000000000000000e+00 0.000000000000000000e+00 0.000000000000000000e+00 0.000000000000000000e+00 0.000000000000000000e+00 0.000000000000000000e+00 0.000000000000000000e+00 0.000000000000000000e+00 0.000000000000000000e+00 0.000000000000000000e+00 0.000000000000000000e+00 0.000000000000000000e+00 0.000000000000000000e+00 0.000000000000000000e+00 0.000000000000000000e+00 0.000000000000000000e+00 0.000000000000000000e+00 0.000000000000000000e+00 0.000000000000000000e+00 0.000000000000000000e+00 0.000000000000000000e+00 0.000000000000000000e+00 0.000000000000000000e+00 0.000000000000000000e+00 0.000000000000000000e+00 0.000000000000000000e+00 0.000000000000000000e+00 0.000000000000000000e+00 0.000000000000000000e+00 0.000000000000000000e+00 0.000000000000000000e+00 0.000000000000000000e+00 0.000000000000000000e+00 0.000000000000000000e+00 0.000000000000000000e+00 0.000000000000000000e+00 0.000000000000000000e+00 0.000000000000000000e+00 0.000000000000000000e+00 0.000000000000000000e+00 0.000000000000000000e+00 0.000000000000000000e+00 0.000000000000000000e+00 0.000000000000000000e+00 0.000000000000000000e+00 0.000000000000000000e+00 0.000000000000000000e+00 0.000000000000000000e+00 0.000000000000000000e+00 0.000000000000000000e+00 0.000000000000000000e+00 0.000000000000000000e+00 0.000000000000000000e+00 0.000000000000000000e+00 0.000000000000000000e+00 0.000000000000000000e+00 0.000000000000000000e+00 0.000000000000000000e+00 0.000000000000000000e+00 0.000000000000000000e+00 0.000000000000000000e+00 0.000000000000000000e+00 0.000000000000000000e+00 0.000000000000000000e+00 0.000000000000000000e+00 0.000000000000000000e+00 0.000000000000000000e+00 0.000000000000000000e+00 0.000000000000000000e+00 0.000000000000000000e+00 0.000000000000000000e+00 0.000000000000000000e+00 0.000000000000000000e+00 0.000000000000000000e+00 0.000000000000000000e+00 0.000000000000000000e+00 0.000000000000000000e+00 0.000000000000000000e+00 0.000000000000000000e+00 0.000000000000000000e+00 0.000000000000000000e+00 0.000000000000000000e+00 0.000000000000000000e+00 0.000000000000000000e+00 0.000000000000000000e+00 0.000000000000000000e+00 0.000000000000000000e+00 0.000000000000000000e+00 0.000000000000000000e+00 0.000000000000000000e+00 0.000000000000000000e+00 0.000000000000000000e+00 0.000000000000000000e+00 0.000000000000000000e+00 0.000000000000000000e+00 0.000000000000000000e+00 0.000000000000000000e+00 0.000000000000000000e+00 0.000000000000000000e+00 0.000000000000000000e+00 0.000000000000000000e+00 0.000000000000000000e+00 0.000000000000000000e+00 0.000000000000000000e+00 0.000000000000000000e+00 0.000000000000000000e+00 0.000000000000000000e+00 0.000000000000000000e+00 0.000000000000000000e+00 0.000000000000000000e+00 0.000000000000000000e+00 0.000000000000000000e+00 0.000000000000000000e+00 0.000000000000000000e+00 0.000000000000000000e+00 0.000000000000000000e+00 0.000000000000000000e+00 0.000000000000000000e+00 0.000000000000000000e+00 0.000000000000000000e+00 0.000000000000000000e+00 0.000000000000000000e+00 0.000000000000000000e+00 0.000000000000000000e+00 0.000000000000000000e+00 0.000000000000000000e+00 0.000000000000000000e+00 0.000000000000000000e+00 0.000000000000000000e+00 0.000000000000000000e+00 0.000000000000000000e+00 0.000000000000000000e+00 0.000000000000000000e+00 0.000000000000000000e+00 0.000000000000000000e+00 0.000000000000000000e+00 0.000000000000000000e+00 0.000000000000000000e+00 0.000000000000000000e+00 0.000000000000000000e+00 0.000000000000000000e+00 0.000000000000000000e+00 0.000000000000000000e+00 0.000000000000000000e+00 0.000000000000000000e+00 0.000000000000000000e+00 0.000000000000000000e+00 0.000000000000000000e+00 0.000000000000000000e+00 0.000000000000000000e+00 0.000000000000000000e+00 0.000000000000000000e+00 0.000000000000000000e+00 0.000000000000000000e+00 0.000000000000000000e+00 0.000000000000000000e+00 0.000000000000000000e+00 0.000000000000000000e+00 0.000000000000000000e+00 0.000000000000000000e+00 0.000000000000000000e+00 0.000000000000000000e+00 0.000000000000000000e+00 0.000000000000000000e+00 0.000000000000000000e+00 0.000000000000000000e+00 0.000000000000000000e+00 0.000000000000000000e+00 0.000000000000000000e+00 0.000000000000000000e+00 0.000000000000000000e+00 0.000000000000000000e+00 0.000000000000000000e+00 0.000000000000000000e+00 0.000000000000000000e+00 0.000000000000000000e+00 0.000000000000000000e+00 0.000000000000000000e+00 0.000000000000000000e+00 0.000000000000000000e+00 0.000000000000000000e+00 0.000000000000000000e+00 0.000000000000000000e+00 0.000000000000000000e+00 0.000000000000000000e+00 0.000000000000000000e+00 0.000000000000000000e+00 0.000000000000000000e+00 0.000000000000000000e+00 0.000000000000000000e+00 0.000000000000000000e+00 0.000000000000000000e+00 0.000000000000000000e+00 0.000000000000000000e+00 0.000000000000000000e+00 0.000000000000000000e+00 0.000000000000000000e+00 0.000000000000000000e+00 0.000000000000000000e+00 0.000000000000000000e+00 0.000000000000000000e+00 0.000000000000000000e+00 0.000000000000000000e+00 0.000000000000000000e+00 0.000000000000000000e+00 0.000000000000000000e+00 0.000000000000000000e+00 0.000000000000000000e+00 0.000000000000000000e+00 0.000000000000000000e+00 0.000000000000000000e+00 0.000000000000000000e+00 0.000000000000000000e+00 0.000000000000000000e+00 0.000000000000000000e+00 0.000000000000000000e+00 0.000000000000000000e+00 0.000000000000000000e+00 0.000000000000000000e+00 0.000000000000000000e+00 0.000000000000000000e+00 0.000000000000000000e+00 0.000000000000000000e+00 0.000000000000000000e+00 0.000000000000000000e+00 0.000000000000000000e+00 0.000000000000000000e+00 0.000000000000000000e+00 0.000000000000000000e+00 0.000000000000000000e+00 0.000000000000000000e+00 0.000000000000000000e+00 0.000000000000000000e+00 0.000000000000000000e+00 0.000000000000000000e+00 0.000000000000000000e+00 0.000000000000000000e+00 0.000000000000000000e+00 0.000000000000000000e+00 0.000000000000000000e+00 0.000000000000000000e+00 0.000000000000000000e+00 0.000000000000000000e+00 0.000000000000000000e+00 0.000000000000000000e+00 0.000000000000000000e+00 0.000000000000000000e+00 0.000000000000000000e+00 0.000000000000000000e+00 0.000000000000000000e+00 0.000000000000000000e+00 0.000000000000000000e+00 0.000000000000000000e+00 0.000000000000000000e+00 0.000000000000000000e+00 0.000000000000000000e+00 0.000000000000000000e+00 0.000000000000000000e+00 0.000000000000000000e+00 0.000000000000000000e+00 0.000000000000000000e+00 0.000000000000000000e+00 0.000000000000000000e+00 0.000000000000000000e+00 0.000000000000000000e+00 0.000000000000000000e+00 0.000000000000000000e+00 0.000000000000000000e+00 0.000000000000000000e+00 0.000000000000000000e+00 0.000000000000000000e+00 0.000000000000000000e+00 0.000000000000000000e+00 0.000000000000000000e+00 0.000000000000000000e+00 0.000000000000000000e+00 0.000000000000000000e+00 0.000000000000000000e+00 0.000000000000000000e+00 0.000000000000000000e+00 0.000000000000000000e+00 0.000000000000000000e+00 0.000000000000000000e+00 0.000000000000000000e+00 0.000000000000000000e+00 0.000000000000000000e+00 0.000000000000000000e+00 0.000000000000000000e+00 0.000000000000000000e+00 0.000000000000000000e+00 0.000000000000000000e+00 0.000000000000000000e+00 0.000000000000000000e+00 0.000000000000000000e+00 0.000000000000000000e+00 0.000000000000000000e+00 0.000000000000000000e+00 0.000000000000000000e+00 0.000000000000000000e+00 0.000000000000000000e+00 0.000000000000000000e+00 0.000000000000000000e+00 0.000000000000000000e+00 0.000000000000000000e+00 0.000000000000000000e+00 0.000000000000000000e+00 0.000000000000000000e+00 0.000000000000000000e+00 0.000000000000000000e+00 0.000000000000000000e+00 0.000000000000000000e+00 0.000000000000000000e+00 0.000000000000000000e+00 0.000000000000000000e+00 0.000000000000000000e+00 0.000000000000000000e+00 0.000000000000000000e+00 0.000000000000000000e+00 0.000000000000000000e+00 0.000000000000000000e+00 0.000000000000000000e+00 0.000000000000000000e+00 0.000000000000000000e+00 0.000000000000000000e+00 0.000000000000000000e+00 0.000000000000000000e+00 0.000000000000000000e+00 0.000000000000000000e+00 0.000000000000000000e+00 0.000000000000000000e+00 0.000000000000000000e+00 0.000000000000000000e+00 0.000000000000000000e+00 0.000000000000000000e+00 0.000000000000000000e+00 0.000000000000000000e+00 0.000000000000000000e+00 0.000000000000000000e+00 0.000000000000000000e+00 0.000000000000000000e+00 0.000000000000000000e+00 0.000000000000000000e+00 0.000000000000000000e+00 0.000000000000000000e+00 0.000000000000000000e+00 0.000000000000000000e+00 0.000000000000000000e+00 0.000000000000000000e+00 0.000000000000000000e+00 0.000000000000000000e+00 0.000000000000000000e+00 0.000000000000000000e+00 0.000000000000000000e+00 0.000000000000000000e+00 0.000000000000000000e+00 0.000000000000000000e+00 0.000000000000000000e+00 0.000000000000000000e+00 0.000000000000000000e+00 0.000000000000000000e+00 0.000000000000000000e+00 0.000000000000000000e+00 0.000000000000000000e+00 0.000000000000000000e+00 0.000000000000000000e+00 0.000000000000000000e+00 0.000000000000000000e+00 0.000000000000000000e+00 0.000000000000000000e+00 0.000000000000000000e+00 0.000000000000000000e+00 0.000000000000000000e+00 0.000000000000000000e+00 0.000000000000000000e+00 0.000000000000000000e+00 0.000000000000000000e+00 0.000000000000000000e+00 0.000000000000000000e+00 0.000000000000000000e+00 0.000000000000000000e+00 0.000000000000000000e+00 0.000000000000000000e+00 0.000000000000000000e+00 0.000000000000000000e+00 0.000000000000000000e+00 0.000000000000000000e+00 0.000000000000000000e+00 0.000000000000000000e+00 0.000000000000000000e+00 0.000000000000000000e+00 0.000000000000000000e+00 0.000000000000000000e+00 0.000000000000000000e+00 0.000000000000000000e+00 0.000000000000000000e+00 0.000000000000000000e+00 0.000000000000000000e+00 0.000000000000000000e+00 0.000000000000000000e+00 0.000000000000000000e+00 0.000000000000000000e+00 0.000000000000000000e+00 0.000000000000000000e+00 0.000000000000000000e+00 0.000000000000000000e+00 0.000000000000000000e+00 0.000000000000000000e+00 0.000000000000000000e+00 0.000000000000000000e+00 0.000000000000000000e+00 0.000000000000000000e+00 0.000000000000000000e+00 0.000000000000000000e+00 0.000000000000000000e+00 0.000000000000000000e+00 0.000000000000000000e+00 0.000000000000000000e+00 0.000000000000000000e+00 0.000000000000000000e+00 0.000000000000000000e+00 0.000000000000000000e+00 0.000000000000000000e+00 0.000000000000000000e+00 0.000000000000000000e+00 0.000000000000000000e+00 0.000000000000000000e+00 0.000000000000000000e+00 0.000000000000000000e+00 0.000000000000000000e+00 0.000000000000000000e+00 0.000000000000000000e+00 0.000000000000000000e+00 0.000000000000000000e+00 0.000000000000000000e+00 0.000000000000000000e+00 0.000000000000000000e+00 0.000000000000000000e+00 0.000000000000000000e+00 0.000000000000000000e+00 0.000000000000000000e+00 0.000000000000000000e+00 0.000000000000000000e+00 0.000000000000000000e+00 0.000000000000000000e+00 0.000000000000000000e+00 0.000000000000000000e+00 0.000000000000000000e+00 0.000000000000000000e+00 0.000000000000000000e+00 0.000000000000000000e+00 0.000000000000000000e+00 0.000000000000000000e+00 0.000000000000000000e+00 0.000000000000000000e+00 0.000000000000000000e+00 0.000000000000000000e+00 0.000000000000000000e+00 0.000000000000000000e+00 0.000000000000000000e+00 0.000000000000000000e+00 0.000000000000000000e+00 0.000000000000000000e+00 0.000000000000000000e+00 0.000000000000000000e+00 0.000000000000000000e+00 0.000000000000000000e+00 0.000000000000000000e+00 0.000000000000000000e+00 0.000000000000000000e+00 0.000000000000000000e+00 0.000000000000000000e+00 0.000000000000000000e+00 0.000000000000000000e+00 0.000000000000000000e+00 0.000000000000000000e+00 0.000000000000000000e+00 0.000000000000000000e+00 0.000000000000000000e+00 0.000000000000000000e+00 0.000000000000000000e+00 0.000000000000000000e+00 0.000000000000000000e+00 0.000000000000000000e+00 0.000000000000000000e+00 0.000000000000000000e+00 0.000000000000000000e+00 0.000000000000000000e+00 0.000000000000000000e+00 0.000000000000000000e+00 0.000000000000000000e+00 0.000000000000000000e+00 0.000000000000000000e+00 0.000000000000000000e+00 0.000000000000000000e+00 0.000000000000000000e+00 0.000000000000000000e+00 0.000000000000000000e+00 0.000000000000000000e+00 0.000000000000000000e+00 0.000000000000000000e+00 0.000000000000000000e+00 0.000000000000000000e+00 0.000000000000000000e+00 0.000000000000000000e+00 0.000000000000000000e+00 0.000000000000000000e+00 0.000000000000000000e+00 0.000000000000000000e+00 0.000000000000000000e+00 0.000000000000000000e+00 0.000000000000000000e+00 0.000000000000000000e+00 0.000000000000000000e+00 0.000000000000000000e+00 0.000000000000000000e+00 0.000000000000000000e+00 0.000000000000000000e+00 0.000000000000000000e+00 0.000000000000000000e+00 0.000000000000000000e+00 0.000000000000000000e+00 0.000000000000000000e+00 0.000000000000000000e+00 0.000000000000000000e+00 0.000000000000000000e+00 0.000000000000000000e+00 0.000000000000000000e+00 0.000000000000000000e+00 0.000000000000000000e+00 0.000000000000000000e+00 0.000000000000000000e+00 0.000000000000000000e+00 0.000000000000000000e+00 0.000000000000000000e+00 0.000000000000000000e+00 0.000000000000000000e+00 0.000000000000000000e+00 0.000000000000000000e+00 0.000000000000000000e+00 0.000000000000000000e+00 0.000000000000000000e+00 0.000000000000000000e+00 0.000000000000000000e+00 0.000000000000000000e+00 0.000000000000000000e+00 0.000000000000000000e+00 0.000000000000000000e+00 0.000000000000000000e+00 0.000000000000000000e+00 0.000000000000000000e+00 0.000000000000000000e+00 0.000000000000000000e+00 0.000000000000000000e+00 0.000000000000000000e+00 0.000000000000000000e+00 0.000000000000000000e+00 0.000000000000000000e+00 0.000000000000000000e+00 0.000000000000000000e+00 0.000000000000000000e+00 0.000000000000000000e+00 0.000000000000000000e+00 0.000000000000000000e+00 0.000000000000000000e+00 0.000000000000000000e+00 0.000000000000000000e+00 0.000000000000000000e+00 0.000000000000000000e+00 0.000000000000000000e+00 0.000000000000000000e+00 0.000000000000000000e+00 0.000000000000000000e+00 0.000000000000000000e+00 0.000000000000000000e+00 0.000000000000000000e+00 0.000000000000000000e+00 0.000000000000000000e+00 0.000000000000000000e+00 0.000000000000000000e+00 0.000000000000000000e+00 0.000000000000000000e+00 0.000000000000000000e+00 0.000000000000000000e+00 0.000000000000000000e+00 0.000000000000000000e+00 0.000000000000000000e+00 0.000000000000000000e+00 0.000000000000000000e+00 0.000000000000000000e+00 0.000000000000000000e+00 0.000000000000000000e+00 0.000000000000000000e+00 0.000000000000000000e+00 0.000000000000000000e+00 0.000000000000000000e+00 0.000000000000000000e+00 0.000000000000000000e+00 0.000000000000000000e+00 0.000000000000000000e+00 0.000000000000000000e+00 0.000000000000000000e+00 0.000000000000000000e+00 0.000000000000000000e+00 0.000000000000000000e+00 0.000000000000000000e+00 0.000000000000000000e+00 0.000000000000000000e+00 0.000000000000000000e+00 0.000000000000000000e+00 0.000000000000000000e+00 0.000000000000000000e+00 0.000000000000000000e+00 0.000000000000000000e+00 0.000000000000000000e+00 0.000000000000000000e+00 0.000000000000000000e+00 0.000000000000000000e+00 0.000000000000000000e+00 0.000000000000000000e+00 0.000000000000000000e+00 0.000000000000000000e+00 0.000000000000000000e+00 0.000000000000000000e+00 0.000000000000000000e+00 0.000000000000000000e+00 0.000000000000000000e+00 0.000000000000000000e+00 0.000000000000000000e+00 0.000000000000000000e+00 0.000000000000000000e+00 0.000000000000000000e+00 0.000000000000000000e+00 0.000000000000000000e+00 0.000000000000000000e+00 0.000000000000000000e+00 0.000000000000000000e+00 0.000000000000000000e+00 0.000000000000000000e+00 0.000000000000000000e+00 0.000000000000000000e+00 0.000000000000000000e+00 0.000000000000000000e+00 0.000000000000000000e+00 0.000000000000000000e+00 0.000000000000000000e+00 0.000000000000000000e+00 0.000000000000000000e+00 0.000000000000000000e+00 0.000000000000000000e+00 0.000000000000000000e+00 0.000000000000000000e+00 0.000000000000000000e+00 0.000000000000000000e+00 0.000000000000000000e+00 0.000000000000000000e+00 0.000000000000000000e+00 0.000000000000000000e+00 0.000000000000000000e+00 0.000000000000000000e+00 0.000000000000000000e+00 0.000000000000000000e+00 0.000000000000000000e+00 0.000000000000000000e+00 0.000000000000000000e+00 0.000000000000000000e+00 0.000000000000000000e+00 0.000000000000000000e+00 0.000000000000000000e+00 0.000000000000000000e+00 0.000000000000000000e+00 0.000000000000000000e+00 0.000000000000000000e+00 0.000000000000000000e+00 0.000000000000000000e+00 0.000000000000000000e+00 0.000000000000000000e+00 0.000000000000000000e+00 0.000000000000000000e+00 0.000000000000000000e+00 0.000000000000000000e+00 0.000000000000000000e+00 0.000000000000000000e+00 0.000000000000000000e+00 0.000000000000000000e+00 0.000000000000000000e+00 0.000000000000000000e+00 0.000000000000000000e+00 0.000000000000000000e+00 0.000000000000000000e+00 0.000000000000000000e+00 0.000000000000000000e+00 0.000000000000000000e+00 0.000000000000000000e+00 0.000000000000000000e+00 0.000000000000000000e+00 0.000000000000000000e+00 0.000000000000000000e+00 0.000000000000000000e+00 0.000000000000000000e+00 0.000000000000000000e+00 0.000000000000000000e+00 0.000000000000000000e+00 0.000000000000000000e+00 0.000000000000000000e+00 0.000000000000000000e+00 0.000000000000000000e+00 0.000000000000000000e+00 0.000000000000000000e+00 0.000000000000000000e+00 0.000000000000000000e+00 0.000000000000000000e+00 0.000000000000000000e+00 0.000000000000000000e+00 0.000000000000000000e+00 0.000000000000000000e+00 0.000000000000000000e+00 0.000000000000000000e+00 0.000000000000000000e+00 0.000000000000000000e+00 0.000000000000000000e+00 0.000000000000000000e+00 0.000000000000000000e+00 0.000000000000000000e+00 0.000000000000000000e+00 0.000000000000000000e+00 0.000000000000000000e+00 0.000000000000000000e+00 0.000000000000000000e+00 0.000000000000000000e+00 0.000000000000000000e+00 0.000000000000000000e+00 0.000000000000000000e+00 0.000000000000000000e+00 0.000000000000000000e+00 0.000000000000000000e+00 0.000000000000000000e+00 0.000000000000000000e+00 0.000000000000000000e+00 0.000000000000000000e+00 0.000000000000000000e+00 0.000000000000000000e+00 0.000000000000000000e+00 0.000000000000000000e+00 0.000000000000000000e+00 0.000000000000000000e+00 0.000000000000000000e+00 0.000000000000000000e+00 0.000000000000000000e+00 0.000000000000000000e+00 0.000000000000000000e+00 0.000000000000000000e+00 0.000000000000000000e+00 0.000000000000000000e+00 0.000000000000000000e+00 0.000000000000000000e+00 0.000000000000000000e+00 0.000000000000000000e+00 0.000000000000000000e+00 0.000000000000000000e+00 0.000000000000000000e+00 0.000000000000000000e+00 0.000000000000000000e+00 0.000000000000000000e+00 0.000000000000000000e+00 0.000000000000000000e+00 0.000000000000000000e+00 0.000000000000000000e+00 0.000000000000000000e+00 0.000000000000000000e+00 0.000000000000000000e+00 0.000000000000000000e+00 0.000000000000000000e+00 0.000000000000000000e+00 0.000000000000000000e+00 0.000000000000000000e+00 0.000000000000000000e+00 0.000000000000000000e+00 0.000000000000000000e+00 0.000000000000000000e+00 0.000000000000000000e+00 0.000000000000000000e+00 0.000000000000000000e+00 0.000000000000000000e+00 0.000000000000000000e+00 0.000000000000000000e+00 0.000000000000000000e+00 0.000000000000000000e+00 0.000000000000000000e+00 0.000000000000000000e+00 0.000000000000000000e+00 0.000000000000000000e+00 0.000000000000000000e+00 0.000000000000000000e+00 0.000000000000000000e+00 0.000000000000000000e+00 0.000000000000000000e+00 0.000000000000000000e+00 0.000000000000000000e+00 0.000000000000000000e+00 0.000000000000000000e+00 0.000000000000000000e+00 0.000000000000000000e+00 0.000000000000000000e+00 0.000000000000000000e+00 0.000000000000000000e+00 0.000000000000000000e+00 0.000000000000000000e+00 0.000000000000000000e+00 0.000000000000000000e+00 0.000000000000000000e+00 0.000000000000000000e+00 0.000000000000000000e+00 0.000000000000000000e+00 0.000000000000000000e+00 0.000000000000000000e+00 0.000000000000000000e+00 0.000000000000000000e+00 0.000000000000000000e+00 0.000000000000000000e+00 0.000000000000000000e+00 0.000000000000000000e+00 0.000000000000000000e+00 0.000000000000000000e+00 0.000000000000000000e+00 0.000000000000000000e+00 0.000000000000000000e+00 0.000000000000000000e+00 0.000000000000000000e+00 0.000000000000000000e+00 0.000000000000000000e+00 0.000000000000000000e+00 0.000000000000000000e+00 0.000000000000000000e+00 0.000000000000000000e+00 0.000000000000000000e+00 0.000000000000000000e+00 0.000000000000000000e+00 0.000000000000000000e+00 0.000000000000000000e+00 0.000000000000000000e+00 0.000000000000000000e+00 0.000000000000000000e+00 0.000000000000000000e+00 0.000000000000000000e+00 0.000000000000000000e+00 0.000000000000000000e+00 0.000000000000000000e+00 0.000000000000000000e+00 0.000000000000000000e+00 0.000000000000000000e+00 0.000000000000000000e+00 0.000000000000000000e+00 0.000000000000000000e+00 0.000000000000000000e+00 0.000000000000000000e+00 0.000000000000000000e+00 0.000000000000000000e+00 0.000000000000000000e+00 0.000000000000000000e+00 0.000000000000000000e+00 0.000000000000000000e+00 0.000000000000000000e+00 0.000000000000000000e+00 0.000000000000000000e+00 0.000000000000000000e+00 0.000000000000000000e+00 0.000000000000000000e+00 0.000000000000000000e+00 0.000000000000000000e+00 0.000000000000000000e+00 0.000000000000000000e+00 0.000000000000000000e+00 0.000000000000000000e+00 0.000000000000000000e+00 0.000000000000000000e+00 0.000000000000000000e+00 0.000000000000000000e+00 0.000000000000000000e+00 0.000000000000000000e+00 0.000000000000000000e+00 0.000000000000000000e+00 0.000000000000000000e+00 0.000000000000000000e+00 0.000000000000000000e+00 0.000000000000000000e+00 0.000000000000000000e+00 0.000000000000000000e+00 0.000000000000000000e+00 0.000000000000000000e+00 0.000000000000000000e+00 0.000000000000000000e+00 0.000000000000000000e+00 0.000000000000000000e+00 0.000000000000000000e+00 0.000000000000000000e+00 0.000000000000000000e+00 0.000000000000000000e+00 0.000000000000000000e+00 0.000000000000000000e+00 0.000000000000000000e+00 0.000000000000000000e+00 0.000000000000000000e+00 0.000000000000000000e+00 0.000000000000000000e+00 0.000000000000000000e+00 0.000000000000000000e+00 0.000000000000000000e+00 0.000000000000000000e+00 0.000000000000000000e+00 0.000000000000000000e+00 0.000000000000000000e+00 0.000000000000000000e+00 0.000000000000000000e+00 0.000000000000000000e+00 0.000000000000000000e+00 0.000000000000000000e+00 0.000000000000000000e+00 0.000000000000000000e+00 0.000000000000000000e+00 0.000000000000000000e+00 0.000000000000000000e+00 0.000000000000000000e+00 0.000000000000000000e+00 0.000000000000000000e+00 0.000000000000000000e+00 0.000000000000000000e+00 0.000000000000000000e+00 0.000000000000000000e+00 0.000000000000000000e+00 0.000000000000000000e+00 0.000000000000000000e+00 0.000000000000000000e+00 0.000000000000000000e+00 0.000000000000000000e+00 0.000000000000000000e+00 0.000000000000000000e+00 0.000000000000000000e+00 0.000000000000000000e+00 0.000000000000000000e+00 0.000000000000000000e+00 0.000000000000000000e+00 0.000000000000000000e+00 0.000000000000000000e+00 0.000000000000000000e+00 0.000000000000000000e+00 0.000000000000000000e+00 0.000000000000000000e+00 0.000000000000000000e+00 0.000000000000000000e+00 0.000000000000000000e+00 0.000000000000000000e+00 0.000000000000000000e+00 0.000000000000000000e+00 0.000000000000000000e+00 0.000000000000000000e+00 0.000000000000000000e+00 0.000000000000000000e+00 0.000000000000000000e+00 0.000000000000000000e+00 0.000000000000000000e+00 0.000000000000000000e+00 0.000000000000000000e+00 0.000000000000000000e+00 0.000000000000000000e+00 0.000000000000000000e+00 0.000000000000000000e+00 0.000000000000000000e+00 0.000000000000000000e+00 0.000000000000000000e+00 0.000000000000000000e+00 0.000000000000000000e+00 0.000000000000000000e+00 0.000000000000000000e+00 0.000000000000000000e+00 0.000000000000000000e+00 0.000000000000000000e+00 0.000000000000000000e+00 0.000000000000000000e+00 0.000000000000000000e+00 0.000000000000000000e+00 0.000000000000000000e+00 0.000000000000000000e+00 0.000000000000000000e+00 0.000000000000000000e+00 0.000000000000000000e+00 0.000000000000000000e+00 0.000000000000000000e+00 0.000000000000000000e+00 0.000000000000000000e+00 0.000000000000000000e+00 0.000000000000000000e+00 0.000000000000000000e+00 0.000000000000000000e+00 0.000000000000000000e+00 0.000000000000000000e+00 0.000000000000000000e+00 0.000000000000000000e+00 0.000000000000000000e+00 0.000000000000000000e+00 0.000000000000000000e+00 0.000000000000000000e+00 0.000000000000000000e+00 0.000000000000000000e+00 0.000000000000000000e+00 0.000000000000000000e+00 0.000000000000000000e+00 0.000000000000000000e+00 0.000000000000000000e+00 0.000000000000000000e+00 0.000000000000000000e+00 0.000000000000000000e+00 0.000000000000000000e+00 0.000000000000000000e+00 0.000000000000000000e+00 0.000000000000000000e+00 0.000000000000000000e+00 0.000000000000000000e+00 0.000000000000000000e+00 0.000000000000000000e+00 0.000000000000000000e+00 0.000000000000000000e+00 0.000000000000000000e+00 0.000000000000000000e+00 0.000000000000000000e+00 0.000000000000000000e+00 0.000000000000000000e+00 0.000000000000000000e+00 0.000000000000000000e+00 0.000000000000000000e+00 0.000000000000000000e+00 0.000000000000000000e+00 0.000000000000000000e+00 0.000000000000000000e+00 0.000000000000000000e+00 0.000000000000000000e+00 0.000000000000000000e+00 0.000000000000000000e+00 0.000000000000000000e+00 0.000000000000000000e+00 0.000000000000000000e+00 0.000000000000000000e+00 0.000000000000000000e+00 0.000000000000000000e+00 0.000000000000000000e+00 0.000000000000000000e+00 0.000000000000000000e+00 0.000000000000000000e+00 0.000000000000000000e+00 0.000000000000000000e+00 0.000000000000000000e+00 0.000000000000000000e+00 0.000000000000000000e+00 0.000000000000000000e+00 0.000000000000000000e+00 0.000000000000000000e+00 0.000000000000000000e+00 0.000000000000000000e+00 0.000000000000000000e+00 0.000000000000000000e+00 0.000000000000000000e+00 0.000000000000000000e+00 0.000000000000000000e+00 0.000000000000000000e+00 0.000000000000000000e+00 0.000000000000000000e+00 0.000000000000000000e+00 0.000000000000000000e+00 0.000000000000000000e+00 0.000000000000000000e+00 0.000000000000000000e+00 0.000000000000000000e+00 0.000000000000000000e+00 0.000000000000000000e+00 0.000000000000000000e+00 0.000000000000000000e+00 0.000000000000000000e+00 0.000000000000000000e+00 0.000000000000000000e+00 0.000000000000000000e+00 0.000000000000000000e+00 0.000000000000000000e+00 0.000000000000000000e+00 0.000000000000000000e+00 0.000000000000000000e+00 0.000000000000000000e+00 0.000000000000000000e+00 0.000000000000000000e+00 0.000000000000000000e+00 0.000000000000000000e+00 0.000000000000000000e+00 0.000000000000000000e+00 0.000000000000000000e+00 0.000000000000000000e+00 0.000000000000000000e+00 0.000000000000000000e+00 0.000000000000000000e+00 0.000000000000000000e+00 0.000000000000000000e+00 0.000000000000000000e+00 0.000000000000000000e+00 0.000000000000000000e+00 0.000000000000000000e+00 0.000000000000000000e+00 0.000000000000000000e+00 0.000000000000000000e+00 0.000000000000000000e+00 0.000000000000000000e+00 0.000000000000000000e+00 0.000000000000000000e+00 0.000000000000000000e+00 0.000000000000000000e+00 0.000000000000000000e+00 0.000000000000000000e+00 0.000000000000000000e+00 0.000000000000000000e+00 0.000000000000000000e+00 0.000000000000000000e+00 0.000000000000000000e+00 0.000000000000000000e+00 0.000000000000000000e+00 0.000000000000000000e+00 0.000000000000000000e+00 0.000000000000000000e+00 0.000000000000000000e+00 0.000000000000000000e+00 0.000000000000000000e+00 0.000000000000000000e+00 0.000000000000000000e+00 0.000000000000000000e+00 0.000000000000000000e+00 0.000000000000000000e+00 0.000000000000000000e+00 0.000000000000000000e+00 0.000000000000000000e+00 0.000000000000000000e+00 0.000000000000000000e+00 0.000000000000000000e+00 0.000000000000000000e+00 0.000000000000000000e+00 0.000000000000000000e+00 0.000000000000000000e+00 0.000000000000000000e+00 0.000000000000000000e+00 0.000000000000000000e+00 0.000000000000000000e+00 0.000000000000000000e+00 0.000000000000000000e+00 0.000000000000000000e+00 0.000000000000000000e+00 0.000000000000000000e+00 0.000000000000000000e+00 0.000000000000000000e+00 0.000000000000000000e+00 0.000000000000000000e+00 0.000000000000000000e+00 0.000000000000000000e+00 0.000000000000000000e+00 0.000000000000000000e+00 0.000000000000000000e+00 0.000000000000000000e+00 0.000000000000000000e+00 0.000000000000000000e+00 0.000000000000000000e+00 0.000000000000000000e+00 0.000000000000000000e+00 0.000000000000000000e+00 0.000000000000000000e+00 0.000000000000000000e+00 0.000000000000000000e+00 0.000000000000000000e+00 0.000000000000000000e+00 0.000000000000000000e+00 0.000000000000000000e+00 0.000000000000000000e+00 0.000000000000000000e+00 0.000000000000000000e+00 0.000000000000000000e+00 0.000000000000000000e+00 0.000000000000000000e+00 0.000000000000000000e+00 0.000000000000000000e+00 0.000000000000000000e+00 0.000000000000000000e+00 0.000000000000000000e+00 0.000000000000000000e+00 0.000000000000000000e+00 0.000000000000000000e+00 0.000000000000000000e+00 0.000000000000000000e+00 0.000000000000000000e+00 0.000000000000000000e+00 0.000000000000000000e+00 0.000000000000000000e+00 0.000000000000000000e+00 0.000000000000000000e+00 0.000000000000000000e+00 0.000000000000000000e+00 0.000000000000000000e+00 0.000000000000000000e+00 0.000000000000000000e+00 0.000000000000000000e+00 0.000000000000000000e+00 0.000000000000000000e+00 0.000000000000000000e+00 0.000000000000000000e+00 0.000000000000000000e+00 0.000000000000000000e+00 0.000000000000000000e+00 0.000000000000000000e+00 0.000000000000000000e+00 0.000000000000000000e+00 0.000000000000000000e+00 0.000000000000000000e+00 0.000000000000000000e+00 0.000000000000000000e+00 0.000000000000000000e+00 0.000000000000000000e+00 0.000000000000000000e+00 0.000000000000000000e+00 0.000000000000000000e+00 0.000000000000000000e+00 0.000000000000000000e+00 0.000000000000000000e+00 0.000000000000000000e+00 0.000000000000000000e+00 0.000000000000000000e+00 0.000000000000000000e+00 0.000000000000000000e+00 0.000000000000000000e+00 0.000000000000000000e+00 0.000000000000000000e+00 0.000000000000000000e+00 0.000000000000000000e+00 0.000000000000000000e+00 0.000000000000000000e+00 0.000000000000000000e+00 0.000000000000000000e+00 0.000000000000000000e+00 0.000000000000000000e+00 0.000000000000000000e+00 0.000000000000000000e+00 0.000000000000000000e+00 0.000000000000000000e+00 0.000000000000000000e+00 0.000000000000000000e+00 0.000000000000000000e+00 0.000000000000000000e+00 0.000000000000000000e+00 0.000000000000000000e+00 0.000000000000000000e+00 0.000000000000000000e+00 0.000000000000000000e+00 0.000000000000000000e+00 0.000000000000000000e+00 0.000000000000000000e+00 0.000000000000000000e+00 0.000000000000000000e+00 0.000000000000000000e+00 0.000000000000000000e+00 0.000000000000000000e+00 0.000000000000000000e+00 0.000000000000000000e+00 0.000000000000000000e+00 0.000000000000000000e+00 0.000000000000000000e+00 0.000000000000000000e+00 0.000000000000000000e+00 0.000000000000000000e+00 0.000000000000000000e+00 0.000000000000000000e+00 0.000000000000000000e+00 0.000000000000000000e+00 0.000000000000000000e+00 0.000000000000000000e+00 0.000000000000000000e+00 0.000000000000000000e+00 0.000000000000000000e+00 0.000000000000000000e+00 0.000000000000000000e+00 0.000000000000000000e+00 0.000000000000000000e+00 0.000000000000000000e+00 0.000000000000000000e+00 0.000000000000000000e+00 0.000000000000000000e+00 0.000000000000000000e+00 0.000000000000000000e+00 0.000000000000000000e+00 0.000000000000000000e+00 0.000000000000000000e+00 0.000000000000000000e+00 0.000000000000000000e+00 0.000000000000000000e+00 0.000000000000000000e+00 0.000000000000000000e+00 0.000000000000000000e+00 0.000000000000000000e+00 0.000000000000000000e+00 0.000000000000000000e+00 0.000000000000000000e+00 0.000000000000000000e+00 0.000000000000000000e+00 0.000000000000000000e+00 0.000000000000000000e+00 0.000000000000000000e+00 0.000000000000000000e+00 0.000000000000000000e+00 0.000000000000000000e+00 0.000000000000000000e+00 0.000000000000000000e+00 0.000000000000000000e+00 0.000000000000000000e+00 0.000000000000000000e+00 0.000000000000000000e+00 0.000000000000000000e+00 0.000000000000000000e+00 0.000000000000000000e+00 0.000000000000000000e+00 0.000000000000000000e+00 0.000000000000000000e+00 0.000000000000000000e+00 0.000000000000000000e+00 0.000000000000000000e+00 0.000000000000000000e+00 0.000000000000000000e+00 0.000000000000000000e+00 0.000000000000000000e+00 0.000000000000000000e+00 0.000000000000000000e+00 0.000000000000000000e+00 0.000000000000000000e+00 0.000000000000000000e+00 0.000000000000000000e+00 0.000000000000000000e+00 0.000000000000000000e+00 0.000000000000000000e+00 0.000000000000000000e+00 0.000000000000000000e+00 0.000000000000000000e+00 0.000000000000000000e+00 0.000000000000000000e+00 0.000000000000000000e+00 0.000000000000000000e+00 0.000000000000000000e+00 0.000000000000000000e+00 0.000000000000000000e+00 0.000000000000000000e+00 0.000000000000000000e+00 0.000000000000000000e+00 0.000000000000000000e+00 0.000000000000000000e+00 0.000000000000000000e+00 0.000000000000000000e+00 0.000000000000000000e+00 0.000000000000000000e+00 0.000000000000000000e+00 0.000000000000000000e+00 0.000000000000000000e+00 0.000000000000000000e+00 0.000000000000000000e+00 0.000000000000000000e+00 0.000000000000000000e+00 0.000000000000000000e+00 0.000000000000000000e+00 0.000000000000000000e+00 0.000000000000000000e+00 0.000000000000000000e+00 0.000000000000000000e+00 0.000000000000000000e+00 0.000000000000000000e+00 0.000000000000000000e+00 0.000000000000000000e+00 0.000000000000000000e+00 0.000000000000000000e+00 0.000000000000000000e+00 0.000000000000000000e+00 0.000000000000000000e+00 0.000000000000000000e+00 0.000000000000000000e+00 0.000000000000000000e+00 0.000000000000000000e+00 0.000000000000000000e+00 0.000000000000000000e+00 0.000000000000000000e+00 0.000000000000000000e+00 0.000000000000000000e+00 0.000000000000000000e+00 0.000000000000000000e+00 0.000000000000000000e+00 0.000000000000000000e+00 0.000000000000000000e+00 0.000000000000000000e+00 0.000000000000000000e+00 0.000000000000000000e+00 0.000000000000000000e+00 0.000000000000000000e+00 0.000000000000000000e+00 0.000000000000000000e+00 0.000000000000000000e+00 0.000000000000000000e+00 0.000000000000000000e+00 0.000000000000000000e+00 0.000000000000000000e+00 0.000000000000000000e+00 0.000000000000000000e+00 0.000000000000000000e+00 0.000000000000000000e+00 0.000000000000000000e+00 0.000000000000000000e+00 0.000000000000000000e+00 0.000000000000000000e+00 0.000000000000000000e+00 0.000000000000000000e+00 0.000000000000000000e+00 0.000000000000000000e+00 0.000000000000000000e+00 0.000000000000000000e+00 0.000000000000000000e+00 0.000000000000000000e+00 0.000000000000000000e+00 0.000000000000000000e+00 0.000000000000000000e+00 0.000000000000000000e+00 0.000000000000000000e+00 0.000000000000000000e+00 0.000000000000000000e+00 0.000000000000000000e+00 0.000000000000000000e+00 0.000000000000000000e+00 0.000000000000000000e+00 0.000000000000000000e+00 0.000000000000000000e+00 0.000000000000000000e+00 0.000000000000000000e+00 0.000000000000000000e+00 0.000000000000000000e+00 0.000000000000000000e+00 0.000000000000000000e+00 0.000000000000000000e+00 0.000000000000000000e+00 0.000000000000000000e+00 0.000000000000000000e+00 0.000000000000000000e+00 0.000000000000000000e+00 0.000000000000000000e+00 0.000000000000000000e+00 0.000000000000000000e+00 0.000000000000000000e+00 0.000000000000000000e+00 0.000000000000000000e+00 0.000000000000000000e+00 0.000000000000000000e+00 0.000000000000000000e+00 0.000000000000000000e+00 0.000000000000000000e+00 0.000000000000000000e+00 0.000000000000000000e+00 0.000000000000000000e+00 0.000000000000000000e+00 0.000000000000000000e+00 0.000000000000000000e+00 0.000000000000000000e+00 0.000000000000000000e+00 0.000000000000000000e+00 0.000000000000000000e+00 0.000000000000000000e+00 0.000000000000000000e+00 0.000000000000000000e+00 0.000000000000000000e+00 0.000000000000000000e+00 0.000000000000000000e+00 0.000000000000000000e+00 0.000000000000000000e+00 0.000000000000000000e+00 0.000000000000000000e+00 0.000000000000000000e+00 0.000000000000000000e+00 0.000000000000000000e+00 0.000000000000000000e+00 0.000000000000000000e+00 0.000000000000000000e+00 0.000000000000000000e+00 0.000000000000000000e+00 0.000000000000000000e+00 0.000000000000000000e+00 0.000000000000000000e+00 0.000000000000000000e+00 0.000000000000000000e+00 0.000000000000000000e+00 0.000000000000000000e+00 0.000000000000000000e+00 0.000000000000000000e+00 0.000000000000000000e+00 0.000000000000000000e+00 0.000000000000000000e+00 0.000000000000000000e+00 0.000000000000000000e+00 0.000000000000000000e+00 0.000000000000000000e+00 0.000000000000000000e+00 0.000000000000000000e+00 0.000000000000000000e+00 0.000000000000000000e+00 0.000000000000000000e+00 0.000000000000000000e+00 0.000000000000000000e+00 0.000000000000000000e+00 0.000000000000000000e+00 0.000000000000000000e+00 0.000000000000000000e+00 0.000000000000000000e+00 0.000000000000000000e+00 0.000000000000000000e+00 0.000000000000000000e+00 0.000000000000000000e+00 0.000000000000000000e+00 0.000000000000000000e+00 0.000000000000000000e+00 0.000000000000000000e+00 0.000000000000000000e+00 0.000000000000000000e+00 0.000000000000000000e+00 0.000000000000000000e+00 0.000000000000000000e+00 0.000000000000000000e+00 0.000000000000000000e+00 0.000000000000000000e+00 0.000000000000000000e+00 0.000000000000000000e+00 0.000000000000000000e+00 0.000000000000000000e+00 0.000000000000000000e+00 0.000000000000000000e+00 0.000000000000000000e+00 0.000000000000000000e+00 0.000000000000000000e+00 0.000000000000000000e+00 0.000000000000000000e+00 0.000000000000000000e+00 0.000000000000000000e+00 0.000000000000000000e+00 0.000000000000000000e+00 0.000000000000000000e+00 0.000000000000000000e+00 0.000000000000000000e+00 0.000000000000000000e+00 0.000000000000000000e+00 0.000000000000000000e+00 0.000000000000000000e+00 0.000000000000000000e+00 0.000000000000000000e+00 0.000000000000000000e+00 0.000000000000000000e+00 0.000000000000000000e+00 0.000000000000000000e+00 0.000000000000000000e+00 0.000000000000000000e+00 0.000000000000000000e+00 0.000000000000000000e+00 0.000000000000000000e+00 0.000000000000000000e+00 0.000000000000000000e+00 0.000000000000000000e+00 0.000000000000000000e+00 0.000000000000000000e+00 0.000000000000000000e+00 0.000000000000000000e+00 0.000000000000000000e+00 0.000000000000000000e+00 0.000000000000000000e+00 0.000000000000000000e+00 0.000000000000000000e+00 0.000000000000000000e+00 0.000000000000000000e+00 0.000000000000000000e+00 0.000000000000000000e+00 0.000000000000000000e+00 0.000000000000000000e+00 0.000000000000000000e+00 0.000000000000000000e+00 0.000000000000000000e+00 0.000000000000000000e+00 0.000000000000000000e+00 0.000000000000000000e+00 0.000000000000000000e+00 0.000000000000000000e+00 0.000000000000000000e+00 0.000000000000000000e+00 0.000000000000000000e+00 0.000000000000000000e+00 0.000000000000000000e+00 0.000000000000000000e+00 0.000000000000000000e+00 0.000000000000000000e+00 0.000000000000000000e+00 0.000000000000000000e+00 0.000000000000000000e+00 0.000000000000000000e+00 0.000000000000000000e+00 0.000000000000000000e+00 0.000000000000000000e+00 0.000000000000000000e+00 0.000000000000000000e+00 0.000000000000000000e+00 0.000000000000000000e+00 0.000000000000000000e+00 0.000000000000000000e+00 0.000000000000000000e+00 0.000000000000000000e+00 0.000000000000000000e+00 0.000000000000000000e+00 0.000000000000000000e+00 0.000000000000000000e+00 0.000000000000000000e+00 0.000000000000000000e+00 0.000000000000000000e+00 0.000000000000000000e+00 0.000000000000000000e+00 0.000000000000000000e+00 0.000000000000000000e+00 0.000000000000000000e+00 0.000000000000000000e+00 0.000000000000000000e+00 0.000000000000000000e+00 0.000000000000000000e+00 0.000000000000000000e+00 0.000000000000000000e+00 0.000000000000000000e+00 0.000000000000000000e+00 0.000000000000000000e+00 0.000000000000000000e+00 0.000000000000000000e+00 0.000000000000000000e+00 0.000000000000000000e+00 0.000000000000000000e+00 0.000000000000000000e+00 0.000000000000000000e+00 0.000000000000000000e+00 0.000000000000000000e+00 0.000000000000000000e+00 0.000000000000000000e+00 0.000000000000000000e+00 0.000000000000000000e+00 0.000000000000000000e+00 0.000000000000000000e+00 0.000000000000000000e+00 0.000000000000000000e+00 0.000000000000000000e+00 0.000000000000000000e+00 0.000000000000000000e+00 0.000000000000000000e+00 0.000000000000000000e+00 0.000000000000000000e+00 0.000000000000000000e+00 0.000000000000000000e+00 0.000000000000000000e+00 0.000000000000000000e+00 0.000000000000000000e+00 0.000000000000000000e+00 0.000000000000000000e+00 0.000000000000000000e+00 0.000000000000000000e+00 0.000000000000000000e+00 0.000000000000000000e+00 0.000000000000000000e+00 0.000000000000000000e+00 0.000000000000000000e+00 0.000000000000000000e+00 0.000000000000000000e+00 0.000000000000000000e+00 0.000000000000000000e+00 0.000000000000000000e+00 0.000000000000000000e+00 0.000000000000000000e+00 0.000000000000000000e+00 0.000000000000000000e+00 0.000000000000000000e+00 0.000000000000000000e+00 0.000000000000000000e+00 0.000000000000000000e+00 0.000000000000000000e+00 0.000000000000000000e+00 0.000000000000000000e+00 0.000000000000000000e+00 0.000000000000000000e+00 0.000000000000000000e+00 0.000000000000000000e+00 0.000000000000000000e+00 0.000000000000000000e+00 0.000000000000000000e+00 0.000000000000000000e+00 0.000000000000000000e+00 0.000000000000000000e+00 0.000000000000000000e+00 0.000000000000000000e+00 0.000000000000000000e+00 0.000000000000000000e+00 0.000000000000000000e+00 0.000000000000000000e+00 0.000000000000000000e+00 0.000000000000000000e+00 0.000000000000000000e+00 0.000000000000000000e+00 0.000000000000000000e+00 0.000000000000000000e+00 0.000000000000000000e+00 0.000000000000000000e+00 0.000000000000000000e+00 0.000000000000000000e+00 0.000000000000000000e+00 0.000000000000000000e+00 0.000000000000000000e+00 0.000000000000000000e+00 0.000000000000000000e+00 0.000000000000000000e+00 0.000000000000000000e+00 0.000000000000000000e+00 0.000000000000000000e+00 0.000000000000000000e+00 0.000000000000000000e+00 0.000000000000000000e+00 0.000000000000000000e+00 0.000000000000000000e+00 0.000000000000000000e+00 0.000000000000000000e+00 0.000000000000000000e+00 0.000000000000000000e+00 0.000000000000000000e+00 0.000000000000000000e+00 0.000000000000000000e+00 0.000000000000000000e+00 0.000000000000000000e+00 0.000000000000000000e+00 0.000000000000000000e+00 0.000000000000000000e+00 0.000000000000000000e+00 0.000000000000000000e+00 0.000000000000000000e+00 0.000000000000000000e+00 0.000000000000000000e+00 0.000000000000000000e+00 0.000000000000000000e+00 0.000000000000000000e+00 0.000000000000000000e+00 0.000000000000000000e+00 0.000000000000000000e+00 0.000000000000000000e+00 0.000000000000000000e+00 0.000000000000000000e+00 0.000000000000000000e+00 0.000000000000000000e+00 0.000000000000000000e+00 0.000000000000000000e+00 0.000000000000000000e+00 0.000000000000000000e+00 0.000000000000000000e+00 0.000000000000000000e+00 0.000000000000000000e+00 0.000000000000000000e+00 0.000000000000000000e+00 0.000000000000000000e+00 0.000000000000000000e+00 0.000000000000000000e+00 0.000000000000000000e+00 0.000000000000000000e+00 0.000000000000000000e+00 0.000000000000000000e+00 0.000000000000000000e+00 0.000000000000000000e+00 0.000000000000000000e+00 0.000000000000000000e+00 0.000000000000000000e+00 0.000000000000000000e+00 0.000000000000000000e+00 0.000000000000000000e+00 0.000000000000000000e+00 0.000000000000000000e+00 0.000000000000000000e+00 0.000000000000000000e+00 0.000000000000000000e+00 0.000000000000000000e+00 0.000000000000000000e+00 0.000000000000000000e+00 0.000000000000000000e+00 0.000000000000000000e+00 0.000000000000000000e+00 0.000000000000000000e+00 0.000000000000000000e+00 0.000000000000000000e+00 0.000000000000000000e+00 0.000000000000000000e+00 0.000000000000000000e+00 0.000000000000000000e+00 0.000000000000000000e+00 0.000000000000000000e+00 0.000000000000000000e+00 0.000000000000000000e+00 0.000000000000000000e+00 0.000000000000000000e+00 0.000000000000000000e+00 0.000000000000000000e+00 0.000000000000000000e+00 0.000000000000000000e+00 0.000000000000000000e+00 0.000000000000000000e+00 0.000000000000000000e+00 0.000000000000000000e+00 0.000000000000000000e+00 0.000000000000000000e+00 0.000000000000000000e+00 0.000000000000000000e+00 0.000000000000000000e+00 0.000000000000000000e+00 0.000000000000000000e+00 0.000000000000000000e+00 0.000000000000000000e+00 0.000000000000000000e+00 0.000000000000000000e+00 0.000000000000000000e+00 0.000000000000000000e+00 0.000000000000000000e+00 0.000000000000000000e+00 0.000000000000000000e+00 0.000000000000000000e+00 0.000000000000000000e+00 0.000000000000000000e+00 0.000000000000000000e+00 0.000000000000000000e+00 0.000000000000000000e+00 0.000000000000000000e+00 0.000000000000000000e+00 0.000000000000000000e+00 0.000000000000000000e+00 0.000000000000000000e+00 0.000000000000000000e+00 0.000000000000000000e+00 0.000000000000000000e+00 0.000000000000000000e+00 0.000000000000000000e+00 0.000000000000000000e+00 0.000000000000000000e+00 0.000000000000000000e+00 0.000000000000000000e+00 0.000000000000000000e+00 0.000000000000000000e+00 0.000000000000000000e+00 0.000000000000000000e+00 0.000000000000000000e+00 0.000000000000000000e+00 0.000000000000000000e+00 0.000000000000000000e+00 0.000000000000000000e+00 0.000000000000000000e+00 0.000000000000000000e+00 0.000000000000000000e+00 0.000000000000000000e+00 0.000000000000000000e+00 0.000000000000000000e+00 0.000000000000000000e+00 0.000000000000000000e+00 0.000000000000000000e+00 0.000000000000000000e+00 0.000000000000000000e+00 0.000000000000000000e+00 0.000000000000000000e+00 0.000000000000000000e+00 0.000000000000000000e+00 0.000000000000000000e+00 0.000000000000000000e+00 0.000000000000000000e+00 0.000000000000000000e+00 0.000000000000000000e+00 0.000000000000000000e+00 0.000000000000000000e+00 0.000000000000000000e+00 0.000000000000000000e+00 0.000000000000000000e+00 0.000000000000000000e+00 0.000000000000000000e+00 0.000000000000000000e+00 0.000000000000000000e+00 0.000000000000000000e+00 0.000000000000000000e+00 0.000000000000000000e+00 0.000000000000000000e+00 0.000000000000000000e+00 0.000000000000000000e+00 0.000000000000000000e+00 0.000000000000000000e+00 0.000000000000000000e+00 0.000000000000000000e+00 0.000000000000000000e+00 0.000000000000000000e+00 0.000000000000000000e+00 0.000000000000000000e+00 0.000000000000000000e+00 0.000000000000000000e+00 0.000000000000000000e+00 0.000000000000000000e+00 0.000000000000000000e+00 0.000000000000000000e+00 0.000000000000000000e+00 0.000000000000000000e+00 0.000000000000000000e+00 0.000000000000000000e+00 0.000000000000000000e+00 0.000000000000000000e+00 0.000000000000000000e+00 0.000000000000000000e+00 0.000000000000000000e+00 0.000000000000000000e+00 0.000000000000000000e+00 0.000000000000000000e+00 0.000000000000000000e+00 0.000000000000000000e+00 0.000000000000000000e+00 0.000000000000000000e+00 0.000000000000000000e+00 0.000000000000000000e+00 0.000000000000000000e+00 0.000000000000000000e+00 0.000000000000000000e+00 0.000000000000000000e+00 0.000000000000000000e+00 0.000000000000000000e+00 0.000000000000000000e+00 0.000000000000000000e+00 0.000000000000000000e+00 0.000000000000000000e+00 0.000000000000000000e+00 0.000000000000000000e+00 0.000000000000000000e+00 0.000000000000000000e+00 0.000000000000000000e+00 0.000000000000000000e+00 0.000000000000000000e+00 0.000000000000000000e+00 0.000000000000000000e+00 0.000000000000000000e+00 0.000000000000000000e+00 0.000000000000000000e+00 0.000000000000000000e+00 0.000000000000000000e+00 0.000000000000000000e+00 0.000000000000000000e+00 0.000000000000000000e+00 0.000000000000000000e+00 0.000000000000000000e+00 0.000000000000000000e+00 0.000000000000000000e+00 0.000000000000000000e+00 0.000000000000000000e+00 0.000000000000000000e+00 0.000000000000000000e+00 0.000000000000000000e+00 0.000000000000000000e+00 0.000000000000000000e+00 0.000000000000000000e+00 0.000000000000000000e+00 0.000000000000000000e+00 0.000000000000000000e+00 0.000000000000000000e+00 0.000000000000000000e+00 0.000000000000000000e+00 0.000000000000000000e+00 0.000000000000000000e+00 0.000000000000000000e+00 0.000000000000000000e+00 0.000000000000000000e+00 0.000000000000000000e+00 0.000000000000000000e+00 0.000000000000000000e+00 0.000000000000000000e+00 0.000000000000000000e+00 0.000000000000000000e+00 0.000000000000000000e+00 0.000000000000000000e+00 0.000000000000000000e+00 0.000000000000000000e+00 0.000000000000000000e+00 0.000000000000000000e+00 0.000000000000000000e+00 0.000000000000000000e+00 0.000000000000000000e+00 0.000000000000000000e+00 0.000000000000000000e+00 0.000000000000000000e+00 0.000000000000000000e+00 0.000000000000000000e+00 0.000000000000000000e+00 0.000000000000000000e+00 0.000000000000000000e+00 0.000000000000000000e+00 0.000000000000000000e+00 0.000000000000000000e+00 0.000000000000000000e+00 0.000000000000000000e+00 0.000000000000000000e+00 0.000000000000000000e+00 0.000000000000000000e+00 0.000000000000000000e+00 0.000000000000000000e+00 0.000000000000000000e+00 0.000000000000000000e+00 0.000000000000000000e+00 0.000000000000000000e+00 0.000000000000000000e+00 0.000000000000000000e+00 0.000000000000000000e+00 0.000000000000000000e+00 0.000000000000000000e+00 0.000000000000000000e+00 0.000000000000000000e+00 0.000000000000000000e+00 0.000000000000000000e+00 0.000000000000000000e+00 0.000000000000000000e+00 0.000000000000000000e+00 0.000000000000000000e+00 0.000000000000000000e+00 0.000000000000000000e+00 0.000000000000000000e+00 0.000000000000000000e+00 0.000000000000000000e+00 0.000000000000000000e+00 0.000000000000000000e+00 0.000000000000000000e+00 0.000000000000000000e+00 0.000000000000000000e+00 0.000000000000000000e+00 0.000000000000000000e+00 0.000000000000000000e+00 0.000000000000000000e+00 0.000000000000000000e+00 0.000000000000000000e+00 0.000000000000000000e+00 0.000000000000000000e+00 0.000000000000000000e+00 0.000000000000000000e+00 0.000000000000000000e+00 0.000000000000000000e+00 0.000000000000000000e+00 0.000000000000000000e+00 0.000000000000000000e+00 0.000000000000000000e+00 0.000000000000000000e+00 0.000000000000000000e+00 0.000000000000000000e+00 0.000000000000000000e+00 0.000000000000000000e+00 0.000000000000000000e+00 0.000000000000000000e+00 0.000000000000000000e+00 0.000000000000000000e+00 0.000000000000000000e+00 0.000000000000000000e+00 0.000000000000000000e+00 0.000000000000000000e+00 0.000000000000000000e+00 0.000000000000000000e+00 0.000000000000000000e+00 0.000000000000000000e+00 0.000000000000000000e+00 0.000000000000000000e+00 0.000000000000000000e+00 0.000000000000000000e+00 0.000000000000000000e+00 0.000000000000000000e+00 0.000000000000000000e+00 0.000000000000000000e+00 0.000000000000000000e+00 0.000000000000000000e+00 0.000000000000000000e+00 0.000000000000000000e+00 0.000000000000000000e+00 0.000000000000000000e+00 0.000000000000000000e+00 0.000000000000000000e+00 0.000000000000000000e+00 0.000000000000000000e+00 0.000000000000000000e+00 0.000000000000000000e+00 0.000000000000000000e+00 0.000000000000000000e+00 0.000000000000000000e+00 0.000000000000000000e+00 0.000000000000000000e+00 0.000000000000000000e+00 0.000000000000000000e+00 0.000000000000000000e+00 0.000000000000000000e+00 0.000000000000000000e+00 0.000000000000000000e+00 0.000000000000000000e+00 0.000000000000000000e+00 0.000000000000000000e+00 0.000000000000000000e+00 0.000000000000000000e+00 0.000000000000000000e+00 0.000000000000000000e+00 0.000000000000000000e+00 0.000000000000000000e+00 0.000000000000000000e+00 0.000000000000000000e+00 0.000000000000000000e+00 0.000000000000000000e+00 0.000000000000000000e+00 0.000000000000000000e+00 0.000000000000000000e+00 0.000000000000000000e+00 0.000000000000000000e+00 0.000000000000000000e+00 0.000000000000000000e+00 0.000000000000000000e+00 0.000000000000000000e+00 0.000000000000000000e+00 0.000000000000000000e+00 0.000000000000000000e+00 0.000000000000000000e+00 0.000000000000000000e+00 0.000000000000000000e+00 0.000000000000000000e+00 0.000000000000000000e+00 0.000000000000000000e+00 0.000000000000000000e+00 0.000000000000000000e+00 0.000000000000000000e+00 0.000000000000000000e+00 0.000000000000000000e+00 0.000000000000000000e+00 0.000000000000000000e+00 0.000000000000000000e+00 0.000000000000000000e+00 0.000000000000000000e+00 0.000000000000000000e+00 0.000000000000000000e+00 0.000000000000000000e+00 0.000000000000000000e+00 0.000000000000000000e+00 0.000000000000000000e+00 0.000000000000000000e+00 0.000000000000000000e+00 0.000000000000000000e+00 0.000000000000000000e+00 0.000000000000000000e+00 0.000000000000000000e+00 0.000000000000000000e+00 0.000000000000000000e+00 0.000000000000000000e+00 0.000000000000000000e+00 0.000000000000000000e+00 0.000000000000000000e+00 0.000000000000000000e+00 0.000000000000000000e+00 0.000000000000000000e+00 0.000000000000000000e+00 0.000000000000000000e+00 0.000000000000000000e+00 0.000000000000000000e+00 0.000000000000000000e+00 0.000000000000000000e+00 0.000000000000000000e+00 0.000000000000000000e+00 0.000000000000000000e+00 0.000000000000000000e+00 0.000000000000000000e+00 0.000000000000000000e+00 0.000000000000000000e+00 0.000000000000000000e+00 0.000000000000000000e+00 0.000000000000000000e+00 0.000000000000000000e+00 0.000000000000000000e+00 0.000000000000000000e+00 0.000000000000000000e+00 0.000000000000000000e+00 0.000000000000000000e+00 0.000000000000000000e+00 0.000000000000000000e+00 0.000000000000000000e+00 0.000000000000000000e+00 0.000000000000000000e+00 0.000000000000000000e+00 0.000000000000000000e+00 0.000000000000000000e+00 0.000000000000000000e+00 0.000000000000000000e+00 0.000000000000000000e+00 0.000000000000000000e+00 0.000000000000000000e+00 0.000000000000000000e+00 0.000000000000000000e+00 0.000000000000000000e+00 0.000000000000000000e+00 0.000000000000000000e+00 0.000000000000000000e+00 0.000000000000000000e+00 0.000000000000000000e+00 0.000000000000000000e+00 0.000000000000000000e+00 0.000000000000000000e+00 0.000000000000000000e+00 0.000000000000000000e+00 0.000000000000000000e+00 0.000000000000000000e+00 0.000000000000000000e+00 0.000000000000000000e+00 0.000000000000000000e+00 0.000000000000000000e+00 0.000000000000000000e+00 0.000000000000000000e+00 0.000000000000000000e+00 0.000000000000000000e+00 0.000000000000000000e+00 0.000000000000000000e+00 0.000000000000000000e+00 0.000000000000000000e+00 0.000000000000000000e+00 0.000000000000000000e+00 0.000000000000000000e+00 0.000000000000000000e+00 0.000000000000000000e+00 0.000000000000000000e+00 0.000000000000000000e+00 0.000000000000000000e+00 0.000000000000000000e+00 0.000000000000000000e+00 0.000000000000000000e+00 0.000000000000000000e+00 0.000000000000000000e+00 0.000000000000000000e+00 0.000000000000000000e+00 0.000000000000000000e+00 0.000000000000000000e+00 0.000000000000000000e+00 0.000000000000000000e+00 0.000000000000000000e+00 0.000000000000000000e+00 0.000000000000000000e+00 0.000000000000000000e+00 0.000000000000000000e+00 0.000000000000000000e+00 0.000000000000000000e+00 0.000000000000000000e+00 0.000000000000000000e+00 0.000000000000000000e+00 0.000000000000000000e+00 0.000000000000000000e+00 0.000000000000000000e+00 0.000000000000000000e+00 0.000000000000000000e+00 0.000000000000000000e+00 0.000000000000000000e+00 0.000000000000000000e+00 0.000000000000000000e+00 0.000000000000000000e+00 0.000000000000000000e+00 0.000000000000000000e+00 0.000000000000000000e+00 0.000000000000000000e+00 0.000000000000000000e+00 0.000000000000000000e+00 0.000000000000000000e+00 0.000000000000000000e+00 0.000000000000000000e+00 0.000000000000000000e+00 0.000000000000000000e+00 0.000000000000000000e+00 0.000000000000000000e+00 0.000000000000000000e+00 0.000000000000000000e+00 0.000000000000000000e+00 0.000000000000000000e+00 0.000000000000000000e+00 0.000000000000000000e+00 0.000000000000000000e+00 0.000000000000000000e+00 0.000000000000000000e+00 0.000000000000000000e+00 0.000000000000000000e+00 0.000000000000000000e+00 0.000000000000000000e+00 0.000000000000000000e+00 0.000000000000000000e+00 0.000000000000000000e+00 0.000000000000000000e+00 0.000000000000000000e+00 0.000000000000000000e+00 0.000000000000000000e+00 0.000000000000000000e+00 0.000000000000000000e+00 0.000000000000000000e+00 0.000000000000000000e+00 0.000000000000000000e+00 0.000000000000000000e+00 0.000000000000000000e+00 0.000000000000000000e+00 0.000000000000000000e+00 0.000000000000000000e+00 0.000000000000000000e+00 0.000000000000000000e+00 0.000000000000000000e+00 0.000000000000000000e+00 0.000000000000000000e+00 0.000000000000000000e+00 0.000000000000000000e+00 0.000000000000000000e+00 0.000000000000000000e+00 0.000000000000000000e+00 0.000000000000000000e+00 0.000000000000000000e+00 0.000000000000000000e+00 0.000000000000000000e+00 0.000000000000000000e+00 0.000000000000000000e+00 0.000000000000000000e+00 0.000000000000000000e+00 0.000000000000000000e+00 0.000000000000000000e+00 0.000000000000000000e+00 0.000000000000000000e+00 0.000000000000000000e+00 0.000000000000000000e+00 0.000000000000000000e+00 0.000000000000000000e+00 0.000000000000000000e+00 0.000000000000000000e+00 0.000000000000000000e+00 0.000000000000000000e+00 0.000000000000000000e+00 0.000000000000000000e+00 0.000000000000000000e+00 0.000000000000000000e+00 0.000000000000000000e+00 0.000000000000000000e+00 0.000000000000000000e+00 0.000000000000000000e+00 0.000000000000000000e+00 0.000000000000000000e+00 0.000000000000000000e+00 0.000000000000000000e+00 0.000000000000000000e+00 0.000000000000000000e+00 0.000000000000000000e+00 0.000000000000000000e+00 0.000000000000000000e+00 0.000000000000000000e+00 0.000000000000000000e+00 0.000000000000000000e+00 0.000000000000000000e+00 0.000000000000000000e+00 0.000000000000000000e+00 0.000000000000000000e+00 0.000000000000000000e+00 0.000000000000000000e+00 0.000000000000000000e+00 0.000000000000000000e+00 0.000000000000000000e+00 0.000000000000000000e+00 0.000000000000000000e+00 0.000000000000000000e+00 0.000000000000000000e+00 0.000000000000000000e+00 0.000000000000000000e+00 0.000000000000000000e+00 0.000000000000000000e+00 0.000000000000000000e+00 0.000000000000000000e+00 0.000000000000000000e+00 0.000000000000000000e+00 0.000000000000000000e+00 0.000000000000000000e+00 0.000000000000000000e+00 0.000000000000000000e+00 0.000000000000000000e+00 0.000000000000000000e+00 0.000000000000000000e+00 0.000000000000000000e+00 0.000000000000000000e+00 0.000000000000000000e+00 0.000000000000000000e+00 0.000000000000000000e+00 0.000000000000000000e+00 0.000000000000000000e+00 0.000000000000000000e+00 0.000000000000000000e+00 0.000000000000000000e+00 0.000000000000000000e+00 0.000000000000000000e+00 0.000000000000000000e+00 0.000000000000000000e+00 0.000000000000000000e+00 0.000000000000000000e+00 0.000000000000000000e+00 0.000000000000000000e+00 0.000000000000000000e+00 0.000000000000000000e+00 0.000000000000000000e+00 0.000000000000000000e+00 0.000000000000000000e+00 0.000000000000000000e+00 0.000000000000000000e+00 0.000000000000000000e+00 0.000000000000000000e+00 0.000000000000000000e+00 0.000000000000000000e+00 0.000000000000000000e+00 0.000000000000000000e+00 0.000000000000000000e+00 0.000000000000000000e+00 0.000000000000000000e+00 0.000000000000000000e+00 0.000000000000000000e+00 0.000000000000000000e+00 0.000000000000000000e+00 0.000000000000000000e+00 0.000000000000000000e+00 0.000000000000000000e+00 0.000000000000000000e+00 0.000000000000000000e+00 0.000000000000000000e+00 0.000000000000000000e+00 0.000000000000000000e+00 0.000000000000000000e+00 0.000000000000000000e+00 0.000000000000000000e+00 0.000000000000000000e+00 0.000000000000000000e+00 0.000000000000000000e+00 0.000000000000000000e+00 0.000000000000000000e+00 0.000000000000000000e+00 0.000000000000000000e+00 0.000000000000000000e+00 0.000000000000000000e+00 0.000000000000000000e+00 0.000000000000000000e+00 0.000000000000000000e+00 0.000000000000000000e+00 0.000000000000000000e+00 0.000000000000000000e+00 0.000000000000000000e+00 0.000000000000000000e+00 0.000000000000000000e+00 0.000000000000000000e+00 0.000000000000000000e+00 0.000000000000000000e+00 0.000000000000000000e+00 0.000000000000000000e+00 0.000000000000000000e+00 0.000000000000000000e+00 0.000000000000000000e+00 0.000000000000000000e+00 0.000000000000000000e+00 0.000000000000000000e+00 0.000000000000000000e+00 0.000000000000000000e+00 0.000000000000000000e+00 0.000000000000000000e+00 0.000000000000000000e+00 0.000000000000000000e+00 0.000000000000000000e+00 0.000000000000000000e+00 0.000000000000000000e+00 0.000000000000000000e+00 0.000000000000000000e+00 0.000000000000000000e+00 0.000000000000000000e+00 0.000000000000000000e+00 0.000000000000000000e+00 0.000000000000000000e+00 0.000000000000000000e+00 0.000000000000000000e+00 0.000000000000000000e+00 0.000000000000000000e+00 0.000000000000000000e+00 0.000000000000000000e+00 0.000000000000000000e+00 0.000000000000000000e+00 0.000000000000000000e+00 0.000000000000000000e+00 0.000000000000000000e+00 0.000000000000000000e+00 0.000000000000000000e+00 0.000000000000000000e+00 0.000000000000000000e+00 0.000000000000000000e+00 0.000000000000000000e+00 0.000000000000000000e+00 0.000000000000000000e+00 0.000000000000000000e+00 0.000000000000000000e+00 0.000000000000000000e+00 0.000000000000000000e+00 0.000000000000000000e+00 0.000000000000000000e+00 0.000000000000000000e+00 0.000000000000000000e+00 0.000000000000000000e+00 0.000000000000000000e+00 0.000000000000000000e+00 0.000000000000000000e+00 0.000000000000000000e+00 0.000000000000000000e+00 0.000000000000000000e+00 0.000000000000000000e+00 0.000000000000000000e+00 0.000000000000000000e+00 0.000000000000000000e+00 0.000000000000000000e+00 0.000000000000000000e+00 0.000000000000000000e+00 0.000000000000000000e+00 0.000000000000000000e+00 0.000000000000000000e+00 0.000000000000000000e+00 0.000000000000000000e+00 0.000000000000000000e+00 0.000000000000000000e+00 0.000000000000000000e+00 0.000000000000000000e+00 0.000000000000000000e+00 0.000000000000000000e+00 0.000000000000000000e+00 0.000000000000000000e+00 0.000000000000000000e+00 0.000000000000000000e+00 0.000000000000000000e+00 0.000000000000000000e+00 0.000000000000000000e+00 0.000000000000000000e+00 0.000000000000000000e+00 0.000000000000000000e+00 0.000000000000000000e+00 0.000000000000000000e+00 0.000000000000000000e+00 0.000000000000000000e+00 0.000000000000000000e+00 0.000000000000000000e+00 0.000000000000000000e+00 0.000000000000000000e+00 0.000000000000000000e+00 0.000000000000000000e+00 0.000000000000000000e+00 0.000000000000000000e+00 0.000000000000000000e+00 0.000000000000000000e+00 0.000000000000000000e+00 0.000000000000000000e+00 0.000000000000000000e+00 0.000000000000000000e+00 0.000000000000000000e+00 0.000000000000000000e+00 0.000000000000000000e+00 0.000000000000000000e+00 0.000000000000000000e+00 0.000000000000000000e+00 0.000000000000000000e+00 0.000000000000000000e+00 0.000000000000000000e+00 0.000000000000000000e+00 0.000000000000000000e+00 0.000000000000000000e+00 0.000000000000000000e+00 0.000000000000000000e+00 0.000000000000000000e+00 0.000000000000000000e+00 0.000000000000000000e+00 0.000000000000000000e+00 0.000000000000000000e+00 0.000000000000000000e+00 0.000000000000000000e+00 0.000000000000000000e+00 0.000000000000000000e+00 0.000000000000000000e+00 0.000000000000000000e+00 0.000000000000000000e+00 0.000000000000000000e+00 0.000000000000000000e+00 0.000000000000000000e+00 0.000000000000000000e+00 0.000000000000000000e+00 0.000000000000000000e+00 0.000000000000000000e+00 0.000000000000000000e+00 0.000000000000000000e+00 0.000000000000000000e+00 0.000000000000000000e+00 0.000000000000000000e+00 0.000000000000000000e+00 0.000000000000000000e+00 0.000000000000000000e+00 0.000000000000000000e+00 0.000000000000000000e+00 0.000000000000000000e+00 0.000000000000000000e+00 0.000000000000000000e+00 0.000000000000000000e+00 0.000000000000000000e+00 0.000000000000000000e+00 0.000000000000000000e+00 0.000000000000000000e+00 0.000000000000000000e+00 0.000000000000000000e+00 0.000000000000000000e+00 0.000000000000000000e+00 0.000000000000000000e+00 0.000000000000000000e+00 0.000000000000000000e+00 0.000000000000000000e+00 0.000000000000000000e+00 0.000000000000000000e+00 0.000000000000000000e+00 0.000000000000000000e+00 0.000000000000000000e+00 0.000000000000000000e+00 0.000000000000000000e+00 0.000000000000000000e+00 0.000000000000000000e+00 0.000000000000000000e+00 0.000000000000000000e+00 0.000000000000000000e+00 0.000000000000000000e+00 0.000000000000000000e+00 0.000000000000000000e+00 0.000000000000000000e+00 0.000000000000000000e+00 0.000000000000000000e+00 0.000000000000000000e+00 0.000000000000000000e+00 0.000000000000000000e+00 0.000000000000000000e+00 0.000000000000000000e+00 0.000000000000000000e+00 0.000000000000000000e+00 0.000000000000000000e+00 0.000000000000000000e+00 0.000000000000000000e+00 0.000000000000000000e+00 0.000000000000000000e+00 0.000000000000000000e+00 0.000000000000000000e+00 0.000000000000000000e+00 0.000000000000000000e+00 0.000000000000000000e+00 0.000000000000000000e+00 0.000000000000000000e+00 0.000000000000000000e+00 0.000000000000000000e+00 0.000000000000000000e+00 0.000000000000000000e+00 0.000000000000000000e+00 0.000000000000000000e+00 0.000000000000000000e+00 0.000000000000000000e+00 0.000000000000000000e+00 0.000000000000000000e+00 0.000000000000000000e+00 0.000000000000000000e+00 0.000000000000000000e+00 0.000000000000000000e+00 0.000000000000000000e+00 0.000000000000000000e+00 0.000000000000000000e+00 0.000000000000000000e+00 0.000000000000000000e+00 0.000000000000000000e+00 0.000000000000000000e+00 0.000000000000000000e+00 0.000000000000000000e+00 0.000000000000000000e+00 0.000000000000000000e+00 0.000000000000000000e+00 0.000000000000000000e+00 0.000000000000000000e+00 0.000000000000000000e+00 0.000000000000000000e+00 0.000000000000000000e+00 0.000000000000000000e+00 0.000000000000000000e+00 0.000000000000000000e+00 0.000000000000000000e+00 0.000000000000000000e+00 0.000000000000000000e+00 0.000000000000000000e+00 0.000000000000000000e+00 0.000000000000000000e+00 0.000000000000000000e+00 0.000000000000000000e+00 0.000000000000000000e+00 0.000000000000000000e+00 0.000000000000000000e+00 0.000000000000000000e+00 0.000000000000000000e+00 0.000000000000000000e+00 0.000000000000000000e+00 0.000000000000000000e+00 0.000000000000000000e+00 0.000000000000000000e+00 0.000000000000000000e+00 0.000000000000000000e+00 0.000000000000000000e+00 0.000000000000000000e+00 0.000000000000000000e+00 0.000000000000000000e+00 0.000000000000000000e+00 0.000000000000000000e+00 0.000000000000000000e+00 0.000000000000000000e+00 0.000000000000000000e+00 0.000000000000000000e+00 0.000000000000000000e+00 0.000000000000000000e+00 0.000000000000000000e+00 0.000000000000000000e+00 0.000000000000000000e+00 0.000000000000000000e+00 0.000000000000000000e+00 0.000000000000000000e+00 0.000000000000000000e+00 0.000000000000000000e+00 0.000000000000000000e+00 0.000000000000000000e+00 0.000000000000000000e+00 0.000000000000000000e+00 0.000000000000000000e+00 0.000000000000000000e+00 0.000000000000000000e+00 0.000000000000000000e+00 0.000000000000000000e+00 0.000000000000000000e+00 0.000000000000000000e+00 0.000000000000000000e+00 0.000000000000000000e+00 0.000000000000000000e+00 0.000000000000000000e+00 0.000000000000000000e+00 0.000000000000000000e+00 0.000000000000000000e+00 0.000000000000000000e+00 0.000000000000000000e+00 0.000000000000000000e+00 0.000000000000000000e+00 0.000000000000000000e+00 0.000000000000000000e+00 0.000000000000000000e+00 0.000000000000000000e+00 0.000000000000000000e+00 0.000000000000000000e+00 0.000000000000000000e+00 0.000000000000000000e+00 0.000000000000000000e+00 0.000000000000000000e+00 0.000000000000000000e+00 0.000000000000000000e+00 0.000000000000000000e+00 0.000000000000000000e+00 0.000000000000000000e+00 0.000000000000000000e+00 0.000000000000000000e+00 0.000000000000000000e+00 0.000000000000000000e+00 0.000000000000000000e+00 0.000000000000000000e+00 0.000000000000000000e+00 0.000000000000000000e+00 0.000000000000000000e+00 0.000000000000000000e+00 0.000000000000000000e+00 0.000000000000000000e+00 0.000000000000000000e+00 0.000000000000000000e+00 0.000000000000000000e+00 0.000000000000000000e+00 0.000000000000000000e+00 0.000000000000000000e+00 0.000000000000000000e+00 0.000000000000000000e+00 0.000000000000000000e+00 0.000000000000000000e+00 0.000000000000000000e+00 0.000000000000000000e+00 0.000000000000000000e+00 0.000000000000000000e+00 0.000000000000000000e+00 0.000000000000000000e+00 0.000000000000000000e+00 0.000000000000000000e+00 0.000000000000000000e+00 0.000000000000000000e+00 0.000000000000000000e+00 0.000000000000000000e+00 0.000000000000000000e+00 0.000000000000000000e+00 0.000000000000000000e+00 0.000000000000000000e+00 0.000000000000000000e+00 0.000000000000000000e+00 0.000000000000000000e+00 0.000000000000000000e+00 0.000000000000000000e+00 0.000000000000000000e+00 0.000000000000000000e+00 0.000000000000000000e+00 0.000000000000000000e+00 0.000000000000000000e+00 0.000000000000000000e+00 0.000000000000000000e+00 0.000000000000000000e+00 0.000000000000000000e+00 0.000000000000000000e+00 0.000000000000000000e+00 0.000000000000000000e+00 0.000000000000000000e+00 0.000000000000000000e+00 0.000000000000000000e+00 0.000000000000000000e+00 0.000000000000000000e+00 0.000000000000000000e+00 0.000000000000000000e+00 0.000000000000000000e+00 0.000000000000000000e+00 0.000000000000000000e+00 0.000000000000000000e+00 0.000000000000000000e+00 0.000000000000000000e+00 0.000000000000000000e+00 0.000000000000000000e+00 0.000000000000000000e+00 0.000000000000000000e+00 0.000000000000000000e+00 0.000000000000000000e+00 0.000000000000000000e+00 0.000000000000000000e+00 0.000000000000000000e+00 0.000000000000000000e+00 0.000000000000000000e+00 0.000000000000000000e+00 0.000000000000000000e+00 0.000000000000000000e+00 0.000000000000000000e+00 0.000000000000000000e+00 0.000000000000000000e+00 0.000000000000000000e+00 0.000000000000000000e+00 0.000000000000000000e+00 0.000000000000000000e+00 0.000000000000000000e+00 0.000000000000000000e+00 0.000000000000000000e+00 0.000000000000000000e+00 0.000000000000000000e+00 0.000000000000000000e+00 0.000000000000000000e+00 0.000000000000000000e+00 0.000000000000000000e+00 0.000000000000000000e+00 0.000000000000000000e+00 0.000000000000000000e+00 0.000000000000000000e+00 0.000000000000000000e+00 0.000000000000000000e+00 0.000000000000000000e+00 0.000000000000000000e+00 0.000000000000000000e+00 0.000000000000000000e+00 0.000000000000000000e+00 0.000000000000000000e+00 0.000000000000000000e+00 0.000000000000000000e+00 0.000000000000000000e+00 0.000000000000000000e+00 0.000000000000000000e+00 0.000000000000000000e+00 0.000000000000000000e+00 0.000000000000000000e+00 0.000000000000000000e+00 0.000000000000000000e+00 0.000000000000000000e+00 0.000000000000000000e+00 0.000000000000000000e+00 0.000000000000000000e+00 0.000000000000000000e+00 0.000000000000000000e+00 0.000000000000000000e+00 0.000000000000000000e+00 0.000000000000000000e+00 0.000000000000000000e+00 0.000000000000000000e+00 0.000000000000000000e+00 0.000000000000000000e+00 0.000000000000000000e+00 0.000000000000000000e+00 0.000000000000000000e+00 0.000000000000000000e+00 0.000000000000000000e+00 0.000000000000000000e+00 0.000000000000000000e+00 0.000000000000000000e+00 0.000000000000000000e+00 0.000000000000000000e+00 0.000000000000000000e+00 0.000000000000000000e+00 0.000000000000000000e+00 0.000000000000000000e+00 0.000000000000000000e+00 0.000000000000000000e+00 0.000000000000000000e+00 0.000000000000000000e+00 0.000000000000000000e+00 0.000000000000000000e+00 0.000000000000000000e+00 0.000000000000000000e+00 0.000000000000000000e+00 0.000000000000000000e+00 0.000000000000000000e+00 0.000000000000000000e+00 0.000000000000000000e+00 0.000000000000000000e+00 0.000000000000000000e+00 0.000000000000000000e+00 0.000000000000000000e+00 0.000000000000000000e+00 0.000000000000000000e+00 0.000000000000000000e+00 0.000000000000000000e+00 0.000000000000000000e+00 0.000000000000000000e+00 0.000000000000000000e+00 0.000000000000000000e+00 0.000000000000000000e+00 0.000000000000000000e+00 0.000000000000000000e+00 0.000000000000000000e+00 0.000000000000000000e+00 0.000000000000000000e+00 0.000000000000000000e+00 0.000000000000000000e+00 0.000000000000000000e+00 0.000000000000000000e+00 0.000000000000000000e+00 0.000000000000000000e+00 0.000000000000000000e+00 0.000000000000000000e+00 0.000000000000000000e+00 0.000000000000000000e+00 0.000000000000000000e+00 0.000000000000000000e+00 0.000000000000000000e+00 0.000000000000000000e+00 0.000000000000000000e+00 0.000000000000000000e+00 0.000000000000000000e+00 0.000000000000000000e+00 0.000000000000000000e+00 0.000000000000000000e+00 0.000000000000000000e+00 0.000000000000000000e+00 0.000000000000000000e+00 0.000000000000000000e+00 0.000000000000000000e+00 0.000000000000000000e+00 0.000000000000000000e+00 0.000000000000000000e+00 0.000000000000000000e+00 0.000000000000000000e+00 0.000000000000000000e+00 0.000000000000000000e+00 0.000000000000000000e+00 0.000000000000000000e+00 0.000000000000000000e+00 0.000000000000000000e+00 0.000000000000000000e+00 0.000000000000000000e+00 0.000000000000000000e+00 0.000000000000000000e+00 0.000000000000000000e+00 0.000000000000000000e+00 0.000000000000000000e+00 0.000000000000000000e+00 0.000000000000000000e+00 0.000000000000000000e+00 0.000000000000000000e+00 0.000000000000000000e+00 0.000000000000000000e+00 0.000000000000000000e+00 0.000000000000000000e+00 0.000000000000000000e+00 0.000000000000000000e+00 0.000000000000000000e+00 0.000000000000000000e+00 0.000000000000000000e+00 0.000000000000000000e+00 0.000000000000000000e+00 0.000000000000000000e+00 0.000000000000000000e+00 0.000000000000000000e+00 0.000000000000000000e+00 0.000000000000000000e+00 0.000000000000000000e+00 0.000000000000000000e+00 0.000000000000000000e+00 0.000000000000000000e+00 0.000000000000000000e+00 0.000000000000000000e+00 0.000000000000000000e+00 0.000000000000000000e+00 0.000000000000000000e+00 0.000000000000000000e+00 0.000000000000000000e+00 0.000000000000000000e+00 0.000000000000000000e+00 0.000000000000000000e+00 0.000000000000000000e+00 0.000000000000000000e+00 0.000000000000000000e+00 0.000000000000000000e+00 0.000000000000000000e+00 0.000000000000000000e+00 0.000000000000000000e+00 0.000000000000000000e+00 0.000000000000000000e+00 0.000000000000000000e+00 0.000000000000000000e+00 0.000000000000000000e+00 0.000000000000000000e+00 0.000000000000000000e+00 0.000000000000000000e+00 0.000000000000000000e+00 0.000000000000000000e+00 0.000000000000000000e+00 0.000000000000000000e+00 0.000000000000000000e+00 0.000000000000000000e+00 0.000000000000000000e+00 0.000000000000000000e+00 0.000000000000000000e+00 0.000000000000000000e+00 0.000000000000000000e+00 0.000000000000000000e+00 0.000000000000000000e+00 0.000000000000000000e+00 0.000000000000000000e+00 0.000000000000000000e+00 0.000000000000000000e+00 0.000000000000000000e+00 0.000000000000000000e+00 0.000000000000000000e+00 0.000000000000000000e+00 0.000000000000000000e+00 0.000000000000000000e+00 0.000000000000000000e+00 0.000000000000000000e+00 0.000000000000000000e+00 0.000000000000000000e+00 0.000000000000000000e+00 0.000000000000000000e+00 0.000000000000000000e+00 0.000000000000000000e+00 0.000000000000000000e+00 0.000000000000000000e+00 0.000000000000000000e+00 0.000000000000000000e+00 0.000000000000000000e+00 0.000000000000000000e+00 0.000000000000000000e+00 0.000000000000000000e+00 0.000000000000000000e+00 0.000000000000000000e+00 0.000000000000000000e+00 0.000000000000000000e+00 0.000000000000000000e+00 0.000000000000000000e+00 0.000000000000000000e+00 0.000000000000000000e+00 0.000000000000000000e+00 0.000000000000000000e+00 0.000000000000000000e+00 0.000000000000000000e+00 0.000000000000000000e+00 0.000000000000000000e+00 0.000000000000000000e+00 0.000000000000000000e+00 0.000000000000000000e+00 0.000000000000000000e+00 0.000000000000000000e+00 0.000000000000000000e+00 0.000000000000000000e+00 0.000000000000000000e+00 0.000000000000000000e+00 0.000000000000000000e+00 0.000000000000000000e+00 0.000000000000000000e+00 0.000000000000000000e+00 0.000000000000000000e+00 0.000000000000000000e+00 0.000000000000000000e+00 0.000000000000000000e+00 0.000000000000000000e+00 0.000000000000000000e+00 0.000000000000000000e+00 0.000000000000000000e+00 0.000000000000000000e+00 0.000000000000000000e+00 0.000000000000000000e+00 0.000000000000000000e+00 0.000000000000000000e+00 0.000000000000000000e+00 0.000000000000000000e+00 0.000000000000000000e+00 0.000000000000000000e+00 0.000000000000000000e+00 0.000000000000000000e+00 0.000000000000000000e+00 0.000000000000000000e+00 0.000000000000000000e+00 0.000000000000000000e+00 0.000000000000000000e+00 0.000000000000000000e+00 0.000000000000000000e+00 0.000000000000000000e+00 0.000000000000000000e+00 0.000000000000000000e+00 0.000000000000000000e+00 0.000000000000000000e+00 0.000000000000000000e+00 0.000000000000000000e+00 0.000000000000000000e+00 0.000000000000000000e+00 0.000000000000000000e+00 0.000000000000000000e+00 0.000000000000000000e+00 0.000000000000000000e+00 0.000000000000000000e+00 0.000000000000000000e+00 0.000000000000000000e+00 0.000000000000000000e+00 0.000000000000000000e+00 0.000000000000000000e+00 0.000000000000000000e+00 0.000000000000000000e+00 0.000000000000000000e+00 0.000000000000000000e+00 0.000000000000000000e+00 0.000000000000000000e+00 0.000000000000000000e+00 0.000000000000000000e+00 0.000000000000000000e+00 0.000000000000000000e+00 0.000000000000000000e+00 0.000000000000000000e+00 0.000000000000000000e+00 0.000000000000000000e+00 0.000000000000000000e+00 0.000000000000000000e+00 0.000000000000000000e+00 0.000000000000000000e+00 0.000000000000000000e+00 0.000000000000000000e+00 0.000000000000000000e+00 0.000000000000000000e+00 0.000000000000000000e+00 0.000000000000000000e+00 0.000000000000000000e+00 0.000000000000000000e+00 0.000000000000000000e+00 0.000000000000000000e+00 0.000000000000000000e+00 0.000000000000000000e+00 0.000000000000000000e+00 0.000000000000000000e+00 0.000000000000000000e+00 0.000000000000000000e+00 0.000000000000000000e+00 0.000000000000000000e+00 0.000000000000000000e+00 0.000000000000000000e+00 0.000000000000000000e+00 0.000000000000000000e+00 0.000000000000000000e+00 0.000000000000000000e+00 0.000000000000000000e+00 0.000000000000000000e+00 0.000000000000000000e+00 0.000000000000000000e+00 0.000000000000000000e+00 0.000000000000000000e+00 0.000000000000000000e+00 0.000000000000000000e+00 0.000000000000000000e+00 0.000000000000000000e+00 0.000000000000000000e+00 0.000000000000000000e+00 0.000000000000000000e+00 0.000000000000000000e+00 0.000000000000000000e+00 0.000000000000000000e+00 0.000000000000000000e+00 0.000000000000000000e+00 0.000000000000000000e+00 0.000000000000000000e+00 0.000000000000000000e+00 0.000000000000000000e+00 0.000000000000000000e+00 0.000000000000000000e+00 0.000000000000000000e+00 0.000000000000000000e+00 0.000000000000000000e+00 0.000000000000000000e+00 0.000000000000000000e+00 0.000000000000000000e+00 0.000000000000000000e+00 0.000000000000000000e+00 0.000000000000000000e+00 0.000000000000000000e+00 0.000000000000000000e+00 0.000000000000000000e+00 0.000000000000000000e+00 0.000000000000000000e+00 0.000000000000000000e+00 0.000000000000000000e+00 0.000000000000000000e+00 0.000000000000000000e+00 0.000000000000000000e+00 0.000000000000000000e+00 0.000000000000000000e+00 0.000000000000000000e+00 0.000000000000000000e+00 0.000000000000000000e+00 0.000000000000000000e+00 0.000000000000000000e+00 0.000000000000000000e+00 0.000000000000000000e+00 0.000000000000000000e+00 0.000000000000000000e+00 0.000000000000000000e+00 0.000000000000000000e+00 0.000000000000000000e+00 0.000000000000000000e+00 0.000000000000000000e+00 0.000000000000000000e+00 0.000000000000000000e+00 0.000000000000000000e+00 0.000000000000000000e+00 0.000000000000000000e+00 0.000000000000000000e+00 0.000000000000000000e+00 0.000000000000000000e+00 0.000000000000000000e+00 0.000000000000000000e+00 0.000000000000000000e+00 0.000000000000000000e+00 0.000000000000000000e+00 0.000000000000000000e+00 0.000000000000000000e+00 0.000000000000000000e+00 0.000000000000000000e+00 0.000000000000000000e+00 0.000000000000000000e+00 0.000000000000000000e+00 0.000000000000000000e+00 0.000000000000000000e+00 0.000000000000000000e+00 0.000000000000000000e+00 0.000000000000000000e+00 0.000000000000000000e+00 0.000000000000000000e+00 0.000000000000000000e+00 0.000000000000000000e+00 0.000000000000000000e+00 0.000000000000000000e+00 0.000000000000000000e+00 0.000000000000000000e+00 0.000000000000000000e+00 0.000000000000000000e+00 0.000000000000000000e+00 0.000000000000000000e+00 0.000000000000000000e+00 0.000000000000000000e+00 0.000000000000000000e+00 0.000000000000000000e+00 0.000000000000000000e+00 0.000000000000000000e+00 0.000000000000000000e+00 0.000000000000000000e+00 0.000000000000000000e+00 0.000000000000000000e+00 0.000000000000000000e+00 0.000000000000000000e+00 0.000000000000000000e+00 0.000000000000000000e+00 0.000000000000000000e+00 0.000000000000000000e+00 0.000000000000000000e+00 0.000000000000000000e+00 0.000000000000000000e+00 0.000000000000000000e+00 0.000000000000000000e+00 0.000000000000000000e+00 0.000000000000000000e+00 0.000000000000000000e+00 0.000000000000000000e+00 0.000000000000000000e+00 0.000000000000000000e+00 0.000000000000000000e+00 0.000000000000000000e+00 0.000000000000000000e+00 0.000000000000000000e+00 0.000000000000000000e+00 0.000000000000000000e+00 0.000000000000000000e+00 0.000000000000000000e+00 0.000000000000000000e+00 0.000000000000000000e+00 0.000000000000000000e+00 0.000000000000000000e+00 0.000000000000000000e+00 0.000000000000000000e+00 0.000000000000000000e+00 0.000000000000000000e+00 0.000000000000000000e+00 0.000000000000000000e+00 0.000000000000000000e+00 0.000000000000000000e+00 0.000000000000000000e+00 0.000000000000000000e+00 0.000000000000000000e+00 0.000000000000000000e+00 0.000000000000000000e+00 0.000000000000000000e+00 0.000000000000000000e+00 0.000000000000000000e+00 0.000000000000000000e+00 0.000000000000000000e+00 0.000000000000000000e+00 0.000000000000000000e+00 0.000000000000000000e+00 0.000000000000000000e+00 0.000000000000000000e+00 0.000000000000000000e+00 0.000000000000000000e+00 0.000000000000000000e+00 0.000000000000000000e+00 0.000000000000000000e+00 0.000000000000000000e+00 0.000000000000000000e+00 0.000000000000000000e+00 0.000000000000000000e+00 0.000000000000000000e+00 0.000000000000000000e+00 0.000000000000000000e+00 0.000000000000000000e+00 0.000000000000000000e+00 0.000000000000000000e+00 0.000000000000000000e+00 0.000000000000000000e+00 0.000000000000000000e+00 0.000000000000000000e+00 0.000000000000000000e+00 0.000000000000000000e+00 0.000000000000000000e+00 0.000000000000000000e+00 0.000000000000000000e+00 0.000000000000000000e+00 0.000000000000000000e+00 0.000000000000000000e+00 0.000000000000000000e+00 0.000000000000000000e+00 0.000000000000000000e+00 0.000000000000000000e+00 0.000000000000000000e+00 0.000000000000000000e+00 0.000000000000000000e+00 0.000000000000000000e+00 0.000000000000000000e+00 0.000000000000000000e+00 0.000000000000000000e+00 0.000000000000000000e+00 0.000000000000000000e+00 0.000000000000000000e+00 0.000000000000000000e+00 0.000000000000000000e+00 0.000000000000000000e+00 0.000000000000000000e+00 0.000000000000000000e+00 0.000000000000000000e+00 0.000000000000000000e+00 0.000000000000000000e+00 0.000000000000000000e+00 0.000000000000000000e+00 0.000000000000000000e+00 0.000000000000000000e+00 0.000000000000000000e+00 0.000000000000000000e+00 0.000000000000000000e+00 0.000000000000000000e+00 0.000000000000000000e+00 0.000000000000000000e+00 0.000000000000000000e+00 0.000000000000000000e+00 0.000000000000000000e+00 0.000000000000000000e+00 0.000000000000000000e+00 0.000000000000000000e+00 0.000000000000000000e+00 0.000000000000000000e+00 0.000000000000000000e+00 0.000000000000000000e+00 0.000000000000000000e+00 0.000000000000000000e+00 0.000000000000000000e+00 0.000000000000000000e+00 0.000000000000000000e+00 0.000000000000000000e+00 0.000000000000000000e+00 0.000000000000000000e+00 0.000000000000000000e+00 0.000000000000000000e+00 0.000000000000000000e+00 0.000000000000000000e+00 0.000000000000000000e+00 0.000000000000000000e+00 0.000000000000000000e+00 0.000000000000000000e+00 0.000000000000000000e+00 0.000000000000000000e+00 0.000000000000000000e+00 0.000000000000000000e+00 0.000000000000000000e+00 0.000000000000000000e+00 0.000000000000000000e+00 0.000000000000000000e+00 0.000000000000000000e+00 0.000000000000000000e+00 0.000000000000000000e+00 0.000000000000000000e+00 0.000000000000000000e+00 0.000000000000000000e+00 0.000000000000000000e+00 0.000000000000000000e+00 0.000000000000000000e+00 0.000000000000000000e+00 0.000000000000000000e+00 0.000000000000000000e+00 0.000000000000000000e+00 0.000000000000000000e+00 0.000000000000000000e+00 0.000000000000000000e+00 0.000000000000000000e+00 0.000000000000000000e+00 0.000000000000000000e+00 0.000000000000000000e+00 0.000000000000000000e+00 0.000000000000000000e+00 0.000000000000000000e+00 0.000000000000000000e+00 0.000000000000000000e+00 0.000000000000000000e+00 0.000000000000000000e+00 0.000000000000000000e+00 0.000000000000000000e+00 0.000000000000000000e+00 0.000000000000000000e+00
[truncated: 3,599,776 more chars]
