# Supplementary material for: Bayesian inference of kinetic schemes for ion channels by Kalman filtering
Source: eLife. 2022 May 4;11:e62714. doi: 10.7554/eLife.62714 (PMC9342998; doi:10.7554/eLife.62714)
Supplement: Figure 7—source data 1. — Each of them has 10 ligand concentrations. The number in the file name reports the amount of ion channels in the patch. [file elife-62714-fig7-data1.zip › 20000fluor.txt]

0.000000000000000000e+00 0.000000000000000000e+00 0.000000000000000000e+00 0.000000000000000000e+00 0.000000000000000000e+00 0.000000000000000000e+00 0.000000000000000000e+00 0.000000000000000000e+00 0.000000000000000000e+00 0.000000000000000000e+00 0.000000000000000000e+00 0.000000000000000000e+00 0.000000000000000000e+00 0.000000000000000000e+00 0.000000000000000000e+00 0.000000000000000000e+00 0.000000000000000000e+00 0.000000000000000000e+00 0.000000000000000000e+00 0.000000000000000000e+00 0.000000000000000000e+00 0.000000000000000000e+00 0.000000000000000000e+00 0.000000000000000000e+00 0.000000000000000000e+00 0.000000000000000000e+00 0.000000000000000000e+00 0.000000000000000000e+00 0.000000000000000000e+00 0.000000000000000000e+00 0.000000000000000000e+00 0.000000000000000000e+00 0.000000000000000000e+00 0.000000000000000000e+00 0.000000000000000000e+00 0.000000000000000000e+00 0.000000000000000000e+00 0.000000000000000000e+00 0.000000000000000000e+00 0.000000000000000000e+00 0.000000000000000000e+00 0.000000000000000000e+00 0.000000000000000000e+00 0.000000000000000000e+00 0.000000000000000000e+00 0.000000000000000000e+00 0.000000000000000000e+00 0.000000000000000000e+00 0.000000000000000000e+00 0.000000000000000000e+00 0.000000000000000000e+00 0.000000000000000000e+00 0.000000000000000000e+00 0.000000000000000000e+00 0.000000000000000000e+00 0.000000000000000000e+00 0.000000000000000000e+00 0.000000000000000000e+00 0.000000000000000000e+00 0.000000000000000000e+00 0.000000000000000000e+00 0.000000000000000000e+00 0.000000000000000000e+00 0.000000000000000000e+00 0.000000000000000000e+00 0.000000000000000000e+00 0.000000000000000000e+00 0.000000000000000000e+00 0.000000000000000000e+00 0.000000000000000000e+00 0.000000000000000000e+00 0.000000000000000000e+00 0.000000000000000000e+00 0.000000000000000000e+00 0.000000000000000000e+00 0.000000000000000000e+00 0.000000000000000000e+00 0.000000000000000000e+00 0.000000000000000000e+00 0.000000000000000000e+00 0.000000000000000000e+00 0.000000000000000000e+00 0.000000000000000000e+00 0.000000000000000000e+00 0.000000000000000000e+00 0.000000000000000000e+00 0.000000000000000000e+00 0.000000000000000000e+00 0.000000000000000000e+00 0.000000000000000000e+00 0.000000000000000000e+00 0.000000000000000000e+00 0.000000000000000000e+00 0.000000000000000000e+00 0.000000000000000000e+00 0.000000000000000000e+00 0.000000000000000000e+00 0.000000000000000000e+00 0.000000000000000000e+00 0.000000000000000000e+00 0.000000000000000000e+00 0.000000000000000000e+00 0.000000000000000000e+00 0.000000000000000000e+00 0.000000000000000000e+00 0.000000000000000000e+00 0.000000000000000000e+00 0.000000000000000000e+00 0.000000000000000000e+00 0.000000000000000000e+00 0.000000000000000000e+00 0.000000000000000000e+00 0.000000000000000000e+00 0.000000000000000000e+00 0.000000000000000000e+00 0.000000000000000000e+00 0.000000000000000000e+00 0.000000000000000000e+00 0.000000000000000000e+00 0.000000000000000000e+00 0.000000000000000000e+00 0.000000000000000000e+00 0.000000000000000000e+00 0.000000000000000000e+00 0.000000000000000000e+00 0.000000000000000000e+00 0.000000000000000000e+00 0.000000000000000000e+00 0.000000000000000000e+00 0.000000000000000000e+00 0.000000000000000000e+00 0.000000000000000000e+00 0.000000000000000000e+00 0.000000000000000000e+00 0.000000000000000000e+00 0.000000000000000000e+00 0.000000000000000000e+00 0.000000000000000000e+00 0.000000000000000000e+00 0.000000000000000000e+00 0.000000000000000000e+00 0.000000000000000000e+00 0.000000000000000000e+00 0.000000000000000000e+00 0.000000000000000000e+00 0.000000000000000000e+00 0.000000000000000000e+00 0.000000000000000000e+00 0.000000000000000000e+00 0.000000000000000000e+00 0.000000000000000000e+00 0.000000000000000000e+00 0.000000000000000000e+00 0.000000000000000000e+00 0.000000000000000000e+00 0.000000000000000000e+00 0.000000000000000000e+00 0.000000000000000000e+00 0.000000000000000000e+00 0.000000000000000000e+00 0.000000000000000000e+00 0.000000000000000000e+00 0.000000000000000000e+00 0.000000000000000000e+00 0.000000000000000000e+00 0.000000000000000000e+00 0.000000000000000000e+00 0.000000000000000000e+00 0.000000000000000000e+00 0.000000000000000000e+00 0.000000000000000000e+00 0.000000000000000000e+00 0.000000000000000000e+00 0.000000000000000000e+00 0.000000000000000000e+00 0.000000000000000000e+00 0.000000000000000000e+00 0.000000000000000000e+00 0.000000000000000000e+00 0.000000000000000000e+00 0.000000000000000000e+00 0.000000000000000000e+00 0.000000000000000000e+00 0.000000000000000000e+00 0.000000000000000000e+00 0.000000000000000000e+00 0.000000000000000000e+00 0.000000000000000000e+00 0.000000000000000000e+00 0.000000000000000000e+00 0.000000000000000000e+00 0.000000000000000000e+00 0.000000000000000000e+00 0.000000000000000000e+00 0.000000000000000000e+00 0.000000000000000000e+00 0.000000000000000000e+00 0.000000000000000000e+00 0.000000000000000000e+00 0.000000000000000000e+00 0.000000000000000000e+00 0.000000000000000000e+00 0.000000000000000000e+00 0.000000000000000000e+00 0.000000000000000000e+00 0.000000000000000000e+00 0.000000000000000000e+00 0.000000000000000000e+00 0.000000000000000000e+00 0.000000000000000000e+00 0.000000000000000000e+00 0.000000000000000000e+00 0.000000000000000000e+00 0.000000000000000000e+00 0.000000000000000000e+00 0.000000000000000000e+00 0.000000000000000000e+00 0.000000000000000000e+00 0.000000000000000000e+00 0.000000000000000000e+00 0.000000000000000000e+00 0.000000000000000000e+00 0.000000000000000000e+00 0.000000000000000000e+00 0.000000000000000000e+00 0.000000000000000000e+00 0.000000000000000000e+00 0.000000000000000000e+00 0.000000000000000000e+00 0.000000000000000000e+00 0.000000000000000000e+00 0.000000000000000000e+00 0.000000000000000000e+00 0.000000000000000000e+00 0.000000000000000000e+00 0.000000000000000000e+00 0.000000000000000000e+00 0.000000000000000000e+00 0.000000000000000000e+00 0.000000000000000000e+00 0.000000000000000000e+00 0.000000000000000000e+00 0.000000000000000000e+00 0.000000000000000000e+00 0.000000000000000000e+00 0.000000000000000000e+00 0.000000000000000000e+00 0.000000000000000000e+00 0.000000000000000000e+00 0.000000000000000000e+00 0.000000000000000000e+00 0.000000000000000000e+00 0.000000000000000000e+00 0.000000000000000000e+00 0.000000000000000000e+00 0.000000000000000000e+00 0.000000000000000000e+00 0.000000000000000000e+00 0.000000000000000000e+00 0.000000000000000000e+00 0.000000000000000000e+00 0.000000000000000000e+00 0.000000000000000000e+00 0.000000000000000000e+00 0.000000000000000000e+00 0.000000000000000000e+00 0.000000000000000000e+00 0.000000000000000000e+00 0.000000000000000000e+00 0.000000000000000000e+00 0.000000000000000000e+00 0.000000000000000000e+00 0.000000000000000000e+00 0.000000000000000000e+00 0.000000000000000000e+00 0.000000000000000000e+00 0.000000000000000000e+00 0.000000000000000000e+00 0.000000000000000000e+00 0.000000000000000000e+00 0.000000000000000000e+00 0.000000000000000000e+00 0.000000000000000000e+00 0.000000000000000000e+00 0.000000000000000000e+00 0.000000000000000000e+00 0.000000000000000000e+00 0.000000000000000000e+00 0.000000000000000000e+00 0.000000000000000000e+00 0.000000000000000000e+00 0.000000000000000000e+00 0.000000000000000000e+00 0.000000000000000000e+00 0.000000000000000000e+00 0.000000000000000000e+00 0.000000000000000000e+00 0.000000000000000000e+00 0.000000000000000000e+00 0.000000000000000000e+00 0.000000000000000000e+00 0.000000000000000000e+00 0.000000000000000000e+00 0.000000000000000000e+00 0.000000000000000000e+00 0.000000000000000000e+00 0.000000000000000000e+00 0.000000000000000000e+00 0.000000000000000000e+00 0.000000000000000000e+00 0.000000000000000000e+00 0.000000000000000000e+00 0.000000000000000000e+00 0.000000000000000000e+00 0.000000000000000000e+00 0.000000000000000000e+00 0.000000000000000000e+00 0.000000000000000000e+00 0.000000000000000000e+00 0.000000000000000000e+00 0.000000000000000000e+00 0.000000000000000000e+00 0.000000000000000000e+00 0.000000000000000000e+00 0.000000000000000000e+00 0.000000000000000000e+00 0.000000000000000000e+00 0.000000000000000000e+00 0.000000000000000000e+00 0.000000000000000000e+00 0.000000000000000000e+00 0.000000000000000000e+00 0.000000000000000000e+00 0.000000000000000000e+00 0.000000000000000000e+00 0.000000000000000000e+00 0.000000000000000000e+00 0.000000000000000000e+00 0.000000000000000000e+00 0.000000000000000000e+00 0.000000000000000000e+00 0.000000000000000000e+00 0.000000000000000000e+00 0.000000000000000000e+00 0.000000000000000000e+00 0.000000000000000000e+00 0.000000000000000000e+00 0.000000000000000000e+00 0.000000000000000000e+00 0.000000000000000000e+00 0.000000000000000000e+00 0.000000000000000000e+00 0.000000000000000000e+00 0.000000000000000000e+00 0.000000000000000000e+00 0.000000000000000000e+00 0.000000000000000000e+00 0.000000000000000000e+00 0.000000000000000000e+00 0.000000000000000000e+00 0.000000000000000000e+00 0.000000000000000000e+00 0.000000000000000000e+00 0.000000000000000000e+00 0.000000000000000000e+00 0.000000000000000000e+00 0.000000000000000000e+00 0.000000000000000000e+00 0.000000000000000000e+00 0.000000000000000000e+00 0.000000000000000000e+00 0.000000000000000000e+00 0.000000000000000000e+00 0.000000000000000000e+00 0.000000000000000000e+00 0.000000000000000000e+00 0.000000000000000000e+00 0.000000000000000000e+00 0.000000000000000000e+00 0.000000000000000000e+00 0.000000000000000000e+00 0.000000000000000000e+00 0.000000000000000000e+00 0.000000000000000000e+00 0.000000000000000000e+00 0.000000000000000000e+00 0.000000000000000000e+00 0.000000000000000000e+00 0.000000000000000000e+00 0.000000000000000000e+00 0.000000000000000000e+00 0.000000000000000000e+00 0.000000000000000000e+00 0.000000000000000000e+00 0.000000000000000000e+00 0.000000000000000000e+00 0.000000000000000000e+00 0.000000000000000000e+00 0.000000000000000000e+00 0.000000000000000000e+00 0.000000000000000000e+00 0.000000000000000000e+00 0.000000000000000000e+00 0.000000000000000000e+00 0.000000000000000000e+00 0.000000000000000000e+00 0.000000000000000000e+00 0.000000000000000000e+00 0.000000000000000000e+00 0.000000000000000000e+00 0.000000000000000000e+00 0.000000000000000000e+00 0.000000000000000000e+00 0.000000000000000000e+00 0.000000000000000000e+00 0.000000000000000000e+00 0.000000000000000000e+00 0.000000000000000000e+00 0.000000000000000000e+00 0.000000000000000000e+00 0.000000000000000000e+00 0.000000000000000000e+00 0.000000000000000000e+00 0.000000000000000000e+00 0.000000000000000000e+00 0.000000000000000000e+00 0.000000000000000000e+00 0.000000000000000000e+00 0.000000000000000000e+00 0.000000000000000000e+00 0.000000000000000000e+00 0.000000000000000000e+00 0.000000000000000000e+00 0.000000000000000000e+00 0.000000000000000000e+00 0.000000000000000000e+00 0.000000000000000000e+00 0.000000000000000000e+00 0.000000000000000000e+00 0.000000000000000000e+00 0.000000000000000000e+00 0.000000000000000000e+00 0.000000000000000000e+00 0.000000000000000000e+00 0.000000000000000000e+00 0.000000000000000000e+00 0.000000000000000000e+00 0.000000000000000000e+00 0.000000000000000000e+00 0.000000000000000000e+00 0.000000000000000000e+00 0.000000000000000000e+00 0.000000000000000000e+00 0.000000000000000000e+00 0.000000000000000000e+00 0.000000000000000000e+00 0.000000000000000000e+00 0.000000000000000000e+00 0.000000000000000000e+00 0.000000000000000000e+00 0.000000000000000000e+00 0.000000000000000000e+00 0.000000000000000000e+00 0.000000000000000000e+00 0.000000000000000000e+00 0.000000000000000000e+00 0.000000000000000000e+00 0.000000000000000000e+00 0.000000000000000000e+00 0.000000000000000000e+00 0.000000000000000000e+00 0.000000000000000000e+00 0.000000000000000000e+00 0.000000000000000000e+00 0.000000000000000000e+00 0.000000000000000000e+00 0.000000000000000000e+00 0.000000000000000000e+00 0.000000000000000000e+00 0.000000000000000000e+00 0.000000000000000000e+00 0.000000000000000000e+00 0.000000000000000000e+00 0.000000000000000000e+00 0.000000000000000000e+00 0.000000000000000000e+00 0.000000000000000000e+00 0.000000000000000000e+00 0.000000000000000000e+00 0.000000000000000000e+00 0.000000000000000000e+00 0.000000000000000000e+00 0.000000000000000000e+00 0.000000000000000000e+00 0.000000000000000000e+00 0.000000000000000000e+00 0.000000000000000000e+00 0.000000000000000000e+00 0.000000000000000000e+00 0.000000000000000000e+00 0.000000000000000000e+00 0.000000000000000000e+00 0.000000000000000000e+00 0.000000000000000000e+00 0.000000000000000000e+00 0.000000000000000000e+00 0.000000000000000000e+00 0.000000000000000000e+00 0.000000000000000000e+00 0.000000000000000000e+00 0.000000000000000000e+00 0.000000000000000000e+00 0.000000000000000000e+00 0.000000000000000000e+00 0.000000000000000000e+00 0.000000000000000000e+00 0.000000000000000000e+00 0.000000000000000000e+00 0.000000000000000000e+00 0.000000000000000000e+00 0.000000000000000000e+00 0.000000000000000000e+00 0.000000000000000000e+00 0.000000000000000000e+00 0.000000000000000000e+00 0.000000000000000000e+00 0.000000000000000000e+00 0.000000000000000000e+00 0.000000000000000000e+00 0.000000000000000000e+00 0.000000000000000000e+00 0.000000000000000000e+00 0.000000000000000000e+00 0.000000000000000000e+00 0.000000000000000000e+00 0.000000000000000000e+00 0.000000000000000000e+00 0.000000000000000000e+00 0.000000000000000000e+00 0.000000000000000000e+00 0.000000000000000000e+00 0.000000000000000000e+00 0.000000000000000000e+00 0.000000000000000000e+00 0.000000000000000000e+00 0.000000000000000000e+00 0.000000000000000000e+00 0.000000000000000000e+00 0.000000000000000000e+00 0.000000000000000000e+00 0.000000000000000000e+00 0.000000000000000000e+00 0.000000000000000000e+00 0.000000000000000000e+00 0.000000000000000000e+00 0.000000000000000000e+00 0.000000000000000000e+00 0.000000000000000000e+00 0.000000000000000000e+00 0.000000000000000000e+00 0.000000000000000000e+00 0.000000000000000000e+00 0.000000000000000000e+00 0.000000000000000000e+00 0.000000000000000000e+00 0.000000000000000000e+00 0.000000000000000000e+00 0.000000000000000000e+00 0.000000000000000000e+00 0.000000000000000000e+00 0.000000000000000000e+00 0.000000000000000000e+00 0.000000000000000000e+00 0.000000000000000000e+00 0.000000000000000000e+00 0.000000000000000000e+00 0.000000000000000000e+00 0.000000000000000000e+00 0.000000000000000000e+00 0.000000000000000000e+00 0.000000000000000000e+00 0.000000000000000000e+00 0.000000000000000000e+00 0.000000000000000000e+00 0.000000000000000000e+00 0.000000000000000000e+00 0.000000000000000000e+00 0.000000000000000000e+00 0.000000000000000000e+00 0.000000000000000000e+00 0.000000000000000000e+00 0.000000000000000000e+00 0.000000000000000000e+00 0.000000000000000000e+00 0.000000000000000000e+00 0.000000000000000000e+00 0.000000000000000000e+00 0.000000000000000000e+00 0.000000000000000000e+00 0.000000000000000000e+00 0.000000000000000000e+00 0.000000000000000000e+00 0.000000000000000000e+00 0.000000000000000000e+00 0.000000000000000000e+00 0.000000000000000000e+00 0.000000000000000000e+00 0.000000000000000000e+00 0.000000000000000000e+00 0.000000000000000000e+00 0.000000000000000000e+00 0.000000000000000000e+00 0.000000000000000000e+00 0.000000000000000000e+00 0.000000000000000000e+00 0.000000000000000000e+00 0.000000000000000000e+00 0.000000000000000000e+00 0.000000000000000000e+00 0.000000000000000000e+00 0.000000000000000000e+00 0.000000000000000000e+00 0.000000000000000000e+00 0.000000000000000000e+00 0.000000000000000000e+00 0.000000000000000000e+00 0.000000000000000000e+00 0.000000000000000000e+00 0.000000000000000000e+00 0.000000000000000000e+00 0.000000000000000000e+00 0.000000000000000000e+00 0.000000000000000000e+00 0.000000000000000000e+00 0.000000000000000000e+00 0.000000000000000000e+00 0.000000000000000000e+00 0.000000000000000000e+00 0.000000000000000000e+00 0.000000000000000000e+00 0.000000000000000000e+00 0.000000000000000000e+00 0.000000000000000000e+00 0.000000000000000000e+00 0.000000000000000000e+00 0.000000000000000000e+00 0.000000000000000000e+00 0.000000000000000000e+00 0.000000000000000000e+00 0.000000000000000000e+00 0.000000000000000000e+00 0.000000000000000000e+00 0.000000000000000000e+00 0.000000000000000000e+00 0.000000000000000000e+00 0.000000000000000000e+00 0.000000000000000000e+00 0.000000000000000000e+00 0.000000000000000000e+00 0.000000000000000000e+00 0.000000000000000000e+00 0.000000000000000000e+00 0.000000000000000000e+00 0.000000000000000000e+00 0.000000000000000000e+00 0.000000000000000000e+00 0.000000000000000000e+00 0.000000000000000000e+00 0.000000000000000000e+00 0.000000000000000000e+00 0.000000000000000000e+00 0.000000000000000000e+00 0.000000000000000000e+00 0.000000000000000000e+00 0.000000000000000000e+00 0.000000000000000000e+00 0.000000000000000000e+00 0.000000000000000000e+00 0.000000000000000000e+00 0.000000000000000000e+00 0.000000000000000000e+00 0.000000000000000000e+00 0.000000000000000000e+00 0.000000000000000000e+00 0.000000000000000000e+00 0.000000000000000000e+00 0.000000000000000000e+00 0.000000000000000000e+00 0.000000000000000000e+00 0.000000000000000000e+00 0.000000000000000000e+00 0.000000000000000000e+00 0.000000000000000000e+00 0.000000000000000000e+00 0.000000000000000000e+00 0.000000000000000000e+00 0.000000000000000000e+00 0.000000000000000000e+00 0.000000000000000000e+00 0.000000000000000000e+00 0.000000000000000000e+00 0.000000000000000000e+00 0.000000000000000000e+00 0.000000000000000000e+00 0.000000000000000000e+00 0.000000000000000000e+00 0.000000000000000000e+00 0.000000000000000000e+00 0.000000000000000000e+00 0.000000000000000000e+00 0.000000000000000000e+00 0.000000000000000000e+00 0.000000000000000000e+00 0.000000000000000000e+00 0.000000000000000000e+00 0.000000000000000000e+00 0.000000000000000000e+00 0.000000000000000000e+00 0.000000000000000000e+00 0.000000000000000000e+00 0.000000000000000000e+00 0.000000000000000000e+00 0.000000000000000000e+00 0.000000000000000000e+00 0.000000000000000000e+00 0.000000000000000000e+00 0.000000000000000000e+00 0.000000000000000000e+00 0.000000000000000000e+00 0.000000000000000000e+00 0.000000000000000000e+00 0.000000000000000000e+00 0.000000000000000000e+00 0.000000000000000000e+00 0.000000000000000000e+00 0.000000000000000000e+00 0.000000000000000000e+00 0.000000000000000000e+00 0.000000000000000000e+00 0.000000000000000000e+00 0.000000000000000000e+00 0.000000000000000000e+00 0.000000000000000000e+00 0.000000000000000000e+00 0.000000000000000000e+00 0.000000000000000000e+00 0.000000000000000000e+00 0.000000000000000000e+00 0.000000000000000000e+00 0.000000000000000000e+00 0.000000000000000000e+00 0.000000000000000000e+00 0.000000000000000000e+00 0.000000000000000000e+00 0.000000000000000000e+00 0.000000000000000000e+00 0.000000000000000000e+00 0.000000000000000000e+00 0.000000000000000000e+00 0.000000000000000000e+00 0.000000000000000000e+00 0.000000000000000000e+00 0.000000000000000000e+00 0.000000000000000000e+00 0.000000000000000000e+00 0.000000000000000000e+00 0.000000000000000000e+00 0.000000000000000000e+00 0.000000000000000000e+00 0.000000000000000000e+00 0.000000000000000000e+00 0.000000000000000000e+00 0.000000000000000000e+00 0.000000000000000000e+00 0.000000000000000000e+00 0.000000000000000000e+00 0.000000000000000000e+00 0.000000000000000000e+00 0.000000000000000000e+00 0.000000000000000000e+00 0.000000000000000000e+00 0.000000000000000000e+00 0.000000000000000000e+00 0.000000000000000000e+00 0.000000000000000000e+00 0.000000000000000000e+00 0.000000000000000000e+00 0.000000000000000000e+00 0.000000000000000000e+00 0.000000000000000000e+00 0.000000000000000000e+00 0.000000000000000000e+00 0.000000000000000000e+00 0.000000000000000000e+00 0.000000000000000000e+00 0.000000000000000000e+00 0.000000000000000000e+00 0.000000000000000000e+00 0.000000000000000000e+00 0.000000000000000000e+00 0.000000000000000000e+00 0.000000000000000000e+00 0.000000000000000000e+00 0.000000000000000000e+00 0.000000000000000000e+00 0.000000000000000000e+00 0.000000000000000000e+00 0.000000000000000000e+00 0.000000000000000000e+00 0.000000000000000000e+00 0.000000000000000000e+00 0.000000000000000000e+00 0.000000000000000000e+00 0.000000000000000000e+00 0.000000000000000000e+00 0.000000000000000000e+00 0.000000000000000000e+00 0.000000000000000000e+00 0.000000000000000000e+00 0.000000000000000000e+00 0.000000000000000000e+00 0.000000000000000000e+00 0.000000000000000000e+00 0.000000000000000000e+00 0.000000000000000000e+00 0.000000000000000000e+00 0.000000000000000000e+00 0.000000000000000000e+00 0.000000000000000000e+00 0.000000000000000000e+00 0.000000000000000000e+00 0.000000000000000000e+00 0.000000000000000000e+00 0.000000000000000000e+00 0.000000000000000000e+00 0.000000000000000000e+00 0.000000000000000000e+00 0.000000000000000000e+00 0.000000000000000000e+00 0.000000000000000000e+00 0.000000000000000000e+00 0.000000000000000000e+00 0.000000000000000000e+00 0.000000000000000000e+00 0.000000000000000000e+00 0.000000000000000000e+00 0.000000000000000000e+00 0.000000000000000000e+00 0.000000000000000000e+00 0.000000000000000000e+00 0.000000000000000000e+00 0.000000000000000000e+00 0.000000000000000000e+00 0.000000000000000000e+00 0.000000000000000000e+00 0.000000000000000000e+00 0.000000000000000000e+00 0.000000000000000000e+00 0.000000000000000000e+00 0.000000000000000000e+00 0.000000000000000000e+00 0.000000000000000000e+00 0.000000000000000000e+00 0.000000000000000000e+00 0.000000000000000000e+00 0.000000000000000000e+00 0.000000000000000000e+00 0.000000000000000000e+00 0.000000000000000000e+00 0.000000000000000000e+00 0.000000000000000000e+00 0.000000000000000000e+00 0.000000000000000000e+00 0.000000000000000000e+00 0.000000000000000000e+00 0.000000000000000000e+00 0.000000000000000000e+00 0.000000000000000000e+00 0.000000000000000000e+00 0.000000000000000000e+00 0.000000000000000000e+00 0.000000000000000000e+00 0.000000000000000000e+00 0.000000000000000000e+00 0.000000000000000000e+00 0.000000000000000000e+00 0.000000000000000000e+00 0.000000000000000000e+00 0.000000000000000000e+00 0.000000000000000000e+00 0.000000000000000000e+00 0.000000000000000000e+00 0.000000000000000000e+00 0.000000000000000000e+00 0.000000000000000000e+00 0.000000000000000000e+00 0.000000000000000000e+00 0.000000000000000000e+00 0.000000000000000000e+00 0.000000000000000000e+00 0.000000000000000000e+00 0.000000000000000000e+00 0.000000000000000000e+00 0.000000000000000000e+00 0.000000000000000000e+00 0.000000000000000000e+00 0.000000000000000000e+00 0.000000000000000000e+00 0.000000000000000000e+00 0.000000000000000000e+00 0.000000000000000000e+00 0.000000000000000000e+00 0.000000000000000000e+00 0.000000000000000000e+00 0.000000000000000000e+00 0.000000000000000000e+00 0.000000000000000000e+00 0.000000000000000000e+00 0.000000000000000000e+00 0.000000000000000000e+00 0.000000000000000000e+00 0.000000000000000000e+00 0.000000000000000000e+00 0.000000000000000000e+00 0.000000000000000000e+00 0.000000000000000000e+00 0.000000000000000000e+00 0.000000000000000000e+00 0.000000000000000000e+00 0.000000000000000000e+00 0.000000000000000000e+00 0.000000000000000000e+00 0.000000000000000000e+00 0.000000000000000000e+00 0.000000000000000000e+00 0.000000000000000000e+00 0.000000000000000000e+00 0.000000000000000000e+00 0.000000000000000000e+00 0.000000000000000000e+00 0.000000000000000000e+00 0.000000000000000000e+00 0.000000000000000000e+00 0.000000000000000000e+00 0.000000000000000000e+00 0.000000000000000000e+00 0.000000000000000000e+00 0.000000000000000000e+00 0.000000000000000000e+00 0.000000000000000000e+00 0.000000000000000000e+00 0.000000000000000000e+00 0.000000000000000000e+00 0.000000000000000000e+00 0.000000000000000000e+00 0.000000000000000000e+00 0.000000000000000000e+00 0.000000000000000000e+00 0.000000000000000000e+00 0.000000000000000000e+00 0.000000000000000000e+00 0.000000000000000000e+00 0.000000000000000000e+00 0.000000000000000000e+00 0.000000000000000000e+00 0.000000000000000000e+00 0.000000000000000000e+00 0.000000000000000000e+00 0.000000000000000000e+00 0.000000000000000000e+00 0.000000000000000000e+00 0.000000000000000000e+00 0.000000000000000000e+00 0.000000000000000000e+00 0.000000000000000000e+00 0.000000000000000000e+00 0.000000000000000000e+00 0.000000000000000000e+00 0.000000000000000000e+00 0.000000000000000000e+00 0.000000000000000000e+00 0.000000000000000000e+00 0.000000000000000000e+00 0.000000000000000000e+00 0.000000000000000000e+00 0.000000000000000000e+00 0.000000000000000000e+00 0.000000000000000000e+00 0.000000000000000000e+00 0.000000000000000000e+00 0.000000000000000000e+00 0.000000000000000000e+00 0.000000000000000000e+00 0.000000000000000000e+00 0.000000000000000000e+00 0.000000000000000000e+00 0.000000000000000000e+00 0.000000000000000000e+00 0.000000000000000000e+00 8.530000000000000000e+02 1.575000000000000000e+03 2.071000000000000000e+03 2.707000000000000000e+03 3.297000000000000000e+03 3.766000000000000000e+03 4.220000000000000000e+03 4.708000000000000000e+03 5.195000000000000000e+03 5.591000000000000000e+03 6.030000000000000000e+03 6.166000000000000000e+03 6.694000000000000000e+03 7.076000000000000000e+03 7.272000000000000000e+03 7.513000000000000000e+03 7.816000000000000000e+03 8.095000000000000000e+03 8.482000000000000000e+03 8.467000000000000000e+03 8.846000000000000000e+03 9.289000000000000000e+03 9.251000000000000000e+03 9.644000000000000000e+03 9.788000000000000000e+03 1.012800000000000000e+04 1.019700000000000000e+04 1.015300000000000000e+04 1.027800000000000000e+04 1.073400000000000000e+04 1.102000000000000000e+04 1.115700000000000000e+04 1.135400000000000000e+04 1.117100000000000000e+04 1.143300000000000000e+04 1.160000000000000000e+04 1.175100000000000000e+04 1.191600000000000000e+04 1.197200000000000000e+04 1.198000000000000000e+04 1.208400000000000000e+04 1.222600000000000000e+04 1.248100000000000000e+04 1.219900000000000000e+04 1.252900000000000000e+04 1.272600000000000000e+04 1.292400000000000000e+04 1.281400000000000000e+04 1.269800000000000000e+04 1.289700000000000000e+04 1.278200000000000000e+04 1.313100000000000000e+04 1.315500000000000000e+04 1.345900000000000000e+04 1.341900000000000000e+04 1.349400000000000000e+04 1.360300000000000000e+04 1.387000000000000000e+04 1.403400000000000000e+04 1.383900000000000000e+04 1.387300000000000000e+04 1.417700000000000000e+04 1.406400000000000000e+04 1.403200000000000000e+04 1.439000000000000000e+04 1.433100000000000000e+04 1.432900000000000000e+04 1.444500000000000000e+04 1.474500000000000000e+04 1.494000000000000000e+04 1.512600000000000000e+04 1.530700000000000000e+04 1.529300000000000000e+04 1.554000000000000000e+04 1.549700000000000000e+04 1.549300000000000000e+04 1.560300000000000000e+04 1.590100000000000000e+04 1.583300000000000000e+04 1.588500000000000000e+04 1.617700000000000000e+04 1.588600000000000000e+04 1.581000000000000000e+04 1.614200000000000000e+04 1.609800000000000000e+04 1.627800000000000000e+04 1.637400000000000000e+04 1.651100000000000000e+04 1.604200000000000000e+04 1.627400000000000000e+04 1.618500000000000000e+04 1.652400000000000000e+04 1.657500000000000000e+04 1.676400000000000000e+04 1.662300000000000000e+04 1.667400000000000000e+04 1.680300000000000000e+04 1.696600000000000000e+04 1.663700000000000000e+04 1.668100000000000000e+04 1.663800000000000000e+04 1.696400000000000000e+04 1.669900000000000000e+04 1.659500000000000000e+04 1.706000000000000000e+04 1.677000000000000000e+04 1.689300000000000000e+04 1.689100000000000000e+04 1.700700000000000000e+04 1.715400000000000000e+04 1.737000000000000000e+04 1.685400000000000000e+04 1.697400000000000000e+04 1.705900000000000000e+04 1.721800000000000000e+04 1.749500000000000000e+04 1.743000000000000000e+04 1.748900000000000000e+04 1.751500000000000000e+04 1.787600000000000000e+04 1.776600000000000000e+04 1.782300000000000000e+04 1.778400000000000000e+04 1.768800000000000000e+04 1.773300000000000000e+04 1.797300000000000000e+04 1.798700000000000000e+04 1.758000000000000000e+04 1.802100000000000000e+04 1.771800000000000000e+04 1.755700000000000000e+04 1.812900000000000000e+04 1.817800000000000000e+04 1.819000000000000000e+04 1.840100000000000000e+04 1.836600000000000000e+04 1.838400000000000000e+04 1.828600000000000000e+04 1.865400000000000000e+04 1.833900000000000000e+04 1.865100000000000000e+04 1.851400000000000000e+04 1.870600000000000000e+04 1.865000000000000000e+04 1.857100000000000000e+04 1.880300000000000000e+04 1.883800000000000000e+04 1.887000000000000000e+04 1.891100000000000000e+04 1.865400000000000000e+04 1.871500000000000000e+04 1.893700000000000000e+04 1.914800000000000000e+04 1.900100000000000000e+04 1.919100000000000000e+04 1.917200000000000000e+04 1.941100000000000000e+04 1.946200000000000000e+04 1.944000000000000000e+04 1.949700000000000000e+04 1.922300000000000000e+04 1.906900000000000000e+04 1.933100000000000000e+04 1.962500000000000000e+04 1.959800000000000000e+04 1.958700000000000000e+04 1.972000000000000000e+04 1.981500000000000000e+04 1.992100000000000000e+04 1.999500000000000000e+04 1.972900000000000000e+04 1.956300000000000000e+04 1.998300000000000000e+04 1.993100000000000000e+04 1.963200000000000000e+04 1.958800000000000000e+04 1.992200000000000000e+04 1.980000000000000000e+04 1.959500000000000000e+04 1.962200000000000000e+04 1.974800000000000000e+04 1.999500000000000000e+04 1.980100000000000000e+04 2.000000000000000000e+04 1.975200000000000000e+04 2.015300000000000000e+04 2.000300000000000000e+04 2.009700000000000000e+04 2.021400000000000000e+04 2.023000000000000000e+04 1.991200000000000000e+04 2.009100000000000000e+04 2.006000000000000000e+04 2.036500000000000000e+04 2.028500000000000000e+04 2.018600000000000000e+04 2.030900000000000000e+04 2.064100000000000000e+04 2.074600000000000000e+04 2.054500000000000000e+04 2.074700000000000000e+04 2.023800000000000000e+04 2.023700000000000000e+04 2.024900000000000000e+04 2.029700000000000000e+04 2.042800000000000000e+04 2.046800000000000000e+04 2.053900000000000000e+04 2.027000000000000000e+04 1.999400000000000000e+04 2.016200000000000000e+04 1.983200000000000000e+04 2.034300000000000000e+04 1.993700000000000000e+04 1.971100000000000000e+04 2.013800000000000000e+04 1.999000000000000000e+04 2.020700000000000000e+04 2.044200000000000000e+04 2.032500000000000000e+04 2.039100000000000000e+04 2.049100000000000000e+04 2.052400000000000000e+04 2.080100000000000000e+04 2.089000000000000000e+04 2.060900000000000000e+04 2.117900000000000000e+04 2.081100000000000000e+04 2.101100000000000000e+04 2.066700000000000000e+04 2.078100000000000000e+04 2.049300000000000000e+04 2.092500000000000000e+04 2.074100000000000000e+04 2.086900000000000000e+04 2.092500000000000000e+04 2.090000000000000000e+04 2.088400000000000000e+04 2.123100000000000000e+04 2.090000000000000000e+04 2.116600000000000000e+04 2.116600000000000000e+04 2.128500000000000000e+04 2.134300000000000000e+04 2.111400000000000000e+04 2.137700000000000000e+04 2.118100000000000000e+04 2.125300000000000000e+04 2.120500000000000000e+04 2.137900000000000000e+04 2.130000000000000000e+04 2.106700000000000000e+04 2.114200000000000000e+04 2.100500000000000000e+04 2.111800000000000000e+04 2.135700000000000000e+04 2.130100000000000000e+04 2.118600000000000000e+04 2.144000000000000000e+04 2.121200000000000000e+04 2.147900000000000000e+04 2.096300000000000000e+04 2.154800000000000000e+04 2.146200000000000000e+04 2.126200000000000000e+04 2.130000000000000000e+04 2.160800000000000000e+04 2.135600000000000000e+04 2.130700000000000000e+04 2.115800000000000000e+04 2.135100000000000000e+04 2.106700000000000000e+04 2.149600000000000000e+04 2.136700000000000000e+04 2.146100000000000000e+04 2.149300000000000000e+04 2.145200000000000000e+04 2.169200000000000000e+04 2.157100000000000000e+04 2.168500000000000000e+04 2.183100000000000000e+04 2.168700000000000000e+04 2.199900000000000000e+04 2.135800000000000000e+04 2.176100000000000000e+04 2.171500000000000000e+04 2.184500000000000000e+04 2.199300000000000000e+04 2.174600000000000000e+04 2.184600000000000000e+04 2.202500000000000000e+04 2.168700000000000000e+04 2.183200000000000000e+04 2.167400000000000000e+04 2.178300000000000000e+04 2.186100000000000000e+04 2.200600000000000000e+04 2.238400000000000000e+04 2.211500000000000000e+04 2.207600000000000000e+04 2.212800000000000000e+04 2.195300000000000000e+04 2.218900000000000000e+04 2.228800000000000000e+04 2.198100000000000000e+04 2.209100000000000000e+04 2.183900000000000000e+04 2.219900000000000000e+04 2.213900000000000000e+04 2.211700000000000000e+04 2.197600000000000000e+04 2.206100000000000000e+04 2.198800000000000000e+04 2.227300000000000000e+04 2.220000000000000000e+04 2.221400000000000000e+04 2.247100000000000000e+04 2.225600000000000000e+04 2.236400000000000000e+04 2.217900000000000000e+04 2.273000000000000000e+04 2.256900000000000000e+04 2.235600000000000000e+04 2.262000000000000000e+04 2.244900000000000000e+04 2.263000000000000000e+04 2.257100000000000000e+04 2.233500000000000000e+04 2.208700000000000000e+04 2.179700000000000000e+04 2.232000000000000000e+04 2.247500000000000000e+04 2.231500000000000000e+04 2.236700000000000000e+04 2.273400000000000000e+04 2.277200000000000000e+04 2.237000000000000000e+04 2.253500000000000000e+04 2.263100000000000000e+04 2.246900000000000000e+04 2.234100000000000000e+04 2.257000000000000000e+04 2.229500000000000000e+04 2.262400000000000000e+04 2.265400000000000000e+04 2.230900000000000000e+04 2.239400000000000000e+04 2.225000000000000000e+04 2.285300000000000000e+04 2.264900000000000000e+04 2.255000000000000000e+04 2.225500000000000000e+04 2.264600000000000000e+04 2.246100000000000000e+04 2.217300000000000000e+04 2.262400000000000000e+04 2.229600000000000000e+04 2.216900000000000000e+04 2.226700000000000000e+04 2.257100000000000000e+04 2.216400000000000000e+04 2.243800000000000000e+04 2.250700000000000000e+04 2.260300000000000000e+04 2.253800000000000000e+04 2.234600000000000000e+04 2.278100000000000000e+04 2.266300000000000000e+04 2.288500000000000000e+04 2.267100000000000000e+04 2.265200000000000000e+04 2.311100000000000000e+04 2.296000000000000000e+04 2.318700000000000000e+04 2.299100000000000000e+04 2.319600000000000000e+04 2.267400000000000000e+04 2.319800000000000000e+04 2.271800000000000000e+04 2.263000000000000000e+04 2.273700000000000000e+04 2.268300000000000000e+04 2.286200000000000000e+04 2.314100000000000000e+04 2.285700000000000000e+04 2.283500000000000000e+04 2.278400000000000000e+04 2.330200000000000000e+04 2.285500000000000000e+04 2.286800000000000000e+04 2.313500000000000000e+04 2.299900000000000000e+04 2.290700000000000000e+04 2.270500000000000000e+04 2.306600000000000000e+04 2.275500000000000000e+04 2.296900000000000000e+04 2.260700000000000000e+04 2.247200000000000000e+04 2.229300000000000000e+04 2.272900000000000000e+04 2.279900000000000000e+04 2.270500000000000000e+04 2.255000000000000000e+04 2.249400000000000000e+04 2.321400000000000000e+04 2.280800000000000000e+04 2.300900000000000000e+04 2.302800000000000000e+04 2.293200000000000000e+04 2.298500000000000000e+04 2.291200000000000000e+04 2.277800000000000000e+04 2.296300000000000000e+04 2.289400000000000000e+04 2.299100000000000000e+04 2.269800000000000000e+04 2.265500000000000000e+04 2.278000000000000000e+04 2.287400000000000000e+04 2.285000000000000000e+04 2.289000000000000000e+04 2.266900000000000000e+04 2.279300000000000000e+04 2.280900000000000000e+04 2.242500000000000000e+04 2.268700000000000000e+04 2.264900000000000000e+04 2.260700000000000000e+04 2.247100000000000000e+04 2.301200000000000000e+04 2.275700000000000000e+04 2.282100000000000000e+04 2.303600000000000000e+04 2.280900000000000000e+04 2.244500000000000000e+04 2.280000000000000000e+04 2.252700000000000000e+04 2.247400000000000000e+04 2.249000000000000000e+04 2.273700000000000000e+04 2.277900000000000000e+04 2.273000000000000000e+04 2.292000000000000000e+04 2.279900000000000000e+04 2.275500000000000000e+04 2.273000000000000000e+04 2.270000000000000000e+04 2.283500000000000000e+04 2.274300000000000000e+04 2.305300000000000000e+04 2.282600000000000000e+04 2.295900000000000000e+04 2.265800000000000000e+04 2.255200000000000000e+04 2.276700000000000000e+04 2.251900000000000000e+04 2.283400000000000000e+04 2.252400000000000000e+04 2.286800000000000000e+04 2.277500000000000000e+04 2.288100000000000000e+04 2.271300000000000000e+04 2.282400000000000000e+04 2.290300000000000000e+04 2.331600000000000000e+04 2.292300000000000000e+04 2.271200000000000000e+04 2.331700000000000000e+04 2.294800000000000000e+04 2.315300000000000000e+04 2.279100000000000000e+04 2.276400000000000000e+04 2.275000000000000000e+04 2.263600000000000000e+04 2.283700000000000000e+04 2.266400000000000000e+04 2.222700000000000000e+04 2.279100000000000000e+04 2.277300000000000000e+04 2.323600000000000000e+04 2.324400000000000000e+04 2.285600000000000000e+04 2.309500000000000000e+04 2.318900000000000000e+04 2.306400000000000000e+04 2.322600000000000000e+04 2.297000000000000000e+04 2.311000000000000000e+04 2.298600000000000000e+04 2.332000000000000000e+04 2.330600000000000000e+04 2.334600000000000000e+04 2.291700000000000000e+04 2.300200000000000000e+04 2.322900000000000000e+04 2.305300000000000000e+04 2.286600000000000000e+04 2.316200000000000000e+04 2.308600000000000000e+04 2.296600000000000000e+04 2.304900000000000000e+04 2.272700000000000000e+04 2.337900000000000000e+04 2.307400000000000000e+04 2.289600000000000000e+04 2.293700000000000000e+04 2.323400000000000000e+04 2.292000000000000000e+04 2.305400000000000000e+04 2.284000000000000000e+04 2.306500000000000000e+04 2.307200000000000000e+04 2.346200000000000000e+04 2.336500000000000000e+04 2.336700000000000000e+04 2.323100000000000000e+04 2.324000000000000000e+04 2.328700000000000000e+04 2.322100000000000000e+04 2.336600000000000000e+04 2.334500000000000000e+04 2.316100000000000000e+04 2.298400000000000000e+04 2.284500000000000000e+04 2.283600000000000000e+04 2.324700000000000000e+04 2.309100000000000000e+04 2.311600000000000000e+04 2.289900000000000000e+04 2.289300000000000000e+04 2.304100000000000000e+04 2.275200000000000000e+04 2.283900000000000000e+04 2.277300000000000000e+04 2.292400000000000000e+04 2.298700000000000000e+04 2.319700000000000000e+04 2.304800000000000000e+04 2.307400000000000000e+04 2.298300000000000000e+04 2.288400000000000000e+04 2.315100000000000000e+04 2.299500000000000000e+04 2.272100000000000000e+04 2.318100000000000000e+04 2.361400000000000000e+04 2.352200000000000000e+04 2.319800000000000000e+04 2.271600000000000000e+04 2.300900000000000000e+04 2.315200000000000000e+04 2.333100000000000000e+04 2.325500000000000000e+04 2.326900000000000000e+04 2.334200000000000000e+04 2.311700000000000000e+04 2.319000000000000000e+04 2.331600000000000000e+04 2.364500000000000000e+04 2.326300000000000000e+04 2.383400000000000000e+04 2.344300000000000000e+04 2.419600000000000000e+04 2.383400000000000000e+04 2.401100000000000000e+04 2.404500000000000000e+04 2.398600000000000000e+04 2.392100000000000000e+04 2.400000000000000000e+04 2.360300000000000000e+04 2.385700000000000000e+04 2.382500000000000000e+04 2.385100000000000000e+04 2.380000000000000000e+04 2.345300000000000000e+04 2.382600000000000000e+04 2.347300000000000000e+04 2.337900000000000000e+04 2.365700000000000000e+04 2.366200000000000000e+04 2.390500000000000000e+04 2.358300000000000000e+04 2.381100000000000000e+04 2.392100000000000000e+04 2.379100000000000000e+04 2.370000000000000000e+04 2.383100000000000000e+04 2.410300000000000000e+04 2.389700000000000000e+04 2.387400000000000000e+04 2.367200000000000000e+04 2.369900000000000000e+04 2.342000000000000000e+04 2.345400000000000000e+04 2.315000000000000000e+04 2.333700000000000000e+04 2.342100000000000000e+04 2.366600000000000000e+04 2.350400000000000000e+04 2.342200000000000000e+04 2.359600000000000000e+04 2.371700000000000000e+04 2.357700000000000000e+04 2.339900000000000000e+04 2.328100000000000000e+04 2.336100000000000000e+04 2.315800000000000000e+04 2.346100000000000000e+04 2.344500000000000000e+04 2.328600000000000000e+04 2.340800000000000000e+04 2.349500000000000000e+04 2.334200000000000000e+04 2.315900000000000000e+04 2.290100000000000000e+04 2.329300000000000000e+04 2.322000000000000000e+04 2.326200000000000000e+04 2.319600000000000000e+04 2.318700000000000000e+04 2.314900000000000000e+04 2.313800000000000000e+04 2.310500000000000000e+04 2.278400000000000000e+04 2.298300000000000000e+04 2.314800000000000000e+04 2.313000000000000000e+04 2.328200000000000000e+04 2.322300000000000000e+04 2.301300000000000000e+04 2.327100000000000000e+04 2.318900000000000000e+04 2.320200000000000000e+04 2.307600000000000000e+04 2.326000000000000000e+04 2.353200000000000000e+04 2.344000000000000000e+04 2.336200000000000000e+04 2.328900000000000000e+04 2.317600000000000000e+04 2.311100000000000000e+04 2.328100000000000000e+04 2.308900000000000000e+04 2.294900000000000000e+04 2.334600000000000000e+04 2.310800000000000000e+04 2.290400000000000000e+04 2.336500000000000000e+04 2.329200000000000000e+04 2.353700000000000000e+04 2.312400000000000000e+04 2.336700000000000000e+04 2.334000000000000000e+04 2.329100000000000000e+04 2.321900000000000000e+04 2.278600000000000000e+04 2.309500000000000000e+04 2.287900000000000000e+04 2.282800000000000000e+04 2.270600000000000000e+04 2.314600000000000000e+04 2.329300000000000000e+04 2.339100000000000000e+04 2.293300000000000000e+04 2.323800000000000000e+04 2.327800000000000000e+04 2.305800000000000000e+04 2.324000000000000000e+04 2.336900000000000000e+04 2.334700000000000000e+04 2.355500000000000000e+04 2.347500000000000000e+04 2.336900000000000000e+04 2.360700000000000000e+04 2.348100000000000000e+04 2.288800000000000000e+04 2.352500000000000000e+04 2.338100000000000000e+04 2.332800000000000000e+04 2.332200000000000000e+04 2.322100000000000000e+04 2.375300000000000000e+04 2.357800000000000000e+04 2.349600000000000000e+04 2.368900000000000000e+04 2.315900000000000000e+04 2.354000000000000000e+04 2.332700000000000000e+04 2.368400000000000000e+04 2.382000000000000000e+04 2.343300000000000000e+04 2.378600000000000000e+04 2.362300000000000000e+04 2.373300000000000000e+04 2.363300000000000000e+04 2.349600000000000000e+04 2.375600000000000000e+04 2.355500000000000000e+04 2.395200000000000000e+04 2.366700000000000000e+04 2.393200000000000000e+04 2.390700000000000000e+04 2.353400000000000000e+04 2.343600000000000000e+04 2.380200000000000000e+04 2.362600000000000000e+04 2.390700000000000000e+04 2.361700000000000000e+04 2.370900000000000000e+04 2.359100000000000000e+04 2.358500000000000000e+04 2.394900000000000000e+04 2.390200000000000000e+04 2.405800000000000000e+04 2.376300000000000000e+04 2.379900000000000000e+04 2.388000000000000000e+04 2.376000000000000000e+04 2.411300000000000000e+04 2.365200000000000000e+04 2.382200000000000000e+04 2.370000000000000000e+04 2.385700000000000000e+04 2.399000000000000000e+04 2.387300000000000000e+04 2.369600000000000000e+04 2.388000000000000000e+04 2.404100000000000000e+04 2.408100000000000000e+04 2.422000000000000000e+04 2.408200000000000000e+04 2.416400000000000000e+04 2.425400000000000000e+04 2.413000000000000000e+04 2.443400000000000000e+04 2.405400000000000000e+04 2.382800000000000000e+04 2.421800000000000000e+04 2.397800000000000000e+04 2.394900000000000000e+04 2.413100000000000000e+04 2.397500000000000000e+04 2.385800000000000000e+04 2.423600000000000000e+04 2.406500000000000000e+04 2.412000000000000000e+04 2.389100000000000000e+04 2.381600000000000000e+04 2.372300000000000000e+04 2.374700000000000000e+04 2.390700000000000000e+04 2.391500000000000000e+04 2.363700000000000000e+04 2.346500000000000000e+04 2.347300000000000000e+04 2.354600000000000000e+04 2.383200000000000000e+04 2.343900000000000000e+04 2.343700000000000000e+04 2.336800000000000000e+04 2.363100000000000000e+04 2.335300000000000000e+04 2.342800000000000000e+04 2.336600000000000000e+04 2.345100000000000000e+04 2.342900000000000000e+04 2.358400000000000000e+04 2.382500000000000000e+04 2.361300000000000000e+04 2.374900000000000000e+04 2.386200000000000000e+04 2.377500000000000000e+04 2.404300000000000000e+04 2.317000000000000000e+04 2.373600000000000000e+04 2.385700000000000000e+04 2.353600000000000000e+04 2.383400000000000000e+04 2.384600000000000000e+04 2.385200000000000000e+04 2.367900000000000000e+04 2.351100000000000000e+04 2.358100000000000000e+04 2.357800000000000000e+04 2.371400000000000000e+04 2.328100000000000000e+04 2.334500000000000000e+04 2.367900000000000000e+04 2.368300000000000000e+04 2.378300000000000000e+04 2.381600000000000000e+04 2.340800000000000000e+04 2.395900000000000000e+04 2.390300000000000000e+04 2.375200000000000000e+04 2.359800000000000000e+04 2.363900000000000000e+04 2.381200000000000000e+04 2.352400000000000000e+04 2.356200000000000000e+04 2.359200000000000000e+04 2.364600000000000000e+04 2.357600000000000000e+04 2.349200000000000000e+04 2.341700000000000000e+04 2.351800000000000000e+04 2.367300000000000000e+04 2.346700000000000000e+04 2.345500000000000000e+04 2.357100000000000000e+04 2.365800000000000000e+04 2.367800000000000000e+04 2.368700000000000000e+04 2.355700000000000000e+04 2.352000000000000000e+04 2.328300000000000000e+04 2.323700000000000000e+04 2.365300000000000000e+04 2.343400000000000000e+04 2.334800000000000000e+04 2.352400000000000000e+04 2.353800000000000000e+04 2.323400000000000000e+04 2.334200000000000000e+04 2.346400000000000000e+04 2.339000000000000000e+04 2.355800000000000000e+04 2.348400000000000000e+04 2.386900000000000000e+04 2.349800000000000000e+04 2.324000000000000000e+04 2.328800000000000000e+04 2.360900000000000000e+04 2.321100000000000000e+04 2.312400000000000000e+04 2.317900000000000000e+04 2.327400000000000000e+04 2.342400000000000000e+04 2.305800000000000000e+04 2.373600000000000000e+04 2.343600000000000000e+04 2.360200000000000000e+04 2.313800000000000000e+04 2.315000000000000000e+04 2.306100000000000000e+04 2.325500000000000000e+04 2.334000000000000000e+04 2.341400000000000000e+04 2.323900000000000000e+04 2.319500000000000000e+04 2.329200000000000000e+04 2.286700000000000000e+04 2.307100000000000000e+04 2.344500000000000000e+04 2.313500000000000000e+04 2.292300000000000000e+04 2.303500000000000000e+04 2.290200000000000000e+04 2.295400000000000000e+04 2.310500000000000000e+04 2.261900000000000000e+04 2.296400000000000000e+04 2.267300000000000000e+04 2.267200000000000000e+04 2.280300000000000000e+04 2.288100000000000000e+04 2.285000000000000000e+04 2.312100000000000000e+04 2.298800000000000000e+04 2.295600000000000000e+04 2.311700000000000000e+04 2.333800000000000000e+04 2.323800000000000000e+04 2.323200000000000000e+04 2.319500000000000000e+04 2.335900000000000000e+04 2.296700000000000000e+04 2.322700000000000000e+04 2.319600000000000000e+04 2.341200000000000000e+04 2.322100000000000000e+04 2.314300000000000000e+04 2.304900000000000000e+04 2.332300000000000000e+04 2.314500000000000000e+04 2.287200000000000000e+04 2.317200000000000000e+04 2.306800000000000000e+04 2.309800000000000000e+04 2.288700000000000000e+04 2.317100000000000000e+04 2.333800000000000000e+04 2.318300000000000000e+04 2.352000000000000000e+04 2.340200000000000000e+04 2.351800000000000000e+04 2.343700000000000000e+04 2.305800000000000000e+04 2.313100000000000000e+04 2.335400000000000000e+04 2.364500000000000000e+04 2.350000000000000000e+04 2.375500000000000000e+04 2.370000000000000000e+04 2.369900000000000000e+04 2.337200000000000000e+04 2.329600000000000000e+04 2.316500000000000000e+04 2.298100000000000000e+04 2.310600000000000000e+04 2.339000000000000000e+04 2.329900000000000000e+04 2.309000000000000000e+04 2.306200000000000000e+04 2.351300000000000000e+04 2.317900000000000000e+04 2.304900000000000000e+04 2.292000000000000000e+04 2.319600000000000000e+04 2.320700000000000000e+04 2.294200000000000000e+04 2.301800000000000000e+04 2.327900000000000000e+04 2.287400000000000000e+04 2.277900000000000000e+04 2.286400000000000000e+04 2.277100000000000000e+04 2.258100000000000000e+04 2.276300000000000000e+04 2.279800000000000000e+04 2.289800000000000000e+04 2.287900000000000000e+04 2.306000000000000000e+04 2.281700000000000000e+04 2.288400000000000000e+04 2.304100000000000000e+04 2.304000000000000000e+04 2.280500000000000000e+04 2.288800000000000000e+04 2.275100000000000000e+04 2.266000000000000000e+04 2.278900000000000000e+04 2.313300000000000000e+04 2.272900000000000000e+04 2.266200000000000000e+04 2.290900000000000000e+04 2.286700000000000000e+04 2.290700000000000000e+04 2.267800000000000000e+04 2.299200000000000000e+04 2.267300000000000000e+04 2.272300000000000000e+04 2.275800000000000000e+04 2.282900000000000000e+04 2.302000000000000000e+04 2.307000000000000000e+04 2.270500000000000000e+04 2.309600000000000000e+04 2.282800000000000000e+04 2.304800000000000000e+04 2.312300000000000000e+04 2.330100000000000000e+04 2.299300000000000000e+04 2.316700000000000000e+04 2.314000000000000000e+04 2.302800000000000000e+04 2.368900000000000000e+04 2.336400000000000000e+04 2.344500000000000000e+04 2.330700000000000000e+04 2.306200000000000000e+04 2.286400000000000000e+04 2.288200000000000000e+04 2.288300000000000000e+04 2.288800000000000000e+04 2.282300000000000000e+04 2.286400000000000000e+04 2.279200000000000000e+04 2.277500000000000000e+04 2.273500000000000000e+04 2.305500000000000000e+04 2.301900000000000000e+04 2.302100000000000000e+04 2.303900000000000000e+04 2.300200000000000000e+04 2.303500000000000000e+04 2.280100000000000000e+04 2.310700000000000000e+04 2.313300000000000000e+04 2.302600000000000000e+04 2.287200000000000000e+04 2.276500000000000000e+04 2.302600000000000000e+04 2.295300000000000000e+04 2.311000000000000000e+04 2.316900000000000000e+04 2.291400000000000000e+04 2.292400000000000000e+04 2.288800000000000000e+04 2.319700000000000000e+04 2.291700000000000000e+04 2.281800000000000000e+04 2.291000000000000000e+04 2.277600000000000000e+04 2.303200000000000000e+04 2.325300000000000000e+04 2.303800000000000000e+04 2.288900000000000000e+04 2.298300000000000000e+04 2.309100000000000000e+04 2.281700000000000000e+04 2.297800000000000000e+04 2.307600000000000000e+04 2.301500000000000000e+04 2.317900000000000000e+04 2.293300000000000000e+04 2.289400000000000000e+04 2.286300000000000000e+04 2.284900000000000000e+04 2.303800000000000000e+04 2.286300000000000000e+04 2.269800000000000000e+04 2.258200000000000000e+04 2.282900000000000000e+04 2.305000000000000000e+04 2.351600000000000000e+04 2.269500000000000000e+04 2.291200000000000000e+04 2.299600000000000000e+04 2.280300000000000000e+04 2.270500000000000000e+04 2.309600000000000000e+04 2.293300000000000000e+04 2.302400000000000000e+04 2.302300000000000000e+04 2.294600000000000000e+04 2.305700000000000000e+04 2.287500000000000000e+04 2.277500000000000000e+04 2.275100000000000000e+04 2.273200000000000000e+04 2.312100000000000000e+04 2.313100000000000000e+04 2.337200000000000000e+04 2.282900000000000000e+04 2.304700000000000000e+04 2.298100000000000000e+04 2.270600000000000000e+04 2.300200000000000000e+04 2.271400000000000000e+04 2.281500000000000000e+04 2.284200000000000000e+04 2.293100000000000000e+04 2.287500000000000000e+04 2.297600000000000000e+04 2.296500000000000000e+04 2.325200000000000000e+04 2.332400000000000000e+04 2.301900000000000000e+04 2.332500000000000000e+04 2.302000000000000000e+04 2.299900000000000000e+04 2.284900000000000000e+04 2.334800000000000000e+04 2.322200000000000000e+04 2.308100000000000000e+04 2.313300000000000000e+04 2.304900000000000000e+04 2.260600000000000000e+04 2.333100000000000000e+04 2.293200000000000000e+04 2.317600000000000000e+04 2.312800000000000000e+04 2.319100000000000000e+04 2.324800000000000000e+04 2.362300000000000000e+04 2.342500000000000000e+04 2.317200000000000000e+04 2.302800000000000000e+04 2.284400000000000000e+04 2.334600000000000000e+04 2.318000000000000000e+04 2.308400000000000000e+04 2.364700000000000000e+04 2.314800000000000000e+04 2.326200000000000000e+04 2.285100000000000000e+04 2.333000000000000000e+04 2.334900000000000000e+04 2.310000000000000000e+04 2.344100000000000000e+04 2.346100000000000000e+04 2.297000000000000000e+04 2.313200000000000000e+04 2.305100000000000000e+04 2.287400000000000000e+04 2.319900000000000000e+04 2.334100000000000000e+04 2.284300000000000000e+04 2.316800000000000000e+04 2.327400000000000000e+04 2.362200000000000000e+04 2.327100000000000000e+04 2.319500000000000000e+04 2.335600000000000000e+04 2.348600000000000000e+04 2.345100000000000000e+04 2.338400000000000000e+04 2.311200000000000000e+04 2.299800000000000000e+04 2.338000000000000000e+04 2.318500000000000000e+04 2.329000000000000000e+04 2.336700000000000000e+04 2.301700000000000000e+04 2.325800000000000000e+04 2.304900000000000000e+04 2.290700000000000000e+04 2.294400000000000000e+04 2.282100000000000000e+04 2.251100000000000000e+04 2.270700000000000000e+04 2.262400000000000000e+04 2.285700000000000000e+04 2.268900000000000000e+04 2.232200000000000000e+04 2.250000000000000000e+04 2.312800000000000000e+04 2.255500000000000000e+04 2.285000000000000000e+04 2.290300000000000000e+04 2.258800000000000000e+04 2.265200000000000000e+04 2.277200000000000000e+04 2.285200000000000000e+04 2.284800000000000000e+04 2.287100000000000000e+04 2.274300000000000000e+04 2.246900000000000000e+04 2.285100000000000000e+04 2.303400000000000000e+04 2.311200000000000000e+04 2.283900000000000000e+04 2.304200000000000000e+04 2.278000000000000000e+04 2.277900000000000000e+04 2.259900000000000000e+04 2.292100000000000000e+04 2.277300000000000000e+04 2.280700000000000000e+04 2.307600000000000000e+04 2.290300000000000000e+04 2.292500000000000000e+04 2.294300000000000000e+04 2.313000000000000000e+04 2.285400000000000000e+04 2.313600000000000000e+04 2.311600000000000000e+04 2.311500000000000000e+04 2.328700000000000000e+04 2.295100000000000000e+04 2.272100000000000000e+04 2.290800000000000000e+04 2.303500000000000000e+04 2.315400000000000000e+04 2.316600000000000000e+04 2.298300000000000000e+04 2.302900000000000000e+04 2.316700000000000000e+04 2.305400000000000000e+04 2.307600000000000000e+04 2.326200000000000000e+04 2.298800000000000000e+04 2.300400000000000000e+04 2.315500000000000000e+04 2.326600000000000000e+04 2.328800000000000000e+04 2.345700000000000000e+04 2.333400000000000000e+04 2.339900000000000000e+04 2.310200000000000000e+04 2.335900000000000000e+04 2.360200000000000000e+04 2.378000000000000000e+04 2.383000000000000000e+04 2.340000000000000000e+04 2.378200000000000000e+04 2.372600000000000000e+04 2.392000000000000000e+04 2.378400000000000000e+04 2.356000000000000000e+04 2.372000000000000000e+04 2.382700000000000000e+04 2.369500000000000000e+04 2.353300000000000000e+04 2.379600000000000000e+04 2.358800000000000000e+04 2.384500000000000000e+04 2.384900000000000000e+04 2.408000000000000000e+04 2.350000000000000000e+04 2.376700000000000000e+04 2.388200000000000000e+04 2.386200000000000000e+04 2.397400000000000000e+04 2.377100000000000000e+04 2.391700000000000000e+04 2.345300000000000000e+04 2.355100000000000000e+04 2.379600000000000000e+04 2.348500000000000000e+04 2.343300000000000000e+04 2.352800000000000000e+04 2.347500000000000000e+04 2.356200000000000000e+04 2.376200000000000000e+04 2.387400000000000000e+04 2.403300000000000000e+04 2.362600000000000000e+04 2.388600000000000000e+04 2.353500000000000000e+04 2.378100000000000000e+04 2.397000000000000000e+04 2.370400000000000000e+04 2.359100000000000000e+04 2.369900000000000000e+04 2.363200000000000000e+04 2.360600000000000000e+04 2.389600000000000000e+04 2.381400000000000000e+04 2.418400000000000000e+04 2.378300000000000000e+04 2.378500000000000000e+04 2.334800000000000000e+04 2.367200000000000000e+04 2.356900000000000000e+04 2.309300000000000000e+04 2.311500000000000000e+04 2.344600000000000000e+04 2.306700000000000000e+04 2.320300000000000000e+04 2.303600000000000000e+04 2.323200000000000000e+04 2.301300000000000000e+04 2.299200000000000000e+04 2.317500000000000000e+04 2.309700000000000000e+04 2.344900000000000000e+04 2.344700000000000000e+04 2.311100000000000000e+04 2.341500000000000000e+04 2.358700000000000000e+04 2.341000000000000000e+04 2.341500000000000000e+04 2.328600000000000000e+04 2.350500000000000000e+04 2.361000000000000000e+04 2.339800000000000000e+04 2.353900000000000000e+04 2.335000000000000000e+04 2.343100000000000000e+04 2.326000000000000000e+04 2.368100000000000000e+04 2.338700000000000000e+04 2.369400000000000000e+04 2.366300000000000000e+04 2.325000000000000000e+04 2.337700000000000000e+04 2.314800000000000000e+04 2.311600000000000000e+04 2.335600000000000000e+04 2.303500000000000000e+04 2.320200000000000000e+04 2.322800000000000000e+04 2.371300000000000000e+04 2.329900000000000000e+04 2.322100000000000000e+04 2.321900000000000000e+04 2.339500000000000000e+04 2.299600000000000000e+04 2.261900000000000000e+04 2.311300000000000000e+04 2.332600000000000000e+04 2.364200000000000000e+04 2.347300000000000000e+04 2.347300000000000000e+04 2.358200000000000000e+04 2.370300000000000000e+04 2.368800000000000000e+04 2.392200000000000000e+04 2.338600000000000000e+04 2.369000000000000000e+04 2.368600000000000000e+04 2.355500000000000000e+04 2.321300000000000000e+04 2.341600000000000000e+04 2.322300000000000000e+04 2.290400000000000000e+04 2.341200000000000000e+04 2.342600000000000000e+04 2.331800000000000000e+04 2.336300000000000000e+04 2.322900000000000000e+04 2.310300000000000000e+04 2.318300000000000000e+04 2.310100000000000000e+04 2.342700000000000000e+04 2.307800000000000000e+04 2.314300000000000000e+04 2.305200000000000000e+04 2.331100000000000000e+04 2.317400000000000000e+04 2.317000000000000000e+04 2.300300000000000000e+04 2.356900000000000000e+04 2.334600000000000000e+04 2.363600000000000000e+04 2.361100000000000000e+04 2.354200000000000000e+04 2.363400000000000000e+04 2.340700000000000000e+04 2.375700000000000000e+04 2.348600000000000000e+04 2.338000000000000000e+04 2.354300000000000000e+04 2.345300000000000000e+04 2.343800000000000000e+04 2.321800000000000000e+04 2.323900000000000000e+04 2.305300000000000000e+04 2.309900000000000000e+04 2.296900000000000000e+04 2.290200000000000000e+04 2.327200000000000000e+04 2.313900000000000000e+04 2.338500000000000000e+04 2.365500000000000000e+04 2.355200000000000000e+04 2.382800000000000000e+04 2.365200000000000000e+04 2.357600000000000000e+04 2.341200000000000000e+04 2.354500000000000000e+04 2.362000000000000000e+04 2.370600000000000000e+04 2.392600000000000000e+04 2.393600000000000000e+04 2.372000000000000000e+04 2.360900000000000000e+04 2.413100000000000000e+04 2.380200000000000000e+04 2.333800000000000000e+04 2.348100000000000000e+04 2.386500000000000000e+04 2.372000000000000000e+04 2.351400000000000000e+04 2.358000000000000000e+04 2.342700000000000000e+04 2.348000000000000000e+04 2.353700000000000000e+04 2.336300000000000000e+04 2.355400000000000000e+04 2.335400000000000000e+04 2.331900000000000000e+04 2.358000000000000000e+04 2.339700000000000000e+04 2.336900000000000000e+04 2.324400000000000000e+04 2.295500000000000000e+04 2.306500000000000000e+04 2.325800000000000000e+04 2.353100000000000000e+04 2.320100000000000000e+04 2.314700000000000000e+04 2.311100000000000000e+04 2.346200000000000000e+04 2.377000000000000000e+04 2.348100000000000000e+04 2.327500000000000000e+04 2.336800000000000000e+04 2.337700000000000000e+04 2.314700000000000000e+04 2.346400000000000000e+04 2.358800000000000000e+04 2.366000000000000000e+04 2.355500000000000000e+04 2.335600000000000000e+04 2.348600000000000000e+04 2.358900000000000000e+04 2.358500000000000000e+04 2.351300000000000000e+04 2.350800000000000000e+04 2.356700000000000000e+04 2.323800000000000000e+04 2.337200000000000000e+04 2.348600000000000000e+04 2.346400000000000000e+04 2.337100000000000000e+04 2.343100000000000000e+04 2.338900000000000000e+04 2.330500000000000000e+04 2.332400000000000000e+04 2.319800000000000000e+04 2.282200000000000000e+04 2.332600000000000000e+04 2.347800000000000000e+04 2.333400000000000000e+04 2.346600000000000000e+04 2.317300000000000000e+04 2.332100000000000000e+04 2.362300000000000000e+04 2.325600000000000000e+04 2.331400000000000000e+04 2.339700000000000000e+04 2.329500000000000000e+04 2.296900000000000000e+04 2.316300000000000000e+04 2.313300000000000000e+04 2.356900000000000000e+04 2.336200000000000000e+04 2.333900000000000000e+04 2.335200000000000000e+04 2.297000000000000000e+04 2.311600000000000000e+04 2.308700000000000000e+04 2.347100000000000000e+04 2.349400000000000000e+04 2.333700000000000000e+04 2.332800000000000000e+04 2.317700000000000000e+04 2.325000000000000000e+04 2.288000000000000000e+04 2.315600000000000000e+04 2.311400000000000000e+04 2.330500000000000000e+04 2.357100000000000000e+04 2.324200000000000000e+04 2.355500000000000000e+04 2.361300000000000000e+04 2.325200000000000000e+04 2.349500000000000000e+04 2.335900000000000000e+04 2.346000000000000000e+04 2.351200000000000000e+04 2.328900000000000000e+04 2.343900000000000000e+04 2.273800000000000000e+04 2.312900000000000000e+04 2.294900000000000000e+04 2.314500000000000000e+04 2.309400000000000000e+04 2.319500000000000000e+04 2.295800000000000000e+04 2.322000000000000000e+04 2.309100000000000000e+04 2.315600000000000000e+04 2.326200000000000000e+04 2.279000000000000000e+04 2.266000000000000000e+04 2.257000000000000000e+04 2.278200000000000000e+04 2.278400000000000000e+04 2.288100000000000000e+04 2.257800000000000000e+04 2.299600000000000000e+04 2.284300000000000000e+04 2.295400000000000000e+04 2.291500000000000000e+04 2.260900000000000000e+04 2.280400000000000000e+04 2.279400000000000000e+04 2.255700000000000000e+04 2.283000000000000000e+04 2.283900000000000000e+04 2.257200000000000000e+04 2.262800000000000000e+04 2.287500000000000000e+04 2.290400000000000000e+04 2.315800000000000000e+04 2.291000000000000000e+04 2.328100000000000000e+04 2.326600000000000000e+04 2.319300000000000000e+04 2.317100000000000000e+04 2.310600000000000000e+04 2.328500000000000000e+04 2.341900000000000000e+04 2.288200000000000000e+04 2.301200000000000000e+04 2.287100000000000000e+04 2.313200000000000000e+04 2.321600000000000000e+04 2.303500000000000000e+04 2.316400000000000000e+04 2.309200000000000000e+04 2.289700000000000000e+04 2.281400000000000000e+04 2.307700000000000000e+04 2.273600000000000000e+04 2.311100000000000000e+04 2.293900000000000000e+04 2.288500000000000000e+04 2.281100000000000000e+04 2.264400000000000000e+04 2.314900000000000000e+04 2.251100000000000000e+04 2.308500000000000000e+04 2.291700000000000000e+04 2.286900000000000000e+04 2.277300000000000000e+04 2.261900000000000000e+04 2.302500000000000000e+04 2.265000000000000000e+04 2.258900000000000000e+04 2.284600000000000000e+04 2.252100000000000000e+04 2.263200000000000000e+04 2.308700000000000000e+04 2.282100000000000000e+04 2.267700000000000000e+04 2.252700000000000000e+04 2.297700000000000000e+04 2.305800000000000000e+04 2.299800000000000000e+04 2.309000000000000000e+04 2.289400000000000000e+04 2.292200000000000000e+04 2.282200000000000000e+04 2.293800000000000000e+04 2.311500000000000000e+04 2.311600000000000000e+04 2.269600000000000000e+04 2.295700000000000000e+04 2.314400000000000000e+04 2.273400000000000000e+04 2.329600000000000000e+04 2.306500000000000000e+04 2.299800000000000000e+04 2.313900000000000000e+04 2.308800000000000000e+04 2.311200000000000000e+04 2.327400000000000000e+04 2.313400000000000000e+04 2.292800000000000000e+04 2.289500000000000000e+04 2.272000000000000000e+04 2.278500000000000000e+04 2.284900000000000000e+04 2.301900000000000000e+04 2.282200000000000000e+04 2.276100000000000000e+04 2.308300000000000000e+04 2.262800000000000000e+04 2.292700000000000000e+04 2.310900000000000000e+04 2.298200000000000000e+04 2.295400000000000000e+04 2.318000000000000000e+04 2.294800000000000000e+04 2.315500000000000000e+04 2.317800000000000000e+04 2.302900000000000000e+04 2.296500000000000000e+04 2.319700000000000000e+04 2.256500000000000000e+04 2.274600000000000000e+04 2.262500000000000000e+04 2.279200000000000000e+04 2.290300000000000000e+04 2.296200000000000000e+04 2.289800000000000000e+04 2.276600000000000000e+04 2.291000000000000000e+04 2.273200000000000000e+04 2.311600000000000000e+04 2.275100000000000000e+04 2.317300000000000000e+04 2.272000000000000000e+04 2.304400000000000000e+04 2.278900000000000000e+04 2.283400000000000000e+04 2.291700000000000000e+04 2.285700000000000000e+04 2.279200000000000000e+04 2.292300000000000000e+04 2.293800000000000000e+04 2.322000000000000000e+04 2.314500000000000000e+04 2.333800000000000000e+04 2.349000000000000000e+04 2.327400000000000000e+04 2.341700000000000000e+04 2.325800000000000000e+04 2.320000000000000000e+04 2.308900000000000000e+04 2.341700000000000000e+04 2.328400000000000000e+04 2.345400000000000000e+04 2.367100000000000000e+04 2.335800000000000000e+04 2.351200000000000000e+04 2.336700000000000000e+04 2.303500000000000000e+04 2.326900000000000000e+04 2.294900000000000000e+04 2.282300000000000000e+04 2.327800000000000000e+04 2.315800000000000000e+04 2.321700000000000000e+04 2.340100000000000000e+04 2.324200000000000000e+04 2.311500000000000000e+04 2.319400000000000000e+04 2.309600000000000000e+04 2.333700000000000000e+04 2.324400000000000000e+04 2.342000000000000000e+04 2.332900000000000000e+04 2.342500000000000000e+04 2.308500000000000000e+04 2.299400000000000000e+04 2.345100000000000000e+04 2.363400000000000000e+04 2.354600000000000000e+04 2.329600000000000000e+04 2.354100000000000000e+04 2.317500000000000000e+04 2.343500000000000000e+04 2.336500000000000000e+04 2.333500000000000000e+04 2.328000000000000000e+04 2.303200000000000000e+04 2.293700000000000000e+04 2.309900000000000000e+04 2.324300000000000000e+04 2.312300000000000000e+04 2.312700000000000000e+04 2.287200000000000000e+04 2.286300000000000000e+04 2.266100000000000000e+04 2.262000000000000000e+04 2.297000000000000000e+04 2.312100000000000000e+04 2.332000000000000000e+04 2.328500000000000000e+04 2.306500000000000000e+04 2.316600000000000000e+04 2.294900000000000000e+04 2.295800000000000000e+04 2.270300000000000000e+04 2.303500000000000000e+04 2.309000000000000000e+04 2.313300000000000000e+04 2.298600000000000000e+04 2.271100000000000000e+04 2.291900000000000000e+04 2.278700000000000000e+04 2.275700000000000000e+04 2.311300000000000000e+04 2.265600000000000000e+04 2.281100000000000000e+04 2.279200000000000000e+04 2.306800000000000000e+04 2.271600000000000000e+04 2.297600000000000000e+04 2.275100000000000000e+04 2.301200000000000000e+04 2.309400000000000000e+04 2.283800000000000000e+04 2.269700000000000000e+04 2.270700000000000000e+04 2.266000000000000000e+04 2.291600000000000000e+04 2.282200000000000000e+04 2.299500000000000000e+04 2.277700000000000000e+04 2.287800000000000000e+04 2.285400000000000000e+04 2.266500000000000000e+04 2.225800000000000000e+04 2.256300000000000000e+04 2.255600000000000000e+04 2.251200000000000000e+04 2.249500000000000000e+04 2.224300000000000000e+04 2.249700000000000000e+04 2.245000000000000000e+04 2.237300000000000000e+04 2.235500000000000000e+04 2.269300000000000000e+04 2.236800000000000000e+04 2.283500000000000000e+04 2.281900000000000000e+04 2.257200000000000000e+04 2.257500000000000000e+04 2.265900000000000000e+04 2.273000000000000000e+04 2.273100000000000000e+04 2.274000000000000000e+04 2.258000000000000000e+04 2.280400000000000000e+04 2.312300000000000000e+04 2.269400000000000000e+04 2.297300000000000000e+04 2.297900000000000000e+04 2.292900000000000000e+04 2.289300000000000000e+04 2.298900000000000000e+04 2.320800000000000000e+04 2.304300000000000000e+04 2.298900000000000000e+04 2.291600000000000000e+04 2.311600000000000000e+04 2.333500000000000000e+04 2.284700000000000000e+04 2.264800000000000000e+04 2.313800000000000000e+04 2.298600000000000000e+04 2.263500000000000000e+04 2.284000000000000000e+04 2.277400000000000000e+04 2.294400000000000000e+04 2.292800000000000000e+04 2.302700000000000000e+04 2.293600000000000000e+04 2.269600000000000000e+04 2.262100000000000000e+04 2.271900000000000000e+04 2.272100000000000000e+04 2.253900000000000000e+04 2.292500000000000000e+04 2.319100000000000000e+04 2.248300000000000000e+04 2.300700000000000000e+04 2.279300000000000000e+04 2.313900000000000000e+04 2.321300000000000000e+04 2.307400000000000000e+04 2.353700000000000000e+04 2.332600000000000000e+04 2.333600000000000000e+04 2.331500000000000000e+04 2.352200000000000000e+04 2.326800000000000000e+04 2.353500000000000000e+04 2.338800000000000000e+04 2.308000000000000000e+04 2.279800000000000000e+04 2.284800000000000000e+04 2.294600000000000000e+04 2.319300000000000000e+04 2.331800000000000000e+04 2.280400000000000000e+04 2.334000000000000000e+04 2.337100000000000000e+04 2.319800000000000000e+04 2.338100000000000000e+04 2.334000000000000000e+04 2.306600000000000000e+04 2.328500000000000000e+04 2.334000000000000000e+04 2.333200000000000000e+04 2.326500000000000000e+04 2.323500000000000000e+04 2.356800000000000000e+04 2.318800000000000000e+04 2.328700000000000000e+04 2.364500000000000000e+04 2.344400000000000000e+04 2.350000000000000000e+04 2.357300000000000000e+04 2.373100000000000000e+04 2.358300000000000000e+04 2.365200000000000000e+04 2.351000000000000000e+04 2.343600000000000000e+04 2.346500000000000000e+04 2.342200000000000000e+04 2.375900000000000000e+04 2.349700000000000000e+04 2.360500000000000000e+04 2.389700000000000000e+04 2.350600000000000000e+04 2.400700000000000000e+04 2.375400000000000000e+04 2.371300000000000000e+04 2.337800000000000000e+04 2.390300000000000000e+04 2.370400000000000000e+04 2.381900000000000000e+04 2.400700000000000000e+04 2.354000000000000000e+04 2.382800000000000000e+04 2.359300000000000000e+04 2.358300000000000000e+04 2.368900000000000000e+04 2.355800000000000000e+04 2.344900000000000000e+04 2.297400000000000000e+04 2.350900000000000000e+04 2.357800000000000000e+04 2.368200000000000000e+04 2.338500000000000000e+04 2.358000000000000000e+04 2.347200000000000000e+04 2.331900000000000000e+04 2.357300000000000000e+04 2.364700000000000000e+04 2.347900000000000000e+04 2.374900000000000000e+04 2.344300000000000000e+04 2.356300000000000000e+04 2.348600000000000000e+04 2.355200000000000000e+04 2.360700000000000000e+04 2.382000000000000000e+04 2.365700000000000000e+04 2.382600000000000000e+04 2.360400000000000000e+04 2.370900000000000000e+04 2.383000000000000000e+04 2.386200000000000000e+04 2.407900000000000000e+04 2.415700000000000000e+04 2.385300000000000000e+04 2.341000000000000000e+04 2.369600000000000000e+04 2.385800000000000000e+04 2.386200000000000000e+04 2.393300000000000000e+04 2.387600000000000000e+04 2.371600000000000000e+04 2.390500000000000000e+04 2.359300000000000000e+04 2.371300000000000000e+04 2.411600000000000000e+04 2.426100000000000000e+04 2.336400000000000000e+04 2.393100000000000000e+04 2.375600000000000000e+04 2.357900000000000000e+04 2.368800000000000000e+04 2.380100000000000000e+04 2.383300000000000000e+04 2.380300000000000000e+04 2.361700000000000000e+04 2.404500000000000000e+04 2.380900000000000000e+04 2.361000000000000000e+04 2.387900000000000000e+04 2.365800000000000000e+04 2.373300000000000000e+04 2.382300000000000000e+04 2.387100000000000000e+04 2.341700000000000000e+04 2.365700000000000000e+04 2.356300000000000000e+04 2.335400000000000000e+04 2.353200000000000000e+04 2.364000000000000000e+04 2.356100000000000000e+04 2.334000000000000000e+04 2.359900000000000000e+04 2.380700000000000000e+04 2.351200000000000000e+04 2.330100000000000000e+04 2.339400000000000000e+04 2.374400000000000000e+04 2.398200000000000000e+04 2.373000000000000000e+04 2.369500000000000000e+04 2.359400000000000000e+04 2.394700000000000000e+04 2.393900000000000000e+04 2.416200000000000000e+04 2.365100000000000000e+04 2.397400000000000000e+04 2.405800000000000000e+04 2.350900000000000000e+04 2.361300000000000000e+04 2.383900000000000000e+04 2.364000000000000000e+04 2.346700000000000000e+04 2.366500000000000000e+04 2.357300000000000000e+04 2.347800000000000000e+04 2.351500000000000000e+04 2.338700000000000000e+04 2.363100000000000000e+04 2.344000000000000000e+04 2.362600000000000000e+04 2.309400000000000000e+04 2.329800000000000000e+04 2.351800000000000000e+04 2.335000000000000000e+04 2.349500000000000000e+04 2.354900000000000000e+04 2.345100000000000000e+04 2.332800000000000000e+04 2.361700000000000000e+04 2.360700000000000000e+04 2.378000000000000000e+04 2.378000000000000000e+04 2.363700000000000000e+04 2.347800000000000000e+04 2.359700000000000000e+04 2.372000000000000000e+04 2.353700000000000000e+04 2.373100000000000000e+04 2.371300000000000000e+04 2.382800000000000000e+04 2.361400000000000000e+04 2.348400000000000000e+04 2.373100000000000000e+04 2.342500000000000000e+04 2.364100000000000000e+04 2.376900000000000000e+04 2.368800000000000000e+04 2.352500000000000000e+04 2.348400000000000000e+04 2.336600000000000000e+04 2.318500000000000000e+04 2.318500000000000000e+04 2.292000000000000000e+04 2.325700000000000000e+04 2.316700000000000000e+04 2.329500000000000000e+04 2.288700000000000000e+04 2.319100000000000000e+04 2.286100000000000000e+04 2.284900000000000000e+04 2.315700000000000000e+04 2.313200000000000000e+04 2.334000000000000000e+04 2.321500000000000000e+04 2.289700000000000000e+04 2.326400000000000000e+04 2.328900000000000000e+04 2.348700000000000000e+04 2.351900000000000000e+04 2.368000000000000000e+04 2.361600000000000000e+04 2.353700000000000000e+04 2.303100000000000000e+04 2.311000000000000000e+04 2.317200000000000000e+04 2.293600000000000000e+04 2.308100000000000000e+04 2.305400000000000000e+04 2.321800000000000000e+04 2.332900000000000000e+04 2.298700000000000000e+04 2.348100000000000000e+04 2.324600000000000000e+04 2.318600000000000000e+04 2.324900000000000000e+04 2.334400000000000000e+04 2.312400000000000000e+04 2.313400000000000000e+04 2.319700000000000000e+04 2.332600000000000000e+04 2.308700000000000000e+04 2.314800000000000000e+04 2.337000000000000000e+04 2.308900000000000000e+04 2.322600000000000000e+04 2.313000000000000000e+04 2.270000000000000000e+04 2.287300000000000000e+04 2.277000000000000000e+04 2.305400000000000000e+04 2.305600000000000000e+04 2.309000000000000000e+04 2.299800000000000000e+04 2.298700000000000000e+04 2.322300000000000000e+04 2.325400000000000000e+04 2.290100000000000000e+04 2.304000000000000000e+04 2.319400000000000000e+04 2.330000000000000000e+04 2.316400000000000000e+04 2.341100000000000000e+04 2.315900000000000000e+04 2.340200000000000000e+04 2.349600000000000000e+04 2.359400000000000000e+04 2.315900000000000000e+04 2.353100000000000000e+04 2.339000000000000000e+04 2.334100000000000000e+04 2.296300000000000000e+04 2.302400000000000000e+04 2.316000000000000000e+04 2.310900000000000000e+04 2.361200000000000000e+04 2.349000000000000000e+04 2.344100000000000000e+04 2.347900000000000000e+04 2.348700000000000000e+04 2.328100000000000000e+04 2.345200000000000000e+04 2.338000000000000000e+04 2.294100000000000000e+04 2.313200000000000000e+04 2.309800000000000000e+04 2.305600000000000000e+04 2.290200000000000000e+04 2.321900000000000000e+04 2.304400000000000000e+04 2.286500000000000000e+04 2.316600000000000000e+04 2.293700000000000000e+04 2.317800000000000000e+04 2.308400000000000000e+04 2.291500000000000000e+04 2.299500000000000000e+04 2.293800000000000000e+04 2.296900000000000000e+04 2.290700000000000000e+04 2.329500000000000000e+04 2.317900000000000000e+04 2.318300000000000000e+04 2.294600000000000000e+04 2.305000000000000000e+04 2.303700000000000000e+04 2.303500000000000000e+04 2.319700000000000000e+04 2.304200000000000000e+04 2.302600000000000000e+04 2.312700000000000000e+04 2.350100000000000000e+04 2.346000000000000000e+04 2.346100000000000000e+04 2.359800000000000000e+04 2.366100000000000000e+04 2.371200000000000000e+04 2.366000000000000000e+04 2.366300000000000000e+04 2.354800000000000000e+04 2.333300000000000000e+04 2.347100000000000000e+04 2.364900000000000000e+04 2.351500000000000000e+04 2.354800000000000000e+04 2.382700000000000000e+04 2.370300000000000000e+04 2.363200000000000000e+04 2.383500000000000000e+04 2.384000000000000000e+04 2.359800000000000000e+04 2.358500000000000000e+04 2.334600000000000000e+04 2.357300000000000000e+04 2.370600000000000000e+04 2.347700000000000000e+04 2.365000000000000000e+04 2.353500000000000000e+04 2.365700000000000000e+04 2.363100000000000000e+04 2.361600000000000000e+04 2.334900000000000000e+04 2.312900000000000000e+04 2.347300000000000000e+04 2.333200000000000000e+04 2.367600000000000000e+04 2.333700000000000000e+04 2.351900000000000000e+04 2.342600000000000000e+04 2.366800000000000000e+04 2.336200000000000000e+04 2.340900000000000000e+04 2.338700000000000000e+04 2.326500000000000000e+04 2.314200000000000000e+04 2.307500000000000000e+04 2.333100000000000000e+04 2.314100000000000000e+04 2.330200000000000000e+04 2.351800000000000000e+04 2.302400000000000000e+04 2.303900000000000000e+04 2.312400000000000000e+04 2.285000000000000000e+04 2.303300000000000000e+04 2.269700000000000000e+04 2.324500000000000000e+04 2.310900000000000000e+04 2.308800000000000000e+04 2.368400000000000000e+04 2.348800000000000000e+04 2.337400000000000000e+04 2.360300000000000000e+04 2.349600000000000000e+04 2.331100000000000000e+04 2.365300000000000000e+04 2.330300000000000000e+04 2.325600000000000000e+04 2.305600000000000000e+04 2.323400000000000000e+04 2.329600000000000000e+04 2.338000000000000000e+04 2.360800000000000000e+04 2.348600000000000000e+04 2.346300000000000000e+04 2.362100000000000000e+04 2.356900000000000000e+04 2.327000000000000000e+04 2.351800000000000000e+04 2.343300000000000000e+04 2.345600000000000000e+04 2.330300000000000000e+04 2.299700000000000000e+04 2.357500000000000000e+04 2.312500000000000000e+04 2.339100000000000000e+04 2.319200000000000000e+04 2.345500000000000000e+04 2.370700000000000000e+04 2.398600000000000000e+04 2.371000000000000000e+04 2.373900000000000000e+04 2.394000000000000000e+04 2.375100000000000000e+04 2.380600000000000000e+04 2.387200000000000000e+04 2.404400000000000000e+04 2.377000000000000000e+04 2.379800000000000000e+04 2.353400000000000000e+04 2.351300000000000000e+04 2.368600000000000000e+04 2.359400000000000000e+04 2.364400000000000000e+04 2.399300000000000000e+04 2.367600000000000000e+04 2.392600000000000000e+04 2.409300000000000000e+04 2.392200000000000000e+04 2.388600000000000000e+04 2.398400000000000000e+04 2.413800000000000000e+04 2.444700000000000000e+04 2.438200000000000000e+04 2.401000000000000000e+04 2.434200000000000000e+04 2.441000000000000000e+04 2.432000000000000000e+04 2.418700000000000000e+04 2.411000000000000000e+04 2.402500000000000000e+04 2.426100000000000000e+04 2.402000000000000000e+04 2.417900000000000000e+04 2.417500000000000000e+04 2.409300000000000000e+04 2.390500000000000000e+04 2.367000000000000000e+04 2.405100000000000000e+04 2.385100000000000000e+04 2.374500000000000000e+04 2.406200000000000000e+04 2.415300000000000000e+04 2.410900000000000000e+04 2.406300000000000000e+04 2.399800000000000000e+04 2.373400000000000000e+04 2.400100000000000000e+04 2.426700000000000000e+04 2.429000000000000000e+04 2.400300000000000000e+04 2.445700000000000000e+04 2.416200000000000000e+04 2.422600000000000000e+04 2.393700000000000000e+04 2.404600000000000000e+04 2.402600000000000000e+04 2.403400000000000000e+04 2.397700000000000000e+04 2.404600000000000000e+04 2.399500000000000000e+04 2.422200000000000000e+04 2.386000000000000000e+04 2.382100000000000000e+04 2.399500000000000000e+04 2.408500000000000000e+04 2.395100000000000000e+04 2.387000000000000000e+04 2.398500000000000000e+04 2.379100000000000000e+04 2.382200000000000000e+04 2.388900000000000000e+04 2.404500000000000000e+04 2.389300000000000000e+04 2.363900000000000000e+04 2.373400000000000000e+04 2.383000000000000000e+04 2.402000000000000000e+04 2.388300000000000000e+04 2.367800000000000000e+04 2.359300000000000000e+04 2.389400000000000000e+04 2.393200000000000000e+04 2.412100000000000000e+04 2.410800000000000000e+04 2.397100000000000000e+04 2.417600000000000000e+04 2.364700000000000000e+04 2.387400000000000000e+04 2.352800000000000000e+04 2.372700000000000000e+04 2.351200000000000000e+04 2.339200000000000000e+04 2.312900000000000000e+04 2.354200000000000000e+04 2.326900000000000000e+04 2.353600000000000000e+04 2.311800000000000000e+04 2.320400000000000000e+04 2.306300000000000000e+04 2.346400000000000000e+04 2.330500000000000000e+04 2.345700000000000000e+04 2.337400000000000000e+04 2.384900000000000000e+04 2.336500000000000000e+04 2.363600000000000000e+04 2.352800000000000000e+04 2.339500000000000000e+04 2.308500000000000000e+04 2.358200000000000000e+04 2.358900000000000000e+04 2.327200000000000000e+04 2.369400000000000000e+04 2.359500000000000000e+04 2.376400000000000000e+04 2.370700000000000000e+04 2.364800000000000000e+04 2.355800000000000000e+04 2.339200000000000000e+04 2.348000000000000000e+04 2.342100000000000000e+04 2.385700000000000000e+04 2.357300000000000000e+04 2.349100000000000000e+04 2.354500000000000000e+04 2.331400000000000000e+04 2.333800000000000000e+04 2.340900000000000000e+04 2.302600000000000000e+04 2.312300000000000000e+04 2.308800000000000000e+04 2.337000000000000000e+04 2.324600000000000000e+04 2.320600000000000000e+04 2.316800000000000000e+04 2.325500000000000000e+04 2.303300000000000000e+04 2.299700000000000000e+04 2.304400000000000000e+04 2.347000000000000000e+04 2.281300000000000000e+04 2.311700000000000000e+04 2.337800000000000000e+04 2.321200000000000000e+04 2.324800000000000000e+04 2.347100000000000000e+04 2.332800000000000000e+04 2.308100000000000000e+04 2.341100000000000000e+04 2.346500000000000000e+04 2.350000000000000000e+04 2.331000000000000000e+04 2.333700000000000000e+04 2.348200000000000000e+04 2.349300000000000000e+04 2.376400000000000000e+04 2.352200000000000000e+04 2.373200000000000000e+04 2.332400000000000000e+04 2.362400000000000000e+04 2.336300000000000000e+04 2.353000000000000000e+04 2.397800000000000000e+04 2.377700000000000000e+04 2.381600000000000000e+04 2.329700000000000000e+04 2.360200000000000000e+04 2.331500000000000000e+04 2.347900000000000000e+04 2.333100000000000000e+04 2.368200000000000000e+04 2.368900000000000000e+04 2.372800000000000000e+04 2.380200000000000000e+04 2.357400000000000000e+04 2.365600000000000000e+04 2.376700000000000000e+04 2.392100000000000000e+04 2.414800000000000000e+04 2.390200000000000000e+04 2.359300000000000000e+04 2.357800000000000000e+04 2.368400000000000000e+04 2.325100000000000000e+04 2.354700000000000000e+04 2.331600000000000000e+04 2.352700000000000000e+04 2.354300000000000000e+04 2.330300000000000000e+04 2.336300000000000000e+04 2.320600000000000000e+04 2.362100000000000000e+04 2.314700000000000000e+04 2.309700000000000000e+04 2.342700000000000000e+04 2.381200000000000000e+04 2.363400000000000000e+04 2.389100000000000000e+04 2.344100000000000000e+04 2.378000000000000000e+04 2.356800000000000000e+04 2.336800000000000000e+04 2.310600000000000000e+04 2.328800000000000000e+04 2.339800000000000000e+04 2.326000000000000000e+04 2.362800000000000000e+04 2.376500000000000000e+04 2.342700000000000000e+04 2.350900000000000000e+04 2.330100000000000000e+04 2.312200000000000000e+04 2.342600000000000000e+04 2.322700000000000000e+04 2.354400000000000000e+04 2.325500000000000000e+04 2.318900000000000000e+04 2.297800000000000000e+04 2.318400000000000000e+04 2.285300000000000000e+04 2.323700000000000000e+04 2.293200000000000000e+04 2.323100000000000000e+04 2.314900000000000000e+04 2.310100000000000000e+04 2.318400000000000000e+04 2.283200000000000000e+04 2.312100000000000000e+04 2.288000000000000000e+04 2.317800000000000000e+04 2.308400000000000000e+04 2.312900000000000000e+04 2.326000000000000000e+04 2.316800000000000000e+04 2.354900000000000000e+04 2.365400000000000000e+04 2.340700000000000000e+04 2.333000000000000000e+04 2.356000000000000000e+04 2.345600000000000000e+04 2.320900000000000000e+04 2.353900000000000000e+04 2.332300000000000000e+04 2.359000000000000000e+04 2.355800000000000000e+04 2.348100000000000000e+04 2.355200000000000000e+04 2.352100000000000000e+04 2.327000000000000000e+04 2.346600000000000000e+04 2.342100000000000000e+04 2.372000000000000000e+04 2.370900000000000000e+04 2.351500000000000000e+04 2.357700000000000000e+04 2.340800000000000000e+04 2.382500000000000000e+04 2.380700000000000000e+04 2.355000000000000000e+04 2.373800000000000000e+04 2.328200000000000000e+04 2.362900000000000000e+04 2.359600000000000000e+04 2.341600000000000000e+04 2.362600000000000000e+04 2.351700000000000000e+04 2.366200000000000000e+04 2.340400000000000000e+04 2.369800000000000000e+04 2.339500000000000000e+04 2.374500000000000000e+04 2.352200000000000000e+04 2.332800000000000000e+04 2.377900000000000000e+04 2.386000000000000000e+04 2.365800000000000000e+04 2.375200000000000000e+04 2.404700000000000000e+04 2.376400000000000000e+04 2.372200000000000000e+04 2.365500000000000000e+04 2.364500000000000000e+04 2.366800000000000000e+04 2.398200000000000000e+04 2.365800000000000000e+04 2.372900000000000000e+04 2.386000000000000000e+04 2.366800000000000000e+04 2.374500000000000000e+04 2.360600000000000000e+04 2.392000000000000000e+04 2.374600000000000000e+04 2.379100000000000000e+04 2.401600000000000000e+04 2.361500000000000000e+04 2.371600000000000000e+04 2.375700000000000000e+04 2.382100000000000000e+04 2.370300000000000000e+04 2.357100000000000000e+04 2.375800000000000000e+04 2.370000000000000000e+04 2.384600000000000000e+04 2.373800000000000000e+04 2.360700000000000000e+04 2.329400000000000000e+04 2.402400000000000000e+04 2.363900000000000000e+04 2.343300000000000000e+04 2.362200000000000000e+04 2.312300000000000000e+04 2.365800000000000000e+04 2.358700000000000000e+04 2.380600000000000000e+04 2.355400000000000000e+04 2.363200000000000000e+04 2.384100000000000000e+04 2.396200000000000000e+04 2.394900000000000000e+04 2.388100000000000000e+04 2.374300000000000000e+04 2.396000000000000000e+04 2.374300000000000000e+04 2.380100000000000000e+04 2.388200000000000000e+04 2.383800000000000000e+04 2.394600000000000000e+04 2.338900000000000000e+04 2.343600000000000000e+04 2.381400000000000000e+04 2.402800000000000000e+04 2.354400000000000000e+04 2.382100000000000000e+04 2.396400000000000000e+04 2.356300000000000000e+04 2.373100000000000000e+04 2.353300000000000000e+04 2.345800000000000000e+04 2.339300000000000000e+04 2.330800000000000000e+04 2.314500000000000000e+04 2.357900000000000000e+04 2.362900000000000000e+04 2.317800000000000000e+04 2.337500000000000000e+04 2.322100000000000000e+04 2.322200000000000000e+04 2.307800000000000000e+04 2.339600000000000000e+04 2.341300000000000000e+04 2.344300000000000000e+04 2.373800000000000000e+04 2.326000000000000000e+04 2.335100000000000000e+04 2.330200000000000000e+04 2.346900000000000000e+04 2.356400000000000000e+04 2.350100000000000000e+04 2.359900000000000000e+04 2.354000000000000000e+04 2.366200000000000000e+04 2.371000000000000000e+04 2.371500000000000000e+04 2.336500000000000000e+04 2.350800000000000000e+04 2.373400000000000000e+04 2.376000000000000000e+04 2.360500000000000000e+04 2.339800000000000000e+04 2.351300000000000000e+04 2.323500000000000000e+04 2.354400000000000000e+04 2.353200000000000000e+04 2.316600000000000000e+04 2.318500000000000000e+04 2.347900000000000000e+04 2.341900000000000000e+04 2.347600000000000000e+04 2.381800000000000000e+04 2.338300000000000000e+04 2.331200000000000000e+04 2.338900000000000000e+04 2.303300000000000000e+04 2.324900000000000000e+04 2.324500000000000000e+04 2.324700000000000000e+04 2.344300000000000000e+04 2.345400000000000000e+04 2.340200000000000000e+04 2.346600000000000000e+04 2.316700000000000000e+04 2.327000000000000000e+04 2.344000000000000000e+04 2.341400000000000000e+04 2.347300000000000000e+04 2.374900000000000000e+04 2.354500000000000000e+04 2.380200000000000000e+04 2.350900000000000000e+04 2.378400000000000000e+04 2.379800000000000000e+04 2.369400000000000000e+04 2.347900000000000000e+04 2.373400000000000000e+04 2.361600000000000000e+04 2.362200000000000000e+04 2.359200000000000000e+04 2.348400000000000000e+04 2.366100000000000000e+04 2.348600000000000000e+04 2.336000000000000000e+04 2.366200000000000000e+04 2.378100000000000000e+04 2.364300000000000000e+04 2.372500000000000000e+04 2.322300000000000000e+04 2.326600000000000000e+04 2.343500000000000000e+04 2.347400000000000000e+04 2.311000000000000000e+04 2.327700000000000000e+04 2.332900000000000000e+04 2.329900000000000000e+04 2.317800000000000000e+04 2.323600000000000000e+04 2.316200000000000000e+04 2.338900000000000000e+04 2.336000000000000000e+04 2.325900000000000000e+04 2.329500000000000000e+04 2.341100000000000000e+04 2.311900000000000000e+04 2.339000000000000000e+04 2.342900000000000000e+04 2.352000000000000000e+04 2.344200000000000000e+04 2.347300000000000000e+04 2.347000000000000000e+04 2.333400000000000000e+04 2.337800000000000000e+04 2.361800000000000000e+04 2.342000000000000000e+04 2.285400000000000000e+04 2.310000000000000000e+04 2.309400000000000000e+04 2.322200000000000000e+04 2.318700000000000000e+04 2.330000000000000000e+04 2.354100000000000000e+04 2.303100000000000000e+04 2.321100000000000000e+04 2.316600000000000000e+04 2.303800000000000000e+04 2.328500000000000000e+04 2.311200000000000000e+04 2.330300000000000000e+04 2.308500000000000000e+04 2.307100000000000000e+04 2.314100000000000000e+04 2.315600000000000000e+04 2.332800000000000000e+04 2.314500000000000000e+04 2.337200000000000000e+04 2.318800000000000000e+04 2.342600000000000000e+04 2.333800000000000000e+04 2.317700000000000000e+04 2.341700000000000000e+04 2.299200000000000000e+04 2.328800000000000000e+04 2.336900000000000000e+04 2.332100000000000000e+04 2.322900000000000000e+04 2.334100000000000000e+04 2.320700000000000000e+04 2.305600000000000000e+04 2.294500000000000000e+04 2.324700000000000000e+04 2.314200000000000000e+04 2.320800000000000000e+04 2.296900000000000000e+04 2.292700000000000000e+04 2.317800000000000000e+04 2.336800000000000000e+04 2.301600000000000000e+04 2.307500000000000000e+04 2.328800000000000000e+04 2.319700000000000000e+04 2.333400000000000000e+04 2.322000000000000000e+04 2.325900000000000000e+04 2.351700000000000000e+04 2.330800000000000000e+04 2.318500000000000000e+04 2.339900000000000000e+04 2.338800000000000000e+04 2.318400000000000000e+04 2.335500000000000000e+04 2.374600000000000000e+04 2.335200000000000000e+04 2.348500000000000000e+04 2.369100000000000000e+04 2.356300000000000000e+04 2.325000000000000000e+04 2.327800000000000000e+04 2.320700000000000000e+04 2.315400000000000000e+04 2.367600000000000000e+04 2.318300000000000000e+04 2.347500000000000000e+04 2.368900000000000000e+04 2.332100000000000000e+04 2.355100000000000000e+04 2.374400000000000000e+04 2.373200000000000000e+04 2.339000000000000000e+04 2.365400000000000000e+04 2.356600000000000000e+04 2.373600000000000000e+04 2.344700000000000000e+04 2.346700000000000000e+04 2.332800000000000000e+04 2.329900000000000000e+04 2.384200000000000000e+04 2.363900000000000000e+04 2.335300000000000000e+04 2.365800000000000000e+04 2.335700000000000000e+04 2.340400000000000000e+04 2.343800000000000000e+04 2.360100000000000000e+04 2.362400000000000000e+04 2.332000000000000000e+04 2.344400000000000000e+04 2.319000000000000000e+04 2.335600000000000000e+04 2.344000000000000000e+04 2.343900000000000000e+04 2.326900000000000000e+04 2.351300000000000000e+04 2.346000000000000000e+04 2.366800000000000000e+04 2.361700000000000000e+04 2.356200000000000000e+04 2.364600000000000000e+04 2.350700000000000000e+04 2.320600000000000000e+04 2.343200000000000000e+04 2.344800000000000000e+04 2.359500000000000000e+04 2.368200000000000000e+04 2.365200000000000000e+04 2.354400000000000000e+04 2.358100000000000000e+04 2.356700000000000000e+04 2.349400000000000000e+04 2.341400000000000000e+04 2.360200000000000000e+04 2.368800000000000000e+04 2.315300000000000000e+04 2.313000000000000000e+04 2.315700000000000000e+04 2.306800000000000000e+04 2.338100000000000000e+04 2.328300000000000000e+04 2.323000000000000000e+04 2.333000000000000000e+04 2.337100000000000000e+04 2.308400000000000000e+04 2.315100000000000000e+04 2.364400000000000000e+04 2.342100000000000000e+04 2.293400000000000000e+04 2.318500000000000000e+04 2.317700000000000000e+04 2.314500000000000000e+04 2.336300000000000000e+04 2.305700000000000000e+04 2.320100000000000000e+04 2.323000000000000000e+04 2.291900000000000000e+04 2.292300000000000000e+04 2.325100000000000000e+04 2.296000000000000000e+04 2.281700000000000000e+04 2.290300000000000000e+04 2.336600000000000000e+04 2.314400000000000000e+04 2.333600000000000000e+04 2.328200000000000000e+04 2.401100000000000000e+04 2.352000000000000000e+04 2.352700000000000000e+04 2.344600000000000000e+04 2.334300000000000000e+04 2.372700000000000000e+04 2.345700000000000000e+04 2.361200000000000000e+04 2.319900000000000000e+04 2.318600000000000000e+04 2.351300000000000000e+04 2.330700000000000000e+04 2.330200000000000000e+04 2.333900000000000000e+04 2.335900000000000000e+04 2.303800000000000000e+04 2.345400000000000000e+04 2.335100000000000000e+04 2.347800000000000000e+04 2.356700000000000000e+04 2.370100000000000000e+04 2.339100000000000000e+04 2.348900000000000000e+04 2.353000000000000000e+04 2.362800000000000000e+04 2.348100000000000000e+04 2.363500000000000000e+04 2.351800000000000000e+04 2.386800000000000000e+04 2.377100000000000000e+04 2.388600000000000000e+04 2.361800000000000000e+04 2.378500000000000000e+04 2.378300000000000000e+04 2.332100000000000000e+04 2.355100000000000000e+04 2.350500000000000000e+04 2.376500000000000000e+04 2.398100000000000000e+04 2.365000000000000000e+04 2.346300000000000000e+04 2.341900000000000000e+04 2.342700000000000000e+04 2.351500000000000000e+04 2.363400000000000000e+04 2.358000000000000000e+04 2.329000000000000000e+04 2.345500000000000000e+04 2.337700000000000000e+04 2.348900000000000000e+04 2.365000000000000000e+04 2.350900000000000000e+04 2.333100000000000000e+04 2.324200000000000000e+04 2.321700000000000000e+04 2.346300000000000000e+04 2.335300000000000000e+04 2.349000000000000000e+04 2.332800000000000000e+04 2.325900000000000000e+04 2.340700000000000000e+04 2.343100000000000000e+04 2.357600000000000000e+04 2.330100000000000000e+04 2.343800000000000000e+04 2.353100000000000000e+04 2.342200000000000000e+04 2.322700000000000000e+04 2.368800000000000000e+04 2.323200000000000000e+04 2.313000000000000000e+04 2.327800000000000000e+04 2.322200000000000000e+04 2.308400000000000000e+04 2.321800000000000000e+04 2.339400000000000000e+04 2.308800000000000000e+04 2.311200000000000000e+04 2.312700000000000000e+04 2.307700000000000000e+04 2.315700000000000000e+04 2.279000000000000000e+04 2.291500000000000000e+04 2.315100000000000000e+04 2.325300000000000000e+04 2.337900000000000000e+04 2.327400000000000000e+04 2.348800000000000000e+04 2.335300000000000000e+04 2.326200000000000000e+04 2.313200000000000000e+04 2.329600000000000000e+04 2.363500000000000000e+04 2.365900000000000000e+04 2.355200000000000000e+04 2.337100000000000000e+04 2.368800000000000000e+04 2.346400000000000000e+04 2.346400000000000000e+04 2.335800000000000000e+04 2.329200000000000000e+04 2.289600000000000000e+04 2.304000000000000000e+04 2.294500000000000000e+04 2.302300000000000000e+04 2.311000000000000000e+04 2.301200000000000000e+04 2.330000000000000000e+04 2.319500000000000000e+04 2.330200000000000000e+04 2.326400000000000000e+04 2.316400000000000000e+04 2.313500000000000000e+04 2.289800000000000000e+04 2.309700000000000000e+04 2.313500000000000000e+04 2.318700000000000000e+04 2.310300000000000000e+04 2.302400000000000000e+04 2.274800000000000000e+04 2.282700000000000000e+04 2.264800000000000000e+04 2.274300000000000000e+04 2.273400000000000000e+04 2.264200000000000000e+04 2.295700000000000000e+04 2.255800000000000000e+04 2.301800000000000000e+04 2.293900000000000000e+04 2.316500000000000000e+04 2.343100000000000000e+04 2.306500000000000000e+04 2.341200000000000000e+04 2.338100000000000000e+04 2.335600000000000000e+04 2.306100000000000000e+04 2.347500000000000000e+04 2.357600000000000000e+04 2.387000000000000000e+04 2.362200000000000000e+04 2.335400000000000000e+04 2.334200000000000000e+04 2.371600000000000000e+04 2.347700000000000000e+04 2.350000000000000000e+04 2.353600000000000000e+04 2.349100000000000000e+04 2.374900000000000000e+04 2.399700000000000000e+04 2.388000000000000000e+04 2.390100000000000000e+04 2.375300000000000000e+04 2.365400000000000000e+04 2.384600000000000000e+04 2.391400000000000000e+04 2.355900000000000000e+04 2.387200000000000000e+04 2.392200000000000000e+04 2.362600000000000000e+04 2.416900000000000000e+04 2.394500000000000000e+04 2.419500000000000000e+04 2.408900000000000000e+04 2.395200000000000000e+04 2.415200000000000000e+04 2.408900000000000000e+04 2.390100000000000000e+04 2.424100000000000000e+04 2.364900000000000000e+04 2.359400000000000000e+04 2.360400000000000000e+04 2.355500000000000000e+04 2.407500000000000000e+04 2.365800000000000000e+04 2.367800000000000000e+04 2.388600000000000000e+04 2.347000000000000000e+04 2.380200000000000000e+04 2.392300000000000000e+04 2.360600000000000000e+04 2.351000000000000000e+04 2.382600000000000000e+04 2.373300000000000000e+04 2.344800000000000000e+04 2.379500000000000000e+04 2.329300000000000000e+04 2.338800000000000000e+04 2.339200000000000000e+04 2.340500000000000000e+04 2.311500000000000000e+04 2.298000000000000000e+04 2.314600000000000000e+04 2.316300000000000000e+04 2.294900000000000000e+04 2.331100000000000000e+04 2.303500000000000000e+04 2.327500000000000000e+04 2.334800000000000000e+04 2.327400000000000000e+04 2.347500000000000000e+04 2.306700000000000000e+04 2.310600000000000000e+04 2.293300000000000000e+04 2.308500000000000000e+04 2.336600000000000000e+04 2.317500000000000000e+04 2.325200000000000000e+04 2.349900000000000000e+04 2.309300000000000000e+04 2.352900000000000000e+04 2.329100000000000000e+04 2.333100000000000000e+04 2.352700000000000000e+04 2.310300000000000000e+04 2.280500000000000000e+04 2.328400000000000000e+04 2.297700000000000000e+04 2.318100000000000000e+04 2.352300000000000000e+04 2.322400000000000000e+04 2.315400000000000000e+04 2.341600000000000000e+04 2.324100000000000000e+04 2.352500000000000000e+04 2.339600000000000000e+04 2.357000000000000000e+04 2.363200000000000000e+04 2.332600000000000000e+04 2.351500000000000000e+04 2.368900000000000000e+04 2.349700000000000000e+04 2.332600000000000000e+04 2.323400000000000000e+04 2.343400000000000000e+04 2.349300000000000000e+04 2.364800000000000000e+04 2.323500000000000000e+04 2.321900000000000000e+04 2.315000000000000000e+04 2.290600000000000000e+04 2.318700000000000000e+04 2.323200000000000000e+04 2.301400000000000000e+04 2.323500000000000000e+04 2.310900000000000000e+04 2.297900000000000000e+04 2.298800000000000000e+04 2.313000000000000000e+04 2.270100000000000000e+04 2.270200000000000000e+04 2.285800000000000000e+04 2.320100000000000000e+04 2.277200000000000000e+04 2.304800000000000000e+04 2.300100000000000000e+04 2.283000000000000000e+04 2.305900000000000000e+04 2.300800000000000000e+04 2.293800000000000000e+04 2.292500000000000000e+04 2.285100000000000000e+04 2.274900000000000000e+04 2.265100000000000000e+04 2.285800000000000000e+04 2.307700000000000000e+04 2.236400000000000000e+04 2.289100000000000000e+04 2.255200000000000000e+04 2.253500000000000000e+04 2.289100000000000000e+04 2.272600000000000000e+04 2.278300000000000000e+04 2.281700000000000000e+04 2.254100000000000000e+04 2.259600000000000000e+04 2.315400000000000000e+04 2.332900000000000000e+04 2.310200000000000000e+04 2.262100000000000000e+04 2.289600000000000000e+04 2.317400000000000000e+04 2.302800000000000000e+04 2.298100000000000000e+04 2.307200000000000000e+04 2.299500000000000000e+04 2.293800000000000000e+04 2.316100000000000000e+04 2.312000000000000000e+04 2.314100000000000000e+04 2.287300000000000000e+04 2.281900000000000000e+04 2.312500000000000000e+04 2.308300000000000000e+04 2.327100000000000000e+04 2.326000000000000000e+04 2.330400000000000000e+04 2.293800000000000000e+04 2.280700000000000000e+04 2.324500000000000000e+04 2.304800000000000000e+04 2.322600000000000000e+04 2.350800000000000000e+04 2.305200000000000000e+04 2.342500000000000000e+04 2.304200000000000000e+04 2.329000000000000000e+04 2.326600000000000000e+04 2.337600000000000000e+04 2.342100000000000000e+04 2.320600000000000000e+04 2.320100000000000000e+04 2.318900000000000000e+04 2.348100000000000000e+04 2.327300000000000000e+04 2.323100000000000000e+04 2.323200000000000000e+04 2.317300000000000000e+04 2.345200000000000000e+04 2.320400000000000000e+04 2.340500000000000000e+04 2.309000000000000000e+04 2.315400000000000000e+04 2.312100000000000000e+04 2.330200000000000000e+04 2.287700000000000000e+04 2.280300000000000000e+04 2.293800000000000000e+04 2.267600000000000000e+04 2.292200000000000000e+04 2.316600000000000000e+04 2.309600000000000000e+04 2.307500000000000000e+04 2.295700000000000000e+04 2.261200000000000000e+04 2.281700000000000000e+04 2.275100000000000000e+04 2.283300000000000000e+04 2.308400000000000000e+04 2.285300000000000000e+04 2.261500000000000000e+04 2.254700000000000000e+04 2.261500000000000000e+04 2.267900000000000000e+04 2.221200000000000000e+04 2.257200000000000000e+04 2.241200000000000000e+04 2.223400000000000000e+04 2.204300000000000000e+04 2.225800000000000000e+04 2.233700000000000000e+04 2.253000000000000000e+04 2.236000000000000000e+04 2.227100000000000000e+04 2.230900000000000000e+04 2.262800000000000000e+04 2.246900000000000000e+04 2.269700000000000000e+04 2.254400000000000000e+04 2.277100000000000000e+04 2.292200000000000000e+04 2.294200000000000000e+04 2.316600000000000000e+04 2.299300000000000000e+04 2.312800000000000000e+04 2.281600000000000000e+04 2.296600000000000000e+04 2.298200000000000000e+04 2.285500000000000000e+04 2.298900000000000000e+04 2.312400000000000000e+04 2.332700000000000000e+04 2.327400000000000000e+04 2.316200000000000000e+04 2.326000000000000000e+04 2.314800000000000000e+04 2.298900000000000000e+04 2.286000000000000000e+04 2.324300000000000000e+04 2.277200000000000000e+04 2.309200000000000000e+04 2.247700000000000000e+04 2.287000000000000000e+04 2.281700000000000000e+04 2.284600000000000000e+04 2.289700000000000000e+04 2.281900000000000000e+04 2.268100000000000000e+04 2.313900000000000000e+04 2.284000000000000000e+04 2.300200000000000000e+04 2.291100000000000000e+04 2.315400000000000000e+04 2.233800000000000000e+04 2.276400000000000000e+04 2.312100000000000000e+04 2.271500000000000000e+04 2.307800000000000000e+04 2.329500000000000000e+04 2.297300000000000000e+04 2.344200000000000000e+04 2.286400000000000000e+04 2.279200000000000000e+04 2.291500000000000000e+04 2.307100000000000000e+04 2.315800000000000000e+04 2.311400000000000000e+04 2.291900000000000000e+04 2.337800000000000000e+04 2.318600000000000000e+04 2.288600000000000000e+04 2.317600000000000000e+04 2.313200000000000000e+04 2.320500000000000000e+04 2.335000000000000000e+04 2.346100000000000000e+04 2.300700000000000000e+04 2.330200000000000000e+04 2.284200000000000000e+04 2.334300000000000000e+04 2.350400000000000000e+04 2.304400000000000000e+04 2.342300000000000000e+04 2.285900000000000000e+04 2.323600000000000000e+04 2.302400000000000000e+04 2.343200000000000000e+04 2.303600000000000000e+04 2.296700000000000000e+04 2.315100000000000000e+04 2.306200000000000000e+04 2.328100000000000000e+04 2.330600000000000000e+04 2.312000000000000000e+04 2.299100000000000000e+04 2.307700000000000000e+04 2.313900000000000000e+04 2.330200000000000000e+04 2.314500000000000000e+04 2.313100000000000000e+04 2.328300000000000000e+04 2.318600000000000000e+04 2.343600000000000000e+04 2.352900000000000000e+04 2.357800000000000000e+04 2.318600000000000000e+04 2.351000000000000000e+04 2.355200000000000000e+04 2.357300000000000000e+04 2.371900000000000000e+04 2.350300000000000000e+04 2.355000000000000000e+04 2.364700000000000000e+04 2.348900000000000000e+04 2.357300000000000000e+04 2.336700000000000000e+04 2.348800000000000000e+04 2.330600000000000000e+04 2.359100000000000000e+04 2.281900000000000000e+04 2.342100000000000000e+04 2.338300000000000000e+04 2.316900000000000000e+04 2.308400000000000000e+04 2.311000000000000000e+04 2.326500000000000000e+04 2.322400000000000000e+04 2.306500000000000000e+04 2.319600000000000000e+04 2.325600000000000000e+04 2.316600000000000000e+04 2.327000000000000000e+04 2.304500000000000000e+04 2.294800000000000000e+04 2.322800000000000000e+04 2.312600000000000000e+04 2.321000000000000000e+04 2.285100000000000000e+04 2.316200000000000000e+04 2.325800000000000000e+04 2.321900000000000000e+04 2.325500000000000000e+04 2.325500000000000000e+04 2.344800000000000000e+04 2.351200000000000000e+04 2.341800000000000000e+04 2.312500000000000000e+04 2.344000000000000000e+04 2.332000000000000000e+04 2.356500000000000000e+04 2.366400000000000000e+04 2.331500000000000000e+04 2.362000000000000000e+04 2.342100000000000000e+04 2.364900000000000000e+04 2.388400000000000000e+04 2.386800000000000000e+04 2.389500000000000000e+04 2.361000000000000000e+04 2.387600000000000000e+04 2.335300000000000000e+04 2.357500000000000000e+04 2.380300000000000000e+04 2.340000000000000000e+04 2.361500000000000000e+04 2.408400000000000000e+04 2.368900000000000000e+04 2.360200000000000000e+04 2.363000000000000000e+04 2.356400000000000000e+04 2.356200000000000000e+04 2.358500000000000000e+04 2.384400000000000000e+04 2.362100000000000000e+04 2.377500000000000000e+04 2.397800000000000000e+04 2.406400000000000000e+04 2.405900000000000000e+04 2.393300000000000000e+04 2.394900000000000000e+04 2.363700000000000000e+04 2.364000000000000000e+04 2.354100000000000000e+04 2.350900000000000000e+04 2.365400000000000000e+04 2.397400000000000000e+04 2.373600000000000000e+04 2.428200000000000000e+04 2.361800000000000000e+04 2.359100000000000000e+04 2.362000000000000000e+04 2.366300000000000000e+04 2.366900000000000000e+04 2.356500000000000000e+04 2.324300000000000000e+04 2.320100000000000000e+04 2.368200000000000000e+04 2.356400000000000000e+04 2.343200000000000000e+04 2.357200000000000000e+04 2.360300000000000000e+04 2.343400000000000000e+04 2.342800000000000000e+04 2.363200000000000000e+04 2.319000000000000000e+04 2.293600000000000000e+04 2.300400000000000000e+04 2.327900000000000000e+04 2.327300000000000000e+04 2.346200000000000000e+04 2.317700000000000000e+04 2.335500000000000000e+04 2.339500000000000000e+04 2.358500000000000000e+04 2.344900000000000000e+04 2.337800000000000000e+04 2.344800000000000000e+04 2.349900000000000000e+04 2.336700000000000000e+04 2.361300000000000000e+04 2.346100000000000000e+04 2.366300000000000000e+04 2.381700000000000000e+04 2.342300000000000000e+04 2.353100000000000000e+04 2.346900000000000000e+04 2.348000000000000000e+04 2.342300000000000000e+04 2.340500000000000000e+04 2.346800000000000000e+04 2.356500000000000000e+04 2.374800000000000000e+04 2.373300000000000000e+04 2.348600000000000000e+04 2.389000000000000000e+04 2.374300000000000000e+04 2.353300000000000000e+04 2.343800000000000000e+04 2.352200000000000000e+04 2.345600000000000000e+04 2.400500000000000000e+04 2.378300000000000000e+04 2.349600000000000000e+04 2.338600000000000000e+04 2.349300000000000000e+04 2.342500000000000000e+04 2.330000000000000000e+04 2.330600000000000000e+04 2.372400000000000000e+04 2.374600000000000000e+04 2.362300000000000000e+04 2.389500000000000000e+04 2.420700000000000000e+04 2.373700000000000000e+04 2.366800000000000000e+04 2.393000000000000000e+04 2.363800000000000000e+04 2.331700000000000000e+04 2.325000000000000000e+04 2.369700000000000000e+04 2.360300000000000000e+04 2.333700000000000000e+04 2.294600000000000000e+04 2.294700000000000000e+04 2.326000000000000000e+04 2.361900000000000000e+04 2.355500000000000000e+04 2.312800000000000000e+04 2.348000000000000000e+04 2.341500000000000000e+04 2.347900000000000000e+04 2.330800000000000000e+04 2.347400000000000000e+04 2.298100000000000000e+04 2.314100000000000000e+04 2.347400000000000000e+04 2.353300000000000000e+04 2.322900000000000000e+04 2.387500000000000000e+04 2.345300000000000000e+04 2.309000000000000000e+04 2.305600000000000000e+04 2.324600000000000000e+04 2.313100000000000000e+04 2.323100000000000000e+04 2.310900000000000000e+04 2.326400000000000000e+04 2.327500000000000000e+04 2.363600000000000000e+04 2.345800000000000000e+04 2.338000000000000000e+04 2.311900000000000000e+04 2.340000000000000000e+04 2.306800000000000000e+04 2.332400000000000000e+04 2.379300000000000000e+04 2.297500000000000000e+04 2.310100000000000000e+04 2.341000000000000000e+04 2.340700000000000000e+04 2.323000000000000000e+04 2.318600000000000000e+04 2.320400000000000000e+04 2.299000000000000000e+04 2.329500000000000000e+04 2.340200000000000000e+04 2.261800000000000000e+04 2.294400000000000000e+04 2.290400000000000000e+04 2.293100000000000000e+04 2.291900000000000000e+04 2.254700000000000000e+04 2.284600000000000000e+04 2.281900000000000000e+04 2.272600000000000000e+04 2.275600000000000000e+04 2.302200000000000000e+04 2.260900000000000000e+04 2.274200000000000000e+04 2.267700000000000000e+04 2.267100000000000000e+04 2.294500000000000000e+04 2.300000000000000000e+04 2.325000000000000000e+04 2.327000000000000000e+04 2.309300000000000000e+04 2.307800000000000000e+04 2.320300000000000000e+04 2.337600000000000000e+04 2.329400000000000000e+04 2.309100000000000000e+04 2.343400000000000000e+04 2.295700000000000000e+04 2.337200000000000000e+04 2.337700000000000000e+04 2.333600000000000000e+04 2.348200000000000000e+04 2.351600000000000000e+04 2.308800000000000000e+04 2.329100000000000000e+04 2.302700000000000000e+04 2.306900000000000000e+04 2.297300000000000000e+04 2.315300000000000000e+04 2.271500000000000000e+04 2.289400000000000000e+04 2.295400000000000000e+04 2.279200000000000000e+04 2.315000000000000000e+04 2.333000000000000000e+04 2.304400000000000000e+04 2.319800000000000000e+04 2.303800000000000000e+04 2.328200000000000000e+04 2.319900000000000000e+04 2.324400000000000000e+04 2.291000000000000000e+04 2.300800000000000000e+04 2.344200000000000000e+04 2.375500000000000000e+04 2.343700000000000000e+04 2.366600000000000000e+04 2.361400000000000000e+04 2.348300000000000000e+04 2.380400000000000000e+04 2.376300000000000000e+04 2.357100000000000000e+04 2.348000000000000000e+04 2.338400000000000000e+04 2.335200000000000000e+04 2.325000000000000000e+04 2.341100000000000000e+04 2.360200000000000000e+04 2.343000000000000000e+04 2.315100000000000000e+04 2.354100000000000000e+04 2.309900000000000000e+04 2.317700000000000000e+04 2.314900000000000000e+04 2.344000000000000000e+04 2.308000000000000000e+04 2.377700000000000000e+04 2.326200000000000000e+04 2.339400000000000000e+04 2.317800000000000000e+04 2.291500000000000000e+04 2.315600000000000000e+04 2.299400000000000000e+04 2.319200000000000000e+04 2.351000000000000000e+04 2.329600000000000000e+04 2.325300000000000000e+04 2.340500000000000000e+04 2.347800000000000000e+04 2.338700000000000000e+04 2.305100000000000000e+04 2.319700000000000000e+04 2.289800000000000000e+04 2.320700000000000000e+04 2.291800000000000000e+04 2.262300000000000000e+04 2.265700000000000000e+04 2.307300000000000000e+04 2.297300000000000000e+04 2.280200000000000000e+04 2.303300000000000000e+04 2.320700000000000000e+04 2.303600000000000000e+04 2.293700000000000000e+04 2.332100000000000000e+04 2.332400000000000000e+04 2.322400000000000000e+04 2.288700000000000000e+04 2.318400000000000000e+04 2.329600000000000000e+04 2.289600000000000000e+04 2.285000000000000000e+04 2.322600000000000000e+04 2.300800000000000000e+04 2.327100000000000000e+04 2.309400000000000000e+04 2.304100000000000000e+04 2.260600000000000000e+04 2.310500000000000000e+04 2.308600000000000000e+04 2.311900000000000000e+04 2.328400000000000000e+04 2.346600000000000000e+04 2.349300000000000000e+04 2.390000000000000000e+04 2.340500000000000000e+04 2.331100000000000000e+04 2.314000000000000000e+04 2.300200000000000000e+04 2.305200000000000000e+04 2.316700000000000000e+04 2.327100000000000000e+04 2.285100000000000000e+04 2.308300000000000000e+04 2.322100000000000000e+04 2.341800000000000000e+04 2.363200000000000000e+04 2.318900000000000000e+04 2.310700000000000000e+04 2.313900000000000000e+04 2.322500000000000000e+04 2.367400000000000000e+04 2.306400000000000000e+04 2.328700000000000000e+04 2.329800000000000000e+04 2.299500000000000000e+04 2.314500000000000000e+04 2.307300000000000000e+04 2.310400000000000000e+04 2.326900000000000000e+04 2.314200000000000000e+04 2.317500000000000000e+04 2.320500000000000000e+04 2.300300000000000000e+04 2.299800000000000000e+04 2.303200000000000000e+04 2.290200000000000000e+04 2.307800000000000000e+04 2.262300000000000000e+04 2.276100000000000000e+04 2.278400000000000000e+04 2.280600000000000000e+04 2.289400000000000000e+04 2.268700000000000000e+04 2.273500000000000000e+04 2.294200000000000000e+04 2.284900000000000000e+04 2.265900000000000000e+04 2.276900000000000000e+04 2.310000000000000000e+04 2.302400000000000000e+04 2.301300000000000000e+04 2.309600000000000000e+04 2.280000000000000000e+04 2.286200000000000000e+04 2.294200000000000000e+04 2.280800000000000000e+04 2.297100000000000000e+04 2.281000000000000000e+04 2.314200000000000000e+04 2.265100000000000000e+04 2.291400000000000000e+04 2.300200000000000000e+04 2.295500000000000000e+04 2.278900000000000000e+04 2.295700000000000000e+04 2.279600000000000000e+04 2.298500000000000000e+04 2.306300000000000000e+04 2.262100000000000000e+04 2.278200000000000000e+04 2.287000000000000000e+04 2.272000000000000000e+04 2.272900000000000000e+04 2.284100000000000000e+04 2.272600000000000000e+04 2.309400000000000000e+04 2.312400000000000000e+04 2.321100000000000000e+04 2.327100000000000000e+04 2.314600000000000000e+04 2.320000000000000000e+04 2.296800000000000000e+04 2.327800000000000000e+04 2.332900000000000000e+04 2.283500000000000000e+04 2.326100000000000000e+04 2.270100000000000000e+04 2.287100000000000000e+04 2.270700000000000000e+04 2.301400000000000000e+04 2.312800000000000000e+04 2.318500000000000000e+04 2.329400000000000000e+04 2.299300000000000000e+04 2.329400000000000000e+04 2.295900000000000000e+04 2.325300000000000000e+04 2.325400000000000000e+04 2.315300000000000000e+04 2.317900000000000000e+04 2.300100000000000000e+04 2.353600000000000000e+04 2.345300000000000000e+04 2.326300000000000000e+04 2.343100000000000000e+04 2.359100000000000000e+04 2.335500000000000000e+04 2.347000000000000000e+04 2.307400000000000000e+04 2.319000000000000000e+04 2.319100000000000000e+04 2.307900000000000000e+04 2.330900000000000000e+04 2.308700000000000000e+04 2.300300000000000000e+04 2.256400000000000000e+04 2.269200000000000000e+04 2.293300000000000000e+04 2.290100000000000000e+04 2.305400000000000000e+04 2.287300000000000000e+04 2.297000000000000000e+04 2.284000000000000000e+04 2.291000000000000000e+04 2.297800000000000000e+04 2.281900000000000000e+04 2.341900000000000000e+04 2.287800000000000000e+04 2.280600000000000000e+04 2.305000000000000000e+04 2.283900000000000000e+04 2.291100000000000000e+04 2.272000000000000000e+04 2.293000000000000000e+04 2.297300000000000000e+04 2.314400000000000000e+04 2.302100000000000000e+04 2.330700000000000000e+04 2.321800000000000000e+04 2.332300000000000000e+04 2.316300000000000000e+04 2.294100000000000000e+04 2.318300000000000000e+04 2.295300000000000000e+04 2.297100000000000000e+04 2.306600000000000000e+04 2.323400000000000000e+04 2.288200000000000000e+04 2.278100000000000000e+04 2.298500000000000000e+04 2.310700000000000000e+04 2.297500000000000000e+04 2.317400000000000000e+04 2.309700000000000000e+04 2.299400000000000000e+04 2.307700000000000000e+04 2.308500000000000000e+04 2.325600000000000000e+04 2.327500000000000000e+04 2.345700000000000000e+04 2.295600000000000000e+04 2.348500000000000000e+04 2.331200000000000000e+04 2.320300000000000000e+04 2.320400000000000000e+04 2.325100000000000000e+04 2.325100000000000000e+04 2.334700000000000000e+04 2.298000000000000000e+04 2.289000000000000000e+04 2.310900000000000000e+04 2.324700000000000000e+04 2.345300000000000000e+04 2.336700000000000000e+04 2.305500000000000000e+04 2.313700000000000000e+04 2.330100000000000000e+04 2.288200000000000000e+04 2.331800000000000000e+04 2.341900000000000000e+04 2.312700000000000000e+04 2.288600000000000000e+04 2.350600000000000000e+04 2.307900000000000000e+04 2.314600000000000000e+04 2.287800000000000000e+04 2.316100000000000000e+04 2.319900000000000000e+04 2.322900000000000000e+04 2.277800000000000000e+04 2.295500000000000000e+04 2.321800000000000000e+04 2.294800000000000000e+04 2.328400000000000000e+04 2.279900000000000000e+04 2.327900000000000000e+04 2.322400000000000000e+04 2.308900000000000000e+04 2.306300000000000000e+04 2.301000000000000000e+04 2.315000000000000000e+04 2.332700000000000000e+04 2.353200000000000000e+04 2.322700000000000000e+04 2.333800000000000000e+04 2.337400000000000000e+04 2.343700000000000000e+04 2.304500000000000000e+04 2.306000000000000000e+04 2.321700000000000000e+04 2.311500000000000000e+04 2.316300000000000000e+04 2.315200000000000000e+04 2.323200000000000000e+04 2.369700000000000000e+04 2.373100000000000000e+04 2.342100000000000000e+04 2.313700000000000000e+04 2.355600000000000000e+04 2.373800000000000000e+04 2.350300000000000000e+04 2.325700000000000000e+04 2.328400000000000000e+04 2.335900000000000000e+04 2.349900000000000000e+04 2.356700000000000000e+04 2.353500000000000000e+04 2.367100000000000000e+04 2.353100000000000000e+04 2.375500000000000000e+04 2.348300000000000000e+04 2.360800000000000000e+04 2.395700000000000000e+04 2.371400000000000000e+04 2.373900000000000000e+04 2.357800000000000000e+04 2.381500000000000000e+04 2.389700000000000000e+04 2.391300000000000000e+04 2.382200000000000000e+04 2.373600000000000000e+04 2.395400000000000000e+04 2.371700000000000000e+04 2.390800000000000000e+04 2.375300000000000000e+04 2.344900000000000000e+04 2.361900000000000000e+04 2.350500000000000000e+04 2.346600000000000000e+04 2.401800000000000000e+04 2.377700000000000000e+04 2.380500000000000000e+04 2.384700000000000000e+04 2.411600000000000000e+04 2.364100000000000000e+04 2.403700000000000000e+04 2.366000000000000000e+04 2.405400000000000000e+04 2.389300000000000000e+04 2.382300000000000000e+04 2.375200000000000000e+04 2.345500000000000000e+04 2.374700000000000000e+04 2.388300000000000000e+04 2.386700000000000000e+04 2.377200000000000000e+04 2.375700000000000000e+04 2.415700000000000000e+04 2.386400000000000000e+04 2.379700000000000000e+04 2.376400000000000000e+04 2.355300000000000000e+04 2.354300000000000000e+04 2.337400000000000000e+04 2.355300000000000000e+04 2.381000000000000000e+04 2.360500000000000000e+04 2.361900000000000000e+04 2.390200000000000000e+04 2.411300000000000000e+04 2.386300000000000000e+04 2.392700000000000000e+04 2.378000000000000000e+04 2.355600000000000000e+04 2.338600000000000000e+04 2.334600000000000000e+04 2.347900000000000000e+04 2.324600000000000000e+04 2.308200000000000000e+04 2.293400000000000000e+04 2.330300000000000000e+04 2.313300000000000000e+04 2.310400000000000000e+04 2.318200000000000000e+04 2.336100000000000000e+04 2.346000000000000000e+04 2.326600000000000000e+04 2.324400000000000000e+04 2.308500000000000000e+04 2.320300000000000000e+04 2.305400000000000000e+04 2.299900000000000000e+04 2.320300000000000000e+04 2.319100000000000000e+04 2.302300000000000000e+04 2.325300000000000000e+04 2.332000000000000000e+04 2.345100000000000000e+04 2.343200000000000000e+04 2.348400000000000000e+04 2.304000000000000000e+04 2.323600000000000000e+04 2.352000000000000000e+04 2.308200000000000000e+04 2.322400000000000000e+04 2.320100000000000000e+04 2.332000000000000000e+04 2.348100000000000000e+04 2.364200000000000000e+04 2.353300000000000000e+04 2.350500000000000000e+04 2.322400000000000000e+04 2.317900000000000000e+04 2.337400000000000000e+04 2.360200000000000000e+04 2.344100000000000000e+04 2.350000000000000000e+04 2.324700000000000000e+04 2.350400000000000000e+04 2.353300000000000000e+04 2.361600000000000000e+04 2.327900000000000000e+04 2.332400000000000000e+04 2.351500000000000000e+04 2.352500000000000000e+04 2.312500000000000000e+04 2.333000000000000000e+04 2.329400000000000000e+04 2.311200000000000000e+04 2.346400000000000000e+04 2.323700000000000000e+04 2.328400000000000000e+04 2.326400000000000000e+04 2.309700000000000000e+04 2.346200000000000000e+04 2.308100000000000000e+04 2.349900000000000000e+04 2.319200000000000000e+04 2.303100000000000000e+04 2.292200000000000000e+04 2.318000000000000000e+04 2.325700000000000000e+04 2.310200000000000000e+04 2.314200000000000000e+04 2.307700000000000000e+04 2.295800000000000000e+04 2.311000000000000000e+04 2.312700000000000000e+04 2.276400000000000000e+04 2.316200000000000000e+04 2.290400000000000000e+04 2.295900000000000000e+04 2.303100000000000000e+04 2.307300000000000000e+04 2.321400000000000000e+04 2.323300000000000000e+04 2.295600000000000000e+04 2.302600000000000000e+04 2.285000000000000000e+04 2.277700000000000000e+04 2.269900000000000000e+04 2.273100000000000000e+04 2.315200000000000000e+04 2.307500000000000000e+04 2.271700000000000000e+04 2.254500000000000000e+04 2.283200000000000000e+04 2.284800000000000000e+04 2.283900000000000000e+04 2.275800000000000000e+04 2.267500000000000000e+04 2.277000000000000000e+04 2.279300000000000000e+04 2.291800000000000000e+04 2.290200000000000000e+04 2.280700000000000000e+04 2.269400000000000000e+04 2.280200000000000000e+04 2.303100000000000000e+04 2.273000000000000000e+04 2.269100000000000000e+04 2.284500000000000000e+04 2.282300000000000000e+04 2.283200000000000000e+04 2.252800000000000000e+04 2.278500000000000000e+04 2.306500000000000000e+04 2.297900000000000000e+04 2.290900000000000000e+04 2.283100000000000000e+04 2.278400000000000000e+04 2.271900000000000000e+04 2.281300000000000000e+04 2.295400000000000000e+04 2.275600000000000000e+04 2.275500000000000000e+04 2.278000000000000000e+04 2.254800000000000000e+04 2.316200000000000000e+04 2.264500000000000000e+04 2.304100000000000000e+04 2.269800000000000000e+04 2.262800000000000000e+04 2.275700000000000000e+04 2.274600000000000000e+04 2.239100000000000000e+04 2.271400000000000000e+04 2.264200000000000000e+04 2.239100000000000000e+04 2.253400000000000000e+04 2.243200000000000000e+04 2.274300000000000000e+04 2.230500000000000000e+04 2.261400000000000000e+04 2.251500000000000000e+04 2.249300000000000000e+04 2.255700000000000000e+04 2.243800000000000000e+04 2.267500000000000000e+04 2.267000000000000000e+04 2.257000000000000000e+04 2.258600000000000000e+04 2.263700000000000000e+04 2.291500000000000000e+04 2.302200000000000000e+04 2.282700000000000000e+04 2.279600000000000000e+04 2.273600000000000000e+04 2.241800000000000000e+04 2.272200000000000000e+04 2.279100000000000000e+04 2.291700000000000000e+04 2.273600000000000000e+04 2.265000000000000000e+04 2.286000000000000000e+04 2.297500000000000000e+04 2.283100000000000000e+04 2.267400000000000000e+04 2.257800000000000000e+04 2.271700000000000000e+04 2.293900000000000000e+04 2.288500000000000000e+04 2.275300000000000000e+04 2.295600000000000000e+04 2.262400000000000000e+04 2.254200000000000000e+04 2.256600000000000000e+04 2.265100000000000000e+04 2.280500000000000000e+04 2.287400000000000000e+04 2.287200000000000000e+04 2.311300000000000000e+04 2.262600000000000000e+04 2.244700000000000000e+04 2.272600000000000000e+04 2.287200000000000000e+04 2.256500000000000000e+04 2.296700000000000000e+04 2.246200000000000000e+04 2.275300000000000000e+04 2.293600000000000000e+04 2.284200000000000000e+04 2.294800000000000000e+04 2.268700000000000000e+04 2.261500000000000000e+04 2.276600000000000000e+04 2.271600000000000000e+04 2.291200000000000000e+04 2.269300000000000000e+04 2.249900000000000000e+04 2.251700000000000000e+04 2.265200000000000000e+04 2.270300000000000000e+04 2.274200000000000000e+04 2.258500000000000000e+04 2.276600000000000000e+04 2.242000000000000000e+04 2.247000000000000000e+04 2.243900000000000000e+04 2.267200000000000000e+04 2.244200000000000000e+04 2.261300000000000000e+04 2.253300000000000000e+04 2.274300000000000000e+04 2.299600000000000000e+04 2.250000000000000000e+04 2.271600000000000000e+04 2.247300000000000000e+04 2.225900000000000000e+04 2.255500000000000000e+04 2.233000000000000000e+04 2.266200000000000000e+04 2.301300000000000000e+04 2.267800000000000000e+04 2.267000000000000000e+04 2.306500000000000000e+04 2.255200000000000000e+04 2.257700000000000000e+04 2.248900000000000000e+04 2.255600000000000000e+04 2.258300000000000000e+04 2.258000000000000000e+04 2.231000000000000000e+04 2.275800000000000000e+04 2.220000000000000000e+04 2.269900000000000000e+04 2.249100000000000000e+04 2.277800000000000000e+04 2.280600000000000000e+04 2.253000000000000000e+04 2.254700000000000000e+04 2.295100000000000000e+04 2.248900000000000000e+04 2.259600000000000000e+04 2.232600000000000000e+04 2.283100000000000000e+04 2.246400000000000000e+04 2.263900000000000000e+04 2.266200000000000000e+04 2.257900000000000000e+04 2.251700000000000000e+04 2.237800000000000000e+04 2.241000000000000000e+04 2.254400000000000000e+04 2.274600000000000000e+04 2.234900000000000000e+04 2.299700000000000000e+04 2.289800000000000000e+04 2.293700000000000000e+04 2.277700000000000000e+04 2.280700000000000000e+04 2.263300000000000000e+04 2.275700000000000000e+04 2.288900000000000000e+04 2.288200000000000000e+04 2.303700000000000000e+04 2.265800000000000000e+04 2.314200000000000000e+04 2.307400000000000000e+04 2.259600000000000000e+04 2.283300000000000000e+04 2.290800000000000000e+04 2.335300000000000000e+04 2.308200000000000000e+04 2.299000000000000000e+04 2.315600000000000000e+04 2.303600000000000000e+04 2.297800000000000000e+04 2.288100000000000000e+04 2.258300000000000000e+04 2.306200000000000000e+04 2.267200000000000000e+04 2.283600000000000000e+04 2.326100000000000000e+04 2.278100000000000000e+04 2.283300000000000000e+04 2.278000000000000000e+04 2.287200000000000000e+04 2.287900000000000000e+04 2.275400000000000000e+04 2.281500000000000000e+04 2.294900000000000000e+04 2.270200000000000000e+04 2.289800000000000000e+04 2.280600000000000000e+04 2.289200000000000000e+04 2.301800000000000000e+04 2.289000000000000000e+04 2.255800000000000000e+04 2.270200000000000000e+04 2.265100000000000000e+04 2.269700000000000000e+04 2.268700000000000000e+04 2.229400000000000000e+04 2.255900000000000000e+04 2.261700000000000000e+04 2.250200000000000000e+04 2.267100000000000000e+04 2.254600000000000000e+04 2.269700000000000000e+04 2.248200000000000000e+04 2.235500000000000000e+04 2.268500000000000000e+04 2.253200000000000000e+04 2.284100000000000000e+04 2.266200000000000000e+04 2.262200000000000000e+04 2.259700000000000000e+04 2.241100000000000000e+04 2.261600000000000000e+04 2.286700000000000000e+04 2.296000000000000000e+04 2.287800000000000000e+04 2.303000000000000000e+04 2.320700000000000000e+04 2.327200000000000000e+04 2.310700000000000000e+04 2.338100000000000000e+04 2.304300000000000000e+04 2.338400000000000000e+04 2.323300000000000000e+04 2.288700000000000000e+04 2.308900000000000000e+04 2.314800000000000000e+04 2.350300000000000000e+04 2.328100000000000000e+04 2.312800000000000000e+04 2.333600000000000000e+04 2.308100000000000000e+04 2.340200000000000000e+04 2.310900000000000000e+04 2.320100000000000000e+04 2.307300000000000000e+04 2.317300000000000000e+04 2.314100000000000000e+04 2.307300000000000000e+04 2.306800000000000000e+04 2.317800000000000000e+04 2.307600000000000000e+04 2.278000000000000000e+04 2.283800000000000000e+04 2.267000000000000000e+04 2.250100000000000000e+04 2.252300000000000000e+04 2.284700000000000000e+04 2.278000000000000000e+04 2.328600000000000000e+04 2.279400000000000000e+04 2.271300000000000000e+04 2.282400000000000000e+04 2.295600000000000000e+04 2.285700000000000000e+04 2.264600000000000000e+04 2.269700000000000000e+04 2.300000000000000000e+04 2.275200000000000000e+04 2.302300000000000000e+04 2.273300000000000000e+04 2.316100000000000000e+04 2.300900000000000000e+04 2.305000000000000000e+04 2.269100000000000000e+04 2.294500000000000000e+04 2.329900000000000000e+04 2.327200000000000000e+04 2.323900000000000000e+04 2.329100000000000000e+04 2.319500000000000000e+04 2.345800000000000000e+04 2.326300000000000000e+04 2.327000000000000000e+04 2.320500000000000000e+04 2.332300000000000000e+04 2.334300000000000000e+04 2.316100000000000000e+04 2.288800000000000000e+04 2.344600000000000000e+04 2.335700000000000000e+04 2.355000000000000000e+04 2.295500000000000000e+04 2.312300000000000000e+04 2.310500000000000000e+04 2.312600000000000000e+04 2.273300000000000000e+04 2.315500000000000000e+04 2.279400000000000000e+04 2.288700000000000000e+04 2.312500000000000000e+04 2.351200000000000000e+04 2.309500000000000000e+04 2.345300000000000000e+04 2.330200000000000000e+04 2.309600000000000000e+04 2.309500000000000000e+04 2.325900000000000000e+04 2.326200000000000000e+04 2.327500000000000000e+04 2.344200000000000000e+04 2.307100000000000000e+04 2.318100000000000000e+04 2.334600000000000000e+04 2.367100000000000000e+04 2.347000000000000000e+04 2.374600000000000000e+04 2.369400000000000000e+04 2.337700000000000000e+04 2.374200000000000000e+04 2.388600000000000000e+04 2.367400000000000000e+04 2.338400000000000000e+04 2.332600000000000000e+04 2.303700000000000000e+04 2.313000000000000000e+04 2.332700000000000000e+04 2.301100000000000000e+04 2.319700000000000000e+04 2.314900000000000000e+04 2.330300000000000000e+04 2.323000000000000000e+04 2.334500000000000000e+04 2.314000000000000000e+04 2.307100000000000000e+04 2.296900000000000000e+04 2.270600000000000000e+04 2.300900000000000000e+04 2.270100000000000000e+04 2.312400000000000000e+04 2.336500000000000000e+04 2.299700000000000000e+04 2.284500000000000000e+04 2.282300000000000000e+04 2.295000000000000000e+04 2.316100000000000000e+04 2.325500000000000000e+04 2.266200000000000000e+04 2.287100000000000000e+04 2.302100000000000000e+04 2.266100000000000000e+04 2.271100000000000000e+04 2.265300000000000000e+04 2.287100000000000000e+04 2.275600000000000000e+04 2.266900000000000000e+04 2.298800000000000000e+04 2.285300000000000000e+04 2.283600000000000000e+04 2.272500000000000000e+04 2.282700000000000000e+04 2.249300000000000000e+04 2.263900000000000000e+04 2.253800000000000000e+04 2.297500000000000000e+04 2.305400000000000000e+04 2.305500000000000000e+04 2.296400000000000000e+04 2.298200000000000000e+04 2.277400000000000000e+04 2.290100000000000000e+04 2.293900000000000000e+04 2.272100000000000000e+04 2.306500000000000000e+04 2.293500000000000000e+04 2.285700000000000000e+04 2.287800000000000000e+04 2.308600000000000000e+04 2.321300000000000000e+04 2.290400000000000000e+04 2.291600000000000000e+04 2.319100000000000000e+04 2.305000000000000000e+04 2.351500000000000000e+04 2.341800000000000000e+04 2.321300000000000000e+04 2.313500000000000000e+04 2.332700000000000000e+04 2.318000000000000000e+04 2.319800000000000000e+04 2.325100000000000000e+04 2.360200000000000000e+04 2.335300000000000000e+04 2.305500000000000000e+04 2.313400000000000000e+04 2.355600000000000000e+04 2.313700000000000000e+04 2.349100000000000000e+04 2.298900000000000000e+04 2.337200000000000000e+04 2.338500000000000000e+04 2.361000000000000000e+04 2.311800000000000000e+04 2.317900000000000000e+04 2.309100000000000000e+04 2.320300000000000000e+04 2.341100000000000000e+04 2.313500000000000000e+04 2.351600000000000000e+04 2.338300000000000000e+04 2.316800000000000000e+04 2.321200000000000000e+04 2.340600000000000000e+04 2.290500000000000000e+04 2.337400000000000000e+04 2.313000000000000000e+04 2.327400000000000000e+04 2.315300000000000000e+04 2.319100000000000000e+04 2.317300000000000000e+04 2.317700000000000000e+04 2.302000000000000000e+04 2.326800000000000000e+04 2.289500000000000000e+04 2.298000000000000000e+04 2.314400000000000000e+04 2.273000000000000000e+04 2.312700000000000000e+04 2.304600000000000000e+04 2.278500000000000000e+04 2.302600000000000000e+04 2.296200000000000000e+04 2.286000000000000000e+04 2.290800000000000000e+04 2.291800000000000000e+04 2.297900000000000000e+04 2.271400000000000000e+04 2.258500000000000000e+04 2.283500000000000000e+04 2.275400000000000000e+04 2.263400000000000000e+04 2.296300000000000000e+04 2.287300000000000000e+04 2.297900000000000000e+04 2.286300000000000000e+04 2.280100000000000000e+04 2.303100000000000000e+04 2.274900000000000000e+04 2.264000000000000000e+04 2.287200000000000000e+04 2.241000000000000000e+04 2.264800000000000000e+04 2.259400000000000000e+04 2.269200000000000000e+04 2.253400000000000000e+04 2.257100000000000000e+04 2.245800000000000000e+04 2.256200000000000000e+04 2.282300000000000000e+04 2.288800000000000000e+04 2.268000000000000000e+04 2.274800000000000000e+04 2.247600000000000000e+04 2.280800000000000000e+04 2.282800000000000000e+04 2.291200000000000000e+04 2.292800000000000000e+04 2.296900000000000000e+04 2.286900000000000000e+04 2.291400000000000000e+04 2.302200000000000000e+04 2.281500000000000000e+04 2.304600000000000000e+04 2.256100000000000000e+04 2.275000000000000000e+04 2.287100000000000000e+04 2.277100000000000000e+04 2.256900000000000000e+04 2.262500000000000000e+04 2.286400000000000000e+04 2.271000000000000000e+04 2.259800000000000000e+04 2.276700000000000000e+04 2.302500000000000000e+04 2.246900000000000000e+04 2.254100000000000000e+04 2.266500000000000000e+04 2.257400000000000000e+04 2.267400000000000000e+04 2.301100000000000000e+04 2.263900000000000000e+04 2.247000000000000000e+04 2.264700000000000000e+04 2.260600000000000000e+04 2.234200000000000000e+04 2.257400000000000000e+04 2.290100000000000000e+04 2.254100000000000000e+04 2.261300000000000000e+04 2.284600000000000000e+04 2.302100000000000000e+04 2.267900000000000000e+04 2.284900000000000000e+04 2.272900000000000000e+04 2.258900000000000000e+04 2.235800000000000000e+04 2.238200000000000000e+04 2.250400000000000000e+04 2.213500000000000000e+04 2.288800000000000000e+04 2.228100000000000000e+04 2.239500000000000000e+04 2.267000000000000000e+04 2.241100000000000000e+04 2.207200000000000000e+04 2.214700000000000000e+04 2.256500000000000000e+04 2.248300000000000000e+04 2.251200000000000000e+04 2.280900000000000000e+04 2.270200000000000000e+04 2.294200000000000000e+04 2.310100000000000000e+04 2.286100000000000000e+04 2.304600000000000000e+04 2.311500000000000000e+04 2.306900000000000000e+04 2.318900000000000000e+04 2.294200000000000000e+04 2.327300000000000000e+04 2.350300000000000000e+04 2.331800000000000000e+04 2.318500000000000000e+04 2.336800000000000000e+04 2.341200000000000000e+04 2.307000000000000000e+04 2.318000000000000000e+04 2.322700000000000000e+04 2.310300000000000000e+04 2.305600000000000000e+04 2.325400000000000000e+04 2.281300000000000000e+04 2.292300000000000000e+04 2.330400000000000000e+04 2.303500000000000000e+04 2.300200000000000000e+04 2.275100000000000000e+04 2.294800000000000000e+04 2.278900000000000000e+04 2.277900000000000000e+04 2.293000000000000000e+04 2.287400000000000000e+04 2.291300000000000000e+04 2.302900000000000000e+04 2.313900000000000000e+04 2.324600000000000000e+04 2.270100000000000000e+04 2.347300000000000000e+04 2.325100000000000000e+04 2.299600000000000000e+04 2.288400000000000000e+04 2.331400000000000000e+04 2.295300000000000000e+04 2.350200000000000000e+04 2.302200000000000000e+04 2.308300000000000000e+04 2.330500000000000000e+04 2.356400000000000000e+04 2.355800000000000000e+04 2.338300000000000000e+04 2.303000000000000000e+04 2.311300000000000000e+04 2.304700000000000000e+04 2.328300000000000000e+04 2.300600000000000000e+04 2.287400000000000000e+04 2.291700000000000000e+04 2.296200000000000000e+04 2.295300000000000000e+04 2.304600000000000000e+04 2.312500000000000000e+04 2.318000000000000000e+04 2.339000000000000000e+04 2.297300000000000000e+04 2.323400000000000000e+04 2.335300000000000000e+04 2.329000000000000000e+04 2.314200000000000000e+04 2.272100000000000000e+04 2.307600000000000000e+04 2.304300000000000000e+04 2.311600000000000000e+04 2.336300000000000000e+04 2.301100000000000000e+04 2.308100000000000000e+04 2.306300000000000000e+04 2.378500000000000000e+04 2.300200000000000000e+04 2.331100000000000000e+04 2.317300000000000000e+04 2.349800000000000000e+04 2.347300000000000000e+04 2.342900000000000000e+04 2.347600000000000000e+04 2.338500000000000000e+04 2.350800000000000000e+04 2.361600000000000000e+04 2.348300000000000000e+04 2.332300000000000000e+04 2.362400000000000000e+04 2.336800000000000000e+04 2.389000000000000000e+04 2.340600000000000000e+04 2.322200000000000000e+04 2.330700000000000000e+04 2.331000000000000000e+04 2.333700000000000000e+04 2.365400000000000000e+04 2.363400000000000000e+04 2.349100000000000000e+04 2.355400000000000000e+04 2.357000000000000000e+04 2.338600000000000000e+04 2.315800000000000000e+04 2.327700000000000000e+04 2.334300000000000000e+04 2.298200000000000000e+04 2.332600000000000000e+04 2.331900000000000000e+04 2.319300000000000000e+04 2.316800000000000000e+04 2.290900000000000000e+04 2.324600000000000000e+04 2.309000000000000000e+04 2.319300000000000000e+04 2.334100000000000000e+04 2.321600000000000000e+04 2.350100000000000000e+04 2.353600000000000000e+04 2.312400000000000000e+04 2.322300000000000000e+04 2.359800000000000000e+04 2.360000000000000000e+04 2.322000000000000000e+04 2.359700000000000000e+04 2.336500000000000000e+04 2.320500000000000000e+04 2.328400000000000000e+04 2.327700000000000000e+04 2.320200000000000000e+04 2.310500000000000000e+04 2.326200000000000000e+04 2.340400000000000000e+04 2.287900000000000000e+04 2.336000000000000000e+04 2.355100000000000000e+04 2.353000000000000000e+04 2.386100000000000000e+04 2.379300000000000000e+04 2.398800000000000000e+04 2.390500000000000000e+04 2.405000000000000000e+04 2.422500000000000000e+04 2.395200000000000000e+04 2.392500000000000000e+04 2.348800000000000000e+04 2.338700000000000000e+04 2.333800000000000000e+04 2.345900000000000000e+04 2.368100000000000000e+04 2.362300000000000000e+04 2.373600000000000000e+04 2.362400000000000000e+04 2.352900000000000000e+04 2.363800000000000000e+04 2.342900000000000000e+04 2.375600000000000000e+04 2.395800000000000000e+04 2.382600000000000000e+04 2.386800000000000000e+04 2.410300000000000000e+04 2.388300000000000000e+04 2.364900000000000000e+04 2.396100000000000000e+04 2.398600000000000000e+04 2.329400000000000000e+04 2.373000000000000000e+04 2.332200000000000000e+04 2.373000000000000000e+04 2.366800000000000000e+04 2.357700000000000000e+04 2.345900000000000000e+04 2.352800000000000000e+04 2.366300000000000000e+04 2.374500000000000000e+04 2.387800000000000000e+04 2.394000000000000000e+04 2.360600000000000000e+04 2.391100000000000000e+04 2.375900000000000000e+04 2.340400000000000000e+04 2.379200000000000000e+04 2.359100000000000000e+04 2.355900000000000000e+04 2.359200000000000000e+04 2.403700000000000000e+04 2.368300000000000000e+04 2.372800000000000000e+04 2.378200000000000000e+04 2.420100000000000000e+04 2.394700000000000000e+04 2.411900000000000000e+04 2.367400000000000000e+04 2.367900000000000000e+04 2.375700000000000000e+04 2.404400000000000000e+04 2.412900000000000000e+04 2.411300000000000000e+04 2.405000000000000000e+04 2.380500000000000000e+04 2.389500000000000000e+04 2.384200000000000000e+04 2.383200000000000000e+04 2.400900000000000000e+04 2.407000000000000000e+04 2.395000000000000000e+04 2.409300000000000000e+04 2.389400000000000000e+04 2.415400000000000000e+04 2.392800000000000000e+04 2.365600000000000000e+04 2.381600000000000000e+04 2.373800000000000000e+04 2.385800000000000000e+04 2.361600000000000000e+04 2.379500000000000000e+04 2.372000000000000000e+04 2.379300000000000000e+04 2.373300000000000000e+04 2.367500000000000000e+04 2.362100000000000000e+04 2.350700000000000000e+04 2.378700000000000000e+04 2.330300000000000000e+04 2.371400000000000000e+04 2.397900000000000000e+04 2.351100000000000000e+04 2.355700000000000000e+04 2.386900000000000000e+04 2.377000000000000000e+04 2.381400000000000000e+04 2.389700000000000000e+04 2.354000000000000000e+04 2.380000000000000000e+04 2.413800000000000000e+04 2.358500000000000000e+04 2.390900000000000000e+04 2.403000000000000000e+04 2.373300000000000000e+04 2.389600000000000000e+04 2.399800000000000000e+04 2.384400000000000000e+04 2.403700000000000000e+04 2.400100000000000000e+04 2.371000000000000000e+04 2.382400000000000000e+04 2.359600000000000000e+04 2.360500000000000000e+04 2.356600000000000000e+04 2.386100000000000000e+04 2.386400000000000000e+04 2.373900000000000000e+04 2.366200000000000000e+04 2.337600000000000000e+04 2.317800000000000000e+04 2.302200000000000000e+04 2.335200000000000000e+04 2.288400000000000000e+04 2.327200000000000000e+04 2.323900000000000000e+04 2.322800000000000000e+04 2.353300000000000000e+04 2.328000000000000000e+04 2.331700000000000000e+04 2.306500000000000000e+04 2.317600000000000000e+04 2.319100000000000000e+04 2.340800000000000000e+04 2.327800000000000000e+04 2.303300000000000000e+04 2.326200000000000000e+04 2.326800000000000000e+04 2.348000000000000000e+04 2.336700000000000000e+04 2.345100000000000000e+04 2.328300000000000000e+04 2.346300000000000000e+04 2.341700000000000000e+04 2.307000000000000000e+04 2.323500000000000000e+04 2.333200000000000000e+04 2.307900000000000000e+04 2.332500000000000000e+04 2.312300000000000000e+04 2.337600000000000000e+04 2.323400000000000000e+04 2.317100000000000000e+04 2.315000000000000000e+04 2.338000000000000000e+04 2.328400000000000000e+04 2.306100000000000000e+04 2.318600000000000000e+04 2.339800000000000000e+04 2.363000000000000000e+04 2.313000000000000000e+04 2.322300000000000000e+04 2.332500000000000000e+04 2.312400000000000000e+04 2.354000000000000000e+04 2.314900000000000000e+04 2.340000000000000000e+04 2.313100000000000000e+04 2.319400000000000000e+04 2.359400000000000000e+04 2.290300000000000000e+04 2.308400000000000000e+04 2.294200000000000000e+04 2.321900000000000000e+04 2.306000000000000000e+04 2.298900000000000000e+04 2.313000000000000000e+04 2.343100000000000000e+04 2.330700000000000000e+04 2.349000000000000000e+04 2.321300000000000000e+04 2.353400000000000000e+04 2.339300000000000000e+04 2.346300000000000000e+04 2.333200000000000000e+04 2.341300000000000000e+04 2.321000000000000000e+04 2.324600000000000000e+04 2.371200000000000000e+04 2.345100000000000000e+04 2.340900000000000000e+04 2.317500000000000000e+04 2.341300000000000000e+04 2.339200000000000000e+04 2.325900000000000000e+04 2.308800000000000000e+04 2.324400000000000000e+04 2.315300000000000000e+04 2.347200000000000000e+04 2.275400000000000000e+04 2.289100000000000000e+04 2.330800000000000000e+04 2.300200000000000000e+04 2.296000000000000000e+04 2.307900000000000000e+04 2.267100000000000000e+04 2.300400000000000000e+04 2.311600000000000000e+04 2.288200000000000000e+04 2.260200000000000000e+04 2.298900000000000000e+04 2.298700000000000000e+04 2.302800000000000000e+04 2.336800000000000000e+04 2.301300000000000000e+04 2.247100000000000000e+04 2.286400000000000000e+04 2.278800000000000000e+04 2.277700000000000000e+04 2.256300000000000000e+04 2.294300000000000000e+04 2.248200000000000000e+04 2.264200000000000000e+04 2.285500000000000000e+04 2.292000000000000000e+04 2.303300000000000000e+04 2.294400000000000000e+04 2.267900000000000000e+04 2.287900000000000000e+04 2.319500000000000000e+04 2.280800000000000000e+04 2.312100000000000000e+04 2.291500000000000000e+04 2.330600000000000000e+04 2.277200000000000000e+04 2.281200000000000000e+04 2.268400000000000000e+04 2.287300000000000000e+04 2.254800000000000000e+04 2.232600000000000000e+04 2.251400000000000000e+04 2.257700000000000000e+04 2.269200000000000000e+04 2.269600000000000000e+04 2.269000000000000000e+04 2.305200000000000000e+04 2.272100000000000000e+04 2.274000000000000000e+04 2.266300000000000000e+04 2.274200000000000000e+04 2.305400000000000000e+04 2.236600000000000000e+04 2.267800000000000000e+04 2.286400000000000000e+04 2.287800000000000000e+04 2.300900000000000000e+04 2.291700000000000000e+04 2.282100000000000000e+04 2.300300000000000000e+04 2.282400000000000000e+04 2.299700000000000000e+04 2.319200000000000000e+04 2.323900000000000000e+04 2.293900000000000000e+04 2.340600000000000000e+04 2.332100000000000000e+04 2.308000000000000000e+04 2.318100000000000000e+04 2.343600000000000000e+04 2.345400000000000000e+04 2.339800000000000000e+04 2.370800000000000000e+04 2.324700000000000000e+04 2.346000000000000000e+04 2.327900000000000000e+04 2.320000000000000000e+04 2.326500000000000000e+04 2.295600000000000000e+04 2.339500000000000000e+04 2.320500000000000000e+04 2.344400000000000000e+04 2.312000000000000000e+04 2.334700000000000000e+04 2.331800000000000000e+04 2.303800000000000000e+04 2.349600000000000000e+04 2.347300000000000000e+04 2.370000000000000000e+04 2.385300000000000000e+04 2.345900000000000000e+04 2.372700000000000000e+04 2.377100000000000000e+04 2.372600000000000000e+04 2.371000000000000000e+04 2.318600000000000000e+04 2.342200000000000000e+04 2.370900000000000000e+04 2.357800000000000000e+04 2.392800000000000000e+04 2.373000000000000000e+04 2.373000000000000000e+04 2.338800000000000000e+04 2.379700000000000000e+04 2.350700000000000000e+04 2.380500000000000000e+04 2.371600000000000000e+04 2.364800000000000000e+04 2.385500000000000000e+04 2.344100000000000000e+04 2.365700000000000000e+04 2.367600000000000000e+04 2.333500000000000000e+04 2.370100000000000000e+04 2.318500000000000000e+04 2.357200000000000000e+04 2.378200000000000000e+04 2.367700000000000000e+04 2.367900000000000000e+04 2.341800000000000000e+04 2.329000000000000000e+04 2.363700000000000000e+04 2.366900000000000000e+04 2.327900000000000000e+04 2.340400000000000000e+04 2.370300000000000000e+04 2.351500000000000000e+04 2.376000000000000000e+04 2.365400000000000000e+04 2.384000000000000000e+04 2.379200000000000000e+04 2.352500000000000000e+04 2.384600000000000000e+04 2.340400000000000000e+04 2.346100000000000000e+04 2.369400000000000000e+04 2.351300000000000000e+04 2.384600000000000000e+04 2.359300000000000000e+04 2.377900000000000000e+04 2.353800000000000000e+04 2.357500000000000000e+04 2.331900000000000000e+04 2.351100000000000000e+04 2.336000000000000000e+04 2.326000000000000000e+04 2.320600000000000000e+04 2.326800000000000000e+04 2.337500000000000000e+04 2.304400000000000000e+04 2.317700000000000000e+04 2.319800000000000000e+04 2.342400000000000000e+04 2.350400000000000000e+04 2.367300000000000000e+04 2.360800000000000000e+04 2.370200000000000000e+04 2.353500000000000000e+04 2.372900000000000000e+04 2.386000000000000000e+04 2.378000000000000000e+04 2.366900000000000000e+04 2.380300000000000000e+04 2.364200000000000000e+04 2.353300000000000000e+04 2.347200000000000000e+04 2.364300000000000000e+04 2.352500000000000000e+04 2.345000000000000000e+04 2.366800000000000000e+04 2.348900000000000000e+04 2.363800000000000000e+04 2.357100000000000000e+04 2.396900000000000000e+04 2.382100000000000000e+04 2.373000000000000000e+04 2.396500000000000000e+04 2.358900000000000000e+04 2.372300000000000000e+04 2.391500000000000000e+04 2.395100000000000000e+04 2.372600000000000000e+04 2.390000000000000000e+04 2.372100000000000000e+04 2.392500000000000000e+04 2.369700000000000000e+04 2.405600000000000000e+04 2.387900000000000000e+04 2.370800000000000000e+04 2.349500000000000000e+04 2.405600000000000000e+04 2.377400000000000000e+04 2.381200000000000000e+04 2.366900000000000000e+04 2.368400000000000000e+04 2.365600000000000000e+04 2.366000000000000000e+04 2.367100000000000000e+04 2.368200000000000000e+04 2.350200000000000000e+04 2.368400000000000000e+04 2.378600000000000000e+04 2.382200000000000000e+04 2.343000000000000000e+04 2.357700000000000000e+04 2.362200000000000000e+04 2.325700000000000000e+04 2.350400000000000000e+04 2.346900000000000000e+04 2.340100000000000000e+04 2.371500000000000000e+04 2.324100000000000000e+04 2.302600000000000000e+04 2.313300000000000000e+04 2.317000000000000000e+04 2.325400000000000000e+04 2.332700000000000000e+04 2.342200000000000000e+04 2.337800000000000000e+04 2.377100000000000000e+04 2.357200000000000000e+04 2.347300000000000000e+04 2.323900000000000000e+04 2.360500000000000000e+04 2.334200000000000000e+04 2.355700000000000000e+04 2.334700000000000000e+04 2.293300000000000000e+04 2.333500000000000000e+04 2.330100000000000000e+04 2.328700000000000000e+04 2.360200000000000000e+04 2.363000000000000000e+04 2.314400000000000000e+04 2.341100000000000000e+04 2.330600000000000000e+04 2.325900000000000000e+04 2.318400000000000000e+04 2.321100000000000000e+04 2.353800000000000000e+04 2.339000000000000000e+04 2.343100000000000000e+04 2.346700000000000000e+04 2.301800000000000000e+04 2.327800000000000000e+04 2.312300000000000000e+04 2.288600000000000000e+04 2.291700000000000000e+04 2.295400000000000000e+04 2.310800000000000000e+04 2.298500000000000000e+04 2.315500000000000000e+04 2.327500000000000000e+04 2.297400000000000000e+04 2.307600000000000000e+04 2.296200000000000000e+04 2.301700000000000000e+04 2.349500000000000000e+04 2.337300000000000000e+04 2.327400000000000000e+04 2.336300000000000000e+04 2.329000000000000000e+04 2.300300000000000000e+04 2.303800000000000000e+04 2.331900000000000000e+04 2.327600000000000000e+04 2.316200000000000000e+04 2.331500000000000000e+04 2.361800000000000000e+04 2.361900000000000000e+04 2.354200000000000000e+04 2.339600000000000000e+04 2.325500000000000000e+04 2.340600000000000000e+04 2.340100000000000000e+04 2.342500000000000000e+04 2.367500000000000000e+04 2.346200000000000000e+04 2.327000000000000000e+04 2.345400000000000000e+04 2.336500000000000000e+04 2.353400000000000000e+04 2.336600000000000000e+04 2.344300000000000000e+04 2.333700000000000000e+04 2.334300000000000000e+04 2.344400000000000000e+04 2.365600000000000000e+04 2.377800000000000000e+04 2.335300000000000000e+04 2.350100000000000000e+04 2.363000000000000000e+04 2.364800000000000000e+04 2.290600000000000000e+04 2.269700000000000000e+04 2.211300000000000000e+04 2.172800000000000000e+04 2.095900000000000000e+04 2.061100000000000000e+04 1.990100000000000000e+04 1.931900000000000000e+04 1.903500000000000000e+04 1.859000000000000000e+04 1.828800000000000000e+04 1.774900000000000000e+04 1.745100000000000000e+04 1.730400000000000000e+04 1.676900000000000000e+04 1.639800000000000000e+04 1.634700000000000000e+04 1.609200000000000000e+04 1.584400000000000000e+04 1.574900000000000000e+04 1.544500000000000000e+04 1.500800000000000000e+04 1.482800000000000000e+04 1.468500000000000000e+04 1.428600000000000000e+04 1.399900000000000000e+04 1.389300000000000000e+04 1.385000000000000000e+04 1.370400000000000000e+04 1.353000000000000000e+04 1.339200000000000000e+04 1.303600000000000000e+04 1.287600000000000000e+04 1.277100000000000000e+04 1.281600000000000000e+04 1.258100000000000000e+04 1.231300000000000000e+04 1.230100000000000000e+04 1.203100000000000000e+04 1.202200000000000000e+04 1.195600000000000000e+04 1.176600000000000000e+04 1.152000000000000000e+04 1.146500000000000000e+04 1.152300000000000000e+04 1.133000000000000000e+04 1.108700000000000000e+04 1.100500000000000000e+04 1.081400000000000000e+04 1.086700000000000000e+04 1.080600000000000000e+04 1.063400000000000000e+04 1.035600000000000000e+04 1.040600000000000000e+04 1.043600000000000000e+04 1.004300000000000000e+04 9.703000000000000000e+03 9.910000000000000000e+03 9.597000000000000000e+03 9.631000000000000000e+03 9.737000000000000000e+03 9.559000000000000000e+03 9.488000000000000000e+03 9.363000000000000000e+03 9.333000000000000000e+03 9.204000000000000000e+03 9.279000000000000000e+03 9.109000000000000000e+03 9.076000000000000000e+03 8.927000000000000000e+03 8.869000000000000000e+03 8.758000000000000000e+03 8.706000000000000000e+03 8.522000000000000000e+03 8.527000000000000000e+03 8.526000000000000000e+03 8.383000000000000000e+03 8.140000000000000000e+03 8.127000000000000000e+03 8.024000000000000000e+03 8.026000000000000000e+03 7.941000000000000000e+03 7.909000000000000000e+03 7.866000000000000000e+03 7.582000000000000000e+03 7.610000000000000000e+03 7.568000000000000000e+03 7.694000000000000000e+03 7.355000000000000000e+03 7.225000000000000000e+03 7.330000000000000000e+03 7.233000000000000000e+03 7.189000000000000000e+03 7.041000000000000000e+03 6.882000000000000000e+03 6.918000000000000000e+03 6.928000000000000000e+03 6.688000000000000000e+03 6.830000000000000000e+03 6.806000000000000000e+03 6.649000000000000000e+03 6.644000000000000000e+03 6.574000000000000000e+03 6.571000000000000000e+03 6.363000000000000000e+03 6.280000000000000000e+03 6.225000000000000000e+03 6.095000000000000000e+03 6.302000000000000000e+03 6.113000000000000000e+03 5.975000000000000000e+03 5.953000000000000000e+03 6.022000000000000000e+03 5.751000000000000000e+03 5.865000000000000000e+03 5.715000000000000000e+03 5.764000000000000000e+03 5.659000000000000000e+03 5.547000000000000000e+03 5.625000000000000000e+03 5.486000000000000000e+03 5.383000000000000000e+03 5.459000000000000000e+03 5.265000000000000000e+03 5.316000000000000000e+03 5.229000000000000000e+03 5.147000000000000000e+03 5.089000000000000000e+03 5.096000000000000000e+03 5.005000000000000000e+03 5.120000000000000000e+03 5.065000000000000000e+03 4.912000000000000000e+03 4.956000000000000000e+03 5.098000000000000000e+03 4.823000000000000000e+03 4.828000000000000000e+03 4.929000000000000000e+03 4.793000000000000000e+03 4.772000000000000000e+03 4.713000000000000000e+03 4.711000000000000000e+03 4.733000000000000000e+03 4.562000000000000000e+03 4.484000000000000000e+03 4.559000000000000000e+03 4.385000000000000000e+03 4.449000000000000000e+03 4.416000000000000000e+03 4.475000000000000000e+03 4.381000000000000000e+03 4.370000000000000000e+03 4.185000000000000000e+03 4.154000000000000000e+03 4.139000000000000000e+03 4.092000000000000000e+03 4.088000000000000000e+03 3.998000000000000000e+03 4.079000000000000000e+03 3.922000000000000000e+03 3.933000000000000000e+03 3.874000000000000000e+03 3.912000000000000000e+03 3.792000000000000000e+03 3.751000000000000000e+03 3.691000000000000000e+03 3.747000000000000000e+03 3.748000000000000000e+03 3.628000000000000000e+03 3.638000000000000000e+03 3.489000000000000000e+03 3.675000000000000000e+03 3.484000000000000000e+03 3.570000000000000000e+03 3.565000000000000000e+03 3.478000000000000000e+03 3.531000000000000000e+03 3.519000000000000000e+03 3.409000000000000000e+03 3.327000000000000000e+03 3.343000000000000000e+03 3.442000000000000000e+03 3.319000000000000000e+03 3.406000000000000000e+03 3.262000000000000000e+03 3.400000000000000000e+03 3.161000000000000000e+03 3.191000000000000000e+03 3.091000000000000000e+03 3.119000000000000000e+03 3.099000000000000000e+03 3.142000000000000000e+03 3.092000000000000000e+03 3.114000000000000000e+03 3.096000000000000000e+03 2.983000000000000000e+03 2.977000000000000000e+03 2.996000000000000000e+03 2.892000000000000000e+03 2.895000000000000000e+03 2.823000000000000000e+03 2.903000000000000000e+03 2.849000000000000000e+03 2.792000000000000000e+03 2.704000000000000000e+03 2.751000000000000000e+03 2.738000000000000000e+03 2.665000000000000000e+03 2.642000000000000000e+03 2.698000000000000000e+03 2.601000000000000000e+03 2.557000000000000000e+03 2.683000000000000000e+03 2.523000000000000000e+03 2.562000000000000000e+03 2.530000000000000000e+03 2.632000000000000000e+03 2.504000000000000000e+03 2.425000000000000000e+03 2.359000000000000000e+03 2.345000000000000000e+03 2.344000000000000000e+03 2.434000000000000000e+03 2.348000000000000000e+03 2.388000000000000000e+03 2.347000000000000000e+03 2.299000000000000000e+03 2.298000000000000000e+03 2.201000000000000000e+03 2.283000000000000000e+03 2.233000000000000000e+03 2.250000000000000000e+03 2.305000000000000000e+03 2.250000000000000000e+03 2.052000000000000000e+03 2.055000000000000000e+03 2.093000000000000000e+03 2.080000000000000000e+03 2.108000000000000000e+03 2.004000000000000000e+03 2.072000000000000000e+03 2.016000000000000000e+03 1.977000000000000000e+03 2.037000000000000000e+03 1.908000000000000000e+03 1.914000000000000000e+03 1.931000000000000000e+03 1.943000000000000000e+03 1.911000000000000000e+03 1.902000000000000000e+03 1.850000000000000000e+03 1.838000000000000000e+03 1.818000000000000000e+03 1.820000000000000000e+03 1.843000000000000000e+03 1.793000000000000000e+03 1.743000000000000000e+03 1.762000000000000000e+03 1.764000000000000000e+03 1.790000000000000000e+03 1.750000000000000000e+03 1.662000000000000000e+03 1.689000000000000000e+03 1.645000000000000000e+03 1.572000000000000000e+03 1.594000000000000000e+03 1.619000000000000000e+03 1.583000000000000000e+03 1.558000000000000000e+03 1.605000000000000000e+03 1.569000000000000000e+03 1.520000000000000000e+03 1.460000000000000000e+03 1.503000000000000000e+03 1.454000000000000000e+03 1.436000000000000000e+03 1.424000000000000000e+03 1.432000000000000000e+03 1.418000000000000000e+03 1.370000000000000000e+03 1.369000000000000000e+03 1.428000000000000000e+03 1.348000000000000000e+03 1.343000000000000000e+03 1.408000000000000000e+03 1.352000000000000000e+03 1.370000000000000000e+03 1.311000000000000000e+03 1.280000000000000000e+03 1.317000000000000000e+03 1.377000000000000000e+03 1.287000000000000000e+03 1.223000000000000000e+03 1.268000000000000000e+03 1.295000000000000000e+03 1.276000000000000000e+03 1.308000000000000000e+03 1.263000000000000000e+03 1.260000000000000000e+03 1.195000000000000000e+03 1.139000000000000000e+03 1.183000000000000000e+03 1.165000000000000000e+03 1.183000000000000000e+03 1.152000000000000000e+03 1.228000000000000000e+03 1.138000000000000000e+03 1.208000000000000000e+03 1.105000000000000000e+03 1.177000000000000000e+03 1.135000000000000000e+03 1.136000000000000000e+03 1.142000000000000000e+03 1.122000000000000000e+03 1.059000000000000000e+03 1.071000000000000000e+03 1.113000000000000000e+03 1.096000000000000000e+03 9.990000000000000000e+02 1.019000000000000000e+03 1.062000000000000000e+03 1.036000000000000000e+03 9.980000000000000000e+02 9.310000000000000000e+02 9.110000000000000000e+02 9.910000000000000000e+02 9.590000000000000000e+02 9.520000000000000000e+02 9.710000000000000000e+02 9.710000000000000000e+02 9.090000000000000000e+02 8.830000000000000000e+02 8.970000000000000000e+02 9.240000000000000000e+02 8.650000000000000000e+02 8.730000000000000000e+02 8.830000000000000000e+02 8.640000000000000000e+02 8.760000000000000000e+02 8.950000000000000000e+02 9.100000000000000000e+02 8.830000000000000000e+02 8.570000000000000000e+02 8.750000000000000000e+02 8.290000000000000000e+02 8.210000000000000000e+02 8.050000000000000000e+02 8.320000000000000000e+02 8.110000000000000000e+02 7.880000000000000000e+02 8.380000000000000000e+02 8.210000000000000000e+02 8.260000000000000000e+02 7.930000000000000000e+02 7.770000000000000000e+02 8.190000000000000000e+02 7.510000000000000000e+02 7.610000000000000000e+02 7.520000000000000000e+02 7.540000000000000000e+02 6.880000000000000000e+02 7.040000000000000000e+02 7.120000000000000000e+02 7.340000000000000000e+02 7.020000000000000000e+02 7.010000000000000000e+02 6.920000000000000000e+02 6.760000000000000000e+02 6.720000000000000000e+02 6.740000000000000000e+02 6.770000000000000000e+02 6.710000000000000000e+02 6.630000000000000000e+02 6.460000000000000000e+02 6.230000000000000000e+02 6.310000000000000000e+02 6.380000000000000000e+02 6.090000000000000000e+02 6.000000000000000000e+02 6.170000000000000000e+02 6.000000000000000000e+02 5.970000000000000000e+02 5.760000000000000000e+02 5.710000000000000000e+02 5.680000000000000000e+02 5.830000000000000000e+02 5.940000000000000000e+02 5.760000000000000000e+02 5.560000000000000000e+02 5.940000000000000000e+02 5.290000000000000000e+02 5.620000000000000000e+02 5.920000000000000000e+02 5.350000000000000000e+02 5.630000000000000000e+02 5.580000000000000000e+02 5.500000000000000000e+02 5.090000000000000000e+02 5.040000000000000000e+02 5.200000000000000000e+02 5.140000000000000000e+02 5.240000000000000000e+02 5.030000000000000000e+02 4.900000000000000000e+02 5.200000000000000000e+02 4.570000000000000000e+02 5.150000000000000000e+02 5.060000000000000000e+02 5.050000000000000000e+02 4.830000000000000000e+02 4.830000000000000000e+02 4.470000000000000000e+02 4.590000000000000000e+02 4.940000000000000000e+02 4.660000000000000000e+02 4.480000000000000000e+02 4.990000000000000000e+02 4.940000000000000000e+02 4.600000000000000000e+02 4.810000000000000000e+02 4.470000000000000000e+02 4.550000000000000000e+02 3.880000000000000000e+02 4.340000000000000000e+02 4.550000000000000000e+02 4.520000000000000000e+02 4.440000000000000000e+02 4.630000000000000000e+02 4.560000000000000000e+02 3.950000000000000000e+02 4.190000000000000000e+02 4.030000000000000000e+02 4.010000000000000000e+02 3.850000000000000000e+02 4.470000000000000000e+02 4.180000000000000000e+02 4.200000000000000000e+02 3.690000000000000000e+02 4.180000000000000000e+02 3.750000000000000000e+02 4.050000000000000000e+02 3.930000000000000000e+02 4.350000000000000000e+02 3.960000000000000000e+02 4.340000000000000000e+02 3.720000000000000000e+02 3.560000000000000000e+02 3.650000000000000000e+02 4.040000000000000000e+02 3.550000000000000000e+02 4.030000000000000000e+02 3.940000000000000000e+02 3.930000000000000000e+02 3.780000000000000000e+02 3.510000000000000000e+02 3.820000000000000000e+02 3.590000000000000000e+02 3.530000000000000000e+02 3.540000000000000000e+02 3.230000000000000000e+02 3.280000000000000000e+02 3.250000000000000000e+02 3.140000000000000000e+02 3.210000000000000000e+02 3.000000000000000000e+02 3.310000000000000000e+02 3.240000000000000000e+02 3.040000000000000000e+02 3.090000000000000000e+02 3.180000000000000000e+02 3.060000000000000000e+02 3.070000000000000000e+02 3.120000000000000000e+02 3.190000000000000000e+02 2.790000000000000000e+02 2.930000000000000000e+02 2.970000000000000000e+02 2.780000000000000000e+02 2.640000000000000000e+02 2.880000000000000000e+02 2.990000000000000000e+02 2.710000000000000000e+02 2.390000000000000000e+02 2.600000000000000000e+02 2.570000000000000000e+02 2.920000000000000000e+02 2.940000000000000000e+02 2.760000000000000000e+02 2.630000000000000000e+02 2.850000000000000000e+02 2.750000000000000000e+02 2.630000000000000000e+02 2.690000000000000000e+02 2.660000000000000000e+02 2.690000000000000000e+02 2.420000000000000000e+02 2.280000000000000000e+02 2.180000000000000000e+02 2.210000000000000000e+02 2.100000000000000000e+02 2.280000000000000000e+02 2.190000000000000000e+02 2.190000000000000000e+02 2.110000000000000000e+02 2.170000000000000000e+02 2.390000000000000000e+02 2.290000000000000000e+02 1.960000000000000000e+02 2.300000000000000000e+02 2.220000000000000000e+02 2.160000000000000000e+02 2.390000000000000000e+02 2.310000000000000000e+02 1.940000000000000000e+02 2.130000000000000000e+02 1.830000000000000000e+02 1.710000000000000000e+02 2.200000000000000000e+02 2.040000000000000000e+02 1.830000000000000000e+02 1.780000000000000000e+02 2.160000000000000000e+02 1.730000000000000000e+02 1.930000000000000000e+02 1.830000000000000000e+02 2.070000000000000000e+02 1.730000000000000000e+02 1.790000000000000000e+02 1.830000000000000000e+02 1.790000000000000000e+02 1.810000000000000000e+02 1.420000000000000000e+02 1.970000000000000000e+02 2.120000000000000000e+02 1.740000000000000000e+02 1.950000000000000000e+02 1.920000000000000000e+02 1.850000000000000000e+02 1.750000000000000000e+02 1.820000000000000000e+02 1.810000000000000000e+02 1.720000000000000000e+02 1.910000000000000000e+02 1.960000000000000000e+02 1.640000000000000000e+02 1.500000000000000000e+02 1.620000000000000000e+02 1.700000000000000000e+02 1.690000000000000000e+02 1.460000000000000000e+02 1.530000000000000000e+02 1.540000000000000000e+02 1.500000000000000000e+02 1.390000000000000000e+02 1.580000000000000000e+02 1.360000000000000000e+02 1.710000000000000000e+02 1.600000000000000000e+02 1.450000000000000000e+02 1.510000000000000000e+02 1.740000000000000000e+02 1.420000000000000000e+02 1.430000000000000000e+02 1.580000000000000000e+02 1.540000000000000000e+02 1.730000000000000000e+02 1.510000000000000000e+02 1.540000000000000000e+02 1.160000000000000000e+02 1.710000000000000000e+02 1.500000000000000000e+02 1.500000000000000000e+02 1.420000000000000000e+02 1.510000000000000000e+02 1.470000000000000000e+02 1.490000000000000000e+02 1.270000000000000000e+02 1.420000000000000000e+02 1.250000000000000000e+02 1.250000000000000000e+02 1.390000000000000000e+02 1.500000000000000000e+02 1.510000000000000000e+02 1.390000000000000000e+02 1.410000000000000000e+02 1.340000000000000000e+02 1.420000000000000000e+02 1.390000000000000000e+02 1.270000000000000000e+02 1.370000000000000000e+02 1.380000000000000000e+02 1.360000000000000000e+02 1.360000000000000000e+02 1.390000000000000000e+02 1.020000000000000000e+02 1.230000000000000000e+02 1.150000000000000000e+02 1.230000000000000000e+02 1.270000000000000000e+02 1.120000000000000000e+02 1.210000000000000000e+02 1.010000000000000000e+02 1.120000000000000000e+02 9.500000000000000000e+01 1.290000000000000000e+02 1.210000000000000000e+02 1.150000000000000000e+02 1.280000000000000000e+02 1.100000000000000000e+02 1.060000000000000000e+02 9.700000000000000000e+01 1.090000000000000000e+02 1.030000000000000000e+02 1.120000000000000000e+02 1.110000000000000000e+02 1.160000000000000000e+02 1.010000000000000000e+02 9.600000000000000000e+01 9.300000000000000000e+01 9.200000000000000000e+01 9.900000000000000000e+01 1.040000000000000000e+02 9.800000000000000000e+01 9.100000000000000000e+01 9.200000000000000000e+01 1.060000000000000000e+02 1.030000000000000000e+02 1.070000000000000000e+02 9.500000000000000000e+01 9.500000000000000000e+01 1.000000000000000000e+02 1.030000000000000000e+02 1.020000000000000000e+02 1.050000000000000000e+02 9.600000000000000000e+01 1.010000000000000000e+02 9.400000000000000000e+01 8.900000000000000000e+01 8.500000000000000000e+01 8.800000000000000000e+01 9.800000000000000000e+01 8.800000000000000000e+01 9.600000000000000000e+01 7.900000000000000000e+01 8.600000000000000000e+01 7.400000000000000000e+01 7.000000000000000000e+01 8.100000000000000000e+01 8.600000000000000000e+01 8.400000000000000000e+01 8.700000000000000000e+01 7.000000000000000000e+01 6.400000000000000000e+01 7.600000000000000000e+01 4.700000000000000000e+01 5.000000000000000000e+01 5.500000000000000000e+01 6.900000000000000000e+01 6.500000000000000000e+01 6.500000000000000000e+01 7.300000000000000000e+01 7.800000000000000000e+01 6.600000000000000000e+01 7.000000000000000000e+01 5.500000000000000000e+01 6.200000000000000000e+01 6.100000000000000000e+01 6.400000000000000000e+01 7.200000000000000000e+01 5.500000000000000000e+01 5.900000000000000000e+01 5.200000000000000000e+01 5.300000000000000000e+01 6.700000000000000000e+01 5.800000000000000000e+01 5.900000000000000000e+01 7.500000000000000000e+01 3.800000000000000000e+01 5.700000000000000000e+01 4.800000000000000000e+01 5.800000000000000000e+01 6.400000000000000000e+01 6.300000000000000000e+01 6.000000000000000000e+01 4.800000000000000000e+01 6.200000000000000000e+01 5.400000000000000000e+01 5.600000000000000000e+01 4.200000000000000000e+01 3.900000000000000000e+01 5.400000000000000000e+01 5.400000000000000000e+01 4.700000000000000000e+01 4.600000000000000000e+01 4.600000000000000000e+01 5.000000000000000000e+01 4.800000000000000000e+01 6.200000000000000000e+01 5.000000000000000000e+01 6.400000000000000000e+01 5.000000000000000000e+01 5.500000000000000000e+01 5.200000000000000000e+01 4.400000000000000000e+01 5.100000000000000000e+01 4.700000000000000000e+01 5.000000000000000000e+01 2.900000000000000000e+01 4.400000000000000000e+01 4.300000000000000000e+01 5.100000000000000000e+01 3.800000000000000000e+01 4.600000000000000000e+01 5.500000000000000000e+01 4.600000000000000000e+01 4.000000000000000000e+01 3.700000000000000000e+01 4.700000000000000000e+01 4.300000000000000000e+01 3.200000000000000000e+01 2.800000000000000000e+01 3.400000000000000000e+01 3.600000000000000000e+01 3.400000000000000000e+01 3.100000000000000000e+01 3.600000000000000000e+01 3.100000000000000000e+01 3.500000000000000000e+01 3.200000000000000000e+01 3.900000000000000000e+01 3.100000000000000000e+01 3.500000000000000000e+01 3.200000000000000000e+01 2.900000000000000000e+01 4.400000000000000000e+01 3.500000000000000000e+01 3.800000000000000000e+01 4.500000000000000000e+01 4.400000000000000000e+01 3.400000000000000000e+01 3.000000000000000000e+01 3.000000000000000000e+01 3.300000000000000000e+01 3.000000000000000000e+01 2.800000000000000000e+01 3.300000000000000000e+01 3.300000000000000000e+01 4.000000000000000000e+01 3.800000000000000000e+01 2.700000000000000000e+01 3.500000000000000000e+01 3.900000000000000000e+01 2.800000000000000000e+01 3.600000000000000000e+01 2.600000000000000000e+01 2.700000000000000000e+01 2.800000000000000000e+01 1.800000000000000000e+01 3.600000000000000000e+01 2.900000000000000000e+01 3.000000000000000000e+01 2.500000000000000000e+01 2.000000000000000000e+01 2.800000000000000000e+01 3.600000000000000000e+01 3.100000000000000000e+01 1.900000000000000000e+01 1.600000000000000000e+01 3.400000000000000000e+01 2.100000000000000000e+01 1.900000000000000000e+01 2.300000000000000000e+01 1.900000000000000000e+01 2.300000000000000000e+01 2.100000000000000000e+01 2.200000000000000000e+01 1.900000000000000000e+01 2.700000000000000000e+01 2.100000000000000000e+01 1.800000000000000000e+01 2.800000000000000000e+01 2.700000000000000000e+01 3.200000000000000000e+01 2.500000000000000000e+01 2.700000000000000000e+01 3.200000000000000000e+01 2.200000000000000000e+01 2.300000000000000000e+01 3.000000000000000000e+01 2.100000000000000000e+01 3.000000000000000000e+01 3.800000000000000000e+01 2.100000000000000000e+01 2.900000000000000000e+01 2.600000000000000000e+01 2.700000000000000000e+01 3.100000000000000000e+01 1.900000000000000000e+01 2.900000000000000000e+01 3.000000000000000000e+01 2.200000000000000000e+01 3.100000000000000000e+01 2.800000000000000000e+01 2.700000000000000000e+01 3.300000000000000000e+01 2.700000000000000000e+01 1.800000000000000000e+01 2.800000000000000000e+01 3.100000000000000000e+01 3.000000000000000000e+01 2.500000000000000000e+01 2.800000000000000000e+01 2.700000000000000000e+01 2.900000000000000000e+01 1.600000000000000000e+01 2.200000000000000000e+01 2.200000000000000000e+01 2.400000000000000000e+01 2.500000000000000000e+01 2.100000000000000000e+01 2.100000000000000000e+01 1.700000000000000000e+01 2.200000000000000000e+01 1.600000000000000000e+01 1.800000000000000000e+01 2.800000000000000000e+01 2.100000000000000000e+01 2.000000000000000000e+01 1.300000000000000000e+01 1.300000000000000000e+01 1.200000000000000000e+01 2.400000000000000000e+01 1.400000000000000000e+01 1.500000000000000000e+01 1.400000000000000000e+01 2.000000000000000000e+01 9.000000000000000000e+00 1.700000000000000000e+01 1.500000000000000000e+01 1.700000000000000000e+01 1.100000000000000000e+01 1.500000000000000000e+01 1.900000000000000000e+01 1.200000000000000000e+01 1.600000000000000000e+01 1.500000000000000000e+01 9.000000000000000000e+00 1.700000000000000000e+01 1.500000000000000000e+01 1.100000000000000000e+01 1.500000000000000000e+01 1.700000000000000000e+01 1.600000000000000000e+01 1.700000000000000000e+01 1.200000000000000000e+01 1.300000000000000000e+01 1.100000000000000000e+01 9.000000000000000000e+00 1.300000000000000000e+01 1.800000000000000000e+01 1.200000000000000000e+01 1.200000000000000000e+01 1.600000000000000000e+01 1.300000000000000000e+01 1.100000000000000000e+01 1.700000000000000000e+01 6.000000000000000000e+00 1.500000000000000000e+01 9.000000000000000000e+00 7.000000000000000000e+00 1.200000000000000000e+01 7.000000000000000000e+00 6.000000000000000000e+00 1.300000000000000000e+01 9.000000000000000000e+00 7.000000000000000000e+00 1.300000000000000000e+01 9.000000000000000000e+00 1.100000000000000000e+01 9.000000000000000000e+00 8.000000000000000000e+00 7.000000000000000000e+00 1.400000000000000000e+01 1.200000000000000000e+01 1.000000000000000000e+01 9.000000000000000000e+00 6.000000000000000000e+00 6.000000000000000000e+00 2.000000000000000000e+00 4.000000000000000000e+00 7.000000000000000000e+00 3.000000000000000000e+00 4.000000000000000000e+00 7.000000000000000000e+00 8.000000000000000000e+00 7.000000000000000000e+00 6.000000000000000000e+00 4.000000000000000000e+00 5.000000000000000000e+00 3.000000000000000000e+00 4.000000000000000000e+00 6.000000000000000000e+00 4.000000000000000000e+00 2.000000000000000000e+00 4.000000000000000000e+00 5.000000000000000000e+00 4.000000000000000000e+00 5.000000000000000000e+00 5.000000000000000000e+00 3.000000000000000000e+00 5.000000000000000000e+00 7.000000000000000000e+00 3.000000000000000000e+00 3.000000000000000000e+00 3.000000000000000000e+00 6.000000000000000000e+00 3.000000000000000000e+00 5.000000000000000000e+00 3.000000000000000000e+00 6.000000000000000000e+00 1.500000000000000000e+01 6.000000000000000000e+00 8.000000000000000000e+00 4.000000000000000000e+00 9.000000000000000000e+00 4.000000000000000000e+00 8.000000000000000000e+00 1.100000000000000000e+01 5.000000000000000000e+00 6.000000000000000000e+00 2.000000000000000000e+00 9.000000000000000000e+00 7.000000000000000000e+00 5.000000000000000000e+00 9.000000000000000000e+00 4.000000000000000000e+00 2.000000000000000000e+00 5.000000000000000000e+00 8.000000000000000000e+00 4.000000000000000000e+00 6.000000000000000000e+00 5.000000000000000000e+00 6.000000000000000000e+00 5.000000000000000000e+00 6.000000000000000000e+00 6.000000000000000000e+00 0.000000000000000000e+00 5.000000000000000000e+00 0.000000000000000000e+00 0.000000000000000000e+00 9.000000000000000000e+00 4.000000000000000000e+00 5.000000000000000000e+00 3.000000000000000000e+00 3.000000000000000000e+00 4.000000000000000000e+00 6.000000000000000000e+00 4.000000000000000000e+00 5.000000000000000000e+00 2.000000000000000000e+00 3.000000000000000000e+00 6.000000000000000000e+00 5.000000000000000000e+00 2.000000000000000000e+00 3.000000000000000000e+00 7.000000000000000000e+00 4.000000000000000000e+00 6.000000000000000000e+00 4.000000000000000000e+00 3.000000000000000000e+00 5.000000000000000000e+00 1.000000000000000000e+00 4.000000000000000000e+00 7.000000000000000000e+00 5.000000000000000000e+00 2.000000000000000000e+00 1.000000000000000000e+00 1.000000000000000000e+00 6.000000000000000000e+00 9.000000000000000000e+00 6.000000000000000000e+00 9.000000000000000000e+00 7.000000000000000000e+00 6.000000000000000000e+00 6.000000000000000000e+00 5.000000000000000000e+00 2.000000000000000000e+00 3.000000000000000000e+00 3.000000000000000000e+00 6.000000000000000000e+00 7.000000000000000000e+00 5.000000000000000000e+00 7.000000000000000000e+00 4.000000000000000000e+00 7.000000000000000000e+00 3.000000000000000000e+00 1.000000000000000000e+00 4.000000000000000000e+00 7.000000000000000000e+00 5.000000000000000000e+00 9.000000000000000000e+00 3.000000000000000000e+00 5.000000000000000000e+00 1.000000000000000000e+00 6.000000000000000000e+00 5.000000000000000000e+00 5.000000000000000000e+00 3.000000000000000000e+00 9.000000000000000000e+00 3.000000000000000000e+00 4.000000000000000000e+00 6.000000000000000000e+00 7.000000000000000000e+00 4.000000000000000000e+00 2.000000000000000000e+00 8.000000000000000000e+00 3.000000000000000000e+00 6.000000000000000000e+00 2.000000000000000000e+00 4.000000000000000000e+00 3.000000000000000000e+00 6.000000000000000000e+00 6.000000000000000000e+00 7.000000000000000000e+00 6.000000000000000000e+00 6.000000000000000000e+00 4.000000000000000000e+00 6.000000000000000000e+00 6.000000000000000000e+00 7.000000000000000000e+00 6.000000000000000000e+00 6.000000000000000000e+00 5.000000000000000000e+00 4.000000000000000000e+00 2.000000000000000000e+00 3.000000000000000000e+00 6.000000000000000000e+00 7.000000000000000000e+00 8.000000000000000000e+00 7.000000000000000000e+00 3.000000000000000000e+00 4.000000000000000000e+00 3.000000000000000000e+00 7.000000000000000000e+00 5.000000000000000000e+00 6.000000000000000000e+00 5.000000000000000000e+00 7.000000000000000000e+00 5.000000000000000000e+00 6.000000000000000000e+00 1.300000000000000000e+01 4.000000000000000000e+00 5.000000000000000000e+00 4.000000000000000000e+00 4.000000000000000000e+00 2.000000000000000000e+00 1.000000000000000000e+01 4.000000000000000000e+00 5.000000000000000000e+00 3.000000000000000000e+00 1.000000000000000000e+00 6.000000000000000000e+00 2.000000000000000000e+00 5.000000000000000000e+00 5.000000000000000000e+00 6.000000000000000000e+00 4.000000000000000000e+00 7.000000000000000000e+00 5.000000000000000000e+00 4.000000000000000000e+00 3.000000000000000000e+00 3.000000000000000000e+00 3.000000000000000000e+00 7.000000000000000000e+00 3.000000000000000000e+00 7.000000000000000000e+00 3.000000000000000000e+00 4.000000000000000000e+00 7.000000000000000000e+00 7.000000000000000000e+00 7.000000000000000000e+00 6.000000000000000000e+00 0.000000000000000000e+00 0.000000000000000000e+00 0.000000000000000000e+00 0.000000000000000000e+00 0.000000000000000000e+00 0.000000000000000000e+00 0.000000000000000000e+00 0.000000000000000000e+00 0.000000000000000000e+00 0.000000000000000000e+00 0.000000000000000000e+00 0.000000000000000000e+00 0.000000000000000000e+00 0.000000000000000000e+00 0.000000000000000000e+00 0.000000000000000000e+00 0.000000000000000000e+00 0.000000000000000000e+00 0.000000000000000000e+00 0.000000000000000000e+00 0.000000000000000000e+00 0.000000000000000000e+00 0.000000000000000000e+00 0.000000000000000000e+00 0.000000000000000000e+00 0.000000000000000000e+00 0.000000000000000000e+00 0.000000000000000000e+00 0.000000000000000000e+00 0.000000000000000000e+00 0.000000000000000000e+00 0.000000000000000000e+00 0.000000000000000000e+00 0.000000000000000000e+00 0.000000000000000000e+00 0.000000000000000000e+00 0.000000000000000000e+00 0.000000000000000000e+00 0.000000000000000000e+00 0.000000000000000000e+00 0.000000000000000000e+00 0.000000000000000000e+00 0.000000000000000000e+00 0.000000000000000000e+00 0.000000000000000000e+00 0.000000000000000000e+00 0.000000000000000000e+00 0.000000000000000000e+00 0.000000000000000000e+00 0.000000000000000000e+00 0.000000000000000000e+00 0.000000000000000000e+00 0.000000000000000000e+00 0.000000000000000000e+00 0.000000000000000000e+00 0.000000000000000000e+00 0.000000000000000000e+00 0.000000000000000000e+00 0.000000000000000000e+00 0.000000000000000000e+00 0.000000000000000000e+00 0.000000000000000000e+00 0.000000000000000000e+00 0.000000000000000000e+00 0.000000000000000000e+00 0.000000000000000000e+00 0.000000000000000000e+00 0.000000000000000000e+00 0.000000000000000000e+00 0.000000000000000000e+00 0.000000000000000000e+00 0.000000000000000000e+00 0.000000000000000000e+00 0.000000000000000000e+00 0.000000000000000000e+00 0.000000000000000000e+00 0.000000000000000000e+00 0.000000000000000000e+00 0.000000000000000000e+00 0.000000000000000000e+00 0.000000000000000000e+00 0.000000000000000000e+00 0.000000000000000000e+00 0.000000000000000000e+00 0.000000000000000000e+00 0.000000000000000000e+00 0.000000000000000000e+00 0.000000000000000000e+00 0.000000000000000000e+00 0.000000000000000000e+00 0.000000000000000000e+00 0.000000000000000000e+00 0.000000000000000000e+00 0.000000000000000000e+00 0.000000000000000000e+00 0.000000000000000000e+00 0.000000000000000000e+00 0.000000000000000000e+00 0.000000000000000000e+00 0.000000000000000000e+00 0.000000000000000000e+00 0.000000000000000000e+00 0.000000000000000000e+00 0.000000000000000000e+00 0.000000000000000000e+00 0.000000000000000000e+00 0.000000000000000000e+00 0.000000000000000000e+00 0.000000000000000000e+00 0.000000000000000000e+00 0.000000000000000000e+00 0.000000000000000000e+00 0.000000000000000000e+00 0.000000000000000000e+00 0.000000000000000000e+00 0.000000000000000000e+00 0.000000000000000000e+00 0.000000000000000000e+00 0.000000000000000000e+00 0.000000000000000000e+00 0.000000000000000000e+00 0.000000000000000000e+00 0.000000000000000000e+00 0.000000000000000000e+00 0.000000000000000000e+00 0.000000000000000000e+00 0.000000000000000000e+00 0.000000000000000000e+00 0.000000000000000000e+00 0.000000000000000000e+00 0.000000000000000000e+00 0.000000000000000000e+00 0.000000000000000000e+00 0.000000000000000000e+00 0.000000000000000000e+00 0.000000000000000000e+00 0.000000000000000000e+00 0.000000000000000000e+00 0.000000000000000000e+00 0.000000000000000000e+00 0.000000000000000000e+00 0.000000000000000000e+00 0.000000000000000000e+00 0.000000000000000000e+00 0.000000000000000000e+00 0.000000000000000000e+00 0.000000000000000000e+00 0.000000000000000000e+00 0.000000000000000000e+00 0.000000000000000000e+00 0.000000000000000000e+00 0.000000000000000000e+00 0.000000000000000000e+00 0.000000000000000000e+00 0.000000000000000000e+00 0.000000000000000000e+00 0.000000000000000000e+00 0.000000000000000000e+00 0.000000000000000000e+00 0.000000000000000000e+00 0.000000000000000000e+00 0.000000000000000000e+00 0.000000000000000000e+00 0.000000000000000000e+00 0.000000000000000000e+00 0.000000000000000000e+00 0.000000000000000000e+00 0.000000000000000000e+00 0.000000000000000000e+00 0.000000000000000000e+00 0.000000000000000000e+00 0.000000000000000000e+00 0.000000000000000000e+00 0.000000000000000000e+00 0.000000000000000000e+00 0.000000000000000000e+00 0.000000000000000000e+00 0.000000000000000000e+00 0.000000000000000000e+00 0.000000000000000000e+00 0.000000000000000000e+00 0.000000000000000000e+00 0.000000000000000000e+00 0.000000000000000000e+00 0.000000000000000000e+00 0.000000000000000000e+00 0.000000000000000000e+00 0.000000000000000000e+00 0.000000000000000000e+00 0.000000000000000000e+00 0.000000000000000000e+00 0.000000000000000000e+00 0.000000000000000000e+00 0.000000000000000000e+00 0.000000000000000000e+00 0.000000000000000000e+00 0.000000000000000000e+00 0.000000000000000000e+00 0.000000000000000000e+00 0.000000000000000000e+00 0.000000000000000000e+00 0.000000000000000000e+00 0.000000000000000000e+00 0.000000000000000000e+00 0.000000000000000000e+00 0.000000000000000000e+00 0.000000000000000000e+00 0.000000000000000000e+00 0.000000000000000000e+00 0.000000000000000000e+00 0.000000000000000000e+00 0.000000000000000000e+00 0.000000000000000000e+00 0.000000000000000000e+00 0.000000000000000000e+00 0.000000000000000000e+00 0.000000000000000000e+00 0.000000000000000000e+00 0.000000000000000000e+00 0.000000000000000000e+00 0.000000000000000000e+00 0.000000000000000000e+00 0.000000000000000000e+00 0.000000000000000000e+00 0.000000000000000000e+00 0.000000000000000000e+00 0.000000000000000000e+00 0.000000000000000000e+00 0.000000000000000000e+00 0.000000000000000000e+00 0.000000000000000000e+00 0.000000000000000000e+00 0.000000000000000000e+00 0.000000000000000000e+00 0.000000000000000000e+00 0.000000000000000000e+00 0.000000000000000000e+00 0.000000000000000000e+00 0.000000000000000000e+00 0.000000000000000000e+00 0.000000000000000000e+00 0.000000000000000000e+00 0.000000000000000000e+00 0.000000000000000000e+00 0.000000000000000000e+00 0.000000000000000000e+00 0.000000000000000000e+00 0.000000000000000000e+00 0.000000000000000000e+00 0.000000000000000000e+00 0.000000000000000000e+00 0.000000000000000000e+00 0.000000000000000000e+00 0.000000000000000000e+00 0.000000000000000000e+00 0.000000000000000000e+00 0.000000000000000000e+00 0.000000000000000000e+00 0.000000000000000000e+00 0.000000000000000000e+00 0.000000000000000000e+00 0.000000000000000000e+00 0.000000000000000000e+00 0.000000000000000000e+00 0.000000000000000000e+00 0.000000000000000000e+00 0.000000000000000000e+00 0.000000000000000000e+00 0.000000000000000000e+00 0.000000000000000000e+00 0.000000000000000000e+00 0.000000000000000000e+00 0.000000000000000000e+00 0.000000000000000000e+00 0.000000000000000000e+00 0.000000000000000000e+00 0.000000000000000000e+00 0.000000000000000000e+00 0.000000000000000000e+00 0.000000000000000000e+00 0.000000000000000000e+00 0.000000000000000000e+00 0.000000000000000000e+00 0.000000000000000000e+00 0.000000000000000000e+00 0.000000000000000000e+00 0.000000000000000000e+00 0.000000000000000000e+00 0.000000000000000000e+00 0.000000000000000000e+00 0.000000000000000000e+00 0.000000000000000000e+00 0.000000000000000000e+00 0.000000000000000000e+00 0.000000000000000000e+00 0.000000000000000000e+00 0.000000000000000000e+00 0.000000000000000000e+00 0.000000000000000000e+00 0.000000000000000000e+00 0.000000000000000000e+00 0.000000000000000000e+00 0.000000000000000000e+00 0.000000000000000000e+00 0.000000000000000000e+00 0.000000000000000000e+00 0.000000000000000000e+00 0.000000000000000000e+00 0.000000000000000000e+00 0.000000000000000000e+00 0.000000000000000000e+00 0.000000000000000000e+00 0.000000000000000000e+00 0.000000000000000000e+00 0.000000000000000000e+00 0.000000000000000000e+00 0.000000000000000000e+00 0.000000000000000000e+00 0.000000000000000000e+00 0.000000000000000000e+00 0.000000000000000000e+00 0.000000000000000000e+00 0.000000000000000000e+00 0.000000000000000000e+00 0.000000000000000000e+00 0.000000000000000000e+00 0.000000000000000000e+00 0.000000000000000000e+00 0.000000000000000000e+00 0.000000000000000000e+00 0.000000000000000000e+00 0.000000000000000000e+00 0.000000000000000000e+00 0.000000000000000000e+00 0.000000000000000000e+00 0.000000000000000000e+00 0.000000000000000000e+00 0.000000000000000000e+00 0.000000000000000000e+00 0.000000000000000000e+00 0.000000000000000000e+00 0.000000000000000000e+00 0.000000000000000000e+00 0.000000000000000000e+00 0.000000000000000000e+00 0.000000000000000000e+00 0.000000000000000000e+00 0.000000000000000000e+00 0.000000000000000000e+00 0.000000000000000000e+00 0.000000000000000000e+00 0.000000000000000000e+00 0.000000000000000000e+00 0.000000000000000000e+00 0.000000000000000000e+00 0.000000000000000000e+00 0.000000000000000000e+00 0.000000000000000000e+00 0.000000000000000000e+00 0.000000000000000000e+00 0.000000000000000000e+00 0.000000000000000000e+00 0.000000000000000000e+00 0.000000000000000000e+00 0.000000000000000000e+00 0.000000000000000000e+00 0.000000000000000000e+00 0.000000000000000000e+00 0.000000000000000000e+00 0.000000000000000000e+00 0.000000000000000000e+00 0.000000000000000000e+00 0.000000000000000000e+00 0.000000000000000000e+00 0.000000000000000000e+00 0.000000000000000000e+00 0.000000000000000000e+00 0.000000000000000000e+00 0.000000000000000000e+00 0.000000000000000000e+00 0.000000000000000000e+00 0.000000000000000000e+00 0.000000000000000000e+00 0.000000000000000000e+00 0.000000000000000000e+00 0.000000000000000000e+00 0.000000000000000000e+00 0.000000000000000000e+00 0.000000000000000000e+00 0.000000000000000000e+00 0.000000000000000000e+00 0.000000000000000000e+00 0.000000000000000000e+00 0.000000000000000000e+00 0.000000000000000000e+00 0.000000000000000000e+00 0.000000000000000000e+00 0.000000000000000000e+00 0.000000000000000000e+00 0.000000000000000000e+00 0.000000000000000000e+00 0.000000000000000000e+00 0.000000000000000000e+00 0.000000000000000000e+00 0.000000000000000000e+00 0.000000000000000000e+00 0.000000000000000000e+00 0.000000000000000000e+00 0.000000000000000000e+00 0.000000000000000000e+00 0.000000000000000000e+00 0.000000000000000000e+00 0.000000000000000000e+00 0.000000000000000000e+00 0.000000000000000000e+00 0.000000000000000000e+00 0.000000000000000000e+00 0.000000000000000000e+00 0.000000000000000000e+00 0.000000000000000000e+00 0.000000000000000000e+00 0.000000000000000000e+00 0.000000000000000000e+00 0.000000000000000000e+00 0.000000000000000000e+00 0.000000000000000000e+00 0.000000000000000000e+00 0.000000000000000000e+00 0.000000000000000000e+00 0.000000000000000000e+00 0.000000000000000000e+00 0.000000000000000000e+00 0.000000000000000000e+00 0.000000000000000000e+00 0.000000000000000000e+00 0.000000000000000000e+00 0.000000000000000000e+00 0.000000000000000000e+00 0.000000000000000000e+00 0.000000000000000000e+00 0.000000000000000000e+00 0.000000000000000000e+00 0.000000000000000000e+00 0.000000000000000000e+00 0.000000000000000000e+00 0.000000000000000000e+00 0.000000000000000000e+00 0.000000000000000000e+00 0.000000000000000000e+00 0.000000000000000000e+00 0.000000000000000000e+00 0.000000000000000000e+00 0.000000000000000000e+00 0.000000000000000000e+00 0.000000000000000000e+00 0.000000000000000000e+00 0.000000000000000000e+00 0.000000000000000000e+00 0.000000000000000000e+00 0.000000000000000000e+00 0.000000000000000000e+00 0.000000000000000000e+00 0.000000000000000000e+00 0.000000000000000000e+00 0.000000000000000000e+00 0.000000000000000000e+00 0.000000000000000000e+00 0.000000000000000000e+00 0.000000000000000000e+00 0.000000000000000000e+00 0.000000000000000000e+00 0.000000000000000000e+00 0.000000000000000000e+00 0.000000000000000000e+00 0.000000000000000000e+00 0.000000000000000000e+00 0.000000000000000000e+00 0.000000000000000000e+00 0.000000000000000000e+00 0.000000000000000000e+00 0.000000000000000000e+00 0.000000000000000000e+00 0.000000000000000000e+00 0.000000000000000000e+00 0.000000000000000000e+00 0.000000000000000000e+00 0.000000000000000000e+00 0.000000000000000000e+00 0.000000000000000000e+00 0.000000000000000000e+00 0.000000000000000000e+00 0.000000000000000000e+00 0.000000000000000000e+00 0.000000000000000000e+00 0.000000000000000000e+00 0.000000000000000000e+00 0.000000000000000000e+00 0.000000000000000000e+00 0.000000000000000000e+00 0.000000000000000000e+00 0.000000000000000000e+00 0.000000000000000000e+00 0.000000000000000000e+00 0.000000000000000000e+00 0.000000000000000000e+00 0.000000000000000000e+00 0.000000000000000000e+00 0.000000000000000000e+00 0.000000000000000000e+00 0.000000000000000000e+00 0.000000000000000000e+00 0.000000000000000000e+00 0.000000000000000000e+00 0.000000000000000000e+00 0.000000000000000000e+00 0.000000000000000000e+00 0.000000000000000000e+00 0.000000000000000000e+00 0.000000000000000000e+00 0.000000000000000000e+00 0.000000000000000000e+00 0.000000000000000000e+00 0.000000000000000000e+00 0.000000000000000000e+00 0.000000000000000000e+00 0.000000000000000000e+00 0.000000000000000000e+00 0.000000000000000000e+00 0.000000000000000000e+00 0.000000000000000000e+00 0.000000000000000000e+00 0.000000000000000000e+00 0.000000000000000000e+00 0.000000000000000000e+00 0.000000000000000000e+00 0.000000000000000000e+00 0.000000000000000000e+00 0.000000000000000000e+00 0.000000000000000000e+00 0.000000000000000000e+00 0.000000000000000000e+00 0.000000000000000000e+00 0.000000000000000000e+00 0.000000000000000000e+00 0.000000000000000000e+00 0.000000000000000000e+00 0.000000000000000000e+00 0.000000000000000000e+00 0.000000000000000000e+00 0.000000000000000000e+00 0.000000000000000000e+00 0.000000000000000000e+00 0.000000000000000000e+00 0.000000000000000000e+00 0.000000000000000000e+00 0.000000000000000000e+00 0.000000000000000000e+00 0.000000000000000000e+00 0.000000000000000000e+00 0.000000000000000000e+00 0.000000000000000000e+00 0.000000000000000000e+00 0.000000000000000000e+00 0.000000000000000000e+00 0.000000000000000000e+00 0.000000000000000000e+00 0.000000000000000000e+00 0.000000000000000000e+00 0.000000000000000000e+00 0.000000000000000000e+00 0.000000000000000000e+00 0.000000000000000000e+00 0.000000000000000000e+00 0.000000000000000000e+00 0.000000000000000000e+00 0.000000000000000000e+00 0.000000000000000000e+00 0.000000000000000000e+00 0.000000000000000000e+00 0.000000000000000000e+00 0.000000000000000000e+00 0.000000000000000000e+00 0.000000000000000000e+00 0.000000000000000000e+00 0.000000000000000000e+00 0.000000000000000000e+00 0.000000000000000000e+00 0.000000000000000000e+00 0.000000000000000000e+00 0.000000000000000000e+00 0.000000000000000000e+00 0.000000000000000000e+00 0.000000000000000000e+00 0.000000000000000000e+00 0.000000000000000000e+00 0.000000000000000000e+00 0.000000000000000000e+00 0.000000000000000000e+00 0.000000000000000000e+00 0.000000000000000000e+00 0.000000000000000000e+00 0.000000000000000000e+00 0.000000000000000000e+00 0.000000000000000000e+00 0.000000000000000000e+00 0.000000000000000000e+00 0.000000000000000000e+00 0.000000000000000000e+00 0.000000000000000000e+00 0.000000000000000000e+00 0.000000000000000000e+00 0.000000000000000000e+00 0.000000000000000000e+00 0.000000000000000000e+00 0.000000000000000000e+00 0.000000000000000000e+00 0.000000000000000000e+00 0.000000000000000000e+00 0.000000000000000000e+00 0.000000000000000000e+00 0.000000000000000000e+00 0.000000000000000000e+00 0.000000000000000000e+00 0.000000000000000000e+00 0.000000000000000000e+00 0.000000000000000000e+00 0.000000000000000000e+00 0.000000000000000000e+00 0.000000000000000000e+00 0.000000000000000000e+00 0.000000000000000000e+00 0.000000000000000000e+00 0.000000000000000000e+00 0.000000000000000000e+00 0.000000000000000000e+00 0.000000000000000000e+00 0.000000000000000000e+00 0.000000000000000000e+00 0.000000000000000000e+00 0.000000000000000000e+00 0.000000000000000000e+00 0.000000000000000000e+00 0.000000000000000000e+00 0.000000000000000000e+00 0.000000000000000000e+00 0.000000000000000000e+00 0.000000000000000000e+00 0.000000000000000000e+00 0.000000000000000000e+00 0.000000000000000000e+00 0.000000000000000000e+00 0.000000000000000000e+00 0.000000000000000000e+00 0.000000000000000000e+00 0.000000000000000000e+00 0.000000000000000000e+00 0.000000000000000000e+00 0.000000000000000000e+00 0.000000000000000000e+00 0.000000000000000000e+00 0.000000000000000000e+00 0.000000000000000000e+00 0.000000000000000000e+00 0.000000000000000000e+00 0.000000000000000000e+00 0.000000000000000000e+00 0.000000000000000000e+00 0.000000000000000000e+00 0.000000000000000000e+00 0.000000000000000000e+00 0.000000000000000000e+00 0.000000000000000000e+00 0.000000000000000000e+00 0.000000000000000000e+00 0.000000000000000000e+00 0.000000000000000000e+00 0.000000000000000000e+00 0.000000000000000000e+00 0.000000000000000000e+00 0.000000000000000000e+00 0.000000000000000000e+00 0.000000000000000000e+00 0.000000000000000000e+00 0.000000000000000000e+00 0.000000000000000000e+00 0.000000000000000000e+00 0.000000000000000000e+00 0.000000000000000000e+00 0.000000000000000000e+00 0.000000000000000000e+00 0.000000000000000000e+00 0.000000000000000000e+00 0.000000000000000000e+00 0.000000000000000000e+00 0.000000000000000000e+00 0.000000000000000000e+00 0.000000000000000000e+00 0.000000000000000000e+00 0.000000000000000000e+00 0.000000000000000000e+00 0.000000000000000000e+00 0.000000000000000000e+00 0.000000000000000000e+00 0.000000000000000000e+00 0.000000000000000000e+00 0.000000000000000000e+00 0.000000000000000000e+00 0.000000000000000000e+00 0.000000000000000000e+00 0.000000000000000000e+00 0.000000000000000000e+00 0.000000000000000000e+00 0.000000000000000000e+00 0.000000000000000000e+00 0.000000000000000000e+00 0.000000000000000000e+00 0.000000000000000000e+00 0.000000000000000000e+00 0.000000000000000000e+00 0.000000000000000000e+00 0.000000000000000000e+00 0.000000000000000000e+00 0.000000000000000000e+00 0.000000000000000000e+00 0.000000000000000000e+00 0.000000000000000000e+00 0.000000000000000000e+00 0.000000000000000000e+00 0.000000000000000000e+00 0.000000000000000000e+00 0.000000000000000000e+00 0.000000000000000000e+00 0.000000000000000000e+00 0.000000000000000000e+00 0.000000000000000000e+00 0.000000000000000000e+00 0.000000000000000000e+00 0.000000000000000000e+00 0.000000000000000000e+00 0.000000000000000000e+00 0.000000000000000000e+00 0.000000000000000000e+00 0.000000000000000000e+00 0.000000000000000000e+00 0.000000000000000000e+00 0.000000000000000000e+00 0.000000000000000000e+00 0.000000000000000000e+00 0.000000000000000000e+00 0.000000000000000000e+00 0.000000000000000000e+00 0.000000000000000000e+00 0.000000000000000000e+00 0.000000000000000000e+00 0.000000000000000000e+00 0.000000000000000000e+00 0.000000000000000000e+00 0.000000000000000000e+00 0.000000000000000000e+00 0.000000000000000000e+00 0.000000000000000000e+00 0.000000000000000000e+00 0.000000000000000000e+00 0.000000000000000000e+00 0.000000000000000000e+00 0.000000000000000000e+00 0.000000000000000000e+00 0.000000000000000000e+00 0.000000000000000000e+00 0.000000000000000000e+00 0.000000000000000000e+00 0.000000000000000000e+00 0.000000000000000000e+00 0.000000000000000000e+00 0.000000000000000000e+00 0.000000000000000000e+00 0.000000000000000000e+00 0.000000000000000000e+00 0.000000000000000000e+00 0.000000000000000000e+00 0.000000000000000000e+00 0.000000000000000000e+00 0.000000000000000000e+00 0.000000000000000000e+00 0.000000000000000000e+00 0.000000000000000000e+00 0.000000000000000000e+00 0.000000000000000000e+00 0.000000000000000000e+00 0.000000000000000000e+00 0.000000000000000000e+00 0.000000000000000000e+00 0.000000000000000000e+00 0.000000000000000000e+00 0.000000000000000000e+00 0.000000000000000000e+00 0.000000000000000000e+00 0.000000000000000000e+00 0.000000000000000000e+00 0.000000000000000000e+00 0.000000000000000000e+00 0.000000000000000000e+00 0.000000000000000000e+00 0.000000000000000000e+00 0.000000000000000000e+00 0.000000000000000000e+00 0.000000000000000000e+00 0.000000000000000000e+00 0.000000000000000000e+00 0.000000000000000000e+00 0.000000000000000000e+00 0.000000000000000000e+00 0.000000000000000000e+00 0.000000000000000000e+00 0.000000000000000000e+00 0.000000000000000000e+00 0.000000000000000000e+00 0.000000000000000000e+00 0.000000000000000000e+00 0.000000000000000000e+00 0.000000000000000000e+00 0.000000000000000000e+00 0.000000000000000000e+00 0.000000000000000000e+00 0.000000000000000000e+00 0.000000000000000000e+00 0.000000000000000000e+00 0.000000000000000000e+00 0.000000000000000000e+00 0.000000000000000000e+00 0.000000000000000000e+00 0.000000000000000000e+00 0.000000000000000000e+00 0.000000000000000000e+00 0.000000000000000000e+00 0.000000000000000000e+00 0.000000000000000000e+00 0.000000000000000000e+00 0.000000000000000000e+00 0.000000000000000000e+00 0.000000000000000000e+00 0.000000000000000000e+00 0.000000000000000000e+00 0.000000000000000000e+00 0.000000000000000000e+00 0.000000000000000000e+00 0.000000000000000000e+00 0.000000000000000000e+00 0.000000000000000000e+00 0.000000000000000000e+00 0.000000000000000000e+00 0.000000000000000000e+00 0.000000000000000000e+00 0.000000000000000000e+00 0.000000000000000000e+00 0.000000000000000000e+00 0.000000000000000000e+00 0.000000000000000000e+00 0.000000000000000000e+00 0.000000000000000000e+00 0.000000000000000000e+00 0.000000000000000000e+00 0.000000000000000000e+00 0.000000000000000000e+00 0.000000000000000000e+00 0.000000000000000000e+00 0.000000000000000000e+00 0.000000000000000000e+00 0.000000000000000000e+00 0.000000000000000000e+00 0.000000000000000000e+00 0.000000000000000000e+00 0.000000000000000000e+00 0.000000000000000000e+00 0.000000000000000000e+00 0.000000000000000000e+00 0.000000000000000000e+00 0.000000000000000000e+00 0.000000000000000000e+00 0.000000000000000000e+00 0.000000000000000000e+00 0.000000000000000000e+00 0.000000000000000000e+00 0.000000000000000000e+00 0.000000000000000000e+00 0.000000000000000000e+00 0.000000000000000000e+00 0.000000000000000000e+00 0.000000000000000000e+00 0.000000000000000000e+00 0.000000000000000000e+00 0.000000000000000000e+00 0.000000000000000000e+00 0.000000000000000000e+00 0.000000000000000000e+00 0.000000000000000000e+00 0.000000000000000000e+00 0.000000000000000000e+00 0.000000000000000000e+00 0.000000000000000000e+00 0.000000000000000000e+00 0.000000000000000000e+00 0.000000000000000000e+00 0.000000000000000000e+00 0.000000000000000000e+00 0.000000000000000000e+00 0.000000000000000000e+00 0.000000000000000000e+00 0.000000000000000000e+00 0.000000000000000000e+00 0.000000000000000000e+00 0.000000000000000000e+00 0.000000000000000000e+00 0.000000000000000000e+00 0.000000000000000000e+00 0.000000000000000000e+00 0.000000000000000000e+00 0.000000000000000000e+00 0.000000000000000000e+00 0.000000000000000000e+00 0.000000000000000000e+00 0.000000000000000000e+00 0.000000000000000000e+00 0.000000000000000000e+00 0.000000000000000000e+00 0.000000000000000000e+00 0.000000000000000000e+00 0.000000000000000000e+00 0.000000000000000000e+00 0.000000000000000000e+00 0.000000000000000000e+00 0.000000000000000000e+00 0.000000000000000000e+00 0.000000000000000000e+00 0.000000000000000000e+00 0.000000000000000000e+00 0.000000000000000000e+00 0.000000000000000000e+00 0.000000000000000000e+00 0.000000000000000000e+00 0.000000000000000000e+00 0.000000000000000000e+00 0.000000000000000000e+00 0.000000000000000000e+00 0.000000000000000000e+00 0.000000000000000000e+00 0.000000000000000000e+00 0.000000000000000000e+00 0.000000000000000000e+00 0.000000000000000000e+00 0.000000000000000000e+00 0.000000000000000000e+00 0.000000000000000000e+00 0.000000000000000000e+00 0.000000000000000000e+00 0.000000000000000000e+00 0.000000000000000000e+00 0.000000000000000000e+00 0.000000000000000000e+00 0.000000000000000000e+00 0.000000000000000000e+00 0.000000000000000000e+00 0.000000000000000000e+00 0.000000000000000000e+00 0.000000000000000000e+00 0.000000000000000000e+00 0.000000000000000000e+00 0.000000000000000000e+00 0.000000000000000000e+00 0.000000000000000000e+00 0.000000000000000000e+00 0.000000000000000000e+00 0.000000000000000000e+00 0.000000000000000000e+00 0.000000000000000000e+00 0.000000000000000000e+00 0.000000000000000000e+00 0.000000000000000000e+00 0.000000000000000000e+00 0.000000000000000000e+00 0.000000000000000000e+00 0.000000000000000000e+00 0.000000000000000000e+00 0.000000000000000000e+00 0.000000000000000000e+00 0.000000000000000000e+00 0.000000000000000000e+00 0.000000000000000000e+00 0.000000000000000000e+00 0.000000000000000000e+00 0.000000000000000000e+00 0.000000000000000000e+00 0.000000000000000000e+00 0.000000000000000000e+00 0.000000000000000000e+00 0.000000000000000000e+00 0.000000000000000000e+00 0.000000000000000000e+00 0.000000000000000000e+00 0.000000000000000000e+00 0.000000000000000000e+00 0.000000000000000000e+00 0.000000000000000000e+00 0.000000000000000000e+00 0.000000000000000000e+00 0.000000000000000000e+00 0.000000000000000000e+00 0.000000000000000000e+00 0.000000000000000000e+00 0.000000000000000000e+00 0.000000000000000000e+00 0.000000000000000000e+00 0.000000000000000000e+00 0.000000000000000000e+00 0.000000000000000000e+00 0.000000000000000000e+00 0.000000000000000000e+00 0.000000000000000000e+00 0.000000000000000000e+00 0.000000000000000000e+00 0.000000000000000000e+00 0.000000000000000000e+00 0.000000000000000000e+00 0.000000000000000000e+00 0.000000000000000000e+00 0.000000000000000000e+00 0.000000000000000000e+00 0.000000000000000000e+00 0.000000000000000000e+00 0.000000000000000000e+00 0.000000000000000000e+00 0.000000000000000000e+00 0.000000000000000000e+00 0.000000000000000000e+00 0.000000000000000000e+00 0.000000000000000000e+00 0.000000000000000000e+00 0.000000000000000000e+00 0.000000000000000000e+00 0.000000000000000000e+00 0.000000000000000000e+00 0.000000000000000000e+00 0.000000000000000000e+00 0.000000000000000000e+00 0.000000000000000000e+00 0.000000000000000000e+00 0.000000000000000000e+00 0.000000000000000000e+00 0.000000000000000000e+00 0.000000000000000000e+00 0.000000000000000000e+00 0.000000000000000000e+00 0.000000000000000000e+00 0.000000000000000000e+00 0.000000000000000000e+00 0.000000000000000000e+00 0.000000000000000000e+00 0.000000000000000000e+00 0.000000000000000000e+00 0.000000000000000000e+00 0.000000000000000000e+00 0.000000000000000000e+00 0.000000000000000000e+00 0.000000000000000000e+00 0.000000000000000000e+00 0.000000000000000000e+00 0.000000000000000000e+00 0.000000000000000000e+00 0.000000000000000000e+00 0.000000000000000000e+00 0.000000000000000000e+00 0.000000000000000000e+00 0.000000000000000000e+00 0.000000000000000000e+00 0.000000000000000000e+00 0.000000000000000000e+00 0.000000000000000000e+00 0.000000000000000000e+00 0.000000000000000000e+00 0.000000000000000000e+00 0.000000000000000000e+00 0.000000000000000000e+00 0.000000000000000000e+00 0.000000000000000000e+00 0.000000000000000000e+00 0.000000000000000000e+00 0.000000000000000000e+00 0.000000000000000000e+00 0.000000000000000000e+00 0.000000000000000000e+00 0.000000000000000000e+00 0.000000000000000000e+00 0.000000000000000000e+00 0.000000000000000000e+00 0.000000000000000000e+00 0.000000000000000000e+00 0.000000000000000000e+00 0.000000000000000000e+00 0.000000000000000000e+00 0.000000000000000000e+00 0.000000000000000000e+00 0.000000000000000000e+00 0.000000000000000000e+00 0.000000000000000000e+00 0.000000000000000000e+00 0.000000000000000000e+00 0.000000000000000000e+00 0.000000000000000000e+00 0.000000000000000000e+00 0.000000000000000000e+00 0.000000000000000000e+00 0.000000000000000000e+00 0.000000000000000000e+00 0.000000000000000000e+00 0.000000000000000000e+00 0.000000000000000000e+00 0.000000000000000000e+00 0.000000000000000000e+00 0.000000000000000000e+00 0.000000000000000000e+00 0.000000000000000000e+00 0.000000000000000000e+00 0.000000000000000000e+00 0.000000000000000000e+00 0.000000000000000000e+00 0.000000000000000000e+00 0.000000000000000000e+00 0.000000000000000000e+00 0.000000000000000000e+00 0.000000000000000000e+00 0.000000000000000000e+00 0.000000000000000000e+00 0.000000000000000000e+00 0.000000000000000000e+00 0.000000000000000000e+00 0.000000000000000000e+00 0.000000000000000000e+00 0.000000000000000000e+00 0.000000000000000000e+00 0.000000000000000000e+00 0.000000000000000000e+00 0.000000000000000000e+00 0.000000000000000000e+00 0.000000000000000000e+00 0.000000000000000000e+00 0.000000000000000000e+00 0.000000000000000000e+00 0.000000000000000000e+00 0.000000000000000000e+00 0.000000000000000000e+00 0.000000000000000000e+00 0.000000000000000000e+00 0.000000000000000000e+00 0.000000000000000000e+00 0.000000000000000000e+00 0.000000000000000000e+00 0.000000000000000000e+00 0.000000000000000000e+00 0.000000000000000000e+00 0.000000000000000000e+00 0.000000000000000000e+00 0.000000000000000000e+00 0.000000000000000000e+00 0.000000000000000000e+00 0.000000000000000000e+00 0.000000000000000000e+00 0.000000000000000000e+00 0.000000000000000000e+00 0.000000000000000000e+00 0.000000000000000000e+00 0.000000000000000000e+00 0.000000000000000000e+00 0.000000000000000000e+00 0.000000000000000000e+00 0.000000000000000000e+00 0.000000000000000000e+00 0.000000000000000000e+00 0.000000000000000000e+00 0.000000000000000000e+00 0.000000000000000000e+00 0.000000000000000000e+00 0.000000000000000000e+00 0.000000000000000000e+00 0.000000000000000000e+00 0.000000000000000000e+00 0.000000000000000000e+00 0.000000000000000000e+00 0.000000000000000000e+00 0.000000000000000000e+00 0.000000000000000000e+00 0.000000000000000000e+00 0.000000000000000000e+00 0.000000000000000000e+00 0.000000000000000000e+00 0.000000000000000000e+00 0.000000000000000000e+00 0.000000000000000000e+00 0.000000000000000000e+00 0.000000000000000000e+00 0.000000000000000000e+00 0.000000000000000000e+00 0.000000000000000000e+00 0.000000000000000000e+00 0.000000000000000000e+00 0.000000000000000000e+00 0.000000000000000000e+00 0.000000000000000000e+00 0.000000000000000000e+00 0.000000000000000000e+00 0.000000000000000000e+00 0.000000000000000000e+00 0.000000000000000000e+00 0.000000000000000000e+00 0.000000000000000000e+00 0.000000000000000000e+00 0.000000000000000000e+00 0.000000000000000000e+00 0.000000000000000000e+00 0.000000000000000000e+00 0.000000000000000000e+00 0.000000000000000000e+00 0.000000000000000000e+00 0.000000000000000000e+00 0.000000000000000000e+00 0.000000000000000000e+00 0.000000000000000000e+00 0.000000000000000000e+00 0.000000000000000000e+00 0.000000000000000000e+00 0.000000000000000000e+00 0.000000000000000000e+00 0.000000000000000000e+00 0.000000000000000000e+00 0.000000000000000000e+00 0.000000000000000000e+00 0.000000000000000000e+00 0.000000000000000000e+00 0.000000000000000000e+00 0.000000000000000000e+00 0.000000000000000000e+00 0.000000000000000000e+00 0.000000000000000000e+00 0.000000000000000000e+00 0.000000000000000000e+00 0.000000000000000000e+00 0.000000000000000000e+00 0.000000000000000000e+00 0.000000000000000000e+00 0.000000000000000000e+00 0.000000000000000000e+00 0.000000000000000000e+00 0.000000000000000000e+00 0.000000000000000000e+00 0.000000000000000000e+00 0.000000000000000000e+00 0.000000000000000000e+00 0.000000000000000000e+00 0.000000000000000000e+00 0.000000000000000000e+00 0.000000000000000000e+00 0.000000000000000000e+00 0.000000000000000000e+00 0.000000000000000000e+00 0.000000000000000000e+00 0.000000000000000000e+00 0.000000000000000000e+00 0.000000000000000000e+00 0.000000000000000000e+00 0.000000000000000000e+00 0.000000000000000000e+00 0.000000000000000000e+00 0.000000000000000000e+00 0.000000000000000000e+00 0.000000000000000000e+00 0.000000000000000000e+00 0.000000000000000000e+00 0.000000000000000000e+00 0.000000000000000000e+00 0.000000000000000000e+00 0.000000000000000000e+00 0.000000000000000000e+00 0.000000000000000000e+00 0.000000000000000000e+00 0.000000000000000000e+00 0.000000000000000000e+00 0.000000000000000000e+00 0.000000000000000000e+00 0.000000000000000000e+00 0.000000000000000000e+00 0.000000000000000000e+00 0.000000000000000000e+00 0.000000000000000000e+00 0.000000000000000000e+00 0.000000000000000000e+00 0.000000000000000000e+00 0.000000000000000000e+00 0.000000000000000000e+00 0.000000000000000000e+00 0.000000000000000000e+00 0.000000000000000000e+00 0.000000000000000000e+00 0.000000000000000000e+00 0.000000000000000000e+00 0.000000000000000000e+00 0.000000000000000000e+00 0.000000000000000000e+00 0.000000000000000000e+00 0.000000000000000000e+00 0.000000000000000000e+00 0.000000000000000000e+00 0.000000000000000000e+00 0.000000000000000000e+00 0.000000000000000000e+00 0.000000000000000000e+00 0.000000000000000000e+00 0.000000000000000000e+00 0.000000000000000000e+00 0.000000000000000000e+00 0.000000000000000000e+00 0.000000000000000000e+00 0.000000000000000000e+00 0.000000000000000000e+00 0.000000000000000000e+00 0.000000000000000000e+00 0.000000000000000000e+00 0.000000000000000000e+00 0.000000000000000000e+00 0.000000000000000000e+00 0.000000000000000000e+00 0.000000000000000000e+00 0.000000000000000000e+00 0.000000000000000000e+00 0.000000000000000000e+00 0.000000000000000000e+00 0.000000000000000000e+00 0.000000000000000000e+00 0.000000000000000000e+00 0.000000000000000000e+00 0.000000000000000000e+00 0.000000000000000000e+00 0.000000000000000000e+00 0.000000000000000000e+00 0.000000000000000000e+00 0.000000000000000000e+00 0.000000000000000000e+00 0.000000000000000000e+00 0.000000000000000000e+00 0.000000000000000000e+00 0.000000000000000000e+00 0.000000000000000000e+00 0.000000000000000000e+00 0.000000000000000000e+00 0.000000000000000000e+00 0.000000000000000000e+00 0.000000000000000000e+00 0.000000000000000000e+00 0.000000000000000000e+00 0.000000000000000000e+00 0.000000000000000000e+00 0.000000000000000000e+00 0.000000000000000000e+00 0.000000000000000000e+00 0.000000000000000000e+00 0.000000000000000000e+00 0.000000000000000000e+00 0.000000000000000000e+00 0.000000000000000000e+00 0.000000000000000000e+00 0.000000000000000000e+00 0.000000000000000000e+00 0.000000000000000000e+00 0.000000000000000000e+00 0.000000000000000000e+00 0.000000000000000000e+00 0.000000000000000000e+00 0.000000000000000000e+00 0.000000000000000000e+00 0.000000000000000000e+00 0.000000000000000000e+00 0.000000000000000000e+00 0.000000000000000000e+00 0.000000000000000000e+00 0.000000000000000000e+00 0.000000000000000000e+00 0.000000000000000000e+00 0.000000000000000000e+00 0.000000000000000000e+00 0.000000000000000000e+00 0.000000000000000000e+00 0.000000000000000000e+00 0.000000000000000000e+00 0.000000000000000000e+00 0.000000000000000000e+00 0.000000000000000000e+00 0.000000000000000000e+00 0.000000000000000000e+00 0.000000000000000000e+00 0.000000000000000000e+00 0.000000000000000000e+00 0.000000000000000000e+00 0.000000000000000000e+00 0.000000000000000000e+00 0.000000000000000000e+00 0.000000000000000000e+00 0.000000000000000000e+00 0.000000000000000000e+00 0.000000000000000000e+00 0.000000000000000000e+00 0.000000000000000000e+00 0.000000000000000000e+00 0.000000000000000000e+00 0.000000000000000000e+00 0.000000000000000000e+00 0.000000000000000000e+00 0.000000000000000000e+00 0.000000000000000000e+00 0.000000000000000000e+00 0.000000000000000000e+00 0.000000000000000000e+00 0.000000000000000000e+00 0.000000000000000000e+00 0.000000000000000000e+00 0.000000000000000000e+00 0.000000000000000000e+00 0.000000000000000000e+00 0.000000000000000000e+00 0.000000000000000000e+00 0.000000000000000000e+00 0.000000000000000000e+00 0.000000000000000000e+00 0.000000000000000000e+00 0.000000000000000000e+00 0.000000000000000000e+00 0.000000000000000000e+00 0.000000000000000000e+00 0.000000000000000000e+00 0.000000000000000000e+00 0.000000000000000000e+00 0.000000000000000000e+00 0.000000000000000000e+00 0.000000000000000000e+00 0.000000000000000000e+00 0.000000000000000000e+00 0.000000000000000000e+00 0.000000000000000000e+00 0.000000000000000000e+00 0.000000000000000000e+00 0.000000000000000000e+00 0.000000000000000000e+00 0.000000000000000000e+00 0.000000000000000000e+00 0.000000000000000000e+00 0.000000000000000000e+00 0.000000000000000000e+00 0.000000000000000000e+00 0.000000000000000000e+00 0.000000000000000000e+00 0.000000000000000000e+00 0.000000000000000000e+00 0.000000000000000000e+00 0.000000000000000000e+00 0.000000000000000000e+00 0.000000000000000000e+00 0.000000000000000000e+00 0.000000000000000000e+00 0.000000000000000000e+00 0.000000000000000000e+00 0.000000000000000000e+00 0.000000000000000000e+00 0.000000000000000000e+00 0.000000000000000000e+00 0.000000000000000000e+00 0.000000000000000000e+00 0.000000000000000000e+00 0.000000000000000000e+00 0.000000000000000000e+00 0.000000000000000000e+00 0.000000000000000000e+00 0.000000000000000000e+00 0.000000000000000000e+00 0.000000000000000000e+00 0.000000000000000000e+00 0.000000000000000000e+00 0.000000000000000000e+00 0.000000000000000000e+00 0.000000000000000000e+00 0.000000000000000000e+00 0.000000000000000000e+00 0.000000000000000000e+00 0.000000000000000000e+00 0.000000000000000000e+00 0.000000000000000000e+00 0.000000000000000000e+00 0.000000000000000000e+00 0.000000000000000000e+00 0.000000000000000000e+00 0.000000000000000000e+00 0.000000000000000000e+00 0.000000000000000000e+00 0.000000000000000000e+00 0.000000000000000000e+00 0.000000000000000000e+00 0.000000000000000000e+00 0.000000000000000000e+00 0.000000000000000000e+00 0.000000000000000000e+00 0.000000000000000000e+00 0.000000000000000000e+00 0.000000000000000000e+00 0.000000000000000000e+00 0.000000000000000000e+00 0.000000000000000000e+00 0.000000000000000000e+00 0.000000000000000000e+00 0.000000000000000000e+00 0.000000000000000000e+00 0.000000000000000000e+00 0.000000000000000000e+00 0.000000000000000000e+00 0.000000000000000000e+00 0.000000000000000000e+00 0.000000000000000000e+00 0.000000000000000000e+00 0.000000000000000000e+00 0.000000000000000000e+00 0.000000000000000000e+00 0.000000000000000000e+00 0.000000000000000000e+00 0.000000000000000000e+00 0.000000000000000000e+00 0.000000000000000000e+00 0.000000000000000000e+00 0.000000000000000000e+00 0.000000000000000000e+00 0.000000000000000000e+00 0.000000000000000000e+00 0.000000000000000000e+00 0.000000000000000000e+00 0.000000000000000000e+00 0.000000000000000000e+00 0.000000000000000000e+00 0.000000000000000000e+00 0.000000000000000000e+00 0.000000000000000000e+00 0.000000000000000000e+00 0.000000000000000000e+00 0.000000000000000000e+00 0.000000000000000000e+00 0.000000000000000000e+00 0.000000000000000000e+00 0.000000000000000000e+00 0.000000000000000000e+00 0.000000000000000000e+00 0.000000000000000000e+00 0.000000000000000000e+00 0.000000000000000000e+00 0.000000000000000000e+00 0.000000000000000000e+00 0.000000000000000000e+00 0.000000000000000000e+00 0.000000000000000000e+00 0.000000000000000000e+00 0.000000000000000000e+00 0.000000000000000000e+00 0.000000000000000000e+00 0.000000000000000000e+00 0.000000000000000000e+00 0.000000000000000000e+00 0.000000000000000000e+00 0.000000000000000000e+00 0.000000000000000000e+00 0.000000000000000000e+00 0.000000000000000000e+00 0.000000000000000000e+00 0.000000000000000000e+00 0.000000000000000000e+00 0.000000000000000000e+00 0.000000000000000000e+00 0.000000000000000000e+00 0.000000000000000000e+00 0.000000000000000000e+00 0.000000000000000000e+00 0.000000000000000000e+00 0.000000000000000000e+00 0.000000000000000000e+00 0.000000000000000000e+00 0.000000000000000000e+00 0.000000000000000000e+00 0.000000000000000000e+00 0.000000000000000000e+00 0.000000000000000000e+00 0.000000000000000000e+00 0.000000000000000000e+00 0.000000000000000000e+00 0.000000000000000000e+00 0.000000000000000000e+00 0.000000000000000000e+00 0.000000000000000000e+00 0.000000000000000000e+00 0.000000000000000000e+00 0.000000000000000000e+00 0.000000000000000000e+00 0.000000000000000000e+00 0.000000000000000000e+00 0.000000000000000000e+00 0.000000000000000000e+00 0.000000000000000000e+00 0.000000000000000000e+00 0.000000000000000000e+00 0.000000000000000000e+00 0.000000000000000000e+00 0.000000000000000000e+00 0.000000000000000000e+00 0.000000000000000000e+00 0.000000000000000000e+00 0.000000000000000000e+00 0.000000000000000000e+00 0.000000000000000000e+00 0.000000000000000000e+00 0.000000000000000000e+00 0.000000000000000000e+00 0.000000000000000000e+00 0.000000000000000000e+00 0.000000000000000000e+00 0.000000000000000000e+00 0.000000000000000000e+00 0.000000000000000000e+00 0.000000000000000000e+00 0.000000000000000000e+00 0.000000000000000000e+00 0.000000000000000000e+00 0.000000000000000000e+00 0.000000000000000000e+00 0.000000000000000000e+00 0.000000000000000000e+00 0.000000000000000000e+00 0.000000000000000000e+00 0.000000000000000000e+00 0.000000000000000000e+00 0.000000000000000000e+00 0.000000000000000000e+00 0.000000000000000000e+00 0.000000000000000000e+00 0.000000000000000000e+00 0.000000000000000000e+00 0.000000000000000000e+00 0.000000000000000000e+00 0.000000000000000000e+00 0.000000000000000000e+00 0.000000000000000000e+00 0.000000000000000000e+00 0.000000000000000000e+00 0.000000000000000000e+00 0.000000000000000000e+00 0.000000000000000000e+00 0.000000000000000000e+00 0.000000000000000000e+00 0.000000000000000000e+00 0.000000000000000000e+00 0.000000000000000000e+00 0.000000000000000000e+00 0.000000000000000000e+00 0.000000000000000000e+00 0.000000000000000000e+00 0.000000000000000000e+00 0.000000000000000000e+00 0.000000000000000000e+00 0.000000000000000000e+00 0.000000000000000000e+00 0.000000000000000000e+00 0.000000000000000000e+00 0.000000000000000000e+00 0.000000000000000000e+00 0.000000000000000000e+00 0.000000000000000000e+00 0.000000000000000000e+00 0.000000000000000000e+00 0.000000000000000000e+00 0.000000000000000000e+00 0.000000000000000000e+00 0.000000000000000000e+00 0.000000000000000000e+00 0.000000000000000000e+00 0.000000000000000000e+00 0.000000000000000000e+00 0.000000000000000000e+00 0.000000000000000000e+00 0.000000000000000000e+00 0.000000000000000000e+00 0.000000000000000000e+00 0.000000000000000000e+00 0.000000000000000000e+00 0.000000000000000000e+00 0.000000000000000000e+00 0.000000000000000000e+00 0.000000000000000000e+00 0.000000000000000000e+00 0.000000000000000000e+00 0.000000000000000000e+00 0.000000000000000000e+00 0.000000000000000000e+00 0.000000000000000000e+00 0.000000000000000000e+00 0.000000000000000000e+00 0.000000000000000000e+00 0.000000000000000000e+00 0.000000000000000000e+00 0.000000000000000000e+00 0.000000000000000000e+00 0.000000000000000000e+00 0.000000000000000000e+00 0.000000000000000000e+00 0.000000000000000000e+00 0.000000000000000000e+00 0.000000000000000000e+00 0.000000000000000000e+00 0.000000000000000000e+00 0.000000000000000000e+00 0.000000000000000000e+00 0.000000000000000000e+00 0.000000000000000000e+00 0.000000000000000000e+00 0.000000000000000000e+00 0.000000000000000000e+00 0.000000000000000000e+00 0.000000000000000000e+00 0.000000000000000000e+00 0.000000000000000000e+00 0.000000000000000000e+00 0.000000000000000000e+00 0.000000000000000000e+00 0.000000000000000000e+00 0.000000000000000000e+00 0.000000000000000000e+00 0.000000000000000000e+00 0.000000000000000000e+00 0.000000000000000000e+00 0.000000000000000000e+00 0.000000000000000000e+00 0.000000000000000000e+00 0.000000000000000000e+00 0.000000000000000000e+00 0.000000000000000000e+00 0.000000000000000000e+00 0.000000000000000000e+00 0.000000000000000000e+00 0.000000000000000000e+00 0.000000000000000000e+00 0.000000000000000000e+00 0.000000000000000000e+00 0.000000000000000000e+00 0.000000000000000000e+00 0.000000000000000000e+00 0.000000000000000000e+00 0.000000000000000000e+00 0.000000000000000000e+00 0.000000000000000000e+00 0.000000000000000000e+00 0.000000000000000000e+00 0.000000000000000000e+00 0.000000000000000000e+00 0.000000000000000000e+00 0.000000000000000000e+00 0.000000000000000000e+00 0.000000000000000000e+00 0.000000000000000000e+00 0.000000000000000000e+00 0.000000000000000000e+00 0.000000000000000000e+00 0.000000000000000000e+00 0.000000000000000000e+00 0.000000000000000000e+00 0.000000000000000000e+00 0.000000000000000000e+00 0.000000000000000000e+00 0.000000000000000000e+00 0.000000000000000000e+00 0.000000000000000000e+00 0.000000000000000000e+00 0.000000000000000000e+00 0.000000000000000000e+00 0.000000000000000000e+00 0.000000000000000000e+00 0.000000000000000000e+00 0.000000000000000000e+00 0.000000000000000000e+00 0.000000000000000000e+00 0.000000000000000000e+00 0.000000000000000000e+00 0.000000000000000000e+00 0.000000000000000000e+00 0.000000000000000000e+00 0.000000000000000000e+00 0.000000000000000000e+00 0.000000000000000000e+00 0.000000000000000000e+00 0.000000000000000000e+00 0.000000000000000000e+00 0.000000000000000000e+00 0.000000000000000000e+00 0.000000000000000000e+00 0.000000000000000000e+00 0.000000000000000000e+00 0.000000000000000000e+00 0.000000000000000000e+00 0.000000000000000000e+00 0.000000000000000000e+00 0.000000000000000000e+00 0.000000000000000000e+00 0.000000000000000000e+00 0.000000000000000000e+00 0.000000000000000000e+00 0.000000000000000000e+00 0.000000000000000000e+00 0.000000000000000000e+00 0.000000000000000000e+00 0.000000000000000000e+00 0.000000000000000000e+00 0.000000000000000000e+00 0.000000000000000000e+00 0.000000000000000000e+00 0.000000000000000000e+00 0.000000000000000000e+00 0.000000000000000000e+00 0.000000000000000000e+00 0.000000000000000000e+00 0.000000000000000000e+00 0.000000000000000000e+00 0.000000000000000000e+00 0.000000000000000000e+00 0.000000000000000000e+00 0.000000000000000000e+00 0.000000000000000000e+00 0.000000000000000000e+00 0.000000000000000000e+00 0.000000000000000000e+00 0.000000000000000000e+00 0.000000000000000000e+00 0.000000000000000000e+00 0.000000000000000000e+00 0.000000000000000000e+00 0.000000000000000000e+00 0.000000000000000000e+00 0.000000000000000000e+00 0.000000000000000000e+00 0.000000000000000000e+00 0.000000000000000000e+00 0.000000000000000000e+00 0.000000000000000000e+00 0.000000000000000000e+00 0.000000000000000000e+00 0.000000000000000000e+00 0.000000000000000000e+00 0.000000000000000000e+00 0.000000000000000000e+00 0.000000000000000000e+00 0.000000000000000000e+00 0.000000000000000000e+00 0.000000000000000000e+00 0.000000000000000000e+00 0.000000000000000000e+00 0.000000000000000000e+00 0.000000000000000000e+00 0.000000000000000000e+00 0.000000000000000000e+00 0.000000000000000000e+00 0.000000000000000000e+00 0.000000000000000000e+00 0.000000000000000000e+00 0.000000000000000000e+00 0.000000000000000000e+00 0.000000000000000000e+00 0.000000000000000000e+00 0.000000000000000000e+00 0.000000000000000000e+00 0.000000000000000000e+00 0.000000000000000000e+00 0.000000000000000000e+00 0.000000000000000000e+00 0.000000000000000000e+00 0.000000000000000000e+00 0.000000000000000000e+00 0.000000000000000000e+00 0.000000000000000000e+00 0.000000000000000000e+00 0.000000000000000000e+00 0.000000000000000000e+00 0.000000000000000000e+00 0.000000000000000000e+00 0.000000000000000000e+00 0.000000000000000000e+00 0.000000000000000000e+00 0.000000000000000000e+00 0.000000000000000000e+00 0.000000000000000000e+00 0.000000000000000000e+00 0.000000000000000000e+00 0.000000000000000000e+00 0.000000000000000000e+00 0.000000000000000000e+00 0.000000000000000000e+00 0.000000000000000000e+00 0.000000000000000000e+00 0.000000000000000000e+00 0.000000000000000000e+00 0.000000000000000000e+00 0.000000000000000000e+00 0.000000000000000000e+00 0.000000000000000000e+00 0.000000000000000000e+00 0.000000000000000000e+00 0.000000000000000000e+00 0.000000000000000000e+00 0.000000000000000000e+00 0.000000000000000000e+00 0.000000000000000000e+00 0.000000000000000000e+00 0.000000000000000000e+00 0.000000000000000000e+00 0.000000000000000000e+00 0.000000000000000000e+00 0.000000000000000000e+00 0.000000000000000000e+00 0.000000000000000000e+00 0.000000000000000000e+00 0.000000000000000000e+00 0.000000000000000000e+00 0.000000000000000000e+00 0.000000000000000000e+00 0.000000000000000000e+00 0.000000000000000000e+00 0.000000000000000000e+00 0.000000000000000000e+00 0.000000000000000000e+00 0.000000000000000000e+00 0.000000000000000000e+00 0.000000000000000000e+00 0.000000000000000000e+00 0.000000000000000000e+00 0.000000000000000000e+00 0.000000000000000000e+00 0.000000000000000000e+00 0.000000000000000000e+00 0.000000000000000000e+00 0.000000000000000000e+00 0.000000000000000000e+00 0.000000000000000000e+00 0.000000000000000000e+00 0.000000000000000000e+00 0.000000000000000000e+00 0.000000000000000000e+00 0.000000000000000000e+00 0.000000000000000000e+00 0.000000000000000000e+00 0.000000000000000000e+00 0.000000000000000000e+00 0.000000000000000000e+00 0.000000000000000000e+00 0.000000000000000000e+00 0.000000000000000000e+00 0.000000000000000000e+00 0.000000000000000000e+00 0.000000000000000000e+00 0.000000000000000000e+00 0.000000000000000000e+00 0.000000000000000000e+00 0.000000000000000000e+00 0.000000000000000000e+00 0.000000000000000000e+00 0.000000000000000000e+00 0.000000000000000000e+00 0.000000000000000000e+00 0.000000000000000000e+00 0.000000000000000000e+00 0.000000000000000000e+00 0.000000000000000000e+00 0.000000000000000000e+00 0.000000000000000000e+00 0.000000000000000000e+00 0.000000000000000000e+00 0.000000000000000000e+00 0.000000000000000000e+00 0.000000000000000000e+00 0.000000000000000000e+00 0.000000000000000000e+00 0.000000000000000000e+00 0.000000000000000000e+00 0.000000000000000000e+00 0.000000000000000000e+00 0.000000000000000000e+00 0.000000000000000000e+00 0.000000000000000000e+00 0.000000000000000000e+00 0.000000000000000000e+00 0.000000000000000000e+00 0.000000000000000000e+00 0.000000000000000000e+00 0.000000000000000000e+00 0.000000000000000000e+00 0.000000000000000000e+00 0.000000000000000000e+00 0.000000000000000000e+00 0.000000000000000000e+00 0.000000000000000000e+00 0.000000000000000000e+00 0.000000000000000000e+00 0.000000000000000000e+00 0.000000000000000000e+00 0.000000000000000000e+00 0.000000000000000000e+00 0.000000000000000000e+00 0.000000000000000000e+00 0.000000000000000000e+00 0.000000000000000000e+00 0.000000000000000000e+00 0.000000000000000000e+00 0.000000000000000000e+00 0.000000000000000000e+00 0.000000000000000000e+00 0.000000000000000000e+00 0.000000000000000000e+00 0.000000000000000000e+00 0.000000000000000000e+00 0.000000000000000000e+00 0.000000000000000000e+00 0.000000000000000000e+00 0.000000000000000000e+00 0.000000000000000000e+00 0.000000000000000000e+00 0.000000000000000000e+00 0.000000000000000000e+00 0.000000000000000000e+00 0.000000000000000000e+00 0.000000000000000000e+00 0.000000000000000000e+00 0.000000000000000000e+00 0.000000000000000000e+00 0.000000000000000000e+00 0.000000000000000000e+00 0.000000000000000000e+00 0.000000000000000000e+00 0.000000000000000000e+00 0.000000000000000000e+00 0.000000000000000000e+00 0.000000000000000000e+00 0.000000000000000000e+00 0.000000000000000000e+00 0.000000000000000000e+00 0.000000000000000000e+00 0.000000000000000000e+00 0.000000000000000000e+00 0.000000000000000000e+00 0.000000000000000000e+00 0.000000000000000000e+00 0.000000000000000000e+00 0.000000000000000000e+00 0.000000000000000000e+00 0.000000000000000000e+00 0.000000000000000000e+00 0.000000000000000000e+00 0.000000000000000000e+00 0.000000000000000000e+00 0.000000000000000000e+00 0.000000000000000000e+00 0.000000000000000000e+00 0.000000000000000000e+00 0.000000000000000000e+00 0.000000000000000000e+00 0.000000000000000000e+00 0.000000000000000000e+00 0.000000000000000000e+00 0.000000000000000000e+00 0.000000000000000000e+00 0.000000000000000000e+00 0.000000000000000000e+00 0.000000000000000000e+00 0.000000000000000000e+00 0.000000000000000000e+00 0.000000000000000000e+00 0.000000000000000000e+00 0.000000000000000000e+00 0.000000000000000000e+00 0.000000000000000000e+00 0.000000000000000000e+00 0.000000000000000000e+00 0.000000000000000000e+00 0.000000000000000000e+00 0.000000000000000000e+00 0.000000000000000000e+00 0.000000000000000000e+00 0.000000000000000000e+00 0.000000000000000000e+00 0.000000000000000000e+00 0.000000000000000000e+00 0.000000000000000000e+00 0.000000000000000000e+00 0.000000000000000000e+00 0.000000000000000000e+00 0.000000000000000000e+00 0.000000000000000000e+00 0.000000000000000000e+00 0.000000000000000000e+00 0.000000000000000000e+00 0.000000000000000000e+00 0.000000000000000000e+00 0.000000000000000000e+00 0.000000000000000000e+00 0.000000000000000000e+00 0.000000000000000000e+00 0.000000000000000000e+00 0.000000000000000000e+00 0.000000000000000000e+00 0.000000000000000000e+00 0.000000000000000000e+00 0.000000000000000000e+00 0.000000000000000000e+00 0.000000000000000000e+00 0.000000000000000000e+00 0.000000000000000000e+00 0.000000000000000000e+00 0.000000000000000000e+00 0.000000000000000000e+00 0.000000000000000000e+00 0.000000000000000000e+00 0.000000000000000000e+00 0.000000000000000000e+00 0.000000000000000000e+00 0.000000000000000000e+00 0.000000000000000000e+00 0.000000000000000000e+00 0.000000000000000000e+00 0.000000000000000000e+00 0.000000000000000000e+00 0.000000000000000000e+00 0.000000000000000000e+00 0.000000000000000000e+00 0.000000000000000000e+00 0.000000000000000000e+00 0.000000000000000000e+00 0.000000000000000000e+00 0.000000000000000000e+00 0.000000000000000000e+00 0.000000000000000000e+00 0.000000000000000000e+00 0.000000000000000000e+00 0.000000000000000000e+00 0.000000000000000000e+00 0.000000000000000000e+00 0.000000000000000000e+00 0.000000000000000000e+00 0.000000000000000000e+00 0.000000000000000000e+00 0.000000000000000000e+00 0.000000000000000000e+00 0.000000000000000000e+00 0.000000000000000000e+00 0.000000000000000000e+00 0.000000000000000000e+00 0.000000000000000000e+00 0.000000000000000000e+00 0.000000000000000000e+00 0.000000000000000000e+00 0.000000000000000000e+00 0.000000000000000000e+00 0.000000000000000000e+00 0.000000000000000000e+00 0.000000000000000000e+00 0.000000000000000000e+00 0.000000000000000000e+00 0.000000000000000000e+00 0.000000000000000000e+00 0.000000000000000000e+00 0.000000000000000000e+00 0.000000000000000000e+00 0.000000000000000000e+00 0.000000000000000000e+00 0.000000000000000000e+00 0.000000000000000000e+00 0.000000000000000000e+00 0.000000000000000000e+00 0.000000000000000000e+00 0.000000000000000000e+00 0.000000000000000000e+00 0.000000000000000000e+00 0.000000000000000000e+00 0.000000000000000000e+00 0.000000000000000000e+00 0.000000000000000000e+00 0.000000000000000000e+00 0.000000000000000000e+00 0.000000000000000000e+00 0.000000000000000000e+00 0.000000000000000000e+00 0.000000000000000000e+00 0.000000000000000000e+00 0.000000000000000000e+00 0.000000000000000000e+00 0.000000000000000000e+00 0.000000000000000000e+00 0.000000000000000000e+00 0.000000000000000000e+00 0.000000000000000000e+00 0.000000000000000000e+00 0.000000000000000000e+00 0.000000000000000000e+00 0.000000000000000000e+00 0.000000000000000000e+00 0.000000000000000000e+00 0.000000000000000000e+00 0.000000000000000000e+00 0.000000000000000000e+00 0.000000000000000000e+00 0.000000000000000000e+00 0.000000000000000000e+00 0.000000000000000000e+00 0.000000000000000000e+00 0.000000000000000000e+00 0.000000000000000000e+00 0.000000000000000000e+00 0.000000000000000000e+00 0.000000000000000000e+00 0.000000000000000000e+00 0.000000000000000000e+00 0.000000000000000000e+00 0.000000000000000000e+00 0.000000000000000000e+00 0.000000000000000000e+00 0.000000000000000000e+00 0.000000000000000000e+00 0.000000000000000000e+00 0.000000000000000000e+00 0.000000000000000000e+00 0.000000000000000000e+00 0.000000000000000000e+00 0.000000000000000000e+00 0.000000000000000000e+00 0.000000000000000000e+00 0.000000000000000000e+00 0.000000000000000000e+00 0.000000000000000000e+00 0.000000000000000000e+00 0.000000000000000000e+00 0.000000000000000000e+00 0.000000000000000000e+00 0.000000000000000000e+00 0.000000000000000000e+00 0.000000000000000000e+00 0.000000000000000000e+00 0.000000000000000000e+00 0.000000000000000000e+00 0.000000000000000000e+00 0.000000000000000000e+00 0.000000000000000000e+00 0.000000000000000000e+00 0.000000000000000000e+00 0.000000000000000000e+00 0.000000000000000000e+00 0.000000000000000000e+00 0.000000000000000000e+00 0.000000000000000000e+00 0.000000000000000000e+00 0.000000000000000000e+00 0.000000000000000000e+00 0.000000000000000000e+00 0.000000000000000000e+00 0.000000000000000000e+00 0.000000000000000000e+00 0.000000000000000000e+00 0.000000000000000000e+00 0.000000000000000000e+00 0.000000000000000000e+00 0.000000000000000000e+00 0.000000000000000000e+00 0.000000000000000000e+00 0.000000000000000000e+00 0.000000000000000000e+00 0.000000000000000000e+00 0.000000000000000000e+00 0.000000000000000000e+00 0.000000000000000000e+00 0.000000000000000000e+00 0.000000000000000000e+00 0.000000000000000000e+00 0.000000000000000000e+00 0.000000000000000000e+00 0.000000000000000000e+00 0.000000000000000000e+00 0.000000000000000000e+00 0.000000000000000000e+00 0.000000000000000000e+00 0.000000000000000000e+00 0.000000000000000000e+00 0.000000000000000000e+00 0.000000000000000000e+00 0.000000000000000000e+00 0.000000000000000000e+00 0.000000000000000000e+00 0.000000000000000000e+00 0.000000000000000000e+00 0.000000000000000000e+00 0.000000000000000000e+00 0.000000000000000000e+00 0.000000000000000000e+00 0.000000000000000000e+00 0.000000000000000000e+00 0.000000000000000000e+00 0.000000000000000000e+00 0.000000000000000000e+00 0.000000000000000000e+00 0.000000000000000000e+00 0.000000000000000000e+00 0.000000000000000000e+00 0.000000000000000000e+00 0.000000000000000000e+00 0.000000000000000000e+00 0.000000000000000000e+00 0.000000000000000000e+00 0.000000000000000000e+00 0.000000000000000000e+00 0.000000000000000000e+00 0.000000000000000000e+00 0.000000000000000000e+00 0.000000000000000000e+00 0.000000000000000000e+00 0.000000000000000000e+00 0.000000000000000000e+00 0.000000000000000000e+00 0.000000000000000000e+00 0.000000000000000000e+00 0.000000000000000000e+00 0.000000000000000000e+00 0.000000000000000000e+00 0.000000000000000000e+00 0.000000000000000000e+00 0.000000000000000000e+00 0.000000000000000000e+00 0.000000000000000000e+00 0.000000000000000000e+00 0.000000000000000000e+00 0.000000000000000000e+00 0.000000000000000000e+00 0.000000000000000000e+00 0.000000000000000000e+00 0.000000000000000000e+00 0.000000000000000000e+00 0.000000000000000000e+00 0.000000000000000000e+00 0.000000000000000000e+00 0.000000000000000000e+00 0.000000000000000000e+00 0.000000000000000000e+00 0.000000000000000000e+00 0.000000000000000000e+00 0.000000000000000000e+00 0.000000000000000000e+00 0.000000000000000000e+00 0.000000000000000000e+00 0.000000000000000000e+00 0.000000000000000000e+00 0.000000000000000000e+00 0.000000000000000000e+00 0.000000000000000000e+00 0.000000000000000000e+00 0.000000000000000000e+00 0.000000000000000000e+00 0.000000000000000000e+00 0.000000000000000000e+00 0.000000000000000000e+00 0.000000000000000000e+00 0.000000000000000000e+00 0.000000000000000000e+00 0.000000000000000000e+00 0.000000000000000000e+00 0.000000000000000000e+00 0.000000000000000000e+00 0.000000000000000000e+00 0.000000000000000000e+00 0.000000000000000000e+00 0.000000000000000000e+00 0.000000000000000000e+00 0.000000000000000000e+00 0.000000000000000000e+00 0.000000000000000000e+00 0.000000000000000000e+00 0.000000000000000000e+00 0.000000000000000000e+00 0.000000000000000000e+00 0.000000000000000000e+00 0.000000000000000000e+00 0.000000000000000000e+00 0.000000000000000000e+00 0.000000000000000000e+00 0.000000000000000000e+00 0.000000000000000000e+00 0.000000000000000000e+00 0.000000000000000000e+00 0.000000000000000000e+00 0.000000000000000000e+00 0.000000000000000000e+00 0.000000000000000000e+00 0.000000000000000000e+00 0.000000000000000000e+00 0.000000000000000000e+00 0.000000000000000000e+00 0.000000000000000000e+00 0.000000000000000000e+00 0.000000000000000000e+00 0.000000000000000000e+00 0.000000000000000000e+00 0.000000000000000000e+00 0.000000000000000000e+00 0.000000000000000000e+00 0.000000000000000000e+00 0.000000000000000000e+00 0.000000000000000000e+00 0.000000000000000000e+00 0.000000000000000000e+00 0.000000000000000000e+00 0.000000000000000000e+00 0.000000000000000000e+00 0.000000000000000000e+00 0.000000000000000000e+00 0.000000000000000000e+00 0.000000000000000000e+00 0.000000000000000000e+00 0.000000000000000000e+00 0.000000000000000000e+00 0.000000000000000000e+00 0.000000000000000000e+00 0.000000000000000000e+00 0.000000000000000000e+00 0.000000000000000000e+00 0.000000000000000000e+00 0.000000000000000000e+00 0.000000000000000000e+00 0.000000000000000000e+00 0.000000000000000000e+00 0.000000000000000000e+00 0.000000000000000000e+00 0.000000000000000000e+00 0.000000000000000000e+00 0.000000000000000000e+00 0.000000000000000000e+00 0.000000000000000000e+00 0.000000000000000000e+00 0.000000000000000000e+00 0.000000000000000000e+00 0.000000000000000000e+00 0.000000000000000000e+00 0.000000000000000000e+00 0.000000000000000000e+00 0.000000000000000000e+00 0.000000000000000000e+00 0.000000000000000000e+00 0.000000000000000000e+00 0.000000000000000000e+00 0.000000000000000000e+00 0.000000000000000000e+00 0.000000000000000000e+00 0.000000000000000000e+00 0.000000000000000000e+00 0.000000000000000000e+00 0.000000000000000000e+00 0.000000000000000000e+00 0.000000000000000000e+00 0.000000000000000000e+00 0.000000000000000000e+00 0.000000000000000000e+00 0.000000000000000000e+00 0.000000000000000000e+00 0.000000000000000000e+00 0.000000000000000000e+00 0.000000000000000000e+00 0.000000000000000000e+00 0.000000000000000000e+00 0.000000000000000000e+00 0.000000000000000000e+00 0.000000000000000000e+00 0.000000000000000000e+00 0.000000000000000000e+00 0.000000000000000000e+00 0.000000000000000000e+00 0.000000000000000000e+00 0.000000000000000000e+00 0.000000000000000000e+00 0.000000000000000000e+00 0.000000000000000000e+00 0.000000000000000000e+00 0.000000000000000000e+00 0.000000000000000000e+00 0.000000000000000000e+00 0.000000000000000000e+00 0.000000000000000000e+00 0.000000000000000000e+00 0.000000000000000000e+00 0.000000000000000000e+00 0.000000000000000000e+00 0.000000000000000000e+00 0.000000000000000000e+00 0.000000000000000000e+00 0.000000000000000000e+00 0.000000000000000000e+00 0.000000000000000000e+00 0.000000000000000000e+00 0.000000000000000000e+00 0.000000000000000000e+00 0.000000000000000000e+00 0.000000000000000000e+00 0.000000000000000000e+00 0.000000000000000000e+00 0.000000000000000000e+00 0.000000000000000000e+00 0.000000000000000000e+00 0.000000000000000000e+00 0.000000000000000000e+00 0.000000000000000000e+00 0.000000000000000000e+00 0.000000000000000000e+00 0.000000000000000000e+00 0.000000000000000000e+00 0.000000000000000000e+00 0.000000000000000000e+00 0.000000000000000000e+00 0.000000000000000000e+00 0.000000000000000000e+00 0.000000000000000000e+00 0.000000000000000000e+00 0.000000000000000000e+00 0.000000000000000000e+00 0.000000000000000000e+00 0.000000000000000000e+00 0.000000000000000000e+00 0.000000000000000000e+00 0.000000000000000000e+00 0.000000000000000000e+00 0.000000000000000000e+00 0.000000000000000000e+00 0.000000000000000000e+00 0.000000000000000000e+00 0.000000000000000000e+00 0.000000000000000000e+00 0.000000000000000000e+00 0.000000000000000000e+00 0.000000000000000000e+00 0.000000000000000000e+00 0.000000000000000000e+00 0.000000000000000000e+00 0.000000000000000000e+00 0.000000000000000000e+00 0.000000000000000000e+00 0.000000000000000000e+00 0.000000000000000000e+00 0.000000000000000000e+00 0.000000000000000000e+00 0.000000000000000000e+00 0.000000000000000000e+00 0.000000000000000000e+00 0.000000000000000000e+00 0.000000000000000000e+00 0.000000000000000000e+00 0.000000000000000000e+00 0.000000000000000000e+00 0.000000000000000000e+00 0.000000000000000000e+00 0.000000000000000000e+00 0.000000000000000000e+00 0.000000000000000000e+00 0.000000000000000000e+00 0.000000000000000000e+00 0.000000000000000000e+00 0.000000000000000000e+00 0.000000000000000000e+00 0.000000000000000000e+00 0.000000000000000000e+00 0.000000000000000000e+00 0.000000000000000000e+00 0.000000000000000000e+00 0.000000000000000000e+00 0.000000000000000000e+00 0.000000000000000000e+00 0.000000000000000000e+00 0.000000000000000000e+00 0.000000000000000000e+00 0.000000000000000000e+00 0.000000000000000000e+00 0.000000000000000000e+00 0.000000000000000000e+00 0.000000000000000000e+00 0.000000000000000000e+00 0.000000000000000000e+00 0.000000000000000000e+00 0.000000000000000000e+00 0.000000000000000000e+00 0.000000000000000000e+00 0.000000000000000000e+00 0.000000000000000000e+00 0.000000000000000000e+00 0.000000000000000000e+00 0.000000000000000000e+00 0.000000000000000000e+00 0.000000000000000000e+00 0.000000000000000000e+00 0.000000000000000000e+00 0.000000000000000000e+00 0.000000000000000000e+00 0.000000000000000000e+00 0.000000000000000000e+00 0.000000000000000000e+00 0.000000000000000000e+00 0.000000000000000000e+00 0.000000000000000000e+00 0.000000000000000000e+00 0.000000000000000000e+00 0.000000000000000000e+00 0.000000000000000000e+00 0.000000000000000000e+00 0.000000000000000000e+00 0.000000000000000000e+00 0.000000000000000000e+00 0.000000000000000000e+00 0.000000000000000000e+00 0.000000000000000000e+00 0.000000000000000000e+00 0.000000000000000000e+00 0.000000000000000000e+00 0.000000000000000000e+00 0.000000000000000000e+00 0.000000000000000000e+00 0.000000000000000000e+00 0.000000000000000000e+00 0.000000000000000000e+00 0.000000000000000000e+00 0.000000000000000000e+00 0.000000000000000000e+00 0.000000000000000000e+00 0.000000000000000000e+00 0.000000000000000000e+00 0.000000000000000000e+00 0.000000000000000000e+00 0.000000000000000000e+00 0.000000000000000000e+00 0.000000000000000000e+00 0.000000000000000000e+00 0.000000000000000000e+00 0.000000000000000000e+00 0.000000000000000000e+00 0.000000000000000000e+00 0.000000000000000000e+00 0.000000000000000000e+00 0.000000000000000000e+00 0.000000000000000000e+00 0.000000000000000000e+00 0.000000000000000000e+00 0.000000000000000000e+00 0.000000000000000000e+00 0.000000000000000000e+00 0.000000000000000000e+00 0.000000000000000000e+00 0.000000000000000000e+00 0.000000000000000000e+00 0.000000000000000000e+00 0.000000000000000000e+00 0.000000000000000000e+00 0.000000000000000000e+00 0.000000000000000000e+00 0.000000000000000000e+00 0.000000000000000000e+00 0.000000000000000000e+00 0.000000000000000000e+00 0.000000000000000000e+00 0.000000000000000000e+00 0.000000000000000000e+00 0.000000000000000000e+00 0.000000000000000000e+00 0.000000000000000000e+00 0.000000000000000000e+00 0.000000000000000000e+00 0.000000000000000000e+00 0.000000000000000000e+00 0.000000000000000000e+00 0.000000000000000000e+00 0.000000000000000000e+00 0.000000000000000000e+00 0.000000000000000000e+00 0.000000000000000000e+00 0.000000000000000000e+00 0.000000000000000000e+00 0.000000000000000000e+00 0.000000000000000000e+00 0.000000000000000000e+00 0.000000000000000000e+00 0.000000000000000000e+00 0.000000000000000000e+00 0.000000000000000000e+00 0.000000000000000000e+00 0.000000000000000000e+00 0.000000000000000000e+00 0.000000000000000000e+00 0.000000000000000000e+00 0.000000000000000000e+00 0.000000000000000000e+00 0.000000000000000000e+00 0.000000000000000000e+00 0.000000000000000000e+00 0.000000000000000000e+00 0.000000000000000000e+00 0.000000000000000000e+00 0.000000000000000000e+00 0.000000000000000000e+00 0.000000000000000000e+00 0.000000000000000000e+00 0.000000000000000000e+00 0.000000000000000000e+00 0.000000000000000000e+00 0.000000000000000000e+00 0.000000000000000000e+00 0.000000000000000000e+00 0.000000000000000000e+00 0.000000000000000000e+00 0.000000000000000000e+00 0.000000000000000000e+00 0.000000000000000000e+00 0.000000000000000000e+00 0.000000000000000000e+00 0.000000000000000000e+00 0.000000000000000000e+00 0.000000000000000000e+00 0.000000000000000000e+00 0.000000000000000000e+00 0.000000000000000000e+00 0.000000000000000000e+00 0.000000000000000000e+00 0.000000000000000000e+00 0.000000000000000000e+00 0.000000000000000000e+00 0.000000000000000000e+00 0.000000000000000000e+00 0.000000000000000000e+00 0.000000000000000000e+00 0.000000000000000000e+00 0.000000000000000000e+00 0.000000000000000000e+00 0.000000000000000000e+00 0.000000000000000000e+00 0.000000000000000000e+00 0.000000000000000000e+00 0.000000000000000000e+00 0.000000000000000000e+00 0.000000000000000000e+00 0.000000000000000000e+00 0.000000000000000000e+00 0.000000000000000000e+00 0.000000000000000000e+00 0.000000000000000000e+00 0.000000000000000000e+00 0.000000000000000000e+00 0.000000000000000000e+00 0.000000000000000000e+00 0.000000000000000000e+00 0.000000000000000000e+00 0.000000000000000000e+00 0.000000000000000000e+00 0.000000000000000000e+00 0.000000000000000000e+00 0.000000000000000000e+00 0.000000000000000000e+00 0.000000000000000000e+00 0.000000000000000000e+00 0.000000000000000000e+00 0.000000000000000000e+00 0.000000000000000000e+00 0.000000000000000000e+00 0.000000000000000000e+00 0.000000000000000000e+00 0.000000000000000000e+00 0.000000000000000000e+00 0.000000000000000000e+00 0.000000000000000000e+00 0.000000000000000000e+00 0.000000000000000000e+00 0.000000000000000000e+00 0.000000000000000000e+00 0.000000000000000000e+00 0.000000000000000000e+00 0.000000000000000000e+00 0.000000000000000000e+00 0.000000000000000000e+00 0.000000000000000000e+00 0.000000000000000000e+00 0.000000000000000000e+00 0.000000000000000000e+00 0.000000000000000000e+00 0.000000000000000000e+00 0.000000000000000000e+00 0.000000000000000000e+00 0.000000000000000000e+00 0.000000000000000000e+00 0.000000000000000000e+00 0.000000000000000000e+00 0.000000000000000000e+00 0.000000000000000000e+00 0.000000000000000000e+00 0.000000000000000000e+00 0.000000000000000000e+00 0.000000000000000000e+00 0.000000000000000000e+00 0.000000000000000000e+00 0.000000000000000000e+00 0.000000000000000000e+00 0.000000000000000000e+00 0.000000000000000000e+00 0.000000000000000000e+00 0.000000000000000000e+00 0.000000000000000000e+00 0.000000000000000000e+00 0.000000000000000000e+00 0.000000000000000000e+00 0.000000000000000000e+00 0.000000000000000000e+00 0.000000000000000000e+00 0.000000000000000000e+00 0.000000000000000000e+00 0.000000000000000000e+00 0.000000000000000000e+00 0.000000000000000000e+00 0.000000000000000000e+00 0.000000000000000000e+00 0.000000000000000000e+00 0.000000000000000000e+00 0.000000000000000000e+00 0.000000000000000000e+00 0.000000000000000000e+00 0.000000000000000000e+00 0.000000000000000000e+00 0.000000000000000000e+00 0.000000000000000000e+00 0.000000000000000000e+00 0.000000000000000000e+00 0.000000000000000000e+00 0.000000000000000000e+00 0.000000000000000000e+00 0.000000000000000000e+00 0.000000000000000000e+00 0.000000000000000000e+00 0.000000000000000000e+00 0.000000000000000000e+00 0.000000000000000000e+00 0.000000000000000000e+00 0.000000000000000000e+00 0.000000000000000000e+00 0.000000000000000000e+00 0.000000000000000000e+00 0.000000000000000000e+00 0.000000000000000000e+00 0.000000000000000000e+00 0.000000000000000000e+00 0.000000000000000000e+00 0.000000000000000000e+00 0.000000000000000000e+00 0.000000000000000000e+00 0.000000000000000000e+00 0.000000000000000000e+00 0.000000000000000000e+00 0.000000000000000000e+00 0.000000000000000000e+00 0.000000000000000000e+00 0.000000000000000000e+00 0.000000000000000000e+00 0.000000000000000000e+00 0.000000000000000000e+00 0.000000000000000000e+00 0.000000000000000000e+00 0.000000000000000000e+00 0.000000000000000000e+00 0.000000000000000000e+00 0.000000000000000000e+00 0.000000000000000000e+00 0.000000000000000000e+00 0.000000000000000000e+00 0.000000000000000000e+00 0.000000000000000000e+00 0.000000000000000000e+00 0.000000000000000000e+00 0.000000000000000000e+00 0.000000000000000000e+00 0.000000000000000000e+00 0.000000000000000000e+00 0.000000000000000000e+00 0.000000000000000000e+00 0.000000000000000000e+00 0.000000000000000000e+00 0.000000000000000000e+00 0.000000000000000000e+00 0.000000000000000000e+00 0.000000000000000000e+00 0.000000000000000000e+00 0.000000000000000000e+00 0.000000000000000000e+00 0.000000000000000000e+00 0.000000000000000000e+00 0.000000000000000000e+00 0.000000000000000000e+00 0.000000000000000000e+00 0.000000000000000000e+00 0.000000000000000000e+00 0.000000000000000000e+00 0.000000000000000000e+00 0.000000000000000000e+00 0.000000000000000000e+00 0.000000000000000000e+00 0.000000000000000000e+00 0.000000000000000000e+00 0.000000000000000000e+00 0.000000000000000000e+00 0.000000000000000000e+00 0.000000000000000000e+00 0.000000000000000000e+00 0.000000000000000000e+00 0.000000000000000000e+00 0.000000000000000000e+00 0.000000000000000000e+00 0.000000000000000000e+00 0.000000000000000000e+00 0.000000000000000000e+00 0.000000000000000000e+00 0.000000000000000000e+00 0.000000000000000000e+00 0.000000000000000000e+00 0.000000000000000000e+00 0.000000000000000000e+00 0.000000000000000000e+00 0.000000000000000000e+00 0.000000000000000000e+00 0.000000000000000000e+00 0.000000000000000000e+00 0.000000000000000000e+00 0.000000000000000000e+00 0.000000000000000000e+00 0.000000000000000000e+00 0.000000000000000000e+00 0.000000000000000000e+00 0.000000000000000000e+00 0.000000000000000000e+00 0.000000000000000000e+00 0.000000000000000000e+00 0.000000000000000000e+00 0.000000000000000000e+00 0.000000000000000000e+00 0.000000000000000000e+00 0.000000000000000000e+00 0.000000000000000000e+00 0.000000000000000000e+00 0.000000000000000000e+00 0.000000000000000000e+00 0.000000000000000000e+00 0.000000000000000000e+00 0.000000000000000000e+00 0.000000000000000000e+00 0.000000000000000000e+00 0.000000000000000000e+00 0.000000000000000000e+00 0.000000000000000000e+00 0.000000000000000000e+00 0.000000000000000000e+00 0.000000000000000000e+00 0.000000000000000000e+00 0.000000000000000000e+00 0.000000000000000000e+00 0.000000000000000000e+00 0.000000000000000000e+00 0.000000000000000000e+00 0.000000000000000000e+00 0.000000000000000000e+00 0.000000000000000000e+00 0.000000000000000000e+00 0.000000000000000000e+00 0.000000000000000000e+00 0.000000000000000000e+00 0.000000000000000000e+00 0.000000000000000000e+00 0.000000000000000000e+00 0.000000000000000000e+00 0.000000000000000000e+00 0.000000000000000000e+00 0.000000000000000000e+00 0.000000000000000000e+00 0.000000000000000000e+00 0.000000000000000000e+00 0.000000000000000000e+00 0.000000000000000000e+00 0.000000000000000000e+00 0.000000000000000000e+00 0.000000000000000000e+00 0.000000000000000000e+00 0.000000000000000000e+00 0.000000000000000000e+00 0.000000000000000000e+00 0.000000000000000000e+00 0.000000000000000000e+00 0.000000000000000000e+00 0.000000000000000000e+00 0.000000000000000000e+00 0.000000000000000000e+00 0.000000000000000000e+00 0.000000000000000000e+00 0.000000000000000000e+00 0.000000000000000000e+00 0.000000000000000000e+00 0.000000000000000000e+00 0.000000000000000000e+00 0.000000000000000000e+00 0.000000000000000000e+00 0.000000000000000000e+00 0.000000000000000000e+00 0.000000000000000000e+00 0.000000000000000000e+00 0.000000000000000000e+00 0.000000000000000000e+00 0.000000000000000000e+00 0.000000000000000000e+00 0.000000000000000000e+00 0.000000000000000000e+00 0.000000000000000000e+00 0.000000000000000000e+00 0.000000000000000000e+00 0.000000000000000000e+00 0.000000000000000000e+00 0.000000000000000000e+00 0.000000000000000000e+00 0.000000000000000000e+00 0.000000000000000000e+00 0.000000000000000000e+00 0.000000000000000000e+00 0.000000000000000000e+00 0.000000000000000000e+00 0.000000000000000000e+00 0.000000000000000000e+00 0.000000000000000000e+00 0.000000000000000000e+00 0.000000000000000000e+00 0.000000000000000000e+00 0.000000000000000000e+00 0.000000000000000000e+00 0.000000000000000000e+00 0.000000000000000000e+00 0.000000000000000000e+00 0.000000000000000000e+00 0.000000000000000000e+00 0.000000000000000000e+00 0.000000000000000000e+00 0.000000000000000000e+00 0.000000000000000000e+00 0.000000000000000000e+00 0.000000000000000000e+00 0.000000000000000000e+00 0.000000000000000000e+00 0.000000000000000000e+00 0.000000000000000000e+00 0.000000000000000000e+00 0.000000000000000000e+00 0.000000000000000000e+00 0.000000000000000000e+00 0.000000000000000000e+00 0.000000000000000000e+00 0.000000000000000000e+00 0.000000000000000000e+00 0.000000000000000000e+00 0.000000000000000000e+00 0.000000000000000000e+00 0.000000000000000000e+00 0.000000000000000000e+00 0.000000000000000000e+00 0.000000000000000000e+00 0.000000000000000000e+00 0.000000000000000000e+00 0.000000000000000000e+00 0.000000000000000000e+00 0.000000000000000000e+00 0.000000000000000000e+00 0.000000000000000000e+00 0.000000000000000000e+00 0.000000000000000000e+00 0.000000000000000000e+00 0.000000000000000000e+00 0.000000000000000000e+00 0.000000000000000000e+00 0.000000000000000000e+00 0.000000000000000000e+00 0.000000000000000000e+00 0.000000000000000000e+00 0.000000000000000000e+00 0.000000000000000000e+00 0.000000000000000000e+00 0.000000000000000000e+00 0.000000000000000000e+00 0.000000000000000000e+00 0.000000000000000000e+00 0.000000000000000000e+00 0.000000000000000000e+00 0.000000000000000000e+00 0.000000000000000000e+00 0.000000000000000000e+00 0.000000000000000000e+00 0.000000000000000000e+00 0.000000000000000000e+00 0.000000000000000000e+00 0.000000000000000000e+00 0.000000000000000000e+00 0.000000000000000000e+00 0.000000000000000000e+00 0.000000000000000000e+00 0.000000000000000000e+00 0.000000000000000000e+00 0.000000000000000000e+00 0.000000000000000000e+00 0.000000000000000000e+00 0.000000000000000000e+00 0.000000000000000000e+00 0.000000000000000000e+00 0.000000000000000000e+00 0.000000000000000000e+00 0.000000000000000000e+00 0.000000000000000000e+00 0.000000000000000000e+00 0.000000000000000000e+00 0.000000000000000000e+00 0.000000000000000000e+00 0.000000000000000000e+00 0.000000000000000000e+00 0.000000000000000000e+00 0.000000000000000000e+00 0.000000000000000000e+00 0.000000000000000000e+00 0.000000000000000000e+00 0.000000000000000000e+00 0.000000000000000000e+00 0.000000000000000000e+00 0.000000000000000000e+00 0.000000000000000000e+00 0.000000000000000000e+00 0.000000000000000000e+00 0.000000000000000000e+00 0.000000000000000000e+00 0.000000000000000000e+00 0.000000000000000000e+00 0.000000000000000000e+00 0.000000000000000000e+00 0.000000000000000000e+00 0.000000000000000000e+00 0.000000000000000000e+00 0.000000000000000000e+00 0.000000000000000000e+00 0.000000000000000000e+00 0.000000000000000000e+00 0.000000000000000000e+00 0.000000000000000000e+00 0.000000000000000000e+00 0.000000000000000000e+00 0.000000000000000000e+00 0.000000000000000000e+00 0.000000000000000000e+00 0.000000000000000000e+00 0.000000000000000000e+00 0.000000000000000000e+00 0.000000000000000000e+00 0.000000000000000000e+00 0.000000000000000000e+00 0.000000000000000000e+00 0.000000000000000000e+00 0.000000000000000000e+00 0.000000000000000000e+00 0.000000000000000000e+00 0.000000000000000000e+00 0.000000000000000000e+00 0.000000000000000000e+00 0.000000000000000000e+00 0.000000000000000000e+00 0.000000000000000000e+00 0.000000000000000000e+00 0.000000000000000000e+00 0.000000000000000000e+00 0.000000000000000000e+00 0.000000000000000000e+00 0.000000000000000000e+00 0.000000000000000000e+00 0.000000000000000000e+00 0.000000000000000000e+00 0.000000000000000000e+00 0.000000000000000000e+00 0.000000000000000000e+00 0.000000000000000000e+00 0.000000000000000000e+00 0.000000000000000000e+00 0.000000000000000000e+00 0.000000000000000000e+00 0.000000000000000000e+00 0.000000000000000000e+00 0.000000000000000000e+00 0.000000000000000000e+00 0.000000000000000000e+00 0.000000000000000000e+00 0.000000000000000000e+00 0.000000000000000000e+00 0.000000000000000000e+00 0.000000000000000000e+00 0.000000000000000000e+00 0.000000000000000000e+00 0.000000000000000000e+00 0.000000000000000000e+00 0.000000000000000000e+00 0.000000000000000000e+00 0.000000000000000000e+00 0.000000000000000000e+00 0.000000000000000000e+00 0.000000000000000000e+00 0.000000000000000000e+00 0.000000000000000000e+00 0.000000000000000000e+00 0.000000000000000000e+00 0.000000000000000000e+00 0.000000000000000000e+00 0.000000000000000000e+00 0.000000000000000000e+00 0.000000000000000000e+00 0.000000000000000000e+00 0.000000000000000000e+00 0.000000000000000000e+00 0.000000000000000000e+00 0.000000000000000000e+00 0.000000000000000000e+00 0.000000000000000000e+00 0.000000000000000000e+00 0.000000000000000000e+00 0.000000000000000000e+00 0.000000000000000000e+00 0.000000000000000000e+00 0.000000000000000000e+00 0.000000000000000000e+00 0.000000000000000000e+00 0.000000000000000000e+00 0.000000000000000000e+00 0.000000000000000000e+00 0.000000000000000000e+00 0.000000000000000000e+00 0.000000000000000000e+00 0.000000000000000000e+00 0.000000000000000000e+00 0.000000000000000000e+00 0.000000000000000000e+00 0.000000000000000000e+00 0.000000000000000000e+00 0.000000000000000000e+00 0.000000000000000000e+00 0.000000000000000000e+00 0.000000000000000000e+00 0.000000000000000000e+00 0.000000000000000000e+00 0.000000000000000000e+00 0.000000000000000000e+00 0.000000000000000000e+00 0.000000000000000000e+00 0.000000000000000000e+00 0.000000000000000000e+00 0.000000000000000000e+00 0.000000000000000000e+00 0.000000000000000000e+00 0.000000000000000000e+00 0.000000000000000000e+00 0.000000000000000000e+00 0.000000000000000000e+00 0.000000000000000000e+00 0.000000000000000000e+00 0.000000000000000000e+00 0.000000000000000000e+00 0.000000000000000000e+00 0.000000000000000000e+00 0.000000000000000000e+00 0.000000000000000000e+00 0.000000000000000000e+00 0.000000000000000000e+00 0.000000000000000000e+00 0.000000000000000000e+00 0.000000000000000000e+00 0.000000000000000000e+00 0.000000000000000000e+00 0.000000000000000000e+00 0.000000000000000000e+00 0.000000000000000000e+00 0.000000000000000000e+00 0.000000000000000000e+00 0.000000000000000000e+00 0.000000000000000000e+00 0.000000000000000000e+00 0.000000000000000000e+00 0.000000000000000000e+00 0.000000000000000000e+00 0.000000000000000000e+00 0.000000000000000000e+00 0.000000000000000000e+00 0.000000000000000000e+00 0.000000000000000000e+00 0.000000000000000000e+00 0.000000000000000000e+00 0.000000000000000000e+00 0.000000000000000000e+00 0.000000000000000000e+00 0.000000000000000000e+00 0.000000000000000000e+00 0.000000000000000000e+00 0.000000000000000000e+00 0.000000000000000000e+00 0.000000000000000000e+00 0.000000000000000000e+00 0.000000000000000000e+00 0.000000000000000000e+00 0.000000000000000000e+00 0.000000000000000000e+00 0.000000000000000000e+00 0.000000000000000000e+00 0.000000000000000000e+00 0.000000000000000000e+00 0.000000000000000000e+00 0.000000000000000000e+00 0.000000000000000000e+00 0.000000000000000000e+00 0.000000000000000000e+00 0.000000000000000000e+00 0.000000000000000000e+00 0.000000000000000000e+00 0.000000000000000000e+00 0.000000000000000000e+00 0.000000000000000000e+00 0.000000000000000000e+00 0.000000000000000000e+00 0.000000000000000000e+00 0.000000000000000000e+00 0.000000000000000000e+00 0.000000000000000000e+00 0.000000000000000000e+00 0.000000000000000000e+00 0.000000000000000000e+00 0.000000000000000000e+00 0.000000000000000000e+00 0.000000000000000000e+00 0.000000000000000000e+00 0.000000000000000000e+00 0.000000000000000000e+00 0.000000000000000000e+00 0.000000000000000000e+00 0.000000000000000000e+00 0.000000000000000000e+00 0.000000000000000000e+00 0.000000000000000000e+00 0.000000000000000000e+00 0.000000000000000000e+00 0.000000000000000000e+00 0.000000000000000000e+00 0.000000000000000000e+00 0.000000000000000000e+00 0.000000000000000000e+00 0.000000000000000000e+00 0.000000000000000000e+00 0.000000000000000000e+00 0.000000000000000000e+00 0.000000000000000000e+00 0.000000000000000000e+00 0.000000000000000000e+00 0.000000000000000000e+00 0.000000000000000000e+00 0.000000000000000000e+00 0.000000000000000000e+00 0.000000000000000000e+00 0.000000000000000000e+00 0.000000000000000000e+00 0.000000000000000000e+00 0.000000000000000000e+00 0.000000000000000000e+00 0.000000000000000000e+00 0.000000000000000000e+00 0.000000000000000000e+00 0.000000000000000000e+00 0.000000000000000000e+00 0.000000000000000000e+00 0.000000000000000000e+00 0.000000000000000000e+00 0.000000000000000000e+00 0.000000000000000000e+00 0.000000000000000000e+00 0.000000000000000000e+00 0.000000000000000000e+00 0.000000000000000000e+00 0.000000000000000000e+00 0.000000000000000000e+00 0.000000000000000000e+00 0.000000000000000000e+00 0.000000000000000000e+00 0.000000000000000000e+00 0.000000000000000000e+00 0.000000000000000000e+00 0.000000000000000000e+00 0.000000000000000000e+00 0.000000000000000000e+00 0.000000000000000000e+00 0.000000000000000000e+00 0.000000000000000000e+00 0.000000000000000000e+00 0.000000000000000000e+00 0.000000000000000000e+00 0.000000000000000000e+00 0.000000000000000000e+00 0.000000000000000000e+00 0.000000000000000000e+00 0.000000000000000000e+00 0.000000000000000000e+00 0.000000000000000000e+00 0.000000000000000000e+00 0.000000000000000000e+00 0.000000000000000000e+00 0.000000000000000000e+00 0.000000000000000000e+00 0.000000000000000000e+00 0.000000000000000000e+00 0.000000000000000000e+00 0.000000000000000000e+00 0.000000000000000000e+00 0.000000000000000000e+00 0.000000000000000000e+00 0.000000000000000000e+00 0.000000000000000000e+00 0.000000000000000000e+00 0.000000000000000000e+00 0.000000000000000000e+00 0.000000000000000000e+00 0.000000000000000000e+00 0.000000000000000000e+00 0.000000000000000000e+00 0.000000000000000000e+00 0.000000000000000000e+00 0.000000000000000000e+00 0.000000000000000000e+00 0.000000000000000000e+00 0.000000000000000000e+00 0.000000000000000000e+00 0.000000000000000000e+00 0.000000000000000000e+00 0.000000000000000000e+00 0.000000000000000000e+00 0.000000000000000000e+00 0.000000000000000000e+00 0.000000000000000000e+00 0.000000000000000000e+00 0.000000000000000000e+00 0.000000000000000000e+00 0.000000000000000000e+00 0.000000000000000000e+00 0.000000000000000000e+00 0.000000000000000000e+00 0.000000000000000000e+00 0.000000000000000000e+00 0.000000000000000000e+00 0.000000000000000000e+00 0.000000000000000000e+00 0.000000000000000000e+00 0.000000000000000000e+00 0.000000000000000000e+00 0.000000000000000000e+00 0.000000000000000000e+00 0.000000000000000000e+00 0.000000000000000000e+00 0.000000000000000000e+00 0.000000000000000000e+00 0.000000000000000000e+00 0.000000000000000000e+00 0.000000000000000000e+00 0.000000000000000000e+00 0.000000000000000000e+00 0.000000000000000000e+00 0.000000000000000000e+00 0.000000000000000000e+00 0.000000000000000000e+00 0.000000000000000000e+00 0.000000000000000000e+00 0.000000000000000000e+00 0.000000000000000000e+00 0.000000000000000000e+00 0.000000000000000000e+00 0.000000000000000000e+00 0.000000000000000000e+00 0.000000000000000000e+00 0.000000000000000000e+00 0.000000000000000000e+00 0.000000000000000000e+00 0.000000000000000000e+00 0.000000000000000000e+00 0.000000000000000000e+00 0.000000000000000000e+00 0.000000000000000000e+00 0.000000000000000000e+00 0.000000000000000000e+00 0.000000000000000000e+00 0.000000000000000000e+00 0.000000000000000000e+00 0.000000000000000000e+00 0.000000000000000000e+00 0.000000000000000000e+00 0.000000000000000000e+00 0.000000000000000000e+00 0.000000000000000000e+00 0.000000000000000000e+00 0.000000000000000000e+00 0.000000000000000000e+00 0.000000000000000000e+00 0.000000000000000000e+00 0.000000000000000000e+00 0.000000000000000000e+00 0.000000000000000000e+00 0.000000000000000000e+00 0.000000000000000000e+00 0.000000000000000000e+00 0.000000000000000000e+00 0.000000000000000000e+00 0.000000000000000000e+00 0.000000000000000000e+00 0.000000000000000000e+00 0.000000000000000000e+00 0.000000000000000000e+00 0.000000000000000000e+00 0.000000000000000000e+00 0.000000000000000000e+00 0.000000000000000000e+00 0.000000000000000000e+00 0.000000000000000000e+00 0.000000000000000000e+00 0.000000000000000000e+00 0.000000000000000000e+00 0.000000000000000000e+00 0.000000000000000000e+00 0.000000000000000000e+00 0.000000000000000000e+00 0.000000000000000000e+00 0.000000000000000000e+00 0.000000000000000000e+00 0.000000000000000000e+00 0.000000000000000000e+00 0.000000000000000000e+00 0.000000000000000000e+00 0.000000000000000000e+00 0.000000000000000000e+00 0.000000000000000000e+00 0.000000000000000000e+00 0.000000000000000000e+00 0.000000000000000000e+00 0.000000000000000000e+00 0.000000000000000000e+00 0.000000000000000000e+00 0.000000000000000000e+00 0.000000000000000000e+00 0.000000000000000000e+00 0.000000000000000000e+00 0.000000000000000000e+00 0.000000000000000000e+00 0.000000000000000000e+00 0.000000000000000000e+00 0.000000000000000000e+00 0.000000000000000000e+00 0.000000000000000000e+00 0.000000000000000000e+00 0.000000000000000000e+00 0.000000000000000000e+00 0.000000000000000000e+00 0.000000000000000000e+00 0.000000000000000000e+00 0.000000000000000000e+00 0.000000000000000000e+00 0.000000000000000000e+00 0.000000000000000000e+00 0.000000000000000000e+00 0.000000000000000000e+00 0.000000000000000000e+00 0.000000000000000000e+00 0.000000000000000000e+00 0.000000000000000000e+00 0.000000000000000000e+00 0.000000000000000000e+00 0.000000000000000000e+00 0.000000000000000000e+00 0.000000000000000000e+00 0.000000000000000000e+00 0.000000000000000000e+00 0.000000000000000000e+00 0.000000000000000000e+00 0.000000000000000000e+00 0.000000000000000000e+00 0.000000000000000000e+00 0.000000000000000000e+00 0.000000000000000000e+00 0.000000000000000000e+00 0.000000000000000000e+00 0.000000000000000000e+00 0.000000000000000000e+00 0.000000000000000000e+00 0.000000000000000000e+00 0.000000000000000000e+00 0.000000000000000000e+00 0.000000000000000000e+00 0.000000000000000000e+00 0.000000000000000000e+00 0.000000000000000000e+00 0.000000000000000000e+00 0.000000000000000000e+00 0.000000000000000000e+00 0.000000000000000000e+00 0.000000000000000000e+00 0.000000000000000000e+00 0.000000000000000000e+00 0.000000000000000000e+00 0.000000000000000000e+00 0.000000000000000000e+00 0.000000000000000000e+00 0.000000000000000000e+00 0.000000000000000000e+00 0.000000000000000000e+00 0.000000000000000000e+00 0.000000000000000000e+00 0.000000000000000000e+00 0.000000000000000000e+00 0.000000000000000000e+00 0.000000000000000000e+00 0.000000000000000000e+00 0.000000000000000000e+00 0.000000000000000000e+00 0.000000000000000000e+00 0.000000000000000000e+00 0.000000000000000000e+00 0.000000000000000000e+00 0.000000000000000000e+00 0.000000000000000000e+00 0.000000000000000000e+00 0.000000000000000000e+00 0.000000000000000000e+00 0.000000000000000000e+00 0.000000000000000000e+00 0.000000000000000000e+00 0.000000000000000000e+00 0.000000000000000000e+00 0.000000000000000000e+00 0.000000000000000000e+00 0.000000000000000000e+00 0.000000000000000000e+00 0.000000000000000000e+00 0.000000000000000000e+00 0.000000000000000000e+00 0.000000000000000000e+00 0.000000000000000000e+00 0.000000000000000000e+00 0.000000000000000000e+00 0.000000000000000000e+00 0.000000000000000000e+00 0.000000000000000000e+00 0.000000000000000000e+00 0.000000000000000000e+00 0.000000000000000000e+00 0.000000000000000000e+00 0.000000000000000000e+00 0.000000000000000000e+00 0.000000000000000000e+00 0.000000000000000000e+00 0.000000000000000000e+00 0.000000000000000000e+00 0.000000000000000000e+00 0.000000000000000000e+00 0.000000000000000000e+00 0.000000000000000000e+00 0.000000000000000000e+00 0.000000000000000000e+00 0.000000000000000000e+00 0.000000000000000000e+00 0.000000000000000000e+00 0.000000000000000000e+00 0.000000000000000000e+00 0.000000000000000000e+00 0.000000000000000000e+00 0.000000000000000000e+00 0.000000000000000000e+00 0.000000000000000000e+00 0.000000000000000000e+00 0.000000000000000000e+00 0.000000000000000000e+00 0.000000000000000000e+00 0.000000000000000000e+00 0.000000000000000000e+00 0.000000000000000000e+00 0.000000000000000000e+00 0.000000000000000000e+00 0.000000000000000000e+00 0.000000000000000000e+00 0.000000000000000000e+00 0.000000000000000000e+00 0.000000000000000000e+00 0.000000000000000000e+00 0.000000000000000000e+00 0.000000000000000000e+00 0.000000000000000000e+00 0.000000000000000000e+00 0.000000000000000000e+00 0.000000000000000000e+00 0.000000000000000000e+00 0.000000000000000000e+00 0.000000000000000000e+00 0.000000000000000000e+00 0.000000000000000000e+00 0.000000000000000000e+00 0.000000000000000000e+00 0.000000000000000000e+00 0.000000000000000000e+00 0.000000000000000000e+00 0.000000000000000000e+00 0.000000000000000000e+00 0.000000000000000000e+00 0.000000000000000000e+00 0.000000000000000000e+00 0.000000000000000000e+00 0.000000000000000000e+00 0.000000000000000000e+00 0.000000000000000000e+00 0.000000000000000000e+00 0.000000000000000000e+00 0.000000000000000000e+00 0.000000000000000000e+00 0.000000000000000000e+00 0.000000000000000000e+00 0.000000000000000000e+00 0.000000000000000000e+00 0.000000000000000000e+00 0.000000000000000000e+00 0.000000000000000000e+00 0.000000000000000000e+00 0.000000000000000000e+00 0.000000000000000000e+00 0.000000000000000000e+00 0.000000000000000000e+00 0.000000000000000000e+00 0.000000000000000000e+00 0.000000000000000000e+00 0.000000000000000000e+00 0.000000000000000000e+00 0.000000000000000000e+00 0.000000000000000000e+00 0.000000000000000000e+00 0.000000000000000000e+00 0.000000000000000000e+00 0.000000000000000000e+00 0.000000000000000000e+00 0.000000000000000000e+00 0.000000000000000000e+00 0.000000000000000000e+00 0.000000000000000000e+00 0.000000000000000000e+00 0.000000000000000000e+00 0.000000000000000000e+00 0.000000000000000000e+00 0.000000000000000000e+00 0.000000000000000000e+00 0.000000000000000000e+00 0.000000000000000000e+00 0.000000000000000000e+00 0.000000000000000000e+00 0.000000000000000000e+00 0.000000000000000000e+00 0.000000000000000000e+00 0.000000000000000000e+00 0.000000000000000000e+00 0.000000000000000000e+00 0.000000000000000000e+00 0.000000000000000000e+00 0.000000000000000000e+00 0.000000000000000000e+00 0.000000000000000000e+00 0.000000000000000000e+00 0.000000000000000000e+00 0.000000000000000000e+00 0.000000000000000000e+00 0.000000000000000000e+00 0.000000000000000000e+00 0.000000000000000000e+00 0.000000000000000000e+00 0.000000000000000000e+00 0.000000000000000000e+00 0.000000000000000000e+00 0.000000000000000000e+00 0.000000000000000000e+00 0.000000000000000000e+00 0.000000000000000000e+00 0.000000000000000000e+00 0.000000000000000000e+00 0.000000000000000000e+00 0.000000000000000000e+00 0.000000000000000000e+00 0.000000000000000000e+00 0.000000000000000000e+00 0.000000000000000000e+00 0.000000000000000000e+00 0.000000000000000000e+00 0.000000000000000000e+00 0.000000000000000000e+00 0.000000000000000000e+00 0.000000000000000000e+00 0.000000000000000000e+00 0.000000000000000000e+00 0.000000000000000000e+00 0.000000000000000000e+00 0.000000000000000000e+00 0.000000000000000000e+00 0.000000000000000000e+00 0.000000000000000000e+00 0.000000000000000000e+00 0.000000000000000000e+00 0.000000000000000000e+00 0.000000000000000000e+00 0.000000000000000000e+00 0.000000000000000000e+00 0.000000000000000000e+00 0.000000000000000000e+00 0.000000000000000000e+00 0.000000000000000000e+00 0.000000000000000000e+00 0.000000000000000000e+00 0.000000000000000000e+00 0.000000000000000000e+00 0.000000000000000000e+00 0.000000000000000000e+00 0.000000000000000000e+00 0.000000000000000000e+00 0.000000000000000000e+00 0.000000000000000000e+00 0.000000000000000000e+00 0.000000000000000000e+00 0.000000000000000000e+00 0.000000000000000000e+00 0.000000000000000000e+00 0.000000000000000000e+00 0.000000000000000000e+00 0.000000000000000000e+00 0.000000000000000000e+00 0.000000000000000000e+00 0.000000000000000000e+00 0.000000000000000000e+00 0.000000000000000000e+00 0.000000000000000000e+00 0.000000000000000000e+00 0.000000000000000000e+00 0.000000000000000000e+00 0.000000000000000000e+00 0.000000000000000000e+00 0.000000000000000000e+00 0.000000000000000000e+00 0.000000000000000000e+00 0.000000000000000000e+00 0.000000000000000000e+00 0.000000000000000000e+00 0.000000000000000000e+00 0.000000000000000000e+00 0.000000000000000000e+00 0.000000000000000000e+00 0.000000000000000000e+00 0.000000000000000000e+00 0.000000000000000000e+00 0.000000000000000000e+00 0.000000000000000000e+00 0.000000000000000000e+00 0.000000000000000000e+00 0.000000000000000000e+00 0.000000000000000000e+00 0.000000000000000000e+00 0.000000000000000000e+00 0.000000000000000000e+00 0.000000000000000000e+00 0.000000000000000000e+00 0.000000000000000000e+00 0.000000000000000000e+00 0.000000000000000000e+00 0.000000000000000000e+00 0.000000000000000000e+00 0.000000000000000000e+00 0.000000000000000000e+00 0.000000000000000000e+00 0.000000000000000000e+00 0.000000000000000000e+00 0.000000000000000000e+00 0.000000000000000000e+00 0.000000000000000000e+00 0.000000000000000000e+00 0.000000000000000000e+00 0.000000000000000000e+00 0.000000000000000000e+00 0.000000000000000000e+00 0.000000000000000000e+00 0.000000000000000000e+00 0.000000000000000000e+00 0.000000000000000000e+00 0.000000000000000000e+00 0.000000000000000000e+00 0.000000000000000000e+00 0.000000000000000000e+00 0.000000000000000000e+00 0.000000000000000000e+00 0.000000000000000000e+00 0.000000000000000000e+00 0.000000000000000000e+00 0.000000000000000000e+00 0.000000000000000000e+00 0.000000000000000000e+00 0.000000000000000000e+00 0.000000000000000000e+00 0.000000000000000000e+00 0.000000000000000000e+00 0.000000000000000000e+00 0.000000000000000000e+00 0.000000000000000000e+00 0.000000000000000000e+00 0.000000000000000000e+00 0.000000000000000000e+00 0.000000000000000000e+00 0.000000000000000000e+00 0.000000000000000000e+00 0.000000000000000000e+00 0.000000000000000000e+00 0.000000000000000000e+00 0.000000000000000000e+00 0.000000000000000000e+00 0.000000000000000000e+00 0.000000000000000000e+00 0.000000000000000000e+00 0.000000000000000000e+00 0.000000000000000000e+00 0.000000000000000000e+00 0.000000000000000000e+00 0.000000000000000000e+00 0.000000000000000000e+00 0.000000000000000000e+00 0.000000000000000000e+00 0.000000000000000000e+00 0.000000000000000000e+00 0.000000000000000000e+00 0.000000000000000000e+00 0.000000000000000000e+00 0.000000000000000000e+00 0.000000000000000000e+00 0.000000000000000000e+00 0.000000000000000000e+00 0.000000000000000000e+00 0.000000000000000000e+00 0.000000000000000000e+00 0.000000000000000000e+00 0.000000000000000000e+00 0.000000000000000000e+00 0.000000000000000000e+00 0.000000000000000000e+00 0.000000000000000000e+00 0.000000000000000000e+00 0.000000000000000000e+00 0.000000000000000000e+00 0.000000000000000000e+00 0.000000000000000000e+00 0.000000000000000000e+00 0.000000000000000000e+00 0.000000000000000000e+00 0.000000000000000000e+00 0.000000000000000000e+00 0.000000000000000000e+00 0.000000000000000000e+00 0.000000000000000000e+00 0.000000000000000000e+00 0.000000000000000000e+00 0.000000000000000000e+00 0.000000000000000000e+00 0.000000000000000000e+00 0.000000000000000000e+00 0.000000000000000000e+00 0.000000000000000000e+00 0.000000000000000000e+00 0.000000000000000000e+00 0.000000000000000000e+00 0.000000000000000000e+00 0.000000000000000000e+00 0.000000000000000000e+00 0.000000000000000000e+00 0.000000000000000000e+00 0.000000000000000000e+00 0.000000000000000000e+00 0.000000000000000000e+00 0.000000000000000000e+00 0.000000000000000000e+00 0.000000000000000000e+00 0.000000000000000000e+00 0.000000000000000000e+00 0.000000000000000000e+00 0.000000000000000000e+00 0.000000000000000000e+00 0.000000000000000000e+00 0.000000000000000000e+00 0.000000000000000000e+00 0.000000000000000000e+00 0.000000000000000000e+00 0.000000000000000000e+00 0.000000000000000000e+00 0.000000000000000000e+00 0.000000000000000000e+00 0.000000000000000000e+00 0.000000000000000000e+00 0.000000000000000000e+00 0.000000000000000000e+00 0.000000000000000000e+00 0.000000000000000000e+00 0.000000000000000000e+00 0.000000000000000000e+00 0.000000000000000000e+00 0.000000000000000000e+00 0.000000000000000000e+00 0.000000000000000000e+00 0.000000000000000000e+00 0.000000000000000000e+00 0.000000000000000000e+00 0.000000000000000000e+00 0.000000000000000000e+00 0.000000000000000000e+00 0.000000000000000000e+00 0.000000000000000000e+00 0.000000000000000000e+00 0.000000000000000000e+00 0.000000000000000000e+00 0.000000000000000000e+00 0.000000000000000000e+00 0.000000000000000000e+00 0.000000000000000000e+00 0.000000000000000000e+00 0.000000000000000000e+00 0.000000000000000000e+00 0.000000000000000000e+00 0.000000000000000000e+00 0.000000000000000000e+00 0.000000000000000000e+00 0.000000000000000000e+00 0.000000000000000000e+00 0.000000000000000000e+00 0.000000000000000000e+00 0.000000000000000000e+00 0.000000000000000000e+00 0.000000000000000000e+00 0.000000000000000000e+00 0.000000000000000000e+00 0.000000000000000000e+00 0.000000000000000000e+00 0.000000000000000000e+00 0.000000000000000000e+00 0.000000000000000000e+00 0.000000000000000000e+00 0.000000000000000000e+00 0.000000000000000000e+00 0.000000000000000000e+00 0.000000000000000000e+00 0.000000000000000000e+00 0.000000000000000000e+00 0.000000000000000000e+00 0.000000000000000000e+00 0.000000000000000000e+00 0.000000000000000000e+00 0.000000000000000000e+00 0.000000000000000000e+00 0.000000000000000000e+00 0.000000000000000000e+00 0.000000000000000000e+00 0.000000000000000000e+00 0.000000000000000000e+00 0.000000000000000000e+00 0.000000000000000000e+00 0.000000000000000000e+00 0.000000000000000000e+00 0.000000000000000000e+00 0.000000000000000000e+00 0.000000000000000000e+00 0.000000000000000000e+00 0.000000000000000000e+00 0.000000000000000000e+00 0.000000000000000000e+00 0.000000000000000000e+00 0.000000000000000000e+00 0.000000000000000000e+00 0.000000000000000000e+00 0.000000000000000000e+00 0.000000000000000000e+00 0.000000000000000000e+00 0.000000000000000000e+00 0.000000000000000000e+00 0.000000000000000000e+00 0.000000000000000000e+00 0.000000000000000000e+00 0.000000000000000000e+00 0.000000000000000000e+00 0.000000000000000000e+00 0.000000000000000000e+00 0.000000000000000000e+00 0.000000000000000000e+00 0.000000000000000000e+00 0.000000000000000000e+00 0.000000000000000000e+00 0.000000000000000000e+00 0.000000000000000000e+00 0.000000000000000000e+00 0.000000000000000000e+00 0.000000000000000000e+00 0.000000000000000000e+00 0.000000000000000000e+00 0.000000000000000000e+00 0.000000000000000000e+00 0.000000000000000000e+00 0.000000000000000000e+00 0.000000000000000000e+00 0.000000000000000000e+00 0.000000000000000000e+00 0.000000000000000000e+00 0.000000000000000000e+00 0.000000000000000000e+00 0.000000000000000000e+00 0.000000000000000000e+00 0.000000000000000000e+00 0.000000000000000000e+00 0.000000000000000000e+00 0.000000000000000000e+00 0.000000000000000000e+00 0.000000000000000000e+00 0.000000000000000000e+00 0.000000000000000000e+00 0.000000000000000000e+00 0.000000000000000000e+00 0.000000000000000000e+00 0.000000000000000000e+00 0.000000000000000000e+00 0.000000000000000000e+00 0.000000000000000000e+00 0.000000000000000000e+00 0.000000000000000000e+00 0.000000000000000000e+00 0.000000000000000000e+00 0.000000000000000000e+00 0.000000000000000000e+00 0.000000000000000000e+00 0.000000000000000000e+00 0.000000000000000000e+00 0.000000000000000000e+00 0.000000000000000000e+00 0.000000000000000000e+00 0.000000000000000000e+00 0.000000000000000000e+00 0.000000000000000000e+00 0.000000000000000000e+00 0.000000000000000000e+00 0.000000000000000000e+00 0.000000000000000000e+00 0.000000000000000000e+00 0.000000000000000000e+00 0.000000000000000000e+00 0.000000000000000000e+00 0.000000000000000000e+00 0.000000000000000000e+00 0.000000000000000000e+00 0.000000000000000000e+00 0.000000000000000000e+00 0.000000000000000000e+00 0.000000000000000000e+00 0.000000000000000000e+00 0.000000000000000000e+00 0.000000000000000000e+00 0.000000000000000000e+00 0.000000000000000000e+00 0.000000000000000000e+00 0.000000000000000000e+00 0.000000000000000000e+00 0.000000000000000000e+00 0.000000000000000000e+00 0.000000000000000000e+00 0.000000000000000000e+00 0.000000000000000000e+00 0.000000000000000000e+00 0.000000000000000000e+00 0.000000000000000000e+00 0.000000000000000000e+00 0.000000000000000000e+00 0.000000000000000000e+00 0.000000000000000000e+00 0.000000000000000000e+00 0.000000000000000000e+00 0.000000000000000000e+00 0.000000000000000000e+00 0.000000000000000000e+00 0.000000000000000000e+00 0.000000000000000000e+00 0.000000000000000000e+00 0.000000000000000000e+00 0.000000000000000000e+00 0.000000000000000000e+00 0.000000000000000000e+00 0.000000000000000000e+00 0.000000000000000000e+00 0.000000000000000000e+00 0.000000000000000000e+00 0.000000000000000000e+00 0.000000000000000000e+00 0.000000000000000000e+00 0.000000000000000000e+00 0.000000000000000000e+00 0.000000000000000000e+00 0.000000000000000000e+00 0.000000000000000000e+00 0.000000000000000000e+00 0.000000000000000000e+00 0.000000000000000000e+00 0.000000000000000000e+00 0.000000000000000000e+00 0.000000000000000000e+00 0.000000000000000000e+00 0.000000000000000000e+00 0.000000000000000000e+00 0.000000000000000000e+00 0.000000000000000000e+00 0.000000000000000000e+00 0.000000000000000000e+00 0.000000000000000000e+00 0.000000000000000000e+00 0.000000000000000000e+00 0.000000000000000000e+00 0.000000000000000000e+00 0.000000000000000000e+00 0.000000000000000000e+00 0.000000000000000000e+00 0.000000000000000000e+00 0.000000000000000000e+00 0.000000000000000000e+00 0.000000000000000000e+00 0.000000000000000000e+00 0.000000000000000000e+00 0.000000000000000000e+00 0.000000000000000000e+00 0.000000000000000000e+00 0.000000000000000000e+00 0.000000000000000000e+00 0.000000000000000000e+00 0.000000000000000000e+00 0.000000000000000000e+00 0.000000000000000000e+00 0.000000000000000000e+00 0.000000000000000000e+00 0.000000000000000000e+00 0.000000000000000000e+00 0.000000000000000000e+00 0.000000000000000000e+00 0.000000000000000000e+00 0.000000000000000000e+00 0.000000000000000000e+00 0.000000000000000000e+00 0.000000000000000000e+00 0.000000000000000000e+00 0.000000000000000000e+00 0.000000000000000000e+00 0.000000000000000000e+00 0.000000000000000000e+00 0.000000000000000000e+00 0.000000000000000000e+00 0.000000000000000000e+00 0.000000000000000000e+00 0.000000000000000000e+00 0.000000000000000000e+00 0.000000000000000000e+00 0.000000000000000000e+00 0.000000000000000000e+00 0.000000000000000000e+00 0.000000000000000000e+00 0.000000000000000000e+00 0.000000000000000000e+00 0.000000000000000000e+00 0.000000000000000000e+00 0.000000000000000000e+00 0.000000000000000000e+00 0.000000000000000000e+00 0.000000000000000000e+00 0.000000000000000000e+00 0.000000000000000000e+00 0.000000000000000000e+00 0.000000000000000000e+00 0.000000000000000000e+00 0.000000000000000000e+00 0.000000000000000000e+00 0.000000000000000000e+00 0.000000000000000000e+00 0.000000000000000000e+00 0.000000000000000000e+00 0.000000000000000000e+00 0.000000000000000000e+00 0.000000000000000000e+00 0.000000000000000000e+00 0.000000000000000000e+00 0.000000000000000000e+00 0.000000000000000000e+00 0.000000000000000000e+00 0.000000000000000000e+00 0.000000000000000000e+00 0.000000000000000000e+00 0.000000000000000000e+00 0.000000000000000000e+00 0.000000000000000000e+00 0.000000000000000000e+00 0.000000000000000000e+00 0.000000000000000000e+00 0.000000000000000000e+00 0.000000000000000000e+00 0.000000000000000000e+00 0.000000000000000000e+00 0.000000000000000000e+00 0.000000000000000000e+00 0.000000000000000000e+00 0.000000000000000000e+00 0.000000000000000000e+00 0.000000000000000000e+00 0.000000000000000000e+00 0.000000000000000000e+00 0.000000000000000000e+00 0.000000000000000000e+00 0.000000000000000000e+00 0.000000000000000000e+00 0.000000000000000000e+00 0.000000000000000000e+00 0.000000000000000000e+00 0.000000000000000000e+00 0.000000000000000000e+00 0.000000000000000000e+00 0.000000000000000000e+00 0.000000000000000000e+00 0.000000000000000000e+00 0.000000000000000000e+00 0.000000000000000000e+00 0.000000000000000000e+00 0.000000000000000000e+00 0.000000000000000000e+00 0.000000000000000000e+00 0.000000000000000000e+00 0.000000000000000000e+00 0.000000000000000000e+00 0.000000000000000000e+00 0.000000000000000000e+00 0.000000000000000000e+00 0.000000000000000000e+00 0.000000000000000000e+00 0.000000000000000000e+00 0.000000000000000000e+00 0.000000000000000000e+00 0.000000000000000000e+00 0.000000000000000000e+00 0.000000000000000000e+00 0.000000000000000000e+00 0.000000000000000000e+00 0.000000000000000000e+00 0.000000000000000000e+00 0.000000000000000000e+00 0.000000000000000000e+00 0.000000000000000000e+00 0.000000000000000000e+00 0.000000000000000000e+00 0.000000000000000000e+00 0.000000000000000000e+00 0.000000000000000000e+00 0.000000000000000000e+00 0.000000000000000000e+00 0.000000000000000000e+00 0.000000000000000000e+00 0.000000000000000000e+00 0.000000000000000000e+00 0.000000000000000000e+00 0.000000000000000000e+00 0.000000000000000000e+00 0.000000000000000000e+00 0.000000000000000000e+00 0.000000000000000000e+00 0.000000000000000000e+00 0.000000000000000000e+00 0.000000000000000000e+00 0.000000000000000000e+00 0.000000000000000000e+00 0.000000000000000000e+00 0.000000000000000000e+00 0.000000000000000000e+00 0.000000000000000000e+00 0.000000000000000000e+00 0.000000000000000000e+00 0.000000000000000000e+00 0.000000000000000000e+00 0.000000000000000000e+00 0.000000000000000000e+00 0.000000000000000000e+00 0.000000000000000000e+00 0.000000000000000000e+00 0.000000000000000000e+00 0.000000000000000000e+00 0.000000000000000000e+00 0.000000000000000000e+00 0.000000000000000000e+00 0.000000000000000000e+00 0.000000000000000000e+00 0.000000000000000000e+00 0.000000000000000000e+00 0.000000000000000000e+00 0.000000000000000000e+00 0.000000000000000000e+00 0.000000000000000000e+00 0.000000000000000000e+00 0.000000000000000000e+00 0.000000000000000000e+00 0.000000000000000000e+00 0.000000000000000000e+00 0.000000000000000000e+00 0.000000000000000000e+00 0.000000000000000000e+00 0.000000000000000000e+00 0.000000000000000000e+00 0.000000000000000000e+00 0.000000000000000000e+00 0.000000000000000000e+00 0.000000000000000000e+00 0.000000000000000000e+00 0.000000000000000000e+00 0.000000000000000000e+00 0.000000000000000000e+00 0.000000000000000000e+00 0.000000000000000000e+00 0.000000000000000000e+00 0.000000000000000000e+00 0.000000000000000000e+00 0.000000000000000000e+00 0.000000000000000000e+00 0.000000000000000000e+00 0.000000000000000000e+00 0.000000000000000000e+00 0.000000000000000000e+00 0.000000000000000000e+00 0.000000000000000000e+00 0.000000000000000000e+00 0.000000000000000000e+00 0.000000000000000000e+00 0.000000000000000000e+00 0.000000000000000000e+00 0.000000000000000000e+00 0.000000000000000000e+00 0.000000000000000000e+00 0.000000000000000000e+00 0.000000000000000000e+00 0.000000000000000000e+00 0.000000000000000000e+00 0.000000000000000000e+00 0.000000000000000000e+00 0.000000000000000000e+00 0.000000000000000000e+00 0.000000000000000000e+00 0.000000000000000000e+00 0.000000000000000000e+00 0.000000000000000000e+00 0.000000000000000000e+00 0.000000000000000000e+00 0.000000000000000000e+00 0.000000000000000000e+00 0.000000000000000000e+00 0.000000000000000000e+00 0.000000000000000000e+00 0.000000000000000000e+00 0.000000000000000000e+00 0.000000000000000000e+00 0.000000000000000000e+00 0.000000000000000000e+00 0.000000000000000000e+00 0.000000000000000000e+00 0.000000000000000000e+00 0.000000000000000000e+00 0.000000000000000000e+00 0.000000000000000000e+00 0.000000000000000000e+00 0.000000000000000000e+00 0.000000000000000000e+00 0.000000000000000000e+00 0.000000000000000000e+00 0.000000000000000000e+00 0.000000000000000000e+00 0.000000000000000000e+00 0.000000000000000000e+00 0.000000000000000000e+00 0.000000000000000000e+00 0.000000000000000000e+00 0.000000000000000000e+00 0.000000000000000000e+00 0.000000000000000000e+00 0.000000000000000000e+00 0.000000000000000000e+00 0.000000000000000000e+00 0.000000000000000000e+00 0.000000000000000000e+00 0.000000000000000000e+00 0.000000000000000000e+00 0.000000000000000000e+00 0.000000000000000000e+00 0.000000000000000000e+00 0.000000000000000000e+00 0.000000000000000000e+00 0.000000000000000000e+00 0.000000000000000000e+00 0.000000000000000000e+00 0.000000000000000000e+00 0.000000000000000000e+00 0.000000000000000000e+00 0.000000000000000000e+00 0.000000000000000000e+00 0.000000000000000000e+00 0.000000000000000000e+00 0.000000000000000000e+00 0.000000000000000000e+00 0.000000000000000000e+00 0.000000000000000000e+00 0.000000000000000000e+00 0.000000000000000000e+00 0.000000000000000000e+00 0.000000000000000000e+00 0.000000000000000000e+00 0.000000000000000000e+00 0.000000000000000000e+00 0.000000000000000000e+00 0.000000000000000000e+00 0.000000000000000000e+00 0.000000000000000000e+00 0.000000000000000000e+00 0.000000000000000000e+00 0.000000000000000000e+00 0.000000000000000000e+00 0.000000000000000000e+00 0.000000000000000000e+00 0.000000000000000000e+00 0.000000000000000000e+00 0.000000000000000000e+00 0.000000000000000000e+00 0.000000000000000000e+00 0.000000000000000000e+00 0.000000000000000000e+00 0.000000000000000000e+00 0.000000000000000000e+00 0.000000000000000000e+00 0.000000000000000000e+00 0.000000000000000000e+00 0.000000000000000000e+00 0.000000000000000000e+00 0.000000000000000000e+00 0.000000000000000000e+00 0.000000000000000000e+00 0.000000000000000000e+00 0.000000000000000000e+00 0.000000000000000000e+00 0.000000000000000000e+00 0.000000000000000000e+00 0.000000000000000000e+00 0.000000000000000000e+00 0.000000000000000000e+00 0.000000000000000000e+00 0.000000000000000000e+00 0.000000000000000000e+00 0.000000000000000000e+00 0.000000000000000000e+00 0.000000000000000000e+00 0.000000000000000000e+00 0.000000000000000000e+00 0.000000000000000000e+00 0.000000000000000000e+00 0.000000000000000000e+00 0.000000000000000000e+00 0.000000000000000000e+00 0.000000000000000000e+00 0.000000000000000000e+00 0.000000000000000000e+00 0.000000000000000000e+00 0.000000000000000000e+00 0.000000000000000000e+00 0.000000000000000000e+00 0.000000000000000000e+00 0.000000000000000000e+00 0.000000000000000000e+00 0.000000000000000000e+00 0.000000000000000000e+00 0.000000000000000000e+00 0.000000000000000000e+00 0.000000000000000000e+00 0.000000000000000000e+00 0.000000000000000000e+00 0.000000000000000000e+00 0.000000000000000000e+00 0.000000000000000000e+00 0.000000000000000000e+00 0.000000000000000000e+00 0.000000000000000000e+00 0.000000000000000000e+00 0.000000000000000000e+00 0.000000000000000000e+00 0.000000000000000000e+00 0.000000000000000000e+00 0.000000000000000000e+00 0.000000000000000000e+00 0.000000000000000000e+00 0.000000000000000000e+00 0.000000000000000000e+00 0.000000000000000000e+00 0.000000000000000000e+00 0.000000000000000000e+00 0.000000000000000000e+00 0.000000000000000000e+00 0.000000000000000000e+00 0.000000000000000000e+00 0.000000000000000000e+00 0.000000000000000000e+00 0.000000000000000000e+00 0.000000000000000000e+00 0.000000000000000000e+00 0.000000000000000000e+00 0.000000000000000000e+00 0.000000000000000000e+00 0.000000000000000000e+00 0.000000000000000000e+00 0.000000000000000000e+00 0.000000000000000000e+00 0.000000000000000000e+00 0.000000000000000000e+00 0.000000000000000000e+00 0.000000000000000000e+00 0.000000000000000000e+00 0.000000000000000000e+00 0.000000000000000000e+00 0.000000000000000000e+00 0.000000000000000000e+00 0.000000000000000000e+00 0.000000000000000000e+00 0.000000000000000000e+00 0.000000000000000000e+00 0.000000000000000000e+00 0.000000000000000000e+00 0.000000000000000000e+00 0.000000000000000000e+00 0.000000000000000000e+00 0.000000000000000000e+00 0.000000000000000000e+00 0.000000000000000000e+00 0.000000000000000000e+00 0.000000000000000000e+00 0.000000000000000000e+00 0.000000000000000000e+00 0.000000000000000000e+00 0.000000000000000000e+00 0.000000000000000000e+00 0.000000000000000000e+00 0.000000000000000000e+00 0.000000000000000000e+00 0.000000000000000000e+00 0.000000000000000000e+00 0.000000000000000000e+00 0.000000000000000000e+00 0.000000000000000000e+00 0.000000000000000000e+00 0.000000000000000000e+00 0.000000000000000000e+00 0.000000000000000000e+00 0.000000000000000000e+00 0.000000000000000000e+00 0.000000000000000000e+00 0.000000000000000000e+00 0.000000000000000000e+00 0.000000000000000000e+00 0.000000000000000000e+00 0.000000000000000000e+00 0.000000000000000000e+00 0.000000000000000000e+00 0.000000000000000000e+00 0.000000000000000000e+00 0.000000000000000000e+00 0.000000000000000000e+00 0.000000000000000000e+00 0.000000000000000000e+00 0.000000000000000000e+00 0.000000000000000000e+00 0.000000000000000000e+00 0.000000000000000000e+00 0.000000000000000000e+00 0.000000000000000000e+00 0.000000000000000000e+00 0.000000000000000000e+00 0.000000000000000000e+00 0.000000000000000000e+00 0.000000000000000000e+00 0.000000000000000000e+00 0.000000000000000000e+00 0.000000000000000000e+00 0.000000000000000000e+00 0.000000000000000000e+00 0.000000000000000000e+00 0.000000000000000000e+00 0.000000000000000000e+00 0.000000000000000000e+00 0.000000000000000000e+00 0.000000000000000000e+00 0.000000000000000000e+00 0.000000000000000000e+00 0.000000000000000000e+00 0.000000000000000000e+00 0.000000000000000000e+00 0.000000000000000000e+00 0.000000000000000000e+00 0.000000000000000000e+00 0.000000000000000000e+00 0.000000000000000000e+00 0.000000000000000000e+00 0.000000000000000000e+00 0.000000000000000000e+00 0.000000000000000000e+00 0.000000000000000000e+00 0.000000000000000000e+00 0.000000000000000000e+00 0.000000000000000000e+00 0.000000000000000000e+00 0.000000000000000000e+00 0.000000000000000000e+00 0.000000000000000000e+00 0.000000000000000000e+00 0.000000000000000000e+00 0.000000000000000000e+00 0.000000000000000000e+00 0.000000000000000000e+00 0.000000000000000000e+00 0.000000000000000000e+00 0.000000000000000000e+00 0.000000000000000000e+00 0.000000000000000000e+00 0.000000000000000000e+00 0.000000000000000000e+00 0.000000000000000000e+00 0.000000000000000000e+00 0.000000000000000000e+00 0.000000000000000000e+00 0.000000000000000000e+00 0.000000000000000000e+00 0.000000000000000000e+00 0.000000000000000000e+00 0.000000000000000000e+00 0.000000000000000000e+00 0.000000000000000000e+00 0.000000000000000000e+00 0.000000000000000000e+00 0.000000000000000000e+00 0.000000000000000000e+00 0.000000000000000000e+00 0.000000000000000000e+00 0.000000000000000000e+00 0.000000000000000000e+00 0.000000000000000000e+00 0.000000000000000000e+00 0.000000000000000000e+00 0.000000000000000000e+00 0.000000000000000000e+00 0.000000000000000000e+00 0.000000000000000000e+00 0.000000000000000000e+00 0.000000000000000000e+00 0.000000000000000000e+00 0.000000000000000000e+00 0.000000000000000000e+00 0.000000000000000000e+00 0.000000000000000000e+00 0.000000000000000000e+00 0.000000000000000000e+00 0.000000000000000000e+00 0.000000000000000000e+00 0.000000000000000000e+00 0.000000000000000000e+00 0.000000000000000000e+00 0.000000000000000000e+00 0.000000000000000000e+00 0.000000000000000000e+00 0.000000000000000000e+00 0.000000000000000000e+00 0.000000000000000000e+00 0.000000000000000000e+00 0.000000000000000000e+00 0.000000000000000000e+00 0.000000000000000000e+00 0.000000000000000000e+00 0.000000000000000000e+00 0.000000000000000000e+00 0.000000000000000000e+00 0.000000000000000000e+00 0.000000000000000000e+00 0.000000000000000000e+00 0.000000000000000000e+00 0.000000000000000000e+00 0.000000000000000000e+00 0.000000000000000000e+00 0.000000000000000000e+00 0.000000000000000000e+00 0.000000000000000000e+00 0.000000000000000000e+00 0.000000000000000000e+00 0.000000000000000000e+00 0.000000000000000000e+00 0.000000000000000000e+00 0.000000000000000000e+00 0.000000000000000000e+00 0.000000000000000000e+00 0.000000000000000000e+00 0.000000000000000000e+00 0.000000000000000000e+00 0.000000000000000000e+00 0.000000000000000000e+00 0.000000000000000000e+00 0.000000000000000000e+00 0.000000000000000000e+00 0.000000000000000000e+00 0.000000000000000000e+00 0.000000000000000000e+00 0.000000000000000000e+00 0.000000000000000000e+00 0.000000000000000000e+00 0.000000000000000000e+00 0.000000000000000000e+00 0.000000000000000000e+00 0.000000000000000000e+00 0.000000000000000000e+00 0.000000000000000000e+00 0.000000000000000000e+00 0.000000000000000000e+00 0.000000000000000000e+00 0.000000000000000000e+00 0.000000000000000000e+00 0.000000000000000000e+00 0.000000000000000000e+00 0.000000000000000000e+00 0.000000000000000000e+00 0.000000000000000000e+00 0.000000000000000000e+00 0.000000000000000000e+00 0.000000000000000000e+00 0.000000000000000000e+00 0.000000000000000000e+00 0.000000000000000000e+00 0.000000000000000000e+00 0.000000000000000000e+00 0.000000000000000000e+00 0.000000000000000000e+00 0.000000000000000000e+00 0.000000000000000000e+00 0.000000000000000000e+00 0.000000000000000000e+00 0.000000000000000000e+00 0.000000000000000000e+00 0.000000000000000000e+00 0.000000000000000000e+00 0.000000000000000000e+00 0.000000000000000000e+00 0.000000000000000000e+00 0.000000000000000000e+00 0.000000000000000000e+00 0.000000000000000000e+00 0.000000000000000000e+00 0.000000000000000000e+00 0.000000000000000000e+00 0.000000000000000000e+00 0.000000000000000000e+00 0.000000000000000000e+00 0.000000000000000000e+00 0.000000000000000000e+00 0.000000000000000000e+00 0.000000000000000000e+00 0.000000000000000000e+00 0.000000000000000000e+00 0.000000000000000000e+00 0.000000000000000000e+00 0.000000000000000000e+00 0.000000000000000000e+00 0.000000000000000000e+00 0.000000000000000000e+00 0.000000000000000000e+00 0.000000000000000000e+00 0.000000000000000000e+00 0.000000000000000000e+00 0.000000000000000000e+00 0.000000000000000000e+00 0.000000000000000000e+00 0.000000000000000000e+00 0.000000000000000000e+00 0.000000000000000000e+00 0.000000000000000000e+00 0.000000000000000000e+00 0.000000000000000000e+00 0.000000000000000000e+00 0.000000000000000000e+00 0.000000000000000000e+00 0.000000000000000000e+00 0.000000000000000000e+00 0.000000000000000000e+00 0.000000000000000000e+00 0.000000000000000000e+00 0.000000000000000000e+00 0.000000000000000000e+00 0.000000000000000000e+00 0.000000000000000000e+00 0.000000000000000000e+00 0.000000000000000000e+00 0.000000000000000000e+00 0.000000000000000000e+00 0.000000000000000000e+00 0.000000000000000000e+00 0.000000000000000000e+00 0.000000000000000000e+00 0.000000000000000000e+00 0.000000000000000000e+00 0.000000000000000000e+00 0.000000000000000000e+00 0.000000000000000000e+00 0.000000000000000000e+00 0.000000000000000000e+00 0.000000000000000000e+00 0.000000000000000000e+00 0.000000000000000000e+00 0.000000000000000000e+00 0.000000000000000000e+00 0.000000000000000000e+00 0.000000000000000000e+00 0.000000000000000000e+00 0.000000000000000000e+00 0.000000000000000000e+00 0.000000000000000000e+00 0.000000000000000000e+00 0.000000000000000000e+00 0.000000000000000000e+00 0.000000000000000000e+00 0.000000000000000000e+00 0.000000000000000000e+00 0.000000000000000000e+00 0.000000000000000000e+00 0.000000000000000000e+00 0.000000000000000000e+00 0.000000000000000000e+00 0.000000000000000000e+00 0.000000000000000000e+00 0.000000000000000000e+00 0.000000000000000000e+00 0.000000000000000000e+00 0.000000000000000000e+00 0.000000000000000000e+00 0.000000000000000000e+00 0.000000000000000000e+00 0.000000000000000000e+00 0.000000000000000000e+00 0.000000000000000000e+00 0.000000000000000000e+00 0.000000000000000000e+00 0.000000000000000000e+00 0.000000000000000000e+00 0.000000000000000000e+00 0.000000000000000000e+00 0.000000000000000000e+00 0.000000000000000000e+00 0.000000000000000000e+00 0.000000000000000000e+00 0.000000000000000000e+00 0.000000000000000000e+00 0.000000000000000000e+00 0.000000000000000000e+00 0.000000000000000000e+00 0.000000000000000000e+00 0.000000000000000000e+00 0.000000000000000000e+00 0.000000000000000000e+00 0.000000000000000000e+00 0.000000000000000000e+00 0.000000000000000000e+00 0.000000000000000000e+00 0.000000000000000000e+00 0.000000000000000000e+00 0.000000000000000000e+00 0.000000000000000000e+00 0.000000000000000000e+00 0.000000000000000000e+00 0.000000000000000000e+00 0.000000000000000000e+00 0.000000000000000000e+00 0.000000000000000000e+00 0.000000000000000000e+00 0.000000000000000000e+00 0.000000000000000000e+00 0.000000000000000000e+00 0.000000000000000000e+00 0.000000000000000000e+00 0.000000000000000000e+00 0.000000000000000000e+00 0.000000000000000000e+00 0.000000000000000000e+00 0.000000000000000000e+00 0.000000000000000000e+00 0.000000000000000000e+00 0.000000000000000000e+00 0.000000000000000000e+00 0.000000000000000000e+00 0.000000000000000000e+00 0.000000000000000000e+00 0.000000000000000000e+00 0.000000000000000000e+00 0.000000000000000000e+00 0.000000000000000000e+00 0.000000000000000000e+00 0.000000000000000000e+00 0.000000000000000000e+00 0.000000000000000000e+00 0.000000000000000000e+00 0.000000000000000000e+00 0.000000000000000000e+00 0.000000000000000000e+00 0.000000000000000000e+00 0.000000000000000000e+00 0.000000000000000000e+00 0.000000000000000000e+00 0.000000000000000000e+00 0.000000000000000000e+00 0.000000000000000000e+00 0.000000000000000000e+00 0.000000000000000000e+00 0.000000000000000000e+00 0.000000000000000000e+00 0.000000000000000000e+00 0.000000000000000000e+00 0.000000000000000000e+00 0.000000000000000000e+00 0.000000000000000000e+00 0.000000000000000000e+00 0.000000000000000000e+00 0.000000000000000000e+00 0.000000000000000000e+00 0.000000000000000000e+00 0.000000000000000000e+00 0.000000000000000000e+00 0.000000000000000000e+00 0.000000000000000000e+00 0.000000000000000000e+00 0.000000000000000000e+00 0.000000000000000000e+00 0.000000000000000000e+00 0.000000000000000000e+00 0.000000000000000000e+00 0.000000000000000000e+00 0.000000000000000000e+00 0.000000000000000000e+00 0.000000000000000000e+00 0.000000000000000000e+00 0.000000000000000000e+00 0.000000000000000000e+00 0.000000000000000000e+00 0.000000000000000000e+00 0.000000000000000000e+00 0.000000000000000000e+00 0.000000000000000000e+00 0.000000000000000000e+00 0.000000000000000000e+00 0.000000000000000000e+00 0.000000000000000000e+00 0.000000000000000000e+00 0.000000000000000000e+00 0.000000000000000000e+00 0.000000000000000000e+00 0.000000000000000000e+00 0.000000000000000000e+00 0.000000000000000000e+00 0.000000000000000000e+00 0.000000000000000000e+00 0.000000000000000000e+00 0.000000000000000000e+00 0.000000000000000000e+00 0.000000000000000000e+00 0.000000000000000000e+00 0.000000000000000000e+00 0.000000000000000000e+00 0.000000000000000000e+00 0.000000000000000000e+00 0.000000000000000000e+00 0.000000000000000000e+00 0.000000000000000000e+00 0.000000000000000000e+00 0.000000000000000000e+00 0.000000000000000000e+00 0.000000000000000000e+00 0.000000000000000000e+00 0.000000000000000000e+00 0.000000000000000000e+00 0.000000000000000000e+00 0.000000000000000000e+00 0.000000000000000000e+00 0.000000000000000000e+00 0.000000000000000000e+00 0.000000000000000000e+00 0.000000000000000000e+00 0.000000000000000000e+00 0.000000000000000000e+00 0.000000000000000000e+00 0.000000000000000000e+00 0.000000000000000000e+00 0.000000000000000000e+00 0.000000000000000000e+00 0.000000000000000000e+00 0.000000000000000000e+00 0.000000000000000000e+00 0.000000000000000000e+00 0.000000000000000000e+00 0.000000000000000000e+00 0.000000000000000000e+00 0.000000000000000000e+00 0.000000000000000000e+00 0.000000000000000000e+00 0.000000000000000000e+00 0.000000000000000000e+00 0.000000000000000000e+00 0.000000000000000000e+00 0.000000000000000000e+00 0.000000000000000000e+00 0.000000000000000000e+00 0.000000000000000000e+00 0.000000000000000000e+00 0.000000000000000000e+00 0.000000000000000000e+00 0.000000000000000000e+00 0.000000000000000000e+00 0.000000000000000000e+00 0.000000000000000000e+00 0.000000000000000000e+00 0.000000000000000000e+00 0.000000000000000000e+00 0.000000000000000000e+00 0.000000000000000000e+00 0.000000000000000000e+00 0.000000000000000000e+00 0.000000000000000000e+00 0.000000000000000000e+00 0.000000000000000000e+00 0.000000000000000000e+00 0.000000000000000000e+00 0.000000000000000000e+00 0.000000000000000000e+00 0.000000000000000000e+00 0.000000000000000000e+00 0.000000000000000000e+00 0.000000000000000000e+00 0.000000000000000000e+00 0.000000000000000000e+00 0.000000000000000000e+00 0.000000000000000000e+00 0.000000000000000000e+00 0.000000000000000000e+00 0.000000000000000000e+00 0.000000000000000000e+00 0.000000000000000000e+00 0.000000000000000000e+00 0.000000000000000000e+00 0.000000000000000000e+00 0.000000000000000000e+00 0.000000000000000000e+00 0.000000000000000000e+00 0.000000000000000000e+00 0.000000000000000000e+00 0.000000000000000000e+00 0.000000000000000000e+00 0.000000000000000000e+00 0.000000000000000000e+00 0.000000000000000000e+00 0.000000000000000000e+00 0.000000000000000000e+00 0.000000000000000000e+00 0.000000000000000000e+00 0.000000000000000000e+00 0.000000000000000000e+00 0.000000000000000000e+00 0.000000000000000000e+00 0.000000000000000000e+00 0.000000000000000000e+00 0.000000000000000000e+00 0.000000000000000000e+00 0.000000000000000000e+00 0.000000000000000000e+00 0.000000000000000000e+00 0.000000000000000000e+00 0.000000000000000000e+00 0.000000000000000000e+00 0.000000000000000000e+00 0.000000000000000000e+00 0.000000000000000000e+00 0.000000000000000000e+00 0.000000000000000000e+00 0.000000000000000000e+00 0.000000000000000000e+00 0.000000000000000000e+00 0.000000000000000000e+00 0.000000000000000000e+00 0.000000000000000000e+00 0.000000000000000000e+00 0.000000000000000000e+00 0.000000000000000000e+00 0.000000000000000000e+00 0.000000000000000000e+00 0.000000000000000000e+00 0.000000000000000000e+00 0.000000000000000000e+00 0.000000000000000000e+00 0.000000000000000000e+00 0.000000000000000000e+00 0.000000000000000000e+00 0.000000000000000000e+00 0.000000000000000000e+00 0.000000000000000000e+00 0.000000000000000000e+00 0.000000000000000000e+00 0.000000000000000000e+00 0.000000000000000000e+00 0.000000000000000000e+00 0.000000000000000000e+00 0.000000000000000000e+00 0.000000000000000000e+00 0.000000000000000000e+00 0.000000000000000000e+00 0.000000000000000000e+00 0.000000000000000000e+00 0.000000000000000000e+00 0.000000000000000000e+00 0.000000000000000000e+00 0.000000000000000000e+00 0.000000000000000000e+00 0.000000000000000000e+00 0.000000000000000000e+00 0.000000000000000000e+00 0.000000000000000000e+00 0.000000000000000000e+00 0.000000000000000000e+00 0.000000000000000000e+00 0.000000000000000000e+00 0.000000000000000000e+00 0.000000000000000000e+00 0.000000000000000000e+00 0.000000000000000000e+00 0.000000000000000000e+00 0.000000000000000000e+00 0.000000000000000000e+00 0.000000000000000000e+00 0.000000000000000000e+00 0.000000000000000000e+00 0.000000000000000000e+00 0.000000000000000000e+00 0.000000000000000000e+00 0.000000000000000000e+00 0.000000000000000000e+00 0.000000000000000000e+00 0.000000000000000000e+00 0.000000000000000000e+00 0.000000000000000000e+00 0.000000000000000000e+00 0.000000000000000000e+00 0.000000000000000000e+00 0.000000000000000000e+00 0.000000000000000000e+00 0.000000000000000000e+00 0.000000000000000000e+00 0.000000000000000000e+00 0.000000000000000000e+00 0.000000000000000000e+00 0.000000000000000000e+00 0.000000000000000000e+00 0.000000000000000000e+00 0.000000000000000000e+00 0.000000000000000000e+00 0.000000000000000000e+00 0.000000000000000000e+00 0.000000000000000000e+00 0.000000000000000000e+00 0.000000000000000000e+00 0.000000000000000000e+00 0.000000000000000000e+00 0.000000000000000000e+00 0.000000000000000000e+00 0.000000000000000000e+00 0.000000000000000000e+00 0.000000000000000000e+00 0.000000000000000000e+00 0.000000000000000000e+00 0.000000000000000000e+00 0.000000000000000000e+00 0.000000000000000000e+00 0.000000000000000000e+00 0.000000000000000000e+00 0.000000000000000000e+00 0.000000000000000000e+00 0.000000000000000000e+00 0.000000000000000000e+00 0.000000000000000000e+00 0.000000000000000000e+00 0.000000000000000000e+00 0.000000000000000000e+00 0.000000000000000000e+00 0.000000000000000000e+00 0.000000000000000000e+00 0.000000000000000000e+00 0.000000000000000000e+00 0.000000000000000000e+00 0.000000000000000000e+00 0.000000000000000000e+00 0.000000000000000000e+00 0.000000000000000000e+00 0.000000000000000000e+00 0.000000000000000000e+00 0.000000000000000000e+00 0.000000000000000000e+00 0.000000000000000000e+00 0.000000000000000000e+00 0.000000000000000000e+00 0.000000000000000000e+00 0.000000000000000000e+00 0.000000000000000000e+00 0.000000000000000000e+00 0.000000000000000000e+00 0.000000000000000000e+00 0.000000000000000000e+00 0.000000000000000000e+00 0.000000000000000000e+00 0.000000000000000000e+00 0.000000000000000000e+00 0.000000000000000000e+00 0.000000000000000000e+00 0.000000000000000000e+00 0.000000000000000000e+00 0.000000000000000000e+00 0.000000000000000000e+00 0.000000000000000000e+00 0.000000000000000000e+00 0.000000000000000000e+00 0.000000000000000000e+00 0.000000000000000000e+00 0.000000000000000000e+00 0.000000000000000000e+00 0.000000000000000000e+00 0.000000000000000000e+00 0.000000000000000000e+00 0.000000000000000000e+00 0.000000000000000000e+00 0.000000000000000000e+00 0.000000000000000000e+00 0.000000000000000000e+00 0.000000000000000000e+00 0.000000000000000000e+00 0.000000000000000000e+00 0.000000000000000000e+00 0.000000000000000000e+00 0.000000000000000000e+00 0.000000000000000000e+00 0.000000000000000000e+00 0.000000000000000000e+00 0.000000000000000000e+00 0.000000000000000000e+00 0.000000000000000000e+00 0.000000000000000000e+00 0.000000000000000000e+00 0.000000000000000000e+00 0.000000000000000000e+00 0.000000000000000000e+00 0.000000000000000000e+00 0.000000000000000000e+00 0.000000000000000000e+00 0.000000000000000000e+00 0.000000000000000000e+00 0.000000000000000000e+00 0.000000000000000000e+00 0.000000000000000000e+00 0.000000000000000000e+00 0.000000000000000000e+00 0.000000000000000000e+00 0.000000000000000000e+00 0.000000000000000000e+00 0.000000000000000000e+00 0.000000000000000000e+00 0.000000000000000000e+00 0.000000000000000000e+00 0.000000000000000000e+00 0.000000000000000000e+00 0.000000000000000000e+00 0.000000000000000000e+00 0.000000000000000000e+00 0.000000000000000000e+00 0.000000000000000000e+00 0.000000000000000000e+00 0.000000000000000000e+00 0.000000000000000000e+00 0.000000000000000000e+00 0.000000000000000000e+00 0.000000000000000000e+00 0.000000000000000000e+00 0.000000000000000000e+00 0.000000000000000000e+00 0.000000000000000000e+00 0.000000000000000000e+00 0.000000000000000000e+00 0.000000000000000000e+00 0.000000000000000000e+00 0.000000000000000000e+00 0.000000000000000000e+00 0.000000000000000000e+00 0.000000000000000000e+00 0.000000000000000000e+00 0.000000000000000000e+00 0.000000000000000000e+00 0.000000000000000000e+00 0.000000000000000000e+00 0.000000000000000000e+00 0.000000000000000000e+00 0.000000000000000000e+00 0.000000000000000000e+00 0.000000000000000000e+00 0.000000000000000000e+00 0.000000000000000000e+00 0.000000000000000000e+00 0.000000000000000000e+00 0.000000000000000000e+00 0.000000000000000000e+00 0.000000000000000000e+00 0.000000000000000000e+00 0.000000000000000000e+00 0.000000000000000000e+00 0.000000000000000000e+00 0.000000000000000000e+00 0.000000000000000000e+00 0.000000000000000000e+00 0.000000000000000000e+00 0.000000000000000000e+00 0.000000000000000000e+00 0.000000000000000000e+00 0.000000000000000000e+00 0.000000000000000000e+00 0.000000000000000000e+00 0.000000000000000000e+00 0.000000000000000000e+00 0.000000000000000000e+00 0.000000000000000000e+00 0.000000000000000000e+00 0.000000000000000000e+00 0.000000000000000000e+00 0.000000000000000000e+00 0.000000000000000000e+00 0.000000000000000000e+00 0.000000000000000000e+00 0.000000000000000000e+00 0.000000000000000000e+00 0.000000000000000000e+00 0.000000000000000000e+00 0.000000000000000000e+00 0.000000000000000000e+00 0.000000000000000000e+00 0.000000000000000000e+00 0.000000000000000000e+00 0.000000000000000000e+00 0.000000000000000000e+00 0.000000000000000000e+00 0.000000000000000000e+00 0.000000000000000000e+00 0.000000000000000000e+00 0.000000000000000000e+00 0.000000000000000000e+00 0.000000000000000000e+00 0.000000000000000000e+00 0.000000000000000000e+00 0.000000000000000000e+00 0.000000000000000000e+00 0.000000000000000000e+00 0.000000000000000000e+00 0.000000000000000000e+00 0.000000000000000000e+00 0.000000000000000000e+00 0.000000000000000000e+00 0.000000000000000000e+00 0.000000000000000000e+00 0.000000000000000000e+00 0.000000000000000000e+00 0.000000000000000000e+00 0.000000000000000000e+00 0.000000000000000000e+00 0.000000000000000000e+00 0.000000000000000000e+00 0.000000000000000000e+00 0.000000000000000000e+00 0.000000000000000000e+00 0.000000000000000000e+00 0.000000000000000000e+00 0.000000000000000000e+00 0.000000000000000000e+00 0.000000000000000000e+00 0.000000000000000000e+00 0.000000000000000000e+00 0.000000000000000000e+00 0.000000000000000000e+00 0.000000000000000000e+00 0.000000000000000000e+00 0.000000000000000000e+00 0.000000000000000000e+00 0.000000000000000000e+00 0.000000000000000000e+00 0.000000000000000000e+00 0.000000000000000000e+00 0.000000000000000000e+00 0.000000000000000000e+00 0.000000000000000000e+00 0.000000000000000000e+00 0.000000000000000000e+00 0.000000000000000000e+00 0.000000000000000000e+00 0.000000000000000000e+00 0.000000000000000000e+00 0.000000000000000000e+00 0.000000000000000000e+00 0.000000000000000000e+00 0.000000000000000000e+00 0.000000000000000000e+00 0.000000000000000000e+00 0.000000000000000000e+00 0.000000000000000000e+00 0.000000000000000000e+00 0.000000000000000000e+00 0.000000000000000000e+00 0.000000000000000000e+00 0.000000000000000000e+00 0.000000000000000000e+00 0.000000000000000000e+00 0.000000000000000000e+00 0.000000000000000000e+00 0.000000000000000000e+00 0.000000000000000000e+00 0.000000000000000000e+00 0.000000000000000000e+00 0.000000000000000000e+00 0.000000000000000000e+00 0.000000000000000000e+00 0.000000000000000000e+00 0.000000000000000000e+00 0.000000000000000000e+00 0.000000000000000000e+00 0.000000000000000000e+00 0.000000000000000000e+00 0.000000000000000000e+00 0.000000000000000000e+00 0.000000000000000000e+00 0.000000000000000000e+00 0.000000000000000000e+00 0.000000000000000000e+00 0.000000000000000000e+00 0.000000000000000000e+00 0.000000000000000000e+00 0.000000000000000000e+00 0.000000000000000000e+00 0.000000000000000000e+00 0.000000000000000000e+00 0.000000000000000000e+00 0.000000000000000000e+00 0.000000000000000000e+00 0.000000000000000000e+00 0.000000000000000000e+00 0.000000000000000000e+00 0.000000000000000000e+00 0.000000000000000000e+00 0.000000000000000000e+00 0.000000000000000000e+00 0.000000000000000000e+00 0.000000000000000000e+00 0.000000000000000000e+00 0.000000000000000000e+00 0.000000000000000000e+00 0.000000000000000000e+00 0.000000000000000000e+00 0.000000000000000000e+00 0.000000000000000000e+00 0.000000000000000000e+00 0.000000000000000000e+00 0.000000000000000000e+00 0.000000000000000000e+00 0.000000000000000000e+00 0.000000000000000000e+00 0.000000000000000000e+00 0.000000000000000000e+00 0.000000000000000000e+00 0.000000000000000000e+00 0.000000000000000000e+00 0.000000000000000000e+00 0.000000000000000000e+00 0.000000000000000000e+00 0.000000000000000000e+00 0.000000000000000000e+00 0.000000000000000000e+00 0.000000000000000000e+00 0.000000000000000000e+00 0.000000000000000000e+00 0.000000000000000000e+00 0.000000000000000000e+00 0.000000000000000000e+00 0.000000000000000000e+00 0.000000000000000000e+00 0.000000000000000000e+00 0.000000000000000000e+00 0.000000000000000000e+00 0.000000000000000000e+00 0.000000000000000000e+00 0.000000000000000000e+00 0.000000000000000000e+00 0.000000000000000000e+00 0.000000000000000000e+00 0.000000000000000000e+00 0.000000000000000000e+00 0.000000000000000000e+00 0.000000000000000000e+00 0.000000000000000000e+00 0.000000000000000000e+00 0.000000000000000000e+00 0.000000000000000000e+00 0.000000000000000000e+00 0.000000000000000000e+00 0.000000000000000000e+00 0.000000000000000000e+00 0.000000000000000000e+00 0.000000000000000000e+00 0.000000000000000000e+00 0.000000000000000000e+00 0.000000000000000000e+00 0.000000000000000000e+00 0.000000000000000000e+00 0.000000000000000000e+00 0.000000000000000000e+00 0.000000000000000000e+00 0.000000000000000000e+00 0.000000000000000000e+00 0.000000000000000000e+00 0.000000000000000000e+00 0.000000000000000000e+00 0.000000000000000000e+00 0.000000000000000000e+00 0.000000000000000000e+00 0.000000000000000000e+00 0.000000000000000000e+00 0.000000000000000000e+00 0.000000000000000000e+00 0.000000000000000000e+00 0.000000000000000000e+00 0.000000000000000000e+00 0.000000000000000000e+00 0.000000000000000000e+00 0.000000000000000000e+00 0.000000000000000000e+00 0.000000000000000000e+00 0.000000000000000000e+00 0.000000000000000000e+00 0.000000000000000000e+00 0.000000000000000000e+00 0.000000000000000000e+00 0.000000000000000000e+00 0.000000000000000000e+00 0.000000000000000000e+00 0.000000000000000000e+00 0.000000000000000000e+00 0.000000000000000000e+00 0.000000000000000000e+00 0.000000000000000000e+00 0.000000000000000000e+00 0.000000000000000000e+00 0.000000000000000000e+00 0.000000000000000000e+00 0.000000000000000000e+00 0.000000000000000000e+00 0.000000000000000000e+00 0.000000000000000000e+00 0.000000000000000000e+00 0.000000000000000000e+00 0.000000000000000000e+00 0.000000000000000000e+00 0.000000000000000000e+00 0.000000000000000000e+00 0.000000000000000000e+00 0.000000000000000000e+00 0.000000000000000000e+00 0.000000000000000000e+00 0.000000000000000000e+00 0.000000000000000000e+00 0.000000000000000000e+00 0.000000000000000000e+00 0.000000000000000000e+00 0.000000000000000000e+00 0.000000000000000000e+00 0.000000000000000000e+00 0.000000000000000000e+00 0.000000000000000000e+00 0.000000000000000000e+00 0.000000000000000000e+00 0.000000000000000000e+00 0.000000000000000000e+00 0.000000000000000000e+00 0.000000000000000000e+00 0.000000000000000000e+00 0.000000000000000000e+00 0.000000000000000000e+00 0.000000000000000000e+00 0.000000000000000000e+00 0.000000000000000000e+00 0.000000000000000000e+00 0.000000000000000000e+00 0.000000000000000000e+00 0.000000000000000000e+00 0.000000000000000000e+00 0.000000000000000000e+00 0.000000000000000000e+00 0.000000000000000000e+00 0.000000000000000000e+00 0.000000000000000000e+00 0.000000000000000000e+00 0.000000000000000000e+00 0.000000000000000000e+00 0.000000000000000000e+00 0.000000000000000000e+00 0.000000000000000000e+00 0.000000000000000000e+00 0.000000000000000000e+00 0.000000000000000000e+00 0.000000000000000000e+00 0.000000000000000000e+00 0.000000000000000000e+00 0.000000000000000000e+00 0.000000000000000000e+00 0.000000000000000000e+00 0.000000000000000000e+00 0.000000000000000000e+00 0.000000000000000000e+00 0.000000000000000000e+00 0.000000000000000000e+00 0.000000000000000000e+00 0.000000000000000000e+00 0.000000000000000000e+00 0.000000000000000000e+00 0.000000000000000000e+00 0.000000000000000000e+00 0.000000000000000000e+00 0.000000000000000000e+00 0.000000000000000000e+00 0.000000000000000000e+00 0.000000000000000000e+00 0.000000000000000000e+00 0.000000000000000000e+00 0.000000000000000000e+00 0.000000000000000000e+00 0.000000000000000000e+00 0.000000000000000000e+00 0.000000000000000000e+00 0.000000000000000000e+00 0.000000000000000000e+00 0.000000000000000000e+00 0.000000000000000000e+00 0.000000000000000000e+00 0.000000000000000000e+00 0.000000000000000000e+00 0.000000000000000000e+00 0.000000000000000000e+00 0.000000000000000000e+00 0.000000000000000000e+00 0.000000000000000000e+00 0.000000000000000000e+00 0.000000000000000000e+00 0.000000000000000000e+00 0.000000000000000000e+00 0.000000000000000000e+00 0.000000000000000000e+00 0.000000000000000000e+00 0.000000000000000000e+00 0.000000000000000000e+00 0.000000000000000000e+00 0.000000000000000000e+00 0.000000000000000000e+00 0.000000000000000000e+00 0.000000000000000000e+00 0.000000000000000000e+00 0.000000000000000000e+00 0.000000000000000000e+00 0.000000000000000000e+00 0.000000000000000000e+00 0.000000000000000000e+00 0.000000000000000000e+00 0.000000000000000000e+00 0.000000000000000000e+00 0.000000000000000000e+00 0.000000000000000000e+00 0.000000000000000000e+00 0.000000000000000000e+00 0.000000000000000000e+00 0.000000000000000000e+00 0.000000000000000000e+00 0.000000000000000000e+00 0.000000000000000000e+00 0.000000000000000000e+00 0.000000000000000000e+00 0.000000000000000000e+00 0.000000000000000000e+00 0.000000000000000000e+00 0.000000000000000000e+00 0.000000000000000000e+00 0.000000000000000000e+00 0.000000000000000000e+00 0.000000000000000000e+00 0.000000000000000000e+00 0.000000000000000000e+00 0.000000000000000000e+00 0.000000000000000000e+00 0.000000000000000000e+00 0.000000000000000000e+00 0.000000000000000000e+00 0.000000000000000000e+00 0.000000000000000000e+00 0.000000000000000000e+00 0.000000000000000000e+00 0.000000000000000000e+00 0.000000000000000000e+00 0.000000000000000000e+00 0.000000000000000000e+00 0.000000000000000000e+00 0.000000000000000000e+00 0.000000000000000000e+00 0.000000000000000000e+00 0.000000000000000000e+00 0.000000000000000000e+00 0.000000000000000000e+00 0.000000000000000000e+00 0.000000000000000000e+00 0.000000000000000000e+00 0.000000000000000000e+00 0.000000000000000000e+00 0.000000000000000000e+00 0.000000000000000000e+00 0.000000000000000000e+00 0.000000000000000000e+00 0.000000000000000000e+00 0.000000000000000000e+00 0.000000000000000000e+00 0.000000000000000000e+00 0.000000000000000000e+00 0.000000000000000000e+00 0.000000000000000000e+00 0.000000000000000000e+00 0.000000000000000000e+00 0.000000000000000000e+00 0.000000000000000000e+00 0.000000000000000000e+00 0.000000000000000000e+00 0.000000000000000000e+00 0.000000000000000000e+00 0.000000000000000000e+00 0.000000000000000000e+00 0.000000000000000000e+00 0.000000000000000000e+00 0.000000000000000000e+00 0.000000000000000000e+00 0.000000000000000000e+00 0.000000000000000000e+00 0.000000000000000000e+00 0.000000000000000000e+00 0.000000000000000000e+00 0.000000000000000000e+00 0.000000000000000000e+00 0.000000000000000000e+00 0.000000000000000000e+00 0.000000000000000000e+00 0.000000000000000000e+00 0.000000000000000000e+00 0.000000000000000000e+00 0.000000000000000000e+00 0.000000000000000000e+00 0.000000000000000000e+00 0.000000000000000000e+00 0.000000000000000000e+00 0.000000000000000000e+00 0.000000000000000000e+00 0.000000000000000000e+00 0.000000000000000000e+00 0.000000000000000000e+00 0.000000000000000000e+00 0.000000000000000000e+00 0.000000000000000000e+00 0.000000000000000000e+00 0.000000000000000000e+00 0.000000000000000000e+00 0.000000000000000000e+00 0.000000000000000000e+00 0.000000000000000000e+00 0.000000000000000000e+00 0.000000000000000000e+00 0.000000000000000000e+00 0.000000000000000000e+00 0.000000000000000000e+00 0.000000000000000000e+00 0.000000000000000000e+00 0.000000000000000000e+00 0.000000000000000000e+00 0.000000000000000000e+00 0.000000000000000000e+00 0.000000000000000000e+00 0.000000000000000000e+00 0.000000000000000000e+00 0.000000000000000000e+00 0.000000000000000000e+00 0.000000000000000000e+00 0.000000000000000000e+00 0.000000000000000000e+00 0.000000000000000000e+00 0.000000000000000000e+00 0.000000000000000000e+00 0.000000000000000000e+00 0.000000000000000000e+00 0.000000000000000000e+00 0.000000000000000000e+00 0.000000000000000000e+00 0.000000000000000000e+00 0.000000000000000000e+00 0.000000000000000000e+00 0.000000000000000000e+00 0.000000000000000000e+00 0.000000000000000000e+00 0.000000000000000000e+00 0.000000000000000000e+00 0.000000000000000000e+00 0.000000000000000000e+00 0.000000000000000000e+00 0.000000000000000000e+00 0.000000000000000000e+00 0.000000000000000000e+00 0.000000000000000000e+00 0.000000000000000000e+00 0.000000000000000000e+00 0.000000000000000000e+00 0.000000000000000000e+00 0.000000000000000000e+00 0.000000000000000000e+00 0.000000000000000000e+00 0.000000000000000000e+00 0.000000000000000000e+00 0.000000000000000000e+00 0.000000000000000000e+00 0.000000000000000000e+00 0.000000000000000000e+00 0.000000000000000000e+00 0.000000000000000000e+00 0.000000000000000000e+00 0.000000000000000000e+00 0.000000000000000000e+00 0.000000000000000000e+00 0.000000000000000000e+00 0.000000000000000000e+00 0.000000000000000000e+00 0.000000000000000000e+00 0.000000000000000000e+00 0.000000000000000000e+00 0.000000000000000000e+00 0.000000000000000000e+00 0.000000000000000000e+00 0.000000000000000000e+00 0.000000000000000000e+00 0.000000000000000000e+00 0.000000000000000000e+00 0.000000000000000000e+00 0.000000000000000000e+00 0.000000000000000000e+00 0.000000000000000000e+00 0.000000000000000000e+00 0.000000000000000000e+00 0.000000000000000000e+00 0.000000000000000000e+00 0.000000000000000000e+00 0.000000000000000000e+00 0.000000000000000000e+00 0.000000000000000000e+00 0.000000000000000000e+00 0.000000000000000000e+00 0.000000000000000000e+00 0.000000000000000000e+00 0.000000000000000000e+00 0.000000000000000000e+00 0.000000000000000000e+00 0.000000000000000000e+00 0.000000000000000000e+00 0.000000000000000000e+00 0.000000000000000000e+00 0.000000000000000000e+00 0.000000000000000000e+00 0.000000000000000000e+00 0.000000000000000000e+00 0.000000000000000000e+00 0.000000000000000000e+00 0.000000000000000000e+00 0.000000000000000000e+00 0.000000000000000000e+00 0.000000000000000000e+00 0.000000000000000000e+00 0.000000000000000000e+00 0.000000000000000000e+00 0.000000000000000000e+00 0.000000000000000000e+00 0.000000000000000000e+00 0.000000000000000000e+00 0.000000000000000000e+00 0.000000000000000000e+00 0.000000000000000000e+00 0.000000000000000000e+00 0.000000000000000000e+00 0.000000000000000000e+00 0.000000000000000000e+00 0.000000000000000000e+00 0.000000000000000000e+00 0.000000000000000000e+00 0.000000000000000000e+00 0.000000000000000000e+00 0.000000000000000000e+00 0.000000000000000000e+00 0.000000000000000000e+00 0.000000000000000000e+00 0.000000000000000000e+00 0.000000000000000000e+00 0.000000000000000000e+00 0.000000000000000000e+00 0.000000000000000000e+00 0.000000000000000000e+00 0.000000000000000000e+00 0.000000000000000000e+00 0.000000000000000000e+00 0.000000000000000000e+00 0.000000000000000000e+00 0.000000000000000000e+00 0.000000000000000000e+00 0.000000000000000000e+00 0.000000000000000000e+00 0.000000000000000000e+00 0.000000000000000000e+00 0.000000000000000000e+00 0.000000000000000000e+00 0.000000000000000000e+00 0.000000000000000000e+00 0.000000000000000000e+00 0.000000000000000000e+00 0.000000000000000000e+00 0.000000000000000000e+00 0.000000000000000000e+00 0.000000000000000000e+00 0.000000000000000000e+00 0.000000000000000000e+00 0.000000000000000000e+00 0.000000000000000000e+00 0.000000000000000000e+00 0.000000000000000000e+00 0.000000000000000000e+00 0.000000000000000000e+00 0.000000000000000000e+00 0.000000000000000000e+00 0.000000000000000000e+00 0.000000000000000000e+00 0.000000000000000000e+00 0.000000000000000000e+00 0.000000000000000000e+00 0.000000000000000000e+00 0.000000000000000000e+00 0.000000000000000000e+00 0.000000000000000000e+00 0.000000000000000000e+00 0.000000000000000000e+00 0.000000000000000000e+00 0.000000000000000000e+00 0.000000000000000000e+00 0.000000000000000000e+00 0.000000000000000000e+00 0.000000000000000000e+00 0.000000000000000000e+00 0.000000000000000000e+00 0.000000000000000000e+00 0.000000000000000000e+00 0.000000000000000000e+00 0.000000000000000000e+00 0.000000000000000000e+00 0.000000000000000000e+00 0.000000000000000000e+00 0.000000000000000000e+00 0.000000000000000000e+00 0.000000000000000000e+00 0.000000000000000000e+00 0.000000000000000000e+00 0.000000000000000000e+00 0.000000000000000000e+00 0.000000000000000000e+00 0.000000000000000000e+00 0.000000000000000000e+00 0.000000000000000000e+00 0.000000000000000000e+00 0.000000000000000000e+00 0.000000000000000000e+00 0.000000000000000000e+00 0.000000000000000000e+00 0.000000000000000000e+00 0.000000000000000000e+00 0.000000000000000000e+00 0.000000000000000000e+00 0.000000000000000000e+00 0.000000000000000000e+00 0.000000000000000000e+00 0.000000000000000000e+00 0.000000000000000000e+00 0.000000000000000000e+00 0.000000000000000000e+00 0.000000000000000000e+00 0.000000000000000000e+00 0.000000000000000000e+00 0.000000000000000000e+00 0.000000000000000000e+00 0.000000000000000000e+00 0.000000000000000000e+00 0.000000000000000000e+00 0.000000000000000000e+00 0.000000000000000000e+00 0.000000000000000000e+00 0.000000000000000000e+00 0.000000000000000000e+00 0.000000000000000000e+00 0.000000000000000000e+00 0.000000000000000000e+00 0.000000000000000000e+00 0.000000000000000000e+00 0.000000000000000000e+00 0.000000000000000000e+00 0.000000000000000000e+00 0.000000000000000000e+00 0.000000000000000000e+00 0.000000000000000000e+00 0.000000000000000000e+00 0.000000000000000000e+00 0.000000000000000000e+00 0.000000000000000000e+00 0.000000000000000000e+00 0.000000000000000000e+00 0.000000000000000000e+00 0.000000000000000000e+00 0.000000000000000000e+00 0.000000000000000000e+00 0.000000000000000000e+00 0.000000000000000000e+00 0.000000000000000000e+00 0.000000000000000000e+00 0.000000000000000000e+00 0.000000000000000000e+00 0.000000000000000000e+00 0.000000000000000000e+00 0.000000000000000000e+00 0.000000000000000000e+00 0.000000000000000000e+00 0.000000000000000000e+00 0.000000000000000000e+00 0.000000000000000000e+00 0.000000000000000000e+00 0.000000000000000000e+00 0.000000000000000000e+00 0.000000000000000000e+00 0.000000000000000000e+00 0.000000000000000000e+00 0.000000000000000000e+00 0.000000000000000000e+00 0.000000000000000000e+00 0.000000000000000000e+00 0.000000000000000000e+00 0.000000000000000000e+00 0.000000000000000000e+00 0.000000000000000000e+00 0.000000000000000000e+00 0.000000000000000000e+00 0.000000000000000000e+00 0.000000000000000000e+00 0.000000000000000000e+00 0.000000000000000000e+00 0.000000000000000000e+00 0.000000000000000000e+00 0.000000000000000000e+00 0.000000000000000000e+00 0.000000000000000000e+00 0.000000000000000000e+00 0.000000000000000000e+00 0.000000000000000000e+00 0.000000000000000000e+00 0.000000000000000000e+00 0.000000000000000000e+00 0.000000000000000000e+00 0.000000000000000000e+00 0.000000000000000000e+00 0.000000000000000000e+00 0.000000000000000000e+00 0.000000000000000000e+00 0.000000000000000000e+00 0.000000000000000000e+00 0.000000000000000000e+00 0.000000000000000000e+00 0.000000000000000000e+00 0.000000000000000000e+00 0.000000000000000000e+00 0.000000000000000000e+00 0.000000000000000000e+00 0.000000000000000000e+00 0.000000000000000000e+00 0.000000000000000000e+00 0.000000000000000000e+00 0.000000000000000000e+00 0.000000000000000000e+00 0.000000000000000000e+00 0.000000000000000000e+00 0.000000000000000000e+00 0.000000000000000000e+00 0.000000000000000000e+00 0.000000000000000000e+00 0.000000000000000000e+00 0.000000000000000000e+00 0.000000000000000000e+00 0.000000000000000000e+00 0.000000000000000000e+00 0.000000000000000000e+00 0.000000000000000000e+00 0.000000000000000000e+00 0.000000000000000000e+00 0.000000000000000000e+00 0.000000000000000000e+00 0.000000000000000000e+00 0.000000000000000000e+00 0.000000000000000000e+00 0.000000000000000000e+00 0.000000000000000000e+00 0.000000000000000000e+00 0.000000000000000000e+00 0.000000000000000000e+00 0.000000000000000000e+00 0.000000000000000000e+00 0.000000000000000000e+00 0.000000000000000000e+00 0.000000000000000000e+00 0.000000000000000000e+00 0.000000000000000000e+00 0.000000000000000000e+00 0.000000000000000000e+00 0.000000000000000000e+00 0.000000000000000000e+00 0.000000000000000000e+00 0.000000000000000000e+00 0.000000000000000000e+00 0.000000000000000000e+00 0.000000000000000000e+00 0.000000000000000000e+00 0.000000000000000000e+00 0.000000000000000000e+00 0.000000000000000000e+00 0.000000000000000000e+00 0.000000000000000000e+00 0.000000000000000000e+00 0.000000000000000000e+00 0.000000000000000000e+00 0.000000000000000000e+00 0.000000000000000000e+00 0.000000000000000000e+00 0.000000000000000000e+00 0.000000000000000000e+00 0.000000000000000000e+00 0.000000000000000000e+00 0.000000000000000000e+00 0.000000000000000000e+00 0.000000000000000000e+00 0.000000000000000000e+00 0.000000000000000000e+00 0.000000000000000000e+00 0.000000000000000000e+00 0.000000000000000000e+00 0.000000000000000000e+00 0.000000000000000000e+00 0.000000000000000000e+00 0.000000000000000000e+00 0.000000000000000000e+00 0.000000000000000000e+00 0.000000000000000000e+00 0.000000000000000000e+00 0.000000000000000000e+00 0.000000000000000000e+00 0.000000000000000000e+00 0.000000000000000000e+00 0.000000000000000000e+00 0.000000000000000000e+00 0.000000000000000000e+00 0.000000000000000000e+00 0.000000000000000000e+00 0.000000000000000000e+00 0.000000000000000000e+00 0.000000000000000000e+00 0.000000000000000000e+00 0.000000000000000000e+00 0.000000000000000000e+00 0.000000000000000000e+00 0.000000000000000000e+00 0.000000000000000000e+00 0.000000000000000000e+00 0.000000000000000000e+00 0.000000000000000000e+00 0.000000000000000000e+00 0.000000000000000000e+00 0.000000000000000000e+00 0.000000000000000000e+00 0.000000000000000000e+00 0.000000000000000000e+00 0.000000000000000000e+00 0.000000000000000000e+00 0.000000000000000000e+00 0.000000000000000000e+00 0.000000000000000000e+00 0.000000000000000000e+00 0.000000000000000000e+00 0.000000000000000000e+00 0.000000000000000000e+00 0.000000000000000000e+00 0.000000000000000000e+00 0.000000000000000000e+00 0.000000000000000000e+00 0.000000000000000000e+00 0.000000000000000000e+00 0.000000000000000000e+00 0.000000000000000000e+00 0.000000000000000000e+00 0.000000000000000000e+00 0.000000000000000000e+00 0.000000000000000000e+00 0.000000000000000000e+00 0.000000000000000000e+00 0.000000000000000000e+00 0.000000000000000000e+00 0.000000000000000000e+00 0.000000000000000000e+00 0.000000000000000000e+00 0.000000000000000000e+00 0.000000000000000000e+00 0.000000000000000000e+00 0.000000000000000000e+00 0.000000000000000000e+00 0.000000000000000000e+00 0.000000000000000000e+00 0.000000000000000000e+00 0.000000000000000000e+00 0.000000000000000000e+00 0.000000000000000000e+00 0.000000000000000000e+00 0.000000000000000000e+00 0.000000000000000000e+00 0.000000000000000000e+00 0.000000000000000000e+00 0.000000000000000000e+00 0.000000000000000000e+00 0.000000000000000000e+00 0.000000000000000000e+00 0.000000000000000000e+00 0.000000000000000000e+00 0.000000000000000000e+00 0.000000000000000000e+00 0.000000000000000000e+00 0.000000000000000000e+00 0.000000000000000000e+00 0.000000000000000000e+00 0.000000000000000000e+00 0.000000000000000000e+00 0.000000000000000000e+00 0.000000000000000000e+00 0.000000000000000000e+00 0.000000000000000000e+00 0.000000000000000000e+00 0.000000000000000000e+00 0.000000000000000000e+00 0.000000000000000000e+00 0.000000000000000000e+00 0.000000000000000000e+00 0.000000000000000000e+00 0.000000000000000000e+00 0.000000000000000000e+00 0.000000000000000000e+00 0.000000000000000000e+00 0.000000000000000000e+00 0.000000000000000000e+00 0.000000000000000000e+00 0.000000000000000000e+00 0.000000000000000000e+00 0.000000000000000000e+00 0.000000000000000000e+00 0.000000000000000000e+00 0.000000000000000000e+00 0.000000000000000000e+00 0.000000000000000000e+00 0.000000000000000000e+00 0.000000000000000000e+00 0.000000000000000000e+00 0.000000000000000000e+00 0.000000000000000000e+00 0.000000000000000000e+00 0.000000000000000000e+00 0.000000000000000000e+00 0.000000000000000000e+00 0.000000000000000000e+00 0.000000000000000000e+00 0.000000000000000000e+00 0.000000000000000000e+00 0.000000000000000000e+00 0.000000000000000000e+00 0.000000000000000000e+00 0.000000000000000000e+00 0.000000000000000000e+00 0.000000000000000000e+00 0.000000000000000000e+00 0.000000000000000000e+00 0.000000000000000000e+00 0.000000000000000000e+00 0.000000000000000000e+00 0.000000000000000000e+00 0.000000000000000000e+00 0.000000000000000000e+00 0.000000000000000000e+00 0.000000000000000000e+00 0.000000000000000000e+00 0.000000000000000000e+00 0.000000000000000000e+00 0.000000000000000000e+00 0.000000000000000000e+00 0.000000000000000000e+00 0.000000000000000000e+00 0.000000000000000000e+00 0.000000000000000000e+00 0.000000000000000000e+00 0.000000000000000000e+00 0.000000000000000000e+00 0.000000000000000000e+00 0.000000000000000000e+00 0.000000000000000000e+00 0.000000000000000000e+00 0.000000000000000000e+00 0.000000000000000000e+00 0.000000000000000000e+00 0.000000000000000000e+00 0.000000000000000000e+00 0.000000000000000000e+00 0.000000000000000000e+00 0.000000000000000000e+00 0.000000000000000000e+00 0.000000000000000000e+00 0.000000000000000000e+00 0.000000000000000000e+00 0.000000000000000000e+00 0.000000000000000000e+00 0.000000000000000000e+00 0.000000000000000000e+00 0.000000000000000000e+00 0.000000000000000000e+00 0.000000000000000000e+00 0.000000000000000000e+00 0.000000000000000000e+00 0.000000000000000000e+00 0.000000000000000000e+00 0.000000000000000000e+00 0.000000000000000000e+00 0.000000000000000000e+00 0.000000000000000000e+00 0.000000000000000000e+00 0.000000000000000000e+00 0.000000000000000000e+00 0.000000000000000000e+00 0.000000000000000000e+00 0.000000000000000000e+00 0.000000000000000000e+00 0.000000000000000000e+00 0.000000000000000000e+00 0.000000000000000000e+00 0.000000000000000000e+00 0.000000000000000000e+00 0.000000000000000000e+00 0.000000000000000000e+00 0.000000000000000000e+00 0.000000000000000000e+00 0.000000000000000000e+00 0.000000000000000000e+00 0.000000000000000000e+00 0.000000000000000000e+00 0.000000000000000000e+00 0.000000000000000000e+00 0.000000000000000000e+00 0.000000000000000000e+00 0.000000000000000000e+00 0.000000000000000000e+00 0.000000000000000000e+00 0.000000000000000000e+00 0.000000000000000000e+00 0.000000000000000000e+00 0.000000000000000000e+00 0.000000000000000000e+00 0.000000000000000000e+00 0.000000000000000000e+00 0.000000000000000000e+00 0.000000000000000000e+00 0.000000000000000000e+00 0.000000000000000000e+00 0.000000000000000000e+00 0.000000000000000000e+00 0.000000000000000000e+00 0.000000000000000000e+00 0.000000000000000000e+00 0.000000000000000000e+00 0.000000000000000000e+00 0.000000000000000000e+00 0.000000000000000000e+00 0.000000000000000000e+00 0.000000000000000000e+00 0.000000000000000000e+00 0.000000000000000000e+00 0.000000000000000000e+00 0.000000000000000000e+00 0.000000000000000000e+00 0.000000000000000000e+00 0.000000000000000000e+00 0.000000000000000000e+00 0.000000000000000000e+00 0.000000000000000000e+00 0.000000000000000000e+00 0.000000000000000000e+00 0.000000000000000000e+00 0.000000000000000000e+00 0.000000000000000000e+00 0.000000000000000000e+00 0.000000000000000000e+00 0.000000000000000000e+00 0.000000000000000000e+00 0.000000000000000000e+00 0.000000000000000000e+00 0.000000000000000000e+00 0.000000000000000000e+00 0.000000000000000000e+00 0.000000000000000000e+00 0.000000000000000000e+00 0.000000000000000000e+00 0.000000000000000000e+00 0.000000000000000000e+00 0.000000000000000000e+00 0.000000000000000000e+00 0.000000000000000000e+00 0.000000000000000000e+00 0.000000000000000000e+00 0.000000000000000000e+00 0.000000000000000000e+00 0.000000000000000000e+00 0.000000000000000000e+00 0.000000000000000000e+00 0.000000000000000000e+00 0.000000000000000000e+00 0.000000000000000000e+00 0.000000000000000000e+00 0.000000000000000000e+00 0.000000000000000000e+00 0.000000000000000000e+00 0.000000000000000000e+00 0.000000000000000000e+00 0.000000000000000000e+00 0.000000000000000000e+00 0.000000000000000000e+00 0.000000000000000000e+00 0.000000000000000000e+00 0.000000000000000000e+00 0.000000000000000000e+00 0.000000000000000000e+00 0.000000000000000000e+00 0.000000000000000000e+00 0.000000000000000000e+00 0.000000000000000000e+00 0.000000000000000000e+00 0.000000000000000000e+00 0.000000000000000000e+00 0.000000000000000000e+00 0.000000000000000000e+00 0.000000000000000000e+00 0.000000000000000000e+00 0.000000000000000000e+00 0.000000000000000000e+00 0.000000000000000000e+00 0.000000000000000000e+00 0.000000000000000000e+00 0.000000000000000000e+00 0.000000000000000000e+00 0.000000000000000000e+00 0.000000000000000000e+00 0.000000000000000000e+00 0.000000000000000000e+00 0.000000000000000000e+00 0.000000000000000000e+00 0.000000000000000000e+00 0.000000000000000000e+00 0.000000000000000000e+00 0.000000000000000000e+00 0.000000000000000000e+00 0.000000000000000000e+00 0.000000000000000000e+00 0.000000000000000000e+00 0.000000000000000000e+00 0.000000000000000000e+00 0.000000000000000000e+00 0.000000000000000000e+00 0.000000000000000000e+00 0.000000000000000000e+00 0.000000000000000000e+00 0.000000000000000000e+00 0.000000000000000000e+00 0.000000000000000000e+00 0.000000000000000000e+00 0.000000000000000000e+00 0.000000000000000000e+00 0.000000000000000000e+00 0.000000000000000000e+00 0.000000000000000000e+00 0.000000000000000000e+00 0.000000000000000000e+00 0.000000000000000000e+00 0.000000000000000000e+00 0.000000000000000000e+00 0.000000000000000000e+00 0.000000000000000000e+00 0.000000000000000000e+00 0.000000000000000000e+00 0.000000000000000000e+00 0.000000000000000000e+00 0.000000000000000000e+00 0.000000000000000000e+00 0.000000000000000000e+00 0.000000000000000000e+00 0.000000000000000000e+00 0.000000000000000000e+00 0.000000000000000000e+00 0.000000000000000000e+00 0.000000000000000000e+00 0.000000000000000000e+00 0.000000000000000000e+00 0.000000000000000000e+00 0.000000000000000000e+00 0.000000000000000000e+00 0.000000000000000000e+00 0.000000000000000000e+00 0.000000000000000000e+00 0.000000000000000000e+00 0.000000000000000000e+00 0.000000000000000000e+00 0.000000000000000000e+00 0.000000000000000000e+00 0.000000000000000000e+00 0.000000000000000000e+00 0.000000000000000000e+00 0.000000000000000000e+00 0.000000000000000000e+00 0.000000000000000000e+00 0.000000000000000000e+00 0.000000000000000000e+00 0.000000000000000000e+00 0.000000000000000000e+00 0.000000000000000000e+00 0.000000000000000000e+00 0.000000000000000000e+00 0.000000000000000000e+00 0.000000000000000000e+00 0.000000000000000000e+00 0.000000000000000000e+00 0.000000000000000000e+00 0.000000000000000000e+00 0.000000000000000000e+00 0.000000000000000000e+00 0.000000000000000000e+00 0.000000000000000000e+00 0.000000000000000000e+00 0.000000000000000000e+00 0.000000000000000000e+00 0.000000000000000000e+00 0.000000000000000000e+00 0.000000000000000000e+00 0.000000000000000000e+00 0.000000000000000000e+00 0.000000000000000000e+00 0.000000000000000000e+00 0.000000000000000000e+00 0.000000000000000000e+00 0.000000000000000000e+00 0.000000000000000000e+00 0.000000000000000000e+00 0.000000000000000000e+00 0.000000000000000000e+00 0.000000000000000000e+00 0.000000000000000000e+00 0.000000000000000000e+00 0.000000000000000000e+00 0.000000000000000000e+00 0.000000000000000000e+00 0.000000000000000000e+00 0.000000000000000000e+00 0.000000000000000000e+00 0.000000000000000000e+00 0.000000000000000000e+00 0.000000000000000000e+00 0.000000000000000000e+00 0.000000000000000000e+00 0.000000000000000000e+00 0.000000000000000000e+00 0.000000000000000000e+00 0.000000000000000000e+00 0.000000000000000000e+00 0.000000000000000000e+00 0.000000000000000000e+00 0.000000000000000000e+00 0.000000000000000000e+00 0.000000000000000000e+00 0.000000000000000000e+00 0.000000000000000000e+00 0.000000000000000000e+00 0.000000000000000000e+00 0.000000000000000000e+00 0.000000000000000000e+00 0.000000000000000000e+00 0.000000000000000000e+00 0.000000000000000000e+00 0.000000000000000000e+00 0.000000000000000000e+00 0.000000000000000000e+00 0.000000000000000000e+00 0.000000000000000000e+00 0.000000000000000000e+00 0.000000000000000000e+00 0.000000000000000000e+00 0.000000000000000000e+00 0.000000000000000000e+00 0.000000000000000000e+00 0.000000000000000000e+00 0.000000000000000000e+00 0.000000000000000000e+00 0.000000000000000000e+00 0.000000000000000000e+00 0.000000000000000000e+00 0.000000000000000000e+00 0.000000000000000000e+00 0.000000000000000000e+00 0.000000000000000000e+00 0.000000000000000000e+00 0.000000000000000000e+00 0.000000000000000000e+00 0.000000000000000000e+00 0.000000000000000000e+00 0.000000000000000000e+00 0.000000000000000000e+00 0.000000000000000000e+00 0.000000000000000000e+00 0.000000000000000000e+00 0.000000000000000000e+00 0.000000000000000000e+00 0.000000000000000000e+00 0.000000000000000000e+00 0.000000000000000000e+00 0.000000000000000000e+00 0.000000000000000000e+00 0.000000000000000000e+00 0.000000000000000000e+00 0.000000000000000000e+00 0.000000000000000000e+00 0.000000000000000000e+00 0.000000000000000000e+00 0.000000000000000000e+00 0.000000000000000000e+00 0.000000000000000000e+00 0.000000000000000000e+00 0.000000000000000000e+00 0.000000000000000000e+00 0.000000000000000000e+00 0.000000000000000000e+00 0.000000000000000000e+00 0.000000000000000000e+00 0.000000000000000000e+00 0.000000000000000000e+00 0.000000000000000000e+00 0.000000000000000000e+00 0.000000000000000000e+00 0.000000000000000000e+00 0.000000000000000000e+00 0.000000000000000000e+00 0.000000000000000000e+00 0.000000000000000000e+00 0.000000000000000000e+00 0.000000000000000000e+00 0.000000000000000000e+00 0.000000000000000000e+00 0.000000000000000000e+00 0.000000000000000000e+00 0.000000000000000000e+00 0.000000000000000000e+00 0.000000000000000000e+00 0.000000000000000000e+00 0.000000000000000000e+00 0.000000000000000000e+00 0.000000000000000000e+00 0.000000000000000000e+00 0.000000000000000000e+00 0.000000000000000000e+00 0.000000000000000000e+00 0.000000000000000000e+00 0.000000000000000000e+00 0.000000000000000000e+00 0.000000000000000000e+00 0.000000000000000000e+00 0.000000000000000000e+00 0.000000000000000000e+00 0.000000000000000000e+00 0.000000000000000000e+00 0.000000000000000000e+00 0.000000000000000000e+00 0.000000000000000000e+00 0.000000000000000000e+00 0.000000000000000000e+00 0.000000000000000000e+00 0.000000000000000000e+00 0.000000000000000000e+00 0.000000000000000000e+00 0.000000000000000000e+00 0.000000000000000000e+00 0.000000000000000000e+00 0.000000000000000000e+00 0.000000000000000000e+00 0.000000000000000000e+00 0.000000000000000000e+00 0.000000000000000000e+00 0.000000000000000000e+00 0.000000000000000000e+00 0.000000000000000000e+00 0.000000000000000000e+00 0.000000000000000000e+00 0.000000000000000000e+00 0.000000000000000000e+00 0.000000000000000000e+00 0.000000000000000000e+00 0.000000000000000000e+00 0.000000000000000000e+00 0.000000000000000000e+00 0.000000000000000000e+00 0.000000000000000000e+00 0.000000000000000000e+00 0.000000000000000000e+00 0.000000000000000000e+00 0.000000000000000000e+00 0.000000000000000000e+00 0.000000000000000000e+00 0.000000000000000000e+00 0.000000000000000000e+00 0.000000000000000000e+00 0.000000000000000000e+00 0.000000000000000000e+00 0.000000000000000000e+00 0.000000000000000000e+00 0.000000000000000000e+00 0.000000000000000000e+00 0.000000000000000000e+00 0.000000000000000000e+00 0.000000000000000000e+00 0.000000000000000000e+00 0.000000000000000000e+00 0.000000000000000000e+00 0.000000000000000000e+00 0.000000000000000000e+00 0.000000000000000000e+00 0.000000000000000000e+00 0.000000000000000000e+00 0.000000000000000000e+00 0.000000000000000000e+00 0.000000000000000000e+00 0.000000000000000000e+00 0.000000000000000000e+00 0.000000000000000000e+00 0.000000000000000000e+00 0.000000000000000000e+00 0.000000000000000000e+00 0.000000000000000000e+00 0.000000000000000000e+00 0.000000000000000000e+00 0.000000000000000000e+00 0.000000000000000000e+00 0.000000000000000000e+00 0.000000000000000000e+00 0.000000000000000000e+00 0.000000000000000000e+00 0.000000000000000000e+00 0.000000000000000000e+00 0.000000000000000000e+00 0.000000000000000000e+00 0.000000000000000000e+00 0.000000000000000000e+00 0.000000000000000000e+00 0.000000000000000000e+00 0.000000000000000000e+00 0.000000000000000000e+00 0.000000000000000000e+00 0.000000000000000000e+00 0.000000000000000000e+00 0.000000000000000000e+00 0.000000000000000000e+00 0.000000000000000000e+00 0.000000000000000000e+00 0.000000000000000000e+00 0.000000000000000000e+00 0.000000000000000000e+00 0.000000000000000000e+00 0.000000000000000000e+00 0.000000000000000000e+00 0.000000000000000000e+00 0.000000000000000000e+00 0.000000000000000000e+00 0.000000000000000000e+00 0.000000000000000000e+00 0.000000000000000000e+00 0.000000000000000000e+00 0.000000000000000000e+00 0.000000000000000000e+00 0.000000000000000000e+00 0.000000000000000000e+00 0.000000000000000000e+00 0.000000000000000000e+00 0.000000000000000000e+00 0.000000000000000000e+00 0.000000000000000000e+00 0.000000000000000000e+00 0.000000000000000000e+00 0.000000000000000000e+00 0.000000000000000000e+00 0.000000000000000000e+00 0.000000000000000000e+00 0.000000000000000000e+00 0.000000000000000000e+00 0.000000000000000000e+00 0.000000000000000000e+00 0.000000000000000000e+00 0.000000000000000000e+00 0.000000000000000000e+00 0.000000000000000000e+00 0.000000000000000000e+00 0.000000000000000000e+00 0.000000000000000000e+00 0.000000000000000000e+00 0.000000000000000000e+00 0.000000000000000000e+00 0.000000000000000000e+00 0.000000000000000000e+00 0.000000000000000000e+00 0.000000000000000000e+00 0.000000000000000000e+00 0.000000000000000000e+00 0.000000000000000000e+00 0.000000000000000000e+00 0.000000000000000000e+00 0.000000000000000000e+00 0.000000000000000000e+00 0.000000000000000000e+00 0.000000000000000000e+00 0.000000000000000000e+00 0.000000000000000000e+00 0.000000000000000000e+00 0.000000000000000000e+00 0.000000000000000000e+00 0.000000000000000000e+00 0.000000000000000000e+00 0.000000000000000000e+00 0.000000000000000000e+00 0.000000000000000000e+00 0.000000000000000000e+00 0.000000000000000000e+00 0.000000000000000000e+00 0.000000000000000000e+00 0.000000000000000000e+00 0.000000000000000000e+00 0.000000000000000000e+00 0.000000000000000000e+00 0.000000000000000000e+00 0.000000000000000000e+00 0.000000000000000000e+00 0.000000000000000000e+00 0.000000000000000000e+00 0.000000000000000000e+00 0.000000000000000000e+00 0.000000000000000000e+00 0.000000000000000000e+00 0.000000000000000000e+00 0.000000000000000000e+00 0.000000000000000000e+00 0.000000000000000000e+00 0.000000000000000000e+00 0.000000000000000000e+00 0.000000000000000000e+00 0.000000000000000000e+00 0.000000000000000000e+00 0.000000000000000000e+00 0.000000000000000000e+00 0.000000000000000000e+00 0.000000000000000000e+00 0.000000000000000000e+00 0.000000000000000000e+00 0.000000000000000000e+00 0.000000000000000000e+00 0.000000000000000000e+00 0.000000000000000000e+00 0.000000000000000000e+00 0.000000000000000000e+00 0.000000000000000000e+00 0.000000000000000000e+00 0.000000000000000000e+00 0.000000000000000000e+00 0.000000000000000000e+00 0.000000000000000000e+00 0.000000000000000000e+00 0.000000000000000000e+00 0.000000000000000000e+00 0.000000000000000000e+00 0.000000000000000000e+00 0.000000000000000000e+00 0.000000000000000000e+00 0.000000000000000000e+00 0.000000000000000000e+00 0.000000000000000000e+00 0.000000000000000000e+00 0.000000000000000000e+00 0.000000000000000000e+00 0.000000000000000000e+00 0.000000000000000000e+00 0.000000000000000000e+00 0.000000000000000000e+00 0.000000000000000000e+00 0.000000000000000000e+00 0.000000000000000000e+00 0.000000000000000000e+00 0.000000000000000000e+00 0.000000000000000000e+00 0.000000000000000000e+00 0.000000000000000000e+00 0.000000000000000000e+00 0.000000000000000000e+00 0.000000000000000000e+00 0.000000000000000000e+00 0.000000000000000000e+00 0.000000000000000000e+00 0.000000000000000000e+00 0.000000000000000000e+00 0.000000000000000000e+00 0.000000000000000000e+00 0.000000000000000000e+00 0.000000000000000000e+00 0.000000000000000000e+00 0.000000000000000000e+00 0.000000000000000000e+00 0.000000000000000000e+00 0.000000000000000000e+00 0.000000000000000000e+00 0.000000000000000000e+00 0.000000000000000000e+00 0.000000000000000000e+00 0.000000000000000000e+00 0.000000000000000000e+00 0.000000000000000000e+00 0.000000000000000000e+00 0.000000000000000000e+00 0.000000000000000000e+00 0.000000000000000000e+00 0.000000000000000000e+00 0.000000000000000000e+00 0.000000000000000000e+00 0.000000000000000000e+00 0.000000000000000000e+00 0.000000000000000000e+00 0.000000000000000000e+00 0.000000000000000000e+00 0.000000000000000000e+00 0.000000000000000000e+00 0.000000000000000000e+00 0.000000000000000000e+00 0.000000000000000000e+00 0.000000000000000000e+00 0.000000000000000000e+00 0.000000000000000000e+00 0.000000000000000000e+00 0.000000000000000000e+00 0.000000000000000000e+00 0.000000000000000000e+00 0.000000000000000000e+00 0.000000000000000000e+00 0.000000000000000000e+00 0.000000000000000000e+00 0.000000000000000000e+00 0.000000000000000000e+00 0.000000000000000000e+00 0.000000000000000000e+00 0.000000000000000000e+00 0.000000000000000000e+00 0.000000000000000000e+00 0.000000000000000000e+00 0.000000000000000000e+00 0.000000000000000000e+00 0.000000000000000000e+00 0.000000000000000000e+00 0.000000000000000000e+00 0.000000000000000000e+00 0.000000000000000000e+00 0.000000000000000000e+00 0.000000000000000000e+00 0.000000000000000000e+00 0.000000000000000000e+00 0.000000000000000000e+00 0.000000000000000000e+00 0.000000000000000000e+00 0.000000000000000000e+00 0.000000000000000000e+00 0.000000000000000000e+00 0.000000000000000000e+00 0.000000000000000000e+00 0.000000000000000000e+00 0.000000000000000000e+00 0.000000000000000000e+00 0.000000000000000000e+00 0.000000000000000000e+00 0.000000000000000000e+00 0.000000000000000000e+00 0.000000000000000000e+00 0.000000000000000000e+00 0.000000000000000000e+00 0.000000000000000000e+00 0.000000000000000000e+00 0.000000000000000000e+00 0.000000000000000000e+00 0.000000000000000000e+00 0.000000000000000000e+00 0.000000000000000000e+00 0.000000000000000000e+00 0.000000000000000000e+00 0.000000000000000000e+00 0.000000000000000000e+00 0.000000000000000000e+00 0.000000000000000000e+00 0.000000000000000000e+00 0.000000000000000000e+00 0.000000000000000000e+00 0.000000000000000000e+00 0.000000000000000000e+00 0.000000000000000000e+00 0.000000000000000000e+00 0.000000000000000000e+00 0.000000000000000000e+00 0.000000000000000000e+00 0.000000000000000000e+00 0.000000000000000000e+00 0.000000000000000000e+00 0.000000000000000000e+00 0.000000000000000000e+00 0.000000000000000000e+00 0.000000000000000000e+00 0.000000000000000000e+00 0.000000000000000000e+00 0.000000000000000000e+00 0.000000000000000000e+00 0.000000000000000000e+00 0.000000000000000000e+00 0.000000000000000000e+00 0.000000000000000000e+00 0.000000000000000000e+00 0.000000000000000000e+00 0.000000000000000000e+00 0.000000000000000000e+00 0.000000000000000000e+00 0.000000000000000000e+00 0.000000000000000000e+00 0.000000000000000000e+00 0.000000000000000000e+00 0.000000000000000000e+00 0.000000000000000000e+00 0.000000000000000000e+00 0.000000000000000000e+00 0.000000000000000000e+00 0.000000000000000000e+00 0.000000000000000000e+00 0.000000000000000000e+00 0.000000000000000000e+00 0.000000000000000000e+00 0.000000000000000000e+00 0.000000000000000000e+00 0.000000000000000000e+00 0.000000000000000000e+00 0.000000000000000000e+00 0.000000000000000000e+00 0.000000000000000000e+00 0.000000000000000000e+00 0.000000000000000000e+00 0.000000000000000000e+00 0.000000000000000000e+00 0.000000000000000000e+00 0.000000000000000000e+00 0.000000000000000000e+00 0.000000000000000000e+00 0.000000000000000000e+00 0.000000000000000000e+00 0.000000000000000000e+00 0.000000000000000000e+00 0.000000000000000000e+00 0.000000000000000000e+00 0.000000000000000000e+00 0.000000000000000000e+00 0.000000000000000000e+00 0.000000000000000000e+00 0.000000000000000000e+00 0.000000000000000000e+00 0.000000000000000000e+00 0.000000000000000000e+00 0.000000000000000000e+00 0.000000000000000000e+00 0.000000000000000000e+00 0.000000000000000000e+00 0.000000000000000000e+00 0.000000000000000000e+00 0.000000000000000000e+00 0.000000000000000000e+00 0.000000000000000000e+00 0.000000000000000000e+00 0.000000000000000000e+00 0.000000000000000000e+00 0.000000000000000000e+00 0.000000000000000000e+00 0.000000000000000000e+00 0.000000000000000000e+00 0.000000000000000000e+00 0.000000000000000000e+00 0.000000000000000000e+00 0.000000000000000000e+00 0.000000000000000000e+00 0.000000000000000000e+00 0.000000000000000000e+00 0.000000000000000000e+00 0.000000000000000000e+00 0.000000000000000000e+00 0.000000000000000000e+00 0.000000000000000000e+00 0.000000000000000000e+00 0.000000000000000000e+00 0.000000000000000000e+00 0.000000000000000000e+00 0.000000000000000000e+00 0.000000000000000000e+00 0.000000000000000000e+00 0.000000000000000000e+00 0.000000000000000000e+00 0.000000000000000000e+00 0.000000000000000000e+00 0.000000000000000000e+00 0.000000000000000000e+00 0.000000000000000000e+00 0.000000000000000000e+00 0.000000000000000000e+00 0.000000000000000000e+00 0.000000000000000000e+00 0.000000000000000000e+00 0.000000000000000000e+00 0.000000000000000000e+00 0.000000000000000000e+00 0.000000000000000000e+00 0.000000000000000000e+00 0.000000000000000000e+00 0.000000000000000000e+00 0.000000000000000000e+00 0.000000000000000000e+00 0.000000000000000000e+00 0.000000000000000000e+00 0.000000000000000000e+00 0.000000000000000000e+00 0.000000000000000000e+00 0.000000000000000000e+00 0.000000000000000000e+00 0.000000000000000000e+00 0.000000000000000000e+00 0.000000000000000000e+00 0.000000000000000000e+00 0.000000000000000000e+00 0.000000000000000000e+00 0.000000000000000000e+00 0.000000000000000000e+00 0.000000000000000000e+00 0.000000000000000000e+00 0.000000000000000000e+00 0.000000000000000000e+00 0.000000000000000000e+00 0.000000000000000000e+00 0.000000000000000000e+00 0.000000000000000000e+00 0.000000000000000000e+00 0.000000000000000000e+00 0.000000000000000000e+00 0.000000000000000000e+00 0.000000000000000000e+00 0.000000000000000000e+00 0.000000000000000000e+00 0.000000000000000000e+00 0.000000000000000000e+00 0.000000000000000000e+00 0.000000000000000000e+00 0.000000000000000000e+00 0.000000000000000000e+00 0.000000000000000000e+00 0.000000000000000000e+00 0.000000000000000000e+00 0.000000000000000000e+00 0.000000000000000000e+00 0.000000000000000000e+00 0.000000000000000000e+00 0.000000000000000000e+00 0.000000000000000000e+00 0.000000000000000000e+00 0.000000000000000000e+00 0.000000000000000000e+00 0.000000000000000000e+00 0.000000000000000000e+00 0.000000000000000000e+00 0.000000000000000000e+00 0.000000000000000000e+00 0.000000000000000000e+00 0.000000000000000000e+00 0.000000000000000000e+00 0.000000000000000000e+00 0.000000000000000000e+00 0.000000000000000000e+00 0.000000000000000000e+00 0.000000000000000000e+00 0.000000000000000000e+00 0.000000000000000000e+00 0.000000000000000000e+00 0.000000000000000000e+00 0.000000000000000000e+00 0.000000000000000000e+00 0.000000000000000000e+00 0.000000000000000000e+00 0.000000000000000000e+00 0.000000000000000000e+00 0.000000000000000000e+00 0.000000000000000000e+00 0.000000000000000000e+00 0.000000000000000000e+00 0.000000000000000000e+00 0.000000000000000000e+00 0.000000000000000000e+00 0.000000000000000000e+00 0.000000000000000000e+00 0.000000000000000000e+00 0.000000000000000000e+00 0.000000000000000000e+00 0.000000000000000000e+00 0.000000000000000000e+00 0.000000000000000000e+00 0.000000000000000000e+00 0.000000000000000000e+00 0.000000000000000000e+00 0.000000000000000000e+00 0.000000000000000000e+00 0.000000000000000000e+00 0.000000000000000000e+00 0.000000000000000000e+00 0.000000000000000000e+00 0.000000000000000000e+00 0.000000000000000000e+00 0.000000000000000000e+00 0.000000000000000000e+00 0.000000000000000000e+00 0.000000000000000000e+00 0.000000000000000000e+00 0.000000000000000000e+00 0.000000000000000000e+00 0.000000000000000000e+00 0.000000000000000000e+00 0.000000000000000000e+00 0.000000000000000000e+00 0.000000000000000000e+00 0.000000000000000000e+00 0.000000000000000000e+00 0.000000000000000000e+00 0.000000000000000000e+00 0.000000000000000000e+00 0.000000000000000000e+00 0.000000000000000000e+00 0.000000000000000000e+00 0.000000000000000000e+00 0.000000000000000000e+00 0.000000000000000000e+00 0.000000000000000000e+00 0.000000000000000000e+00 0.000000000000000000e+00 0.000000000000000000e+00 0.000000000000000000e+00 0.000000000000000000e+00 0.000000000000000000e+00 0.000000000000000000e+00 0.000000000000000000e+00 0.000000000000000000e+00 0.000000000000000000e+00 0.000000000000000000e+00 0.000000000000000000e+00 0.000000000000000000e+00 0.000000000000000000e+00 0.000000000000000000e+00 0.000000000000000000e+00 0.000000000000000000e+00 0.000000000000000000e+00 0.000000000000000000e+00 0.000000000000000000e+00 0.000000000000000000e+00 0.000000000000000000e+00 0.000000000000000000e+00 0.000000000000000000e+00 0.000000000000000000e+00 0.000000000000000000e+00 0.000000000000000000e+00 0.000000000000000000e+00 0.000000000000000000e+00 0.000000000000000000e+00 0.000000000000000000e+00 0.000000000000000000e+00 0.000000000000000000e+00 0.000000000000000000e+00 0.000000000000000000e+00 0.000000000000000000e+00 0.000000000000000000e+00 0.000000000000000000e+00 0.000000000000000000e+00 0.000000000000000000e+00 0.000000000000000000e+00 0.000000000000000000e+00 0.000000000000000000e+00 0.000000000000000000e+00 0.000000000000000000e+00 0.000000000000000000e+00 0.000000000000000000e+00 0.000000000000000000e+00 0.000000000000000000e+00 0.000000000000000000e+00 0.000000000000000000e+00 0.000000000000000000e+00 0.000000000000000000e+00 0.000000000000000000e+00 0.000000000000000000e+00 0.000000000000000000e+00 0.000000000000000000e+00 0.000000000000000000e+00 0.000000000000000000e+00 0.000000000000000000e+00 0.000000000000000000e+00 0.000000000000000000e+00 0.000000000000000000e+00 0.000000000000000000e+00 0.000000000000000000e+00 0.000000000000000000e+00 0.000000000000000000e+00 0.000000000000000000e+00 0.000000000000000000e+00 0.000000000000000000e+00 0.000000000000000000e+00 0.000000000000000000e+00 0.000000000000000000e+00 0.000000000000000000e+00 0.000000000000000000e+00 0.000000000000000000e+00 0.000000000000000000e+00 0.000000000000000000e+00 0.000000000000000000e+00 0.000000000000000000e+00 0.000000000000000000e+00 0.000000000000000000e+00 0.000000000000000000e+00 0.000000000000000000e+00 0.000000000000000000e+00 0.000000000000000000e+00 0.000000000000000000e+00 0.000000000000000000e+00 0.000000000000000000e+00 0.000000000000000000e+00 0.000000000000000000e+00 0.000000000000000000e+00 0.000000000000000000e+00 0.000000000000000000e+00 0.000000000000000000e+00 0.000000000000000000e+00 0.000000000000000000e+00 0.000000000000000000e+00 0.000000000000000000e+00 0.000000000000000000e+00 0.000000000000000000e+00 0.000000000000000000e+00 0.000000000000000000e+00 0.000000000000000000e+00 0.000000000000000000e+00 0.000000000000000000e+00 0.000000000000000000e+00 0.000000000000000000e+00 0.000000000000000000e+00 0.000000000000000000e+00 0.000000000000000000e+00 0.000000000000000000e+00 0.000000000000000000e+00 0.000000000000000000e+00 0.000000000000000000e+00 0.000000000000000000e+00 0.000000000000000000e+00 0.000000000000000000e+00 0.000000000000000000e+00 0.000000000000000000e+00 0.000000000000000000e+00 0.000000000000000000e+00 0.000000000000000000e+00 0.000000000000000000e+00 0.000000000000000000e+00 0.000000000000000000e+00 0.000000000000000000e+00 0.000000000000000000e+00 0.000000000000000000e+00 0.000000000000000000e+00 0.000000000000000000e+00 0.000000000000000000e+00 0.000000000000000000e+00 0.000000000000000000e+00 0.000000000000000000e+00 0.000000000000000000e+00 0.000000000000000000e+00 0.000000000000000000e+00 0.000000000000000000e+00 0.000000000000000000e+00 0.000000000000000000e+00 0.000000000000000000e+00 0.000000000000000000e+00 0.000000000000000000e+00 0.000000000000000000e+00 0.000000000000000000e+00 0.000000000000000000e+00 0.000000000000000000e+00 0.000000000000000000e+00 0.000000000000000000e+00 0.000000000000000000e+00 0.000000000000000000e+00 0.000000000000000000e+00 0.000000000000000000e+00 0.000000000000000000e+00 0.000000000000000000e+00 0.000000000000000000e+00 0.000000000000000000e+00 0.000000000000000000e+00 0.000000000000000000e+00 0.000000000000000000e+00 0.000000000000000000e+00 0.000000000000000000e+00 0.000000000000000000e+00 0.000000000000000000e+00 0.000000000000000000e+00 0.000000000000000000e+00 0.000000000000000000e+00 0.000000000000000000e+00 0.000000000000000000e+00 0.000000000000000000e+00 0.000000000000000000e+00 0.000000000000000000e+00 0.000000000000000000e+00 0.000000000000000000e+00 0.000000000000000000e+00 0.000000000000000000e+00 0.000000000000000000e+00 0.000000000000000000e+00 0.000000000000000000e+00 0.000000000000000000e+00 0.000000000000000000e+00 0.000000000000000000e+00 0.000000000000000000e+00 0.000000000000000000e+00 0.000000000000000000e+00 0.000000000000000000e+00 0.000000000000000000e+00 0.000000000000000000e+00 0.000000000000000000e+00 0.000000000000000000e+00 0.000000000000000000e+00 0.000000000000000000e+00 0.000000000000000000e+00 0.000000000000000000e+00 0.000000000000000000e+00 0.000000000000000000e+00 0.000000000000000000e+00 0.000000000000000000e+00 0.000000000000000000e+00 0.000000000000000000e+00 0.000000000000000000e+00 0.000000000000000000e+00 0.000000000000000000e+00 0.000000000000000000e+00 0.000000000000000000e+00 0.000000000000000000e+00 0.000000000000000000e+00 0.000000000000000000e+00 0.000000000000000000e+00 0.000000000000000000e+00 0.000000000000000000e+00 0.000000000000000000e+00 0.000000000000000000e+00 0.000000000000000000e+00 0.000000000000000000e+00 0.000000000000000000e+00 0.000000000000000000e+00 0.000000000000000000e+00 0.000000000000000000e+00 0.000000000000000000e+00 0.000000000000000000e+00 0.000000000000000000e+00 0.000000000000000000e+00 0.000000000000000000e+00 0.000000000000000000e+00 0.000000000000000000e+00 0.000000000000000000e+00 0.000000000000000000e+00 0.000000000000000000e+00 0.000000000000000000e+00 0.000000000000000000e+00 0.000000000000000000e+00 0.000000000000000000e+00 0.000000000000000000e+00 0.000000000000000000e+00 0.000000000000000000e+00 0.000000000000000000e+00 0.000000000000000000e+00 0.000000000000000000e+00 0.000000000000000000e+00 0.000000000000000000e+00 0.000000000000000000e+00 0.000000000000000000e+00 0.000000000000000000e+00 0.000000000000000000e+00 0.000000000000000000e+00 0.000000000000000000e+00 0.000000000000000000e+00 0.000000000000000000e+00 0.000000000000000000e+00 0.000000000000000000e+00 0.000000000000000000e+00 0.000000000000000000e+00 0.000000000000000000e+00 0.000000000000000000e+00 0.000000000000000000e+00 0.000000000000000000e+00 0.000000000000000000e+00 0.000000000000000000e+00 0.000000000000000000e+00 0.000000000000000000e+00 0.000000000000000000e+00 0.000000000000000000e+00 0.000000000000000000e+00 0.000000000000000000e+00 0.000000000000000000e+00 0.000000000000000000e+00 0.000000000000000000e+00 0.000000000000000000e+00 0.000000000000000000e+00 0.000000000000000000e+00 0.000000000000000000e+00 0.000000000000000000e+00 0.000000000000000000e+00 0.000000000000000000e+00 0.000000000000000000e+00 0.000000000000000000e+00 0.000000000000000000e+00 0.000000000000000000e+00 0.000000000000000000e+00 0.000000000000000000e+00 0.000000000000000000e+00 0.000000000000000000e+00 0.000000000000000000e+00 0.000000000000000000e+00 0.000000000000000000e+00 0.000000000000000000e+00 0.000000000000000000e+00 0.000000000000000000e+00 0.000000000000000000e+00 0.000000000000000000e+00 0.000000000000000000e+00 0.000000000000000000e+00 0.000000000000000000e+00 0.000000000000000000e+00 0.000000000000000000e+00 0.000000000000000000e+00 0.000000000000000000e+00 0.000000000000000000e+00 0.000000000000000000e+00 0.000000000000000000e+00 0.000000000000000000e+00 0.000000000000000000e+00 0.000000000000000000e+00 0.000000000000000000e+00 0.000000000000000000e+00 0.000000000000000000e+00 0.000000000000000000e+00 0.000000000000000000e+00 0.000000000000000000e+00 0.000000000000000000e+00 0.000000000000000000e+00 0.000000000000000000e+00 0.000000000000000000e+00 0.000000000000000000e+00 0.000000000000000000e+00 0.000000000000000000e+00 0.000000000000000000e+00 0.000000000000000000e+00 0.000000000000000000e+00 0.000000000000000000e+00 0.000000000000000000e+00 0.000000000000000000e+00 0.000000000000000000e+00 0.000000000000000000e+00 0.000000000000000000e+00 0.000000000000000000e+00 0.000000000000000000e+00 0.000000000000000000e+00 0.000000000000000000e+00 0.000000000000000000e+00 0.000000000000000000e+00 0.000000000000000000e+00 0.000000000000000000e+00 0.000000000000000000e+00 0.000000000000000000e+00 0.000000000000000000e+00 0.000000000000000000e+00 0.000000000000000000e+00 0.000000000000000000e+00 0.000000000000000000e+00 0.000000000000000000e+00 0.000000000000000000e+00 0.000000000000000000e+00 0.000000000000000000e+00 0.000000000000000000e+00 0.000000000000000000e+00 0.000000000000000000e+00 0.000000000000000000e+00 0.000000000000000000e+00 0.000000000000000000e+00 0.000000000000000000e+00 0.000000000000000000e+00 0.000000000000000000e+00 0.000000000000000000e+00 0.000000000000000000e+00 0.000000000000000000e+00 0.000000000000000000e+00 0.000000000000000000e+00 0.000000000000000000e+00 0.000000000000000000e+00 0.000000000000000000e+00 0.000000000000000000e+00 0.000000000000000000e+00 0.000000000000000000e+00 0.000000000000000000e+00 0.000000000000000000e+00 0.000000000000000000e+00 0.000000000000000000e+00 0.000000000000000000e+00 0.000000000000000000e+00 0.000000000000000000e+00 0.000000000000000000e+00 0.000000000000000000e+00 0.000000000000000000e+00 0.000000000000000000e+00 0.000000000000000000e+00 0.000000000000000000e+00 0.000000000000000000e+00 0.000000000000000000e+00 0.000000000000000000e+00 0.000000000000000000e+00 0.000000000000000000e+00 0.000000000000000000e+00 0.000000000000000000e+00 0.000000000000000000e+00 0.000000000000000000e+00 0.000000000000000000e+00 0.000000000000000000e+00 0.000000000000000000e+00 0.000000000000000000e+00 0.000000000000000000e+00 0.000000000000000000e+00 0.000000000000000000e+00 0.000000000000000000e+00 0.000000000000000000e+00 0.000000000000000000e+00 0.000000000000000000e+00 0.000000000000000000e+00 0.000000000000000000e+00 0.000000000000000000e+00 0.000000000000000000e+00 0.000000000000000000e+00 0.000000000000000000e+00 0.000000000000000000e+00 0.000000000000000000e+00 0.000000000000000000e+00 0.000000000000000000e+00 0.000000000000000000e+00 0.000000000000000000e+00 0.000000000000000000e+00 0.000000000000000000e+00 0.000000000000000000e+00 0.000000000000000000e+00 0.000000000000000000e+00 0.000000000000000000e+00 0.000000000000000000e+00 0.000000000000000000e+00 0.000000000000000000e+00 0.000000000000000000e+00 0.000000000000000000e+00 0.000000000000000000e+00 0.000000000000000000e+00 0.000000000000000000e+00 0.000000000000000000e+00 0.000000000000000000e+00 0.000000000000000000e+00 0.000000000000000000e+00 0.000000000000000000e+00 0.000000000000000000e+00 0.000000000000000000e+00 0.000000000000000000e+00 0.000000000000000000e+00 0.000000000000000000e+00 0.000000000000000000e+00 0.000000000000000000e+00 0.000000000000000000e+00 0.000000000000000000e+00 0.000000000000000000e+00 0.000000000000000000e+00 0.000000000000000000e+00 0.000000000000000000e+00 0.000000000000000000e+00 0.000000000000000000e+00 0.000000000000000000e+00 0.000000000000000000e+00 0.000000000000000000e+00 0.000000000000000000e+00 0.000000000000000000e+00 0.000000000000000000e+00 0.000000000000000000e+00 0.000000000000000000e+00 0.000000000000000000e+00 0.000000000000000000e+00 0.000000000000000000e+00 0.000000000000000000e+00 0.000000000000000000e+00 0.000000000000000000e+00 0.000000000000000000e+00 0.000000000000000000e+00 0.000000000000000000e+00 0.000000000000000000e+00 0.000000000000000000e+00 0.000000000000000000e+00 0.000000000000000000e+00 0.000000000000000000e+00 0.000000000000000000e+00 0.000000000000000000e+00 0.000000000000000000e+00 0.000000000000000000e+00 0.000000000000000000e+00 0.000000000000000000e+00 0.000000000000000000e+00 0.000000000000000000e+00 0.000000000000000000e+00 0.000000000000000000e+00 0.000000000000000000e+00 0.000000000000000000e+00 0.000000000000000000e+00 0.000000000000000000e+00 0.000000000000000000e+00 0.000000000000000000e+00 0.000000000000000000e+00 0.000000000000000000e+00 0.000000000000000000e+00 0.000000000000000000e+00 0.000000000000000000e+00 0.000000000000000000e+00 0.000000000000000000e+00 0.000000000000000000e+00 0.000000000000000000e+00 0.000000000000000000e+00 0.000000000000000000e+00 0.000000000000000000e+00 0.000000000000000000e+00 0.000000000000000000e+00 0.000000000000000000e+00 0.000000000000000000e+00 0.000000000000000000e+00 0.000000000000000000e+00 0.000000000000000000e+00 0.000000000000000000e+00 0.000000000000000000e+00 0.000000000000000000e+00 0.000000000000000000e+00 0.000000000000000000e+00 0.000000000000000000e+00 0.000000000000000000e+00 0.000000000000000000e+00 0.000000000000000000e+00 0.000000000000000000e+00 0.000000000000000000e+00 0.000000000000000000e+00 0.000000000000000000e+00 0.000000000000000000e+00 0.000000000000000000e+00 0.000000000000000000e+00 0.000000000000000000e+00 0.000000000000000000e+00 0.000000000000000000e+00 0.000000000000000000e+00 0.000000000000000000e+00 0.000000000000000000e+00 0.000000000000000000e+00 0.000000000000000000e+00 0.000000000000000000e+00 0.000000000000000000e+00 0.000000000000000000e+00 0.000000000000000000e+00 0.000000000000000000e+00 0.000000000000000000e+00 0.000000000000000000e+00 0.000000000000000000e+00 0.000000000000000000e+00 0.000000000000000000e+00 0.000000000000000000e+00 0.000000000000000000e+00 0.000000000000000000e+00 0.000000000000000000e+00 0.000000000000000000e+00 0.000000000000000000e+00 0.000000000000000000e+00 0.000000000000000000e+00 0.000000000000000000e+00 0.000000000000000000e+00 0.000000000000000000e+00 0.000000000000000000e+00 0.000000000000000000e+00 0.000000000000000000e+00 0.000000000000000000e+00 0.000000000000000000e+00 0.000000000000000000e+00 0.000000000000000000e+00 0.000000000000000000e+00 0.000000000000000000e+00 0.000000000000000000e+00 0.000000000000000000e+00 0.000000000000000000e+00 0.000000000000000000e+00 0.000000000000000000e+00 0.000000000000000000e+00 0.000000000000000000e+00 0.000000000000000000e+00 0.000000000000000000e+00 0.000000000000000000e+00 0.000000000000000000e+00 0.000000000000000000e+00 0.000000000000000000e+00 0.000000000000000000e+00 0.000000000000000000e+00 0.000000000000000000e+00 0.000000000000000000e+00 0.000000000000000000e+00 0.000000000000000000e+00 0.000000000000000000e+00 0.000000000000000000e+00 0.000000000000000000e+00 0.000000000000000000e+00 0.000000000000000000e+00 0.000000000000000000e+00 0.000000000000000000e+00 0.000000000000000000e+00 0.000000000000000000e+00 0.000000000000000000e+00 0.000000000000000000e+00 0.000000000000000000e+00 0.000000000000000000e+00 0.000000000000000000e+00 0.000000000000000000e+00 0.000000000000000000e+00 0.000000000000000000e+00 0.000000000000000000e+00 0.000000000000000000e+00 0.000000000000000000e+00 0.000000000000000000e+00 0.000000000000000000e+00 0.000000000000000000e+00 0.000000000000000000e+00 0.000000000000000000e+00 0.000000000000000000e+00 0.000000000000000000e+00 0.000000000000000000e+00 0.000000000000000000e+00 0.000000000000000000e+00 0.000000000000000000e+00 0.000000000000000000e+00 0.000000000000000000e+00 0.000000000000000000e+00 0.000000000000000000e+00 0.000000000000000000e+00 0.000000000000000000e+00 0.000000000000000000e+00 0.000000000000000000e+00 0.000000000000000000e+00 0.000000000000000000e+00 0.000000000000000000e+00 0.000000000000000000e+00 0.000000000000000000e+00 0.000000000000000000e+00 0.000000000000000000e+00 0.000000000000000000e+00 0.000000000000000000e+00 0.000000000000000000e+00 0.000000000000000000e+00 0.000000000000000000e+00 0.000000000000000000e+00 0.000000000000000000e+00 0.000000000000000000e+00 0.000000000000000000e+00 0.000000000000000000e+00 0.000000000000000000e+00 0.000000000000000000e+00 0.000000000000000000e+00 0.000000000000000000e+00 0.000000000000000000e+00 0.000000000000000000e+00 0.000000000000000000e+00 0.000000000000000000e+00 0.000000000000000000e+00 0.000000000000000000e+00 0.000000000000000000e+00 0.000000000000000000e+00 0.000000000000000000e+00 0.000000000000000000e+00 0.000000000000000000e+00 0.000000000000000000e+00 0.000000000000000000e+00 0.000000000000000000e+00 0.000000000000000000e+00 0.000000000000000000e+00 0.000000000000000000e+00 0.000000000000000000e+00 0.000000000000000000e+00 0.000000000000000000e+00 0.000000000000000000e+00 0.000000000000000000e+00 0.000000000000000000e+00 0.000000000000000000e+00 0.000000000000000000e+00 0.000000000000000000e+00 0.000000000000000000e+00 0.000000000000000000e+00 0.000000000000000000e+00 0.000000000000000000e+00 0.000000000000000000e+00 0.000000000000000000e+00 0.000000000000000000e+00 0.000000000000000000e+00 0.000000000000000000e+00 0.000000000000000000e+00 0.000000000000000000e+00 0.000000000000000000e+00 0.000000000000000000e+00 0.000000000000000000e+00 0.000000000000000000e+00 0.000000000000000000e+00 0.000000000000000000e+00 0.000000000000000000e+00 0.000000000000000000e+00 0.000000000000000000e+00 0.000000000000000000e+00 0.000000000000000000e+00 0.000000000000000000e+00 0.000000000000000000e+00 0.000000000000000000e+00 0.000000000000000000e+00 0.000000000000000000e+00 0.000000000000000000e+00 0.000000000000000000e+00 0.000000000000000000e+00 0.000000000000000000e+00 0.000000000000000000e+00 0.000000000000000000e+00 0.000000000000000000e+00 0.000000000000000000e+00 0.000000000000000000e+00 0.000000000000000000e+00 0.000000000000000000e+00 0.000000000000000000e+00 0.000000000000000000e+00 0.000000000000000000e+00 0.000000000000000000e+00 0.000000000000000000e+00 0.000000000000000000e+00 0.000000000000000000e+00 0.000000000000000000e+00 0.000000000000000000e+00 0.000000000000000000e+00 0.000000000000000000e+00 0.000000000000000000e+00 0.000000000000000000e+00 0.000000000000000000e+00 0.000000000000000000e+00 0.000000000000000000e+00 0.000000000000000000e+00 0.000000000000000000e+00 0.000000000000000000e+00 0.000000000000000000e+00 0.000000000000000000e+00 0.000000000000000000e+00 0.000000000000000000e+00 0.000000000000000000e+00 0.000000000000000000e+00 0.000000000000000000e+00 0.000000000000000000e+00 0.000000000000000000e+00 0.000000000000000000e+00 0.000000000000000000e+00 0.000000000000000000e+00 0.000000000000000000e+00 0.000000000000000000e+00 0.000000000000000000e+00 0.000000000000000000e+00 0.000000000000000000e+00 0.000000000000000000e+00 0.000000000000000000e+00 0.000000000000000000e+00 0.000000000000000000e+00 0.000000000000000000e+00 0.000000000000000000e+00 0.000000000000000000e+00 0.000000000000000000e+00 0.000000000000000000e+00 0.000000000000000000e+00 0.000000000000000000e+00 0.000000000000000000e+00 0.000000000000000000e+00 0.000000000000000000e+00 0.000000000000000000e+00 0.000000000000000000e+00 0.000000000000000000e+00 0.000000000000000000e+00 0.000000000000000000e+00 0.000000000000000000e+00 0.000000000000000000e+00 0.000000000000000000e+00 0.000000000000000000e+00 0.000000000000000000e+00 0.000000000000000000e+00 0.000000000000000000e+00 0.000000000000000000e+00 0.000000000000000000e+00 0.000000000000000000e+00 0.000000000000000000e+00 0.000000000000000000e+00 0.000000000000000000e+00 0.000000000000000000e+00 0.000000000000000000e+00 0.000000000000000000e+00 0.000000000000000000e+00 0.000000000000000000e+00 0.000000000000000000e+00 0.000000000000000000e+00 0.000000000000000000e+00 0.000000000000000000e+00 0.000000000000000000e+00 0.000000000000000000e+00 0.000000000000000000e+00 0.000000000000000000e+00 0.000000000000000000e+00 0.000000000000000000e+00 0.000000000000000000e+00 0.000000000000000000e+00 0.000000000000000000e+00 0.000000000000000000e+00 0.000000000000000000e+00 0.000000000000000000e+00 0.000000000000000000e+00 0.000000000000000000e+00 0.000000000000000000e+00 0.000000000000000000e+00 0.000000000000000000e+00 0.000000000000000000e+00 0.000000000000000000e+00 0.000000000000000000e+00 0.000000000000000000e+00 0.000000000000000000e+00 0.000000000000000000e+00 0.000000000000000000e+00 0.000000000000000000e+00 0.000000000000000000e+00 0.000000000000000000e+00 0.000000000000000000e+00 0.000000000000000000e+00 0.000000000000000000e+00 0.000000000000000000e+00 0.000000000000000000e+00 0.000000000000000000e+00 0.000000000000000000e+00 0.000000000000000000e+00 0.000000000000000000e+00 0.000000000000000000e+00 0.000000000000000000e+00 0.000000000000000000e+00 0.000000000000000000e+00 0.000000000000000000e+00 0.000000000000000000e+00 0.000000000000000000e+00 0.000000000000000000e+00 0.000000000000000000e+00 0.000000000000000000e+00 0.000000000000000000e+00 0.000000000000000000e+00 0.000000000000000000e+00 0.000000000000000000e+00 0.000000000000000000e+00 0.000000000000000000e+00 0.000000000000000000e+00 0.000000000000000000e+00 0.000000000000000000e+00 0.000000000000000000e+00 0.000000000000000000e+00 0.000000000000000000e+00 0.000000000000000000e+00 0.000000000000000000e+00 0.000000000000000000e+00 0.000000000000000000e+00 0.000000000000000000e+00 0.000000000000000000e+00 0.000000000000000000e+00 0.000000000000000000e+00 0.000000000000000000e+00 0.000000000000000000e+00 0.000000000000000000e+00 0.000000000000000000e+00 0.000000000000000000e+00 0.000000000000000000e+00 0.000000000000000000e+00 0.000000000000000000e+00 0.000000000000000000e+00 0.000000000000000000e+00 0.000000000000000000e+00 0.000000000000000000e+00 0.000000000000000000e+00 0.000000000000000000e+00 0.000000000000000000e+00 0.000000000000000000e+00 0.000000000000000000e+00 0.000000000000000000e+00 0.000000000000000000e+00 0.000000000000000000e+00 0.000000000000000000e+00 0.000000000000000000e+00 0.000000000000000000e+00 0.000000000000000000e+00 0.000000000000000000e+00 0.000000000000000000e+00 0.000000000000000000e+00 0.000000000000000000e+00 0.000000000000000000e+00 0.000000000000000000e+00 0.000000000000000000e+00 0.000000000000000000e+00 0.000000000000000000e+00 0.000000000000000000e+00 0.000000000000000000e+00 0.000000000000000000e+00 0.000000000000000000e+00 0.000000000000000000e+00 0.000000000000000000e+00 0.000000000000000000e+00 0.000000000000000000e+00 0.000000000000000000e+00 0.000000000000000000e+00 0.000000000000000000e+00 0.000000000000000000e+00 0.000000000000000000e+00 0.000000000000000000e+00 0.000000000000000000e+00 0.000000000000000000e+00 0.000000000000000000e+00 0.000000000000000000e+00 0.000000000000000000e+00 0.000000000000000000e+00 0.000000000000000000e+00 0.000000000000000000e+00 0.000000000000000000e+00 0.000000000000000000e+00 0.000000000000000000e+00 0.000000000000000000e+00 0.000000000000000000e+00 0.000000000000000000e+00 0.000000000000000000e+00 0.000000000000000000e+00 0.000000000000000000e+00 0.000000000000000000e+00 0.000000000000000000e+00 0.000000000000000000e+00 0.000000000000000000e+00 0.000000000000000000e+00 0.000000000000000000e+00 0.000000000000000000e+00 0.000000000000000000e+00 0.000000000000000000e+00 0.000000000000000000e+00 0.000000000000000000e+00 0.000000000000000000e+00 0.000000000000000000e+00 0.000000000000000000e+00 0.000000000000000000e+00 0.000000000000000000e+00 0.000000000000000000e+00 0.000000000000000000e+00 0.000000000000000000e+00 0.000000000000000000e+00 0.000000000000000000e+00 0.000000000000000000e+00 0.000000000000000000e+00 0.000000000000000000e+00 0.000000000000000000e+00 0.000000000000000000e+00 0.000000000000000000e+00 0.000000000000000000e+00 0.000000000000000000e+00 0.000000000000000000e+00 0.000000000000000000e+00 0.000000000000000000e+00 0.000000000000000000e+00 0.000000000000000000e+00 0.000000000000000000e+00 0.000000000000000000e+00 0.000000000000000000e+00 0.000000000000000000e+00 0.000000000000000000e+00 0.000000000000000000e+00 0.000000000000000000e+00 0.000000000000000000e+00 0.000000000000000000e+00 0.000000000000000000e+00 0.000000000000000000e+00 0.000000000000000000e+00 0.000000000000000000e+00 0.000000000000000000e+00 0.000000000000000000e+00 0.000000000000000000e+00 0.000000000000000000e+00 0.000000000000000000e+00 0.000000000000000000e+00 0.000000000000000000e+00 0.000000000000000000e+00 0.000000000000000000e+00 0.000000000000000000e+00 0.000000000000000000e+00 0.000000000000000000e+00 0.000000000000000000e+00 0.000000000000000000e+00 0.000000000000000000e+00 0.000000000000000000e+00 0.000000000000000000e+00 0.000000000000000000e+00 0.000000000000000000e+00 0.000000000000000000e+00 0.000000000000000000e+00 0.000000000000000000e+00 0.000000000000000000e+00 0.000000000000000000e+00 0.000000000000000000e+00 0.000000000000000000e+00 0.000000000000000000e+00 0.000000000000000000e+00 0.000000000000000000e+00 0.000000000000000000e+00 0.000000000000000000e+00 0.000000000000000000e+00 0.000000000000000000e+00 0.000000000000000000e+00 0.000000000000000000e+00 0.000000000000000000e+00 0.000000000000000000e+00 0.000000000000000000e+00 0.000000000000000000e+00 0.000000000000000000e+00 0.000000000000000000e+00 0.000000000000000000e+00 0.000000000000000000e+00 0.000000000000000000e+00 0.000000000000000000e+00 0.000000000000000000e+00 0.000000000000000000e+00 0.000000000000000000e+00 0.000000000000000000e+00 0.000000000000000000e+00 0.000000000000000000e+00 0.000000000000000000e+00 0.000000000000000000e+00 0.000000000000000000e+00 0.000000000000000000e+00 0.000000000000000000e+00 0.000000000000000000e+00 0.000000000000000000e+00 0.000000000000000000e+00 0.000000000000000000e+00 0.000000000000000000e+00 0.000000000000000000e+00 0.000000000000000000e+00 0.000000000000000000e+00 0.000000000000000000e+00 0.000000000000000000e+00 0.000000000000000000e+00 0.000000000000000000e+00 0.000000000000000000e+00 0.000000000000000000e+00 0.000000000000000000e+00 0.000000000000000000e+00 0.000000000000000000e+00 0.000000000000000000e+00 0.000000000000000000e+00 0.000000000000000000e+00 0.000000000000000000e+00 0.000000000000000000e+00 0.000000000000000000e+00 0.000000000000000000e+00 0.000000000000000000e+00 0.000000000000000000e+00 0.000000000000000000e+00 0.000000000000000000e+00 0.000000000000000000e+00 0.000000000000000000e+00 0.000000000000000000e+00 0.000000000000000000e+00 0.000000000000000000e+00 0.000000000000000000e+00 0.000000000000000000e+00 0.000000000000000000e+00 0.000000000000000000e+00 0.000000000000000000e+00 0.000000000000000000e+00 0.000000000000000000e+00 0.000000000000000000e+00 0.000000000000000000e+00 0.000000000000000000e+00 0.000000000000000000e+00 0.000000000000000000e+00 0.000000000000000000e+00 0.000000000000000000e+00 0.000000000000000000e+00 0.000000000000000000e+00 0.000000000000000000e+00 0.000000000000000000e+00 0.000000000000000000e+00 0.000000000000000000e+00 0.000000000000000000e+00 0.000000000000000000e+00 0.000000000000000000e+00 0.000000000000000000e+00 0.000000000000000000e+00 0.000000000000000000e+00 0.000000000000000000e+00 0.000000000000000000e+00 0.000000000000000000e+00 0.000000000000000000e+00 0.000000000000000000e+00 0.000000000000000000e+00 0.000000000000000000e+00 0.000000000000000000e+00 0.000000000000000000e+00 0.000000000000000000e+00 0.000000000000000000e+00 0.000000000000000000e+00 0.000000000000000000e+00 0.000000000000000000e+00 0.000000000000000000e+00 0.000000000000000000e+00 0.000000000000000000e+00 0.000000000000000000e+00 0.000000000000000000e+00 0.000000000000000000e+00 0.000000000000000000e+00 0.000000000000000000e+00 0.000000000000000000e+00 0.000000000000000000e+00 0.000000000000000000e+00 0.000000000000000000e+00 0.000000000000000000e+00 0.000000000000000000e+00 0.000000000000000000e+00 0.000000000000000000e+00 0.000000000000000000e+00 0.000000000000000000e+00 0.000000000000000000e+00 0.000000000000000000e+00 0.000000000000000000e+00 0.000000000000000000e+00 0.000000000000000000e+00 0.000000000000000000e+00 0.000000000000000000e+00 0.000000000000000000e+00 0.000000000000000000e+00 0.000000000000000000e+00 0.000000000000000000e+00 0.000000000000000000e+00 0.000000000000000000e+00 0.000000000000000000e+00 0.000000000000000000e+00 0.000000000000000000e+00 0.000000000000000000e+00 0.000000000000000000e+00 0.000000000000000000e+00 0.000000000000000000e+00 0.000000000000000000e+00 0.000000000000000000e+00 0.000000000000000000e+00 0.000000000000000000e+00 0.000000000000000000e+00 0.000000000000000000e+00 0.000000000000000000e+00 0.000000000000000000e+00 0.000000000000000000e+00 0.000000000000000000e+00 0.000000000000000000e+00 0.000000000000000000e+00 0.000000000000000000e+00 0.000000000000000000e+00 0.000000000000000000e+00 0.000000000000000000e+00 0.000000000000000000e+00 0.000000000000000000e+00 0.000000000000000000e+00 0.000000000000000000e+00 0.000000000000000000e+00 0.000000000000000000e+00 0.000000000000000000e+00 0.000000000000000000e+00 0.000000000000000000e+00 0.000000000000000000e+00 0.000000000000000000e+00 0.000000000000000000e+00 0.000000000000000000e+00 0.000000000000000000e+00 0.000000000000000000e+00 0.000000000000000000e+00 0.000000000000000000e+00 0.000000000000000000e+00 0.000000000000000000e+00 0.000000000000000000e+00 0.000000000000000000e+00 0.000000000000000000e+00 0.000000000000000000e+00 0.000000000000000000e+00 0.000000000000000000e+00 0.000000000000000000e+00 0.000000000000000000e+00 0.000000000000000000e+00 0.000000000000000000e+00 0.000000000000000000e+00 0.000000000000000000e+00 0.000000000000000000e+00 0.000000000000000000e+00 0.000000000000000000e+00 0.000000000000000000e+00 0.000000000000000000e+00 0.000000000000000000e+00 0.000000000000000000e+00 0.000000000000000000e+00 0.000000000000000000e+00 0.000000000000000000e+00 0.000000000000000000e+00 0.000000000000000000e+00 0.000000000000000000e+00 0.000000000000000000e+00 0.000000000000000000e+00 0.000000000000000000e+00 0.000000000000000000e+00 0.000000000000000000e+00 0.000000000000000000e+00 0.000000000000000000e+00 0.000000000000000000e+00 0.000000000000000000e+00 0.000000000000000000e+00 0.000000000000000000e+00 0.000000000000000000e+00 0.000000000000000000e+00 0.000000000000000000e+00 0.000000000000000000e+00 0.000000000000000000e+00 0.000000000000000000e+00 0.000000000000000000e+00 0.000000000000000000e+00 0.000000000000000000e+00 0.000000000000000000e+00 0.000000000000000000e+00 0.000000000000000000e+00 0.000000000000000000e+00 0.000000000000000000e+00 0.000000000000000000e+00 0.000000000000000000e+00 0.000000000000000000e+00 0.000000000000000000e+00 0.000000000000000000e+00 0.000000000000000000e+00 0.000000000000000000e+00 0.000000000000000000e+00 0.000000000000000000e+00 0.000000000000000000e+00 0.000000000000000000e+00 0.000000000000000000e+00 0.000000000000000000e+00 0.000000000000000000e+00 0.000000000000000000e+00 0.000000000000000000e+00 0.000000000000000000e+00 0.000000000000000000e+00 0.000000000000000000e+00 0.000000000000000000e+00 0.000000000000000000e+00 0.000000000000000000e+00 0.000000000000000000e+00 0.000000000000000000e+00 0.000000000000000000e+00 0.000000000000000000e+00 0.000000000000000000e+00 0.000000000000000000e+00 0.000000000000000000e+00 0.000000000000000000e+00 0.000000000000000000e+00 0.000000000000000000e+00 0.000000000000000000e+00 0.000000000000000000e+00 0.000000000000000000e+00 0.000000000000000000e+00 0.000000000000000000e+00 0.000000000000000000e+00 0.000000000000000000e+00 0.000000000000000000e+00 0.000000000000000000e+00 0.000000000000000000e+00 0.000000000000000000e+00 0.000000000000000000e+00 0.000000000000000000e+00 0.000000000000000000e+00 0.000000000000000000e+00 0.000000000000000000e+00 0.000000000000000000e+00 0.000000000000000000e+00 0.000000000000000000e+00 0.000000000000000000e+00 0.000000000000000000e+00 0.000000000000000000e+00 0.000000000000000000e+00 0.000000000000000000e+00 0.000000000000000000e+00 0.000000000000000000e+00 0.000000000000000000e+00 0.000000000000000000e+00 0.000000000000000000e+00 0.000000000000000000e+00 0.000000000000000000e+00 0.000000000000000000e+00 0.000000000000000000e+00 0.000000000000000000e+00 0.000000000000000000e+00 0.000000000000000000e+00 0.000000000000000000e+00 0.000000000000000000e+00 0.000000000000000000e+00 0.000000000000000000e+00 0.000000000000000000e+00 0.000000000000000000e+00 0.000000000000000000e+00 0.000000000000000000e+00 0.000000000000000000e+00 0.000000000000000000e+00 0.000000000000000000e+00 0.000000000000000000e+00 0.000000000000000000e+00 0.000000000000000000e+00 0.000000000000000000e+00 0.000000000000000000e+00 0.000000000000000000e+00 0.000000000000000000e+00 0.000000000000000000e+00 0.000000000000000000e+00 0.000000000000000000e+00 0.000000000000000000e+00 0.000000000000000000e+00 0.000000000000000000e+00 0.000000000000000000e+00 0.000000000000000000e+00 0.000000000000000000e+00 0.000000000000000000e+00 0.000000000000000000e+00 0.000000000000000000e+00 0.000000000000000000e+00 0.000000000000000000e+00 0.000000000000000000e+00 0.000000000000000000e+00 0.000000000000000000e+00 0.000000000000000000e+00 0.000000000000000000e+00 0.000000000000000000e+00 0.000000000000000000e+00 0.000000000000000000e+00 0.000000000000000000e+00 0.000000000000000000e+00 0.000000000000000000e+00 0.000000000000000000e+00 0.000000000000000000e+00 0.000000000000000000e+00 0.000000000000000000e+00 0.000000000000000000e+00 0.000000000000000000e+00 0.000000000000000000e+00 0.000000000000000000e+00 0.000000000000000000e+00 0.000000000000000000e+00 0.000000000000000000e+00 0.000000000000000000e+00 0.000000000000000000e+00 0.000000000000000000e+00 0.000000000000000000e+00 0.000000000000000000e+00 0.000000000000000000e+00 0.000000000000000000e+00 0.000000000000000000e+00 0.000000000000000000e+00 0.000000000000000000e+00 0.000000000000000000e+00 0.000000000000000000e+00 0.000000000000000000e+00 0.000000000000000000e+00 0.000000000000000000e+00 0.000000000000000000e+00 0.000000000000000000e+00 0.000000000000000000e+00 0.000000000000000000e+00 0.000000000000000000e+00 0.000000000000000000e+00 0.000000000000000000e+00 0.000000000000000000e+00 0.000000000000000000e+00 0.000000000000000000e+00 0.000000000000000000e+00 0.000000000000000000e+00 0.000000000000000000e+00 0.000000000000000000e+00 0.000000000000000000e+00 0.000000000000000000e+00 0.000000000000000000e+00 0.000000000000000000e+00 0.000000000000000000e+00 0.000000000000000000e+00 0.000000000000000000e+00 0.000000000000000000e+00 0.000000000000000000e+00 0.000000000000000000e+00 0.000000000000000000e+00 0.000000000000000000e+00 0.000000000000000000e+00 0.000000000000000000e+00 0.000000000000000000e+00 0.000000000000000000e+00 0.000000000000000000e+00 0.000000000000000000e+00 0.000000000000000000e+00 0.000000000000000000e+00 0.000000000000000000e+00 0.000000000000000000e+00 0.000000000000000000e+00 0.000000000000000000e+00 0.000000000000000000e+00 0.000000000000000000e+00 0.000000000000000000e+00 0.000000000000000000e+00 0.000000000000000000e+00 0.000000000000000000e+00 0.000000000000000000e+00 0.000000000000000000e+00 0.000000000000000000e+00 0.000000000000000000e+00 0.000000000000000000e+00 0.000000000000000000e+00 0.000000000000000000e+00 0.000000000000000000e+00 0.000000000000000000e+00 0.000000000000000000e+00 0.000000000000000000e+00 0.000000000000000000e+00 0.000000000000000000e+00 0.000000000000000000e+00 0.000000000000000000e+00 0.000000000000000000e+00 0.000000000000000000e+00 0.000000000000000000e+00 0.000000000000000000e+00 0.000000000000000000e+00 0.000000000000000000e+00 0.000000000000000000e+00 0.000000000000000000e+00 0.000000000000000000e+00 0.000000000000000000e+00 0.000000000000000000e+00 0.000000000000000000e+00 0.000000000000000000e+00 0.000000000000000000e+00 0.000000000000000000e+00 0.000000000000000000e+00 0.000000000000000000e+00 0.000000000000000000e+00 0.000000000000000000e+00 0.000000000000000000e+00 0.000000000000000000e+00 0.000000000000000000e+00 0.000000000000000000e+00 0.000000000000000000e+00 0.000000000000000000e+00 0.000000000000000000e+00 0.000000000000000000e+00 0.000000000000000000e+00 0.000000000000000000e+00 0.000000000000000000e+00 0.000000000000000000e+00 0.000000000000000000e+00 0.000000000000000000e+00 0.000000000000000000e+00 0.000000000000000000e+00 0.000000000000000000e+00 0.000000000000000000e+00 0.000000000000000000e+00 0.000000000000000000e+00 0.000000000000000000e+00 0.000000000000000000e+00 0.000000000000000000e+00 0.000000000000000000e+00 0.000000000000000000e+00 0.000000000000000000e+00 0.000000000000000000e+00 0.000000000000000000e+00 0.000000000000000000e+00 0.000000000000000000e+00 0.000000000000000000e+00 0.000000000000000000e+00 0.000000000000000000e+00 0.000000000000000000e+00 0.000000000000000000e+00 0.000000000000000000e+00 0.000000000000000000e+00 0.000000000000000000e+00 0.000000000000000000e+00 0.000000000000000000e+00 0.000000000000000000e+00 0.000000000000000000e+00 0.000000000000000000e+00 0.000000000000000000e+00 0.000000000000000000e+00 0.000000000000000000e+00 0.000000000000000000e+00 0.000000000000000000e+00 0.000000000000000000e+00 0.000000000000000000e+00 0.000000000000000000e+00 0.000000000000000000e+00 0.000000000000000000e+00 0.000000000000000000e+00 0.000000000000000000e+00 0.000000000000000000e+00 0.000000000000000000e+00 0.000000000000000000e+00 0.000000000000000000e+00 0.000000000000000000e+00 0.000000000000000000e+00 0.000000000000000000e+00 0.000000000000000000e+00 0.000000000000000000e+00 0.000000000000000000e+00 0.000000000000000000e+00 0.000000000000000000e+00 0.000000000000000000e+00 0.000000000000000000e+00 0.000000000000000000e+00 0.000000000000000000e+00 0.000000000000000000e+00 0.000000000000000000e+00 0.000000000000000000e+00 0.000000000000000000e+00 0.000000000000000000e+00 0.000000000000000000e+00 0.000000000000000000e+00 0.000000000000000000e+00 0.000000000000000000e+00 0.000000000000000000e+00 0.000000000000000000e+00 0.000000000000000000e+00 0.000000000000000000e+00 0.000000000000000000e+00 0.000000000000000000e+00 0.000000000000000000e+00 0.000000000000000000e+00 0.000000000000000000e+00 0.000000000000000000e+00 0.000000000000000000e+00 0.000000000000000000e+00 0.000000000000000000e+00 0.000000000000000000e+00 0.000000000000000000e+00
[truncated: 3,599,776 more chars]
