# Supplementary material for: Bayesian inference of kinetic schemes for ion channels by Kalman filtering
Source: eLife. 2022 May 4;11:e62714. doi: 10.7554/eLife.62714 (PMC9342998; doi:10.7554/eLife.62714)
Supplement: Figure 7—source data 1. — Each of them has 10 ligand concentrations. The number in the file name reports the amount of ion channels in the patch. [file elife-62714-fig7-data1.zip › 2000fluor.txt]

0.000000000000000000e+00 0.000000000000000000e+00 0.000000000000000000e+00 0.000000000000000000e+00 0.000000000000000000e+00 0.000000000000000000e+00 0.000000000000000000e+00 0.000000000000000000e+00 0.000000000000000000e+00 0.000000000000000000e+00 0.000000000000000000e+00 0.000000000000000000e+00 0.000000000000000000e+00 0.000000000000000000e+00 0.000000000000000000e+00 0.000000000000000000e+00 0.000000000000000000e+00 0.000000000000000000e+00 0.000000000000000000e+00 0.000000000000000000e+00 0.000000000000000000e+00 0.000000000000000000e+00 0.000000000000000000e+00 0.000000000000000000e+00 0.000000000000000000e+00 0.000000000000000000e+00 0.000000000000000000e+00 0.000000000000000000e+00 0.000000000000000000e+00 0.000000000000000000e+00 0.000000000000000000e+00 0.000000000000000000e+00 0.000000000000000000e+00 0.000000000000000000e+00 0.000000000000000000e+00 0.000000000000000000e+00 0.000000000000000000e+00 0.000000000000000000e+00 0.000000000000000000e+00 0.000000000000000000e+00 0.000000000000000000e+00 0.000000000000000000e+00 0.000000000000000000e+00 0.000000000000000000e+00 0.000000000000000000e+00 0.000000000000000000e+00 0.000000000000000000e+00 0.000000000000000000e+00 0.000000000000000000e+00 0.000000000000000000e+00 0.000000000000000000e+00 0.000000000000000000e+00 0.000000000000000000e+00 0.000000000000000000e+00 0.000000000000000000e+00 0.000000000000000000e+00 0.000000000000000000e+00 0.000000000000000000e+00 0.000000000000000000e+00 0.000000000000000000e+00 0.000000000000000000e+00 0.000000000000000000e+00 0.000000000000000000e+00 0.000000000000000000e+00 0.000000000000000000e+00 0.000000000000000000e+00 0.000000000000000000e+00 0.000000000000000000e+00 0.000000000000000000e+00 0.000000000000000000e+00 0.000000000000000000e+00 0.000000000000000000e+00 0.000000000000000000e+00 0.000000000000000000e+00 0.000000000000000000e+00 0.000000000000000000e+00 0.000000000000000000e+00 0.000000000000000000e+00 0.000000000000000000e+00 0.000000000000000000e+00 0.000000000000000000e+00 0.000000000000000000e+00 0.000000000000000000e+00 0.000000000000000000e+00 0.000000000000000000e+00 0.000000000000000000e+00 0.000000000000000000e+00 0.000000000000000000e+00 0.000000000000000000e+00 0.000000000000000000e+00 0.000000000000000000e+00 0.000000000000000000e+00 0.000000000000000000e+00 0.000000000000000000e+00 0.000000000000000000e+00 0.000000000000000000e+00 0.000000000000000000e+00 0.000000000000000000e+00 0.000000000000000000e+00 0.000000000000000000e+00 0.000000000000000000e+00 0.000000000000000000e+00 0.000000000000000000e+00 0.000000000000000000e+00 0.000000000000000000e+00 0.000000000000000000e+00 0.000000000000000000e+00 0.000000000000000000e+00 0.000000000000000000e+00 0.000000000000000000e+00 0.000000000000000000e+00 0.000000000000000000e+00 0.000000000000000000e+00 0.000000000000000000e+00 0.000000000000000000e+00 0.000000000000000000e+00 0.000000000000000000e+00 0.000000000000000000e+00 0.000000000000000000e+00 0.000000000000000000e+00 0.000000000000000000e+00 0.000000000000000000e+00 0.000000000000000000e+00 0.000000000000000000e+00 0.000000000000000000e+00 0.000000000000000000e+00 0.000000000000000000e+00 0.000000000000000000e+00 0.000000000000000000e+00 0.000000000000000000e+00 0.000000000000000000e+00 0.000000000000000000e+00 0.000000000000000000e+00 0.000000000000000000e+00 0.000000000000000000e+00 0.000000000000000000e+00 0.000000000000000000e+00 0.000000000000000000e+00 0.000000000000000000e+00 0.000000000000000000e+00 0.000000000000000000e+00 0.000000000000000000e+00 0.000000000000000000e+00 0.000000000000000000e+00 0.000000000000000000e+00 0.000000000000000000e+00 0.000000000000000000e+00 0.000000000000000000e+00 0.000000000000000000e+00 0.000000000000000000e+00 0.000000000000000000e+00 0.000000000000000000e+00 0.000000000000000000e+00 0.000000000000000000e+00 0.000000000000000000e+00 0.000000000000000000e+00 0.000000000000000000e+00 0.000000000000000000e+00 0.000000000000000000e+00 0.000000000000000000e+00 0.000000000000000000e+00 0.000000000000000000e+00 0.000000000000000000e+00 0.000000000000000000e+00 0.000000000000000000e+00 0.000000000000000000e+00 0.000000000000000000e+00 0.000000000000000000e+00 0.000000000000000000e+00 0.000000000000000000e+00 0.000000000000000000e+00 0.000000000000000000e+00 0.000000000000000000e+00 0.000000000000000000e+00 0.000000000000000000e+00 0.000000000000000000e+00 0.000000000000000000e+00 0.000000000000000000e+00 0.000000000000000000e+00 0.000000000000000000e+00 0.000000000000000000e+00 0.000000000000000000e+00 0.000000000000000000e+00 0.000000000000000000e+00 0.000000000000000000e+00 0.000000000000000000e+00 0.000000000000000000e+00 0.000000000000000000e+00 0.000000000000000000e+00 0.000000000000000000e+00 0.000000000000000000e+00 0.000000000000000000e+00 0.000000000000000000e+00 0.000000000000000000e+00 0.000000000000000000e+00 0.000000000000000000e+00 0.000000000000000000e+00 0.000000000000000000e+00 0.000000000000000000e+00 0.000000000000000000e+00 0.000000000000000000e+00 0.000000000000000000e+00 0.000000000000000000e+00 0.000000000000000000e+00 0.000000000000000000e+00 0.000000000000000000e+00 0.000000000000000000e+00 0.000000000000000000e+00 0.000000000000000000e+00 0.000000000000000000e+00 0.000000000000000000e+00 0.000000000000000000e+00 0.000000000000000000e+00 0.000000000000000000e+00 0.000000000000000000e+00 0.000000000000000000e+00 0.000000000000000000e+00 0.000000000000000000e+00 0.000000000000000000e+00 0.000000000000000000e+00 0.000000000000000000e+00 0.000000000000000000e+00 0.000000000000000000e+00 0.000000000000000000e+00 0.000000000000000000e+00 0.000000000000000000e+00 0.000000000000000000e+00 0.000000000000000000e+00 0.000000000000000000e+00 0.000000000000000000e+00 0.000000000000000000e+00 0.000000000000000000e+00 0.000000000000000000e+00 0.000000000000000000e+00 0.000000000000000000e+00 0.000000000000000000e+00 0.000000000000000000e+00 0.000000000000000000e+00 0.000000000000000000e+00 0.000000000000000000e+00 0.000000000000000000e+00 0.000000000000000000e+00 0.000000000000000000e+00 0.000000000000000000e+00 0.000000000000000000e+00 0.000000000000000000e+00 0.000000000000000000e+00 0.000000000000000000e+00 0.000000000000000000e+00 0.000000000000000000e+00 0.000000000000000000e+00 0.000000000000000000e+00 0.000000000000000000e+00 0.000000000000000000e+00 0.000000000000000000e+00 0.000000000000000000e+00 0.000000000000000000e+00 0.000000000000000000e+00 0.000000000000000000e+00 0.000000000000000000e+00 0.000000000000000000e+00 0.000000000000000000e+00 0.000000000000000000e+00 0.000000000000000000e+00 0.000000000000000000e+00 0.000000000000000000e+00 0.000000000000000000e+00 0.000000000000000000e+00 0.000000000000000000e+00 0.000000000000000000e+00 0.000000000000000000e+00 0.000000000000000000e+00 0.000000000000000000e+00 0.000000000000000000e+00 0.000000000000000000e+00 0.000000000000000000e+00 0.000000000000000000e+00 0.000000000000000000e+00 0.000000000000000000e+00 0.000000000000000000e+00 0.000000000000000000e+00 0.000000000000000000e+00 0.000000000000000000e+00 0.000000000000000000e+00 0.000000000000000000e+00 0.000000000000000000e+00 0.000000000000000000e+00 0.000000000000000000e+00 0.000000000000000000e+00 0.000000000000000000e+00 0.000000000000000000e+00 0.000000000000000000e+00 0.000000000000000000e+00 0.000000000000000000e+00 0.000000000000000000e+00 0.000000000000000000e+00 0.000000000000000000e+00 0.000000000000000000e+00 0.000000000000000000e+00 0.000000000000000000e+00 0.000000000000000000e+00 0.000000000000000000e+00 0.000000000000000000e+00 0.000000000000000000e+00 0.000000000000000000e+00 0.000000000000000000e+00 0.000000000000000000e+00 0.000000000000000000e+00 0.000000000000000000e+00 0.000000000000000000e+00 0.000000000000000000e+00 0.000000000000000000e+00 0.000000000000000000e+00 0.000000000000000000e+00 0.000000000000000000e+00 0.000000000000000000e+00 0.000000000000000000e+00 0.000000000000000000e+00 0.000000000000000000e+00 0.000000000000000000e+00 0.000000000000000000e+00 0.000000000000000000e+00 0.000000000000000000e+00 0.000000000000000000e+00 0.000000000000000000e+00 0.000000000000000000e+00 0.000000000000000000e+00 0.000000000000000000e+00 0.000000000000000000e+00 0.000000000000000000e+00 0.000000000000000000e+00 0.000000000000000000e+00 0.000000000000000000e+00 0.000000000000000000e+00 0.000000000000000000e+00 0.000000000000000000e+00 0.000000000000000000e+00 0.000000000000000000e+00 0.000000000000000000e+00 0.000000000000000000e+00 0.000000000000000000e+00 0.000000000000000000e+00 0.000000000000000000e+00 0.000000000000000000e+00 0.000000000000000000e+00 0.000000000000000000e+00 0.000000000000000000e+00 0.000000000000000000e+00 0.000000000000000000e+00 0.000000000000000000e+00 0.000000000000000000e+00 0.000000000000000000e+00 0.000000000000000000e+00 0.000000000000000000e+00 0.000000000000000000e+00 0.000000000000000000e+00 0.000000000000000000e+00 0.000000000000000000e+00 0.000000000000000000e+00 0.000000000000000000e+00 0.000000000000000000e+00 0.000000000000000000e+00 0.000000000000000000e+00 0.000000000000000000e+00 0.000000000000000000e+00 0.000000000000000000e+00 0.000000000000000000e+00 0.000000000000000000e+00 0.000000000000000000e+00 0.000000000000000000e+00 0.000000000000000000e+00 0.000000000000000000e+00 0.000000000000000000e+00 0.000000000000000000e+00 0.000000000000000000e+00 0.000000000000000000e+00 0.000000000000000000e+00 0.000000000000000000e+00 0.000000000000000000e+00 0.000000000000000000e+00 0.000000000000000000e+00 0.000000000000000000e+00 0.000000000000000000e+00 0.000000000000000000e+00 0.000000000000000000e+00 0.000000000000000000e+00 0.000000000000000000e+00 0.000000000000000000e+00 0.000000000000000000e+00 0.000000000000000000e+00 0.000000000000000000e+00 0.000000000000000000e+00 0.000000000000000000e+00 0.000000000000000000e+00 0.000000000000000000e+00 0.000000000000000000e+00 0.000000000000000000e+00 0.000000000000000000e+00 0.000000000000000000e+00 0.000000000000000000e+00 0.000000000000000000e+00 0.000000000000000000e+00 0.000000000000000000e+00 0.000000000000000000e+00 0.000000000000000000e+00 0.000000000000000000e+00 0.000000000000000000e+00 0.000000000000000000e+00 0.000000000000000000e+00 0.000000000000000000e+00 0.000000000000000000e+00 0.000000000000000000e+00 0.000000000000000000e+00 0.000000000000000000e+00 0.000000000000000000e+00 0.000000000000000000e+00 0.000000000000000000e+00 0.000000000000000000e+00 0.000000000000000000e+00 0.000000000000000000e+00 0.000000000000000000e+00 0.000000000000000000e+00 0.000000000000000000e+00 0.000000000000000000e+00 0.000000000000000000e+00 0.000000000000000000e+00 0.000000000000000000e+00 0.000000000000000000e+00 0.000000000000000000e+00 0.000000000000000000e+00 0.000000000000000000e+00 0.000000000000000000e+00 0.000000000000000000e+00 0.000000000000000000e+00 0.000000000000000000e+00 0.000000000000000000e+00 0.000000000000000000e+00 0.000000000000000000e+00 0.000000000000000000e+00 0.000000000000000000e+00 0.000000000000000000e+00 0.000000000000000000e+00 0.000000000000000000e+00 0.000000000000000000e+00 0.000000000000000000e+00 0.000000000000000000e+00 0.000000000000000000e+00 0.000000000000000000e+00 0.000000000000000000e+00 0.000000000000000000e+00 0.000000000000000000e+00 0.000000000000000000e+00 0.000000000000000000e+00 0.000000000000000000e+00 0.000000000000000000e+00 0.000000000000000000e+00 0.000000000000000000e+00 0.000000000000000000e+00 0.000000000000000000e+00 0.000000000000000000e+00 0.000000000000000000e+00 0.000000000000000000e+00 0.000000000000000000e+00 0.000000000000000000e+00 0.000000000000000000e+00 0.000000000000000000e+00 0.000000000000000000e+00 0.000000000000000000e+00 0.000000000000000000e+00 0.000000000000000000e+00 0.000000000000000000e+00 0.000000000000000000e+00 0.000000000000000000e+00 0.000000000000000000e+00 0.000000000000000000e+00 0.000000000000000000e+00 0.000000000000000000e+00 0.000000000000000000e+00 0.000000000000000000e+00 0.000000000000000000e+00 0.000000000000000000e+00 0.000000000000000000e+00 0.000000000000000000e+00 0.000000000000000000e+00 0.000000000000000000e+00 0.000000000000000000e+00 0.000000000000000000e+00 0.000000000000000000e+00 0.000000000000000000e+00 0.000000000000000000e+00 0.000000000000000000e+00 0.000000000000000000e+00 0.000000000000000000e+00 0.000000000000000000e+00 0.000000000000000000e+00 0.000000000000000000e+00 0.000000000000000000e+00 0.000000000000000000e+00 0.000000000000000000e+00 0.000000000000000000e+00 0.000000000000000000e+00 0.000000000000000000e+00 0.000000000000000000e+00 0.000000000000000000e+00 0.000000000000000000e+00 0.000000000000000000e+00 0.000000000000000000e+00 0.000000000000000000e+00 0.000000000000000000e+00 0.000000000000000000e+00 0.000000000000000000e+00 0.000000000000000000e+00 0.000000000000000000e+00 0.000000000000000000e+00 0.000000000000000000e+00 0.000000000000000000e+00 0.000000000000000000e+00 0.000000000000000000e+00 0.000000000000000000e+00 0.000000000000000000e+00 0.000000000000000000e+00 0.000000000000000000e+00 0.000000000000000000e+00 0.000000000000000000e+00 0.000000000000000000e+00 0.000000000000000000e+00 0.000000000000000000e+00 0.000000000000000000e+00 0.000000000000000000e+00 0.000000000000000000e+00 0.000000000000000000e+00 0.000000000000000000e+00 0.000000000000000000e+00 0.000000000000000000e+00 0.000000000000000000e+00 0.000000000000000000e+00 0.000000000000000000e+00 0.000000000000000000e+00 0.000000000000000000e+00 0.000000000000000000e+00 0.000000000000000000e+00 0.000000000000000000e+00 0.000000000000000000e+00 0.000000000000000000e+00 0.000000000000000000e+00 0.000000000000000000e+00 0.000000000000000000e+00 0.000000000000000000e+00 0.000000000000000000e+00 0.000000000000000000e+00 0.000000000000000000e+00 0.000000000000000000e+00 0.000000000000000000e+00 0.000000000000000000e+00 0.000000000000000000e+00 0.000000000000000000e+00 0.000000000000000000e+00 0.000000000000000000e+00 0.000000000000000000e+00 0.000000000000000000e+00 0.000000000000000000e+00 0.000000000000000000e+00 0.000000000000000000e+00 0.000000000000000000e+00 0.000000000000000000e+00 0.000000000000000000e+00 0.000000000000000000e+00 0.000000000000000000e+00 0.000000000000000000e+00 0.000000000000000000e+00 0.000000000000000000e+00 0.000000000000000000e+00 0.000000000000000000e+00 0.000000000000000000e+00 0.000000000000000000e+00 0.000000000000000000e+00 0.000000000000000000e+00 0.000000000000000000e+00 0.000000000000000000e+00 0.000000000000000000e+00 0.000000000000000000e+00 0.000000000000000000e+00 0.000000000000000000e+00 0.000000000000000000e+00 0.000000000000000000e+00 0.000000000000000000e+00 0.000000000000000000e+00 0.000000000000000000e+00 0.000000000000000000e+00 0.000000000000000000e+00 0.000000000000000000e+00 0.000000000000000000e+00 0.000000000000000000e+00 0.000000000000000000e+00 0.000000000000000000e+00 0.000000000000000000e+00 0.000000000000000000e+00 0.000000000000000000e+00 0.000000000000000000e+00 0.000000000000000000e+00 0.000000000000000000e+00 0.000000000000000000e+00 0.000000000000000000e+00 0.000000000000000000e+00 0.000000000000000000e+00 0.000000000000000000e+00 0.000000000000000000e+00 0.000000000000000000e+00 0.000000000000000000e+00 0.000000000000000000e+00 0.000000000000000000e+00 0.000000000000000000e+00 0.000000000000000000e+00 0.000000000000000000e+00 0.000000000000000000e+00 0.000000000000000000e+00 0.000000000000000000e+00 0.000000000000000000e+00 0.000000000000000000e+00 0.000000000000000000e+00 0.000000000000000000e+00 0.000000000000000000e+00 0.000000000000000000e+00 0.000000000000000000e+00 0.000000000000000000e+00 0.000000000000000000e+00 0.000000000000000000e+00 0.000000000000000000e+00 0.000000000000000000e+00 0.000000000000000000e+00 0.000000000000000000e+00 0.000000000000000000e+00 0.000000000000000000e+00 0.000000000000000000e+00 0.000000000000000000e+00 0.000000000000000000e+00 0.000000000000000000e+00 0.000000000000000000e+00 0.000000000000000000e+00 0.000000000000000000e+00 0.000000000000000000e+00 0.000000000000000000e+00 0.000000000000000000e+00 0.000000000000000000e+00 0.000000000000000000e+00 0.000000000000000000e+00 0.000000000000000000e+00 0.000000000000000000e+00 0.000000000000000000e+00 0.000000000000000000e+00 0.000000000000000000e+00 0.000000000000000000e+00 0.000000000000000000e+00 0.000000000000000000e+00 0.000000000000000000e+00 0.000000000000000000e+00 0.000000000000000000e+00 0.000000000000000000e+00 0.000000000000000000e+00 0.000000000000000000e+00 0.000000000000000000e+00 0.000000000000000000e+00 0.000000000000000000e+00 0.000000000000000000e+00 0.000000000000000000e+00 0.000000000000000000e+00 0.000000000000000000e+00 0.000000000000000000e+00 0.000000000000000000e+00 0.000000000000000000e+00 0.000000000000000000e+00 0.000000000000000000e+00 0.000000000000000000e+00 0.000000000000000000e+00 0.000000000000000000e+00 0.000000000000000000e+00 0.000000000000000000e+00 0.000000000000000000e+00 0.000000000000000000e+00 0.000000000000000000e+00 0.000000000000000000e+00 0.000000000000000000e+00 0.000000000000000000e+00 0.000000000000000000e+00 0.000000000000000000e+00 0.000000000000000000e+00 0.000000000000000000e+00 0.000000000000000000e+00 0.000000000000000000e+00 0.000000000000000000e+00 0.000000000000000000e+00 0.000000000000000000e+00 0.000000000000000000e+00 0.000000000000000000e+00 0.000000000000000000e+00 0.000000000000000000e+00 0.000000000000000000e+00 0.000000000000000000e+00 0.000000000000000000e+00 0.000000000000000000e+00 0.000000000000000000e+00 0.000000000000000000e+00 0.000000000000000000e+00 0.000000000000000000e+00 0.000000000000000000e+00 0.000000000000000000e+00 0.000000000000000000e+00 0.000000000000000000e+00 0.000000000000000000e+00 0.000000000000000000e+00 0.000000000000000000e+00 0.000000000000000000e+00 0.000000000000000000e+00 0.000000000000000000e+00 0.000000000000000000e+00 0.000000000000000000e+00 0.000000000000000000e+00 0.000000000000000000e+00 0.000000000000000000e+00 0.000000000000000000e+00 0.000000000000000000e+00 0.000000000000000000e+00 0.000000000000000000e+00 0.000000000000000000e+00 0.000000000000000000e+00 0.000000000000000000e+00 0.000000000000000000e+00 0.000000000000000000e+00 0.000000000000000000e+00 0.000000000000000000e+00 0.000000000000000000e+00 0.000000000000000000e+00 0.000000000000000000e+00 0.000000000000000000e+00 0.000000000000000000e+00 0.000000000000000000e+00 0.000000000000000000e+00 0.000000000000000000e+00 0.000000000000000000e+00 0.000000000000000000e+00 0.000000000000000000e+00 0.000000000000000000e+00 0.000000000000000000e+00 0.000000000000000000e+00 0.000000000000000000e+00 0.000000000000000000e+00 0.000000000000000000e+00 0.000000000000000000e+00 0.000000000000000000e+00 0.000000000000000000e+00 0.000000000000000000e+00 0.000000000000000000e+00 0.000000000000000000e+00 0.000000000000000000e+00 0.000000000000000000e+00 0.000000000000000000e+00 0.000000000000000000e+00 0.000000000000000000e+00 0.000000000000000000e+00 0.000000000000000000e+00 0.000000000000000000e+00 0.000000000000000000e+00 0.000000000000000000e+00 0.000000000000000000e+00 0.000000000000000000e+00 0.000000000000000000e+00 0.000000000000000000e+00 0.000000000000000000e+00 0.000000000000000000e+00 0.000000000000000000e+00 0.000000000000000000e+00 0.000000000000000000e+00 0.000000000000000000e+00 0.000000000000000000e+00 0.000000000000000000e+00 0.000000000000000000e+00 0.000000000000000000e+00 0.000000000000000000e+00 0.000000000000000000e+00 0.000000000000000000e+00 0.000000000000000000e+00 0.000000000000000000e+00 0.000000000000000000e+00 0.000000000000000000e+00 0.000000000000000000e+00 0.000000000000000000e+00 0.000000000000000000e+00 0.000000000000000000e+00 0.000000000000000000e+00 0.000000000000000000e+00 0.000000000000000000e+00 0.000000000000000000e+00 0.000000000000000000e+00 0.000000000000000000e+00 0.000000000000000000e+00 0.000000000000000000e+00 0.000000000000000000e+00 0.000000000000000000e+00 0.000000000000000000e+00 0.000000000000000000e+00 0.000000000000000000e+00 0.000000000000000000e+00 0.000000000000000000e+00 0.000000000000000000e+00 0.000000000000000000e+00 0.000000000000000000e+00 0.000000000000000000e+00 0.000000000000000000e+00 0.000000000000000000e+00 0.000000000000000000e+00 0.000000000000000000e+00 0.000000000000000000e+00 0.000000000000000000e+00 0.000000000000000000e+00 0.000000000000000000e+00 0.000000000000000000e+00 0.000000000000000000e+00 0.000000000000000000e+00 0.000000000000000000e+00 0.000000000000000000e+00 0.000000000000000000e+00 0.000000000000000000e+00 0.000000000000000000e+00 0.000000000000000000e+00 0.000000000000000000e+00 0.000000000000000000e+00 0.000000000000000000e+00 0.000000000000000000e+00 0.000000000000000000e+00 0.000000000000000000e+00 0.000000000000000000e+00 0.000000000000000000e+00 0.000000000000000000e+00 0.000000000000000000e+00 0.000000000000000000e+00 0.000000000000000000e+00 0.000000000000000000e+00 0.000000000000000000e+00 0.000000000000000000e+00 0.000000000000000000e+00 0.000000000000000000e+00 0.000000000000000000e+00 0.000000000000000000e+00 0.000000000000000000e+00 0.000000000000000000e+00 0.000000000000000000e+00 0.000000000000000000e+00 0.000000000000000000e+00 0.000000000000000000e+00 0.000000000000000000e+00 0.000000000000000000e+00 0.000000000000000000e+00 0.000000000000000000e+00 0.000000000000000000e+00 0.000000000000000000e+00 0.000000000000000000e+00 0.000000000000000000e+00 0.000000000000000000e+00 0.000000000000000000e+00 0.000000000000000000e+00 0.000000000000000000e+00 0.000000000000000000e+00 0.000000000000000000e+00 0.000000000000000000e+00 0.000000000000000000e+00 0.000000000000000000e+00 0.000000000000000000e+00 0.000000000000000000e+00 0.000000000000000000e+00 0.000000000000000000e+00 0.000000000000000000e+00 0.000000000000000000e+00 0.000000000000000000e+00 0.000000000000000000e+00 0.000000000000000000e+00 0.000000000000000000e+00 0.000000000000000000e+00 0.000000000000000000e+00 0.000000000000000000e+00 0.000000000000000000e+00 0.000000000000000000e+00 0.000000000000000000e+00 0.000000000000000000e+00 0.000000000000000000e+00 0.000000000000000000e+00 0.000000000000000000e+00 0.000000000000000000e+00 0.000000000000000000e+00 0.000000000000000000e+00 0.000000000000000000e+00 0.000000000000000000e+00 0.000000000000000000e+00 0.000000000000000000e+00 0.000000000000000000e+00 0.000000000000000000e+00 0.000000000000000000e+00 0.000000000000000000e+00 0.000000000000000000e+00 0.000000000000000000e+00 0.000000000000000000e+00 0.000000000000000000e+00 0.000000000000000000e+00 0.000000000000000000e+00 0.000000000000000000e+00 0.000000000000000000e+00 0.000000000000000000e+00 0.000000000000000000e+00 0.000000000000000000e+00 0.000000000000000000e+00 0.000000000000000000e+00 0.000000000000000000e+00 0.000000000000000000e+00 0.000000000000000000e+00 0.000000000000000000e+00 0.000000000000000000e+00 0.000000000000000000e+00 0.000000000000000000e+00 0.000000000000000000e+00 0.000000000000000000e+00 0.000000000000000000e+00 0.000000000000000000e+00 0.000000000000000000e+00 0.000000000000000000e+00 0.000000000000000000e+00 0.000000000000000000e+00 0.000000000000000000e+00 0.000000000000000000e+00 0.000000000000000000e+00 0.000000000000000000e+00 0.000000000000000000e+00 0.000000000000000000e+00 0.000000000000000000e+00 0.000000000000000000e+00 0.000000000000000000e+00 0.000000000000000000e+00 0.000000000000000000e+00 0.000000000000000000e+00 0.000000000000000000e+00 0.000000000000000000e+00 0.000000000000000000e+00 0.000000000000000000e+00 0.000000000000000000e+00 0.000000000000000000e+00 0.000000000000000000e+00 0.000000000000000000e+00 0.000000000000000000e+00 0.000000000000000000e+00 0.000000000000000000e+00 0.000000000000000000e+00 0.000000000000000000e+00 0.000000000000000000e+00 0.000000000000000000e+00 0.000000000000000000e+00 0.000000000000000000e+00 0.000000000000000000e+00 0.000000000000000000e+00 0.000000000000000000e+00 0.000000000000000000e+00 0.000000000000000000e+00 0.000000000000000000e+00 0.000000000000000000e+00 0.000000000000000000e+00 0.000000000000000000e+00 0.000000000000000000e+00 0.000000000000000000e+00 0.000000000000000000e+00 0.000000000000000000e+00 0.000000000000000000e+00 0.000000000000000000e+00 0.000000000000000000e+00 0.000000000000000000e+00 0.000000000000000000e+00 0.000000000000000000e+00 0.000000000000000000e+00 0.000000000000000000e+00 0.000000000000000000e+00 0.000000000000000000e+00 0.000000000000000000e+00 0.000000000000000000e+00 0.000000000000000000e+00 0.000000000000000000e+00 0.000000000000000000e+00 0.000000000000000000e+00 0.000000000000000000e+00 0.000000000000000000e+00 0.000000000000000000e+00 0.000000000000000000e+00 0.000000000000000000e+00 0.000000000000000000e+00 0.000000000000000000e+00 0.000000000000000000e+00 0.000000000000000000e+00 0.000000000000000000e+00 0.000000000000000000e+00 0.000000000000000000e+00 0.000000000000000000e+00 0.000000000000000000e+00 0.000000000000000000e+00 0.000000000000000000e+00 8.900000000000000000e+01 1.590000000000000000e+02 2.010000000000000000e+02 2.600000000000000000e+02 3.380000000000000000e+02 4.540000000000000000e+02 5.080000000000000000e+02 5.700000000000000000e+02 6.100000000000000000e+02 6.140000000000000000e+02 6.480000000000000000e+02 7.030000000000000000e+02 7.110000000000000000e+02 7.140000000000000000e+02 7.370000000000000000e+02 8.630000000000000000e+02 8.610000000000000000e+02 8.970000000000000000e+02 9.140000000000000000e+02 9.700000000000000000e+02 9.690000000000000000e+02 9.650000000000000000e+02 8.650000000000000000e+02 9.510000000000000000e+02 9.750000000000000000e+02 1.108000000000000000e+03 1.024000000000000000e+03 9.410000000000000000e+02 1.045000000000000000e+03 1.071000000000000000e+03 1.076000000000000000e+03 1.150000000000000000e+03 1.143000000000000000e+03 1.162000000000000000e+03 1.199000000000000000e+03 1.178000000000000000e+03 1.256000000000000000e+03 1.283000000000000000e+03 1.309000000000000000e+03 1.414000000000000000e+03 1.368000000000000000e+03 1.370000000000000000e+03 1.368000000000000000e+03 1.291000000000000000e+03 1.248000000000000000e+03 1.304000000000000000e+03 1.266000000000000000e+03 1.327000000000000000e+03 1.387000000000000000e+03 1.351000000000000000e+03 1.339000000000000000e+03 1.356000000000000000e+03 1.369000000000000000e+03 1.361000000000000000e+03 1.332000000000000000e+03 1.342000000000000000e+03 1.236000000000000000e+03 1.312000000000000000e+03 1.457000000000000000e+03 1.378000000000000000e+03 1.354000000000000000e+03 1.400000000000000000e+03 1.270000000000000000e+03 1.431000000000000000e+03 1.454000000000000000e+03 1.482000000000000000e+03 1.561000000000000000e+03 1.489000000000000000e+03 1.567000000000000000e+03 1.494000000000000000e+03 1.533000000000000000e+03 1.552000000000000000e+03 1.421000000000000000e+03 1.460000000000000000e+03 1.460000000000000000e+03 1.544000000000000000e+03 1.620000000000000000e+03 1.666000000000000000e+03 1.571000000000000000e+03 1.582000000000000000e+03 1.612000000000000000e+03 1.683000000000000000e+03 1.661000000000000000e+03 1.624000000000000000e+03 1.627000000000000000e+03 1.561000000000000000e+03 1.730000000000000000e+03 1.741000000000000000e+03 1.695000000000000000e+03 1.690000000000000000e+03 1.631000000000000000e+03 1.671000000000000000e+03 1.720000000000000000e+03 1.731000000000000000e+03 1.664000000000000000e+03 1.723000000000000000e+03 1.719000000000000000e+03 1.672000000000000000e+03 1.893000000000000000e+03 1.822000000000000000e+03 1.833000000000000000e+03 1.751000000000000000e+03 1.769000000000000000e+03 1.805000000000000000e+03 1.893000000000000000e+03 1.889000000000000000e+03 1.932000000000000000e+03 1.859000000000000000e+03 1.835000000000000000e+03 1.885000000000000000e+03 1.942000000000000000e+03 1.927000000000000000e+03 1.906000000000000000e+03 1.891000000000000000e+03 1.880000000000000000e+03 1.923000000000000000e+03 1.918000000000000000e+03 1.907000000000000000e+03 1.914000000000000000e+03 1.895000000000000000e+03 1.891000000000000000e+03 1.956000000000000000e+03 1.907000000000000000e+03 1.923000000000000000e+03 1.868000000000000000e+03 1.859000000000000000e+03 2.015000000000000000e+03 1.906000000000000000e+03 1.838000000000000000e+03 1.930000000000000000e+03 1.883000000000000000e+03 1.845000000000000000e+03 1.926000000000000000e+03 1.882000000000000000e+03 1.906000000000000000e+03 1.941000000000000000e+03 2.032000000000000000e+03 1.877000000000000000e+03 2.002000000000000000e+03 1.950000000000000000e+03 2.049000000000000000e+03 1.958000000000000000e+03 1.992000000000000000e+03 2.032000000000000000e+03 1.960000000000000000e+03 2.090000000000000000e+03 1.977000000000000000e+03 2.057000000000000000e+03 2.015000000000000000e+03 1.981000000000000000e+03 2.085000000000000000e+03 2.104000000000000000e+03 2.019000000000000000e+03 1.981000000000000000e+03 2.009000000000000000e+03 1.972000000000000000e+03 1.980000000000000000e+03 2.066000000000000000e+03 2.041000000000000000e+03 1.946000000000000000e+03 2.030000000000000000e+03 1.983000000000000000e+03 1.961000000000000000e+03 1.922000000000000000e+03 2.012000000000000000e+03 2.000000000000000000e+03 2.087000000000000000e+03 2.073000000000000000e+03 2.030000000000000000e+03 2.062000000000000000e+03 2.052000000000000000e+03 2.201000000000000000e+03 2.145000000000000000e+03 2.120000000000000000e+03 2.017000000000000000e+03 2.098000000000000000e+03 2.121000000000000000e+03 2.067000000000000000e+03 2.095000000000000000e+03 2.127000000000000000e+03 2.135000000000000000e+03 2.130000000000000000e+03 2.066000000000000000e+03 2.058000000000000000e+03 2.052000000000000000e+03 1.955000000000000000e+03 1.983000000000000000e+03 2.114000000000000000e+03 2.101000000000000000e+03 2.073000000000000000e+03 2.084000000000000000e+03 2.089000000000000000e+03 2.020000000000000000e+03 1.973000000000000000e+03 2.031000000000000000e+03 2.020000000000000000e+03 2.020000000000000000e+03 2.031000000000000000e+03 2.001000000000000000e+03 2.048000000000000000e+03 2.090000000000000000e+03 2.052000000000000000e+03 2.072000000000000000e+03 1.992000000000000000e+03 2.028000000000000000e+03 1.913000000000000000e+03 2.016000000000000000e+03 2.055000000000000000e+03 2.061000000000000000e+03 2.004000000000000000e+03 2.023000000000000000e+03 2.065000000000000000e+03 2.052000000000000000e+03 2.037000000000000000e+03 2.058000000000000000e+03 2.128000000000000000e+03 2.051000000000000000e+03 2.080000000000000000e+03 2.123000000000000000e+03 2.134000000000000000e+03 2.060000000000000000e+03 2.124000000000000000e+03 2.070000000000000000e+03 2.188000000000000000e+03 2.136000000000000000e+03 2.109000000000000000e+03 2.150000000000000000e+03 2.240000000000000000e+03 2.142000000000000000e+03 2.306000000000000000e+03 2.239000000000000000e+03 2.254000000000000000e+03 2.222000000000000000e+03 2.195000000000000000e+03 2.200000000000000000e+03 2.268000000000000000e+03 2.246000000000000000e+03 2.213000000000000000e+03 2.217000000000000000e+03 2.221000000000000000e+03 2.213000000000000000e+03 2.235000000000000000e+03 2.243000000000000000e+03 2.161000000000000000e+03 2.235000000000000000e+03 2.234000000000000000e+03 2.240000000000000000e+03 2.286000000000000000e+03 2.246000000000000000e+03 2.283000000000000000e+03 2.309000000000000000e+03 2.303000000000000000e+03 2.327000000000000000e+03 2.319000000000000000e+03 2.327000000000000000e+03 2.304000000000000000e+03 2.284000000000000000e+03 2.481000000000000000e+03 2.392000000000000000e+03 2.440000000000000000e+03 2.439000000000000000e+03 2.326000000000000000e+03 2.372000000000000000e+03 2.410000000000000000e+03 2.401000000000000000e+03 2.447000000000000000e+03 2.403000000000000000e+03 2.326000000000000000e+03 2.303000000000000000e+03 2.260000000000000000e+03 2.254000000000000000e+03 2.289000000000000000e+03 2.328000000000000000e+03 2.180000000000000000e+03 2.293000000000000000e+03 2.301000000000000000e+03 2.291000000000000000e+03 2.289000000000000000e+03 2.291000000000000000e+03 2.244000000000000000e+03 2.353000000000000000e+03 2.326000000000000000e+03 2.216000000000000000e+03 2.261000000000000000e+03 2.257000000000000000e+03 2.246000000000000000e+03 2.201000000000000000e+03 2.240000000000000000e+03 2.270000000000000000e+03 2.295000000000000000e+03 2.298000000000000000e+03 2.249000000000000000e+03 2.212000000000000000e+03 2.147000000000000000e+03 2.317000000000000000e+03 2.185000000000000000e+03 2.226000000000000000e+03 2.197000000000000000e+03 2.199000000000000000e+03 2.136000000000000000e+03 2.133000000000000000e+03 2.249000000000000000e+03 2.148000000000000000e+03 2.184000000000000000e+03 2.209000000000000000e+03 2.178000000000000000e+03 2.187000000000000000e+03 2.093000000000000000e+03 2.080000000000000000e+03 2.147000000000000000e+03 2.165000000000000000e+03 2.205000000000000000e+03 2.227000000000000000e+03 2.274000000000000000e+03 2.247000000000000000e+03 2.242000000000000000e+03 2.289000000000000000e+03 2.304000000000000000e+03 2.293000000000000000e+03 2.307000000000000000e+03 2.203000000000000000e+03 2.245000000000000000e+03 2.213000000000000000e+03 2.229000000000000000e+03 2.332000000000000000e+03 2.260000000000000000e+03 2.209000000000000000e+03 2.273000000000000000e+03 2.241000000000000000e+03 2.255000000000000000e+03 2.251000000000000000e+03 2.216000000000000000e+03 2.240000000000000000e+03 2.145000000000000000e+03 2.207000000000000000e+03 2.192000000000000000e+03 2.160000000000000000e+03 2.238000000000000000e+03 2.148000000000000000e+03 2.162000000000000000e+03 2.129000000000000000e+03 2.186000000000000000e+03 2.210000000000000000e+03 2.190000000000000000e+03 2.145000000000000000e+03 2.171000000000000000e+03 2.295000000000000000e+03 2.266000000000000000e+03 2.176000000000000000e+03 2.187000000000000000e+03 2.232000000000000000e+03 2.328000000000000000e+03 2.228000000000000000e+03 2.230000000000000000e+03 2.267000000000000000e+03 2.345000000000000000e+03 2.264000000000000000e+03 2.411000000000000000e+03 2.293000000000000000e+03 2.408000000000000000e+03 2.359000000000000000e+03 2.412000000000000000e+03 2.320000000000000000e+03 2.232000000000000000e+03 2.407000000000000000e+03 2.288000000000000000e+03 2.251000000000000000e+03 2.222000000000000000e+03 2.317000000000000000e+03 2.318000000000000000e+03 2.375000000000000000e+03 2.402000000000000000e+03 2.374000000000000000e+03 2.323000000000000000e+03 2.377000000000000000e+03 2.399000000000000000e+03 2.332000000000000000e+03 2.320000000000000000e+03 2.268000000000000000e+03 2.270000000000000000e+03 2.281000000000000000e+03 2.244000000000000000e+03 2.260000000000000000e+03 2.317000000000000000e+03 2.173000000000000000e+03 2.354000000000000000e+03 2.266000000000000000e+03 2.190000000000000000e+03 2.206000000000000000e+03 2.220000000000000000e+03 2.240000000000000000e+03 2.308000000000000000e+03 2.188000000000000000e+03 2.299000000000000000e+03 2.335000000000000000e+03 2.279000000000000000e+03 2.262000000000000000e+03 2.265000000000000000e+03 2.275000000000000000e+03 2.108000000000000000e+03 2.319000000000000000e+03 2.285000000000000000e+03 2.266000000000000000e+03 2.262000000000000000e+03 2.299000000000000000e+03 2.146000000000000000e+03 2.105000000000000000e+03 2.169000000000000000e+03 2.189000000000000000e+03 2.137000000000000000e+03 2.163000000000000000e+03 2.122000000000000000e+03 2.095000000000000000e+03 2.187000000000000000e+03 2.249000000000000000e+03 2.197000000000000000e+03 2.239000000000000000e+03 2.158000000000000000e+03 2.203000000000000000e+03 2.234000000000000000e+03 2.187000000000000000e+03 2.227000000000000000e+03 2.193000000000000000e+03 2.158000000000000000e+03 2.290000000000000000e+03 2.244000000000000000e+03 2.208000000000000000e+03 2.239000000000000000e+03 2.282000000000000000e+03 2.297000000000000000e+03 2.287000000000000000e+03 2.234000000000000000e+03 2.240000000000000000e+03 2.198000000000000000e+03 2.281000000000000000e+03 2.215000000000000000e+03 2.204000000000000000e+03 2.118000000000000000e+03 2.133000000000000000e+03 2.136000000000000000e+03 2.088000000000000000e+03 2.172000000000000000e+03 2.112000000000000000e+03 2.078000000000000000e+03 2.146000000000000000e+03 2.184000000000000000e+03 2.178000000000000000e+03 2.105000000000000000e+03 2.074000000000000000e+03 2.055000000000000000e+03 2.088000000000000000e+03 2.058000000000000000e+03 2.093000000000000000e+03 2.136000000000000000e+03 2.150000000000000000e+03 2.145000000000000000e+03 2.281000000000000000e+03 2.199000000000000000e+03 2.158000000000000000e+03 2.120000000000000000e+03 2.172000000000000000e+03 2.189000000000000000e+03 2.164000000000000000e+03 2.184000000000000000e+03 2.264000000000000000e+03 2.270000000000000000e+03 2.388000000000000000e+03 2.327000000000000000e+03 2.430000000000000000e+03 2.374000000000000000e+03 2.403000000000000000e+03 2.340000000000000000e+03 2.393000000000000000e+03 2.367000000000000000e+03 2.429000000000000000e+03 2.356000000000000000e+03 2.461000000000000000e+03 2.402000000000000000e+03 2.447000000000000000e+03 2.379000000000000000e+03 2.433000000000000000e+03 2.396000000000000000e+03 2.323000000000000000e+03 2.310000000000000000e+03 2.373000000000000000e+03 2.286000000000000000e+03 2.400000000000000000e+03 2.421000000000000000e+03 2.355000000000000000e+03 2.266000000000000000e+03 2.439000000000000000e+03 2.383000000000000000e+03 2.362000000000000000e+03 2.311000000000000000e+03 2.366000000000000000e+03 2.374000000000000000e+03 2.323000000000000000e+03 2.310000000000000000e+03 2.304000000000000000e+03 2.305000000000000000e+03 2.410000000000000000e+03 2.378000000000000000e+03 2.389000000000000000e+03 2.427000000000000000e+03 2.478000000000000000e+03 2.348000000000000000e+03 2.476000000000000000e+03 2.385000000000000000e+03 2.323000000000000000e+03 2.355000000000000000e+03 2.339000000000000000e+03 2.352000000000000000e+03 2.287000000000000000e+03 2.486000000000000000e+03 2.352000000000000000e+03 2.397000000000000000e+03 2.353000000000000000e+03 2.239000000000000000e+03 2.262000000000000000e+03 2.387000000000000000e+03 2.281000000000000000e+03 2.351000000000000000e+03 2.313000000000000000e+03 2.322000000000000000e+03 2.421000000000000000e+03 2.414000000000000000e+03 2.272000000000000000e+03 2.383000000000000000e+03 2.247000000000000000e+03 2.464000000000000000e+03 2.346000000000000000e+03 2.331000000000000000e+03 2.331000000000000000e+03 2.343000000000000000e+03 2.313000000000000000e+03 2.284000000000000000e+03 2.316000000000000000e+03 2.256000000000000000e+03 2.265000000000000000e+03 2.275000000000000000e+03 2.304000000000000000e+03 2.292000000000000000e+03 2.331000000000000000e+03 2.294000000000000000e+03 2.300000000000000000e+03 2.222000000000000000e+03 2.319000000000000000e+03 2.160000000000000000e+03 2.236000000000000000e+03 2.281000000000000000e+03 2.328000000000000000e+03 2.248000000000000000e+03 2.222000000000000000e+03 2.351000000000000000e+03 2.277000000000000000e+03 2.323000000000000000e+03 2.313000000000000000e+03 2.259000000000000000e+03 2.193000000000000000e+03 2.321000000000000000e+03 2.213000000000000000e+03 2.318000000000000000e+03 2.302000000000000000e+03 2.291000000000000000e+03 2.293000000000000000e+03 2.202000000000000000e+03 2.264000000000000000e+03 2.204000000000000000e+03 2.144000000000000000e+03 2.306000000000000000e+03 2.269000000000000000e+03 2.359000000000000000e+03 2.221000000000000000e+03 2.289000000000000000e+03 2.263000000000000000e+03 2.199000000000000000e+03 2.143000000000000000e+03 2.215000000000000000e+03 2.211000000000000000e+03 2.295000000000000000e+03 2.314000000000000000e+03 2.251000000000000000e+03 2.325000000000000000e+03 2.263000000000000000e+03 2.275000000000000000e+03 2.293000000000000000e+03 2.199000000000000000e+03 2.261000000000000000e+03 2.229000000000000000e+03 2.203000000000000000e+03 2.161000000000000000e+03 2.183000000000000000e+03 2.161000000000000000e+03 2.070000000000000000e+03 2.088000000000000000e+03 2.074000000000000000e+03 2.076000000000000000e+03 2.035000000000000000e+03 2.233000000000000000e+03 2.158000000000000000e+03 2.186000000000000000e+03 2.171000000000000000e+03 2.198000000000000000e+03 2.041000000000000000e+03 2.114000000000000000e+03 2.184000000000000000e+03 2.137000000000000000e+03 2.184000000000000000e+03 2.187000000000000000e+03 2.202000000000000000e+03 2.263000000000000000e+03 2.237000000000000000e+03 2.154000000000000000e+03 2.052000000000000000e+03 2.115000000000000000e+03 2.087000000000000000e+03 2.090000000000000000e+03 2.107000000000000000e+03 2.065000000000000000e+03 2.091000000000000000e+03 2.157000000000000000e+03 2.115000000000000000e+03 2.065000000000000000e+03 2.203000000000000000e+03 2.168000000000000000e+03 2.162000000000000000e+03 2.239000000000000000e+03 2.177000000000000000e+03 2.117000000000000000e+03 2.166000000000000000e+03 2.282000000000000000e+03 2.204000000000000000e+03 2.160000000000000000e+03 2.073000000000000000e+03 2.318000000000000000e+03 2.380000000000000000e+03 2.314000000000000000e+03 2.374000000000000000e+03 2.370000000000000000e+03 2.327000000000000000e+03 2.295000000000000000e+03 2.299000000000000000e+03 2.254000000000000000e+03 2.365000000000000000e+03 2.395000000000000000e+03 2.320000000000000000e+03 2.211000000000000000e+03 2.336000000000000000e+03 2.299000000000000000e+03 2.325000000000000000e+03 2.333000000000000000e+03 2.407000000000000000e+03 2.439000000000000000e+03 2.278000000000000000e+03 2.350000000000000000e+03 2.285000000000000000e+03 2.357000000000000000e+03 2.239000000000000000e+03 2.367000000000000000e+03 2.352000000000000000e+03 2.383000000000000000e+03 2.312000000000000000e+03 2.273000000000000000e+03 2.269000000000000000e+03 2.164000000000000000e+03 2.177000000000000000e+03 2.173000000000000000e+03 2.180000000000000000e+03 2.255000000000000000e+03 2.198000000000000000e+03 2.310000000000000000e+03 2.216000000000000000e+03 2.257000000000000000e+03 2.256000000000000000e+03 2.286000000000000000e+03 2.358000000000000000e+03 2.303000000000000000e+03 2.255000000000000000e+03 2.277000000000000000e+03 2.220000000000000000e+03 2.326000000000000000e+03 2.199000000000000000e+03 2.169000000000000000e+03 2.226000000000000000e+03 2.154000000000000000e+03 2.156000000000000000e+03 2.226000000000000000e+03 2.173000000000000000e+03 2.245000000000000000e+03 2.191000000000000000e+03 2.206000000000000000e+03 2.307000000000000000e+03 2.219000000000000000e+03 2.197000000000000000e+03 2.167000000000000000e+03 2.340000000000000000e+03 2.125000000000000000e+03 2.226000000000000000e+03 2.275000000000000000e+03 2.197000000000000000e+03 2.242000000000000000e+03 2.172000000000000000e+03 2.104000000000000000e+03 2.301000000000000000e+03 2.306000000000000000e+03 2.148000000000000000e+03 2.291000000000000000e+03 2.303000000000000000e+03 2.168000000000000000e+03 2.191000000000000000e+03 2.319000000000000000e+03 2.360000000000000000e+03 2.236000000000000000e+03 2.283000000000000000e+03 2.332000000000000000e+03 2.145000000000000000e+03 2.209000000000000000e+03 2.189000000000000000e+03 2.254000000000000000e+03 2.183000000000000000e+03 2.221000000000000000e+03 2.232000000000000000e+03 2.120000000000000000e+03 2.130000000000000000e+03 2.171000000000000000e+03 2.130000000000000000e+03 2.224000000000000000e+03 2.312000000000000000e+03 2.230000000000000000e+03 2.247000000000000000e+03 2.310000000000000000e+03 2.261000000000000000e+03 2.306000000000000000e+03 2.323000000000000000e+03 2.386000000000000000e+03 2.367000000000000000e+03 2.356000000000000000e+03 2.381000000000000000e+03 2.409000000000000000e+03 2.382000000000000000e+03 2.334000000000000000e+03 2.394000000000000000e+03 2.260000000000000000e+03 2.350000000000000000e+03 2.381000000000000000e+03 2.285000000000000000e+03 2.279000000000000000e+03 2.406000000000000000e+03 2.342000000000000000e+03 2.224000000000000000e+03 2.261000000000000000e+03 2.213000000000000000e+03 2.291000000000000000e+03 2.295000000000000000e+03 2.284000000000000000e+03 2.302000000000000000e+03 2.299000000000000000e+03 2.353000000000000000e+03 2.310000000000000000e+03 2.345000000000000000e+03 2.268000000000000000e+03 2.297000000000000000e+03 2.234000000000000000e+03 2.275000000000000000e+03 2.368000000000000000e+03 2.321000000000000000e+03 2.257000000000000000e+03 2.288000000000000000e+03 2.245000000000000000e+03 2.219000000000000000e+03 2.202000000000000000e+03 2.272000000000000000e+03 2.241000000000000000e+03 2.188000000000000000e+03 2.314000000000000000e+03 2.171000000000000000e+03 2.305000000000000000e+03 2.253000000000000000e+03 2.314000000000000000e+03 2.209000000000000000e+03 2.254000000000000000e+03 2.292000000000000000e+03 2.360000000000000000e+03 2.418000000000000000e+03 2.411000000000000000e+03 2.311000000000000000e+03 2.461000000000000000e+03 2.386000000000000000e+03 2.415000000000000000e+03 2.384000000000000000e+03 2.540000000000000000e+03 2.483000000000000000e+03 2.388000000000000000e+03 2.489000000000000000e+03 2.508000000000000000e+03 2.407000000000000000e+03 2.341000000000000000e+03 2.349000000000000000e+03 2.193000000000000000e+03 2.383000000000000000e+03 2.289000000000000000e+03 2.249000000000000000e+03 2.296000000000000000e+03 2.251000000000000000e+03 2.270000000000000000e+03 2.377000000000000000e+03 2.330000000000000000e+03 2.363000000000000000e+03 2.210000000000000000e+03 2.310000000000000000e+03 2.277000000000000000e+03 2.321000000000000000e+03 2.282000000000000000e+03 2.313000000000000000e+03 2.262000000000000000e+03 2.247000000000000000e+03 2.237000000000000000e+03 2.270000000000000000e+03 2.291000000000000000e+03 2.187000000000000000e+03 2.129000000000000000e+03 2.166000000000000000e+03 2.237000000000000000e+03 2.372000000000000000e+03 2.288000000000000000e+03 2.267000000000000000e+03 2.336000000000000000e+03 2.324000000000000000e+03 2.339000000000000000e+03 2.445000000000000000e+03 2.313000000000000000e+03 2.222000000000000000e+03 2.272000000000000000e+03 2.440000000000000000e+03 2.368000000000000000e+03 2.428000000000000000e+03 2.343000000000000000e+03 2.274000000000000000e+03 2.203000000000000000e+03 2.309000000000000000e+03 2.171000000000000000e+03 2.274000000000000000e+03 2.407000000000000000e+03 2.298000000000000000e+03 2.334000000000000000e+03 2.382000000000000000e+03 2.340000000000000000e+03 2.315000000000000000e+03 2.410000000000000000e+03 2.370000000000000000e+03 2.318000000000000000e+03 2.298000000000000000e+03 2.344000000000000000e+03 2.271000000000000000e+03 2.303000000000000000e+03 2.281000000000000000e+03 2.261000000000000000e+03 2.262000000000000000e+03 2.245000000000000000e+03 2.334000000000000000e+03 2.306000000000000000e+03 2.246000000000000000e+03 2.298000000000000000e+03 2.388000000000000000e+03 2.352000000000000000e+03 2.267000000000000000e+03 2.324000000000000000e+03 2.406000000000000000e+03 2.410000000000000000e+03 2.351000000000000000e+03 2.340000000000000000e+03 2.350000000000000000e+03 2.302000000000000000e+03 2.353000000000000000e+03 2.392000000000000000e+03 2.280000000000000000e+03 2.415000000000000000e+03 2.359000000000000000e+03 2.389000000000000000e+03 2.338000000000000000e+03 2.443000000000000000e+03 2.420000000000000000e+03 2.383000000000000000e+03 2.413000000000000000e+03 2.438000000000000000e+03 2.405000000000000000e+03 2.428000000000000000e+03 2.383000000000000000e+03 2.489000000000000000e+03 2.496000000000000000e+03 2.488000000000000000e+03 2.433000000000000000e+03 2.324000000000000000e+03 2.404000000000000000e+03 2.438000000000000000e+03 2.490000000000000000e+03 2.428000000000000000e+03 2.398000000000000000e+03 2.396000000000000000e+03 2.491000000000000000e+03 2.371000000000000000e+03 2.422000000000000000e+03 2.450000000000000000e+03 2.457000000000000000e+03 2.583000000000000000e+03 2.521000000000000000e+03 2.498000000000000000e+03 2.436000000000000000e+03 2.446000000000000000e+03 2.461000000000000000e+03 2.529000000000000000e+03 2.610000000000000000e+03 2.497000000000000000e+03 2.398000000000000000e+03 2.373000000000000000e+03 2.463000000000000000e+03 2.400000000000000000e+03 2.358000000000000000e+03 2.409000000000000000e+03 2.389000000000000000e+03 2.346000000000000000e+03 2.458000000000000000e+03 2.439000000000000000e+03 2.348000000000000000e+03 2.323000000000000000e+03 2.417000000000000000e+03 2.529000000000000000e+03 2.419000000000000000e+03 2.339000000000000000e+03 2.508000000000000000e+03 2.433000000000000000e+03 2.404000000000000000e+03 2.437000000000000000e+03 2.363000000000000000e+03 2.418000000000000000e+03 2.388000000000000000e+03 2.348000000000000000e+03 2.412000000000000000e+03 2.524000000000000000e+03 2.437000000000000000e+03 2.435000000000000000e+03 2.423000000000000000e+03 2.361000000000000000e+03 2.344000000000000000e+03 2.288000000000000000e+03 2.304000000000000000e+03 2.339000000000000000e+03 2.297000000000000000e+03 2.361000000000000000e+03 2.468000000000000000e+03 2.330000000000000000e+03 2.260000000000000000e+03 2.369000000000000000e+03 2.386000000000000000e+03 2.441000000000000000e+03 2.312000000000000000e+03 2.370000000000000000e+03 2.341000000000000000e+03 2.290000000000000000e+03 2.346000000000000000e+03 2.404000000000000000e+03 2.224000000000000000e+03 2.249000000000000000e+03 2.198000000000000000e+03 2.269000000000000000e+03 2.234000000000000000e+03 2.268000000000000000e+03 2.281000000000000000e+03 2.273000000000000000e+03 2.426000000000000000e+03 2.386000000000000000e+03 2.356000000000000000e+03 2.252000000000000000e+03 2.208000000000000000e+03 2.360000000000000000e+03 2.314000000000000000e+03 2.302000000000000000e+03 2.299000000000000000e+03 2.322000000000000000e+03 2.333000000000000000e+03 2.375000000000000000e+03 2.425000000000000000e+03 2.385000000000000000e+03 2.263000000000000000e+03 2.328000000000000000e+03 2.300000000000000000e+03 2.311000000000000000e+03 2.310000000000000000e+03 2.304000000000000000e+03 2.374000000000000000e+03 2.430000000000000000e+03 2.279000000000000000e+03 2.306000000000000000e+03 2.391000000000000000e+03 2.332000000000000000e+03 2.391000000000000000e+03 2.477000000000000000e+03 2.356000000000000000e+03 2.340000000000000000e+03 2.554000000000000000e+03 2.423000000000000000e+03 2.426000000000000000e+03 2.367000000000000000e+03 2.347000000000000000e+03 2.398000000000000000e+03 2.378000000000000000e+03 2.385000000000000000e+03 2.524000000000000000e+03 2.553000000000000000e+03 2.586000000000000000e+03 2.467000000000000000e+03 2.455000000000000000e+03 2.307000000000000000e+03 2.436000000000000000e+03 2.458000000000000000e+03 2.522000000000000000e+03 2.360000000000000000e+03 2.331000000000000000e+03 2.406000000000000000e+03 2.317000000000000000e+03 2.391000000000000000e+03 2.420000000000000000e+03 2.448000000000000000e+03 2.403000000000000000e+03 2.495000000000000000e+03 2.533000000000000000e+03 2.375000000000000000e+03 2.371000000000000000e+03 2.285000000000000000e+03 2.408000000000000000e+03 2.377000000000000000e+03 2.353000000000000000e+03 2.384000000000000000e+03 2.384000000000000000e+03 2.357000000000000000e+03 2.339000000000000000e+03 2.337000000000000000e+03 2.431000000000000000e+03 2.399000000000000000e+03 2.348000000000000000e+03 2.356000000000000000e+03 2.354000000000000000e+03 2.312000000000000000e+03 2.357000000000000000e+03 2.385000000000000000e+03 2.315000000000000000e+03 2.365000000000000000e+03 2.317000000000000000e+03 2.213000000000000000e+03 2.315000000000000000e+03 2.319000000000000000e+03 2.367000000000000000e+03 2.451000000000000000e+03 2.371000000000000000e+03 2.442000000000000000e+03 2.411000000000000000e+03 2.366000000000000000e+03 2.341000000000000000e+03 2.291000000000000000e+03 2.293000000000000000e+03 2.234000000000000000e+03 2.302000000000000000e+03 2.286000000000000000e+03 2.286000000000000000e+03 2.256000000000000000e+03 2.219000000000000000e+03 2.296000000000000000e+03 2.234000000000000000e+03 2.324000000000000000e+03 2.291000000000000000e+03 2.312000000000000000e+03 2.272000000000000000e+03 2.373000000000000000e+03 2.217000000000000000e+03 2.306000000000000000e+03 2.364000000000000000e+03 2.390000000000000000e+03 2.307000000000000000e+03 2.267000000000000000e+03 2.360000000000000000e+03 2.382000000000000000e+03 2.331000000000000000e+03 2.326000000000000000e+03 2.312000000000000000e+03 2.396000000000000000e+03 2.295000000000000000e+03 2.346000000000000000e+03 2.422000000000000000e+03 2.367000000000000000e+03 2.398000000000000000e+03 2.499000000000000000e+03 2.394000000000000000e+03 2.477000000000000000e+03 2.418000000000000000e+03 2.394000000000000000e+03 2.440000000000000000e+03 2.353000000000000000e+03 2.383000000000000000e+03 2.403000000000000000e+03 2.363000000000000000e+03 2.265000000000000000e+03 2.432000000000000000e+03 2.573000000000000000e+03 2.618000000000000000e+03 2.533000000000000000e+03 2.550000000000000000e+03 2.661000000000000000e+03 2.652000000000000000e+03 2.502000000000000000e+03 2.443000000000000000e+03 2.389000000000000000e+03 2.361000000000000000e+03 2.411000000000000000e+03 2.497000000000000000e+03 2.405000000000000000e+03 2.333000000000000000e+03 2.539000000000000000e+03 2.468000000000000000e+03 2.417000000000000000e+03 2.445000000000000000e+03 2.411000000000000000e+03 2.490000000000000000e+03 2.427000000000000000e+03 2.363000000000000000e+03 2.370000000000000000e+03 2.326000000000000000e+03 2.385000000000000000e+03 2.398000000000000000e+03 2.353000000000000000e+03 2.396000000000000000e+03 2.492000000000000000e+03 2.437000000000000000e+03 2.506000000000000000e+03 2.380000000000000000e+03 2.394000000000000000e+03 2.448000000000000000e+03 2.439000000000000000e+03 2.486000000000000000e+03 2.447000000000000000e+03 2.434000000000000000e+03 2.344000000000000000e+03 2.433000000000000000e+03 2.419000000000000000e+03 2.475000000000000000e+03 2.381000000000000000e+03 2.330000000000000000e+03 2.322000000000000000e+03 2.235000000000000000e+03 2.344000000000000000e+03 2.272000000000000000e+03 2.364000000000000000e+03 2.451000000000000000e+03 2.315000000000000000e+03 2.408000000000000000e+03 2.364000000000000000e+03 2.291000000000000000e+03 2.285000000000000000e+03 2.323000000000000000e+03 2.435000000000000000e+03 2.215000000000000000e+03 2.350000000000000000e+03 2.429000000000000000e+03 2.418000000000000000e+03 2.443000000000000000e+03 2.512000000000000000e+03 2.411000000000000000e+03 2.548000000000000000e+03 2.544000000000000000e+03 2.515000000000000000e+03 2.456000000000000000e+03 2.613000000000000000e+03 2.529000000000000000e+03 2.405000000000000000e+03 2.498000000000000000e+03 2.484000000000000000e+03 2.407000000000000000e+03 2.528000000000000000e+03 2.497000000000000000e+03 2.493000000000000000e+03 2.596000000000000000e+03 2.535000000000000000e+03 2.473000000000000000e+03 2.538000000000000000e+03 2.491000000000000000e+03 2.497000000000000000e+03 2.565000000000000000e+03 2.507000000000000000e+03 2.418000000000000000e+03 2.494000000000000000e+03 2.470000000000000000e+03 2.416000000000000000e+03 2.502000000000000000e+03 2.397000000000000000e+03 2.469000000000000000e+03 2.441000000000000000e+03 2.378000000000000000e+03 2.432000000000000000e+03 2.366000000000000000e+03 2.285000000000000000e+03 2.341000000000000000e+03 2.475000000000000000e+03 2.275000000000000000e+03 2.301000000000000000e+03 2.362000000000000000e+03 2.302000000000000000e+03 2.254000000000000000e+03 2.264000000000000000e+03 2.345000000000000000e+03 2.284000000000000000e+03 2.388000000000000000e+03 2.380000000000000000e+03 2.426000000000000000e+03 2.349000000000000000e+03 2.406000000000000000e+03 2.426000000000000000e+03 2.425000000000000000e+03 2.467000000000000000e+03 2.615000000000000000e+03 2.410000000000000000e+03 2.415000000000000000e+03 2.443000000000000000e+03 2.426000000000000000e+03 2.442000000000000000e+03 2.378000000000000000e+03 2.423000000000000000e+03 2.389000000000000000e+03 2.470000000000000000e+03 2.546000000000000000e+03 2.384000000000000000e+03 2.453000000000000000e+03 2.521000000000000000e+03 2.491000000000000000e+03 2.476000000000000000e+03 2.520000000000000000e+03 2.480000000000000000e+03 2.523000000000000000e+03 2.546000000000000000e+03 2.448000000000000000e+03 2.467000000000000000e+03 2.367000000000000000e+03 2.427000000000000000e+03 2.376000000000000000e+03 2.395000000000000000e+03 2.437000000000000000e+03 2.364000000000000000e+03 2.488000000000000000e+03 2.393000000000000000e+03 2.426000000000000000e+03 2.488000000000000000e+03 2.550000000000000000e+03 2.488000000000000000e+03 2.395000000000000000e+03 2.452000000000000000e+03 2.389000000000000000e+03 2.492000000000000000e+03 2.314000000000000000e+03 2.402000000000000000e+03 2.467000000000000000e+03 2.362000000000000000e+03 2.350000000000000000e+03 2.376000000000000000e+03 2.359000000000000000e+03 2.274000000000000000e+03 2.303000000000000000e+03 2.210000000000000000e+03 2.215000000000000000e+03 2.270000000000000000e+03 2.314000000000000000e+03 2.301000000000000000e+03 2.234000000000000000e+03 2.236000000000000000e+03 2.337000000000000000e+03 2.239000000000000000e+03 2.327000000000000000e+03 2.299000000000000000e+03 2.251000000000000000e+03 2.403000000000000000e+03 2.350000000000000000e+03 2.293000000000000000e+03 2.289000000000000000e+03 2.263000000000000000e+03 2.295000000000000000e+03 2.282000000000000000e+03 2.297000000000000000e+03 2.333000000000000000e+03 2.259000000000000000e+03 2.248000000000000000e+03 2.269000000000000000e+03 2.149000000000000000e+03 2.273000000000000000e+03 2.265000000000000000e+03 2.216000000000000000e+03 2.224000000000000000e+03 2.249000000000000000e+03 2.231000000000000000e+03 2.263000000000000000e+03 2.317000000000000000e+03 2.366000000000000000e+03 2.306000000000000000e+03 2.403000000000000000e+03 2.294000000000000000e+03 2.435000000000000000e+03 2.419000000000000000e+03 2.317000000000000000e+03 2.381000000000000000e+03 2.335000000000000000e+03 2.367000000000000000e+03 2.311000000000000000e+03 2.288000000000000000e+03 2.264000000000000000e+03 2.350000000000000000e+03 2.355000000000000000e+03 2.303000000000000000e+03 2.342000000000000000e+03 2.346000000000000000e+03 2.327000000000000000e+03 2.381000000000000000e+03 2.300000000000000000e+03 2.214000000000000000e+03 2.254000000000000000e+03 2.205000000000000000e+03 2.259000000000000000e+03 2.147000000000000000e+03 2.243000000000000000e+03 2.243000000000000000e+03 2.315000000000000000e+03 2.197000000000000000e+03 2.222000000000000000e+03 2.271000000000000000e+03 2.248000000000000000e+03 2.215000000000000000e+03 2.275000000000000000e+03 2.290000000000000000e+03 2.263000000000000000e+03 2.279000000000000000e+03 2.202000000000000000e+03 2.186000000000000000e+03 2.280000000000000000e+03 2.222000000000000000e+03 2.291000000000000000e+03 2.262000000000000000e+03 2.388000000000000000e+03 2.317000000000000000e+03 2.336000000000000000e+03 2.347000000000000000e+03 2.302000000000000000e+03 2.258000000000000000e+03 2.323000000000000000e+03 2.342000000000000000e+03 2.415000000000000000e+03 2.447000000000000000e+03 2.385000000000000000e+03 2.234000000000000000e+03 2.291000000000000000e+03 2.275000000000000000e+03 2.258000000000000000e+03 2.167000000000000000e+03 2.287000000000000000e+03 2.184000000000000000e+03 2.220000000000000000e+03 2.314000000000000000e+03 2.258000000000000000e+03 2.185000000000000000e+03 2.256000000000000000e+03 2.272000000000000000e+03 2.251000000000000000e+03 2.192000000000000000e+03 2.340000000000000000e+03 2.268000000000000000e+03 2.322000000000000000e+03 2.184000000000000000e+03 2.202000000000000000e+03 2.198000000000000000e+03 2.271000000000000000e+03 2.148000000000000000e+03 2.180000000000000000e+03 2.211000000000000000e+03 2.216000000000000000e+03 2.289000000000000000e+03 2.205000000000000000e+03 2.158000000000000000e+03 2.259000000000000000e+03 2.267000000000000000e+03 2.243000000000000000e+03 2.289000000000000000e+03 2.196000000000000000e+03 2.271000000000000000e+03 2.054000000000000000e+03 2.274000000000000000e+03 2.141000000000000000e+03 2.252000000000000000e+03 2.182000000000000000e+03 2.163000000000000000e+03 2.237000000000000000e+03 2.122000000000000000e+03 2.222000000000000000e+03 2.373000000000000000e+03 2.240000000000000000e+03 2.356000000000000000e+03 2.363000000000000000e+03 2.422000000000000000e+03 2.406000000000000000e+03 2.449000000000000000e+03 2.436000000000000000e+03 2.408000000000000000e+03 2.322000000000000000e+03 2.512000000000000000e+03 2.337000000000000000e+03 2.366000000000000000e+03 2.427000000000000000e+03 2.312000000000000000e+03 2.340000000000000000e+03 2.319000000000000000e+03 2.358000000000000000e+03 2.322000000000000000e+03 2.403000000000000000e+03 2.448000000000000000e+03 2.374000000000000000e+03 2.320000000000000000e+03 2.371000000000000000e+03 2.401000000000000000e+03 2.370000000000000000e+03 2.306000000000000000e+03 2.291000000000000000e+03 2.323000000000000000e+03 2.251000000000000000e+03 2.309000000000000000e+03 2.328000000000000000e+03 2.253000000000000000e+03 2.300000000000000000e+03 2.070000000000000000e+03 2.303000000000000000e+03 2.267000000000000000e+03 2.261000000000000000e+03 2.299000000000000000e+03 2.308000000000000000e+03 2.291000000000000000e+03 2.363000000000000000e+03 2.357000000000000000e+03 2.269000000000000000e+03 2.400000000000000000e+03 2.401000000000000000e+03 2.304000000000000000e+03 2.384000000000000000e+03 2.324000000000000000e+03 2.252000000000000000e+03 2.373000000000000000e+03 2.374000000000000000e+03 2.442000000000000000e+03 2.417000000000000000e+03 2.351000000000000000e+03 2.350000000000000000e+03 2.308000000000000000e+03 2.258000000000000000e+03 2.333000000000000000e+03 2.408000000000000000e+03 2.429000000000000000e+03 2.396000000000000000e+03 2.330000000000000000e+03 2.324000000000000000e+03 2.339000000000000000e+03 2.340000000000000000e+03 2.331000000000000000e+03 2.245000000000000000e+03 2.306000000000000000e+03 2.273000000000000000e+03 2.156000000000000000e+03 2.228000000000000000e+03 2.205000000000000000e+03 2.309000000000000000e+03 2.195000000000000000e+03 2.186000000000000000e+03 2.134000000000000000e+03 2.052000000000000000e+03 2.272000000000000000e+03 2.139000000000000000e+03 2.165000000000000000e+03 2.221000000000000000e+03 2.244000000000000000e+03 2.304000000000000000e+03 2.207000000000000000e+03 2.289000000000000000e+03 2.291000000000000000e+03 2.323000000000000000e+03 2.168000000000000000e+03 2.317000000000000000e+03 2.346000000000000000e+03 2.223000000000000000e+03 2.286000000000000000e+03 2.354000000000000000e+03 2.251000000000000000e+03 2.317000000000000000e+03 2.302000000000000000e+03 2.296000000000000000e+03 2.378000000000000000e+03 2.332000000000000000e+03 2.226000000000000000e+03 2.213000000000000000e+03 2.335000000000000000e+03 2.195000000000000000e+03 2.208000000000000000e+03 2.387000000000000000e+03 2.309000000000000000e+03 2.301000000000000000e+03 2.306000000000000000e+03 2.328000000000000000e+03 2.250000000000000000e+03 2.347000000000000000e+03 2.363000000000000000e+03 2.407000000000000000e+03 2.299000000000000000e+03 2.363000000000000000e+03 2.411000000000000000e+03 2.426000000000000000e+03 2.436000000000000000e+03 2.381000000000000000e+03 2.389000000000000000e+03 2.410000000000000000e+03 2.448000000000000000e+03 2.354000000000000000e+03 2.407000000000000000e+03 2.402000000000000000e+03 2.239000000000000000e+03 2.250000000000000000e+03 2.292000000000000000e+03 2.351000000000000000e+03 2.186000000000000000e+03 2.347000000000000000e+03 2.282000000000000000e+03 2.217000000000000000e+03 2.371000000000000000e+03 2.377000000000000000e+03 2.270000000000000000e+03 2.308000000000000000e+03 2.264000000000000000e+03 2.195000000000000000e+03 2.263000000000000000e+03 2.336000000000000000e+03 2.284000000000000000e+03 2.265000000000000000e+03 2.283000000000000000e+03 2.338000000000000000e+03 2.239000000000000000e+03 2.307000000000000000e+03 2.233000000000000000e+03 2.262000000000000000e+03 2.205000000000000000e+03 2.287000000000000000e+03 2.275000000000000000e+03 2.154000000000000000e+03 2.231000000000000000e+03 2.318000000000000000e+03 2.272000000000000000e+03 2.255000000000000000e+03 2.234000000000000000e+03 2.259000000000000000e+03 2.332000000000000000e+03 2.284000000000000000e+03 2.270000000000000000e+03 2.218000000000000000e+03 2.240000000000000000e+03 2.228000000000000000e+03 2.241000000000000000e+03 2.205000000000000000e+03 2.305000000000000000e+03 2.294000000000000000e+03 2.278000000000000000e+03 2.331000000000000000e+03 2.323000000000000000e+03 2.304000000000000000e+03 2.287000000000000000e+03 2.243000000000000000e+03 2.286000000000000000e+03 2.275000000000000000e+03 2.227000000000000000e+03 2.250000000000000000e+03 2.327000000000000000e+03 2.383000000000000000e+03 2.300000000000000000e+03 2.184000000000000000e+03 2.265000000000000000e+03 2.281000000000000000e+03 2.348000000000000000e+03 2.304000000000000000e+03 2.291000000000000000e+03 2.364000000000000000e+03 2.290000000000000000e+03 2.241000000000000000e+03 2.281000000000000000e+03 2.198000000000000000e+03 2.432000000000000000e+03 2.324000000000000000e+03 2.182000000000000000e+03 2.287000000000000000e+03 2.315000000000000000e+03 2.227000000000000000e+03 2.225000000000000000e+03 2.369000000000000000e+03 2.231000000000000000e+03 2.245000000000000000e+03 2.267000000000000000e+03 2.292000000000000000e+03 2.227000000000000000e+03 2.219000000000000000e+03 2.250000000000000000e+03 2.231000000000000000e+03 2.314000000000000000e+03 2.347000000000000000e+03 2.232000000000000000e+03 2.253000000000000000e+03 2.303000000000000000e+03 2.243000000000000000e+03 2.304000000000000000e+03 2.219000000000000000e+03 2.299000000000000000e+03 2.307000000000000000e+03 2.398000000000000000e+03 2.289000000000000000e+03 2.303000000000000000e+03 2.346000000000000000e+03 2.318000000000000000e+03 2.299000000000000000e+03 2.393000000000000000e+03 2.321000000000000000e+03 2.247000000000000000e+03 2.319000000000000000e+03 2.265000000000000000e+03 2.315000000000000000e+03 2.347000000000000000e+03 2.295000000000000000e+03 2.296000000000000000e+03 2.304000000000000000e+03 2.211000000000000000e+03 2.243000000000000000e+03 2.241000000000000000e+03 2.179000000000000000e+03 2.178000000000000000e+03 2.202000000000000000e+03 2.237000000000000000e+03 2.193000000000000000e+03 2.232000000000000000e+03 2.240000000000000000e+03 2.337000000000000000e+03 2.222000000000000000e+03 2.243000000000000000e+03 2.286000000000000000e+03 2.302000000000000000e+03 2.226000000000000000e+03 2.222000000000000000e+03 2.275000000000000000e+03 2.318000000000000000e+03 2.315000000000000000e+03 2.341000000000000000e+03 2.240000000000000000e+03 2.284000000000000000e+03 2.261000000000000000e+03 2.353000000000000000e+03 2.320000000000000000e+03 2.233000000000000000e+03 2.313000000000000000e+03 2.329000000000000000e+03 2.346000000000000000e+03 2.355000000000000000e+03 2.338000000000000000e+03 2.287000000000000000e+03 2.312000000000000000e+03 2.297000000000000000e+03 2.316000000000000000e+03 2.264000000000000000e+03 2.293000000000000000e+03 2.392000000000000000e+03 2.301000000000000000e+03 2.206000000000000000e+03 2.235000000000000000e+03 2.235000000000000000e+03 2.346000000000000000e+03 2.293000000000000000e+03 2.224000000000000000e+03 2.254000000000000000e+03 2.290000000000000000e+03 2.314000000000000000e+03 2.391000000000000000e+03 2.370000000000000000e+03 2.424000000000000000e+03 2.464000000000000000e+03 2.409000000000000000e+03 2.423000000000000000e+03 2.365000000000000000e+03 2.408000000000000000e+03 2.249000000000000000e+03 2.420000000000000000e+03 2.420000000000000000e+03 2.481000000000000000e+03 2.401000000000000000e+03 2.341000000000000000e+03 2.391000000000000000e+03 2.291000000000000000e+03 2.281000000000000000e+03 2.297000000000000000e+03 2.362000000000000000e+03 2.266000000000000000e+03 2.262000000000000000e+03 2.312000000000000000e+03 2.251000000000000000e+03 2.320000000000000000e+03 2.240000000000000000e+03 2.403000000000000000e+03 2.293000000000000000e+03 2.244000000000000000e+03 2.313000000000000000e+03 2.344000000000000000e+03 2.299000000000000000e+03 2.446000000000000000e+03 2.285000000000000000e+03 2.293000000000000000e+03 2.219000000000000000e+03 2.137000000000000000e+03 2.207000000000000000e+03 2.331000000000000000e+03 2.342000000000000000e+03 2.291000000000000000e+03 2.297000000000000000e+03 2.356000000000000000e+03 2.323000000000000000e+03 2.399000000000000000e+03 2.293000000000000000e+03 2.463000000000000000e+03 2.358000000000000000e+03 2.444000000000000000e+03 2.319000000000000000e+03 2.321000000000000000e+03 2.244000000000000000e+03 2.310000000000000000e+03 2.401000000000000000e+03 2.344000000000000000e+03 2.378000000000000000e+03 2.372000000000000000e+03 2.289000000000000000e+03 2.310000000000000000e+03 2.363000000000000000e+03 2.311000000000000000e+03 2.397000000000000000e+03 2.253000000000000000e+03 2.266000000000000000e+03 2.296000000000000000e+03 2.350000000000000000e+03 2.343000000000000000e+03 2.371000000000000000e+03 2.249000000000000000e+03 2.347000000000000000e+03 2.332000000000000000e+03 2.332000000000000000e+03 2.264000000000000000e+03 2.222000000000000000e+03 2.241000000000000000e+03 2.273000000000000000e+03 2.221000000000000000e+03 2.180000000000000000e+03 2.207000000000000000e+03 2.362000000000000000e+03 2.167000000000000000e+03 2.191000000000000000e+03 2.234000000000000000e+03 2.281000000000000000e+03 2.231000000000000000e+03 2.186000000000000000e+03 2.198000000000000000e+03 2.153000000000000000e+03 2.182000000000000000e+03 2.195000000000000000e+03 2.181000000000000000e+03 2.199000000000000000e+03 2.307000000000000000e+03 2.260000000000000000e+03 2.283000000000000000e+03 2.308000000000000000e+03 2.233000000000000000e+03 2.279000000000000000e+03 2.308000000000000000e+03 2.284000000000000000e+03 2.274000000000000000e+03 2.231000000000000000e+03 2.213000000000000000e+03 2.091000000000000000e+03 2.212000000000000000e+03 2.129000000000000000e+03 2.176000000000000000e+03 2.148000000000000000e+03 2.181000000000000000e+03 2.167000000000000000e+03 2.092000000000000000e+03 2.188000000000000000e+03 2.254000000000000000e+03 2.232000000000000000e+03 2.288000000000000000e+03 2.217000000000000000e+03 2.186000000000000000e+03 2.273000000000000000e+03 2.225000000000000000e+03 2.122000000000000000e+03 2.219000000000000000e+03 2.315000000000000000e+03 2.233000000000000000e+03 2.306000000000000000e+03 2.310000000000000000e+03 2.288000000000000000e+03 2.350000000000000000e+03 2.335000000000000000e+03 2.274000000000000000e+03 2.394000000000000000e+03 2.350000000000000000e+03 2.380000000000000000e+03 2.431000000000000000e+03 2.229000000000000000e+03 2.186000000000000000e+03 2.242000000000000000e+03 2.254000000000000000e+03 2.267000000000000000e+03 2.326000000000000000e+03 2.287000000000000000e+03 2.495000000000000000e+03 2.311000000000000000e+03 2.310000000000000000e+03 2.374000000000000000e+03 2.298000000000000000e+03 2.334000000000000000e+03 2.367000000000000000e+03 2.327000000000000000e+03 2.361000000000000000e+03 2.296000000000000000e+03 2.288000000000000000e+03 2.224000000000000000e+03 2.258000000000000000e+03 2.246000000000000000e+03 2.202000000000000000e+03 2.328000000000000000e+03 2.140000000000000000e+03 2.211000000000000000e+03 2.153000000000000000e+03 2.255000000000000000e+03 2.188000000000000000e+03 2.196000000000000000e+03 2.146000000000000000e+03 2.165000000000000000e+03 2.201000000000000000e+03 2.207000000000000000e+03 2.289000000000000000e+03 2.213000000000000000e+03 2.187000000000000000e+03 2.210000000000000000e+03 2.166000000000000000e+03 2.207000000000000000e+03 2.167000000000000000e+03 2.166000000000000000e+03 2.118000000000000000e+03 2.132000000000000000e+03 2.170000000000000000e+03 2.137000000000000000e+03 2.085000000000000000e+03 2.169000000000000000e+03 2.187000000000000000e+03 2.087000000000000000e+03 1.979000000000000000e+03 2.001000000000000000e+03 2.034000000000000000e+03 1.974000000000000000e+03 1.968000000000000000e+03 1.989000000000000000e+03 2.028000000000000000e+03 2.075000000000000000e+03 2.054000000000000000e+03 2.073000000000000000e+03 2.170000000000000000e+03 2.149000000000000000e+03 2.042000000000000000e+03 1.981000000000000000e+03 2.081000000000000000e+03 2.020000000000000000e+03 1.956000000000000000e+03 2.057000000000000000e+03 2.093000000000000000e+03 2.035000000000000000e+03 2.020000000000000000e+03 2.000000000000000000e+03 2.015000000000000000e+03 2.143000000000000000e+03 1.964000000000000000e+03 2.045000000000000000e+03 2.106000000000000000e+03 2.100000000000000000e+03 2.052000000000000000e+03 2.040000000000000000e+03 2.144000000000000000e+03 2.038000000000000000e+03 2.076000000000000000e+03 2.155000000000000000e+03 2.170000000000000000e+03 2.137000000000000000e+03 2.192000000000000000e+03 2.278000000000000000e+03 2.181000000000000000e+03 2.192000000000000000e+03 2.139000000000000000e+03 2.217000000000000000e+03 2.150000000000000000e+03 2.144000000000000000e+03 2.182000000000000000e+03 2.182000000000000000e+03 2.142000000000000000e+03 2.258000000000000000e+03 2.172000000000000000e+03 2.198000000000000000e+03 2.144000000000000000e+03 2.162000000000000000e+03 2.152000000000000000e+03 2.231000000000000000e+03 2.168000000000000000e+03 2.136000000000000000e+03 2.131000000000000000e+03 2.244000000000000000e+03 2.121000000000000000e+03 2.202000000000000000e+03 2.080000000000000000e+03 2.180000000000000000e+03 2.235000000000000000e+03 2.178000000000000000e+03 2.217000000000000000e+03 2.163000000000000000e+03 2.108000000000000000e+03 2.122000000000000000e+03 2.250000000000000000e+03 2.224000000000000000e+03 2.176000000000000000e+03 2.231000000000000000e+03 2.260000000000000000e+03 2.273000000000000000e+03 2.194000000000000000e+03 2.070000000000000000e+03 2.194000000000000000e+03 2.245000000000000000e+03 2.200000000000000000e+03 2.233000000000000000e+03 2.197000000000000000e+03 2.281000000000000000e+03 2.170000000000000000e+03 2.210000000000000000e+03 2.210000000000000000e+03 2.300000000000000000e+03 2.249000000000000000e+03 2.230000000000000000e+03 2.334000000000000000e+03 2.284000000000000000e+03 2.338000000000000000e+03 2.458000000000000000e+03 2.318000000000000000e+03 2.272000000000000000e+03 2.276000000000000000e+03 2.413000000000000000e+03 2.486000000000000000e+03 2.439000000000000000e+03 2.370000000000000000e+03 2.279000000000000000e+03 2.400000000000000000e+03 2.296000000000000000e+03 2.365000000000000000e+03 2.298000000000000000e+03 2.407000000000000000e+03 2.399000000000000000e+03 2.344000000000000000e+03 2.384000000000000000e+03 2.328000000000000000e+03 2.372000000000000000e+03 2.449000000000000000e+03 2.373000000000000000e+03 2.436000000000000000e+03 2.433000000000000000e+03 2.409000000000000000e+03 2.498000000000000000e+03 2.464000000000000000e+03 2.475000000000000000e+03 2.407000000000000000e+03 2.439000000000000000e+03 2.400000000000000000e+03 2.313000000000000000e+03 2.271000000000000000e+03 2.379000000000000000e+03 2.374000000000000000e+03 2.370000000000000000e+03 2.473000000000000000e+03 2.393000000000000000e+03 2.409000000000000000e+03 2.465000000000000000e+03 2.413000000000000000e+03 2.497000000000000000e+03 2.399000000000000000e+03 2.540000000000000000e+03 2.373000000000000000e+03 2.385000000000000000e+03 2.468000000000000000e+03 2.443000000000000000e+03 2.368000000000000000e+03 2.357000000000000000e+03 2.355000000000000000e+03 2.465000000000000000e+03 2.392000000000000000e+03 2.447000000000000000e+03 2.376000000000000000e+03 2.352000000000000000e+03 2.326000000000000000e+03 2.270000000000000000e+03 2.427000000000000000e+03 2.375000000000000000e+03 2.308000000000000000e+03 2.353000000000000000e+03 2.402000000000000000e+03 2.416000000000000000e+03 2.341000000000000000e+03 2.415000000000000000e+03 2.457000000000000000e+03 2.424000000000000000e+03 2.399000000000000000e+03 2.424000000000000000e+03 2.460000000000000000e+03 2.418000000000000000e+03 2.497000000000000000e+03 2.431000000000000000e+03 2.407000000000000000e+03 2.423000000000000000e+03 2.347000000000000000e+03 2.374000000000000000e+03 2.378000000000000000e+03 2.528000000000000000e+03 2.378000000000000000e+03 2.373000000000000000e+03 2.472000000000000000e+03 2.515000000000000000e+03 2.439000000000000000e+03 2.420000000000000000e+03 2.369000000000000000e+03 2.383000000000000000e+03 2.421000000000000000e+03 2.523000000000000000e+03 2.462000000000000000e+03 2.458000000000000000e+03 2.510000000000000000e+03 2.559000000000000000e+03 2.366000000000000000e+03 2.422000000000000000e+03 2.393000000000000000e+03 2.434000000000000000e+03 2.480000000000000000e+03 2.396000000000000000e+03 2.466000000000000000e+03 2.270000000000000000e+03 2.508000000000000000e+03 2.472000000000000000e+03 2.458000000000000000e+03 2.471000000000000000e+03 2.525000000000000000e+03 2.495000000000000000e+03 2.471000000000000000e+03 2.451000000000000000e+03 2.370000000000000000e+03 2.410000000000000000e+03 2.329000000000000000e+03 2.309000000000000000e+03 2.388000000000000000e+03 2.414000000000000000e+03 2.372000000000000000e+03 2.327000000000000000e+03 2.400000000000000000e+03 2.382000000000000000e+03 2.260000000000000000e+03 2.269000000000000000e+03 2.397000000000000000e+03 2.405000000000000000e+03 2.356000000000000000e+03 2.332000000000000000e+03 2.372000000000000000e+03 2.303000000000000000e+03 2.222000000000000000e+03 2.289000000000000000e+03 2.413000000000000000e+03 2.266000000000000000e+03 2.245000000000000000e+03 2.268000000000000000e+03 2.240000000000000000e+03 2.273000000000000000e+03 2.282000000000000000e+03 2.273000000000000000e+03 2.245000000000000000e+03 2.246000000000000000e+03 2.395000000000000000e+03 2.341000000000000000e+03 2.327000000000000000e+03 2.219000000000000000e+03 2.413000000000000000e+03 2.396000000000000000e+03 2.445000000000000000e+03 2.364000000000000000e+03 2.441000000000000000e+03 2.439000000000000000e+03 2.303000000000000000e+03 2.499000000000000000e+03 2.470000000000000000e+03 2.541000000000000000e+03 2.435000000000000000e+03 2.443000000000000000e+03 2.446000000000000000e+03 2.381000000000000000e+03 2.349000000000000000e+03 2.462000000000000000e+03 2.479000000000000000e+03 2.476000000000000000e+03 2.498000000000000000e+03 2.371000000000000000e+03 2.515000000000000000e+03 2.437000000000000000e+03 2.322000000000000000e+03 2.480000000000000000e+03 2.376000000000000000e+03 2.457000000000000000e+03 2.326000000000000000e+03 2.486000000000000000e+03 2.478000000000000000e+03 2.448000000000000000e+03 2.421000000000000000e+03 2.429000000000000000e+03 2.507000000000000000e+03 2.491000000000000000e+03 2.465000000000000000e+03 2.375000000000000000e+03 2.407000000000000000e+03 2.475000000000000000e+03 2.413000000000000000e+03 2.456000000000000000e+03 2.401000000000000000e+03 2.402000000000000000e+03 2.342000000000000000e+03 2.405000000000000000e+03 2.426000000000000000e+03 2.484000000000000000e+03 2.462000000000000000e+03 2.473000000000000000e+03 2.437000000000000000e+03 2.341000000000000000e+03 2.412000000000000000e+03 2.416000000000000000e+03 2.426000000000000000e+03 2.367000000000000000e+03 2.490000000000000000e+03 2.426000000000000000e+03 2.416000000000000000e+03 2.409000000000000000e+03 2.430000000000000000e+03 2.408000000000000000e+03 2.411000000000000000e+03 2.337000000000000000e+03 2.324000000000000000e+03 2.443000000000000000e+03 2.350000000000000000e+03 2.404000000000000000e+03 2.370000000000000000e+03 2.340000000000000000e+03 2.373000000000000000e+03 2.323000000000000000e+03 2.408000000000000000e+03 2.396000000000000000e+03 2.389000000000000000e+03 2.392000000000000000e+03 2.412000000000000000e+03 2.389000000000000000e+03 2.402000000000000000e+03 2.327000000000000000e+03 2.375000000000000000e+03 2.342000000000000000e+03 2.280000000000000000e+03 2.312000000000000000e+03 2.344000000000000000e+03 2.218000000000000000e+03 2.470000000000000000e+03 2.315000000000000000e+03 2.304000000000000000e+03 2.306000000000000000e+03 2.268000000000000000e+03 2.233000000000000000e+03 2.262000000000000000e+03 2.340000000000000000e+03 2.319000000000000000e+03 2.338000000000000000e+03 2.308000000000000000e+03 2.267000000000000000e+03 2.335000000000000000e+03 2.272000000000000000e+03 2.326000000000000000e+03 2.251000000000000000e+03 2.315000000000000000e+03 2.232000000000000000e+03 2.282000000000000000e+03 2.298000000000000000e+03 2.319000000000000000e+03 2.421000000000000000e+03 2.305000000000000000e+03 2.176000000000000000e+03 2.249000000000000000e+03 2.283000000000000000e+03 2.330000000000000000e+03 2.325000000000000000e+03 2.217000000000000000e+03 2.428000000000000000e+03 2.350000000000000000e+03 2.393000000000000000e+03 2.349000000000000000e+03 2.269000000000000000e+03 2.387000000000000000e+03 2.476000000000000000e+03 2.416000000000000000e+03 2.419000000000000000e+03 2.436000000000000000e+03 2.398000000000000000e+03 2.331000000000000000e+03 2.241000000000000000e+03 2.321000000000000000e+03 2.390000000000000000e+03 2.285000000000000000e+03 2.374000000000000000e+03 2.314000000000000000e+03 2.356000000000000000e+03 2.481000000000000000e+03 2.354000000000000000e+03 2.321000000000000000e+03 2.348000000000000000e+03 2.385000000000000000e+03 2.360000000000000000e+03 2.325000000000000000e+03 2.417000000000000000e+03 2.373000000000000000e+03 2.353000000000000000e+03 2.483000000000000000e+03 2.450000000000000000e+03 2.463000000000000000e+03 2.374000000000000000e+03 2.356000000000000000e+03 2.491000000000000000e+03 2.410000000000000000e+03 2.347000000000000000e+03 2.391000000000000000e+03 2.302000000000000000e+03 2.427000000000000000e+03 2.322000000000000000e+03 2.378000000000000000e+03 2.353000000000000000e+03 2.383000000000000000e+03 2.424000000000000000e+03 2.322000000000000000e+03 2.489000000000000000e+03 2.515000000000000000e+03 2.544000000000000000e+03 2.382000000000000000e+03 2.515000000000000000e+03 2.499000000000000000e+03 2.380000000000000000e+03 2.294000000000000000e+03 2.335000000000000000e+03 2.332000000000000000e+03 2.332000000000000000e+03 2.349000000000000000e+03 2.470000000000000000e+03 2.470000000000000000e+03 2.362000000000000000e+03 2.435000000000000000e+03 2.427000000000000000e+03 2.336000000000000000e+03 2.314000000000000000e+03 2.321000000000000000e+03 2.300000000000000000e+03 2.262000000000000000e+03 2.322000000000000000e+03 2.393000000000000000e+03 2.342000000000000000e+03 2.326000000000000000e+03 2.261000000000000000e+03 2.287000000000000000e+03 2.345000000000000000e+03 2.357000000000000000e+03 2.337000000000000000e+03 2.366000000000000000e+03 2.469000000000000000e+03 2.386000000000000000e+03 2.238000000000000000e+03 2.344000000000000000e+03 2.312000000000000000e+03 2.327000000000000000e+03 2.202000000000000000e+03 2.228000000000000000e+03 2.227000000000000000e+03 2.134000000000000000e+03 2.237000000000000000e+03 2.060000000000000000e+03 2.079000000000000000e+03 2.152000000000000000e+03 2.139000000000000000e+03 2.166000000000000000e+03 2.135000000000000000e+03 2.132000000000000000e+03 2.115000000000000000e+03 2.005000000000000000e+03 2.086000000000000000e+03 2.121000000000000000e+03 2.075000000000000000e+03 2.160000000000000000e+03 2.131000000000000000e+03 2.204000000000000000e+03 2.236000000000000000e+03 2.187000000000000000e+03 2.183000000000000000e+03 2.236000000000000000e+03 2.305000000000000000e+03 2.184000000000000000e+03 2.221000000000000000e+03 2.297000000000000000e+03 2.206000000000000000e+03 2.194000000000000000e+03 2.274000000000000000e+03 2.272000000000000000e+03 2.235000000000000000e+03 2.259000000000000000e+03 2.280000000000000000e+03 2.287000000000000000e+03 2.394000000000000000e+03 2.326000000000000000e+03 2.322000000000000000e+03 2.217000000000000000e+03 2.252000000000000000e+03 2.243000000000000000e+03 2.302000000000000000e+03 2.245000000000000000e+03 2.277000000000000000e+03 2.347000000000000000e+03 2.301000000000000000e+03 2.264000000000000000e+03 2.318000000000000000e+03 2.337000000000000000e+03 2.376000000000000000e+03 2.374000000000000000e+03 2.345000000000000000e+03 2.343000000000000000e+03 2.390000000000000000e+03 2.392000000000000000e+03 2.211000000000000000e+03 2.378000000000000000e+03 2.425000000000000000e+03 2.349000000000000000e+03 2.344000000000000000e+03 2.381000000000000000e+03 2.400000000000000000e+03 2.419000000000000000e+03 2.398000000000000000e+03 2.402000000000000000e+03 2.369000000000000000e+03 2.349000000000000000e+03 2.270000000000000000e+03 2.334000000000000000e+03 2.269000000000000000e+03 2.201000000000000000e+03 2.411000000000000000e+03 2.309000000000000000e+03 2.366000000000000000e+03 2.168000000000000000e+03 2.312000000000000000e+03 2.295000000000000000e+03 2.347000000000000000e+03 2.280000000000000000e+03 2.178000000000000000e+03 2.332000000000000000e+03 2.309000000000000000e+03 2.329000000000000000e+03 2.243000000000000000e+03 2.211000000000000000e+03 2.280000000000000000e+03 2.356000000000000000e+03 2.287000000000000000e+03 2.339000000000000000e+03 2.397000000000000000e+03 2.386000000000000000e+03 2.335000000000000000e+03 2.387000000000000000e+03 2.403000000000000000e+03 2.372000000000000000e+03 2.280000000000000000e+03 2.337000000000000000e+03 2.379000000000000000e+03 2.284000000000000000e+03 2.394000000000000000e+03 2.355000000000000000e+03 2.270000000000000000e+03 2.375000000000000000e+03 2.305000000000000000e+03 2.417000000000000000e+03 2.365000000000000000e+03 2.401000000000000000e+03 2.405000000000000000e+03 2.349000000000000000e+03 2.317000000000000000e+03 2.336000000000000000e+03 2.383000000000000000e+03 2.409000000000000000e+03 2.248000000000000000e+03 2.385000000000000000e+03 2.319000000000000000e+03 2.375000000000000000e+03 2.471000000000000000e+03 2.427000000000000000e+03 2.317000000000000000e+03 2.326000000000000000e+03 2.293000000000000000e+03 2.430000000000000000e+03 2.382000000000000000e+03 2.367000000000000000e+03 2.325000000000000000e+03 2.472000000000000000e+03 2.424000000000000000e+03 2.418000000000000000e+03 2.454000000000000000e+03 2.392000000000000000e+03 2.398000000000000000e+03 2.528000000000000000e+03 2.411000000000000000e+03 2.455000000000000000e+03 2.521000000000000000e+03 2.491000000000000000e+03 2.486000000000000000e+03 2.520000000000000000e+03 2.506000000000000000e+03 2.469000000000000000e+03 2.564000000000000000e+03 2.603000000000000000e+03 2.483000000000000000e+03 2.608000000000000000e+03 2.566000000000000000e+03 2.583000000000000000e+03 2.677000000000000000e+03 2.625000000000000000e+03 2.579000000000000000e+03 2.570000000000000000e+03 2.588000000000000000e+03 2.520000000000000000e+03 2.440000000000000000e+03 2.453000000000000000e+03 2.392000000000000000e+03 2.336000000000000000e+03 2.339000000000000000e+03 2.318000000000000000e+03 2.258000000000000000e+03 2.252000000000000000e+03 2.182000000000000000e+03 2.249000000000000000e+03 2.403000000000000000e+03 2.303000000000000000e+03 2.256000000000000000e+03 2.328000000000000000e+03 2.180000000000000000e+03 2.284000000000000000e+03 2.246000000000000000e+03 2.305000000000000000e+03 2.213000000000000000e+03 2.210000000000000000e+03 2.263000000000000000e+03 2.231000000000000000e+03 2.286000000000000000e+03 2.250000000000000000e+03 2.238000000000000000e+03 2.269000000000000000e+03 2.267000000000000000e+03 2.274000000000000000e+03 2.123000000000000000e+03 2.258000000000000000e+03 2.299000000000000000e+03 2.404000000000000000e+03 2.257000000000000000e+03 2.242000000000000000e+03 2.272000000000000000e+03 2.299000000000000000e+03 2.211000000000000000e+03 2.363000000000000000e+03 2.255000000000000000e+03 2.349000000000000000e+03 2.377000000000000000e+03 2.429000000000000000e+03 2.376000000000000000e+03 2.457000000000000000e+03 2.400000000000000000e+03 2.428000000000000000e+03 2.450000000000000000e+03 2.349000000000000000e+03 2.311000000000000000e+03 2.361000000000000000e+03 2.408000000000000000e+03 2.450000000000000000e+03 2.425000000000000000e+03 2.462000000000000000e+03 2.474000000000000000e+03 2.474000000000000000e+03 2.475000000000000000e+03 2.427000000000000000e+03 2.447000000000000000e+03 2.360000000000000000e+03 2.448000000000000000e+03 2.388000000000000000e+03 2.476000000000000000e+03 2.372000000000000000e+03 2.426000000000000000e+03 2.398000000000000000e+03 2.353000000000000000e+03 2.405000000000000000e+03 2.432000000000000000e+03 2.396000000000000000e+03 2.330000000000000000e+03 2.445000000000000000e+03 2.503000000000000000e+03 2.423000000000000000e+03 2.508000000000000000e+03 2.482000000000000000e+03 2.426000000000000000e+03 2.497000000000000000e+03 2.516000000000000000e+03 2.392000000000000000e+03 2.565000000000000000e+03 2.447000000000000000e+03 2.432000000000000000e+03 2.429000000000000000e+03 2.513000000000000000e+03 2.486000000000000000e+03 2.459000000000000000e+03 2.514000000000000000e+03 2.574000000000000000e+03 2.540000000000000000e+03 2.557000000000000000e+03 2.510000000000000000e+03 2.493000000000000000e+03 2.482000000000000000e+03 2.562000000000000000e+03 2.552000000000000000e+03 2.662000000000000000e+03 2.568000000000000000e+03 2.611000000000000000e+03 2.562000000000000000e+03 2.665000000000000000e+03 2.640000000000000000e+03 2.688000000000000000e+03 2.710000000000000000e+03 2.625000000000000000e+03 2.711000000000000000e+03 2.696000000000000000e+03 2.646000000000000000e+03 2.710000000000000000e+03 2.575000000000000000e+03 2.610000000000000000e+03 2.602000000000000000e+03 2.512000000000000000e+03 2.560000000000000000e+03 2.627000000000000000e+03 2.534000000000000000e+03 2.651000000000000000e+03 2.454000000000000000e+03 2.491000000000000000e+03 2.488000000000000000e+03 2.544000000000000000e+03 2.543000000000000000e+03 2.506000000000000000e+03 2.470000000000000000e+03 2.561000000000000000e+03 2.487000000000000000e+03 2.566000000000000000e+03 2.658000000000000000e+03 2.448000000000000000e+03 2.403000000000000000e+03 2.466000000000000000e+03 2.451000000000000000e+03 2.450000000000000000e+03 2.472000000000000000e+03 2.493000000000000000e+03 2.390000000000000000e+03 2.468000000000000000e+03 2.447000000000000000e+03 2.380000000000000000e+03 2.424000000000000000e+03 2.360000000000000000e+03 2.532000000000000000e+03 2.401000000000000000e+03 2.364000000000000000e+03 2.274000000000000000e+03 2.206000000000000000e+03 2.309000000000000000e+03 2.336000000000000000e+03 2.306000000000000000e+03 2.306000000000000000e+03 2.379000000000000000e+03 2.256000000000000000e+03 2.303000000000000000e+03 2.282000000000000000e+03 2.299000000000000000e+03 2.362000000000000000e+03 2.373000000000000000e+03 2.344000000000000000e+03 2.393000000000000000e+03 2.364000000000000000e+03 2.343000000000000000e+03 2.265000000000000000e+03 2.337000000000000000e+03 2.335000000000000000e+03 2.253000000000000000e+03 2.257000000000000000e+03 2.309000000000000000e+03 2.468000000000000000e+03 2.355000000000000000e+03 2.492000000000000000e+03 2.389000000000000000e+03 2.441000000000000000e+03 2.511000000000000000e+03 2.456000000000000000e+03 2.425000000000000000e+03 2.410000000000000000e+03 2.429000000000000000e+03 2.350000000000000000e+03 2.431000000000000000e+03 2.381000000000000000e+03 2.359000000000000000e+03 2.421000000000000000e+03 2.467000000000000000e+03 2.418000000000000000e+03 2.324000000000000000e+03 2.446000000000000000e+03 2.450000000000000000e+03 2.413000000000000000e+03 2.382000000000000000e+03 2.296000000000000000e+03 2.459000000000000000e+03 2.443000000000000000e+03 2.504000000000000000e+03 2.415000000000000000e+03 2.490000000000000000e+03 2.414000000000000000e+03 2.507000000000000000e+03 2.411000000000000000e+03 2.480000000000000000e+03 2.482000000000000000e+03 2.409000000000000000e+03 2.367000000000000000e+03 2.456000000000000000e+03 2.396000000000000000e+03 2.412000000000000000e+03 2.395000000000000000e+03 2.379000000000000000e+03 2.472000000000000000e+03 2.468000000000000000e+03 2.499000000000000000e+03 2.563000000000000000e+03 2.508000000000000000e+03 2.511000000000000000e+03 2.477000000000000000e+03 2.519000000000000000e+03 2.456000000000000000e+03 2.496000000000000000e+03 2.420000000000000000e+03 2.403000000000000000e+03 2.566000000000000000e+03 2.519000000000000000e+03 2.491000000000000000e+03 2.448000000000000000e+03 2.564000000000000000e+03 2.477000000000000000e+03 2.494000000000000000e+03 2.463000000000000000e+03 2.459000000000000000e+03 2.553000000000000000e+03 2.469000000000000000e+03 2.383000000000000000e+03 2.385000000000000000e+03 2.436000000000000000e+03 2.449000000000000000e+03 2.418000000000000000e+03 2.413000000000000000e+03 2.407000000000000000e+03 2.419000000000000000e+03 2.383000000000000000e+03 2.397000000000000000e+03 2.419000000000000000e+03 2.443000000000000000e+03 2.402000000000000000e+03 2.438000000000000000e+03 2.412000000000000000e+03 2.411000000000000000e+03 2.413000000000000000e+03 2.444000000000000000e+03 2.371000000000000000e+03 2.496000000000000000e+03 2.556000000000000000e+03 2.532000000000000000e+03 2.541000000000000000e+03 2.481000000000000000e+03 2.444000000000000000e+03 2.479000000000000000e+03 2.574000000000000000e+03 2.495000000000000000e+03 2.439000000000000000e+03 2.501000000000000000e+03 2.410000000000000000e+03 2.441000000000000000e+03 2.581000000000000000e+03 2.582000000000000000e+03 2.574000000000000000e+03 2.623000000000000000e+03 2.481000000000000000e+03 2.494000000000000000e+03 2.513000000000000000e+03 2.605000000000000000e+03 2.554000000000000000e+03 2.615000000000000000e+03 2.524000000000000000e+03 2.556000000000000000e+03 2.508000000000000000e+03 2.559000000000000000e+03 2.558000000000000000e+03 2.489000000000000000e+03 2.458000000000000000e+03 2.547000000000000000e+03 2.436000000000000000e+03 2.495000000000000000e+03 2.372000000000000000e+03 2.453000000000000000e+03 2.490000000000000000e+03 2.385000000000000000e+03 2.492000000000000000e+03 2.455000000000000000e+03 2.508000000000000000e+03 2.370000000000000000e+03 2.422000000000000000e+03 2.420000000000000000e+03 2.420000000000000000e+03 2.355000000000000000e+03 2.470000000000000000e+03 2.349000000000000000e+03 2.337000000000000000e+03 2.484000000000000000e+03 2.320000000000000000e+03 2.316000000000000000e+03 2.424000000000000000e+03 2.310000000000000000e+03 2.412000000000000000e+03 2.400000000000000000e+03 2.263000000000000000e+03 2.457000000000000000e+03 2.315000000000000000e+03 2.407000000000000000e+03 2.408000000000000000e+03 2.370000000000000000e+03 2.392000000000000000e+03 2.294000000000000000e+03 2.375000000000000000e+03 2.347000000000000000e+03 2.353000000000000000e+03 2.384000000000000000e+03 2.375000000000000000e+03 2.376000000000000000e+03 2.274000000000000000e+03 2.219000000000000000e+03 2.310000000000000000e+03 2.269000000000000000e+03 2.282000000000000000e+03 2.253000000000000000e+03 2.303000000000000000e+03 2.334000000000000000e+03 2.336000000000000000e+03 2.300000000000000000e+03 2.242000000000000000e+03 2.232000000000000000e+03 2.234000000000000000e+03 2.248000000000000000e+03 2.287000000000000000e+03 2.284000000000000000e+03 2.330000000000000000e+03 2.306000000000000000e+03 2.361000000000000000e+03 2.368000000000000000e+03 2.341000000000000000e+03 2.318000000000000000e+03 2.222000000000000000e+03 2.323000000000000000e+03 2.185000000000000000e+03 2.396000000000000000e+03 2.370000000000000000e+03 2.336000000000000000e+03 2.428000000000000000e+03 2.289000000000000000e+03 2.344000000000000000e+03 2.412000000000000000e+03 2.344000000000000000e+03 2.342000000000000000e+03 2.344000000000000000e+03 2.257000000000000000e+03 2.344000000000000000e+03 2.414000000000000000e+03 2.472000000000000000e+03 2.332000000000000000e+03 2.365000000000000000e+03 2.372000000000000000e+03 2.331000000000000000e+03 2.381000000000000000e+03 2.472000000000000000e+03 2.399000000000000000e+03 2.404000000000000000e+03 2.418000000000000000e+03 2.490000000000000000e+03 2.376000000000000000e+03 2.426000000000000000e+03 2.381000000000000000e+03 2.376000000000000000e+03 2.354000000000000000e+03 2.449000000000000000e+03 2.453000000000000000e+03 2.343000000000000000e+03 2.398000000000000000e+03 2.382000000000000000e+03 2.397000000000000000e+03 2.401000000000000000e+03 2.471000000000000000e+03 2.545000000000000000e+03 2.416000000000000000e+03 2.406000000000000000e+03 2.301000000000000000e+03 2.256000000000000000e+03 2.477000000000000000e+03 2.328000000000000000e+03 2.341000000000000000e+03 2.365000000000000000e+03 2.311000000000000000e+03 2.419000000000000000e+03 2.319000000000000000e+03 2.372000000000000000e+03 2.331000000000000000e+03 2.260000000000000000e+03 2.231000000000000000e+03 2.221000000000000000e+03 2.289000000000000000e+03 2.276000000000000000e+03 2.185000000000000000e+03 2.265000000000000000e+03 2.332000000000000000e+03 2.259000000000000000e+03 2.295000000000000000e+03 2.347000000000000000e+03 2.283000000000000000e+03 2.285000000000000000e+03 2.382000000000000000e+03 2.329000000000000000e+03 2.293000000000000000e+03 2.345000000000000000e+03 2.294000000000000000e+03 2.267000000000000000e+03 2.196000000000000000e+03 2.402000000000000000e+03 2.266000000000000000e+03 2.427000000000000000e+03 2.366000000000000000e+03 2.414000000000000000e+03 2.413000000000000000e+03 2.404000000000000000e+03 2.397000000000000000e+03 2.360000000000000000e+03 2.468000000000000000e+03 2.341000000000000000e+03 2.403000000000000000e+03 2.327000000000000000e+03 2.517000000000000000e+03 2.519000000000000000e+03 2.396000000000000000e+03 2.478000000000000000e+03 2.387000000000000000e+03 2.333000000000000000e+03 2.483000000000000000e+03 2.441000000000000000e+03 2.375000000000000000e+03 2.371000000000000000e+03 2.371000000000000000e+03 2.349000000000000000e+03 2.376000000000000000e+03 2.311000000000000000e+03 2.395000000000000000e+03 2.327000000000000000e+03 2.313000000000000000e+03 2.323000000000000000e+03 2.349000000000000000e+03 2.204000000000000000e+03 2.374000000000000000e+03 2.404000000000000000e+03 2.326000000000000000e+03 2.320000000000000000e+03 2.332000000000000000e+03 2.369000000000000000e+03 2.349000000000000000e+03 2.348000000000000000e+03 2.392000000000000000e+03 2.434000000000000000e+03 2.332000000000000000e+03 2.391000000000000000e+03 2.363000000000000000e+03 2.313000000000000000e+03 2.204000000000000000e+03 2.285000000000000000e+03 2.328000000000000000e+03 2.284000000000000000e+03 2.379000000000000000e+03 2.316000000000000000e+03 2.310000000000000000e+03 2.373000000000000000e+03 2.350000000000000000e+03 2.359000000000000000e+03 2.422000000000000000e+03 2.478000000000000000e+03 2.342000000000000000e+03 2.396000000000000000e+03 2.252000000000000000e+03 2.391000000000000000e+03 2.400000000000000000e+03 2.365000000000000000e+03 2.413000000000000000e+03 2.437000000000000000e+03 2.287000000000000000e+03 2.251000000000000000e+03 2.181000000000000000e+03 2.295000000000000000e+03 2.234000000000000000e+03 2.254000000000000000e+03 2.361000000000000000e+03 2.178000000000000000e+03 2.147000000000000000e+03 2.127000000000000000e+03 2.177000000000000000e+03 2.210000000000000000e+03 2.217000000000000000e+03 2.201000000000000000e+03 2.188000000000000000e+03 2.225000000000000000e+03 2.102000000000000000e+03 2.260000000000000000e+03 2.180000000000000000e+03 2.254000000000000000e+03 2.258000000000000000e+03 2.264000000000000000e+03 2.302000000000000000e+03 2.361000000000000000e+03 2.235000000000000000e+03 2.253000000000000000e+03 2.325000000000000000e+03 2.244000000000000000e+03 2.202000000000000000e+03 2.248000000000000000e+03 2.301000000000000000e+03 2.206000000000000000e+03 2.112000000000000000e+03 2.188000000000000000e+03 2.220000000000000000e+03 2.181000000000000000e+03 2.124000000000000000e+03 2.206000000000000000e+03 2.213000000000000000e+03 2.144000000000000000e+03 2.214000000000000000e+03 2.216000000000000000e+03 2.145000000000000000e+03 2.095000000000000000e+03 2.140000000000000000e+03 2.191000000000000000e+03 2.136000000000000000e+03 2.077000000000000000e+03 2.127000000000000000e+03 2.117000000000000000e+03 2.102000000000000000e+03 2.171000000000000000e+03 2.182000000000000000e+03 2.153000000000000000e+03 2.082000000000000000e+03 2.208000000000000000e+03 2.181000000000000000e+03 2.199000000000000000e+03 2.165000000000000000e+03 2.126000000000000000e+03 2.159000000000000000e+03 2.055000000000000000e+03 2.138000000000000000e+03 2.134000000000000000e+03 2.134000000000000000e+03 2.090000000000000000e+03 2.143000000000000000e+03 2.160000000000000000e+03 2.155000000000000000e+03 2.162000000000000000e+03 2.072000000000000000e+03 2.129000000000000000e+03 2.161000000000000000e+03 2.119000000000000000e+03 2.212000000000000000e+03 2.201000000000000000e+03 2.231000000000000000e+03 2.225000000000000000e+03 2.177000000000000000e+03 2.231000000000000000e+03 2.172000000000000000e+03 2.184000000000000000e+03 2.208000000000000000e+03 2.296000000000000000e+03 2.213000000000000000e+03 2.184000000000000000e+03 2.116000000000000000e+03 2.188000000000000000e+03 2.180000000000000000e+03 2.100000000000000000e+03 2.189000000000000000e+03 2.074000000000000000e+03 2.195000000000000000e+03 2.158000000000000000e+03 2.217000000000000000e+03 2.134000000000000000e+03 2.221000000000000000e+03 2.191000000000000000e+03 2.239000000000000000e+03 2.176000000000000000e+03 2.161000000000000000e+03 2.203000000000000000e+03 2.136000000000000000e+03 2.277000000000000000e+03 2.151000000000000000e+03 2.290000000000000000e+03 2.167000000000000000e+03 2.226000000000000000e+03 2.284000000000000000e+03 2.223000000000000000e+03 2.299000000000000000e+03 2.205000000000000000e+03 2.200000000000000000e+03 2.271000000000000000e+03 2.157000000000000000e+03 2.225000000000000000e+03 2.269000000000000000e+03 2.207000000000000000e+03 2.232000000000000000e+03 2.259000000000000000e+03 2.335000000000000000e+03 2.284000000000000000e+03 2.264000000000000000e+03 2.383000000000000000e+03 2.277000000000000000e+03 2.249000000000000000e+03 2.315000000000000000e+03 2.414000000000000000e+03 2.288000000000000000e+03 2.359000000000000000e+03 2.308000000000000000e+03 2.332000000000000000e+03 2.373000000000000000e+03 2.351000000000000000e+03 2.305000000000000000e+03 2.216000000000000000e+03 2.295000000000000000e+03 2.194000000000000000e+03 2.321000000000000000e+03 2.220000000000000000e+03 2.222000000000000000e+03 2.101000000000000000e+03 2.134000000000000000e+03 2.161000000000000000e+03 2.276000000000000000e+03 2.308000000000000000e+03 2.278000000000000000e+03 2.231000000000000000e+03 2.236000000000000000e+03 2.217000000000000000e+03 2.208000000000000000e+03 2.197000000000000000e+03 2.119000000000000000e+03 2.250000000000000000e+03 2.238000000000000000e+03 2.142000000000000000e+03 2.236000000000000000e+03 2.151000000000000000e+03 2.173000000000000000e+03 2.207000000000000000e+03 2.216000000000000000e+03 2.189000000000000000e+03 2.243000000000000000e+03 2.122000000000000000e+03 2.209000000000000000e+03 2.174000000000000000e+03 2.214000000000000000e+03 2.199000000000000000e+03 2.130000000000000000e+03 2.153000000000000000e+03 2.146000000000000000e+03 2.085000000000000000e+03 2.115000000000000000e+03 2.173000000000000000e+03 2.171000000000000000e+03 2.180000000000000000e+03 2.188000000000000000e+03 2.138000000000000000e+03 2.087000000000000000e+03 2.094000000000000000e+03 2.220000000000000000e+03 2.176000000000000000e+03 2.108000000000000000e+03 2.259000000000000000e+03 2.097000000000000000e+03 2.098000000000000000e+03 2.149000000000000000e+03 2.133000000000000000e+03 2.116000000000000000e+03 2.210000000000000000e+03 2.076000000000000000e+03 2.074000000000000000e+03 2.151000000000000000e+03 2.261000000000000000e+03 2.176000000000000000e+03 2.161000000000000000e+03 2.320000000000000000e+03 2.272000000000000000e+03 2.301000000000000000e+03 2.264000000000000000e+03 2.352000000000000000e+03 2.244000000000000000e+03 2.232000000000000000e+03 2.227000000000000000e+03 2.296000000000000000e+03 2.278000000000000000e+03 2.196000000000000000e+03 2.212000000000000000e+03 2.248000000000000000e+03 2.375000000000000000e+03 2.263000000000000000e+03 2.358000000000000000e+03 2.320000000000000000e+03 2.369000000000000000e+03 2.327000000000000000e+03 2.341000000000000000e+03 2.328000000000000000e+03 2.342000000000000000e+03 2.255000000000000000e+03 2.261000000000000000e+03 2.309000000000000000e+03 2.212000000000000000e+03 2.221000000000000000e+03 2.231000000000000000e+03 2.269000000000000000e+03 2.271000000000000000e+03 2.292000000000000000e+03 2.316000000000000000e+03 2.270000000000000000e+03 2.245000000000000000e+03 2.188000000000000000e+03 2.183000000000000000e+03 2.292000000000000000e+03 2.235000000000000000e+03 2.189000000000000000e+03 2.259000000000000000e+03 2.257000000000000000e+03 2.146000000000000000e+03 2.201000000000000000e+03 2.214000000000000000e+03 2.123000000000000000e+03 2.222000000000000000e+03 2.355000000000000000e+03 2.197000000000000000e+03 2.216000000000000000e+03 2.320000000000000000e+03 2.279000000000000000e+03 2.268000000000000000e+03 2.281000000000000000e+03 2.314000000000000000e+03 2.256000000000000000e+03 2.334000000000000000e+03 2.256000000000000000e+03 2.283000000000000000e+03 2.327000000000000000e+03 2.277000000000000000e+03 2.239000000000000000e+03 2.227000000000000000e+03 2.331000000000000000e+03 2.323000000000000000e+03 2.413000000000000000e+03 2.376000000000000000e+03 2.269000000000000000e+03 2.300000000000000000e+03 2.291000000000000000e+03 2.262000000000000000e+03 2.189000000000000000e+03 2.275000000000000000e+03 2.204000000000000000e+03 2.243000000000000000e+03 2.237000000000000000e+03 2.160000000000000000e+03 2.172000000000000000e+03 2.119000000000000000e+03 2.093000000000000000e+03 2.097000000000000000e+03 2.035000000000000000e+03 2.131000000000000000e+03 2.007000000000000000e+03 2.203000000000000000e+03 2.198000000000000000e+03 2.179000000000000000e+03 2.146000000000000000e+03 2.143000000000000000e+03 2.168000000000000000e+03 2.222000000000000000e+03 2.329000000000000000e+03 2.169000000000000000e+03 2.247000000000000000e+03 2.213000000000000000e+03 2.310000000000000000e+03 2.175000000000000000e+03 2.232000000000000000e+03 2.140000000000000000e+03 2.179000000000000000e+03 2.106000000000000000e+03 2.162000000000000000e+03 2.186000000000000000e+03 2.217000000000000000e+03 2.244000000000000000e+03 2.107000000000000000e+03 2.205000000000000000e+03 2.227000000000000000e+03 2.300000000000000000e+03 2.311000000000000000e+03 2.339000000000000000e+03 2.366000000000000000e+03 2.329000000000000000e+03 2.300000000000000000e+03 2.217000000000000000e+03 2.345000000000000000e+03 2.246000000000000000e+03 2.342000000000000000e+03 2.263000000000000000e+03 2.244000000000000000e+03 2.265000000000000000e+03 2.319000000000000000e+03 2.192000000000000000e+03 2.185000000000000000e+03 2.245000000000000000e+03 2.256000000000000000e+03 2.177000000000000000e+03 2.106000000000000000e+03 2.241000000000000000e+03 2.361000000000000000e+03 2.300000000000000000e+03 2.210000000000000000e+03 2.268000000000000000e+03 2.204000000000000000e+03 2.246000000000000000e+03 2.164000000000000000e+03 2.237000000000000000e+03 2.165000000000000000e+03 2.250000000000000000e+03 2.192000000000000000e+03 2.228000000000000000e+03 2.263000000000000000e+03 2.131000000000000000e+03 2.122000000000000000e+03 2.265000000000000000e+03 2.317000000000000000e+03 2.310000000000000000e+03 2.148000000000000000e+03 2.295000000000000000e+03 2.231000000000000000e+03 2.321000000000000000e+03 2.280000000000000000e+03 2.230000000000000000e+03 2.332000000000000000e+03 2.194000000000000000e+03 2.174000000000000000e+03 2.231000000000000000e+03 2.115000000000000000e+03 2.153000000000000000e+03 2.113000000000000000e+03 2.235000000000000000e+03 2.124000000000000000e+03 2.197000000000000000e+03 2.279000000000000000e+03 2.246000000000000000e+03 2.258000000000000000e+03 2.324000000000000000e+03 2.330000000000000000e+03 2.310000000000000000e+03 2.346000000000000000e+03 2.307000000000000000e+03 2.383000000000000000e+03 2.323000000000000000e+03 2.328000000000000000e+03 2.396000000000000000e+03 2.316000000000000000e+03 2.404000000000000000e+03 2.394000000000000000e+03 2.337000000000000000e+03 2.367000000000000000e+03 2.274000000000000000e+03 2.429000000000000000e+03 2.308000000000000000e+03 2.255000000000000000e+03 2.179000000000000000e+03 2.202000000000000000e+03 2.239000000000000000e+03 2.187000000000000000e+03 2.178000000000000000e+03 2.228000000000000000e+03 2.186000000000000000e+03 2.170000000000000000e+03 2.206000000000000000e+03 2.206000000000000000e+03 2.209000000000000000e+03 2.198000000000000000e+03 2.232000000000000000e+03 2.214000000000000000e+03 2.283000000000000000e+03 2.121000000000000000e+03 2.134000000000000000e+03 2.221000000000000000e+03 2.319000000000000000e+03 2.227000000000000000e+03 2.230000000000000000e+03 2.300000000000000000e+03 2.260000000000000000e+03 2.212000000000000000e+03 2.180000000000000000e+03 2.223000000000000000e+03 2.107000000000000000e+03 2.169000000000000000e+03 2.236000000000000000e+03 2.171000000000000000e+03 2.228000000000000000e+03 2.235000000000000000e+03 2.241000000000000000e+03 2.204000000000000000e+03 2.241000000000000000e+03 2.185000000000000000e+03 2.223000000000000000e+03 2.314000000000000000e+03 2.221000000000000000e+03 2.216000000000000000e+03 2.136000000000000000e+03 2.263000000000000000e+03 2.241000000000000000e+03 2.160000000000000000e+03 2.158000000000000000e+03 2.157000000000000000e+03 2.243000000000000000e+03 2.249000000000000000e+03 2.237000000000000000e+03 2.200000000000000000e+03 2.267000000000000000e+03 2.239000000000000000e+03 2.282000000000000000e+03 2.279000000000000000e+03 2.327000000000000000e+03 2.145000000000000000e+03 2.092000000000000000e+03 2.177000000000000000e+03 2.185000000000000000e+03 2.073000000000000000e+03 2.252000000000000000e+03 2.178000000000000000e+03 2.137000000000000000e+03 2.218000000000000000e+03 2.283000000000000000e+03 2.212000000000000000e+03 2.260000000000000000e+03 2.286000000000000000e+03 2.201000000000000000e+03 2.185000000000000000e+03 2.196000000000000000e+03 2.144000000000000000e+03 2.177000000000000000e+03 2.117000000000000000e+03 2.044000000000000000e+03 2.186000000000000000e+03 2.138000000000000000e+03 2.142000000000000000e+03 2.102000000000000000e+03 2.136000000000000000e+03 2.246000000000000000e+03 2.176000000000000000e+03 2.196000000000000000e+03 2.186000000000000000e+03 2.296000000000000000e+03 2.241000000000000000e+03 2.162000000000000000e+03 2.271000000000000000e+03 2.163000000000000000e+03 2.294000000000000000e+03 2.223000000000000000e+03 2.305000000000000000e+03 2.266000000000000000e+03 2.308000000000000000e+03 2.286000000000000000e+03 2.121000000000000000e+03 2.228000000000000000e+03 2.150000000000000000e+03 2.251000000000000000e+03 2.274000000000000000e+03 2.107000000000000000e+03 2.143000000000000000e+03 2.160000000000000000e+03 2.148000000000000000e+03 2.011000000000000000e+03 2.143000000000000000e+03 2.123000000000000000e+03 2.125000000000000000e+03 2.200000000000000000e+03 2.142000000000000000e+03 2.216000000000000000e+03 2.167000000000000000e+03 2.120000000000000000e+03 2.178000000000000000e+03 2.157000000000000000e+03 2.306000000000000000e+03 2.026000000000000000e+03 2.119000000000000000e+03 2.118000000000000000e+03 2.187000000000000000e+03 2.160000000000000000e+03 2.189000000000000000e+03 2.188000000000000000e+03 2.194000000000000000e+03 2.220000000000000000e+03 2.256000000000000000e+03 2.186000000000000000e+03 2.232000000000000000e+03 2.105000000000000000e+03 2.206000000000000000e+03 2.145000000000000000e+03 2.144000000000000000e+03 2.076000000000000000e+03 2.246000000000000000e+03 2.264000000000000000e+03 2.222000000000000000e+03 2.154000000000000000e+03 2.273000000000000000e+03 2.182000000000000000e+03 2.258000000000000000e+03 2.298000000000000000e+03 2.234000000000000000e+03 2.295000000000000000e+03 2.161000000000000000e+03 2.315000000000000000e+03 2.254000000000000000e+03 2.288000000000000000e+03 2.171000000000000000e+03 2.222000000000000000e+03 2.200000000000000000e+03 2.329000000000000000e+03 2.209000000000000000e+03 2.262000000000000000e+03 2.216000000000000000e+03 2.243000000000000000e+03 2.229000000000000000e+03 2.160000000000000000e+03 2.274000000000000000e+03 2.288000000000000000e+03 2.256000000000000000e+03 2.318000000000000000e+03 2.290000000000000000e+03 2.351000000000000000e+03 2.402000000000000000e+03 2.498000000000000000e+03 2.426000000000000000e+03 2.370000000000000000e+03 2.313000000000000000e+03 2.435000000000000000e+03 2.365000000000000000e+03 2.373000000000000000e+03 2.400000000000000000e+03 2.293000000000000000e+03 2.247000000000000000e+03 2.326000000000000000e+03 2.299000000000000000e+03 2.333000000000000000e+03 2.322000000000000000e+03 2.243000000000000000e+03 2.327000000000000000e+03 2.311000000000000000e+03 2.283000000000000000e+03 2.235000000000000000e+03 2.328000000000000000e+03 2.254000000000000000e+03 2.218000000000000000e+03 2.383000000000000000e+03 2.128000000000000000e+03 2.246000000000000000e+03 2.216000000000000000e+03 2.257000000000000000e+03 2.311000000000000000e+03 2.323000000000000000e+03 2.245000000000000000e+03 2.229000000000000000e+03 2.164000000000000000e+03 2.301000000000000000e+03 2.225000000000000000e+03 2.220000000000000000e+03 2.281000000000000000e+03 2.148000000000000000e+03 2.274000000000000000e+03 2.045000000000000000e+03 2.240000000000000000e+03 2.117000000000000000e+03 2.198000000000000000e+03 2.324000000000000000e+03 2.251000000000000000e+03 2.282000000000000000e+03 2.285000000000000000e+03 2.235000000000000000e+03 2.242000000000000000e+03 2.316000000000000000e+03 2.195000000000000000e+03 2.216000000000000000e+03 2.349000000000000000e+03 2.268000000000000000e+03 2.266000000000000000e+03 2.261000000000000000e+03 2.190000000000000000e+03 2.261000000000000000e+03 2.191000000000000000e+03 2.278000000000000000e+03 2.277000000000000000e+03 2.255000000000000000e+03 2.278000000000000000e+03 2.264000000000000000e+03 2.310000000000000000e+03 2.218000000000000000e+03 2.272000000000000000e+03 2.237000000000000000e+03 2.183000000000000000e+03 2.281000000000000000e+03 2.252000000000000000e+03 2.292000000000000000e+03 2.187000000000000000e+03 2.256000000000000000e+03 2.335000000000000000e+03 2.297000000000000000e+03 2.175000000000000000e+03 2.229000000000000000e+03 2.202000000000000000e+03 2.156000000000000000e+03 2.208000000000000000e+03 2.222000000000000000e+03 2.276000000000000000e+03 2.124000000000000000e+03 2.087000000000000000e+03 2.301000000000000000e+03 2.201000000000000000e+03 2.283000000000000000e+03 2.287000000000000000e+03 2.271000000000000000e+03 2.188000000000000000e+03 2.364000000000000000e+03 2.284000000000000000e+03 2.289000000000000000e+03 2.343000000000000000e+03 2.326000000000000000e+03 2.312000000000000000e+03 2.336000000000000000e+03 2.279000000000000000e+03 2.223000000000000000e+03 2.248000000000000000e+03 2.255000000000000000e+03 2.242000000000000000e+03 2.194000000000000000e+03 2.225000000000000000e+03 2.102000000000000000e+03 2.141000000000000000e+03 2.153000000000000000e+03 2.084000000000000000e+03 2.172000000000000000e+03 2.145000000000000000e+03 2.152000000000000000e+03 2.070000000000000000e+03 2.171000000000000000e+03 2.139000000000000000e+03 2.142000000000000000e+03 2.089000000000000000e+03 2.103000000000000000e+03 2.260000000000000000e+03 2.174000000000000000e+03 2.062000000000000000e+03 2.046000000000000000e+03 2.223000000000000000e+03 2.166000000000000000e+03 2.087000000000000000e+03 2.089000000000000000e+03 2.065000000000000000e+03 2.085000000000000000e+03 2.148000000000000000e+03 2.183000000000000000e+03 2.152000000000000000e+03 2.076000000000000000e+03 2.110000000000000000e+03 2.101000000000000000e+03 2.073000000000000000e+03 2.090000000000000000e+03 1.947000000000000000e+03 2.068000000000000000e+03 1.987000000000000000e+03 1.965000000000000000e+03 1.932000000000000000e+03 1.971000000000000000e+03 2.037000000000000000e+03 1.987000000000000000e+03 1.988000000000000000e+03 2.010000000000000000e+03 2.049000000000000000e+03 1.944000000000000000e+03 1.940000000000000000e+03 2.002000000000000000e+03 2.054000000000000000e+03 2.061000000000000000e+03 2.084000000000000000e+03 2.041000000000000000e+03 2.163000000000000000e+03 2.148000000000000000e+03 2.154000000000000000e+03 2.100000000000000000e+03 2.095000000000000000e+03 2.186000000000000000e+03 2.169000000000000000e+03 2.133000000000000000e+03 2.077000000000000000e+03 2.190000000000000000e+03 2.054000000000000000e+03 2.055000000000000000e+03 1.960000000000000000e+03 2.075000000000000000e+03 2.013000000000000000e+03 2.000000000000000000e+03 2.016000000000000000e+03 2.114000000000000000e+03 2.094000000000000000e+03 2.113000000000000000e+03 2.052000000000000000e+03 2.115000000000000000e+03 2.178000000000000000e+03 2.195000000000000000e+03 2.108000000000000000e+03 2.161000000000000000e+03 2.159000000000000000e+03 2.131000000000000000e+03 2.147000000000000000e+03 2.097000000000000000e+03 2.163000000000000000e+03 2.115000000000000000e+03 2.085000000000000000e+03 2.185000000000000000e+03 2.042000000000000000e+03 2.090000000000000000e+03 2.110000000000000000e+03 2.059000000000000000e+03 2.152000000000000000e+03 2.045000000000000000e+03 2.154000000000000000e+03 2.104000000000000000e+03 2.103000000000000000e+03 2.199000000000000000e+03 2.138000000000000000e+03 2.070000000000000000e+03 2.022000000000000000e+03 2.046000000000000000e+03 1.909000000000000000e+03 2.067000000000000000e+03 2.034000000000000000e+03 2.065000000000000000e+03 2.001000000000000000e+03 2.095000000000000000e+03 2.041000000000000000e+03 2.117000000000000000e+03 2.017000000000000000e+03 2.128000000000000000e+03 2.069000000000000000e+03 2.157000000000000000e+03 2.035000000000000000e+03 2.104000000000000000e+03 2.049000000000000000e+03 2.153000000000000000e+03 2.048000000000000000e+03 2.078000000000000000e+03 2.058000000000000000e+03 2.014000000000000000e+03 2.075000000000000000e+03 2.211000000000000000e+03 2.067000000000000000e+03 2.222000000000000000e+03 2.092000000000000000e+03 2.155000000000000000e+03 2.163000000000000000e+03 2.178000000000000000e+03 2.120000000000000000e+03 2.075000000000000000e+03 2.190000000000000000e+03 2.195000000000000000e+03 2.155000000000000000e+03 2.213000000000000000e+03 2.248000000000000000e+03 2.223000000000000000e+03 2.275000000000000000e+03 2.185000000000000000e+03 2.346000000000000000e+03 2.296000000000000000e+03 2.338000000000000000e+03 2.305000000000000000e+03 2.302000000000000000e+03 2.390000000000000000e+03 2.346000000000000000e+03 2.440000000000000000e+03 2.384000000000000000e+03 2.397000000000000000e+03 2.368000000000000000e+03 2.374000000000000000e+03 2.246000000000000000e+03 2.351000000000000000e+03 2.420000000000000000e+03 2.247000000000000000e+03 2.336000000000000000e+03 2.267000000000000000e+03 2.348000000000000000e+03 2.366000000000000000e+03 2.377000000000000000e+03 2.301000000000000000e+03 2.443000000000000000e+03 2.273000000000000000e+03 2.361000000000000000e+03 2.401000000000000000e+03 2.416000000000000000e+03 2.432000000000000000e+03 2.476000000000000000e+03 2.366000000000000000e+03 2.440000000000000000e+03 2.344000000000000000e+03 2.428000000000000000e+03 2.429000000000000000e+03 2.417000000000000000e+03 2.385000000000000000e+03 2.432000000000000000e+03 2.369000000000000000e+03 2.375000000000000000e+03 2.344000000000000000e+03 2.348000000000000000e+03 2.398000000000000000e+03 2.376000000000000000e+03 2.454000000000000000e+03 2.373000000000000000e+03 2.436000000000000000e+03 2.395000000000000000e+03 2.289000000000000000e+03 2.425000000000000000e+03 2.368000000000000000e+03 2.403000000000000000e+03 2.264000000000000000e+03 2.314000000000000000e+03 2.254000000000000000e+03 2.231000000000000000e+03 2.260000000000000000e+03 2.336000000000000000e+03 2.303000000000000000e+03 2.253000000000000000e+03 2.359000000000000000e+03 2.225000000000000000e+03 2.283000000000000000e+03 2.325000000000000000e+03 2.264000000000000000e+03 2.211000000000000000e+03 2.279000000000000000e+03 2.293000000000000000e+03 2.320000000000000000e+03 2.401000000000000000e+03 2.344000000000000000e+03 2.273000000000000000e+03 2.396000000000000000e+03 2.350000000000000000e+03 2.336000000000000000e+03 2.344000000000000000e+03 2.346000000000000000e+03 2.381000000000000000e+03 2.331000000000000000e+03 2.231000000000000000e+03 2.327000000000000000e+03 2.329000000000000000e+03 2.326000000000000000e+03 2.412000000000000000e+03 2.361000000000000000e+03 2.360000000000000000e+03 2.313000000000000000e+03 2.237000000000000000e+03 2.337000000000000000e+03 2.233000000000000000e+03 2.236000000000000000e+03 2.195000000000000000e+03 2.229000000000000000e+03 2.175000000000000000e+03 2.286000000000000000e+03 2.156000000000000000e+03 2.243000000000000000e+03 2.281000000000000000e+03 2.228000000000000000e+03 2.371000000000000000e+03 2.376000000000000000e+03 2.382000000000000000e+03 2.404000000000000000e+03 2.363000000000000000e+03 2.413000000000000000e+03 2.399000000000000000e+03 2.365000000000000000e+03 2.335000000000000000e+03 2.349000000000000000e+03 2.349000000000000000e+03 2.364000000000000000e+03 2.316000000000000000e+03 2.296000000000000000e+03 2.257000000000000000e+03 2.371000000000000000e+03 2.239000000000000000e+03 2.297000000000000000e+03 2.285000000000000000e+03 2.399000000000000000e+03 2.226000000000000000e+03 2.390000000000000000e+03 2.428000000000000000e+03 2.318000000000000000e+03 2.350000000000000000e+03 2.328000000000000000e+03 2.327000000000000000e+03 2.439000000000000000e+03 2.414000000000000000e+03 2.338000000000000000e+03 2.342000000000000000e+03 2.250000000000000000e+03 2.328000000000000000e+03 2.378000000000000000e+03 2.450000000000000000e+03 2.418000000000000000e+03 2.401000000000000000e+03 2.423000000000000000e+03 2.394000000000000000e+03 2.435000000000000000e+03 2.471000000000000000e+03 2.504000000000000000e+03 2.425000000000000000e+03 2.303000000000000000e+03 2.351000000000000000e+03 2.415000000000000000e+03 2.358000000000000000e+03 2.426000000000000000e+03 2.402000000000000000e+03 2.344000000000000000e+03 2.311000000000000000e+03 2.343000000000000000e+03 2.465000000000000000e+03 2.285000000000000000e+03 2.265000000000000000e+03 2.235000000000000000e+03 2.238000000000000000e+03 2.208000000000000000e+03 2.215000000000000000e+03 2.228000000000000000e+03 2.219000000000000000e+03 2.336000000000000000e+03 2.332000000000000000e+03 2.281000000000000000e+03 2.206000000000000000e+03 2.271000000000000000e+03 2.227000000000000000e+03 2.145000000000000000e+03 2.226000000000000000e+03 2.210000000000000000e+03 2.183000000000000000e+03 2.110000000000000000e+03 2.251000000000000000e+03 2.128000000000000000e+03 2.147000000000000000e+03 2.185000000000000000e+03 2.135000000000000000e+03 2.166000000000000000e+03 2.154000000000000000e+03 2.128000000000000000e+03 2.095000000000000000e+03 2.099000000000000000e+03 2.145000000000000000e+03 2.154000000000000000e+03 2.252000000000000000e+03 2.236000000000000000e+03 2.271000000000000000e+03 2.247000000000000000e+03 2.206000000000000000e+03 2.167000000000000000e+03 2.195000000000000000e+03 2.207000000000000000e+03 2.239000000000000000e+03 2.334000000000000000e+03 2.282000000000000000e+03 2.273000000000000000e+03 2.328000000000000000e+03 2.205000000000000000e+03 2.245000000000000000e+03 2.189000000000000000e+03 2.335000000000000000e+03 2.355000000000000000e+03 2.410000000000000000e+03 2.317000000000000000e+03 2.336000000000000000e+03 2.395000000000000000e+03 2.351000000000000000e+03 2.335000000000000000e+03 2.271000000000000000e+03 2.386000000000000000e+03 2.284000000000000000e+03 2.380000000000000000e+03 2.351000000000000000e+03 2.266000000000000000e+03 2.310000000000000000e+03 2.315000000000000000e+03 2.335000000000000000e+03 2.377000000000000000e+03 2.270000000000000000e+03 2.279000000000000000e+03 2.324000000000000000e+03 2.283000000000000000e+03 2.351000000000000000e+03 2.344000000000000000e+03 2.366000000000000000e+03 2.303000000000000000e+03 2.379000000000000000e+03 2.405000000000000000e+03 2.361000000000000000e+03 2.329000000000000000e+03 2.384000000000000000e+03 2.363000000000000000e+03 2.240000000000000000e+03 2.290000000000000000e+03 2.280000000000000000e+03 2.203000000000000000e+03 2.244000000000000000e+03 2.192000000000000000e+03 2.234000000000000000e+03 2.166000000000000000e+03 2.248000000000000000e+03 2.224000000000000000e+03 2.122000000000000000e+03 2.303000000000000000e+03 2.226000000000000000e+03 2.169000000000000000e+03 2.114000000000000000e+03 2.252000000000000000e+03 2.208000000000000000e+03 2.110000000000000000e+03 2.169000000000000000e+03 2.303000000000000000e+03 2.262000000000000000e+03 2.232000000000000000e+03 2.294000000000000000e+03 2.291000000000000000e+03 2.252000000000000000e+03 2.230000000000000000e+03 2.239000000000000000e+03 2.259000000000000000e+03 2.152000000000000000e+03 2.201000000000000000e+03 2.287000000000000000e+03 2.260000000000000000e+03 2.268000000000000000e+03 2.316000000000000000e+03 2.308000000000000000e+03 2.346000000000000000e+03 2.274000000000000000e+03 2.348000000000000000e+03 2.385000000000000000e+03 2.447000000000000000e+03 2.394000000000000000e+03 2.471000000000000000e+03 2.385000000000000000e+03 2.336000000000000000e+03 2.422000000000000000e+03 2.447000000000000000e+03 2.420000000000000000e+03 2.402000000000000000e+03 2.339000000000000000e+03 2.355000000000000000e+03 2.287000000000000000e+03 2.359000000000000000e+03 2.359000000000000000e+03 2.406000000000000000e+03 2.329000000000000000e+03 2.228000000000000000e+03 2.324000000000000000e+03 2.346000000000000000e+03 2.372000000000000000e+03 2.392000000000000000e+03 2.436000000000000000e+03 2.382000000000000000e+03 2.413000000000000000e+03 2.354000000000000000e+03 2.326000000000000000e+03 2.395000000000000000e+03 2.421000000000000000e+03 2.408000000000000000e+03 2.378000000000000000e+03 2.352000000000000000e+03 2.463000000000000000e+03 2.456000000000000000e+03 2.302000000000000000e+03 2.354000000000000000e+03 2.343000000000000000e+03 2.317000000000000000e+03 2.301000000000000000e+03 2.241000000000000000e+03 2.260000000000000000e+03 2.200000000000000000e+03 2.282000000000000000e+03 2.175000000000000000e+03 2.248000000000000000e+03 2.107000000000000000e+03 2.281000000000000000e+03 2.085000000000000000e+03 2.186000000000000000e+03 2.123000000000000000e+03 2.249000000000000000e+03 2.250000000000000000e+03 2.290000000000000000e+03 2.304000000000000000e+03 2.413000000000000000e+03 2.277000000000000000e+03 2.181000000000000000e+03 2.243000000000000000e+03 2.263000000000000000e+03 2.313000000000000000e+03 2.311000000000000000e+03 2.335000000000000000e+03 2.345000000000000000e+03 2.368000000000000000e+03 2.274000000000000000e+03 2.279000000000000000e+03 2.379000000000000000e+03 2.369000000000000000e+03 2.379000000000000000e+03 2.422000000000000000e+03 2.448000000000000000e+03 2.343000000000000000e+03 2.396000000000000000e+03 2.350000000000000000e+03 2.343000000000000000e+03 2.340000000000000000e+03 2.371000000000000000e+03 2.330000000000000000e+03 2.328000000000000000e+03 2.294000000000000000e+03 2.383000000000000000e+03 2.311000000000000000e+03 2.323000000000000000e+03 2.257000000000000000e+03 2.281000000000000000e+03 2.270000000000000000e+03 2.311000000000000000e+03 2.319000000000000000e+03 2.252000000000000000e+03 2.314000000000000000e+03 2.281000000000000000e+03 2.272000000000000000e+03 2.333000000000000000e+03 2.379000000000000000e+03 2.401000000000000000e+03 2.359000000000000000e+03 2.355000000000000000e+03 2.352000000000000000e+03 2.347000000000000000e+03 2.294000000000000000e+03 2.312000000000000000e+03 2.368000000000000000e+03 2.333000000000000000e+03 2.296000000000000000e+03 2.347000000000000000e+03 2.359000000000000000e+03 2.424000000000000000e+03 2.303000000000000000e+03 2.401000000000000000e+03 2.412000000000000000e+03 2.313000000000000000e+03 2.361000000000000000e+03 2.384000000000000000e+03 2.323000000000000000e+03 2.338000000000000000e+03 2.281000000000000000e+03 2.322000000000000000e+03 2.217000000000000000e+03 2.110000000000000000e+03 2.336000000000000000e+03 2.172000000000000000e+03 2.184000000000000000e+03 2.253000000000000000e+03 2.194000000000000000e+03 2.213000000000000000e+03 2.167000000000000000e+03 2.256000000000000000e+03 2.204000000000000000e+03 2.224000000000000000e+03 2.280000000000000000e+03 2.247000000000000000e+03 2.353000000000000000e+03 2.292000000000000000e+03 2.295000000000000000e+03 2.399000000000000000e+03 2.378000000000000000e+03 2.325000000000000000e+03 2.307000000000000000e+03 2.471000000000000000e+03 2.337000000000000000e+03 2.341000000000000000e+03 2.280000000000000000e+03 2.384000000000000000e+03 2.305000000000000000e+03 2.370000000000000000e+03 2.276000000000000000e+03 2.339000000000000000e+03 2.218000000000000000e+03 2.270000000000000000e+03 2.328000000000000000e+03 2.242000000000000000e+03 2.259000000000000000e+03 2.292000000000000000e+03 2.292000000000000000e+03 2.341000000000000000e+03 2.338000000000000000e+03 2.330000000000000000e+03 2.349000000000000000e+03 2.493000000000000000e+03 2.300000000000000000e+03 2.395000000000000000e+03 2.286000000000000000e+03 2.427000000000000000e+03 2.282000000000000000e+03 2.437000000000000000e+03 2.341000000000000000e+03 2.389000000000000000e+03 2.349000000000000000e+03 2.430000000000000000e+03 2.338000000000000000e+03 2.201000000000000000e+03 2.286000000000000000e+03 2.293000000000000000e+03 2.249000000000000000e+03 2.376000000000000000e+03 2.273000000000000000e+03 2.391000000000000000e+03 2.310000000000000000e+03 2.280000000000000000e+03 2.357000000000000000e+03 2.428000000000000000e+03 2.346000000000000000e+03 2.371000000000000000e+03 2.287000000000000000e+03 2.398000000000000000e+03 2.250000000000000000e+03 2.373000000000000000e+03 2.339000000000000000e+03 2.454000000000000000e+03 2.343000000000000000e+03 2.356000000000000000e+03 2.331000000000000000e+03 2.329000000000000000e+03 2.417000000000000000e+03 2.371000000000000000e+03 2.346000000000000000e+03 2.397000000000000000e+03 2.425000000000000000e+03 2.427000000000000000e+03 2.343000000000000000e+03 2.525000000000000000e+03 2.382000000000000000e+03 2.395000000000000000e+03 2.280000000000000000e+03 2.430000000000000000e+03 2.330000000000000000e+03 2.297000000000000000e+03 2.420000000000000000e+03 2.329000000000000000e+03 2.353000000000000000e+03 2.372000000000000000e+03 2.337000000000000000e+03 2.307000000000000000e+03 2.368000000000000000e+03 2.346000000000000000e+03 2.289000000000000000e+03 2.261000000000000000e+03 2.346000000000000000e+03 2.306000000000000000e+03 2.337000000000000000e+03 2.389000000000000000e+03 2.381000000000000000e+03 2.358000000000000000e+03 2.419000000000000000e+03 2.325000000000000000e+03 2.431000000000000000e+03 2.389000000000000000e+03 2.239000000000000000e+03 2.408000000000000000e+03 2.450000000000000000e+03 2.387000000000000000e+03 2.454000000000000000e+03 2.391000000000000000e+03 2.381000000000000000e+03 2.330000000000000000e+03 2.362000000000000000e+03 2.416000000000000000e+03 2.422000000000000000e+03 2.370000000000000000e+03 2.434000000000000000e+03 2.470000000000000000e+03 2.432000000000000000e+03 2.279000000000000000e+03 2.457000000000000000e+03 2.494000000000000000e+03 2.392000000000000000e+03 2.449000000000000000e+03 2.470000000000000000e+03 2.448000000000000000e+03 2.531000000000000000e+03 2.455000000000000000e+03 2.449000000000000000e+03 2.464000000000000000e+03 2.420000000000000000e+03 2.535000000000000000e+03 2.443000000000000000e+03 2.522000000000000000e+03 2.536000000000000000e+03 2.370000000000000000e+03 2.447000000000000000e+03 2.524000000000000000e+03 2.535000000000000000e+03 2.444000000000000000e+03 2.496000000000000000e+03 2.290000000000000000e+03 2.453000000000000000e+03 2.471000000000000000e+03 2.446000000000000000e+03 2.380000000000000000e+03 2.413000000000000000e+03 2.447000000000000000e+03 2.479000000000000000e+03 2.467000000000000000e+03 2.536000000000000000e+03 2.488000000000000000e+03 2.565000000000000000e+03 2.410000000000000000e+03 2.483000000000000000e+03 2.466000000000000000e+03 2.447000000000000000e+03 2.445000000000000000e+03 2.499000000000000000e+03 2.411000000000000000e+03 2.530000000000000000e+03 2.418000000000000000e+03 2.389000000000000000e+03 2.452000000000000000e+03 2.495000000000000000e+03 2.509000000000000000e+03 2.412000000000000000e+03 2.580000000000000000e+03 2.398000000000000000e+03 2.362000000000000000e+03 2.556000000000000000e+03 2.364000000000000000e+03 2.493000000000000000e+03 2.408000000000000000e+03 2.505000000000000000e+03 2.450000000000000000e+03 2.396000000000000000e+03 2.406000000000000000e+03 2.414000000000000000e+03 2.483000000000000000e+03 2.487000000000000000e+03 2.431000000000000000e+03 2.454000000000000000e+03 2.382000000000000000e+03 2.448000000000000000e+03 2.421000000000000000e+03 2.407000000000000000e+03 2.435000000000000000e+03 2.397000000000000000e+03 2.352000000000000000e+03 2.394000000000000000e+03 2.329000000000000000e+03 2.360000000000000000e+03 2.401000000000000000e+03 2.383000000000000000e+03 2.382000000000000000e+03 2.295000000000000000e+03 2.276000000000000000e+03 2.324000000000000000e+03 2.359000000000000000e+03 2.360000000000000000e+03 2.427000000000000000e+03 2.488000000000000000e+03 2.446000000000000000e+03 2.373000000000000000e+03 2.338000000000000000e+03 2.485000000000000000e+03 2.456000000000000000e+03 2.526000000000000000e+03 2.441000000000000000e+03 2.612000000000000000e+03 2.383000000000000000e+03 2.380000000000000000e+03 2.437000000000000000e+03 2.453000000000000000e+03 2.433000000000000000e+03 2.435000000000000000e+03 2.520000000000000000e+03 2.434000000000000000e+03 2.500000000000000000e+03 2.491000000000000000e+03 2.431000000000000000e+03 2.504000000000000000e+03 2.459000000000000000e+03 2.551000000000000000e+03 2.414000000000000000e+03 2.471000000000000000e+03 2.563000000000000000e+03 2.425000000000000000e+03 2.468000000000000000e+03 2.337000000000000000e+03 2.448000000000000000e+03 2.399000000000000000e+03 2.261000000000000000e+03 2.296000000000000000e+03 2.347000000000000000e+03 2.294000000000000000e+03 2.334000000000000000e+03 2.368000000000000000e+03 2.434000000000000000e+03 2.352000000000000000e+03 2.340000000000000000e+03 2.349000000000000000e+03 2.310000000000000000e+03 2.296000000000000000e+03 2.297000000000000000e+03 2.364000000000000000e+03 2.392000000000000000e+03 2.315000000000000000e+03 2.294000000000000000e+03 2.370000000000000000e+03 2.349000000000000000e+03 2.384000000000000000e+03 2.468000000000000000e+03 2.356000000000000000e+03 2.365000000000000000e+03 2.462000000000000000e+03 2.466000000000000000e+03 2.448000000000000000e+03 2.433000000000000000e+03 2.378000000000000000e+03 2.415000000000000000e+03 2.402000000000000000e+03 2.415000000000000000e+03 2.310000000000000000e+03 2.511000000000000000e+03 2.404000000000000000e+03 2.371000000000000000e+03 2.424000000000000000e+03 2.498000000000000000e+03 2.432000000000000000e+03 2.512000000000000000e+03 2.359000000000000000e+03 2.448000000000000000e+03 2.511000000000000000e+03 2.565000000000000000e+03 2.426000000000000000e+03 2.511000000000000000e+03 2.540000000000000000e+03 2.452000000000000000e+03 2.523000000000000000e+03 2.470000000000000000e+03 2.535000000000000000e+03 2.584000000000000000e+03 2.594000000000000000e+03 2.529000000000000000e+03 2.653000000000000000e+03 2.519000000000000000e+03 2.597000000000000000e+03 2.666000000000000000e+03 2.543000000000000000e+03 2.484000000000000000e+03 2.610000000000000000e+03 2.623000000000000000e+03 2.669000000000000000e+03 2.644000000000000000e+03 2.588000000000000000e+03 2.637000000000000000e+03 2.517000000000000000e+03 2.635000000000000000e+03 2.572000000000000000e+03 2.625000000000000000e+03 2.603000000000000000e+03 2.514000000000000000e+03 2.628000000000000000e+03 2.623000000000000000e+03 2.613000000000000000e+03 2.660000000000000000e+03 2.624000000000000000e+03 2.553000000000000000e+03 2.574000000000000000e+03 2.510000000000000000e+03 2.415000000000000000e+03 2.575000000000000000e+03 2.420000000000000000e+03 2.443000000000000000e+03 2.465000000000000000e+03 2.479000000000000000e+03 2.485000000000000000e+03 2.444000000000000000e+03 2.550000000000000000e+03 2.502000000000000000e+03 2.545000000000000000e+03 2.647000000000000000e+03 2.629000000000000000e+03 2.650000000000000000e+03 2.661000000000000000e+03 2.668000000000000000e+03 2.595000000000000000e+03 2.672000000000000000e+03 2.498000000000000000e+03 2.544000000000000000e+03 2.532000000000000000e+03 2.692000000000000000e+03 2.531000000000000000e+03 2.604000000000000000e+03 2.560000000000000000e+03 2.504000000000000000e+03 2.508000000000000000e+03 2.545000000000000000e+03 2.417000000000000000e+03 2.548000000000000000e+03 2.688000000000000000e+03 2.543000000000000000e+03 2.698000000000000000e+03 2.680000000000000000e+03 2.758000000000000000e+03 2.590000000000000000e+03 2.651000000000000000e+03 2.616000000000000000e+03 2.498000000000000000e+03 2.520000000000000000e+03 2.554000000000000000e+03 2.583000000000000000e+03 2.580000000000000000e+03 2.494000000000000000e+03 2.473000000000000000e+03 2.554000000000000000e+03 2.403000000000000000e+03 2.533000000000000000e+03 2.453000000000000000e+03 2.359000000000000000e+03 2.358000000000000000e+03 2.393000000000000000e+03 2.447000000000000000e+03 2.447000000000000000e+03 2.435000000000000000e+03 2.455000000000000000e+03 2.505000000000000000e+03 2.392000000000000000e+03 2.437000000000000000e+03 2.439000000000000000e+03 2.359000000000000000e+03 2.280000000000000000e+03 2.359000000000000000e+03 2.383000000000000000e+03 2.346000000000000000e+03 2.354000000000000000e+03 2.405000000000000000e+03 2.302000000000000000e+03 2.388000000000000000e+03 2.398000000000000000e+03 2.355000000000000000e+03 2.448000000000000000e+03 2.369000000000000000e+03 2.424000000000000000e+03 2.374000000000000000e+03 2.357000000000000000e+03 2.450000000000000000e+03 2.421000000000000000e+03 2.250000000000000000e+03 2.281000000000000000e+03 2.446000000000000000e+03 2.375000000000000000e+03 2.335000000000000000e+03 2.351000000000000000e+03 2.360000000000000000e+03 2.346000000000000000e+03 2.271000000000000000e+03 2.265000000000000000e+03 2.213000000000000000e+03 2.226000000000000000e+03 2.242000000000000000e+03 2.320000000000000000e+03 2.347000000000000000e+03 2.359000000000000000e+03 2.316000000000000000e+03 2.413000000000000000e+03 2.440000000000000000e+03 2.417000000000000000e+03 2.403000000000000000e+03 2.409000000000000000e+03 2.426000000000000000e+03 2.471000000000000000e+03 2.371000000000000000e+03 2.448000000000000000e+03 2.424000000000000000e+03 2.480000000000000000e+03 2.528000000000000000e+03 2.462000000000000000e+03 2.483000000000000000e+03 2.361000000000000000e+03 2.431000000000000000e+03 2.409000000000000000e+03 2.492000000000000000e+03 2.406000000000000000e+03 2.449000000000000000e+03 2.493000000000000000e+03 2.498000000000000000e+03 2.529000000000000000e+03 2.549000000000000000e+03 2.455000000000000000e+03 2.407000000000000000e+03 2.447000000000000000e+03 2.411000000000000000e+03 2.373000000000000000e+03 2.421000000000000000e+03 2.418000000000000000e+03 2.507000000000000000e+03 2.451000000000000000e+03 2.441000000000000000e+03 2.375000000000000000e+03 2.520000000000000000e+03 2.494000000000000000e+03 2.379000000000000000e+03 2.359000000000000000e+03 2.424000000000000000e+03 2.444000000000000000e+03 2.416000000000000000e+03 2.477000000000000000e+03 2.342000000000000000e+03 2.439000000000000000e+03 2.447000000000000000e+03 2.473000000000000000e+03 2.486000000000000000e+03 2.341000000000000000e+03 2.408000000000000000e+03 2.441000000000000000e+03 2.452000000000000000e+03 2.487000000000000000e+03 2.348000000000000000e+03 2.392000000000000000e+03 2.380000000000000000e+03 2.472000000000000000e+03 2.512000000000000000e+03 2.370000000000000000e+03 2.448000000000000000e+03 2.382000000000000000e+03 2.435000000000000000e+03 2.431000000000000000e+03 2.397000000000000000e+03 2.370000000000000000e+03 2.387000000000000000e+03 2.440000000000000000e+03 2.328000000000000000e+03 2.354000000000000000e+03 2.382000000000000000e+03 2.336000000000000000e+03 2.323000000000000000e+03 2.338000000000000000e+03 2.445000000000000000e+03 2.456000000000000000e+03 2.537000000000000000e+03 2.594000000000000000e+03 2.560000000000000000e+03 2.514000000000000000e+03 2.497000000000000000e+03 2.652000000000000000e+03 2.465000000000000000e+03 2.524000000000000000e+03 2.547000000000000000e+03 2.610000000000000000e+03 2.674000000000000000e+03 2.541000000000000000e+03 2.607000000000000000e+03 2.589000000000000000e+03 2.518000000000000000e+03 2.610000000000000000e+03 2.583000000000000000e+03 2.605000000000000000e+03 2.509000000000000000e+03 2.649000000000000000e+03 2.547000000000000000e+03 2.458000000000000000e+03 2.582000000000000000e+03 2.455000000000000000e+03 2.341000000000000000e+03 2.402000000000000000e+03 2.481000000000000000e+03 2.496000000000000000e+03 2.519000000000000000e+03 2.497000000000000000e+03 2.532000000000000000e+03 2.334000000000000000e+03 2.473000000000000000e+03 2.436000000000000000e+03 2.476000000000000000e+03 2.505000000000000000e+03 2.501000000000000000e+03 2.566000000000000000e+03 2.523000000000000000e+03 2.530000000000000000e+03 2.523000000000000000e+03 2.597000000000000000e+03 2.540000000000000000e+03 2.480000000000000000e+03 2.477000000000000000e+03 2.474000000000000000e+03 2.401000000000000000e+03 2.458000000000000000e+03 2.452000000000000000e+03 2.463000000000000000e+03 2.418000000000000000e+03 2.372000000000000000e+03 2.305000000000000000e+03 2.328000000000000000e+03 2.341000000000000000e+03 2.360000000000000000e+03 2.359000000000000000e+03 2.399000000000000000e+03 2.344000000000000000e+03 2.500000000000000000e+03 2.326000000000000000e+03 2.397000000000000000e+03 2.421000000000000000e+03 2.302000000000000000e+03 2.318000000000000000e+03 2.330000000000000000e+03 2.385000000000000000e+03 2.462000000000000000e+03 2.365000000000000000e+03 2.352000000000000000e+03 2.407000000000000000e+03 2.359000000000000000e+03 2.333000000000000000e+03 2.376000000000000000e+03 2.371000000000000000e+03 2.401000000000000000e+03 2.337000000000000000e+03 2.479000000000000000e+03 2.401000000000000000e+03 2.391000000000000000e+03 2.287000000000000000e+03 2.316000000000000000e+03 2.338000000000000000e+03 2.426000000000000000e+03 2.437000000000000000e+03 2.345000000000000000e+03 2.346000000000000000e+03 2.284000000000000000e+03 2.464000000000000000e+03 2.292000000000000000e+03 2.259000000000000000e+03 2.273000000000000000e+03 2.270000000000000000e+03 2.462000000000000000e+03 2.400000000000000000e+03 2.331000000000000000e+03 2.354000000000000000e+03 2.314000000000000000e+03 2.395000000000000000e+03 2.343000000000000000e+03 2.243000000000000000e+03 2.287000000000000000e+03 2.276000000000000000e+03 2.324000000000000000e+03 2.220000000000000000e+03 2.293000000000000000e+03 2.166000000000000000e+03 2.195000000000000000e+03 2.181000000000000000e+03 2.238000000000000000e+03 2.275000000000000000e+03 2.320000000000000000e+03 2.298000000000000000e+03 2.351000000000000000e+03 2.291000000000000000e+03 2.356000000000000000e+03 2.402000000000000000e+03 2.286000000000000000e+03 2.350000000000000000e+03 2.245000000000000000e+03 2.319000000000000000e+03 2.231000000000000000e+03 2.285000000000000000e+03 2.283000000000000000e+03 2.196000000000000000e+03 2.287000000000000000e+03 2.321000000000000000e+03 2.234000000000000000e+03 2.356000000000000000e+03 2.293000000000000000e+03 2.276000000000000000e+03 2.357000000000000000e+03 2.191000000000000000e+03 2.302000000000000000e+03 2.275000000000000000e+03 2.310000000000000000e+03 2.273000000000000000e+03 2.322000000000000000e+03 2.328000000000000000e+03 2.324000000000000000e+03 2.336000000000000000e+03 2.291000000000000000e+03 2.204000000000000000e+03 2.238000000000000000e+03 2.351000000000000000e+03 2.282000000000000000e+03 2.249000000000000000e+03 2.346000000000000000e+03 2.306000000000000000e+03 2.247000000000000000e+03 2.280000000000000000e+03 2.283000000000000000e+03 2.249000000000000000e+03 2.321000000000000000e+03 2.242000000000000000e+03 2.154000000000000000e+03 2.377000000000000000e+03 2.313000000000000000e+03 2.315000000000000000e+03 2.252000000000000000e+03 2.258000000000000000e+03 2.171000000000000000e+03 2.236000000000000000e+03 2.264000000000000000e+03 2.314000000000000000e+03 2.304000000000000000e+03 2.222000000000000000e+03 2.248000000000000000e+03 2.252000000000000000e+03 2.169000000000000000e+03 2.333000000000000000e+03 2.253000000000000000e+03 2.287000000000000000e+03 2.241000000000000000e+03 2.253000000000000000e+03 2.265000000000000000e+03 2.284000000000000000e+03 2.172000000000000000e+03 2.272000000000000000e+03 2.239000000000000000e+03 2.323000000000000000e+03 2.266000000000000000e+03 2.230000000000000000e+03 2.293000000000000000e+03 2.248000000000000000e+03 2.350000000000000000e+03 2.340000000000000000e+03 2.339000000000000000e+03 2.265000000000000000e+03 2.342000000000000000e+03 2.357000000000000000e+03 2.297000000000000000e+03 2.349000000000000000e+03 2.320000000000000000e+03 2.268000000000000000e+03 2.330000000000000000e+03 2.275000000000000000e+03 2.364000000000000000e+03 2.416000000000000000e+03 2.440000000000000000e+03 2.373000000000000000e+03 2.285000000000000000e+03 2.416000000000000000e+03 2.433000000000000000e+03 2.339000000000000000e+03 2.460000000000000000e+03 2.401000000000000000e+03 2.378000000000000000e+03 2.445000000000000000e+03 2.355000000000000000e+03 2.430000000000000000e+03 2.303000000000000000e+03 2.367000000000000000e+03 2.456000000000000000e+03 2.488000000000000000e+03 2.531000000000000000e+03 2.554000000000000000e+03 2.543000000000000000e+03 2.492000000000000000e+03 2.562000000000000000e+03 2.525000000000000000e+03 2.343000000000000000e+03 2.502000000000000000e+03 2.500000000000000000e+03 2.406000000000000000e+03 2.481000000000000000e+03 2.471000000000000000e+03 2.542000000000000000e+03 2.446000000000000000e+03 2.344000000000000000e+03 2.439000000000000000e+03 2.411000000000000000e+03 2.386000000000000000e+03 2.400000000000000000e+03 2.425000000000000000e+03 2.391000000000000000e+03 2.354000000000000000e+03 2.338000000000000000e+03 2.358000000000000000e+03 2.329000000000000000e+03 2.297000000000000000e+03 2.305000000000000000e+03 2.316000000000000000e+03 2.363000000000000000e+03 2.332000000000000000e+03 2.292000000000000000e+03 2.357000000000000000e+03 2.352000000000000000e+03 2.343000000000000000e+03 2.356000000000000000e+03 2.407000000000000000e+03 2.495000000000000000e+03 2.398000000000000000e+03 2.280000000000000000e+03 2.368000000000000000e+03 2.305000000000000000e+03 2.291000000000000000e+03 2.193000000000000000e+03 2.275000000000000000e+03 2.235000000000000000e+03 2.269000000000000000e+03 2.352000000000000000e+03 2.274000000000000000e+03 2.196000000000000000e+03 2.316000000000000000e+03 2.211000000000000000e+03 2.270000000000000000e+03 2.254000000000000000e+03 2.348000000000000000e+03 2.278000000000000000e+03 2.323000000000000000e+03 2.261000000000000000e+03 2.231000000000000000e+03 2.242000000000000000e+03 2.297000000000000000e+03 2.240000000000000000e+03 2.304000000000000000e+03 2.300000000000000000e+03 2.302000000000000000e+03 2.426000000000000000e+03 2.391000000000000000e+03 2.380000000000000000e+03 2.323000000000000000e+03 2.377000000000000000e+03 2.393000000000000000e+03 2.350000000000000000e+03 2.467000000000000000e+03 2.360000000000000000e+03 2.344000000000000000e+03 2.375000000000000000e+03 2.351000000000000000e+03 2.503000000000000000e+03 2.389000000000000000e+03 2.323000000000000000e+03 2.284000000000000000e+03 2.411000000000000000e+03 2.343000000000000000e+03 2.477000000000000000e+03 2.461000000000000000e+03 2.493000000000000000e+03 2.513000000000000000e+03 2.535000000000000000e+03 2.430000000000000000e+03 2.497000000000000000e+03 2.572000000000000000e+03 2.542000000000000000e+03 2.503000000000000000e+03 2.577000000000000000e+03 2.452000000000000000e+03 2.578000000000000000e+03 2.572000000000000000e+03 2.502000000000000000e+03 2.528000000000000000e+03 2.544000000000000000e+03 2.470000000000000000e+03 2.465000000000000000e+03 2.461000000000000000e+03 2.459000000000000000e+03 2.496000000000000000e+03 2.493000000000000000e+03 2.433000000000000000e+03 2.527000000000000000e+03 2.409000000000000000e+03 2.424000000000000000e+03 2.542000000000000000e+03 2.513000000000000000e+03 2.515000000000000000e+03 2.522000000000000000e+03 2.448000000000000000e+03 2.459000000000000000e+03 2.500000000000000000e+03 2.433000000000000000e+03 2.433000000000000000e+03 2.556000000000000000e+03 2.461000000000000000e+03 2.594000000000000000e+03 2.457000000000000000e+03 2.571000000000000000e+03 2.524000000000000000e+03 2.526000000000000000e+03 2.413000000000000000e+03 2.489000000000000000e+03 2.416000000000000000e+03 2.421000000000000000e+03 2.374000000000000000e+03 2.298000000000000000e+03 2.466000000000000000e+03 2.392000000000000000e+03 2.312000000000000000e+03 2.335000000000000000e+03 2.363000000000000000e+03 2.500000000000000000e+03 2.350000000000000000e+03 2.446000000000000000e+03 2.353000000000000000e+03 2.360000000000000000e+03 2.403000000000000000e+03 2.352000000000000000e+03 2.424000000000000000e+03 2.474000000000000000e+03 2.458000000000000000e+03 2.384000000000000000e+03 2.356000000000000000e+03 2.379000000000000000e+03 2.393000000000000000e+03 2.454000000000000000e+03 2.476000000000000000e+03 2.394000000000000000e+03 2.441000000000000000e+03 2.323000000000000000e+03 2.392000000000000000e+03 2.446000000000000000e+03 2.355000000000000000e+03 2.393000000000000000e+03 2.405000000000000000e+03 2.367000000000000000e+03 2.450000000000000000e+03 2.390000000000000000e+03 2.427000000000000000e+03 2.417000000000000000e+03 2.413000000000000000e+03 2.491000000000000000e+03 2.486000000000000000e+03 2.392000000000000000e+03 2.430000000000000000e+03 2.533000000000000000e+03 2.383000000000000000e+03 2.363000000000000000e+03 2.321000000000000000e+03 2.446000000000000000e+03 2.356000000000000000e+03 2.242000000000000000e+03 2.377000000000000000e+03 2.267000000000000000e+03 2.279000000000000000e+03 2.369000000000000000e+03 2.396000000000000000e+03 2.354000000000000000e+03 2.441000000000000000e+03 2.340000000000000000e+03 2.340000000000000000e+03 2.414000000000000000e+03 2.329000000000000000e+03 2.455000000000000000e+03 2.412000000000000000e+03 2.453000000000000000e+03 2.367000000000000000e+03 2.386000000000000000e+03 2.449000000000000000e+03 2.427000000000000000e+03 2.440000000000000000e+03 2.370000000000000000e+03 2.388000000000000000e+03 2.424000000000000000e+03 2.382000000000000000e+03 2.390000000000000000e+03 2.243000000000000000e+03 2.233000000000000000e+03 2.164000000000000000e+03 2.229000000000000000e+03 2.109000000000000000e+03 1.992000000000000000e+03 1.947000000000000000e+03 1.916000000000000000e+03 1.930000000000000000e+03 1.887000000000000000e+03 1.914000000000000000e+03 1.718000000000000000e+03 1.773000000000000000e+03 1.820000000000000000e+03 1.606000000000000000e+03 1.690000000000000000e+03 1.606000000000000000e+03 1.659000000000000000e+03 1.543000000000000000e+03 1.621000000000000000e+03 1.551000000000000000e+03 1.485000000000000000e+03 1.518000000000000000e+03 1.428000000000000000e+03 1.519000000000000000e+03 1.448000000000000000e+03 1.451000000000000000e+03 1.394000000000000000e+03 1.323000000000000000e+03 1.351000000000000000e+03 1.291000000000000000e+03 1.242000000000000000e+03 1.263000000000000000e+03 1.320000000000000000e+03 1.260000000000000000e+03 1.279000000000000000e+03 1.163000000000000000e+03 1.246000000000000000e+03 1.188000000000000000e+03 1.202000000000000000e+03 1.135000000000000000e+03 1.131000000000000000e+03 1.126000000000000000e+03 1.189000000000000000e+03 1.128000000000000000e+03 1.099000000000000000e+03 1.124000000000000000e+03 1.111000000000000000e+03 1.103000000000000000e+03 1.091000000000000000e+03 1.117000000000000000e+03 1.027000000000000000e+03 1.057000000000000000e+03 9.900000000000000000e+02 1.034000000000000000e+03 9.560000000000000000e+02 9.440000000000000000e+02 9.510000000000000000e+02 9.680000000000000000e+02 9.810000000000000000e+02 9.900000000000000000e+02 9.180000000000000000e+02 8.900000000000000000e+02 8.890000000000000000e+02 8.060000000000000000e+02 8.060000000000000000e+02 8.360000000000000000e+02 8.640000000000000000e+02 8.560000000000000000e+02 8.900000000000000000e+02 7.800000000000000000e+02 8.340000000000000000e+02 8.540000000000000000e+02 7.450000000000000000e+02 7.530000000000000000e+02 7.950000000000000000e+02 7.300000000000000000e+02 7.800000000000000000e+02 7.900000000000000000e+02 7.640000000000000000e+02 7.630000000000000000e+02 7.020000000000000000e+02 6.950000000000000000e+02 7.730000000000000000e+02 7.720000000000000000e+02 7.260000000000000000e+02 7.220000000000000000e+02 7.170000000000000000e+02 7.210000000000000000e+02 7.370000000000000000e+02 7.330000000000000000e+02 7.410000000000000000e+02 7.210000000000000000e+02 7.280000000000000000e+02 6.660000000000000000e+02 7.270000000000000000e+02 6.840000000000000000e+02 6.870000000000000000e+02 6.810000000000000000e+02 6.350000000000000000e+02 6.840000000000000000e+02 6.850000000000000000e+02 6.740000000000000000e+02 6.680000000000000000e+02 6.500000000000000000e+02 6.190000000000000000e+02 6.170000000000000000e+02 6.520000000000000000e+02 6.090000000000000000e+02 6.410000000000000000e+02 6.170000000000000000e+02 6.100000000000000000e+02 5.510000000000000000e+02 5.550000000000000000e+02 6.080000000000000000e+02 5.680000000000000000e+02 5.880000000000000000e+02 5.810000000000000000e+02 5.690000000000000000e+02 5.970000000000000000e+02 6.060000000000000000e+02 5.610000000000000000e+02 5.930000000000000000e+02 5.780000000000000000e+02 5.650000000000000000e+02 5.780000000000000000e+02 5.460000000000000000e+02 5.350000000000000000e+02 5.680000000000000000e+02 5.210000000000000000e+02 4.790000000000000000e+02 5.100000000000000000e+02 4.740000000000000000e+02 4.780000000000000000e+02 5.330000000000000000e+02 4.890000000000000000e+02 4.900000000000000000e+02 4.710000000000000000e+02 4.690000000000000000e+02 4.480000000000000000e+02 4.830000000000000000e+02 4.610000000000000000e+02 4.450000000000000000e+02 4.790000000000000000e+02 4.390000000000000000e+02 4.710000000000000000e+02 4.700000000000000000e+02 4.490000000000000000e+02 4.180000000000000000e+02 4.590000000000000000e+02 4.380000000000000000e+02 4.110000000000000000e+02 4.330000000000000000e+02 4.730000000000000000e+02 3.920000000000000000e+02 3.960000000000000000e+02 3.990000000000000000e+02 4.020000000000000000e+02 3.750000000000000000e+02 4.010000000000000000e+02 3.910000000000000000e+02 3.730000000000000000e+02 3.860000000000000000e+02 3.730000000000000000e+02 3.870000000000000000e+02 3.930000000000000000e+02 3.560000000000000000e+02 3.590000000000000000e+02 3.600000000000000000e+02 3.740000000000000000e+02 3.460000000000000000e+02 3.910000000000000000e+02 3.310000000000000000e+02 3.270000000000000000e+02 3.010000000000000000e+02 3.440000000000000000e+02 3.430000000000000000e+02 3.260000000000000000e+02 3.250000000000000000e+02 3.400000000000000000e+02 3.260000000000000000e+02 3.280000000000000000e+02 3.240000000000000000e+02 2.980000000000000000e+02 3.230000000000000000e+02 2.970000000000000000e+02 3.310000000000000000e+02 3.210000000000000000e+02 3.370000000000000000e+02 2.770000000000000000e+02 3.370000000000000000e+02 3.150000000000000000e+02 3.080000000000000000e+02 3.170000000000000000e+02 3.100000000000000000e+02 2.770000000000000000e+02 2.790000000000000000e+02 2.990000000000000000e+02 2.900000000000000000e+02 2.790000000000000000e+02 2.770000000000000000e+02 2.900000000000000000e+02 2.810000000000000000e+02 2.550000000000000000e+02 2.560000000000000000e+02 2.860000000000000000e+02 2.650000000000000000e+02 2.670000000000000000e+02 2.650000000000000000e+02 2.290000000000000000e+02 2.830000000000000000e+02 2.730000000000000000e+02 2.350000000000000000e+02 2.550000000000000000e+02 2.580000000000000000e+02 2.510000000000000000e+02 2.270000000000000000e+02 2.260000000000000000e+02 1.860000000000000000e+02 2.030000000000000000e+02 2.270000000000000000e+02 1.900000000000000000e+02 2.150000000000000000e+02 1.860000000000000000e+02 2.170000000000000000e+02 2.100000000000000000e+02 2.100000000000000000e+02 1.880000000000000000e+02 2.350000000000000000e+02 2.040000000000000000e+02 2.050000000000000000e+02 2.050000000000000000e+02 2.090000000000000000e+02 1.910000000000000000e+02 1.810000000000000000e+02 2.140000000000000000e+02 1.790000000000000000e+02 2.230000000000000000e+02 1.970000000000000000e+02 2.120000000000000000e+02 1.970000000000000000e+02 1.820000000000000000e+02 1.920000000000000000e+02 1.800000000000000000e+02 1.960000000000000000e+02 1.750000000000000000e+02 1.780000000000000000e+02 1.710000000000000000e+02 1.730000000000000000e+02 1.430000000000000000e+02 1.620000000000000000e+02 1.620000000000000000e+02 1.730000000000000000e+02 1.680000000000000000e+02 1.680000000000000000e+02 1.650000000000000000e+02 1.640000000000000000e+02 1.580000000000000000e+02 1.520000000000000000e+02 1.610000000000000000e+02 1.920000000000000000e+02 1.520000000000000000e+02 1.580000000000000000e+02 1.590000000000000000e+02 1.580000000000000000e+02 1.590000000000000000e+02 1.860000000000000000e+02 1.730000000000000000e+02 1.480000000000000000e+02 1.510000000000000000e+02 1.270000000000000000e+02 1.260000000000000000e+02 1.140000000000000000e+02 1.210000000000000000e+02 1.170000000000000000e+02 1.170000000000000000e+02 1.270000000000000000e+02 1.330000000000000000e+02 1.150000000000000000e+02 1.120000000000000000e+02 1.200000000000000000e+02 1.140000000000000000e+02 1.170000000000000000e+02 1.310000000000000000e+02 1.230000000000000000e+02 1.280000000000000000e+02 1.300000000000000000e+02 1.390000000000000000e+02 9.500000000000000000e+01 9.800000000000000000e+01 1.130000000000000000e+02 1.100000000000000000e+02 1.020000000000000000e+02 1.200000000000000000e+02 9.700000000000000000e+01 9.700000000000000000e+01 1.110000000000000000e+02 1.070000000000000000e+02 1.140000000000000000e+02 1.070000000000000000e+02 1.150000000000000000e+02 9.100000000000000000e+01 1.090000000000000000e+02 1.100000000000000000e+02 9.300000000000000000e+01 9.300000000000000000e+01 8.500000000000000000e+01 1.000000000000000000e+02 1.050000000000000000e+02 8.400000000000000000e+01 9.400000000000000000e+01 8.500000000000000000e+01 8.600000000000000000e+01 9.100000000000000000e+01 7.900000000000000000e+01 9.200000000000000000e+01 8.600000000000000000e+01 8.200000000000000000e+01 8.900000000000000000e+01 7.800000000000000000e+01 1.000000000000000000e+02 8.700000000000000000e+01 9.100000000000000000e+01 7.900000000000000000e+01 7.500000000000000000e+01 8.000000000000000000e+01 8.900000000000000000e+01 1.070000000000000000e+02 6.500000000000000000e+01 8.700000000000000000e+01 6.400000000000000000e+01 8.300000000000000000e+01 1.090000000000000000e+02 7.600000000000000000e+01 8.400000000000000000e+01 8.100000000000000000e+01 9.700000000000000000e+01 9.300000000000000000e+01 8.200000000000000000e+01 7.200000000000000000e+01 8.300000000000000000e+01 6.800000000000000000e+01 9.000000000000000000e+01 8.900000000000000000e+01 6.700000000000000000e+01 9.300000000000000000e+01 8.100000000000000000e+01 6.700000000000000000e+01 7.000000000000000000e+01 6.500000000000000000e+01 6.900000000000000000e+01 7.100000000000000000e+01 5.800000000000000000e+01 5.500000000000000000e+01 7.100000000000000000e+01 5.700000000000000000e+01 3.400000000000000000e+01 5.900000000000000000e+01 5.500000000000000000e+01 6.600000000000000000e+01 5.400000000000000000e+01 5.100000000000000000e+01 5.900000000000000000e+01 4.100000000000000000e+01 4.600000000000000000e+01 5.200000000000000000e+01 4.000000000000000000e+01 4.000000000000000000e+01 5.500000000000000000e+01 6.300000000000000000e+01 4.600000000000000000e+01 6.400000000000000000e+01 5.800000000000000000e+01 6.900000000000000000e+01 6.200000000000000000e+01 4.900000000000000000e+01 5.900000000000000000e+01 5.500000000000000000e+01 4.500000000000000000e+01 4.300000000000000000e+01 4.200000000000000000e+01 4.500000000000000000e+01 5.800000000000000000e+01 4.600000000000000000e+01 6.800000000000000000e+01 3.200000000000000000e+01 5.400000000000000000e+01 5.800000000000000000e+01 3.700000000000000000e+01 4.200000000000000000e+01 3.400000000000000000e+01 5.000000000000000000e+01 5.400000000000000000e+01 5.700000000000000000e+01 3.400000000000000000e+01 5.200000000000000000e+01 4.400000000000000000e+01 4.600000000000000000e+01 3.900000000000000000e+01 5.400000000000000000e+01 3.800000000000000000e+01 5.300000000000000000e+01 3.700000000000000000e+01 3.900000000000000000e+01 4.500000000000000000e+01 4.600000000000000000e+01 4.200000000000000000e+01 4.200000000000000000e+01 5.000000000000000000e+01 4.300000000000000000e+01 4.200000000000000000e+01 3.100000000000000000e+01 4.200000000000000000e+01 4.600000000000000000e+01 5.400000000000000000e+01 5.000000000000000000e+01 4.800000000000000000e+01 6.000000000000000000e+01 4.000000000000000000e+01 3.700000000000000000e+01 6.000000000000000000e+01 4.100000000000000000e+01 4.400000000000000000e+01 3.800000000000000000e+01 4.400000000000000000e+01 4.400000000000000000e+01 4.300000000000000000e+01 5.000000000000000000e+01 5.200000000000000000e+01 5.200000000000000000e+01 3.800000000000000000e+01 5.100000000000000000e+01 4.300000000000000000e+01 4.400000000000000000e+01 5.500000000000000000e+01 4.200000000000000000e+01 4.600000000000000000e+01 3.900000000000000000e+01 4.200000000000000000e+01 3.200000000000000000e+01 4.600000000000000000e+01 5.200000000000000000e+01 4.800000000000000000e+01 4.900000000000000000e+01 4.600000000000000000e+01 4.400000000000000000e+01 4.300000000000000000e+01 3.600000000000000000e+01 5.200000000000000000e+01 3.500000000000000000e+01 4.700000000000000000e+01 3.900000000000000000e+01 4.700000000000000000e+01 3.600000000000000000e+01 4.700000000000000000e+01 5.100000000000000000e+01 4.100000000000000000e+01 3.000000000000000000e+01 5.200000000000000000e+01 5.100000000000000000e+01 5.000000000000000000e+01 5.700000000000000000e+01 3.600000000000000000e+01 3.900000000000000000e+01 4.700000000000000000e+01 5.100000000000000000e+01 4.300000000000000000e+01 4.200000000000000000e+01 5.400000000000000000e+01 3.800000000000000000e+01 3.700000000000000000e+01 4.500000000000000000e+01 5.000000000000000000e+01 5.200000000000000000e+01 3.700000000000000000e+01 4.200000000000000000e+01 4.000000000000000000e+01 4.800000000000000000e+01 4.600000000000000000e+01 4.400000000000000000e+01 4.700000000000000000e+01 2.800000000000000000e+01 4.800000000000000000e+01 4.600000000000000000e+01 5.500000000000000000e+01 4.900000000000000000e+01 4.200000000000000000e+01 4.300000000000000000e+01 3.400000000000000000e+01 5.700000000000000000e+01 3.600000000000000000e+01 5.000000000000000000e+01 5.000000000000000000e+01 6.000000000000000000e+01 3.700000000000000000e+01 4.200000000000000000e+01 4.200000000000000000e+01 4.000000000000000000e+01 3.900000000000000000e+01 3.100000000000000000e+01 2.400000000000000000e+01 3.300000000000000000e+01 2.900000000000000000e+01 2.900000000000000000e+01 3.000000000000000000e+01 2.800000000000000000e+01 2.300000000000000000e+01 1.900000000000000000e+01 2.200000000000000000e+01 2.200000000000000000e+01 2.300000000000000000e+01 2.400000000000000000e+01 3.200000000000000000e+01 2.500000000000000000e+01 2.600000000000000000e+01 2.200000000000000000e+01 2.500000000000000000e+01 2.800000000000000000e+01 3.300000000000000000e+01 2.700000000000000000e+01 1.600000000000000000e+01 1.800000000000000000e+01 1.900000000000000000e+01 3.000000000000000000e+01 2.400000000000000000e+01 2.100000000000000000e+01 2.700000000000000000e+01 2.600000000000000000e+01 2.900000000000000000e+01 3.300000000000000000e+01 3.500000000000000000e+01 2.700000000000000000e+01 2.300000000000000000e+01 2.400000000000000000e+01 2.300000000000000000e+01 2.200000000000000000e+01 2.800000000000000000e+01 3.700000000000000000e+01 2.400000000000000000e+01 2.100000000000000000e+01 2.800000000000000000e+01 2.200000000000000000e+01 2.000000000000000000e+01 1.700000000000000000e+01 2.200000000000000000e+01 1.000000000000000000e+01 1.300000000000000000e+01 1.400000000000000000e+01 1.900000000000000000e+01 1.500000000000000000e+01 1.100000000000000000e+01 1.700000000000000000e+01 1.100000000000000000e+01 1.900000000000000000e+01 1.500000000000000000e+01 1.300000000000000000e+01 1.100000000000000000e+01 1.400000000000000000e+01 1.800000000000000000e+01 1.400000000000000000e+01 2.000000000000000000e+01 1.300000000000000000e+01 1.300000000000000000e+01 1.300000000000000000e+01 1.300000000000000000e+01 1.700000000000000000e+01 2.600000000000000000e+01 1.300000000000000000e+01 8.000000000000000000e+00 1.500000000000000000e+01 1.700000000000000000e+01 1.000000000000000000e+01 1.300000000000000000e+01 1.100000000000000000e+01 1.100000000000000000e+01 9.000000000000000000e+00 7.000000000000000000e+00 9.000000000000000000e+00 1.000000000000000000e+01 1.500000000000000000e+01 1.000000000000000000e+01 9.000000000000000000e+00 1.100000000000000000e+01 1.200000000000000000e+01 1.000000000000000000e+01 7.000000000000000000e+00 1.400000000000000000e+01 1.200000000000000000e+01 7.000000000000000000e+00 1.200000000000000000e+01 1.300000000000000000e+01 9.000000000000000000e+00 8.000000000000000000e+00 1.400000000000000000e+01 9.000000000000000000e+00 9.000000000000000000e+00 9.000000000000000000e+00 1.600000000000000000e+01 1.500000000000000000e+01 1.000000000000000000e+01 1.000000000000000000e+01 9.000000000000000000e+00 9.000000000000000000e+00 1.100000000000000000e+01 6.000000000000000000e+00 1.200000000000000000e+01 1.400000000000000000e+01 6.000000000000000000e+00 8.000000000000000000e+00 7.000000000000000000e+00 9.000000000000000000e+00 6.000000000000000000e+00 6.000000000000000000e+00 9.000000000000000000e+00 1.500000000000000000e+01 1.000000000000000000e+01 5.000000000000000000e+00 6.000000000000000000e+00 1.100000000000000000e+01 7.000000000000000000e+00 9.000000000000000000e+00 7.000000000000000000e+00 1.100000000000000000e+01 1.200000000000000000e+01 2.000000000000000000e+00 1.400000000000000000e+01 1.500000000000000000e+01 1.300000000000000000e+01 6.000000000000000000e+00 1.100000000000000000e+01 7.000000000000000000e+00 5.000000000000000000e+00 1.600000000000000000e+01 1.100000000000000000e+01 6.000000000000000000e+00 8.000000000000000000e+00 5.000000000000000000e+00 1.100000000000000000e+01 1.400000000000000000e+01 8.000000000000000000e+00 8.000000000000000000e+00 8.000000000000000000e+00 1.400000000000000000e+01 7.000000000000000000e+00 1.300000000000000000e+01 6.000000000000000000e+00 1.300000000000000000e+01 1.100000000000000000e+01 6.000000000000000000e+00 1.200000000000000000e+01 1.200000000000000000e+01 9.000000000000000000e+00 1.300000000000000000e+01 1.600000000000000000e+01 1.800000000000000000e+01 7.000000000000000000e+00 9.000000000000000000e+00 1.000000000000000000e+01 1.100000000000000000e+01 1.300000000000000000e+01 5.000000000000000000e+00 1.200000000000000000e+01 7.000000000000000000e+00 9.000000000000000000e+00 1.700000000000000000e+01 1.000000000000000000e+01 9.000000000000000000e+00 1.200000000000000000e+01 1.300000000000000000e+01 1.900000000000000000e+01 5.000000000000000000e+00 1.200000000000000000e+01 1.200000000000000000e+01 1.200000000000000000e+01 1.500000000000000000e+01 1.100000000000000000e+01 1.000000000000000000e+01 1.000000000000000000e+01 1.500000000000000000e+01 8.000000000000000000e+00 7.000000000000000000e+00 1.500000000000000000e+01 1.400000000000000000e+01 1.300000000000000000e+01 5.000000000000000000e+00 1.400000000000000000e+01 3.000000000000000000e+00 1.400000000000000000e+01 3.000000000000000000e+00 2.000000000000000000e+00 4.000000000000000000e+00 6.000000000000000000e+00 1.000000000000000000e+00 0.000000000000000000e+00 9.000000000000000000e+00 1.000000000000000000e+00 6.000000000000000000e+00 2.000000000000000000e+00 2.000000000000000000e+00 4.000000000000000000e+00 1.000000000000000000e+00 4.000000000000000000e+00 5.000000000000000000e+00 3.000000000000000000e+00 2.000000000000000000e+00 7.000000000000000000e+00 5.000000000000000000e+00 4.000000000000000000e+00 2.000000000000000000e+00 4.000000000000000000e+00 5.000000000000000000e+00 1.000000000000000000e+01 4.000000000000000000e+00 2.000000000000000000e+00 1.000000000000000000e+00 5.000000000000000000e+00 7.000000000000000000e+00 7.000000000000000000e+00 4.000000000000000000e+00 6.000000000000000000e+00 5.000000000000000000e+00 3.000000000000000000e+00 3.000000000000000000e+00 5.000000000000000000e+00 3.000000000000000000e+00 3.000000000000000000e+00 4.000000000000000000e+00 1.200000000000000000e+01 7.000000000000000000e+00 4.000000000000000000e+00 6.000000000000000000e+00 5.000000000000000000e+00 3.000000000000000000e+00 6.000000000000000000e+00 2.000000000000000000e+00 5.000000000000000000e+00 6.000000000000000000e+00 5.000000000000000000e+00 2.000000000000000000e+00 6.000000000000000000e+00 2.000000000000000000e+00 8.000000000000000000e+00 8.000000000000000000e+00 8.000000000000000000e+00 4.000000000000000000e+00 8.000000000000000000e+00 4.000000000000000000e+00 4.000000000000000000e+00 7.000000000000000000e+00 4.000000000000000000e+00 8.000000000000000000e+00 5.000000000000000000e+00 5.000000000000000000e+00 4.000000000000000000e+00 3.000000000000000000e+00 6.000000000000000000e+00 6.000000000000000000e+00 6.000000000000000000e+00 1.000000000000000000e+01 7.000000000000000000e+00 3.000000000000000000e+00 3.000000000000000000e+00 6.000000000000000000e+00 4.000000000000000000e+00 2.000000000000000000e+00 4.000000000000000000e+00 1.000000000000000000e+01 5.000000000000000000e+00 6.000000000000000000e+00 6.000000000000000000e+00 2.000000000000000000e+00 6.000000000000000000e+00 6.000000000000000000e+00 7.000000000000000000e+00 6.000000000000000000e+00 2.000000000000000000e+00 2.000000000000000000e+00 5.000000000000000000e+00 2.000000000000000000e+00 3.000000000000000000e+00 7.000000000000000000e+00 4.000000000000000000e+00 7.000000000000000000e+00 5.000000000000000000e+00 3.000000000000000000e+00 2.000000000000000000e+00 3.000000000000000000e+00 6.000000000000000000e+00 3.000000000000000000e+00 5.000000000000000000e+00 5.000000000000000000e+00 8.000000000000000000e+00 1.000000000000000000e+01 0.000000000000000000e+00 0.000000000000000000e+00 0.000000000000000000e+00 0.000000000000000000e+00 0.000000000000000000e+00 0.000000000000000000e+00 0.000000000000000000e+00 0.000000000000000000e+00 0.000000000000000000e+00 0.000000000000000000e+00 0.000000000000000000e+00 0.000000000000000000e+00 0.000000000000000000e+00 0.000000000000000000e+00 0.000000000000000000e+00 0.000000000000000000e+00 0.000000000000000000e+00 0.000000000000000000e+00 0.000000000000000000e+00 0.000000000000000000e+00 0.000000000000000000e+00 0.000000000000000000e+00 0.000000000000000000e+00 0.000000000000000000e+00 0.000000000000000000e+00 0.000000000000000000e+00 0.000000000000000000e+00 0.000000000000000000e+00 0.000000000000000000e+00 0.000000000000000000e+00 0.000000000000000000e+00 0.000000000000000000e+00 0.000000000000000000e+00 0.000000000000000000e+00 0.000000000000000000e+00 0.000000000000000000e+00 0.000000000000000000e+00 0.000000000000000000e+00 0.000000000000000000e+00 0.000000000000000000e+00 0.000000000000000000e+00 0.000000000000000000e+00 0.000000000000000000e+00 0.000000000000000000e+00 0.000000000000000000e+00 0.000000000000000000e+00 0.000000000000000000e+00 0.000000000000000000e+00 0.000000000000000000e+00 0.000000000000000000e+00 0.000000000000000000e+00 0.000000000000000000e+00 0.000000000000000000e+00 0.000000000000000000e+00 0.000000000000000000e+00 0.000000000000000000e+00 0.000000000000000000e+00 0.000000000000000000e+00 0.000000000000000000e+00 0.000000000000000000e+00 0.000000000000000000e+00 0.000000000000000000e+00 0.000000000000000000e+00 0.000000000000000000e+00 0.000000000000000000e+00 0.000000000000000000e+00 0.000000000000000000e+00 0.000000000000000000e+00 0.000000000000000000e+00 0.000000000000000000e+00 0.000000000000000000e+00 0.000000000000000000e+00 0.000000000000000000e+00 0.000000000000000000e+00 0.000000000000000000e+00 0.000000000000000000e+00 0.000000000000000000e+00 0.000000000000000000e+00 0.000000000000000000e+00 0.000000000000000000e+00 0.000000000000000000e+00 0.000000000000000000e+00 0.000000000000000000e+00 0.000000000000000000e+00 0.000000000000000000e+00 0.000000000000000000e+00 0.000000000000000000e+00 0.000000000000000000e+00 0.000000000000000000e+00 0.000000000000000000e+00 0.000000000000000000e+00 0.000000000000000000e+00 0.000000000000000000e+00 0.000000000000000000e+00 0.000000000000000000e+00 0.000000000000000000e+00 0.000000000000000000e+00 0.000000000000000000e+00 0.000000000000000000e+00 0.000000000000000000e+00 0.000000000000000000e+00 0.000000000000000000e+00 0.000000000000000000e+00 0.000000000000000000e+00 0.000000000000000000e+00 0.000000000000000000e+00 0.000000000000000000e+00 0.000000000000000000e+00 0.000000000000000000e+00 0.000000000000000000e+00 0.000000000000000000e+00 0.000000000000000000e+00 0.000000000000000000e+00 0.000000000000000000e+00 0.000000000000000000e+00 0.000000000000000000e+00 0.000000000000000000e+00 0.000000000000000000e+00 0.000000000000000000e+00 0.000000000000000000e+00 0.000000000000000000e+00 0.000000000000000000e+00 0.000000000000000000e+00 0.000000000000000000e+00 0.000000000000000000e+00 0.000000000000000000e+00 0.000000000000000000e+00 0.000000000000000000e+00 0.000000000000000000e+00 0.000000000000000000e+00 0.000000000000000000e+00 0.000000000000000000e+00 0.000000000000000000e+00 0.000000000000000000e+00 0.000000000000000000e+00 0.000000000000000000e+00 0.000000000000000000e+00 0.000000000000000000e+00 0.000000000000000000e+00 0.000000000000000000e+00 0.000000000000000000e+00 0.000000000000000000e+00 0.000000000000000000e+00 0.000000000000000000e+00 0.000000000000000000e+00 0.000000000000000000e+00 0.000000000000000000e+00 0.000000000000000000e+00 0.000000000000000000e+00 0.000000000000000000e+00 0.000000000000000000e+00 0.000000000000000000e+00 0.000000000000000000e+00 0.000000000000000000e+00 0.000000000000000000e+00 0.000000000000000000e+00 0.000000000000000000e+00 0.000000000000000000e+00 0.000000000000000000e+00 0.000000000000000000e+00 0.000000000000000000e+00 0.000000000000000000e+00 0.000000000000000000e+00 0.000000000000000000e+00 0.000000000000000000e+00 0.000000000000000000e+00 0.000000000000000000e+00 0.000000000000000000e+00 0.000000000000000000e+00 0.000000000000000000e+00 0.000000000000000000e+00 0.000000000000000000e+00 0.000000000000000000e+00 0.000000000000000000e+00 0.000000000000000000e+00 0.000000000000000000e+00 0.000000000000000000e+00 0.000000000000000000e+00 0.000000000000000000e+00 0.000000000000000000e+00 0.000000000000000000e+00 0.000000000000000000e+00 0.000000000000000000e+00 0.000000000000000000e+00 0.000000000000000000e+00 0.000000000000000000e+00 0.000000000000000000e+00 0.000000000000000000e+00 0.000000000000000000e+00 0.000000000000000000e+00 0.000000000000000000e+00 0.000000000000000000e+00 0.000000000000000000e+00 0.000000000000000000e+00 0.000000000000000000e+00 0.000000000000000000e+00 0.000000000000000000e+00 0.000000000000000000e+00 0.000000000000000000e+00 0.000000000000000000e+00 0.000000000000000000e+00 0.000000000000000000e+00 0.000000000000000000e+00 0.000000000000000000e+00 0.000000000000000000e+00 0.000000000000000000e+00 0.000000000000000000e+00 0.000000000000000000e+00 0.000000000000000000e+00 0.000000000000000000e+00 0.000000000000000000e+00 0.000000000000000000e+00 0.000000000000000000e+00 0.000000000000000000e+00 0.000000000000000000e+00 0.000000000000000000e+00 0.000000000000000000e+00 0.000000000000000000e+00 0.000000000000000000e+00 0.000000000000000000e+00 0.000000000000000000e+00 0.000000000000000000e+00 0.000000000000000000e+00 0.000000000000000000e+00 0.000000000000000000e+00 0.000000000000000000e+00 0.000000000000000000e+00 0.000000000000000000e+00 0.000000000000000000e+00 0.000000000000000000e+00 0.000000000000000000e+00 0.000000000000000000e+00 0.000000000000000000e+00 0.000000000000000000e+00 0.000000000000000000e+00 0.000000000000000000e+00 0.000000000000000000e+00 0.000000000000000000e+00 0.000000000000000000e+00 0.000000000000000000e+00 0.000000000000000000e+00 0.000000000000000000e+00 0.000000000000000000e+00 0.000000000000000000e+00 0.000000000000000000e+00 0.000000000000000000e+00 0.000000000000000000e+00 0.000000000000000000e+00 0.000000000000000000e+00 0.000000000000000000e+00 0.000000000000000000e+00 0.000000000000000000e+00 0.000000000000000000e+00 0.000000000000000000e+00 0.000000000000000000e+00 0.000000000000000000e+00 0.000000000000000000e+00 0.000000000000000000e+00 0.000000000000000000e+00 0.000000000000000000e+00 0.000000000000000000e+00 0.000000000000000000e+00 0.000000000000000000e+00 0.000000000000000000e+00 0.000000000000000000e+00 0.000000000000000000e+00 0.000000000000000000e+00 0.000000000000000000e+00 0.000000000000000000e+00 0.000000000000000000e+00 0.000000000000000000e+00 0.000000000000000000e+00 0.000000000000000000e+00 0.000000000000000000e+00 0.000000000000000000e+00 0.000000000000000000e+00 0.000000000000000000e+00 0.000000000000000000e+00 0.000000000000000000e+00 0.000000000000000000e+00 0.000000000000000000e+00 0.000000000000000000e+00 0.000000000000000000e+00 0.000000000000000000e+00 0.000000000000000000e+00 0.000000000000000000e+00 0.000000000000000000e+00 0.000000000000000000e+00 0.000000000000000000e+00 0.000000000000000000e+00 0.000000000000000000e+00 0.000000000000000000e+00 0.000000000000000000e+00 0.000000000000000000e+00 0.000000000000000000e+00 0.000000000000000000e+00 0.000000000000000000e+00 0.000000000000000000e+00 0.000000000000000000e+00 0.000000000000000000e+00 0.000000000000000000e+00 0.000000000000000000e+00 0.000000000000000000e+00 0.000000000000000000e+00 0.000000000000000000e+00 0.000000000000000000e+00 0.000000000000000000e+00 0.000000000000000000e+00 0.000000000000000000e+00 0.000000000000000000e+00 0.000000000000000000e+00 0.000000000000000000e+00 0.000000000000000000e+00 0.000000000000000000e+00 0.000000000000000000e+00 0.000000000000000000e+00 0.000000000000000000e+00 0.000000000000000000e+00 0.000000000000000000e+00 0.000000000000000000e+00 0.000000000000000000e+00 0.000000000000000000e+00 0.000000000000000000e+00 0.000000000000000000e+00 0.000000000000000000e+00 0.000000000000000000e+00 0.000000000000000000e+00 0.000000000000000000e+00 0.000000000000000000e+00 0.000000000000000000e+00 0.000000000000000000e+00 0.000000000000000000e+00 0.000000000000000000e+00 0.000000000000000000e+00 0.000000000000000000e+00 0.000000000000000000e+00 0.000000000000000000e+00 0.000000000000000000e+00 0.000000000000000000e+00 0.000000000000000000e+00 0.000000000000000000e+00 0.000000000000000000e+00 0.000000000000000000e+00 0.000000000000000000e+00 0.000000000000000000e+00 0.000000000000000000e+00 0.000000000000000000e+00 0.000000000000000000e+00 0.000000000000000000e+00 0.000000000000000000e+00 0.000000000000000000e+00 0.000000000000000000e+00 0.000000000000000000e+00 0.000000000000000000e+00 0.000000000000000000e+00 0.000000000000000000e+00 0.000000000000000000e+00 0.000000000000000000e+00 0.000000000000000000e+00 0.000000000000000000e+00 0.000000000000000000e+00 0.000000000000000000e+00 0.000000000000000000e+00 0.000000000000000000e+00 0.000000000000000000e+00 0.000000000000000000e+00 0.000000000000000000e+00 0.000000000000000000e+00 0.000000000000000000e+00 0.000000000000000000e+00 0.000000000000000000e+00 0.000000000000000000e+00 0.000000000000000000e+00 0.000000000000000000e+00 0.000000000000000000e+00 0.000000000000000000e+00 0.000000000000000000e+00 0.000000000000000000e+00 0.000000000000000000e+00 0.000000000000000000e+00 0.000000000000000000e+00 0.000000000000000000e+00 0.000000000000000000e+00 0.000000000000000000e+00 0.000000000000000000e+00 0.000000000000000000e+00 0.000000000000000000e+00 0.000000000000000000e+00 0.000000000000000000e+00 0.000000000000000000e+00 0.000000000000000000e+00 0.000000000000000000e+00 0.000000000000000000e+00 0.000000000000000000e+00 0.000000000000000000e+00 0.000000000000000000e+00 0.000000000000000000e+00 0.000000000000000000e+00 0.000000000000000000e+00 0.000000000000000000e+00 0.000000000000000000e+00 0.000000000000000000e+00 0.000000000000000000e+00 0.000000000000000000e+00 0.000000000000000000e+00 0.000000000000000000e+00 0.000000000000000000e+00 0.000000000000000000e+00 0.000000000000000000e+00 0.000000000000000000e+00 0.000000000000000000e+00 0.000000000000000000e+00 0.000000000000000000e+00 0.000000000000000000e+00 0.000000000000000000e+00 0.000000000000000000e+00 0.000000000000000000e+00 0.000000000000000000e+00 0.000000000000000000e+00 0.000000000000000000e+00 0.000000000000000000e+00 0.000000000000000000e+00 0.000000000000000000e+00 0.000000000000000000e+00 0.000000000000000000e+00 0.000000000000000000e+00 0.000000000000000000e+00 0.000000000000000000e+00 0.000000000000000000e+00 0.000000000000000000e+00 0.000000000000000000e+00 0.000000000000000000e+00 0.000000000000000000e+00 0.000000000000000000e+00 0.000000000000000000e+00 0.000000000000000000e+00 0.000000000000000000e+00 0.000000000000000000e+00 0.000000000000000000e+00 0.000000000000000000e+00 0.000000000000000000e+00 0.000000000000000000e+00 0.000000000000000000e+00 0.000000000000000000e+00 0.000000000000000000e+00 0.000000000000000000e+00 0.000000000000000000e+00 0.000000000000000000e+00 0.000000000000000000e+00 0.000000000000000000e+00 0.000000000000000000e+00 0.000000000000000000e+00 0.000000000000000000e+00 0.000000000000000000e+00 0.000000000000000000e+00 0.000000000000000000e+00 0.000000000000000000e+00 0.000000000000000000e+00 0.000000000000000000e+00 0.000000000000000000e+00 0.000000000000000000e+00 0.000000000000000000e+00 0.000000000000000000e+00 0.000000000000000000e+00 0.000000000000000000e+00 0.000000000000000000e+00 0.000000000000000000e+00 0.000000000000000000e+00 0.000000000000000000e+00 0.000000000000000000e+00 0.000000000000000000e+00 0.000000000000000000e+00 0.000000000000000000e+00 0.000000000000000000e+00 0.000000000000000000e+00 0.000000000000000000e+00 0.000000000000000000e+00 0.000000000000000000e+00 0.000000000000000000e+00 0.000000000000000000e+00 0.000000000000000000e+00 0.000000000000000000e+00 0.000000000000000000e+00 0.000000000000000000e+00 0.000000000000000000e+00 0.000000000000000000e+00 0.000000000000000000e+00 0.000000000000000000e+00 0.000000000000000000e+00 0.000000000000000000e+00 0.000000000000000000e+00 0.000000000000000000e+00 0.000000000000000000e+00 0.000000000000000000e+00 0.000000000000000000e+00 0.000000000000000000e+00 0.000000000000000000e+00 0.000000000000000000e+00 0.000000000000000000e+00 0.000000000000000000e+00 0.000000000000000000e+00 0.000000000000000000e+00 0.000000000000000000e+00 0.000000000000000000e+00 0.000000000000000000e+00 0.000000000000000000e+00 0.000000000000000000e+00 0.000000000000000000e+00 0.000000000000000000e+00 0.000000000000000000e+00 0.000000000000000000e+00 0.000000000000000000e+00 0.000000000000000000e+00 0.000000000000000000e+00 0.000000000000000000e+00 0.000000000000000000e+00 0.000000000000000000e+00 0.000000000000000000e+00 0.000000000000000000e+00 0.000000000000000000e+00 0.000000000000000000e+00 0.000000000000000000e+00 0.000000000000000000e+00 0.000000000000000000e+00 0.000000000000000000e+00 0.000000000000000000e+00 0.000000000000000000e+00 0.000000000000000000e+00 0.000000000000000000e+00 0.000000000000000000e+00 0.000000000000000000e+00 0.000000000000000000e+00 0.000000000000000000e+00 0.000000000000000000e+00 0.000000000000000000e+00 0.000000000000000000e+00 0.000000000000000000e+00 0.000000000000000000e+00 0.000000000000000000e+00 0.000000000000000000e+00 0.000000000000000000e+00 0.000000000000000000e+00 0.000000000000000000e+00 0.000000000000000000e+00 0.000000000000000000e+00 0.000000000000000000e+00 0.000000000000000000e+00 0.000000000000000000e+00 0.000000000000000000e+00 0.000000000000000000e+00 0.000000000000000000e+00 0.000000000000000000e+00 0.000000000000000000e+00 0.000000000000000000e+00 0.000000000000000000e+00 0.000000000000000000e+00 0.000000000000000000e+00 0.000000000000000000e+00 0.000000000000000000e+00 0.000000000000000000e+00 0.000000000000000000e+00 0.000000000000000000e+00 0.000000000000000000e+00 0.000000000000000000e+00 0.000000000000000000e+00 0.000000000000000000e+00 0.000000000000000000e+00 0.000000000000000000e+00 0.000000000000000000e+00 0.000000000000000000e+00 0.000000000000000000e+00 0.000000000000000000e+00 0.000000000000000000e+00 0.000000000000000000e+00 0.000000000000000000e+00 0.000000000000000000e+00 0.000000000000000000e+00 0.000000000000000000e+00 0.000000000000000000e+00 0.000000000000000000e+00 0.000000000000000000e+00 0.000000000000000000e+00 0.000000000000000000e+00 0.000000000000000000e+00 0.000000000000000000e+00 0.000000000000000000e+00 0.000000000000000000e+00 0.000000000000000000e+00 0.000000000000000000e+00 0.000000000000000000e+00 0.000000000000000000e+00 0.000000000000000000e+00 0.000000000000000000e+00 0.000000000000000000e+00 0.000000000000000000e+00 0.000000000000000000e+00 0.000000000000000000e+00 0.000000000000000000e+00 0.000000000000000000e+00 0.000000000000000000e+00 0.000000000000000000e+00 0.000000000000000000e+00 0.000000000000000000e+00 0.000000000000000000e+00 0.000000000000000000e+00 0.000000000000000000e+00 0.000000000000000000e+00 0.000000000000000000e+00 0.000000000000000000e+00 0.000000000000000000e+00 0.000000000000000000e+00 0.000000000000000000e+00 0.000000000000000000e+00 0.000000000000000000e+00 0.000000000000000000e+00 0.000000000000000000e+00 0.000000000000000000e+00 0.000000000000000000e+00 0.000000000000000000e+00 0.000000000000000000e+00 0.000000000000000000e+00 0.000000000000000000e+00 0.000000000000000000e+00 0.000000000000000000e+00 0.000000000000000000e+00 0.000000000000000000e+00 0.000000000000000000e+00 0.000000000000000000e+00 0.000000000000000000e+00 0.000000000000000000e+00 0.000000000000000000e+00 0.000000000000000000e+00 0.000000000000000000e+00 0.000000000000000000e+00 0.000000000000000000e+00 0.000000000000000000e+00 0.000000000000000000e+00 0.000000000000000000e+00 0.000000000000000000e+00 0.000000000000000000e+00 0.000000000000000000e+00 0.000000000000000000e+00 0.000000000000000000e+00 0.000000000000000000e+00 0.000000000000000000e+00 0.000000000000000000e+00 0.000000000000000000e+00 0.000000000000000000e+00 0.000000000000000000e+00 0.000000000000000000e+00 0.000000000000000000e+00 0.000000000000000000e+00 0.000000000000000000e+00 0.000000000000000000e+00 0.000000000000000000e+00 0.000000000000000000e+00 0.000000000000000000e+00 0.000000000000000000e+00 0.000000000000000000e+00 0.000000000000000000e+00 0.000000000000000000e+00 0.000000000000000000e+00 0.000000000000000000e+00 0.000000000000000000e+00 0.000000000000000000e+00 0.000000000000000000e+00 0.000000000000000000e+00 0.000000000000000000e+00 0.000000000000000000e+00 0.000000000000000000e+00 0.000000000000000000e+00 0.000000000000000000e+00 0.000000000000000000e+00 0.000000000000000000e+00 0.000000000000000000e+00 0.000000000000000000e+00 0.000000000000000000e+00 0.000000000000000000e+00 0.000000000000000000e+00 0.000000000000000000e+00 0.000000000000000000e+00 0.000000000000000000e+00 0.000000000000000000e+00 0.000000000000000000e+00 0.000000000000000000e+00 0.000000000000000000e+00 0.000000000000000000e+00 0.000000000000000000e+00 0.000000000000000000e+00 0.000000000000000000e+00 0.000000000000000000e+00 0.000000000000000000e+00 0.000000000000000000e+00 0.000000000000000000e+00 0.000000000000000000e+00 0.000000000000000000e+00 0.000000000000000000e+00 0.000000000000000000e+00 0.000000000000000000e+00 0.000000000000000000e+00 0.000000000000000000e+00 0.000000000000000000e+00 0.000000000000000000e+00 0.000000000000000000e+00 0.000000000000000000e+00 0.000000000000000000e+00 0.000000000000000000e+00 0.000000000000000000e+00 0.000000000000000000e+00 0.000000000000000000e+00 0.000000000000000000e+00 0.000000000000000000e+00 0.000000000000000000e+00 0.000000000000000000e+00 0.000000000000000000e+00 0.000000000000000000e+00 0.000000000000000000e+00 0.000000000000000000e+00 0.000000000000000000e+00 0.000000000000000000e+00 0.000000000000000000e+00 0.000000000000000000e+00 0.000000000000000000e+00 0.000000000000000000e+00 0.000000000000000000e+00 0.000000000000000000e+00 0.000000000000000000e+00 0.000000000000000000e+00 0.000000000000000000e+00 0.000000000000000000e+00 0.000000000000000000e+00 0.000000000000000000e+00 0.000000000000000000e+00 0.000000000000000000e+00 0.000000000000000000e+00 0.000000000000000000e+00 0.000000000000000000e+00 0.000000000000000000e+00 0.000000000000000000e+00 0.000000000000000000e+00 0.000000000000000000e+00 0.000000000000000000e+00 0.000000000000000000e+00 0.000000000000000000e+00 0.000000000000000000e+00 0.000000000000000000e+00 0.000000000000000000e+00 0.000000000000000000e+00 0.000000000000000000e+00 0.000000000000000000e+00 0.000000000000000000e+00 0.000000000000000000e+00 0.000000000000000000e+00 0.000000000000000000e+00 0.000000000000000000e+00 0.000000000000000000e+00 0.000000000000000000e+00 0.000000000000000000e+00 0.000000000000000000e+00 0.000000000000000000e+00 0.000000000000000000e+00 0.000000000000000000e+00 0.000000000000000000e+00 0.000000000000000000e+00 0.000000000000000000e+00 0.000000000000000000e+00 0.000000000000000000e+00 0.000000000000000000e+00 0.000000000000000000e+00 0.000000000000000000e+00 0.000000000000000000e+00 0.000000000000000000e+00 0.000000000000000000e+00 0.000000000000000000e+00 0.000000000000000000e+00 0.000000000000000000e+00 0.000000000000000000e+00 0.000000000000000000e+00 0.000000000000000000e+00 0.000000000000000000e+00 0.000000000000000000e+00 0.000000000000000000e+00 0.000000000000000000e+00 0.000000000000000000e+00 0.000000000000000000e+00 0.000000000000000000e+00 0.000000000000000000e+00 0.000000000000000000e+00 0.000000000000000000e+00 0.000000000000000000e+00 0.000000000000000000e+00 0.000000000000000000e+00 0.000000000000000000e+00 0.000000000000000000e+00 0.000000000000000000e+00 0.000000000000000000e+00 0.000000000000000000e+00 0.000000000000000000e+00 0.000000000000000000e+00 0.000000000000000000e+00 0.000000000000000000e+00 0.000000000000000000e+00 0.000000000000000000e+00 0.000000000000000000e+00 0.000000000000000000e+00 0.000000000000000000e+00 0.000000000000000000e+00 0.000000000000000000e+00 0.000000000000000000e+00 0.000000000000000000e+00 0.000000000000000000e+00 0.000000000000000000e+00 0.000000000000000000e+00 0.000000000000000000e+00 0.000000000000000000e+00 0.000000000000000000e+00 0.000000000000000000e+00 0.000000000000000000e+00 0.000000000000000000e+00 0.000000000000000000e+00 0.000000000000000000e+00 0.000000000000000000e+00 0.000000000000000000e+00 0.000000000000000000e+00 0.000000000000000000e+00 0.000000000000000000e+00 0.000000000000000000e+00 0.000000000000000000e+00 0.000000000000000000e+00 0.000000000000000000e+00 0.000000000000000000e+00 0.000000000000000000e+00 0.000000000000000000e+00 0.000000000000000000e+00 0.000000000000000000e+00 0.000000000000000000e+00 0.000000000000000000e+00 0.000000000000000000e+00 0.000000000000000000e+00 0.000000000000000000e+00 0.000000000000000000e+00 0.000000000000000000e+00 0.000000000000000000e+00 0.000000000000000000e+00 0.000000000000000000e+00 0.000000000000000000e+00 0.000000000000000000e+00 0.000000000000000000e+00 0.000000000000000000e+00 0.000000000000000000e+00 0.000000000000000000e+00 0.000000000000000000e+00 0.000000000000000000e+00 0.000000000000000000e+00 0.000000000000000000e+00 0.000000000000000000e+00 0.000000000000000000e+00 0.000000000000000000e+00 0.000000000000000000e+00 0.000000000000000000e+00 0.000000000000000000e+00 0.000000000000000000e+00 0.000000000000000000e+00 0.000000000000000000e+00 0.000000000000000000e+00 0.000000000000000000e+00 0.000000000000000000e+00 0.000000000000000000e+00 0.000000000000000000e+00 0.000000000000000000e+00 0.000000000000000000e+00 0.000000000000000000e+00 0.000000000000000000e+00 0.000000000000000000e+00 0.000000000000000000e+00 0.000000000000000000e+00 0.000000000000000000e+00 0.000000000000000000e+00 0.000000000000000000e+00 0.000000000000000000e+00 0.000000000000000000e+00 0.000000000000000000e+00 0.000000000000000000e+00 0.000000000000000000e+00 0.000000000000000000e+00 0.000000000000000000e+00 0.000000000000000000e+00 0.000000000000000000e+00 0.000000000000000000e+00 0.000000000000000000e+00 0.000000000000000000e+00 0.000000000000000000e+00 0.000000000000000000e+00 0.000000000000000000e+00 0.000000000000000000e+00 0.000000000000000000e+00 0.000000000000000000e+00 0.000000000000000000e+00 0.000000000000000000e+00 0.000000000000000000e+00 0.000000000000000000e+00 0.000000000000000000e+00 0.000000000000000000e+00 0.000000000000000000e+00 0.000000000000000000e+00 0.000000000000000000e+00 0.000000000000000000e+00 0.000000000000000000e+00 0.000000000000000000e+00 0.000000000000000000e+00 0.000000000000000000e+00 0.000000000000000000e+00 0.000000000000000000e+00 0.000000000000000000e+00 0.000000000000000000e+00 0.000000000000000000e+00 0.000000000000000000e+00 0.000000000000000000e+00 0.000000000000000000e+00 0.000000000000000000e+00 0.000000000000000000e+00 0.000000000000000000e+00 0.000000000000000000e+00 0.000000000000000000e+00 0.000000000000000000e+00 0.000000000000000000e+00 0.000000000000000000e+00 0.000000000000000000e+00 0.000000000000000000e+00 0.000000000000000000e+00 0.000000000000000000e+00 0.000000000000000000e+00 0.000000000000000000e+00 0.000000000000000000e+00 0.000000000000000000e+00 0.000000000000000000e+00 0.000000000000000000e+00 0.000000000000000000e+00 0.000000000000000000e+00 0.000000000000000000e+00 0.000000000000000000e+00 0.000000000000000000e+00 0.000000000000000000e+00 0.000000000000000000e+00 0.000000000000000000e+00 0.000000000000000000e+00 0.000000000000000000e+00 0.000000000000000000e+00 0.000000000000000000e+00 0.000000000000000000e+00 0.000000000000000000e+00 0.000000000000000000e+00 0.000000000000000000e+00 0.000000000000000000e+00 0.000000000000000000e+00 0.000000000000000000e+00 0.000000000000000000e+00 0.000000000000000000e+00 0.000000000000000000e+00 0.000000000000000000e+00 0.000000000000000000e+00 0.000000000000000000e+00 0.000000000000000000e+00 0.000000000000000000e+00 0.000000000000000000e+00 0.000000000000000000e+00 0.000000000000000000e+00 0.000000000000000000e+00 0.000000000000000000e+00 0.000000000000000000e+00 0.000000000000000000e+00 0.000000000000000000e+00 0.000000000000000000e+00 0.000000000000000000e+00 0.000000000000000000e+00 0.000000000000000000e+00 0.000000000000000000e+00 0.000000000000000000e+00 0.000000000000000000e+00 0.000000000000000000e+00 0.000000000000000000e+00 0.000000000000000000e+00 0.000000000000000000e+00 0.000000000000000000e+00 0.000000000000000000e+00 0.000000000000000000e+00 0.000000000000000000e+00 0.000000000000000000e+00 0.000000000000000000e+00 0.000000000000000000e+00 0.000000000000000000e+00 0.000000000000000000e+00 0.000000000000000000e+00 0.000000000000000000e+00 0.000000000000000000e+00 0.000000000000000000e+00 0.000000000000000000e+00 0.000000000000000000e+00 0.000000000000000000e+00 0.000000000000000000e+00 0.000000000000000000e+00 0.000000000000000000e+00 0.000000000000000000e+00 0.000000000000000000e+00 0.000000000000000000e+00 0.000000000000000000e+00 0.000000000000000000e+00 0.000000000000000000e+00 0.000000000000000000e+00 0.000000000000000000e+00 0.000000000000000000e+00 0.000000000000000000e+00 0.000000000000000000e+00 0.000000000000000000e+00 0.000000000000000000e+00 0.000000000000000000e+00 0.000000000000000000e+00 0.000000000000000000e+00 0.000000000000000000e+00 0.000000000000000000e+00 0.000000000000000000e+00 0.000000000000000000e+00 0.000000000000000000e+00 0.000000000000000000e+00 0.000000000000000000e+00 0.000000000000000000e+00 0.000000000000000000e+00 0.000000000000000000e+00 0.000000000000000000e+00 0.000000000000000000e+00 0.000000000000000000e+00 0.000000000000000000e+00 0.000000000000000000e+00 0.000000000000000000e+00 0.000000000000000000e+00 0.000000000000000000e+00 0.000000000000000000e+00 0.000000000000000000e+00 0.000000000000000000e+00 0.000000000000000000e+00 0.000000000000000000e+00 0.000000000000000000e+00 0.000000000000000000e+00 0.000000000000000000e+00 0.000000000000000000e+00 0.000000000000000000e+00 0.000000000000000000e+00 0.000000000000000000e+00 0.000000000000000000e+00 0.000000000000000000e+00 0.000000000000000000e+00 0.000000000000000000e+00 0.000000000000000000e+00 0.000000000000000000e+00 0.000000000000000000e+00 0.000000000000000000e+00 0.000000000000000000e+00 0.000000000000000000e+00 0.000000000000000000e+00 0.000000000000000000e+00 0.000000000000000000e+00 0.000000000000000000e+00 0.000000000000000000e+00 0.000000000000000000e+00 0.000000000000000000e+00 0.000000000000000000e+00 0.000000000000000000e+00 0.000000000000000000e+00 0.000000000000000000e+00 0.000000000000000000e+00 0.000000000000000000e+00 0.000000000000000000e+00 0.000000000000000000e+00 0.000000000000000000e+00 0.000000000000000000e+00 0.000000000000000000e+00 0.000000000000000000e+00 0.000000000000000000e+00 0.000000000000000000e+00 0.000000000000000000e+00 0.000000000000000000e+00 0.000000000000000000e+00 0.000000000000000000e+00 0.000000000000000000e+00 0.000000000000000000e+00 0.000000000000000000e+00 0.000000000000000000e+00 0.000000000000000000e+00 0.000000000000000000e+00 0.000000000000000000e+00 0.000000000000000000e+00 0.000000000000000000e+00 0.000000000000000000e+00 0.000000000000000000e+00 0.000000000000000000e+00 0.000000000000000000e+00 0.000000000000000000e+00 0.000000000000000000e+00 0.000000000000000000e+00 0.000000000000000000e+00 0.000000000000000000e+00 0.000000000000000000e+00 0.000000000000000000e+00 0.000000000000000000e+00 0.000000000000000000e+00 0.000000000000000000e+00 0.000000000000000000e+00 0.000000000000000000e+00 0.000000000000000000e+00 0.000000000000000000e+00 0.000000000000000000e+00 0.000000000000000000e+00 0.000000000000000000e+00 0.000000000000000000e+00 0.000000000000000000e+00 0.000000000000000000e+00 0.000000000000000000e+00 0.000000000000000000e+00 0.000000000000000000e+00 0.000000000000000000e+00 0.000000000000000000e+00 0.000000000000000000e+00 0.000000000000000000e+00 0.000000000000000000e+00 0.000000000000000000e+00 0.000000000000000000e+00 0.000000000000000000e+00 0.000000000000000000e+00 0.000000000000000000e+00 0.000000000000000000e+00 0.000000000000000000e+00 0.000000000000000000e+00 0.000000000000000000e+00 0.000000000000000000e+00 0.000000000000000000e+00 0.000000000000000000e+00 0.000000000000000000e+00 0.000000000000000000e+00 0.000000000000000000e+00 0.000000000000000000e+00 0.000000000000000000e+00 0.000000000000000000e+00 0.000000000000000000e+00 0.000000000000000000e+00 0.000000000000000000e+00 0.000000000000000000e+00 0.000000000000000000e+00 0.000000000000000000e+00 0.000000000000000000e+00 0.000000000000000000e+00 0.000000000000000000e+00 0.000000000000000000e+00 0.000000000000000000e+00 0.000000000000000000e+00 0.000000000000000000e+00 0.000000000000000000e+00 0.000000000000000000e+00 0.000000000000000000e+00 0.000000000000000000e+00 0.000000000000000000e+00 0.000000000000000000e+00 0.000000000000000000e+00 0.000000000000000000e+00 0.000000000000000000e+00 0.000000000000000000e+00 0.000000000000000000e+00 0.000000000000000000e+00 0.000000000000000000e+00 0.000000000000000000e+00 0.000000000000000000e+00 0.000000000000000000e+00 0.000000000000000000e+00 0.000000000000000000e+00 0.000000000000000000e+00 0.000000000000000000e+00 0.000000000000000000e+00 0.000000000000000000e+00 0.000000000000000000e+00 0.000000000000000000e+00 0.000000000000000000e+00 0.000000000000000000e+00 0.000000000000000000e+00 0.000000000000000000e+00 0.000000000000000000e+00 0.000000000000000000e+00 0.000000000000000000e+00 0.000000000000000000e+00 0.000000000000000000e+00 0.000000000000000000e+00 0.000000000000000000e+00 0.000000000000000000e+00 0.000000000000000000e+00 0.000000000000000000e+00 0.000000000000000000e+00 0.000000000000000000e+00 0.000000000000000000e+00 0.000000000000000000e+00 0.000000000000000000e+00 0.000000000000000000e+00 0.000000000000000000e+00 0.000000000000000000e+00 0.000000000000000000e+00 0.000000000000000000e+00 0.000000000000000000e+00 0.000000000000000000e+00 0.000000000000000000e+00 0.000000000000000000e+00 0.000000000000000000e+00 0.000000000000000000e+00 0.000000000000000000e+00 0.000000000000000000e+00 0.000000000000000000e+00 0.000000000000000000e+00 0.000000000000000000e+00 0.000000000000000000e+00 0.000000000000000000e+00 0.000000000000000000e+00 0.000000000000000000e+00 0.000000000000000000e+00 0.000000000000000000e+00 0.000000000000000000e+00 0.000000000000000000e+00 0.000000000000000000e+00 0.000000000000000000e+00 0.000000000000000000e+00 0.000000000000000000e+00 0.000000000000000000e+00 0.000000000000000000e+00 0.000000000000000000e+00 0.000000000000000000e+00 0.000000000000000000e+00 0.000000000000000000e+00 0.000000000000000000e+00 0.000000000000000000e+00 0.000000000000000000e+00 0.000000000000000000e+00 0.000000000000000000e+00 0.000000000000000000e+00 0.000000000000000000e+00 0.000000000000000000e+00 0.000000000000000000e+00 0.000000000000000000e+00 0.000000000000000000e+00 0.000000000000000000e+00 0.000000000000000000e+00 0.000000000000000000e+00 0.000000000000000000e+00 0.000000000000000000e+00 0.000000000000000000e+00 0.000000000000000000e+00 0.000000000000000000e+00 0.000000000000000000e+00 0.000000000000000000e+00 0.000000000000000000e+00 0.000000000000000000e+00 0.000000000000000000e+00 0.000000000000000000e+00 0.000000000000000000e+00 0.000000000000000000e+00 0.000000000000000000e+00 0.000000000000000000e+00 0.000000000000000000e+00 0.000000000000000000e+00 0.000000000000000000e+00 0.000000000000000000e+00 0.000000000000000000e+00 0.000000000000000000e+00 0.000000000000000000e+00 0.000000000000000000e+00 0.000000000000000000e+00 0.000000000000000000e+00 0.000000000000000000e+00 0.000000000000000000e+00 0.000000000000000000e+00 0.000000000000000000e+00 0.000000000000000000e+00 0.000000000000000000e+00 0.000000000000000000e+00 0.000000000000000000e+00 0.000000000000000000e+00 0.000000000000000000e+00 0.000000000000000000e+00 0.000000000000000000e+00 0.000000000000000000e+00 0.000000000000000000e+00 0.000000000000000000e+00 0.000000000000000000e+00 0.000000000000000000e+00 0.000000000000000000e+00 0.000000000000000000e+00 0.000000000000000000e+00 0.000000000000000000e+00 0.000000000000000000e+00 0.000000000000000000e+00 0.000000000000000000e+00 0.000000000000000000e+00 0.000000000000000000e+00 0.000000000000000000e+00 0.000000000000000000e+00 0.000000000000000000e+00 0.000000000000000000e+00 0.000000000000000000e+00 0.000000000000000000e+00 0.000000000000000000e+00 0.000000000000000000e+00 0.000000000000000000e+00 0.000000000000000000e+00 0.000000000000000000e+00 0.000000000000000000e+00 0.000000000000000000e+00 0.000000000000000000e+00 0.000000000000000000e+00 0.000000000000000000e+00 0.000000000000000000e+00 0.000000000000000000e+00 0.000000000000000000e+00 0.000000000000000000e+00 0.000000000000000000e+00 0.000000000000000000e+00 0.000000000000000000e+00 0.000000000000000000e+00 0.000000000000000000e+00 0.000000000000000000e+00 0.000000000000000000e+00 0.000000000000000000e+00 0.000000000000000000e+00 0.000000000000000000e+00 0.000000000000000000e+00 0.000000000000000000e+00 0.000000000000000000e+00 0.000000000000000000e+00 0.000000000000000000e+00 0.000000000000000000e+00 0.000000000000000000e+00 0.000000000000000000e+00 0.000000000000000000e+00 0.000000000000000000e+00 0.000000000000000000e+00 0.000000000000000000e+00 0.000000000000000000e+00 0.000000000000000000e+00 0.000000000000000000e+00 0.000000000000000000e+00 0.000000000000000000e+00 0.000000000000000000e+00 0.000000000000000000e+00 0.000000000000000000e+00 0.000000000000000000e+00 0.000000000000000000e+00 0.000000000000000000e+00 0.000000000000000000e+00 0.000000000000000000e+00 0.000000000000000000e+00 0.000000000000000000e+00 0.000000000000000000e+00 0.000000000000000000e+00 0.000000000000000000e+00 0.000000000000000000e+00 0.000000000000000000e+00 0.000000000000000000e+00 0.000000000000000000e+00 0.000000000000000000e+00 0.000000000000000000e+00 0.000000000000000000e+00 0.000000000000000000e+00 0.000000000000000000e+00 0.000000000000000000e+00 0.000000000000000000e+00 0.000000000000000000e+00 0.000000000000000000e+00 0.000000000000000000e+00 0.000000000000000000e+00 0.000000000000000000e+00 0.000000000000000000e+00 0.000000000000000000e+00 0.000000000000000000e+00 0.000000000000000000e+00 0.000000000000000000e+00 0.000000000000000000e+00 0.000000000000000000e+00 0.000000000000000000e+00 0.000000000000000000e+00 0.000000000000000000e+00 0.000000000000000000e+00 0.000000000000000000e+00 0.000000000000000000e+00 0.000000000000000000e+00 0.000000000000000000e+00 0.000000000000000000e+00 0.000000000000000000e+00 0.000000000000000000e+00 0.000000000000000000e+00 0.000000000000000000e+00 0.000000000000000000e+00 0.000000000000000000e+00 0.000000000000000000e+00 0.000000000000000000e+00 0.000000000000000000e+00 0.000000000000000000e+00 0.000000000000000000e+00 0.000000000000000000e+00 0.000000000000000000e+00 0.000000000000000000e+00 0.000000000000000000e+00 0.000000000000000000e+00 0.000000000000000000e+00 0.000000000000000000e+00 0.000000000000000000e+00 0.000000000000000000e+00 0.000000000000000000e+00 0.000000000000000000e+00 0.000000000000000000e+00 0.000000000000000000e+00 0.000000000000000000e+00 0.000000000000000000e+00 0.000000000000000000e+00 0.000000000000000000e+00 0.000000000000000000e+00 0.000000000000000000e+00 0.000000000000000000e+00 0.000000000000000000e+00 0.000000000000000000e+00 0.000000000000000000e+00 0.000000000000000000e+00 0.000000000000000000e+00 0.000000000000000000e+00 0.000000000000000000e+00 0.000000000000000000e+00 0.000000000000000000e+00 0.000000000000000000e+00 0.000000000000000000e+00 0.000000000000000000e+00 0.000000000000000000e+00 0.000000000000000000e+00 0.000000000000000000e+00 0.000000000000000000e+00 0.000000000000000000e+00 0.000000000000000000e+00 0.000000000000000000e+00 0.000000000000000000e+00 0.000000000000000000e+00 0.000000000000000000e+00 0.000000000000000000e+00 0.000000000000000000e+00 0.000000000000000000e+00 0.000000000000000000e+00 0.000000000000000000e+00 0.000000000000000000e+00 0.000000000000000000e+00 0.000000000000000000e+00 0.000000000000000000e+00 0.000000000000000000e+00 0.000000000000000000e+00 0.000000000000000000e+00 0.000000000000000000e+00 0.000000000000000000e+00 0.000000000000000000e+00 0.000000000000000000e+00 0.000000000000000000e+00 0.000000000000000000e+00 0.000000000000000000e+00 0.000000000000000000e+00 0.000000000000000000e+00 0.000000000000000000e+00 0.000000000000000000e+00 0.000000000000000000e+00 0.000000000000000000e+00 0.000000000000000000e+00 0.000000000000000000e+00 0.000000000000000000e+00 0.000000000000000000e+00 0.000000000000000000e+00 0.000000000000000000e+00 0.000000000000000000e+00 0.000000000000000000e+00 0.000000000000000000e+00 0.000000000000000000e+00 0.000000000000000000e+00 0.000000000000000000e+00 0.000000000000000000e+00 0.000000000000000000e+00 0.000000000000000000e+00 0.000000000000000000e+00 0.000000000000000000e+00 0.000000000000000000e+00 0.000000000000000000e+00 0.000000000000000000e+00 0.000000000000000000e+00 0.000000000000000000e+00 0.000000000000000000e+00 0.000000000000000000e+00 0.000000000000000000e+00 0.000000000000000000e+00 0.000000000000000000e+00 0.000000000000000000e+00 0.000000000000000000e+00 0.000000000000000000e+00 0.000000000000000000e+00 0.000000000000000000e+00 0.000000000000000000e+00 0.000000000000000000e+00 0.000000000000000000e+00 0.000000000000000000e+00 0.000000000000000000e+00 0.000000000000000000e+00 0.000000000000000000e+00 0.000000000000000000e+00 0.000000000000000000e+00 0.000000000000000000e+00 0.000000000000000000e+00 0.000000000000000000e+00 0.000000000000000000e+00 0.000000000000000000e+00 0.000000000000000000e+00 0.000000000000000000e+00 0.000000000000000000e+00 0.000000000000000000e+00 0.000000000000000000e+00 0.000000000000000000e+00 0.000000000000000000e+00 0.000000000000000000e+00 0.000000000000000000e+00 0.000000000000000000e+00 0.000000000000000000e+00 0.000000000000000000e+00 0.000000000000000000e+00 0.000000000000000000e+00 0.000000000000000000e+00 0.000000000000000000e+00 0.000000000000000000e+00 0.000000000000000000e+00 0.000000000000000000e+00 0.000000000000000000e+00 0.000000000000000000e+00 0.000000000000000000e+00 0.000000000000000000e+00 0.000000000000000000e+00 0.000000000000000000e+00 0.000000000000000000e+00 0.000000000000000000e+00 0.000000000000000000e+00 0.000000000000000000e+00 0.000000000000000000e+00 0.000000000000000000e+00 0.000000000000000000e+00 0.000000000000000000e+00 0.000000000000000000e+00 0.000000000000000000e+00 0.000000000000000000e+00 0.000000000000000000e+00 0.000000000000000000e+00 0.000000000000000000e+00 0.000000000000000000e+00 0.000000000000000000e+00 0.000000000000000000e+00 0.000000000000000000e+00 0.000000000000000000e+00 0.000000000000000000e+00 0.000000000000000000e+00 0.000000000000000000e+00 0.000000000000000000e+00 0.000000000000000000e+00 0.000000000000000000e+00 0.000000000000000000e+00 0.000000000000000000e+00 0.000000000000000000e+00 0.000000000000000000e+00 0.000000000000000000e+00 0.000000000000000000e+00 0.000000000000000000e+00 0.000000000000000000e+00 0.000000000000000000e+00 0.000000000000000000e+00 0.000000000000000000e+00 0.000000000000000000e+00 0.000000000000000000e+00 0.000000000000000000e+00 0.000000000000000000e+00 0.000000000000000000e+00 0.000000000000000000e+00 0.000000000000000000e+00 0.000000000000000000e+00 0.000000000000000000e+00 0.000000000000000000e+00 0.000000000000000000e+00 0.000000000000000000e+00 0.000000000000000000e+00 0.000000000000000000e+00 0.000000000000000000e+00 0.000000000000000000e+00 0.000000000000000000e+00 0.000000000000000000e+00 0.000000000000000000e+00 0.000000000000000000e+00 0.000000000000000000e+00 0.000000000000000000e+00 0.000000000000000000e+00 0.000000000000000000e+00 0.000000000000000000e+00 0.000000000000000000e+00 0.000000000000000000e+00 0.000000000000000000e+00 0.000000000000000000e+00 0.000000000000000000e+00 0.000000000000000000e+00 0.000000000000000000e+00 0.000000000000000000e+00 0.000000000000000000e+00 0.000000000000000000e+00 0.000000000000000000e+00 0.000000000000000000e+00 0.000000000000000000e+00 0.000000000000000000e+00 0.000000000000000000e+00 0.000000000000000000e+00 0.000000000000000000e+00 0.000000000000000000e+00 0.000000000000000000e+00 0.000000000000000000e+00 0.000000000000000000e+00 0.000000000000000000e+00 0.000000000000000000e+00 0.000000000000000000e+00 0.000000000000000000e+00 0.000000000000000000e+00 0.000000000000000000e+00 0.000000000000000000e+00 0.000000000000000000e+00 0.000000000000000000e+00 0.000000000000000000e+00 0.000000000000000000e+00 0.000000000000000000e+00 0.000000000000000000e+00 0.000000000000000000e+00 0.000000000000000000e+00 0.000000000000000000e+00 0.000000000000000000e+00 0.000000000000000000e+00 0.000000000000000000e+00 0.000000000000000000e+00 0.000000000000000000e+00 0.000000000000000000e+00 0.000000000000000000e+00 0.000000000000000000e+00 0.000000000000000000e+00 0.000000000000000000e+00 0.000000000000000000e+00 0.000000000000000000e+00 0.000000000000000000e+00 0.000000000000000000e+00 0.000000000000000000e+00 0.000000000000000000e+00 0.000000000000000000e+00 0.000000000000000000e+00 0.000000000000000000e+00 0.000000000000000000e+00 0.000000000000000000e+00 0.000000000000000000e+00 0.000000000000000000e+00 0.000000000000000000e+00 0.000000000000000000e+00 0.000000000000000000e+00 0.000000000000000000e+00 0.000000000000000000e+00 0.000000000000000000e+00 0.000000000000000000e+00 0.000000000000000000e+00 0.000000000000000000e+00 0.000000000000000000e+00 0.000000000000000000e+00 0.000000000000000000e+00 0.000000000000000000e+00 0.000000000000000000e+00 0.000000000000000000e+00 0.000000000000000000e+00 0.000000000000000000e+00 0.000000000000000000e+00 0.000000000000000000e+00 0.000000000000000000e+00 0.000000000000000000e+00 0.000000000000000000e+00 0.000000000000000000e+00 0.000000000000000000e+00 0.000000000000000000e+00 0.000000000000000000e+00 0.000000000000000000e+00 0.000000000000000000e+00 0.000000000000000000e+00 0.000000000000000000e+00 0.000000000000000000e+00 0.000000000000000000e+00 0.000000000000000000e+00 0.000000000000000000e+00 0.000000000000000000e+00 0.000000000000000000e+00 0.000000000000000000e+00 0.000000000000000000e+00 0.000000000000000000e+00 0.000000000000000000e+00 0.000000000000000000e+00 0.000000000000000000e+00 0.000000000000000000e+00 0.000000000000000000e+00 0.000000000000000000e+00 0.000000000000000000e+00 0.000000000000000000e+00 0.000000000000000000e+00 0.000000000000000000e+00 0.000000000000000000e+00 0.000000000000000000e+00 0.000000000000000000e+00 0.000000000000000000e+00 0.000000000000000000e+00 0.000000000000000000e+00 0.000000000000000000e+00 0.000000000000000000e+00 0.000000000000000000e+00 0.000000000000000000e+00 0.000000000000000000e+00 0.000000000000000000e+00 0.000000000000000000e+00 0.000000000000000000e+00 0.000000000000000000e+00 0.000000000000000000e+00 0.000000000000000000e+00 0.000000000000000000e+00 0.000000000000000000e+00 0.000000000000000000e+00 0.000000000000000000e+00 0.000000000000000000e+00 0.000000000000000000e+00 0.000000000000000000e+00 0.000000000000000000e+00 0.000000000000000000e+00 0.000000000000000000e+00 0.000000000000000000e+00 0.000000000000000000e+00 0.000000000000000000e+00 0.000000000000000000e+00 0.000000000000000000e+00 0.000000000000000000e+00 0.000000000000000000e+00 0.000000000000000000e+00 0.000000000000000000e+00 0.000000000000000000e+00 0.000000000000000000e+00 0.000000000000000000e+00 0.000000000000000000e+00 0.000000000000000000e+00 0.000000000000000000e+00 0.000000000000000000e+00 0.000000000000000000e+00 0.000000000000000000e+00 0.000000000000000000e+00 0.000000000000000000e+00 0.000000000000000000e+00 0.000000000000000000e+00 0.000000000000000000e+00 0.000000000000000000e+00 0.000000000000000000e+00 0.000000000000000000e+00 0.000000000000000000e+00 0.000000000000000000e+00 0.000000000000000000e+00 0.000000000000000000e+00 0.000000000000000000e+00 0.000000000000000000e+00 0.000000000000000000e+00 0.000000000000000000e+00 0.000000000000000000e+00 0.000000000000000000e+00 0.000000000000000000e+00 0.000000000000000000e+00 0.000000000000000000e+00 0.000000000000000000e+00 0.000000000000000000e+00 0.000000000000000000e+00 0.000000000000000000e+00 0.000000000000000000e+00 0.000000000000000000e+00 0.000000000000000000e+00 0.000000000000000000e+00 0.000000000000000000e+00 0.000000000000000000e+00 0.000000000000000000e+00 0.000000000000000000e+00 0.000000000000000000e+00 0.000000000000000000e+00 0.000000000000000000e+00 0.000000000000000000e+00 0.000000000000000000e+00 0.000000000000000000e+00 0.000000000000000000e+00 0.000000000000000000e+00 0.000000000000000000e+00 0.000000000000000000e+00 0.000000000000000000e+00 0.000000000000000000e+00 0.000000000000000000e+00 0.000000000000000000e+00 0.000000000000000000e+00 0.000000000000000000e+00 0.000000000000000000e+00 0.000000000000000000e+00 0.000000000000000000e+00 0.000000000000000000e+00 0.000000000000000000e+00 0.000000000000000000e+00 0.000000000000000000e+00 0.000000000000000000e+00 0.000000000000000000e+00 0.000000000000000000e+00 0.000000000000000000e+00 0.000000000000000000e+00 0.000000000000000000e+00 0.000000000000000000e+00 0.000000000000000000e+00 0.000000000000000000e+00 0.000000000000000000e+00 0.000000000000000000e+00 0.000000000000000000e+00 0.000000000000000000e+00 0.000000000000000000e+00 0.000000000000000000e+00 0.000000000000000000e+00 0.000000000000000000e+00 0.000000000000000000e+00 0.000000000000000000e+00 0.000000000000000000e+00 0.000000000000000000e+00 0.000000000000000000e+00 0.000000000000000000e+00 0.000000000000000000e+00 0.000000000000000000e+00 0.000000000000000000e+00 0.000000000000000000e+00 0.000000000000000000e+00 0.000000000000000000e+00 0.000000000000000000e+00 0.000000000000000000e+00 0.000000000000000000e+00 0.000000000000000000e+00 0.000000000000000000e+00 0.000000000000000000e+00 0.000000000000000000e+00 0.000000000000000000e+00 0.000000000000000000e+00 0.000000000000000000e+00 0.000000000000000000e+00 0.000000000000000000e+00 0.000000000000000000e+00 0.000000000000000000e+00 0.000000000000000000e+00 0.000000000000000000e+00 0.000000000000000000e+00 0.000000000000000000e+00 0.000000000000000000e+00 0.000000000000000000e+00 0.000000000000000000e+00 0.000000000000000000e+00 0.000000000000000000e+00 0.000000000000000000e+00 0.000000000000000000e+00 0.000000000000000000e+00 0.000000000000000000e+00 0.000000000000000000e+00 0.000000000000000000e+00 0.000000000000000000e+00 0.000000000000000000e+00 0.000000000000000000e+00 0.000000000000000000e+00 0.000000000000000000e+00 0.000000000000000000e+00 0.000000000000000000e+00 0.000000000000000000e+00 0.000000000000000000e+00 0.000000000000000000e+00 0.000000000000000000e+00 0.000000000000000000e+00 0.000000000000000000e+00 0.000000000000000000e+00 0.000000000000000000e+00 0.000000000000000000e+00 0.000000000000000000e+00 0.000000000000000000e+00 0.000000000000000000e+00 0.000000000000000000e+00 0.000000000000000000e+00 0.000000000000000000e+00 0.000000000000000000e+00 0.000000000000000000e+00 0.000000000000000000e+00 0.000000000000000000e+00 0.000000000000000000e+00 0.000000000000000000e+00 0.000000000000000000e+00 0.000000000000000000e+00 0.000000000000000000e+00 0.000000000000000000e+00 0.000000000000000000e+00 0.000000000000000000e+00 0.000000000000000000e+00 0.000000000000000000e+00 0.000000000000000000e+00 0.000000000000000000e+00 0.000000000000000000e+00 0.000000000000000000e+00 0.000000000000000000e+00 0.000000000000000000e+00 0.000000000000000000e+00 0.000000000000000000e+00 0.000000000000000000e+00 0.000000000000000000e+00 0.000000000000000000e+00 0.000000000000000000e+00 0.000000000000000000e+00 0.000000000000000000e+00 0.000000000000000000e+00 0.000000000000000000e+00 0.000000000000000000e+00 0.000000000000000000e+00 0.000000000000000000e+00 0.000000000000000000e+00 0.000000000000000000e+00 0.000000000000000000e+00 0.000000000000000000e+00 0.000000000000000000e+00 0.000000000000000000e+00 0.000000000000000000e+00 0.000000000000000000e+00 0.000000000000000000e+00 0.000000000000000000e+00 0.000000000000000000e+00 0.000000000000000000e+00 0.000000000000000000e+00 0.000000000000000000e+00 0.000000000000000000e+00 0.000000000000000000e+00 0.000000000000000000e+00 0.000000000000000000e+00 0.000000000000000000e+00 0.000000000000000000e+00 0.000000000000000000e+00 0.000000000000000000e+00 0.000000000000000000e+00 0.000000000000000000e+00 0.000000000000000000e+00 0.000000000000000000e+00 0.000000000000000000e+00 0.000000000000000000e+00 0.000000000000000000e+00 0.000000000000000000e+00 0.000000000000000000e+00 0.000000000000000000e+00 0.000000000000000000e+00 0.000000000000000000e+00 0.000000000000000000e+00 0.000000000000000000e+00 0.000000000000000000e+00 0.000000000000000000e+00 0.000000000000000000e+00 0.000000000000000000e+00 0.000000000000000000e+00 0.000000000000000000e+00 0.000000000000000000e+00 0.000000000000000000e+00 0.000000000000000000e+00 0.000000000000000000e+00 0.000000000000000000e+00 0.000000000000000000e+00 0.000000000000000000e+00 0.000000000000000000e+00 0.000000000000000000e+00 0.000000000000000000e+00 0.000000000000000000e+00 0.000000000000000000e+00 0.000000000000000000e+00 0.000000000000000000e+00 0.000000000000000000e+00 0.000000000000000000e+00 0.000000000000000000e+00 0.000000000000000000e+00 0.000000000000000000e+00 0.000000000000000000e+00 0.000000000000000000e+00 0.000000000000000000e+00 0.000000000000000000e+00 0.000000000000000000e+00 0.000000000000000000e+00 0.000000000000000000e+00 0.000000000000000000e+00 0.000000000000000000e+00 0.000000000000000000e+00 0.000000000000000000e+00 0.000000000000000000e+00 0.000000000000000000e+00 0.000000000000000000e+00 0.000000000000000000e+00 0.000000000000000000e+00 0.000000000000000000e+00 0.000000000000000000e+00 0.000000000000000000e+00 0.000000000000000000e+00 0.000000000000000000e+00 0.000000000000000000e+00 0.000000000000000000e+00 0.000000000000000000e+00 0.000000000000000000e+00 0.000000000000000000e+00 0.000000000000000000e+00 0.000000000000000000e+00 0.000000000000000000e+00 0.000000000000000000e+00 0.000000000000000000e+00 0.000000000000000000e+00 0.000000000000000000e+00 0.000000000000000000e+00 0.000000000000000000e+00 0.000000000000000000e+00 0.000000000000000000e+00 0.000000000000000000e+00 0.000000000000000000e+00 0.000000000000000000e+00 0.000000000000000000e+00 0.000000000000000000e+00 0.000000000000000000e+00 0.000000000000000000e+00 0.000000000000000000e+00 0.000000000000000000e+00 0.000000000000000000e+00 0.000000000000000000e+00 0.000000000000000000e+00 0.000000000000000000e+00 0.000000000000000000e+00 0.000000000000000000e+00 0.000000000000000000e+00 0.000000000000000000e+00 0.000000000000000000e+00 0.000000000000000000e+00 0.000000000000000000e+00 0.000000000000000000e+00 0.000000000000000000e+00 0.000000000000000000e+00 0.000000000000000000e+00 0.000000000000000000e+00 0.000000000000000000e+00 0.000000000000000000e+00 0.000000000000000000e+00 0.000000000000000000e+00 0.000000000000000000e+00 0.000000000000000000e+00 0.000000000000000000e+00 0.000000000000000000e+00 0.000000000000000000e+00 0.000000000000000000e+00 0.000000000000000000e+00 0.000000000000000000e+00 0.000000000000000000e+00 0.000000000000000000e+00 0.000000000000000000e+00 0.000000000000000000e+00 0.000000000000000000e+00 0.000000000000000000e+00 0.000000000000000000e+00 0.000000000000000000e+00 0.000000000000000000e+00 0.000000000000000000e+00 0.000000000000000000e+00 0.000000000000000000e+00 0.000000000000000000e+00 0.000000000000000000e+00 0.000000000000000000e+00 0.000000000000000000e+00 0.000000000000000000e+00 0.000000000000000000e+00 0.000000000000000000e+00 0.000000000000000000e+00 0.000000000000000000e+00 0.000000000000000000e+00 0.000000000000000000e+00 0.000000000000000000e+00 0.000000000000000000e+00 0.000000000000000000e+00 0.000000000000000000e+00 0.000000000000000000e+00 0.000000000000000000e+00 0.000000000000000000e+00 0.000000000000000000e+00 0.000000000000000000e+00 0.000000000000000000e+00 0.000000000000000000e+00 0.000000000000000000e+00 0.000000000000000000e+00 0.000000000000000000e+00 0.000000000000000000e+00 0.000000000000000000e+00 0.000000000000000000e+00 0.000000000000000000e+00 0.000000000000000000e+00 0.000000000000000000e+00 0.000000000000000000e+00 0.000000000000000000e+00 0.000000000000000000e+00 0.000000000000000000e+00 0.000000000000000000e+00 0.000000000000000000e+00 0.000000000000000000e+00 0.000000000000000000e+00 0.000000000000000000e+00 0.000000000000000000e+00 0.000000000000000000e+00 0.000000000000000000e+00 0.000000000000000000e+00 0.000000000000000000e+00 0.000000000000000000e+00 0.000000000000000000e+00 0.000000000000000000e+00 0.000000000000000000e+00 0.000000000000000000e+00 0.000000000000000000e+00 0.000000000000000000e+00 0.000000000000000000e+00 0.000000000000000000e+00 0.000000000000000000e+00 0.000000000000000000e+00 0.000000000000000000e+00 0.000000000000000000e+00 0.000000000000000000e+00 0.000000000000000000e+00 0.000000000000000000e+00 0.000000000000000000e+00 0.000000000000000000e+00 0.000000000000000000e+00 0.000000000000000000e+00 0.000000000000000000e+00 0.000000000000000000e+00 0.000000000000000000e+00 0.000000000000000000e+00 0.000000000000000000e+00 0.000000000000000000e+00 0.000000000000000000e+00 0.000000000000000000e+00 0.000000000000000000e+00 0.000000000000000000e+00 0.000000000000000000e+00 0.000000000000000000e+00 0.000000000000000000e+00 0.000000000000000000e+00 0.000000000000000000e+00 0.000000000000000000e+00 0.000000000000000000e+00 0.000000000000000000e+00 0.000000000000000000e+00 0.000000000000000000e+00 0.000000000000000000e+00 0.000000000000000000e+00 0.000000000000000000e+00 0.000000000000000000e+00 0.000000000000000000e+00 0.000000000000000000e+00 0.000000000000000000e+00 0.000000000000000000e+00 0.000000000000000000e+00 0.000000000000000000e+00 0.000000000000000000e+00 0.000000000000000000e+00 0.000000000000000000e+00 0.000000000000000000e+00 0.000000000000000000e+00 0.000000000000000000e+00 0.000000000000000000e+00 0.000000000000000000e+00 0.000000000000000000e+00 0.000000000000000000e+00 0.000000000000000000e+00 0.000000000000000000e+00 0.000000000000000000e+00 0.000000000000000000e+00 0.000000000000000000e+00 0.000000000000000000e+00 0.000000000000000000e+00 0.000000000000000000e+00 0.000000000000000000e+00 0.000000000000000000e+00 0.000000000000000000e+00 0.000000000000000000e+00 0.000000000000000000e+00 0.000000000000000000e+00 0.000000000000000000e+00 0.000000000000000000e+00 0.000000000000000000e+00 0.000000000000000000e+00 0.000000000000000000e+00 0.000000000000000000e+00 0.000000000000000000e+00 0.000000000000000000e+00 0.000000000000000000e+00 0.000000000000000000e+00 0.000000000000000000e+00 0.000000000000000000e+00 0.000000000000000000e+00 0.000000000000000000e+00 0.000000000000000000e+00 0.000000000000000000e+00 0.000000000000000000e+00 0.000000000000000000e+00 0.000000000000000000e+00 0.000000000000000000e+00 0.000000000000000000e+00 0.000000000000000000e+00 0.000000000000000000e+00 0.000000000000000000e+00 0.000000000000000000e+00 0.000000000000000000e+00 0.000000000000000000e+00 0.000000000000000000e+00 0.000000000000000000e+00 0.000000000000000000e+00 0.000000000000000000e+00 0.000000000000000000e+00 0.000000000000000000e+00 0.000000000000000000e+00 0.000000000000000000e+00 0.000000000000000000e+00 0.000000000000000000e+00 0.000000000000000000e+00 0.000000000000000000e+00 0.000000000000000000e+00 0.000000000000000000e+00 0.000000000000000000e+00 0.000000000000000000e+00 0.000000000000000000e+00 0.000000000000000000e+00 0.000000000000000000e+00 0.000000000000000000e+00 0.000000000000000000e+00 0.000000000000000000e+00 0.000000000000000000e+00 0.000000000000000000e+00 0.000000000000000000e+00 0.000000000000000000e+00 0.000000000000000000e+00 0.000000000000000000e+00 0.000000000000000000e+00 0.000000000000000000e+00 0.000000000000000000e+00 0.000000000000000000e+00 0.000000000000000000e+00 0.000000000000000000e+00 0.000000000000000000e+00 0.000000000000000000e+00 0.000000000000000000e+00 0.000000000000000000e+00 0.000000000000000000e+00 0.000000000000000000e+00 0.000000000000000000e+00 0.000000000000000000e+00 0.000000000000000000e+00 0.000000000000000000e+00 0.000000000000000000e+00 0.000000000000000000e+00 0.000000000000000000e+00 0.000000000000000000e+00 0.000000000000000000e+00 0.000000000000000000e+00 0.000000000000000000e+00 0.000000000000000000e+00 0.000000000000000000e+00 0.000000000000000000e+00 0.000000000000000000e+00 0.000000000000000000e+00 0.000000000000000000e+00 0.000000000000000000e+00 0.000000000000000000e+00 0.000000000000000000e+00 0.000000000000000000e+00 0.000000000000000000e+00 0.000000000000000000e+00 0.000000000000000000e+00 0.000000000000000000e+00 0.000000000000000000e+00 0.000000000000000000e+00 0.000000000000000000e+00 0.000000000000000000e+00 0.000000000000000000e+00 0.000000000000000000e+00 0.000000000000000000e+00 0.000000000000000000e+00 0.000000000000000000e+00 0.000000000000000000e+00 0.000000000000000000e+00 0.000000000000000000e+00 0.000000000000000000e+00 0.000000000000000000e+00 0.000000000000000000e+00 0.000000000000000000e+00 0.000000000000000000e+00 0.000000000000000000e+00 0.000000000000000000e+00 0.000000000000000000e+00 0.000000000000000000e+00 0.000000000000000000e+00 0.000000000000000000e+00 0.000000000000000000e+00 0.000000000000000000e+00 0.000000000000000000e+00 0.000000000000000000e+00 0.000000000000000000e+00 0.000000000000000000e+00 0.000000000000000000e+00 0.000000000000000000e+00 0.000000000000000000e+00 0.000000000000000000e+00 0.000000000000000000e+00 0.000000000000000000e+00 0.000000000000000000e+00 0.000000000000000000e+00 0.000000000000000000e+00 0.000000000000000000e+00 0.000000000000000000e+00 0.000000000000000000e+00 0.000000000000000000e+00 0.000000000000000000e+00 0.000000000000000000e+00 0.000000000000000000e+00 0.000000000000000000e+00 0.000000000000000000e+00 0.000000000000000000e+00 0.000000000000000000e+00 0.000000000000000000e+00 0.000000000000000000e+00 0.000000000000000000e+00 0.000000000000000000e+00 0.000000000000000000e+00 0.000000000000000000e+00 0.000000000000000000e+00 0.000000000000000000e+00 0.000000000000000000e+00 0.000000000000000000e+00 0.000000000000000000e+00 0.000000000000000000e+00 0.000000000000000000e+00 0.000000000000000000e+00 0.000000000000000000e+00 0.000000000000000000e+00 0.000000000000000000e+00 0.000000000000000000e+00 0.000000000000000000e+00 0.000000000000000000e+00 0.000000000000000000e+00 0.000000000000000000e+00 0.000000000000000000e+00 0.000000000000000000e+00 0.000000000000000000e+00 0.000000000000000000e+00 0.000000000000000000e+00 0.000000000000000000e+00 0.000000000000000000e+00 0.000000000000000000e+00 0.000000000000000000e+00 0.000000000000000000e+00 0.000000000000000000e+00 0.000000000000000000e+00 0.000000000000000000e+00 0.000000000000000000e+00 0.000000000000000000e+00 0.000000000000000000e+00 0.000000000000000000e+00 0.000000000000000000e+00 0.000000000000000000e+00 0.000000000000000000e+00 0.000000000000000000e+00 0.000000000000000000e+00 0.000000000000000000e+00 0.000000000000000000e+00 0.000000000000000000e+00 0.000000000000000000e+00 0.000000000000000000e+00 0.000000000000000000e+00 0.000000000000000000e+00 0.000000000000000000e+00 0.000000000000000000e+00 0.000000000000000000e+00 0.000000000000000000e+00 0.000000000000000000e+00 0.000000000000000000e+00 0.000000000000000000e+00 0.000000000000000000e+00 0.000000000000000000e+00 0.000000000000000000e+00 0.000000000000000000e+00 0.000000000000000000e+00 0.000000000000000000e+00 0.000000000000000000e+00 0.000000000000000000e+00 0.000000000000000000e+00 0.000000000000000000e+00 0.000000000000000000e+00 0.000000000000000000e+00 0.000000000000000000e+00 0.000000000000000000e+00 0.000000000000000000e+00 0.000000000000000000e+00 0.000000000000000000e+00 0.000000000000000000e+00 0.000000000000000000e+00 0.000000000000000000e+00 0.000000000000000000e+00 0.000000000000000000e+00 0.000000000000000000e+00 0.000000000000000000e+00 0.000000000000000000e+00 0.000000000000000000e+00 0.000000000000000000e+00 0.000000000000000000e+00 0.000000000000000000e+00 0.000000000000000000e+00 0.000000000000000000e+00 0.000000000000000000e+00 0.000000000000000000e+00 0.000000000000000000e+00 0.000000000000000000e+00 0.000000000000000000e+00 0.000000000000000000e+00 0.000000000000000000e+00 0.000000000000000000e+00 0.000000000000000000e+00 0.000000000000000000e+00 0.000000000000000000e+00 0.000000000000000000e+00 0.000000000000000000e+00 0.000000000000000000e+00 0.000000000000000000e+00 0.000000000000000000e+00 0.000000000000000000e+00 0.000000000000000000e+00 0.000000000000000000e+00 0.000000000000000000e+00 0.000000000000000000e+00 0.000000000000000000e+00 0.000000000000000000e+00 0.000000000000000000e+00 0.000000000000000000e+00 0.000000000000000000e+00 0.000000000000000000e+00 0.000000000000000000e+00 0.000000000000000000e+00 0.000000000000000000e+00 0.000000000000000000e+00 0.000000000000000000e+00 0.000000000000000000e+00 0.000000000000000000e+00 0.000000000000000000e+00 0.000000000000000000e+00 0.000000000000000000e+00 0.000000000000000000e+00 0.000000000000000000e+00 0.000000000000000000e+00 0.000000000000000000e+00 0.000000000000000000e+00 0.000000000000000000e+00 0.000000000000000000e+00 0.000000000000000000e+00 0.000000000000000000e+00 0.000000000000000000e+00 0.000000000000000000e+00 0.000000000000000000e+00 0.000000000000000000e+00 0.000000000000000000e+00 0.000000000000000000e+00 0.000000000000000000e+00 0.000000000000000000e+00 0.000000000000000000e+00 0.000000000000000000e+00 0.000000000000000000e+00 0.000000000000000000e+00 0.000000000000000000e+00 0.000000000000000000e+00 0.000000000000000000e+00 0.000000000000000000e+00 0.000000000000000000e+00 0.000000000000000000e+00 0.000000000000000000e+00 0.000000000000000000e+00 0.000000000000000000e+00 0.000000000000000000e+00 0.000000000000000000e+00 0.000000000000000000e+00 0.000000000000000000e+00 0.000000000000000000e+00 0.000000000000000000e+00 0.000000000000000000e+00 0.000000000000000000e+00 0.000000000000000000e+00 0.000000000000000000e+00 0.000000000000000000e+00 0.000000000000000000e+00 0.000000000000000000e+00 0.000000000000000000e+00 0.000000000000000000e+00 0.000000000000000000e+00 0.000000000000000000e+00 0.000000000000000000e+00 0.000000000000000000e+00 0.000000000000000000e+00 0.000000000000000000e+00 0.000000000000000000e+00 0.000000000000000000e+00 0.000000000000000000e+00 0.000000000000000000e+00 0.000000000000000000e+00 0.000000000000000000e+00 0.000000000000000000e+00 0.000000000000000000e+00 0.000000000000000000e+00 0.000000000000000000e+00 0.000000000000000000e+00 0.000000000000000000e+00 0.000000000000000000e+00 0.000000000000000000e+00 0.000000000000000000e+00 0.000000000000000000e+00 0.000000000000000000e+00 0.000000000000000000e+00 0.000000000000000000e+00 0.000000000000000000e+00 0.000000000000000000e+00 0.000000000000000000e+00 0.000000000000000000e+00 0.000000000000000000e+00 0.000000000000000000e+00 0.000000000000000000e+00 0.000000000000000000e+00 0.000000000000000000e+00 0.000000000000000000e+00 0.000000000000000000e+00 0.000000000000000000e+00 0.000000000000000000e+00 0.000000000000000000e+00 0.000000000000000000e+00 0.000000000000000000e+00 0.000000000000000000e+00 0.000000000000000000e+00 0.000000000000000000e+00 0.000000000000000000e+00 0.000000000000000000e+00 0.000000000000000000e+00 0.000000000000000000e+00 0.000000000000000000e+00 0.000000000000000000e+00 0.000000000000000000e+00 0.000000000000000000e+00 0.000000000000000000e+00 0.000000000000000000e+00 0.000000000000000000e+00 0.000000000000000000e+00 0.000000000000000000e+00 0.000000000000000000e+00 0.000000000000000000e+00 0.000000000000000000e+00 0.000000000000000000e+00 0.000000000000000000e+00 0.000000000000000000e+00 0.000000000000000000e+00 0.000000000000000000e+00 0.000000000000000000e+00 0.000000000000000000e+00 0.000000000000000000e+00 0.000000000000000000e+00 0.000000000000000000e+00 0.000000000000000000e+00 0.000000000000000000e+00 0.000000000000000000e+00 0.000000000000000000e+00 0.000000000000000000e+00 0.000000000000000000e+00 0.000000000000000000e+00 0.000000000000000000e+00 0.000000000000000000e+00 0.000000000000000000e+00 0.000000000000000000e+00 0.000000000000000000e+00 0.000000000000000000e+00 0.000000000000000000e+00 0.000000000000000000e+00 0.000000000000000000e+00 0.000000000000000000e+00 0.000000000000000000e+00 0.000000000000000000e+00 0.000000000000000000e+00 0.000000000000000000e+00 0.000000000000000000e+00 0.000000000000000000e+00 0.000000000000000000e+00 0.000000000000000000e+00 0.000000000000000000e+00 0.000000000000000000e+00 0.000000000000000000e+00 0.000000000000000000e+00 0.000000000000000000e+00 0.000000000000000000e+00 0.000000000000000000e+00 0.000000000000000000e+00 0.000000000000000000e+00 0.000000000000000000e+00 0.000000000000000000e+00 0.000000000000000000e+00 0.000000000000000000e+00 0.000000000000000000e+00 0.000000000000000000e+00 0.000000000000000000e+00 0.000000000000000000e+00 0.000000000000000000e+00 0.000000000000000000e+00 0.000000000000000000e+00 0.000000000000000000e+00 0.000000000000000000e+00 0.000000000000000000e+00 0.000000000000000000e+00 0.000000000000000000e+00 0.000000000000000000e+00 0.000000000000000000e+00 0.000000000000000000e+00 0.000000000000000000e+00 0.000000000000000000e+00 0.000000000000000000e+00 0.000000000000000000e+00 0.000000000000000000e+00 0.000000000000000000e+00 0.000000000000000000e+00 0.000000000000000000e+00 0.000000000000000000e+00 0.000000000000000000e+00 0.000000000000000000e+00 0.000000000000000000e+00 0.000000000000000000e+00 0.000000000000000000e+00 0.000000000000000000e+00 0.000000000000000000e+00 0.000000000000000000e+00 0.000000000000000000e+00 0.000000000000000000e+00 0.000000000000000000e+00 0.000000000000000000e+00 0.000000000000000000e+00 0.000000000000000000e+00 0.000000000000000000e+00 0.000000000000000000e+00 0.000000000000000000e+00 0.000000000000000000e+00 0.000000000000000000e+00 0.000000000000000000e+00 0.000000000000000000e+00 0.000000000000000000e+00 0.000000000000000000e+00 0.000000000000000000e+00 0.000000000000000000e+00 0.000000000000000000e+00 0.000000000000000000e+00 0.000000000000000000e+00 0.000000000000000000e+00 0.000000000000000000e+00 0.000000000000000000e+00 0.000000000000000000e+00 0.000000000000000000e+00 0.000000000000000000e+00 0.000000000000000000e+00 0.000000000000000000e+00 0.000000000000000000e+00 0.000000000000000000e+00 0.000000000000000000e+00 0.000000000000000000e+00 0.000000000000000000e+00 0.000000000000000000e+00 0.000000000000000000e+00 0.000000000000000000e+00 0.000000000000000000e+00 0.000000000000000000e+00 0.000000000000000000e+00 0.000000000000000000e+00 0.000000000000000000e+00 0.000000000000000000e+00 0.000000000000000000e+00 0.000000000000000000e+00 0.000000000000000000e+00 0.000000000000000000e+00 0.000000000000000000e+00 0.000000000000000000e+00 0.000000000000000000e+00 0.000000000000000000e+00 0.000000000000000000e+00 0.000000000000000000e+00 0.000000000000000000e+00 0.000000000000000000e+00 0.000000000000000000e+00 0.000000000000000000e+00 0.000000000000000000e+00 0.000000000000000000e+00 0.000000000000000000e+00 0.000000000000000000e+00 0.000000000000000000e+00 0.000000000000000000e+00 0.000000000000000000e+00 0.000000000000000000e+00 0.000000000000000000e+00 0.000000000000000000e+00 0.000000000000000000e+00 0.000000000000000000e+00 0.000000000000000000e+00 0.000000000000000000e+00 0.000000000000000000e+00 0.000000000000000000e+00 0.000000000000000000e+00 0.000000000000000000e+00 0.000000000000000000e+00 0.000000000000000000e+00 0.000000000000000000e+00 0.000000000000000000e+00 0.000000000000000000e+00 0.000000000000000000e+00 0.000000000000000000e+00 0.000000000000000000e+00 0.000000000000000000e+00 0.000000000000000000e+00 0.000000000000000000e+00 0.000000000000000000e+00 0.000000000000000000e+00 0.000000000000000000e+00 0.000000000000000000e+00 0.000000000000000000e+00 0.000000000000000000e+00 0.000000000000000000e+00 0.000000000000000000e+00 0.000000000000000000e+00 0.000000000000000000e+00 0.000000000000000000e+00 0.000000000000000000e+00 0.000000000000000000e+00 0.000000000000000000e+00 0.000000000000000000e+00 0.000000000000000000e+00 0.000000000000000000e+00 0.000000000000000000e+00 0.000000000000000000e+00 0.000000000000000000e+00 0.000000000000000000e+00 0.000000000000000000e+00 0.000000000000000000e+00 0.000000000000000000e+00 0.000000000000000000e+00 0.000000000000000000e+00 0.000000000000000000e+00 0.000000000000000000e+00 0.000000000000000000e+00 0.000000000000000000e+00 0.000000000000000000e+00 0.000000000000000000e+00 0.000000000000000000e+00 0.000000000000000000e+00 0.000000000000000000e+00 0.000000000000000000e+00 0.000000000000000000e+00 0.000000000000000000e+00 0.000000000000000000e+00 0.000000000000000000e+00 0.000000000000000000e+00 0.000000000000000000e+00 0.000000000000000000e+00 0.000000000000000000e+00 0.000000000000000000e+00 0.000000000000000000e+00 0.000000000000000000e+00 0.000000000000000000e+00 0.000000000000000000e+00 0.000000000000000000e+00 0.000000000000000000e+00 0.000000000000000000e+00 0.000000000000000000e+00 0.000000000000000000e+00 0.000000000000000000e+00 0.000000000000000000e+00 0.000000000000000000e+00 0.000000000000000000e+00 0.000000000000000000e+00 0.000000000000000000e+00 0.000000000000000000e+00 0.000000000000000000e+00 0.000000000000000000e+00 0.000000000000000000e+00 0.000000000000000000e+00 0.000000000000000000e+00 0.000000000000000000e+00 0.000000000000000000e+00 0.000000000000000000e+00 0.000000000000000000e+00 0.000000000000000000e+00 0.000000000000000000e+00 0.000000000000000000e+00 0.000000000000000000e+00 0.000000000000000000e+00 0.000000000000000000e+00 0.000000000000000000e+00 0.000000000000000000e+00 0.000000000000000000e+00 0.000000000000000000e+00 0.000000000000000000e+00 0.000000000000000000e+00 0.000000000000000000e+00 0.000000000000000000e+00 0.000000000000000000e+00 0.000000000000000000e+00 0.000000000000000000e+00 0.000000000000000000e+00 0.000000000000000000e+00 0.000000000000000000e+00 0.000000000000000000e+00 0.000000000000000000e+00 0.000000000000000000e+00 0.000000000000000000e+00 0.000000000000000000e+00 0.000000000000000000e+00 0.000000000000000000e+00 0.000000000000000000e+00 0.000000000000000000e+00 0.000000000000000000e+00 0.000000000000000000e+00 0.000000000000000000e+00 0.000000000000000000e+00 0.000000000000000000e+00 0.000000000000000000e+00 0.000000000000000000e+00 0.000000000000000000e+00 0.000000000000000000e+00 0.000000000000000000e+00 0.000000000000000000e+00 0.000000000000000000e+00 0.000000000000000000e+00 0.000000000000000000e+00 0.000000000000000000e+00 0.000000000000000000e+00 0.000000000000000000e+00 0.000000000000000000e+00 0.000000000000000000e+00 0.000000000000000000e+00 0.000000000000000000e+00 0.000000000000000000e+00 0.000000000000000000e+00 0.000000000000000000e+00 0.000000000000000000e+00 0.000000000000000000e+00 0.000000000000000000e+00 0.000000000000000000e+00 0.000000000000000000e+00 0.000000000000000000e+00 0.000000000000000000e+00 0.000000000000000000e+00 0.000000000000000000e+00 0.000000000000000000e+00 0.000000000000000000e+00 0.000000000000000000e+00 0.000000000000000000e+00 0.000000000000000000e+00 0.000000000000000000e+00 0.000000000000000000e+00 0.000000000000000000e+00 0.000000000000000000e+00 0.000000000000000000e+00 0.000000000000000000e+00 0.000000000000000000e+00 0.000000000000000000e+00 0.000000000000000000e+00 0.000000000000000000e+00 0.000000000000000000e+00 0.000000000000000000e+00 0.000000000000000000e+00 0.000000000000000000e+00 0.000000000000000000e+00 0.000000000000000000e+00 0.000000000000000000e+00 0.000000000000000000e+00 0.000000000000000000e+00 0.000000000000000000e+00 0.000000000000000000e+00 0.000000000000000000e+00 0.000000000000000000e+00 0.000000000000000000e+00 0.000000000000000000e+00 0.000000000000000000e+00 0.000000000000000000e+00 0.000000000000000000e+00 0.000000000000000000e+00 0.000000000000000000e+00 0.000000000000000000e+00 0.000000000000000000e+00 0.000000000000000000e+00 0.000000000000000000e+00 0.000000000000000000e+00 0.000000000000000000e+00 0.000000000000000000e+00 0.000000000000000000e+00 0.000000000000000000e+00 0.000000000000000000e+00 0.000000000000000000e+00 0.000000000000000000e+00 0.000000000000000000e+00 0.000000000000000000e+00 0.000000000000000000e+00 0.000000000000000000e+00 0.000000000000000000e+00 0.000000000000000000e+00 0.000000000000000000e+00 0.000000000000000000e+00 0.000000000000000000e+00 0.000000000000000000e+00 0.000000000000000000e+00 0.000000000000000000e+00 0.000000000000000000e+00 0.000000000000000000e+00 0.000000000000000000e+00 0.000000000000000000e+00 0.000000000000000000e+00 0.000000000000000000e+00 0.000000000000000000e+00 0.000000000000000000e+00 0.000000000000000000e+00 0.000000000000000000e+00 0.000000000000000000e+00 0.000000000000000000e+00 0.000000000000000000e+00 0.000000000000000000e+00 0.000000000000000000e+00 0.000000000000000000e+00 0.000000000000000000e+00 0.000000000000000000e+00 0.000000000000000000e+00 0.000000000000000000e+00 0.000000000000000000e+00 0.000000000000000000e+00 0.000000000000000000e+00 0.000000000000000000e+00 0.000000000000000000e+00 0.000000000000000000e+00 0.000000000000000000e+00 0.000000000000000000e+00 0.000000000000000000e+00 0.000000000000000000e+00 0.000000000000000000e+00 0.000000000000000000e+00 0.000000000000000000e+00 0.000000000000000000e+00 0.000000000000000000e+00 0.000000000000000000e+00 0.000000000000000000e+00 0.000000000000000000e+00 0.000000000000000000e+00 0.000000000000000000e+00 0.000000000000000000e+00 0.000000000000000000e+00 0.000000000000000000e+00 0.000000000000000000e+00 0.000000000000000000e+00 0.000000000000000000e+00 0.000000000000000000e+00 0.000000000000000000e+00 0.000000000000000000e+00 0.000000000000000000e+00 0.000000000000000000e+00 0.000000000000000000e+00 0.000000000000000000e+00 0.000000000000000000e+00 0.000000000000000000e+00 0.000000000000000000e+00 0.000000000000000000e+00 0.000000000000000000e+00 0.000000000000000000e+00 0.000000000000000000e+00 0.000000000000000000e+00 0.000000000000000000e+00 0.000000000000000000e+00 0.000000000000000000e+00 0.000000000000000000e+00 0.000000000000000000e+00 0.000000000000000000e+00 0.000000000000000000e+00 0.000000000000000000e+00 0.000000000000000000e+00 0.000000000000000000e+00 0.000000000000000000e+00 0.000000000000000000e+00 0.000000000000000000e+00 0.000000000000000000e+00 0.000000000000000000e+00 0.000000000000000000e+00 0.000000000000000000e+00 0.000000000000000000e+00 0.000000000000000000e+00 0.000000000000000000e+00 0.000000000000000000e+00 0.000000000000000000e+00 0.000000000000000000e+00 0.000000000000000000e+00 0.000000000000000000e+00 0.000000000000000000e+00 0.000000000000000000e+00 0.000000000000000000e+00 0.000000000000000000e+00 0.000000000000000000e+00 0.000000000000000000e+00 0.000000000000000000e+00 0.000000000000000000e+00 0.000000000000000000e+00 0.000000000000000000e+00 0.000000000000000000e+00 0.000000000000000000e+00 0.000000000000000000e+00 0.000000000000000000e+00 0.000000000000000000e+00 0.000000000000000000e+00 0.000000000000000000e+00 0.000000000000000000e+00 0.000000000000000000e+00 0.000000000000000000e+00 0.000000000000000000e+00 0.000000000000000000e+00 0.000000000000000000e+00 0.000000000000000000e+00 0.000000000000000000e+00 0.000000000000000000e+00 0.000000000000000000e+00 0.000000000000000000e+00 0.000000000000000000e+00 0.000000000000000000e+00 0.000000000000000000e+00 0.000000000000000000e+00 0.000000000000000000e+00 0.000000000000000000e+00 0.000000000000000000e+00 0.000000000000000000e+00 0.000000000000000000e+00 0.000000000000000000e+00 0.000000000000000000e+00 0.000000000000000000e+00 0.000000000000000000e+00 0.000000000000000000e+00 0.000000000000000000e+00 0.000000000000000000e+00 0.000000000000000000e+00 0.000000000000000000e+00 0.000000000000000000e+00 0.000000000000000000e+00 0.000000000000000000e+00 0.000000000000000000e+00 0.000000000000000000e+00 0.000000000000000000e+00 0.000000000000000000e+00 0.000000000000000000e+00 0.000000000000000000e+00 0.000000000000000000e+00 0.000000000000000000e+00 0.000000000000000000e+00 0.000000000000000000e+00 0.000000000000000000e+00 0.000000000000000000e+00 0.000000000000000000e+00 0.000000000000000000e+00 0.000000000000000000e+00 0.000000000000000000e+00 0.000000000000000000e+00 0.000000000000000000e+00 0.000000000000000000e+00 0.000000000000000000e+00 0.000000000000000000e+00 0.000000000000000000e+00 0.000000000000000000e+00 0.000000000000000000e+00 0.000000000000000000e+00 0.000000000000000000e+00 0.000000000000000000e+00 0.000000000000000000e+00 0.000000000000000000e+00 0.000000000000000000e+00 0.000000000000000000e+00 0.000000000000000000e+00 0.000000000000000000e+00 0.000000000000000000e+00 0.000000000000000000e+00 0.000000000000000000e+00 0.000000000000000000e+00 0.000000000000000000e+00 0.000000000000000000e+00 0.000000000000000000e+00 0.000000000000000000e+00 0.000000000000000000e+00 0.000000000000000000e+00 0.000000000000000000e+00 0.000000000000000000e+00 0.000000000000000000e+00 0.000000000000000000e+00 0.000000000000000000e+00 0.000000000000000000e+00 0.000000000000000000e+00 0.000000000000000000e+00 0.000000000000000000e+00 0.000000000000000000e+00 0.000000000000000000e+00 0.000000000000000000e+00 0.000000000000000000e+00 0.000000000000000000e+00 0.000000000000000000e+00 0.000000000000000000e+00 0.000000000000000000e+00 0.000000000000000000e+00 0.000000000000000000e+00 0.000000000000000000e+00 0.000000000000000000e+00 0.000000000000000000e+00 0.000000000000000000e+00 0.000000000000000000e+00 0.000000000000000000e+00 0.000000000000000000e+00 0.000000000000000000e+00 0.000000000000000000e+00 0.000000000000000000e+00 0.000000000000000000e+00 0.000000000000000000e+00 0.000000000000000000e+00 0.000000000000000000e+00 0.000000000000000000e+00 0.000000000000000000e+00 0.000000000000000000e+00 0.000000000000000000e+00 0.000000000000000000e+00 0.000000000000000000e+00 0.000000000000000000e+00 0.000000000000000000e+00 0.000000000000000000e+00 0.000000000000000000e+00 0.000000000000000000e+00 0.000000000000000000e+00 0.000000000000000000e+00 0.000000000000000000e+00 0.000000000000000000e+00 0.000000000000000000e+00 0.000000000000000000e+00 0.000000000000000000e+00 0.000000000000000000e+00 0.000000000000000000e+00 0.000000000000000000e+00 0.000000000000000000e+00 0.000000000000000000e+00 0.000000000000000000e+00 0.000000000000000000e+00 0.000000000000000000e+00 0.000000000000000000e+00 0.000000000000000000e+00 0.000000000000000000e+00 0.000000000000000000e+00 0.000000000000000000e+00 0.000000000000000000e+00 0.000000000000000000e+00 0.000000000000000000e+00 0.000000000000000000e+00 0.000000000000000000e+00 0.000000000000000000e+00 0.000000000000000000e+00 0.000000000000000000e+00 0.000000000000000000e+00 0.000000000000000000e+00 0.000000000000000000e+00 0.000000000000000000e+00 0.000000000000000000e+00 0.000000000000000000e+00 0.000000000000000000e+00 0.000000000000000000e+00 0.000000000000000000e+00 0.000000000000000000e+00 0.000000000000000000e+00 0.000000000000000000e+00 0.000000000000000000e+00 0.000000000000000000e+00 0.000000000000000000e+00 0.000000000000000000e+00 0.000000000000000000e+00 0.000000000000000000e+00 0.000000000000000000e+00 0.000000000000000000e+00 0.000000000000000000e+00 0.000000000000000000e+00 0.000000000000000000e+00 0.000000000000000000e+00 0.000000000000000000e+00 0.000000000000000000e+00 0.000000000000000000e+00 0.000000000000000000e+00 0.000000000000000000e+00 0.000000000000000000e+00 0.000000000000000000e+00 0.000000000000000000e+00 0.000000000000000000e+00 0.000000000000000000e+00 0.000000000000000000e+00 0.000000000000000000e+00 0.000000000000000000e+00 0.000000000000000000e+00 0.000000000000000000e+00 0.000000000000000000e+00 0.000000000000000000e+00 0.000000000000000000e+00 0.000000000000000000e+00 0.000000000000000000e+00 0.000000000000000000e+00 0.000000000000000000e+00 0.000000000000000000e+00 0.000000000000000000e+00 0.000000000000000000e+00 0.000000000000000000e+00 0.000000000000000000e+00 0.000000000000000000e+00 0.000000000000000000e+00 0.000000000000000000e+00 0.000000000000000000e+00 0.000000000000000000e+00 0.000000000000000000e+00 0.000000000000000000e+00 0.000000000000000000e+00 0.000000000000000000e+00 0.000000000000000000e+00 0.000000000000000000e+00 0.000000000000000000e+00 0.000000000000000000e+00 0.000000000000000000e+00 0.000000000000000000e+00 0.000000000000000000e+00 0.000000000000000000e+00 0.000000000000000000e+00 0.000000000000000000e+00 0.000000000000000000e+00 0.000000000000000000e+00 0.000000000000000000e+00 0.000000000000000000e+00 0.000000000000000000e+00 0.000000000000000000e+00 0.000000000000000000e+00 0.000000000000000000e+00 0.000000000000000000e+00 0.000000000000000000e+00 0.000000000000000000e+00 0.000000000000000000e+00 0.000000000000000000e+00 0.000000000000000000e+00 0.000000000000000000e+00 0.000000000000000000e+00 0.000000000000000000e+00 0.000000000000000000e+00 0.000000000000000000e+00 0.000000000000000000e+00 0.000000000000000000e+00 0.000000000000000000e+00 0.000000000000000000e+00 0.000000000000000000e+00 0.000000000000000000e+00 0.000000000000000000e+00 0.000000000000000000e+00 0.000000000000000000e+00 0.000000000000000000e+00 0.000000000000000000e+00 0.000000000000000000e+00 0.000000000000000000e+00 0.000000000000000000e+00 0.000000000000000000e+00 0.000000000000000000e+00 0.000000000000000000e+00 0.000000000000000000e+00 0.000000000000000000e+00 0.000000000000000000e+00 0.000000000000000000e+00 0.000000000000000000e+00 0.000000000000000000e+00 0.000000000000000000e+00 0.000000000000000000e+00 0.000000000000000000e+00 0.000000000000000000e+00 0.000000000000000000e+00 0.000000000000000000e+00 0.000000000000000000e+00 0.000000000000000000e+00 0.000000000000000000e+00 0.000000000000000000e+00 0.000000000000000000e+00 0.000000000000000000e+00 0.000000000000000000e+00 0.000000000000000000e+00 0.000000000000000000e+00 0.000000000000000000e+00 0.000000000000000000e+00 0.000000000000000000e+00 0.000000000000000000e+00 0.000000000000000000e+00 0.000000000000000000e+00 0.000000000000000000e+00 0.000000000000000000e+00 0.000000000000000000e+00 0.000000000000000000e+00 0.000000000000000000e+00 0.000000000000000000e+00 0.000000000000000000e+00 0.000000000000000000e+00 0.000000000000000000e+00 0.000000000000000000e+00 0.000000000000000000e+00 0.000000000000000000e+00 0.000000000000000000e+00 0.000000000000000000e+00 0.000000000000000000e+00 0.000000000000000000e+00 0.000000000000000000e+00 0.000000000000000000e+00 0.000000000000000000e+00 0.000000000000000000e+00 0.000000000000000000e+00 0.000000000000000000e+00 0.000000000000000000e+00 0.000000000000000000e+00 0.000000000000000000e+00 0.000000000000000000e+00 0.000000000000000000e+00 0.000000000000000000e+00 0.000000000000000000e+00 0.000000000000000000e+00 0.000000000000000000e+00 0.000000000000000000e+00 0.000000000000000000e+00 0.000000000000000000e+00 0.000000000000000000e+00 0.000000000000000000e+00 0.000000000000000000e+00 0.000000000000000000e+00 0.000000000000000000e+00 0.000000000000000000e+00 0.000000000000000000e+00 0.000000000000000000e+00 0.000000000000000000e+00 0.000000000000000000e+00 0.000000000000000000e+00 0.000000000000000000e+00 0.000000000000000000e+00 0.000000000000000000e+00 0.000000000000000000e+00 0.000000000000000000e+00 0.000000000000000000e+00 0.000000000000000000e+00 0.000000000000000000e+00 0.000000000000000000e+00 0.000000000000000000e+00 0.000000000000000000e+00 0.000000000000000000e+00 0.000000000000000000e+00 0.000000000000000000e+00 0.000000000000000000e+00 0.000000000000000000e+00 0.000000000000000000e+00 0.000000000000000000e+00 0.000000000000000000e+00 0.000000000000000000e+00 0.000000000000000000e+00 0.000000000000000000e+00 0.000000000000000000e+00 0.000000000000000000e+00 0.000000000000000000e+00 0.000000000000000000e+00 0.000000000000000000e+00 0.000000000000000000e+00 0.000000000000000000e+00 0.000000000000000000e+00 0.000000000000000000e+00 0.000000000000000000e+00 0.000000000000000000e+00 0.000000000000000000e+00 0.000000000000000000e+00 0.000000000000000000e+00 0.000000000000000000e+00 0.000000000000000000e+00 0.000000000000000000e+00 0.000000000000000000e+00 0.000000000000000000e+00 0.000000000000000000e+00 0.000000000000000000e+00 0.000000000000000000e+00 0.000000000000000000e+00 0.000000000000000000e+00 0.000000000000000000e+00 0.000000000000000000e+00 0.000000000000000000e+00 0.000000000000000000e+00 0.000000000000000000e+00 0.000000000000000000e+00 0.000000000000000000e+00 0.000000000000000000e+00 0.000000000000000000e+00 0.000000000000000000e+00 0.000000000000000000e+00 0.000000000000000000e+00 0.000000000000000000e+00 0.000000000000000000e+00 0.000000000000000000e+00 0.000000000000000000e+00 0.000000000000000000e+00 0.000000000000000000e+00 0.000000000000000000e+00 0.000000000000000000e+00 0.000000000000000000e+00 0.000000000000000000e+00 0.000000000000000000e+00 0.000000000000000000e+00 0.000000000000000000e+00 0.000000000000000000e+00 0.000000000000000000e+00 0.000000000000000000e+00 0.000000000000000000e+00 0.000000000000000000e+00 0.000000000000000000e+00 0.000000000000000000e+00 0.000000000000000000e+00 0.000000000000000000e+00 0.000000000000000000e+00 0.000000000000000000e+00 0.000000000000000000e+00 0.000000000000000000e+00 0.000000000000000000e+00 0.000000000000000000e+00 0.000000000000000000e+00 0.000000000000000000e+00 0.000000000000000000e+00 0.000000000000000000e+00 0.000000000000000000e+00 0.000000000000000000e+00 0.000000000000000000e+00 0.000000000000000000e+00 0.000000000000000000e+00 0.000000000000000000e+00 0.000000000000000000e+00 0.000000000000000000e+00 0.000000000000000000e+00 0.000000000000000000e+00 0.000000000000000000e+00 0.000000000000000000e+00 0.000000000000000000e+00 0.000000000000000000e+00 0.000000000000000000e+00 0.000000000000000000e+00 0.000000000000000000e+00 0.000000000000000000e+00 0.000000000000000000e+00 0.000000000000000000e+00 0.000000000000000000e+00 0.000000000000000000e+00 0.000000000000000000e+00 0.000000000000000000e+00 0.000000000000000000e+00 0.000000000000000000e+00 0.000000000000000000e+00 0.000000000000000000e+00 0.000000000000000000e+00 0.000000000000000000e+00 0.000000000000000000e+00 0.000000000000000000e+00 0.000000000000000000e+00 0.000000000000000000e+00 0.000000000000000000e+00 0.000000000000000000e+00 0.000000000000000000e+00 0.000000000000000000e+00 0.000000000000000000e+00 0.000000000000000000e+00 0.000000000000000000e+00 0.000000000000000000e+00 0.000000000000000000e+00 0.000000000000000000e+00 0.000000000000000000e+00 0.000000000000000000e+00 0.000000000000000000e+00 0.000000000000000000e+00 0.000000000000000000e+00 0.000000000000000000e+00 0.000000000000000000e+00 0.000000000000000000e+00 0.000000000000000000e+00 0.000000000000000000e+00 0.000000000000000000e+00 0.000000000000000000e+00 0.000000000000000000e+00 0.000000000000000000e+00 0.000000000000000000e+00 0.000000000000000000e+00 0.000000000000000000e+00 0.000000000000000000e+00 0.000000000000000000e+00 0.000000000000000000e+00 0.000000000000000000e+00 0.000000000000000000e+00 0.000000000000000000e+00 0.000000000000000000e+00 0.000000000000000000e+00 0.000000000000000000e+00 0.000000000000000000e+00 0.000000000000000000e+00 0.000000000000000000e+00 0.000000000000000000e+00 0.000000000000000000e+00 0.000000000000000000e+00 0.000000000000000000e+00 0.000000000000000000e+00 0.000000000000000000e+00 0.000000000000000000e+00 0.000000000000000000e+00 0.000000000000000000e+00 0.000000000000000000e+00 0.000000000000000000e+00 0.000000000000000000e+00 0.000000000000000000e+00 0.000000000000000000e+00 0.000000000000000000e+00 0.000000000000000000e+00 0.000000000000000000e+00 0.000000000000000000e+00 0.000000000000000000e+00 0.000000000000000000e+00 0.000000000000000000e+00 0.000000000000000000e+00 0.000000000000000000e+00 0.000000000000000000e+00 0.000000000000000000e+00 0.000000000000000000e+00 0.000000000000000000e+00 0.000000000000000000e+00 0.000000000000000000e+00 0.000000000000000000e+00 0.000000000000000000e+00 0.000000000000000000e+00 0.000000000000000000e+00 0.000000000000000000e+00 0.000000000000000000e+00 0.000000000000000000e+00 0.000000000000000000e+00 0.000000000000000000e+00 0.000000000000000000e+00 0.000000000000000000e+00 0.000000000000000000e+00 0.000000000000000000e+00 0.000000000000000000e+00 0.000000000000000000e+00 0.000000000000000000e+00 0.000000000000000000e+00 0.000000000000000000e+00 0.000000000000000000e+00 0.000000000000000000e+00 0.000000000000000000e+00 0.000000000000000000e+00 0.000000000000000000e+00 0.000000000000000000e+00 0.000000000000000000e+00 0.000000000000000000e+00 0.000000000000000000e+00 0.000000000000000000e+00 0.000000000000000000e+00 0.000000000000000000e+00 0.000000000000000000e+00 0.000000000000000000e+00 0.000000000000000000e+00 0.000000000000000000e+00 0.000000000000000000e+00 0.000000000000000000e+00 0.000000000000000000e+00 0.000000000000000000e+00 0.000000000000000000e+00 0.000000000000000000e+00 0.000000000000000000e+00 0.000000000000000000e+00 0.000000000000000000e+00 0.000000000000000000e+00 0.000000000000000000e+00 0.000000000000000000e+00 0.000000000000000000e+00 0.000000000000000000e+00 0.000000000000000000e+00 0.000000000000000000e+00 0.000000000000000000e+00 0.000000000000000000e+00 0.000000000000000000e+00 0.000000000000000000e+00 0.000000000000000000e+00 0.000000000000000000e+00 0.000000000000000000e+00 0.000000000000000000e+00 0.000000000000000000e+00 0.000000000000000000e+00 0.000000000000000000e+00 0.000000000000000000e+00 0.000000000000000000e+00 0.000000000000000000e+00 0.000000000000000000e+00 0.000000000000000000e+00 0.000000000000000000e+00 0.000000000000000000e+00 0.000000000000000000e+00 0.000000000000000000e+00 0.000000000000000000e+00 0.000000000000000000e+00 0.000000000000000000e+00 0.000000000000000000e+00 0.000000000000000000e+00 0.000000000000000000e+00 0.000000000000000000e+00 0.000000000000000000e+00 0.000000000000000000e+00 0.000000000000000000e+00 0.000000000000000000e+00 0.000000000000000000e+00 0.000000000000000000e+00 0.000000000000000000e+00 0.000000000000000000e+00 0.000000000000000000e+00 0.000000000000000000e+00 0.000000000000000000e+00 0.000000000000000000e+00 0.000000000000000000e+00 0.000000000000000000e+00 0.000000000000000000e+00 0.000000000000000000e+00 0.000000000000000000e+00 0.000000000000000000e+00 0.000000000000000000e+00 0.000000000000000000e+00 0.000000000000000000e+00 0.000000000000000000e+00 0.000000000000000000e+00 0.000000000000000000e+00 0.000000000000000000e+00 0.000000000000000000e+00 0.000000000000000000e+00 0.000000000000000000e+00 0.000000000000000000e+00 0.000000000000000000e+00 0.000000000000000000e+00 0.000000000000000000e+00 0.000000000000000000e+00 0.000000000000000000e+00 0.000000000000000000e+00 0.000000000000000000e+00 0.000000000000000000e+00 0.000000000000000000e+00 0.000000000000000000e+00 0.000000000000000000e+00 0.000000000000000000e+00 0.000000000000000000e+00 0.000000000000000000e+00 0.000000000000000000e+00 0.000000000000000000e+00 0.000000000000000000e+00 0.000000000000000000e+00 0.000000000000000000e+00 0.000000000000000000e+00 0.000000000000000000e+00 0.000000000000000000e+00 0.000000000000000000e+00 0.000000000000000000e+00 0.000000000000000000e+00 0.000000000000000000e+00 0.000000000000000000e+00 0.000000000000000000e+00 0.000000000000000000e+00 0.000000000000000000e+00 0.000000000000000000e+00 0.000000000000000000e+00 0.000000000000000000e+00 0.000000000000000000e+00 0.000000000000000000e+00 0.000000000000000000e+00 0.000000000000000000e+00 0.000000000000000000e+00 0.000000000000000000e+00 0.000000000000000000e+00 0.000000000000000000e+00 0.000000000000000000e+00 0.000000000000000000e+00 0.000000000000000000e+00 0.000000000000000000e+00 0.000000000000000000e+00 0.000000000000000000e+00 0.000000000000000000e+00 0.000000000000000000e+00 0.000000000000000000e+00 0.000000000000000000e+00 0.000000000000000000e+00 0.000000000000000000e+00 0.000000000000000000e+00 0.000000000000000000e+00 0.000000000000000000e+00 0.000000000000000000e+00 0.000000000000000000e+00 0.000000000000000000e+00 0.000000000000000000e+00 0.000000000000000000e+00 0.000000000000000000e+00 0.000000000000000000e+00 0.000000000000000000e+00 0.000000000000000000e+00 0.000000000000000000e+00 0.000000000000000000e+00 0.000000000000000000e+00 0.000000000000000000e+00 0.000000000000000000e+00 0.000000000000000000e+00 0.000000000000000000e+00 0.000000000000000000e+00 0.000000000000000000e+00 0.000000000000000000e+00 0.000000000000000000e+00 0.000000000000000000e+00 0.000000000000000000e+00 0.000000000000000000e+00 0.000000000000000000e+00 0.000000000000000000e+00 0.000000000000000000e+00 0.000000000000000000e+00 0.000000000000000000e+00 0.000000000000000000e+00 0.000000000000000000e+00 0.000000000000000000e+00 0.000000000000000000e+00 0.000000000000000000e+00 0.000000000000000000e+00 0.000000000000000000e+00 0.000000000000000000e+00 0.000000000000000000e+00 0.000000000000000000e+00 0.000000000000000000e+00 0.000000000000000000e+00 0.000000000000000000e+00 0.000000000000000000e+00 0.000000000000000000e+00 0.000000000000000000e+00 0.000000000000000000e+00 0.000000000000000000e+00 0.000000000000000000e+00 0.000000000000000000e+00 0.000000000000000000e+00 0.000000000000000000e+00 0.000000000000000000e+00 0.000000000000000000e+00 0.000000000000000000e+00 0.000000000000000000e+00 0.000000000000000000e+00 0.000000000000000000e+00 0.000000000000000000e+00 0.000000000000000000e+00 0.000000000000000000e+00 0.000000000000000000e+00 0.000000000000000000e+00 0.000000000000000000e+00 0.000000000000000000e+00 0.000000000000000000e+00 0.000000000000000000e+00 0.000000000000000000e+00 0.000000000000000000e+00 0.000000000000000000e+00 0.000000000000000000e+00 0.000000000000000000e+00 0.000000000000000000e+00 0.000000000000000000e+00 0.000000000000000000e+00 0.000000000000000000e+00 0.000000000000000000e+00 0.000000000000000000e+00 0.000000000000000000e+00 0.000000000000000000e+00 0.000000000000000000e+00 0.000000000000000000e+00 0.000000000000000000e+00 0.000000000000000000e+00 0.000000000000000000e+00 0.000000000000000000e+00 0.000000000000000000e+00 0.000000000000000000e+00 0.000000000000000000e+00 0.000000000000000000e+00 0.000000000000000000e+00 0.000000000000000000e+00 0.000000000000000000e+00 0.000000000000000000e+00 0.000000000000000000e+00 0.000000000000000000e+00 0.000000000000000000e+00 0.000000000000000000e+00 0.000000000000000000e+00 0.000000000000000000e+00 0.000000000000000000e+00 0.000000000000000000e+00 0.000000000000000000e+00 0.000000000000000000e+00 0.000000000000000000e+00 0.000000000000000000e+00 0.000000000000000000e+00 0.000000000000000000e+00 0.000000000000000000e+00 0.000000000000000000e+00 0.000000000000000000e+00 0.000000000000000000e+00 0.000000000000000000e+00 0.000000000000000000e+00 0.000000000000000000e+00 0.000000000000000000e+00 0.000000000000000000e+00 0.000000000000000000e+00 0.000000000000000000e+00 0.000000000000000000e+00 0.000000000000000000e+00 0.000000000000000000e+00 0.000000000000000000e+00 0.000000000000000000e+00 0.000000000000000000e+00 0.000000000000000000e+00 0.000000000000000000e+00 0.000000000000000000e+00 0.000000000000000000e+00 0.000000000000000000e+00 0.000000000000000000e+00 0.000000000000000000e+00 0.000000000000000000e+00 0.000000000000000000e+00 0.000000000000000000e+00 0.000000000000000000e+00 0.000000000000000000e+00 0.000000000000000000e+00 0.000000000000000000e+00 0.000000000000000000e+00 0.000000000000000000e+00 0.000000000000000000e+00 0.000000000000000000e+00 0.000000000000000000e+00 0.000000000000000000e+00 0.000000000000000000e+00 0.000000000000000000e+00 0.000000000000000000e+00 0.000000000000000000e+00 0.000000000000000000e+00 0.000000000000000000e+00 0.000000000000000000e+00 0.000000000000000000e+00 0.000000000000000000e+00 0.000000000000000000e+00 0.000000000000000000e+00 0.000000000000000000e+00 0.000000000000000000e+00 0.000000000000000000e+00 0.000000000000000000e+00 0.000000000000000000e+00 0.000000000000000000e+00 0.000000000000000000e+00 0.000000000000000000e+00 0.000000000000000000e+00 0.000000000000000000e+00 0.000000000000000000e+00 0.000000000000000000e+00 0.000000000000000000e+00 0.000000000000000000e+00 0.000000000000000000e+00 0.000000000000000000e+00 0.000000000000000000e+00 0.000000000000000000e+00 0.000000000000000000e+00 0.000000000000000000e+00 0.000000000000000000e+00 0.000000000000000000e+00 0.000000000000000000e+00 0.000000000000000000e+00 0.000000000000000000e+00 0.000000000000000000e+00 0.000000000000000000e+00 0.000000000000000000e+00 0.000000000000000000e+00 0.000000000000000000e+00 0.000000000000000000e+00 0.000000000000000000e+00 0.000000000000000000e+00 0.000000000000000000e+00 0.000000000000000000e+00 0.000000000000000000e+00 0.000000000000000000e+00 0.000000000000000000e+00 0.000000000000000000e+00 0.000000000000000000e+00 0.000000000000000000e+00 0.000000000000000000e+00 0.000000000000000000e+00 0.000000000000000000e+00 0.000000000000000000e+00 0.000000000000000000e+00 0.000000000000000000e+00 0.000000000000000000e+00 0.000000000000000000e+00 0.000000000000000000e+00 0.000000000000000000e+00 0.000000000000000000e+00 0.000000000000000000e+00 0.000000000000000000e+00 0.000000000000000000e+00 0.000000000000000000e+00 0.000000000000000000e+00 0.000000000000000000e+00 0.000000000000000000e+00 0.000000000000000000e+00 0.000000000000000000e+00 0.000000000000000000e+00 0.000000000000000000e+00 0.000000000000000000e+00 0.000000000000000000e+00 0.000000000000000000e+00 0.000000000000000000e+00 0.000000000000000000e+00 0.000000000000000000e+00 0.000000000000000000e+00 0.000000000000000000e+00 0.000000000000000000e+00 0.000000000000000000e+00 0.000000000000000000e+00 0.000000000000000000e+00 0.000000000000000000e+00 0.000000000000000000e+00 0.000000000000000000e+00 0.000000000000000000e+00 0.000000000000000000e+00 0.000000000000000000e+00 0.000000000000000000e+00 0.000000000000000000e+00 0.000000000000000000e+00 0.000000000000000000e+00 0.000000000000000000e+00 0.000000000000000000e+00 0.000000000000000000e+00 0.000000000000000000e+00 0.000000000000000000e+00 0.000000000000000000e+00 0.000000000000000000e+00 0.000000000000000000e+00 0.000000000000000000e+00 0.000000000000000000e+00 0.000000000000000000e+00 0.000000000000000000e+00 0.000000000000000000e+00 0.000000000000000000e+00 0.000000000000000000e+00 0.000000000000000000e+00 0.000000000000000000e+00 0.000000000000000000e+00 0.000000000000000000e+00 0.000000000000000000e+00 0.000000000000000000e+00 0.000000000000000000e+00 0.000000000000000000e+00 0.000000000000000000e+00 0.000000000000000000e+00 0.000000000000000000e+00 0.000000000000000000e+00 0.000000000000000000e+00 0.000000000000000000e+00 0.000000000000000000e+00 0.000000000000000000e+00 0.000000000000000000e+00 0.000000000000000000e+00 0.000000000000000000e+00 0.000000000000000000e+00 0.000000000000000000e+00 0.000000000000000000e+00 0.000000000000000000e+00 0.000000000000000000e+00 0.000000000000000000e+00 0.000000000000000000e+00 0.000000000000000000e+00 0.000000000000000000e+00 0.000000000000000000e+00 0.000000000000000000e+00 0.000000000000000000e+00 0.000000000000000000e+00 0.000000000000000000e+00 0.000000000000000000e+00 0.000000000000000000e+00 0.000000000000000000e+00 0.000000000000000000e+00 0.000000000000000000e+00 0.000000000000000000e+00 0.000000000000000000e+00 0.000000000000000000e+00 0.000000000000000000e+00 0.000000000000000000e+00 0.000000000000000000e+00 0.000000000000000000e+00 0.000000000000000000e+00 0.000000000000000000e+00 0.000000000000000000e+00 0.000000000000000000e+00 0.000000000000000000e+00 0.000000000000000000e+00 0.000000000000000000e+00 0.000000000000000000e+00 0.000000000000000000e+00 0.000000000000000000e+00 0.000000000000000000e+00 0.000000000000000000e+00 0.000000000000000000e+00 0.000000000000000000e+00 0.000000000000000000e+00 0.000000000000000000e+00 0.000000000000000000e+00 0.000000000000000000e+00 0.000000000000000000e+00 0.000000000000000000e+00 0.000000000000000000e+00 0.000000000000000000e+00 0.000000000000000000e+00 0.000000000000000000e+00 0.000000000000000000e+00 0.000000000000000000e+00 0.000000000000000000e+00 0.000000000000000000e+00 0.000000000000000000e+00 0.000000000000000000e+00 0.000000000000000000e+00 0.000000000000000000e+00 0.000000000000000000e+00 0.000000000000000000e+00 0.000000000000000000e+00 0.000000000000000000e+00 0.000000000000000000e+00 0.000000000000000000e+00 0.000000000000000000e+00 0.000000000000000000e+00 0.000000000000000000e+00 0.000000000000000000e+00 0.000000000000000000e+00 0.000000000000000000e+00 0.000000000000000000e+00 0.000000000000000000e+00 0.000000000000000000e+00 0.000000000000000000e+00 0.000000000000000000e+00 0.000000000000000000e+00 0.000000000000000000e+00 0.000000000000000000e+00 0.000000000000000000e+00 0.000000000000000000e+00 0.000000000000000000e+00 0.000000000000000000e+00 0.000000000000000000e+00 0.000000000000000000e+00 0.000000000000000000e+00 0.000000000000000000e+00 0.000000000000000000e+00 0.000000000000000000e+00 0.000000000000000000e+00 0.000000000000000000e+00 0.000000000000000000e+00 0.000000000000000000e+00 0.000000000000000000e+00 0.000000000000000000e+00 0.000000000000000000e+00 0.000000000000000000e+00 0.000000000000000000e+00 0.000000000000000000e+00 0.000000000000000000e+00 0.000000000000000000e+00 0.000000000000000000e+00 0.000000000000000000e+00 0.000000000000000000e+00 0.000000000000000000e+00 0.000000000000000000e+00 0.000000000000000000e+00 0.000000000000000000e+00 0.000000000000000000e+00 0.000000000000000000e+00 0.000000000000000000e+00 0.000000000000000000e+00 0.000000000000000000e+00 0.000000000000000000e+00 0.000000000000000000e+00 0.000000000000000000e+00 0.000000000000000000e+00 0.000000000000000000e+00 0.000000000000000000e+00 0.000000000000000000e+00 0.000000000000000000e+00 0.000000000000000000e+00 0.000000000000000000e+00 0.000000000000000000e+00 0.000000000000000000e+00 0.000000000000000000e+00 0.000000000000000000e+00 0.000000000000000000e+00 0.000000000000000000e+00 0.000000000000000000e+00 0.000000000000000000e+00 0.000000000000000000e+00 0.000000000000000000e+00 0.000000000000000000e+00 0.000000000000000000e+00 0.000000000000000000e+00 0.000000000000000000e+00 0.000000000000000000e+00 0.000000000000000000e+00 0.000000000000000000e+00 0.000000000000000000e+00 0.000000000000000000e+00 0.000000000000000000e+00 0.000000000000000000e+00 0.000000000000000000e+00 0.000000000000000000e+00 0.000000000000000000e+00 0.000000000000000000e+00 0.000000000000000000e+00 0.000000000000000000e+00 0.000000000000000000e+00 0.000000000000000000e+00 0.000000000000000000e+00 0.000000000000000000e+00 0.000000000000000000e+00 0.000000000000000000e+00 0.000000000000000000e+00 0.000000000000000000e+00 0.000000000000000000e+00 0.000000000000000000e+00 0.000000000000000000e+00 0.000000000000000000e+00 0.000000000000000000e+00 0.000000000000000000e+00 0.000000000000000000e+00 0.000000000000000000e+00 0.000000000000000000e+00 0.000000000000000000e+00 0.000000000000000000e+00 0.000000000000000000e+00 0.000000000000000000e+00 0.000000000000000000e+00 0.000000000000000000e+00 0.000000000000000000e+00 0.000000000000000000e+00 0.000000000000000000e+00 0.000000000000000000e+00 0.000000000000000000e+00 0.000000000000000000e+00 0.000000000000000000e+00 0.000000000000000000e+00 0.000000000000000000e+00 0.000000000000000000e+00 0.000000000000000000e+00 0.000000000000000000e+00 0.000000000000000000e+00 0.000000000000000000e+00 0.000000000000000000e+00 0.000000000000000000e+00 0.000000000000000000e+00 0.000000000000000000e+00 0.000000000000000000e+00 0.000000000000000000e+00 0.000000000000000000e+00 0.000000000000000000e+00 0.000000000000000000e+00 0.000000000000000000e+00 0.000000000000000000e+00 0.000000000000000000e+00 0.000000000000000000e+00 0.000000000000000000e+00 0.000000000000000000e+00 0.000000000000000000e+00 0.000000000000000000e+00 0.000000000000000000e+00 0.000000000000000000e+00 0.000000000000000000e+00 0.000000000000000000e+00 0.000000000000000000e+00 0.000000000000000000e+00 0.000000000000000000e+00 0.000000000000000000e+00 0.000000000000000000e+00 0.000000000000000000e+00 0.000000000000000000e+00 0.000000000000000000e+00 0.000000000000000000e+00 0.000000000000000000e+00 0.000000000000000000e+00 0.000000000000000000e+00 0.000000000000000000e+00 0.000000000000000000e+00 0.000000000000000000e+00 0.000000000000000000e+00 0.000000000000000000e+00 0.000000000000000000e+00 0.000000000000000000e+00 0.000000000000000000e+00 0.000000000000000000e+00 0.000000000000000000e+00 0.000000000000000000e+00 0.000000000000000000e+00 0.000000000000000000e+00 0.000000000000000000e+00 0.000000000000000000e+00 0.000000000000000000e+00 0.000000000000000000e+00 0.000000000000000000e+00 0.000000000000000000e+00 0.000000000000000000e+00 0.000000000000000000e+00 0.000000000000000000e+00 0.000000000000000000e+00 0.000000000000000000e+00 0.000000000000000000e+00 0.000000000000000000e+00 0.000000000000000000e+00 0.000000000000000000e+00 0.000000000000000000e+00 0.000000000000000000e+00 0.000000000000000000e+00 0.000000000000000000e+00 0.000000000000000000e+00 0.000000000000000000e+00 0.000000000000000000e+00 0.000000000000000000e+00 0.000000000000000000e+00 0.000000000000000000e+00 0.000000000000000000e+00 0.000000000000000000e+00 0.000000000000000000e+00 0.000000000000000000e+00 0.000000000000000000e+00 0.000000000000000000e+00 0.000000000000000000e+00 0.000000000000000000e+00 0.000000000000000000e+00 0.000000000000000000e+00 0.000000000000000000e+00 0.000000000000000000e+00 0.000000000000000000e+00 0.000000000000000000e+00 0.000000000000000000e+00 0.000000000000000000e+00 0.000000000000000000e+00 0.000000000000000000e+00 0.000000000000000000e+00 0.000000000000000000e+00 0.000000000000000000e+00 0.000000000000000000e+00 0.000000000000000000e+00 0.000000000000000000e+00 0.000000000000000000e+00 0.000000000000000000e+00 0.000000000000000000e+00 0.000000000000000000e+00 0.000000000000000000e+00 0.000000000000000000e+00 0.000000000000000000e+00 0.000000000000000000e+00 0.000000000000000000e+00 0.000000000000000000e+00 0.000000000000000000e+00 0.000000000000000000e+00 0.000000000000000000e+00 0.000000000000000000e+00 0.000000000000000000e+00 0.000000000000000000e+00 0.000000000000000000e+00 0.000000000000000000e+00 0.000000000000000000e+00 0.000000000000000000e+00 0.000000000000000000e+00 0.000000000000000000e+00 0.000000000000000000e+00 0.000000000000000000e+00 0.000000000000000000e+00 0.000000000000000000e+00 0.000000000000000000e+00 0.000000000000000000e+00 0.000000000000000000e+00 0.000000000000000000e+00 0.000000000000000000e+00 0.000000000000000000e+00 0.000000000000000000e+00 0.000000000000000000e+00 0.000000000000000000e+00 0.000000000000000000e+00 0.000000000000000000e+00 0.000000000000000000e+00 0.000000000000000000e+00 0.000000000000000000e+00 0.000000000000000000e+00 0.000000000000000000e+00 0.000000000000000000e+00 0.000000000000000000e+00 0.000000000000000000e+00 0.000000000000000000e+00 0.000000000000000000e+00 0.000000000000000000e+00 0.000000000000000000e+00 0.000000000000000000e+00 0.000000000000000000e+00 0.000000000000000000e+00 0.000000000000000000e+00 0.000000000000000000e+00 0.000000000000000000e+00 0.000000000000000000e+00 0.000000000000000000e+00 0.000000000000000000e+00 0.000000000000000000e+00 0.000000000000000000e+00 0.000000000000000000e+00 0.000000000000000000e+00 0.000000000000000000e+00 0.000000000000000000e+00 0.000000000000000000e+00 0.000000000000000000e+00 0.000000000000000000e+00 0.000000000000000000e+00 0.000000000000000000e+00 0.000000000000000000e+00 0.000000000000000000e+00 0.000000000000000000e+00 0.000000000000000000e+00 0.000000000000000000e+00 0.000000000000000000e+00 0.000000000000000000e+00 0.000000000000000000e+00 0.000000000000000000e+00 0.000000000000000000e+00 0.000000000000000000e+00 0.000000000000000000e+00 0.000000000000000000e+00 0.000000000000000000e+00 0.000000000000000000e+00 0.000000000000000000e+00 0.000000000000000000e+00 0.000000000000000000e+00 0.000000000000000000e+00 0.000000000000000000e+00 0.000000000000000000e+00 0.000000000000000000e+00 0.000000000000000000e+00 0.000000000000000000e+00 0.000000000000000000e+00 0.000000000000000000e+00 0.000000000000000000e+00 0.000000000000000000e+00 0.000000000000000000e+00 0.000000000000000000e+00 0.000000000000000000e+00 0.000000000000000000e+00 0.000000000000000000e+00 0.000000000000000000e+00 0.000000000000000000e+00 0.000000000000000000e+00 0.000000000000000000e+00 0.000000000000000000e+00 0.000000000000000000e+00 0.000000000000000000e+00 0.000000000000000000e+00 0.000000000000000000e+00 0.000000000000000000e+00 0.000000000000000000e+00 0.000000000000000000e+00 0.000000000000000000e+00 0.000000000000000000e+00 0.000000000000000000e+00 0.000000000000000000e+00 0.000000000000000000e+00 0.000000000000000000e+00 0.000000000000000000e+00 0.000000000000000000e+00 0.000000000000000000e+00 0.000000000000000000e+00 0.000000000000000000e+00 0.000000000000000000e+00 0.000000000000000000e+00 0.000000000000000000e+00 0.000000000000000000e+00 0.000000000000000000e+00 0.000000000000000000e+00 0.000000000000000000e+00 0.000000000000000000e+00 0.000000000000000000e+00 0.000000000000000000e+00 0.000000000000000000e+00 0.000000000000000000e+00 0.000000000000000000e+00 0.000000000000000000e+00 0.000000000000000000e+00 0.000000000000000000e+00 0.000000000000000000e+00 0.000000000000000000e+00 0.000000000000000000e+00 0.000000000000000000e+00 0.000000000000000000e+00 0.000000000000000000e+00 0.000000000000000000e+00 0.000000000000000000e+00 0.000000000000000000e+00 0.000000000000000000e+00 0.000000000000000000e+00 0.000000000000000000e+00 0.000000000000000000e+00 0.000000000000000000e+00 0.000000000000000000e+00 0.000000000000000000e+00 0.000000000000000000e+00 0.000000000000000000e+00 0.000000000000000000e+00 0.000000000000000000e+00 0.000000000000000000e+00 0.000000000000000000e+00 0.000000000000000000e+00 0.000000000000000000e+00 0.000000000000000000e+00 0.000000000000000000e+00 0.000000000000000000e+00 0.000000000000000000e+00 0.000000000000000000e+00 0.000000000000000000e+00 0.000000000000000000e+00 0.000000000000000000e+00 0.000000000000000000e+00 0.000000000000000000e+00 0.000000000000000000e+00 0.000000000000000000e+00 0.000000000000000000e+00 0.000000000000000000e+00 0.000000000000000000e+00 0.000000000000000000e+00 0.000000000000000000e+00 0.000000000000000000e+00 0.000000000000000000e+00 0.000000000000000000e+00 0.000000000000000000e+00 0.000000000000000000e+00 0.000000000000000000e+00 0.000000000000000000e+00 0.000000000000000000e+00 0.000000000000000000e+00 0.000000000000000000e+00 0.000000000000000000e+00 0.000000000000000000e+00 0.000000000000000000e+00 0.000000000000000000e+00 0.000000000000000000e+00 0.000000000000000000e+00 0.000000000000000000e+00 0.000000000000000000e+00 0.000000000000000000e+00 0.000000000000000000e+00 0.000000000000000000e+00 0.000000000000000000e+00 0.000000000000000000e+00 0.000000000000000000e+00 0.000000000000000000e+00 0.000000000000000000e+00 0.000000000000000000e+00 0.000000000000000000e+00 0.000000000000000000e+00 0.000000000000000000e+00 0.000000000000000000e+00 0.000000000000000000e+00 0.000000000000000000e+00 0.000000000000000000e+00 0.000000000000000000e+00 0.000000000000000000e+00 0.000000000000000000e+00 0.000000000000000000e+00 0.000000000000000000e+00 0.000000000000000000e+00 0.000000000000000000e+00 0.000000000000000000e+00 0.000000000000000000e+00 0.000000000000000000e+00 0.000000000000000000e+00 0.000000000000000000e+00 0.000000000000000000e+00 0.000000000000000000e+00 0.000000000000000000e+00 0.000000000000000000e+00 0.000000000000000000e+00 0.000000000000000000e+00 0.000000000000000000e+00 0.000000000000000000e+00 0.000000000000000000e+00 0.000000000000000000e+00 0.000000000000000000e+00 0.000000000000000000e+00 0.000000000000000000e+00 0.000000000000000000e+00 0.000000000000000000e+00 0.000000000000000000e+00 0.000000000000000000e+00 0.000000000000000000e+00 0.000000000000000000e+00 0.000000000000000000e+00 0.000000000000000000e+00 0.000000000000000000e+00 0.000000000000000000e+00 0.000000000000000000e+00 0.000000000000000000e+00 0.000000000000000000e+00 0.000000000000000000e+00 0.000000000000000000e+00 0.000000000000000000e+00 0.000000000000000000e+00 0.000000000000000000e+00 0.000000000000000000e+00 0.000000000000000000e+00 0.000000000000000000e+00 0.000000000000000000e+00 0.000000000000000000e+00 0.000000000000000000e+00 0.000000000000000000e+00 0.000000000000000000e+00 0.000000000000000000e+00 0.000000000000000000e+00 0.000000000000000000e+00 0.000000000000000000e+00 0.000000000000000000e+00 0.000000000000000000e+00 0.000000000000000000e+00 0.000000000000000000e+00 0.000000000000000000e+00 0.000000000000000000e+00 0.000000000000000000e+00 0.000000000000000000e+00 0.000000000000000000e+00 0.000000000000000000e+00 0.000000000000000000e+00 0.000000000000000000e+00 0.000000000000000000e+00 0.000000000000000000e+00 0.000000000000000000e+00 0.000000000000000000e+00 0.000000000000000000e+00 0.000000000000000000e+00 0.000000000000000000e+00 0.000000000000000000e+00 0.000000000000000000e+00 0.000000000000000000e+00 0.000000000000000000e+00 0.000000000000000000e+00 0.000000000000000000e+00 0.000000000000000000e+00 0.000000000000000000e+00 0.000000000000000000e+00 0.000000000000000000e+00 0.000000000000000000e+00 0.000000000000000000e+00 0.000000000000000000e+00 0.000000000000000000e+00 0.000000000000000000e+00 0.000000000000000000e+00 0.000000000000000000e+00 0.000000000000000000e+00 0.000000000000000000e+00 0.000000000000000000e+00 0.000000000000000000e+00 0.000000000000000000e+00 0.000000000000000000e+00 0.000000000000000000e+00 0.000000000000000000e+00 0.000000000000000000e+00 0.000000000000000000e+00 0.000000000000000000e+00 0.000000000000000000e+00 0.000000000000000000e+00 0.000000000000000000e+00 0.000000000000000000e+00 0.000000000000000000e+00 0.000000000000000000e+00 0.000000000000000000e+00 0.000000000000000000e+00 0.000000000000000000e+00 0.000000000000000000e+00 0.000000000000000000e+00 0.000000000000000000e+00 0.000000000000000000e+00 0.000000000000000000e+00 0.000000000000000000e+00 0.000000000000000000e+00 0.000000000000000000e+00 0.000000000000000000e+00 0.000000000000000000e+00 0.000000000000000000e+00 0.000000000000000000e+00 0.000000000000000000e+00 0.000000000000000000e+00 0.000000000000000000e+00 0.000000000000000000e+00 0.000000000000000000e+00 0.000000000000000000e+00 0.000000000000000000e+00 0.000000000000000000e+00 0.000000000000000000e+00 0.000000000000000000e+00 0.000000000000000000e+00 0.000000000000000000e+00 0.000000000000000000e+00 0.000000000000000000e+00 0.000000000000000000e+00 0.000000000000000000e+00 0.000000000000000000e+00 0.000000000000000000e+00 0.000000000000000000e+00 0.000000000000000000e+00 0.000000000000000000e+00 0.000000000000000000e+00 0.000000000000000000e+00 0.000000000000000000e+00 0.000000000000000000e+00 0.000000000000000000e+00 0.000000000000000000e+00 0.000000000000000000e+00 0.000000000000000000e+00 0.000000000000000000e+00 0.000000000000000000e+00 0.000000000000000000e+00 0.000000000000000000e+00 0.000000000000000000e+00 0.000000000000000000e+00 0.000000000000000000e+00 0.000000000000000000e+00 0.000000000000000000e+00 0.000000000000000000e+00 0.000000000000000000e+00 0.000000000000000000e+00 0.000000000000000000e+00 0.000000000000000000e+00 0.000000000000000000e+00 0.000000000000000000e+00 0.000000000000000000e+00 0.000000000000000000e+00 0.000000000000000000e+00 0.000000000000000000e+00 0.000000000000000000e+00 0.000000000000000000e+00 0.000000000000000000e+00 0.000000000000000000e+00 0.000000000000000000e+00 0.000000000000000000e+00 0.000000000000000000e+00 0.000000000000000000e+00 0.000000000000000000e+00 0.000000000000000000e+00 0.000000000000000000e+00 0.000000000000000000e+00 0.000000000000000000e+00 0.000000000000000000e+00 0.000000000000000000e+00 0.000000000000000000e+00 0.000000000000000000e+00 0.000000000000000000e+00 0.000000000000000000e+00 0.000000000000000000e+00 0.000000000000000000e+00 0.000000000000000000e+00 0.000000000000000000e+00 0.000000000000000000e+00 0.000000000000000000e+00 0.000000000000000000e+00 0.000000000000000000e+00 0.000000000000000000e+00 0.000000000000000000e+00 0.000000000000000000e+00 0.000000000000000000e+00 0.000000000000000000e+00 0.000000000000000000e+00 0.000000000000000000e+00 0.000000000000000000e+00 0.000000000000000000e+00 0.000000000000000000e+00 0.000000000000000000e+00 0.000000000000000000e+00 0.000000000000000000e+00 0.000000000000000000e+00 0.000000000000000000e+00 0.000000000000000000e+00 0.000000000000000000e+00 0.000000000000000000e+00 0.000000000000000000e+00 0.000000000000000000e+00 0.000000000000000000e+00 0.000000000000000000e+00 0.000000000000000000e+00 0.000000000000000000e+00 0.000000000000000000e+00 0.000000000000000000e+00 0.000000000000000000e+00 0.000000000000000000e+00 0.000000000000000000e+00 0.000000000000000000e+00 0.000000000000000000e+00 0.000000000000000000e+00 0.000000000000000000e+00 0.000000000000000000e+00 0.000000000000000000e+00 0.000000000000000000e+00 0.000000000000000000e+00 0.000000000000000000e+00 0.000000000000000000e+00 0.000000000000000000e+00 0.000000000000000000e+00 0.000000000000000000e+00 0.000000000000000000e+00 0.000000000000000000e+00 0.000000000000000000e+00 0.000000000000000000e+00 0.000000000000000000e+00 0.000000000000000000e+00 0.000000000000000000e+00 0.000000000000000000e+00 0.000000000000000000e+00 0.000000000000000000e+00 0.000000000000000000e+00 0.000000000000000000e+00 0.000000000000000000e+00 0.000000000000000000e+00 0.000000000000000000e+00 0.000000000000000000e+00 0.000000000000000000e+00 0.000000000000000000e+00 0.000000000000000000e+00 0.000000000000000000e+00 0.000000000000000000e+00 0.000000000000000000e+00 0.000000000000000000e+00 0.000000000000000000e+00 0.000000000000000000e+00 0.000000000000000000e+00 0.000000000000000000e+00 0.000000000000000000e+00 0.000000000000000000e+00 0.000000000000000000e+00 0.000000000000000000e+00 0.000000000000000000e+00 0.000000000000000000e+00 0.000000000000000000e+00 0.000000000000000000e+00 0.000000000000000000e+00 0.000000000000000000e+00 0.000000000000000000e+00 0.000000000000000000e+00 0.000000000000000000e+00 0.000000000000000000e+00 0.000000000000000000e+00 0.000000000000000000e+00 0.000000000000000000e+00 0.000000000000000000e+00 0.000000000000000000e+00 0.000000000000000000e+00 0.000000000000000000e+00 0.000000000000000000e+00 0.000000000000000000e+00 0.000000000000000000e+00 0.000000000000000000e+00 0.000000000000000000e+00 0.000000000000000000e+00 0.000000000000000000e+00 0.000000000000000000e+00 0.000000000000000000e+00 0.000000000000000000e+00 0.000000000000000000e+00 0.000000000000000000e+00 0.000000000000000000e+00 0.000000000000000000e+00 0.000000000000000000e+00 0.000000000000000000e+00 0.000000000000000000e+00 0.000000000000000000e+00 0.000000000000000000e+00 0.000000000000000000e+00 0.000000000000000000e+00 0.000000000000000000e+00 0.000000000000000000e+00 0.000000000000000000e+00 0.000000000000000000e+00 0.000000000000000000e+00 0.000000000000000000e+00 0.000000000000000000e+00 0.000000000000000000e+00 0.000000000000000000e+00 0.000000000000000000e+00 0.000000000000000000e+00 0.000000000000000000e+00 0.000000000000000000e+00 0.000000000000000000e+00 0.000000000000000000e+00 0.000000000000000000e+00 0.000000000000000000e+00 0.000000000000000000e+00 0.000000000000000000e+00 0.000000000000000000e+00 0.000000000000000000e+00 0.000000000000000000e+00 0.000000000000000000e+00 0.000000000000000000e+00 0.000000000000000000e+00 0.000000000000000000e+00 0.000000000000000000e+00 0.000000000000000000e+00 0.000000000000000000e+00 0.000000000000000000e+00 0.000000000000000000e+00 0.000000000000000000e+00 0.000000000000000000e+00 0.000000000000000000e+00 0.000000000000000000e+00 0.000000000000000000e+00 0.000000000000000000e+00 0.000000000000000000e+00 0.000000000000000000e+00 0.000000000000000000e+00 0.000000000000000000e+00 0.000000000000000000e+00 0.000000000000000000e+00 0.000000000000000000e+00 0.000000000000000000e+00 0.000000000000000000e+00 0.000000000000000000e+00 0.000000000000000000e+00 0.000000000000000000e+00 0.000000000000000000e+00 0.000000000000000000e+00 0.000000000000000000e+00 0.000000000000000000e+00 0.000000000000000000e+00 0.000000000000000000e+00 0.000000000000000000e+00 0.000000000000000000e+00 0.000000000000000000e+00 0.000000000000000000e+00 0.000000000000000000e+00 0.000000000000000000e+00 0.000000000000000000e+00 0.000000000000000000e+00 0.000000000000000000e+00 0.000000000000000000e+00 0.000000000000000000e+00 0.000000000000000000e+00 0.000000000000000000e+00 0.000000000000000000e+00 0.000000000000000000e+00 0.000000000000000000e+00 0.000000000000000000e+00 0.000000000000000000e+00 0.000000000000000000e+00 0.000000000000000000e+00 0.000000000000000000e+00 0.000000000000000000e+00 0.000000000000000000e+00 0.000000000000000000e+00 0.000000000000000000e+00 0.000000000000000000e+00 0.000000000000000000e+00 0.000000000000000000e+00 0.000000000000000000e+00 0.000000000000000000e+00 0.000000000000000000e+00 0.000000000000000000e+00 0.000000000000000000e+00 0.000000000000000000e+00 0.000000000000000000e+00 0.000000000000000000e+00 0.000000000000000000e+00 0.000000000000000000e+00 0.000000000000000000e+00 0.000000000000000000e+00 0.000000000000000000e+00 0.000000000000000000e+00 0.000000000000000000e+00 0.000000000000000000e+00 0.000000000000000000e+00 0.000000000000000000e+00 0.000000000000000000e+00 0.000000000000000000e+00 0.000000000000000000e+00 0.000000000000000000e+00 0.000000000000000000e+00 0.000000000000000000e+00 0.000000000000000000e+00 0.000000000000000000e+00 0.000000000000000000e+00 0.000000000000000000e+00 0.000000000000000000e+00 0.000000000000000000e+00 0.000000000000000000e+00 0.000000000000000000e+00 0.000000000000000000e+00 0.000000000000000000e+00 0.000000000000000000e+00 0.000000000000000000e+00 0.000000000000000000e+00 0.000000000000000000e+00 0.000000000000000000e+00 0.000000000000000000e+00 0.000000000000000000e+00 0.000000000000000000e+00 0.000000000000000000e+00 0.000000000000000000e+00 0.000000000000000000e+00 0.000000000000000000e+00 0.000000000000000000e+00 0.000000000000000000e+00 0.000000000000000000e+00 0.000000000000000000e+00 0.000000000000000000e+00 0.000000000000000000e+00 0.000000000000000000e+00 0.000000000000000000e+00 0.000000000000000000e+00 0.000000000000000000e+00 0.000000000000000000e+00 0.000000000000000000e+00 0.000000000000000000e+00 0.000000000000000000e+00 0.000000000000000000e+00 0.000000000000000000e+00 0.000000000000000000e+00 0.000000000000000000e+00 0.000000000000000000e+00 0.000000000000000000e+00 0.000000000000000000e+00 0.000000000000000000e+00 0.000000000000000000e+00 0.000000000000000000e+00 0.000000000000000000e+00 0.000000000000000000e+00 0.000000000000000000e+00 0.000000000000000000e+00 0.000000000000000000e+00 0.000000000000000000e+00 0.000000000000000000e+00 0.000000000000000000e+00 0.000000000000000000e+00 0.000000000000000000e+00 0.000000000000000000e+00 0.000000000000000000e+00 0.000000000000000000e+00 0.000000000000000000e+00 0.000000000000000000e+00 0.000000000000000000e+00 0.000000000000000000e+00 0.000000000000000000e+00 0.000000000000000000e+00 0.000000000000000000e+00 0.000000000000000000e+00 0.000000000000000000e+00 0.000000000000000000e+00 0.000000000000000000e+00 0.000000000000000000e+00 0.000000000000000000e+00 0.000000000000000000e+00 0.000000000000000000e+00 0.000000000000000000e+00 0.000000000000000000e+00 0.000000000000000000e+00 0.000000000000000000e+00 0.000000000000000000e+00 0.000000000000000000e+00 0.000000000000000000e+00 0.000000000000000000e+00 0.000000000000000000e+00 0.000000000000000000e+00 0.000000000000000000e+00 0.000000000000000000e+00 0.000000000000000000e+00 0.000000000000000000e+00 0.000000000000000000e+00 0.000000000000000000e+00 0.000000000000000000e+00 0.000000000000000000e+00 0.000000000000000000e+00 0.000000000000000000e+00 0.000000000000000000e+00 0.000000000000000000e+00 0.000000000000000000e+00 0.000000000000000000e+00 0.000000000000000000e+00 0.000000000000000000e+00 0.000000000000000000e+00 0.000000000000000000e+00 0.000000000000000000e+00 0.000000000000000000e+00 0.000000000000000000e+00 0.000000000000000000e+00 0.000000000000000000e+00 0.000000000000000000e+00 0.000000000000000000e+00 0.000000000000000000e+00 0.000000000000000000e+00 0.000000000000000000e+00 0.000000000000000000e+00 0.000000000000000000e+00 0.000000000000000000e+00 0.000000000000000000e+00 0.000000000000000000e+00 0.000000000000000000e+00 0.000000000000000000e+00 0.000000000000000000e+00 0.000000000000000000e+00 0.000000000000000000e+00 0.000000000000000000e+00 0.000000000000000000e+00 0.000000000000000000e+00 0.000000000000000000e+00 0.000000000000000000e+00 0.000000000000000000e+00 0.000000000000000000e+00 0.000000000000000000e+00 0.000000000000000000e+00 0.000000000000000000e+00 0.000000000000000000e+00 0.000000000000000000e+00 0.000000000000000000e+00 0.000000000000000000e+00 0.000000000000000000e+00 0.000000000000000000e+00 0.000000000000000000e+00 0.000000000000000000e+00 0.000000000000000000e+00 0.000000000000000000e+00 0.000000000000000000e+00 0.000000000000000000e+00 0.000000000000000000e+00 0.000000000000000000e+00 0.000000000000000000e+00 0.000000000000000000e+00 0.000000000000000000e+00 0.000000000000000000e+00 0.000000000000000000e+00 0.000000000000000000e+00 0.000000000000000000e+00 0.000000000000000000e+00 0.000000000000000000e+00 0.000000000000000000e+00 0.000000000000000000e+00 0.000000000000000000e+00 0.000000000000000000e+00 0.000000000000000000e+00 0.000000000000000000e+00 0.000000000000000000e+00 0.000000000000000000e+00 0.000000000000000000e+00 0.000000000000000000e+00 0.000000000000000000e+00 0.000000000000000000e+00 0.000000000000000000e+00 0.000000000000000000e+00 0.000000000000000000e+00 0.000000000000000000e+00 0.000000000000000000e+00 0.000000000000000000e+00 0.000000000000000000e+00 0.000000000000000000e+00 0.000000000000000000e+00 0.000000000000000000e+00 0.000000000000000000e+00 0.000000000000000000e+00 0.000000000000000000e+00 0.000000000000000000e+00 0.000000000000000000e+00 0.000000000000000000e+00 0.000000000000000000e+00 0.000000000000000000e+00 0.000000000000000000e+00 0.000000000000000000e+00 0.000000000000000000e+00 0.000000000000000000e+00 0.000000000000000000e+00 0.000000000000000000e+00 0.000000000000000000e+00 0.000000000000000000e+00 0.000000000000000000e+00 0.000000000000000000e+00 0.000000000000000000e+00 0.000000000000000000e+00 0.000000000000000000e+00 0.000000000000000000e+00 0.000000000000000000e+00 0.000000000000000000e+00 0.000000000000000000e+00 0.000000000000000000e+00 0.000000000000000000e+00 0.000000000000000000e+00 0.000000000000000000e+00 0.000000000000000000e+00 0.000000000000000000e+00 0.000000000000000000e+00 0.000000000000000000e+00 0.000000000000000000e+00 0.000000000000000000e+00 0.000000000000000000e+00 0.000000000000000000e+00 0.000000000000000000e+00 0.000000000000000000e+00 0.000000000000000000e+00 0.000000000000000000e+00 0.000000000000000000e+00 0.000000000000000000e+00 0.000000000000000000e+00 0.000000000000000000e+00 0.000000000000000000e+00 0.000000000000000000e+00 0.000000000000000000e+00 0.000000000000000000e+00 0.000000000000000000e+00 0.000000000000000000e+00 0.000000000000000000e+00 0.000000000000000000e+00 0.000000000000000000e+00 0.000000000000000000e+00 0.000000000000000000e+00 0.000000000000000000e+00 0.000000000000000000e+00 0.000000000000000000e+00 0.000000000000000000e+00 0.000000000000000000e+00 0.000000000000000000e+00 0.000000000000000000e+00 0.000000000000000000e+00 0.000000000000000000e+00 0.000000000000000000e+00 0.000000000000000000e+00 0.000000000000000000e+00 0.000000000000000000e+00 0.000000000000000000e+00 0.000000000000000000e+00 0.000000000000000000e+00 0.000000000000000000e+00 0.000000000000000000e+00 0.000000000000000000e+00 0.000000000000000000e+00 0.000000000000000000e+00 0.000000000000000000e+00 0.000000000000000000e+00 0.000000000000000000e+00 0.000000000000000000e+00 0.000000000000000000e+00 0.000000000000000000e+00 0.000000000000000000e+00 0.000000000000000000e+00 0.000000000000000000e+00 0.000000000000000000e+00 0.000000000000000000e+00 0.000000000000000000e+00 0.000000000000000000e+00 0.000000000000000000e+00 0.000000000000000000e+00 0.000000000000000000e+00 0.000000000000000000e+00 0.000000000000000000e+00 0.000000000000000000e+00 0.000000000000000000e+00 0.000000000000000000e+00 0.000000000000000000e+00 0.000000000000000000e+00 0.000000000000000000e+00 0.000000000000000000e+00 0.000000000000000000e+00 0.000000000000000000e+00 0.000000000000000000e+00 0.000000000000000000e+00 0.000000000000000000e+00 0.000000000000000000e+00 0.000000000000000000e+00 0.000000000000000000e+00 0.000000000000000000e+00 0.000000000000000000e+00 0.000000000000000000e+00 0.000000000000000000e+00 0.000000000000000000e+00 0.000000000000000000e+00 0.000000000000000000e+00 0.000000000000000000e+00 0.000000000000000000e+00 0.000000000000000000e+00 0.000000000000000000e+00 0.000000000000000000e+00 0.000000000000000000e+00 0.000000000000000000e+00 0.000000000000000000e+00 0.000000000000000000e+00 0.000000000000000000e+00 0.000000000000000000e+00 0.000000000000000000e+00 0.000000000000000000e+00 0.000000000000000000e+00 0.000000000000000000e+00 0.000000000000000000e+00 0.000000000000000000e+00 0.000000000000000000e+00 0.000000000000000000e+00 0.000000000000000000e+00 0.000000000000000000e+00 0.000000000000000000e+00 0.000000000000000000e+00 0.000000000000000000e+00 0.000000000000000000e+00 0.000000000000000000e+00 0.000000000000000000e+00 0.000000000000000000e+00 0.000000000000000000e+00 0.000000000000000000e+00 0.000000000000000000e+00 0.000000000000000000e+00 0.000000000000000000e+00 0.000000000000000000e+00 0.000000000000000000e+00 0.000000000000000000e+00 0.000000000000000000e+00 0.000000000000000000e+00 0.000000000000000000e+00 0.000000000000000000e+00 0.000000000000000000e+00 0.000000000000000000e+00 0.000000000000000000e+00 0.000000000000000000e+00 0.000000000000000000e+00 0.000000000000000000e+00 0.000000000000000000e+00 0.000000000000000000e+00 0.000000000000000000e+00 0.000000000000000000e+00 0.000000000000000000e+00 0.000000000000000000e+00 0.000000000000000000e+00 0.000000000000000000e+00 0.000000000000000000e+00 0.000000000000000000e+00 0.000000000000000000e+00 0.000000000000000000e+00 0.000000000000000000e+00 0.000000000000000000e+00 0.000000000000000000e+00 0.000000000000000000e+00 0.000000000000000000e+00 0.000000000000000000e+00 0.000000000000000000e+00 0.000000000000000000e+00 0.000000000000000000e+00 0.000000000000000000e+00 0.000000000000000000e+00 0.000000000000000000e+00 0.000000000000000000e+00 0.000000000000000000e+00 0.000000000000000000e+00 0.000000000000000000e+00 0.000000000000000000e+00 0.000000000000000000e+00 0.000000000000000000e+00 0.000000000000000000e+00 0.000000000000000000e+00 0.000000000000000000e+00 0.000000000000000000e+00 0.000000000000000000e+00 0.000000000000000000e+00 0.000000000000000000e+00 0.000000000000000000e+00 0.000000000000000000e+00 0.000000000000000000e+00 0.000000000000000000e+00 0.000000000000000000e+00 0.000000000000000000e+00 0.000000000000000000e+00 0.000000000000000000e+00 0.000000000000000000e+00 0.000000000000000000e+00 0.000000000000000000e+00 0.000000000000000000e+00 0.000000000000000000e+00 0.000000000000000000e+00 0.000000000000000000e+00 0.000000000000000000e+00 0.000000000000000000e+00 0.000000000000000000e+00 0.000000000000000000e+00 0.000000000000000000e+00 0.000000000000000000e+00 0.000000000000000000e+00 0.000000000000000000e+00 0.000000000000000000e+00 0.000000000000000000e+00 0.000000000000000000e+00 0.000000000000000000e+00 0.000000000000000000e+00 0.000000000000000000e+00 0.000000000000000000e+00 0.000000000000000000e+00 0.000000000000000000e+00 0.000000000000000000e+00 0.000000000000000000e+00 0.000000000000000000e+00 0.000000000000000000e+00 0.000000000000000000e+00 0.000000000000000000e+00 0.000000000000000000e+00 0.000000000000000000e+00 0.000000000000000000e+00 0.000000000000000000e+00 0.000000000000000000e+00 0.000000000000000000e+00 0.000000000000000000e+00 0.000000000000000000e+00 0.000000000000000000e+00 0.000000000000000000e+00 0.000000000000000000e+00 0.000000000000000000e+00 0.000000000000000000e+00 0.000000000000000000e+00 0.000000000000000000e+00 0.000000000000000000e+00 0.000000000000000000e+00 0.000000000000000000e+00 0.000000000000000000e+00 0.000000000000000000e+00 0.000000000000000000e+00 0.000000000000000000e+00 0.000000000000000000e+00 0.000000000000000000e+00 0.000000000000000000e+00 0.000000000000000000e+00 0.000000000000000000e+00 0.000000000000000000e+00 0.000000000000000000e+00 0.000000000000000000e+00 0.000000000000000000e+00 0.000000000000000000e+00 0.000000000000000000e+00 0.000000000000000000e+00 0.000000000000000000e+00 0.000000000000000000e+00 0.000000000000000000e+00 0.000000000000000000e+00 0.000000000000000000e+00 0.000000000000000000e+00 0.000000000000000000e+00 0.000000000000000000e+00 0.000000000000000000e+00 0.000000000000000000e+00 0.000000000000000000e+00 0.000000000000000000e+00 0.000000000000000000e+00 0.000000000000000000e+00 0.000000000000000000e+00 0.000000000000000000e+00 0.000000000000000000e+00 0.000000000000000000e+00 0.000000000000000000e+00 0.000000000000000000e+00 0.000000000000000000e+00 0.000000000000000000e+00 0.000000000000000000e+00 0.000000000000000000e+00 0.000000000000000000e+00 0.000000000000000000e+00 0.000000000000000000e+00 0.000000000000000000e+00 0.000000000000000000e+00 0.000000000000000000e+00 0.000000000000000000e+00 0.000000000000000000e+00 0.000000000000000000e+00 0.000000000000000000e+00 0.000000000000000000e+00 0.000000000000000000e+00 0.000000000000000000e+00 0.000000000000000000e+00 0.000000000000000000e+00 0.000000000000000000e+00 0.000000000000000000e+00 0.000000000000000000e+00 0.000000000000000000e+00 0.000000000000000000e+00 0.000000000000000000e+00 0.000000000000000000e+00 0.000000000000000000e+00 0.000000000000000000e+00 0.000000000000000000e+00 0.000000000000000000e+00 0.000000000000000000e+00 0.000000000000000000e+00 0.000000000000000000e+00 0.000000000000000000e+00 0.000000000000000000e+00 0.000000000000000000e+00 0.000000000000000000e+00 0.000000000000000000e+00 0.000000000000000000e+00 0.000000000000000000e+00 0.000000000000000000e+00 0.000000000000000000e+00 0.000000000000000000e+00 0.000000000000000000e+00 0.000000000000000000e+00 0.000000000000000000e+00 0.000000000000000000e+00 0.000000000000000000e+00 0.000000000000000000e+00 0.000000000000000000e+00 0.000000000000000000e+00 0.000000000000000000e+00 0.000000000000000000e+00 0.000000000000000000e+00 0.000000000000000000e+00 0.000000000000000000e+00 0.000000000000000000e+00 0.000000000000000000e+00 0.000000000000000000e+00 0.000000000000000000e+00 0.000000000000000000e+00 0.000000000000000000e+00 0.000000000000000000e+00 0.000000000000000000e+00 0.000000000000000000e+00 0.000000000000000000e+00 0.000000000000000000e+00 0.000000000000000000e+00 0.000000000000000000e+00 0.000000000000000000e+00 0.000000000000000000e+00 0.000000000000000000e+00 0.000000000000000000e+00 0.000000000000000000e+00 0.000000000000000000e+00 0.000000000000000000e+00 0.000000000000000000e+00 0.000000000000000000e+00 0.000000000000000000e+00 0.000000000000000000e+00 0.000000000000000000e+00 0.000000000000000000e+00 0.000000000000000000e+00 0.000000000000000000e+00 0.000000000000000000e+00 0.000000000000000000e+00 0.000000000000000000e+00 0.000000000000000000e+00 0.000000000000000000e+00 0.000000000000000000e+00 0.000000000000000000e+00 0.000000000000000000e+00 0.000000000000000000e+00 0.000000000000000000e+00 0.000000000000000000e+00 0.000000000000000000e+00 0.000000000000000000e+00 0.000000000000000000e+00 0.000000000000000000e+00 0.000000000000000000e+00 0.000000000000000000e+00 0.000000000000000000e+00 0.000000000000000000e+00 0.000000000000000000e+00 0.000000000000000000e+00 0.000000000000000000e+00 0.000000000000000000e+00 0.000000000000000000e+00 0.000000000000000000e+00 0.000000000000000000e+00 0.000000000000000000e+00 0.000000000000000000e+00 0.000000000000000000e+00 0.000000000000000000e+00 0.000000000000000000e+00 0.000000000000000000e+00 0.000000000000000000e+00 0.000000000000000000e+00 0.000000000000000000e+00 0.000000000000000000e+00 0.000000000000000000e+00 0.000000000000000000e+00 0.000000000000000000e+00 0.000000000000000000e+00 0.000000000000000000e+00 0.000000000000000000e+00 0.000000000000000000e+00 0.000000000000000000e+00 0.000000000000000000e+00 0.000000000000000000e+00 0.000000000000000000e+00 0.000000000000000000e+00 0.000000000000000000e+00 0.000000000000000000e+00 0.000000000000000000e+00 0.000000000000000000e+00 0.000000000000000000e+00 0.000000000000000000e+00 0.000000000000000000e+00 0.000000000000000000e+00 0.000000000000000000e+00 0.000000000000000000e+00 0.000000000000000000e+00 0.000000000000000000e+00 0.000000000000000000e+00 0.000000000000000000e+00 0.000000000000000000e+00 0.000000000000000000e+00 0.000000000000000000e+00 0.000000000000000000e+00 0.000000000000000000e+00 0.000000000000000000e+00 0.000000000000000000e+00 0.000000000000000000e+00 0.000000000000000000e+00 0.000000000000000000e+00 0.000000000000000000e+00 0.000000000000000000e+00 0.000000000000000000e+00 0.000000000000000000e+00 0.000000000000000000e+00 0.000000000000000000e+00 0.000000000000000000e+00 0.000000000000000000e+00 0.000000000000000000e+00 0.000000000000000000e+00 0.000000000000000000e+00 0.000000000000000000e+00 0.000000000000000000e+00 0.000000000000000000e+00 0.000000000000000000e+00 0.000000000000000000e+00 0.000000000000000000e+00 0.000000000000000000e+00 0.000000000000000000e+00 0.000000000000000000e+00 0.000000000000000000e+00 0.000000000000000000e+00 0.000000000000000000e+00 0.000000000000000000e+00 0.000000000000000000e+00 0.000000000000000000e+00 0.000000000000000000e+00 0.000000000000000000e+00 0.000000000000000000e+00 0.000000000000000000e+00 0.000000000000000000e+00 0.000000000000000000e+00 0.000000000000000000e+00 0.000000000000000000e+00 0.000000000000000000e+00 0.000000000000000000e+00 0.000000000000000000e+00 0.000000000000000000e+00 0.000000000000000000e+00 0.000000000000000000e+00 0.000000000000000000e+00 0.000000000000000000e+00 0.000000000000000000e+00 0.000000000000000000e+00 0.000000000000000000e+00 0.000000000000000000e+00 0.000000000000000000e+00 0.000000000000000000e+00 0.000000000000000000e+00 0.000000000000000000e+00 0.000000000000000000e+00 0.000000000000000000e+00 0.000000000000000000e+00 0.000000000000000000e+00 0.000000000000000000e+00 0.000000000000000000e+00 0.000000000000000000e+00 0.000000000000000000e+00 0.000000000000000000e+00 0.000000000000000000e+00 0.000000000000000000e+00 0.000000000000000000e+00 0.000000000000000000e+00 0.000000000000000000e+00 0.000000000000000000e+00 0.000000000000000000e+00 0.000000000000000000e+00 0.000000000000000000e+00 0.000000000000000000e+00 0.000000000000000000e+00 0.000000000000000000e+00 0.000000000000000000e+00 0.000000000000000000e+00 0.000000000000000000e+00 0.000000000000000000e+00 0.000000000000000000e+00 0.000000000000000000e+00 0.000000000000000000e+00 0.000000000000000000e+00 0.000000000000000000e+00 0.000000000000000000e+00 0.000000000000000000e+00 0.000000000000000000e+00 0.000000000000000000e+00 0.000000000000000000e+00 0.000000000000000000e+00 0.000000000000000000e+00 0.000000000000000000e+00 0.000000000000000000e+00 0.000000000000000000e+00 0.000000000000000000e+00 0.000000000000000000e+00 0.000000000000000000e+00 0.000000000000000000e+00 0.000000000000000000e+00 0.000000000000000000e+00 0.000000000000000000e+00 0.000000000000000000e+00 0.000000000000000000e+00 0.000000000000000000e+00 0.000000000000000000e+00 0.000000000000000000e+00 0.000000000000000000e+00 0.000000000000000000e+00 0.000000000000000000e+00 0.000000000000000000e+00 0.000000000000000000e+00 0.000000000000000000e+00 0.000000000000000000e+00 0.000000000000000000e+00 0.000000000000000000e+00 0.000000000000000000e+00 0.000000000000000000e+00 0.000000000000000000e+00 0.000000000000000000e+00 0.000000000000000000e+00 0.000000000000000000e+00 0.000000000000000000e+00 0.000000000000000000e+00 0.000000000000000000e+00 0.000000000000000000e+00 0.000000000000000000e+00 0.000000000000000000e+00 0.000000000000000000e+00 0.000000000000000000e+00 0.000000000000000000e+00 0.000000000000000000e+00 0.000000000000000000e+00 0.000000000000000000e+00 0.000000000000000000e+00 0.000000000000000000e+00 0.000000000000000000e+00 0.000000000000000000e+00 0.000000000000000000e+00 0.000000000000000000e+00 0.000000000000000000e+00 0.000000000000000000e+00 0.000000000000000000e+00 0.000000000000000000e+00 0.000000000000000000e+00 0.000000000000000000e+00 0.000000000000000000e+00 0.000000000000000000e+00 0.000000000000000000e+00 0.000000000000000000e+00 0.000000000000000000e+00 0.000000000000000000e+00 0.000000000000000000e+00 0.000000000000000000e+00 0.000000000000000000e+00 0.000000000000000000e+00 0.000000000000000000e+00 0.000000000000000000e+00 0.000000000000000000e+00 0.000000000000000000e+00 0.000000000000000000e+00 0.000000000000000000e+00 0.000000000000000000e+00 0.000000000000000000e+00 0.000000000000000000e+00 0.000000000000000000e+00 0.000000000000000000e+00 0.000000000000000000e+00 0.000000000000000000e+00 0.000000000000000000e+00 0.000000000000000000e+00 0.000000000000000000e+00 0.000000000000000000e+00 0.000000000000000000e+00 0.000000000000000000e+00 0.000000000000000000e+00 0.000000000000000000e+00 0.000000000000000000e+00 0.000000000000000000e+00 0.000000000000000000e+00 0.000000000000000000e+00 0.000000000000000000e+00 0.000000000000000000e+00 0.000000000000000000e+00 0.000000000000000000e+00 0.000000000000000000e+00 0.000000000000000000e+00 0.000000000000000000e+00 0.000000000000000000e+00 0.000000000000000000e+00 0.000000000000000000e+00 0.000000000000000000e+00 0.000000000000000000e+00 0.000000000000000000e+00 0.000000000000000000e+00 0.000000000000000000e+00 0.000000000000000000e+00 0.000000000000000000e+00 0.000000000000000000e+00 0.000000000000000000e+00 0.000000000000000000e+00 0.000000000000000000e+00 0.000000000000000000e+00 0.000000000000000000e+00 0.000000000000000000e+00 0.000000000000000000e+00 0.000000000000000000e+00 0.000000000000000000e+00 0.000000000000000000e+00 0.000000000000000000e+00 0.000000000000000000e+00 0.000000000000000000e+00 0.000000000000000000e+00 0.000000000000000000e+00 0.000000000000000000e+00 0.000000000000000000e+00 0.000000000000000000e+00 0.000000000000000000e+00 0.000000000000000000e+00 0.000000000000000000e+00 0.000000000000000000e+00 0.000000000000000000e+00 0.000000000000000000e+00 0.000000000000000000e+00 0.000000000000000000e+00 0.000000000000000000e+00 0.000000000000000000e+00 0.000000000000000000e+00 0.000000000000000000e+00 0.000000000000000000e+00 0.000000000000000000e+00 0.000000000000000000e+00 0.000000000000000000e+00 0.000000000000000000e+00 0.000000000000000000e+00 0.000000000000000000e+00 0.000000000000000000e+00 0.000000000000000000e+00 0.000000000000000000e+00 0.000000000000000000e+00 0.000000000000000000e+00 0.000000000000000000e+00 0.000000000000000000e+00 0.000000000000000000e+00 0.000000000000000000e+00 0.000000000000000000e+00 0.000000000000000000e+00 0.000000000000000000e+00 0.000000000000000000e+00 0.000000000000000000e+00 0.000000000000000000e+00 0.000000000000000000e+00 0.000000000000000000e+00 0.000000000000000000e+00 0.000000000000000000e+00 0.000000000000000000e+00 0.000000000000000000e+00 0.000000000000000000e+00 0.000000000000000000e+00 0.000000000000000000e+00 0.000000000000000000e+00 0.000000000000000000e+00 0.000000000000000000e+00 0.000000000000000000e+00 0.000000000000000000e+00 0.000000000000000000e+00 0.000000000000000000e+00 0.000000000000000000e+00 0.000000000000000000e+00 0.000000000000000000e+00 0.000000000000000000e+00 0.000000000000000000e+00 0.000000000000000000e+00 0.000000000000000000e+00 0.000000000000000000e+00 0.000000000000000000e+00 0.000000000000000000e+00 0.000000000000000000e+00 0.000000000000000000e+00 0.000000000000000000e+00 0.000000000000000000e+00 0.000000000000000000e+00 0.000000000000000000e+00 0.000000000000000000e+00 0.000000000000000000e+00 0.000000000000000000e+00 0.000000000000000000e+00 0.000000000000000000e+00 0.000000000000000000e+00 0.000000000000000000e+00 0.000000000000000000e+00 0.000000000000000000e+00 0.000000000000000000e+00 0.000000000000000000e+00 0.000000000000000000e+00 0.000000000000000000e+00 0.000000000000000000e+00 0.000000000000000000e+00 0.000000000000000000e+00 0.000000000000000000e+00 0.000000000000000000e+00 0.000000000000000000e+00 0.000000000000000000e+00 0.000000000000000000e+00 0.000000000000000000e+00 0.000000000000000000e+00 0.000000000000000000e+00 0.000000000000000000e+00 0.000000000000000000e+00 0.000000000000000000e+00 0.000000000000000000e+00 0.000000000000000000e+00 0.000000000000000000e+00 0.000000000000000000e+00 0.000000000000000000e+00 0.000000000000000000e+00 0.000000000000000000e+00 0.000000000000000000e+00 0.000000000000000000e+00 0.000000000000000000e+00 0.000000000000000000e+00 0.000000000000000000e+00 0.000000000000000000e+00 0.000000000000000000e+00 0.000000000000000000e+00 0.000000000000000000e+00 0.000000000000000000e+00 0.000000000000000000e+00 0.000000000000000000e+00 0.000000000000000000e+00 0.000000000000000000e+00 0.000000000000000000e+00 0.000000000000000000e+00 0.000000000000000000e+00 0.000000000000000000e+00 0.000000000000000000e+00 0.000000000000000000e+00 0.000000000000000000e+00 0.000000000000000000e+00 0.000000000000000000e+00 0.000000000000000000e+00 0.000000000000000000e+00 0.000000000000000000e+00 0.000000000000000000e+00 0.000000000000000000e+00 0.000000000000000000e+00 0.000000000000000000e+00 0.000000000000000000e+00 0.000000000000000000e+00 0.000000000000000000e+00 0.000000000000000000e+00 0.000000000000000000e+00 0.000000000000000000e+00 0.000000000000000000e+00 0.000000000000000000e+00 0.000000000000000000e+00 0.000000000000000000e+00 0.000000000000000000e+00 0.000000000000000000e+00 0.000000000000000000e+00 0.000000000000000000e+00 0.000000000000000000e+00 0.000000000000000000e+00 0.000000000000000000e+00 0.000000000000000000e+00 0.000000000000000000e+00 0.000000000000000000e+00 0.000000000000000000e+00 0.000000000000000000e+00 0.000000000000000000e+00 0.000000000000000000e+00 0.000000000000000000e+00 0.000000000000000000e+00 0.000000000000000000e+00 0.000000000000000000e+00 0.000000000000000000e+00 0.000000000000000000e+00 0.000000000000000000e+00 0.000000000000000000e+00 0.000000000000000000e+00 0.000000000000000000e+00 0.000000000000000000e+00 0.000000000000000000e+00 0.000000000000000000e+00 0.000000000000000000e+00 0.000000000000000000e+00 0.000000000000000000e+00 0.000000000000000000e+00 0.000000000000000000e+00 0.000000000000000000e+00 0.000000000000000000e+00 0.000000000000000000e+00 0.000000000000000000e+00 0.000000000000000000e+00 0.000000000000000000e+00 0.000000000000000000e+00 0.000000000000000000e+00 0.000000000000000000e+00 0.000000000000000000e+00 0.000000000000000000e+00 0.000000000000000000e+00 0.000000000000000000e+00 0.000000000000000000e+00 0.000000000000000000e+00 0.000000000000000000e+00 0.000000000000000000e+00 0.000000000000000000e+00 0.000000000000000000e+00 0.000000000000000000e+00 0.000000000000000000e+00 0.000000000000000000e+00 0.000000000000000000e+00 0.000000000000000000e+00 0.000000000000000000e+00 0.000000000000000000e+00 0.000000000000000000e+00 0.000000000000000000e+00 0.000000000000000000e+00 0.000000000000000000e+00 0.000000000000000000e+00 0.000000000000000000e+00 0.000000000000000000e+00 0.000000000000000000e+00 0.000000000000000000e+00 0.000000000000000000e+00 0.000000000000000000e+00 0.000000000000000000e+00 0.000000000000000000e+00 0.000000000000000000e+00 0.000000000000000000e+00 0.000000000000000000e+00 0.000000000000000000e+00 0.000000000000000000e+00 0.000000000000000000e+00 0.000000000000000000e+00 0.000000000000000000e+00 0.000000000000000000e+00 0.000000000000000000e+00 0.000000000000000000e+00 0.000000000000000000e+00 0.000000000000000000e+00 0.000000000000000000e+00 0.000000000000000000e+00 0.000000000000000000e+00 0.000000000000000000e+00 0.000000000000000000e+00 0.000000000000000000e+00 0.000000000000000000e+00 0.000000000000000000e+00 0.000000000000000000e+00 0.000000000000000000e+00 0.000000000000000000e+00 0.000000000000000000e+00 0.000000000000000000e+00 0.000000000000000000e+00 0.000000000000000000e+00 0.000000000000000000e+00 0.000000000000000000e+00 0.000000000000000000e+00 0.000000000000000000e+00 0.000000000000000000e+00 0.000000000000000000e+00 0.000000000000000000e+00 0.000000000000000000e+00 0.000000000000000000e+00 0.000000000000000000e+00 0.000000000000000000e+00 0.000000000000000000e+00 0.000000000000000000e+00 0.000000000000000000e+00 0.000000000000000000e+00 0.000000000000000000e+00 0.000000000000000000e+00 0.000000000000000000e+00 0.000000000000000000e+00 0.000000000000000000e+00 0.000000000000000000e+00 0.000000000000000000e+00 0.000000000000000000e+00 0.000000000000000000e+00 0.000000000000000000e+00 0.000000000000000000e+00 0.000000000000000000e+00 0.000000000000000000e+00 0.000000000000000000e+00 0.000000000000000000e+00 0.000000000000000000e+00 0.000000000000000000e+00 0.000000000000000000e+00 0.000000000000000000e+00 0.000000000000000000e+00 0.000000000000000000e+00 0.000000000000000000e+00 0.000000000000000000e+00 0.000000000000000000e+00 0.000000000000000000e+00 0.000000000000000000e+00 0.000000000000000000e+00 0.000000000000000000e+00 0.000000000000000000e+00 0.000000000000000000e+00 0.000000000000000000e+00 0.000000000000000000e+00 0.000000000000000000e+00 0.000000000000000000e+00 0.000000000000000000e+00 0.000000000000000000e+00 0.000000000000000000e+00 0.000000000000000000e+00 0.000000000000000000e+00 0.000000000000000000e+00 0.000000000000000000e+00 0.000000000000000000e+00 0.000000000000000000e+00 0.000000000000000000e+00 0.000000000000000000e+00 0.000000000000000000e+00 0.000000000000000000e+00 0.000000000000000000e+00 0.000000000000000000e+00 0.000000000000000000e+00 0.000000000000000000e+00 0.000000000000000000e+00 0.000000000000000000e+00 0.000000000000000000e+00 0.000000000000000000e+00 0.000000000000000000e+00 0.000000000000000000e+00 0.000000000000000000e+00 0.000000000000000000e+00 0.000000000000000000e+00 0.000000000000000000e+00 0.000000000000000000e+00 0.000000000000000000e+00 0.000000000000000000e+00 0.000000000000000000e+00 0.000000000000000000e+00 0.000000000000000000e+00 0.000000000000000000e+00 0.000000000000000000e+00 0.000000000000000000e+00 0.000000000000000000e+00 0.000000000000000000e+00 0.000000000000000000e+00 0.000000000000000000e+00 0.000000000000000000e+00 0.000000000000000000e+00 0.000000000000000000e+00 0.000000000000000000e+00 0.000000000000000000e+00 0.000000000000000000e+00 0.000000000000000000e+00 0.000000000000000000e+00 0.000000000000000000e+00 0.000000000000000000e+00 0.000000000000000000e+00 0.000000000000000000e+00 0.000000000000000000e+00 0.000000000000000000e+00 0.000000000000000000e+00 0.000000000000000000e+00 0.000000000000000000e+00 0.000000000000000000e+00 0.000000000000000000e+00 0.000000000000000000e+00 0.000000000000000000e+00 0.000000000000000000e+00 0.000000000000000000e+00 0.000000000000000000e+00 0.000000000000000000e+00 0.000000000000000000e+00 0.000000000000000000e+00 0.000000000000000000e+00 0.000000000000000000e+00 0.000000000000000000e+00 0.000000000000000000e+00 0.000000000000000000e+00 0.000000000000000000e+00 0.000000000000000000e+00 0.000000000000000000e+00 0.000000000000000000e+00 0.000000000000000000e+00 0.000000000000000000e+00 0.000000000000000000e+00 0.000000000000000000e+00 0.000000000000000000e+00 0.000000000000000000e+00 0.000000000000000000e+00 0.000000000000000000e+00 0.000000000000000000e+00 0.000000000000000000e+00 0.000000000000000000e+00 0.000000000000000000e+00 0.000000000000000000e+00 0.000000000000000000e+00 0.000000000000000000e+00 0.000000000000000000e+00 0.000000000000000000e+00 0.000000000000000000e+00 0.000000000000000000e+00 0.000000000000000000e+00 0.000000000000000000e+00 0.000000000000000000e+00 0.000000000000000000e+00 0.000000000000000000e+00 0.000000000000000000e+00 0.000000000000000000e+00 0.000000000000000000e+00 0.000000000000000000e+00 0.000000000000000000e+00 0.000000000000000000e+00 0.000000000000000000e+00 0.000000000000000000e+00 0.000000000000000000e+00 0.000000000000000000e+00 0.000000000000000000e+00 0.000000000000000000e+00 0.000000000000000000e+00 0.000000000000000000e+00 0.000000000000000000e+00 0.000000000000000000e+00 0.000000000000000000e+00 0.000000000000000000e+00 0.000000000000000000e+00 0.000000000000000000e+00 0.000000000000000000e+00 0.000000000000000000e+00 0.000000000000000000e+00 0.000000000000000000e+00 0.000000000000000000e+00 0.000000000000000000e+00 0.000000000000000000e+00 0.000000000000000000e+00 0.000000000000000000e+00 0.000000000000000000e+00 0.000000000000000000e+00 0.000000000000000000e+00 0.000000000000000000e+00 0.000000000000000000e+00 0.000000000000000000e+00 0.000000000000000000e+00 0.000000000000000000e+00 0.000000000000000000e+00 0.000000000000000000e+00 0.000000000000000000e+00 0.000000000000000000e+00 0.000000000000000000e+00 0.000000000000000000e+00 0.000000000000000000e+00 0.000000000000000000e+00 0.000000000000000000e+00 0.000000000000000000e+00 0.000000000000000000e+00 0.000000000000000000e+00 0.000000000000000000e+00 0.000000000000000000e+00 0.000000000000000000e+00 0.000000000000000000e+00 0.000000000000000000e+00 0.000000000000000000e+00 0.000000000000000000e+00 0.000000000000000000e+00 0.000000000000000000e+00 0.000000000000000000e+00 0.000000000000000000e+00 0.000000000000000000e+00 0.000000000000000000e+00 0.000000000000000000e+00 0.000000000000000000e+00 0.000000000000000000e+00 0.000000000000000000e+00 0.000000000000000000e+00 0.000000000000000000e+00 0.000000000000000000e+00 0.000000000000000000e+00 0.000000000000000000e+00 0.000000000000000000e+00 0.000000000000000000e+00 0.000000000000000000e+00 0.000000000000000000e+00 0.000000000000000000e+00 0.000000000000000000e+00 0.000000000000000000e+00 0.000000000000000000e+00 0.000000000000000000e+00 0.000000000000000000e+00 0.000000000000000000e+00 0.000000000000000000e+00 0.000000000000000000e+00 0.000000000000000000e+00 0.000000000000000000e+00 0.000000000000000000e+00 0.000000000000000000e+00 0.000000000000000000e+00 0.000000000000000000e+00 0.000000000000000000e+00 0.000000000000000000e+00 0.000000000000000000e+00 0.000000000000000000e+00 0.000000000000000000e+00 0.000000000000000000e+00 0.000000000000000000e+00 0.000000000000000000e+00 0.000000000000000000e+00 0.000000000000000000e+00 0.000000000000000000e+00 0.000000000000000000e+00 0.000000000000000000e+00 0.000000000000000000e+00 0.000000000000000000e+00 0.000000000000000000e+00 0.000000000000000000e+00 0.000000000000000000e+00 0.000000000000000000e+00 0.000000000000000000e+00 0.000000000000000000e+00 0.000000000000000000e+00 0.000000000000000000e+00 0.000000000000000000e+00 0.000000000000000000e+00 0.000000000000000000e+00 0.000000000000000000e+00 0.000000000000000000e+00 0.000000000000000000e+00 0.000000000000000000e+00 0.000000000000000000e+00 0.000000000000000000e+00 0.000000000000000000e+00 0.000000000000000000e+00 0.000000000000000000e+00 0.000000000000000000e+00 0.000000000000000000e+00 0.000000000000000000e+00 0.000000000000000000e+00 0.000000000000000000e+00 0.000000000000000000e+00 0.000000000000000000e+00 0.000000000000000000e+00 0.000000000000000000e+00 0.000000000000000000e+00 0.000000000000000000e+00 0.000000000000000000e+00 0.000000000000000000e+00 0.000000000000000000e+00 0.000000000000000000e+00 0.000000000000000000e+00 0.000000000000000000e+00 0.000000000000000000e+00 0.000000000000000000e+00 0.000000000000000000e+00 0.000000000000000000e+00 0.000000000000000000e+00 0.000000000000000000e+00 0.000000000000000000e+00 0.000000000000000000e+00 0.000000000000000000e+00 0.000000000000000000e+00 0.000000000000000000e+00 0.000000000000000000e+00 0.000000000000000000e+00 0.000000000000000000e+00 0.000000000000000000e+00 0.000000000000000000e+00 0.000000000000000000e+00 0.000000000000000000e+00 0.000000000000000000e+00 0.000000000000000000e+00 0.000000000000000000e+00 0.000000000000000000e+00 0.000000000000000000e+00 0.000000000000000000e+00 0.000000000000000000e+00 0.000000000000000000e+00 0.000000000000000000e+00 0.000000000000000000e+00 0.000000000000000000e+00 0.000000000000000000e+00 0.000000000000000000e+00 0.000000000000000000e+00 0.000000000000000000e+00 0.000000000000000000e+00 0.000000000000000000e+00 0.000000000000000000e+00 0.000000000000000000e+00 0.000000000000000000e+00 0.000000000000000000e+00 0.000000000000000000e+00 0.000000000000000000e+00 0.000000000000000000e+00 0.000000000000000000e+00 0.000000000000000000e+00 0.000000000000000000e+00 0.000000000000000000e+00 0.000000000000000000e+00 0.000000000000000000e+00 0.000000000000000000e+00 0.000000000000000000e+00 0.000000000000000000e+00 0.000000000000000000e+00 0.000000000000000000e+00 0.000000000000000000e+00 0.000000000000000000e+00 0.000000000000000000e+00 0.000000000000000000e+00 0.000000000000000000e+00 0.000000000000000000e+00 0.000000000000000000e+00 0.000000000000000000e+00 0.000000000000000000e+00 0.000000000000000000e+00 0.000000000000000000e+00 0.000000000000000000e+00 0.000000000000000000e+00 0.000000000000000000e+00 0.000000000000000000e+00 0.000000000000000000e+00 0.000000000000000000e+00 0.000000000000000000e+00 0.000000000000000000e+00 0.000000000000000000e+00 0.000000000000000000e+00 0.000000000000000000e+00 0.000000000000000000e+00 0.000000000000000000e+00 0.000000000000000000e+00 0.000000000000000000e+00 0.000000000000000000e+00 0.000000000000000000e+00 0.000000000000000000e+00 0.000000000000000000e+00 0.000000000000000000e+00 0.000000000000000000e+00 0.000000000000000000e+00 0.000000000000000000e+00 0.000000000000000000e+00 0.000000000000000000e+00 0.000000000000000000e+00 0.000000000000000000e+00 0.000000000000000000e+00 0.000000000000000000e+00 0.000000000000000000e+00 0.000000000000000000e+00 0.000000000000000000e+00 0.000000000000000000e+00 0.000000000000000000e+00 0.000000000000000000e+00 0.000000000000000000e+00 0.000000000000000000e+00 0.000000000000000000e+00 0.000000000000000000e+00 0.000000000000000000e+00 0.000000000000000000e+00 0.000000000000000000e+00 0.000000000000000000e+00 0.000000000000000000e+00 0.000000000000000000e+00 0.000000000000000000e+00 0.000000000000000000e+00 0.000000000000000000e+00 0.000000000000000000e+00 0.000000000000000000e+00 0.000000000000000000e+00 0.000000000000000000e+00 0.000000000000000000e+00 0.000000000000000000e+00 0.000000000000000000e+00 0.000000000000000000e+00 0.000000000000000000e+00 0.000000000000000000e+00 0.000000000000000000e+00 0.000000000000000000e+00 0.000000000000000000e+00 0.000000000000000000e+00 0.000000000000000000e+00 0.000000000000000000e+00 0.000000000000000000e+00 0.000000000000000000e+00 0.000000000000000000e+00 0.000000000000000000e+00 0.000000000000000000e+00 0.000000000000000000e+00 0.000000000000000000e+00 0.000000000000000000e+00 0.000000000000000000e+00 0.000000000000000000e+00 0.000000000000000000e+00 0.000000000000000000e+00 0.000000000000000000e+00 0.000000000000000000e+00 0.000000000000000000e+00 0.000000000000000000e+00 0.000000000000000000e+00 0.000000000000000000e+00 0.000000000000000000e+00 0.000000000000000000e+00 0.000000000000000000e+00 0.000000000000000000e+00 0.000000000000000000e+00 0.000000000000000000e+00 0.000000000000000000e+00 0.000000000000000000e+00 0.000000000000000000e+00 0.000000000000000000e+00 0.000000000000000000e+00 0.000000000000000000e+00 0.000000000000000000e+00 0.000000000000000000e+00 0.000000000000000000e+00 0.000000000000000000e+00 0.000000000000000000e+00 0.000000000000000000e+00 0.000000000000000000e+00 0.000000000000000000e+00 0.000000000000000000e+00 0.000000000000000000e+00 0.000000000000000000e+00 0.000000000000000000e+00 0.000000000000000000e+00 0.000000000000000000e+00 0.000000000000000000e+00 0.000000000000000000e+00 0.000000000000000000e+00 0.000000000000000000e+00 0.000000000000000000e+00 0.000000000000000000e+00 0.000000000000000000e+00 0.000000000000000000e+00 0.000000000000000000e+00 0.000000000000000000e+00 0.000000000000000000e+00 0.000000000000000000e+00 0.000000000000000000e+00 0.000000000000000000e+00 0.000000000000000000e+00 0.000000000000000000e+00 0.000000000000000000e+00 0.000000000000000000e+00 0.000000000000000000e+00 0.000000000000000000e+00 0.000000000000000000e+00 0.000000000000000000e+00 0.000000000000000000e+00 0.000000000000000000e+00 0.000000000000000000e+00 0.000000000000000000e+00 0.000000000000000000e+00 0.000000000000000000e+00 0.000000000000000000e+00 0.000000000000000000e+00 0.000000000000000000e+00 0.000000000000000000e+00 0.000000000000000000e+00 0.000000000000000000e+00 0.000000000000000000e+00 0.000000000000000000e+00 0.000000000000000000e+00 0.000000000000000000e+00 0.000000000000000000e+00 0.000000000000000000e+00 0.000000000000000000e+00 0.000000000000000000e+00 0.000000000000000000e+00 0.000000000000000000e+00 0.000000000000000000e+00 0.000000000000000000e+00 0.000000000000000000e+00 0.000000000000000000e+00 0.000000000000000000e+00 0.000000000000000000e+00 0.000000000000000000e+00 0.000000000000000000e+00 0.000000000000000000e+00 0.000000000000000000e+00 0.000000000000000000e+00 0.000000000000000000e+00 0.000000000000000000e+00 0.000000000000000000e+00 0.000000000000000000e+00 0.000000000000000000e+00 0.000000000000000000e+00 0.000000000000000000e+00 0.000000000000000000e+00 0.000000000000000000e+00 0.000000000000000000e+00 0.000000000000000000e+00 0.000000000000000000e+00 0.000000000000000000e+00 0.000000000000000000e+00 0.000000000000000000e+00 0.000000000000000000e+00 0.000000000000000000e+00 0.000000000000000000e+00 0.000000000000000000e+00 0.000000000000000000e+00 0.000000000000000000e+00 0.000000000000000000e+00 0.000000000000000000e+00 0.000000000000000000e+00 0.000000000000000000e+00 0.000000000000000000e+00 0.000000000000000000e+00 0.000000000000000000e+00 0.000000000000000000e+00 0.000000000000000000e+00 0.000000000000000000e+00 0.000000000000000000e+00 0.000000000000000000e+00 0.000000000000000000e+00 0.000000000000000000e+00 0.000000000000000000e+00 0.000000000000000000e+00 0.000000000000000000e+00 0.000000000000000000e+00 0.000000000000000000e+00 0.000000000000000000e+00 0.000000000000000000e+00 0.000000000000000000e+00 0.000000000000000000e+00 0.000000000000000000e+00 0.000000000000000000e+00 0.000000000000000000e+00 0.000000000000000000e+00 0.000000000000000000e+00 0.000000000000000000e+00 0.000000000000000000e+00 0.000000000000000000e+00 0.000000000000000000e+00 0.000000000000000000e+00 0.000000000000000000e+00 0.000000000000000000e+00 0.000000000000000000e+00 0.000000000000000000e+00 0.000000000000000000e+00 0.000000000000000000e+00 0.000000000000000000e+00 0.000000000000000000e+00 0.000000000000000000e+00 0.000000000000000000e+00 0.000000000000000000e+00 0.000000000000000000e+00 0.000000000000000000e+00 0.000000000000000000e+00 0.000000000000000000e+00 0.000000000000000000e+00 0.000000000000000000e+00 0.000000000000000000e+00 0.000000000000000000e+00 0.000000000000000000e+00 0.000000000000000000e+00 0.000000000000000000e+00 0.000000000000000000e+00 0.000000000000000000e+00 0.000000000000000000e+00 0.000000000000000000e+00 0.000000000000000000e+00 0.000000000000000000e+00 0.000000000000000000e+00 0.000000000000000000e+00 0.000000000000000000e+00 0.000000000000000000e+00 0.000000000000000000e+00 0.000000000000000000e+00 0.000000000000000000e+00 0.000000000000000000e+00 0.000000000000000000e+00 0.000000000000000000e+00 0.000000000000000000e+00 0.000000000000000000e+00 0.000000000000000000e+00 0.000000000000000000e+00 0.000000000000000000e+00 0.000000000000000000e+00 0.000000000000000000e+00 0.000000000000000000e+00 0.000000000000000000e+00 0.000000000000000000e+00 0.000000000000000000e+00 0.000000000000000000e+00 0.000000000000000000e+00 0.000000000000000000e+00 0.000000000000000000e+00 0.000000000000000000e+00 0.000000000000000000e+00 0.000000000000000000e+00 0.000000000000000000e+00 0.000000000000000000e+00 0.000000000000000000e+00 0.000000000000000000e+00 0.000000000000000000e+00 0.000000000000000000e+00 0.000000000000000000e+00 0.000000000000000000e+00 0.000000000000000000e+00 0.000000000000000000e+00 0.000000000000000000e+00 0.000000000000000000e+00 0.000000000000000000e+00 0.000000000000000000e+00 0.000000000000000000e+00 0.000000000000000000e+00 0.000000000000000000e+00 0.000000000000000000e+00 0.000000000000000000e+00 0.000000000000000000e+00 0.000000000000000000e+00 0.000000000000000000e+00 0.000000000000000000e+00 0.000000000000000000e+00 0.000000000000000000e+00 0.000000000000000000e+00 0.000000000000000000e+00 0.000000000000000000e+00 0.000000000000000000e+00 0.000000000000000000e+00 0.000000000000000000e+00 0.000000000000000000e+00 0.000000000000000000e+00 0.000000000000000000e+00 0.000000000000000000e+00 0.000000000000000000e+00 0.000000000000000000e+00 0.000000000000000000e+00 0.000000000000000000e+00 0.000000000000000000e+00 0.000000000000000000e+00 0.000000000000000000e+00 0.000000000000000000e+00 0.000000000000000000e+00 0.000000000000000000e+00 0.000000000000000000e+00 0.000000000000000000e+00 0.000000000000000000e+00 0.000000000000000000e+00 0.000000000000000000e+00 0.000000000000000000e+00 0.000000000000000000e+00 0.000000000000000000e+00 0.000000000000000000e+00 0.000000000000000000e+00 0.000000000000000000e+00 0.000000000000000000e+00 0.000000000000000000e+00 0.000000000000000000e+00 0.000000000000000000e+00 0.000000000000000000e+00 0.000000000000000000e+00 0.000000000000000000e+00 0.000000000000000000e+00 0.000000000000000000e+00 0.000000000000000000e+00 0.000000000000000000e+00 0.000000000000000000e+00 0.000000000000000000e+00 0.000000000000000000e+00 0.000000000000000000e+00 0.000000000000000000e+00 0.000000000000000000e+00 0.000000000000000000e+00 0.000000000000000000e+00 0.000000000000000000e+00 0.000000000000000000e+00 0.000000000000000000e+00 0.000000000000000000e+00 0.000000000000000000e+00 0.000000000000000000e+00 0.000000000000000000e+00 0.000000000000000000e+00 0.000000000000000000e+00 0.000000000000000000e+00 0.000000000000000000e+00 0.000000000000000000e+00 0.000000000000000000e+00 0.000000000000000000e+00 0.000000000000000000e+00 0.000000000000000000e+00 0.000000000000000000e+00 0.000000000000000000e+00 0.000000000000000000e+00 0.000000000000000000e+00 0.000000000000000000e+00 0.000000000000000000e+00 0.000000000000000000e+00 0.000000000000000000e+00 0.000000000000000000e+00 0.000000000000000000e+00 0.000000000000000000e+00 0.000000000000000000e+00 0.000000000000000000e+00 0.000000000000000000e+00 0.000000000000000000e+00 0.000000000000000000e+00 0.000000000000000000e+00 0.000000000000000000e+00 0.000000000000000000e+00 0.000000000000000000e+00 0.000000000000000000e+00 0.000000000000000000e+00 0.000000000000000000e+00 0.000000000000000000e+00 0.000000000000000000e+00 0.000000000000000000e+00 0.000000000000000000e+00 0.000000000000000000e+00 0.000000000000000000e+00 0.000000000000000000e+00 0.000000000000000000e+00 0.000000000000000000e+00 0.000000000000000000e+00 0.000000000000000000e+00 0.000000000000000000e+00 0.000000000000000000e+00 0.000000000000000000e+00 0.000000000000000000e+00 0.000000000000000000e+00 0.000000000000000000e+00 0.000000000000000000e+00 0.000000000000000000e+00 0.000000000000000000e+00 0.000000000000000000e+00 0.000000000000000000e+00 0.000000000000000000e+00 0.000000000000000000e+00 0.000000000000000000e+00 0.000000000000000000e+00 0.000000000000000000e+00 0.000000000000000000e+00 0.000000000000000000e+00 0.000000000000000000e+00 0.000000000000000000e+00 0.000000000000000000e+00 0.000000000000000000e+00 0.000000000000000000e+00 0.000000000000000000e+00 0.000000000000000000e+00 0.000000000000000000e+00 0.000000000000000000e+00 0.000000000000000000e+00 0.000000000000000000e+00 0.000000000000000000e+00 0.000000000000000000e+00 0.000000000000000000e+00 0.000000000000000000e+00 0.000000000000000000e+00 0.000000000000000000e+00 0.000000000000000000e+00 0.000000000000000000e+00 0.000000000000000000e+00 0.000000000000000000e+00 0.000000000000000000e+00 0.000000000000000000e+00 0.000000000000000000e+00 0.000000000000000000e+00 0.000000000000000000e+00 0.000000000000000000e+00 0.000000000000000000e+00 0.000000000000000000e+00 0.000000000000000000e+00 0.000000000000000000e+00 0.000000000000000000e+00 0.000000000000000000e+00 0.000000000000000000e+00 0.000000000000000000e+00 0.000000000000000000e+00 0.000000000000000000e+00 0.000000000000000000e+00 0.000000000000000000e+00 0.000000000000000000e+00 0.000000000000000000e+00 0.000000000000000000e+00 0.000000000000000000e+00 0.000000000000000000e+00 0.000000000000000000e+00 0.000000000000000000e+00 0.000000000000000000e+00 0.000000000000000000e+00 0.000000000000000000e+00 0.000000000000000000e+00 0.000000000000000000e+00 0.000000000000000000e+00 0.000000000000000000e+00 0.000000000000000000e+00 0.000000000000000000e+00 0.000000000000000000e+00 0.000000000000000000e+00 0.000000000000000000e+00 0.000000000000000000e+00 0.000000000000000000e+00 0.000000000000000000e+00 0.000000000000000000e+00 0.000000000000000000e+00 0.000000000000000000e+00 0.000000000000000000e+00 0.000000000000000000e+00 0.000000000000000000e+00 0.000000000000000000e+00 0.000000000000000000e+00 0.000000000000000000e+00 0.000000000000000000e+00 0.000000000000000000e+00 0.000000000000000000e+00 0.000000000000000000e+00 0.000000000000000000e+00 0.000000000000000000e+00 0.000000000000000000e+00 0.000000000000000000e+00 0.000000000000000000e+00 0.000000000000000000e+00 0.000000000000000000e+00 0.000000000000000000e+00 0.000000000000000000e+00 0.000000000000000000e+00 0.000000000000000000e+00 0.000000000000000000e+00 0.000000000000000000e+00 0.000000000000000000e+00 0.000000000000000000e+00 0.000000000000000000e+00 0.000000000000000000e+00 0.000000000000000000e+00 0.000000000000000000e+00 0.000000000000000000e+00 0.000000000000000000e+00 0.000000000000000000e+00 0.000000000000000000e+00 0.000000000000000000e+00 0.000000000000000000e+00 0.000000000000000000e+00 0.000000000000000000e+00 0.000000000000000000e+00 0.000000000000000000e+00 0.000000000000000000e+00 0.000000000000000000e+00 0.000000000000000000e+00 0.000000000000000000e+00 0.000000000000000000e+00 0.000000000000000000e+00 0.000000000000000000e+00 0.000000000000000000e+00 0.000000000000000000e+00 0.000000000000000000e+00 0.000000000000000000e+00 0.000000000000000000e+00 0.000000000000000000e+00 0.000000000000000000e+00 0.000000000000000000e+00 0.000000000000000000e+00 0.000000000000000000e+00 0.000000000000000000e+00 0.000000000000000000e+00 0.000000000000000000e+00 0.000000000000000000e+00 0.000000000000000000e+00 0.000000000000000000e+00 0.000000000000000000e+00 0.000000000000000000e+00 0.000000000000000000e+00 0.000000000000000000e+00 0.000000000000000000e+00 0.000000000000000000e+00 0.000000000000000000e+00 0.000000000000000000e+00 0.000000000000000000e+00 0.000000000000000000e+00 0.000000000000000000e+00 0.000000000000000000e+00 0.000000000000000000e+00 0.000000000000000000e+00 0.000000000000000000e+00 0.000000000000000000e+00 0.000000000000000000e+00 0.000000000000000000e+00 0.000000000000000000e+00 0.000000000000000000e+00 0.000000000000000000e+00 0.000000000000000000e+00 0.000000000000000000e+00 0.000000000000000000e+00 0.000000000000000000e+00 0.000000000000000000e+00 0.000000000000000000e+00 0.000000000000000000e+00 0.000000000000000000e+00 0.000000000000000000e+00 0.000000000000000000e+00 0.000000000000000000e+00 0.000000000000000000e+00 0.000000000000000000e+00 0.000000000000000000e+00 0.000000000000000000e+00 0.000000000000000000e+00 0.000000000000000000e+00 0.000000000000000000e+00 0.000000000000000000e+00 0.000000000000000000e+00 0.000000000000000000e+00 0.000000000000000000e+00 0.000000000000000000e+00 0.000000000000000000e+00 0.000000000000000000e+00 0.000000000000000000e+00 0.000000000000000000e+00 0.000000000000000000e+00 0.000000000000000000e+00 0.000000000000000000e+00 0.000000000000000000e+00 0.000000000000000000e+00 0.000000000000000000e+00 0.000000000000000000e+00 0.000000000000000000e+00 0.000000000000000000e+00 0.000000000000000000e+00 0.000000000000000000e+00 0.000000000000000000e+00 0.000000000000000000e+00 0.000000000000000000e+00 0.000000000000000000e+00 0.000000000000000000e+00 0.000000000000000000e+00 0.000000000000000000e+00 0.000000000000000000e+00 0.000000000000000000e+00 0.000000000000000000e+00 0.000000000000000000e+00 0.000000000000000000e+00 0.000000000000000000e+00 0.000000000000000000e+00 0.000000000000000000e+00 0.000000000000000000e+00 0.000000000000000000e+00 0.000000000000000000e+00 0.000000000000000000e+00 0.000000000000000000e+00 0.000000000000000000e+00 0.000000000000000000e+00 0.000000000000000000e+00 0.000000000000000000e+00 0.000000000000000000e+00 0.000000000000000000e+00 0.000000000000000000e+00 0.000000000000000000e+00 0.000000000000000000e+00 0.000000000000000000e+00 0.000000000000000000e+00 0.000000000000000000e+00 0.000000000000000000e+00 0.000000000000000000e+00 0.000000000000000000e+00 0.000000000000000000e+00 0.000000000000000000e+00 0.000000000000000000e+00 0.000000000000000000e+00 0.000000000000000000e+00 0.000000000000000000e+00 0.000000000000000000e+00 0.000000000000000000e+00 0.000000000000000000e+00 0.000000000000000000e+00 0.000000000000000000e+00 0.000000000000000000e+00 0.000000000000000000e+00 0.000000000000000000e+00 0.000000000000000000e+00 0.000000000000000000e+00 0.000000000000000000e+00 0.000000000000000000e+00 0.000000000000000000e+00 0.000000000000000000e+00 0.000000000000000000e+00 0.000000000000000000e+00 0.000000000000000000e+00 0.000000000000000000e+00 0.000000000000000000e+00 0.000000000000000000e+00 0.000000000000000000e+00 0.000000000000000000e+00 0.000000000000000000e+00 0.000000000000000000e+00 0.000000000000000000e+00 0.000000000000000000e+00 0.000000000000000000e+00 0.000000000000000000e+00 0.000000000000000000e+00 0.000000000000000000e+00 0.000000000000000000e+00 0.000000000000000000e+00 0.000000000000000000e+00 0.000000000000000000e+00 0.000000000000000000e+00 0.000000000000000000e+00 0.000000000000000000e+00 0.000000000000000000e+00 0.000000000000000000e+00 0.000000000000000000e+00 0.000000000000000000e+00 0.000000000000000000e+00 0.000000000000000000e+00 0.000000000000000000e+00 0.000000000000000000e+00 0.000000000000000000e+00 0.000000000000000000e+00 0.000000000000000000e+00 0.000000000000000000e+00 0.000000000000000000e+00 0.000000000000000000e+00 0.000000000000000000e+00 0.000000000000000000e+00 0.000000000000000000e+00 0.000000000000000000e+00 0.000000000000000000e+00 0.000000000000000000e+00 0.000000000000000000e+00 0.000000000000000000e+00 0.000000000000000000e+00 0.000000000000000000e+00 0.000000000000000000e+00 0.000000000000000000e+00 0.000000000000000000e+00 0.000000000000000000e+00 0.000000000000000000e+00 0.000000000000000000e+00 0.000000000000000000e+00 0.000000000000000000e+00 0.000000000000000000e+00 0.000000000000000000e+00 0.000000000000000000e+00 0.000000000000000000e+00 0.000000000000000000e+00 0.000000000000000000e+00 0.000000000000000000e+00 0.000000000000000000e+00 0.000000000000000000e+00 0.000000000000000000e+00 0.000000000000000000e+00 0.000000000000000000e+00 0.000000000000000000e+00 0.000000000000000000e+00 0.000000000000000000e+00 0.000000000000000000e+00 0.000000000000000000e+00 0.000000000000000000e+00 0.000000000000000000e+00 0.000000000000000000e+00 0.000000000000000000e+00 0.000000000000000000e+00 0.000000000000000000e+00 0.000000000000000000e+00 0.000000000000000000e+00 0.000000000000000000e+00 0.000000000000000000e+00 0.000000000000000000e+00 0.000000000000000000e+00 0.000000000000000000e+00 0.000000000000000000e+00 0.000000000000000000e+00 0.000000000000000000e+00 0.000000000000000000e+00 0.000000000000000000e+00 0.000000000000000000e+00 0.000000000000000000e+00 0.000000000000000000e+00 0.000000000000000000e+00 0.000000000000000000e+00 0.000000000000000000e+00 0.000000000000000000e+00 0.000000000000000000e+00 0.000000000000000000e+00 0.000000000000000000e+00 0.000000000000000000e+00 0.000000000000000000e+00 0.000000000000000000e+00 0.000000000000000000e+00 0.000000000000000000e+00 0.000000000000000000e+00 0.000000000000000000e+00 0.000000000000000000e+00 0.000000000000000000e+00 0.000000000000000000e+00 0.000000000000000000e+00 0.000000000000000000e+00 0.000000000000000000e+00 0.000000000000000000e+00 0.000000000000000000e+00 0.000000000000000000e+00 0.000000000000000000e+00 0.000000000000000000e+00 0.000000000000000000e+00 0.000000000000000000e+00 0.000000000000000000e+00 0.000000000000000000e+00 0.000000000000000000e+00 0.000000000000000000e+00 0.000000000000000000e+00 0.000000000000000000e+00 0.000000000000000000e+00 0.000000000000000000e+00 0.000000000000000000e+00 0.000000000000000000e+00 0.000000000000000000e+00 0.000000000000000000e+00 0.000000000000000000e+00 0.000000000000000000e+00 0.000000000000000000e+00 0.000000000000000000e+00 0.000000000000000000e+00 0.000000000000000000e+00 0.000000000000000000e+00 0.000000000000000000e+00 0.000000000000000000e+00 0.000000000000000000e+00 0.000000000000000000e+00 0.000000000000000000e+00 0.000000000000000000e+00 0.000000000000000000e+00 0.000000000000000000e+00 0.000000000000000000e+00 0.000000000000000000e+00 0.000000000000000000e+00 0.000000000000000000e+00 0.000000000000000000e+00 0.000000000000000000e+00 0.000000000000000000e+00 0.000000000000000000e+00 0.000000000000000000e+00 0.000000000000000000e+00 0.000000000000000000e+00 0.000000000000000000e+00 0.000000000000000000e+00 0.000000000000000000e+00 0.000000000000000000e+00 0.000000000000000000e+00 0.000000000000000000e+00 0.000000000000000000e+00 0.000000000000000000e+00 0.000000000000000000e+00 0.000000000000000000e+00 0.000000000000000000e+00 0.000000000000000000e+00 0.000000000000000000e+00 0.000000000000000000e+00 0.000000000000000000e+00 0.000000000000000000e+00 0.000000000000000000e+00 0.000000000000000000e+00 0.000000000000000000e+00 0.000000000000000000e+00 0.000000000000000000e+00 0.000000000000000000e+00 0.000000000000000000e+00 0.000000000000000000e+00 0.000000000000000000e+00 0.000000000000000000e+00 0.000000000000000000e+00 0.000000000000000000e+00 0.000000000000000000e+00 0.000000000000000000e+00 0.000000000000000000e+00 0.000000000000000000e+00 0.000000000000000000e+00 0.000000000000000000e+00 0.000000000000000000e+00 0.000000000000000000e+00 0.000000000000000000e+00 0.000000000000000000e+00 0.000000000000000000e+00 0.000000000000000000e+00 0.000000000000000000e+00 0.000000000000000000e+00 0.000000000000000000e+00 0.000000000000000000e+00 0.000000000000000000e+00 0.000000000000000000e+00 0.000000000000000000e+00 0.000000000000000000e+00 0.000000000000000000e+00 0.000000000000000000e+00 0.000000000000000000e+00 0.000000000000000000e+00 0.000000000000000000e+00 0.000000000000000000e+00 0.000000000000000000e+00 0.000000000000000000e+00 0.000000000000000000e+00 0.000000000000000000e+00 0.000000000000000000e+00 0.000000000000000000e+00 0.000000000000000000e+00 0.000000000000000000e+00 0.000000000000000000e+00 0.000000000000000000e+00 0.000000000000000000e+00 0.000000000000000000e+00 0.000000000000000000e+00 0.000000000000000000e+00 0.000000000000000000e+00 0.000000000000000000e+00 0.000000000000000000e+00 0.000000000000000000e+00 0.000000000000000000e+00 0.000000000000000000e+00 0.000000000000000000e+00 0.000000000000000000e+00 0.000000000000000000e+00 0.000000000000000000e+00 0.000000000000000000e+00 0.000000000000000000e+00 0.000000000000000000e+00 0.000000000000000000e+00 0.000000000000000000e+00 0.000000000000000000e+00 0.000000000000000000e+00 0.000000000000000000e+00 0.000000000000000000e+00 0.000000000000000000e+00 0.000000000000000000e+00 0.000000000000000000e+00 0.000000000000000000e+00 0.000000000000000000e+00 0.000000000000000000e+00 0.000000000000000000e+00 0.000000000000000000e+00 0.000000000000000000e+00 0.000000000000000000e+00 0.000000000000000000e+00 0.000000000000000000e+00 0.000000000000000000e+00 0.000000000000000000e+00 0.000000000000000000e+00 0.000000000000000000e+00 0.000000000000000000e+00 0.000000000000000000e+00 0.000000000000000000e+00 0.000000000000000000e+00 0.000000000000000000e+00 0.000000000000000000e+00 0.000000000000000000e+00 0.000000000000000000e+00 0.000000000000000000e+00 0.000000000000000000e+00 0.000000000000000000e+00 0.000000000000000000e+00 0.000000000000000000e+00 0.000000000000000000e+00 0.000000000000000000e+00 0.000000000000000000e+00 0.000000000000000000e+00 0.000000000000000000e+00 0.000000000000000000e+00 0.000000000000000000e+00 0.000000000000000000e+00 0.000000000000000000e+00 0.000000000000000000e+00 0.000000000000000000e+00 0.000000000000000000e+00 0.000000000000000000e+00 0.000000000000000000e+00 0.000000000000000000e+00 0.000000000000000000e+00 0.000000000000000000e+00 0.000000000000000000e+00 0.000000000000000000e+00 0.000000000000000000e+00 0.000000000000000000e+00 0.000000000000000000e+00 0.000000000000000000e+00 0.000000000000000000e+00 0.000000000000000000e+00 0.000000000000000000e+00 0.000000000000000000e+00 0.000000000000000000e+00 0.000000000000000000e+00 0.000000000000000000e+00 0.000000000000000000e+00 0.000000000000000000e+00 0.000000000000000000e+00 0.000000000000000000e+00 0.000000000000000000e+00 0.000000000000000000e+00 0.000000000000000000e+00 0.000000000000000000e+00 0.000000000000000000e+00 0.000000000000000000e+00 0.000000000000000000e+00 0.000000000000000000e+00 0.000000000000000000e+00 0.000000000000000000e+00 0.000000000000000000e+00 0.000000000000000000e+00 0.000000000000000000e+00 0.000000000000000000e+00 0.000000000000000000e+00 0.000000000000000000e+00 0.000000000000000000e+00 0.000000000000000000e+00 0.000000000000000000e+00 0.000000000000000000e+00 0.000000000000000000e+00 0.000000000000000000e+00 0.000000000000000000e+00 0.000000000000000000e+00 0.000000000000000000e+00 0.000000000000000000e+00 0.000000000000000000e+00 0.000000000000000000e+00 0.000000000000000000e+00 0.000000000000000000e+00 0.000000000000000000e+00 0.000000000000000000e+00 0.000000000000000000e+00 0.000000000000000000e+00 0.000000000000000000e+00 0.000000000000000000e+00 0.000000000000000000e+00 0.000000000000000000e+00 0.000000000000000000e+00 0.000000000000000000e+00 0.000000000000000000e+00 0.000000000000000000e+00 0.000000000000000000e+00 0.000000000000000000e+00 0.000000000000000000e+00 0.000000000000000000e+00 0.000000000000000000e+00 0.000000000000000000e+00 0.000000000000000000e+00 0.000000000000000000e+00 0.000000000000000000e+00 0.000000000000000000e+00 0.000000000000000000e+00 0.000000000000000000e+00 0.000000000000000000e+00 0.000000000000000000e+00 0.000000000000000000e+00 0.000000000000000000e+00 0.000000000000000000e+00 0.000000000000000000e+00 0.000000000000000000e+00 0.000000000000000000e+00 0.000000000000000000e+00 0.000000000000000000e+00 0.000000000000000000e+00 0.000000000000000000e+00 0.000000000000000000e+00 0.000000000000000000e+00 0.000000000000000000e+00 0.000000000000000000e+00 0.000000000000000000e+00 0.000000000000000000e+00 0.000000000000000000e+00 0.000000000000000000e+00 0.000000000000000000e+00 0.000000000000000000e+00 0.000000000000000000e+00 0.000000000000000000e+00 0.000000000000000000e+00 0.000000000000000000e+00 0.000000000000000000e+00 0.000000000000000000e+00 0.000000000000000000e+00 0.000000000000000000e+00 0.000000000000000000e+00 0.000000000000000000e+00 0.000000000000000000e+00 0.000000000000000000e+00 0.000000000000000000e+00 0.000000000000000000e+00 0.000000000000000000e+00 0.000000000000000000e+00 0.000000000000000000e+00 0.000000000000000000e+00 0.000000000000000000e+00 0.000000000000000000e+00 0.000000000000000000e+00 0.000000000000000000e+00 0.000000000000000000e+00 0.000000000000000000e+00 0.000000000000000000e+00 0.000000000000000000e+00 0.000000000000000000e+00 0.000000000000000000e+00 0.000000000000000000e+00 0.000000000000000000e+00 0.000000000000000000e+00 0.000000000000000000e+00 0.000000000000000000e+00 0.000000000000000000e+00 0.000000000000000000e+00 0.000000000000000000e+00 0.000000000000000000e+00 0.000000000000000000e+00 0.000000000000000000e+00 0.000000000000000000e+00 0.000000000000000000e+00 0.000000000000000000e+00 0.000000000000000000e+00 0.000000000000000000e+00 0.000000000000000000e+00 0.000000000000000000e+00 0.000000000000000000e+00 0.000000000000000000e+00 0.000000000000000000e+00 0.000000000000000000e+00 0.000000000000000000e+00 0.000000000000000000e+00 0.000000000000000000e+00 0.000000000000000000e+00 0.000000000000000000e+00 0.000000000000000000e+00 0.000000000000000000e+00 0.000000000000000000e+00 0.000000000000000000e+00 0.000000000000000000e+00 0.000000000000000000e+00 0.000000000000000000e+00 0.000000000000000000e+00 0.000000000000000000e+00 0.000000000000000000e+00 0.000000000000000000e+00 0.000000000000000000e+00 0.000000000000000000e+00 0.000000000000000000e+00 0.000000000000000000e+00 0.000000000000000000e+00 0.000000000000000000e+00 0.000000000000000000e+00 0.000000000000000000e+00 0.000000000000000000e+00 0.000000000000000000e+00 0.000000000000000000e+00 0.000000000000000000e+00 0.000000000000000000e+00 0.000000000000000000e+00 0.000000000000000000e+00 0.000000000000000000e+00 0.000000000000000000e+00 0.000000000000000000e+00 0.000000000000000000e+00 0.000000000000000000e+00 0.000000000000000000e+00 0.000000000000000000e+00 0.000000000000000000e+00 0.000000000000000000e+00 0.000000000000000000e+00 0.000000000000000000e+00 0.000000000000000000e+00 0.000000000000000000e+00 0.000000000000000000e+00 0.000000000000000000e+00 0.000000000000000000e+00 0.000000000000000000e+00 0.000000000000000000e+00 0.000000000000000000e+00 0.000000000000000000e+00 0.000000000000000000e+00 0.000000000000000000e+00 0.000000000000000000e+00 0.000000000000000000e+00 0.000000000000000000e+00 0.000000000000000000e+00 0.000000000000000000e+00 0.000000000000000000e+00 0.000000000000000000e+00 0.000000000000000000e+00 0.000000000000000000e+00 0.000000000000000000e+00 0.000000000000000000e+00 0.000000000000000000e+00 0.000000000000000000e+00 0.000000000000000000e+00 0.000000000000000000e+00 0.000000000000000000e+00 0.000000000000000000e+00 0.000000000000000000e+00 0.000000000000000000e+00 0.000000000000000000e+00 0.000000000000000000e+00 0.000000000000000000e+00 0.000000000000000000e+00 0.000000000000000000e+00 0.000000000000000000e+00 0.000000000000000000e+00 0.000000000000000000e+00 0.000000000000000000e+00 0.000000000000000000e+00 0.000000000000000000e+00 0.000000000000000000e+00 0.000000000000000000e+00 0.000000000000000000e+00 0.000000000000000000e+00 0.000000000000000000e+00 0.000000000000000000e+00 0.000000000000000000e+00 0.000000000000000000e+00 0.000000000000000000e+00 0.000000000000000000e+00 0.000000000000000000e+00 0.000000000000000000e+00 0.000000000000000000e+00 0.000000000000000000e+00 0.000000000000000000e+00 0.000000000000000000e+00 0.000000000000000000e+00 0.000000000000000000e+00 0.000000000000000000e+00 0.000000000000000000e+00 0.000000000000000000e+00 0.000000000000000000e+00 0.000000000000000000e+00 0.000000000000000000e+00 0.000000000000000000e+00 0.000000000000000000e+00 0.000000000000000000e+00 0.000000000000000000e+00 0.000000000000000000e+00 0.000000000000000000e+00 0.000000000000000000e+00 0.000000000000000000e+00 0.000000000000000000e+00 0.000000000000000000e+00 0.000000000000000000e+00 0.000000000000000000e+00 0.000000000000000000e+00 0.000000000000000000e+00 0.000000000000000000e+00 0.000000000000000000e+00 0.000000000000000000e+00 0.000000000000000000e+00 0.000000000000000000e+00 0.000000000000000000e+00 0.000000000000000000e+00 0.000000000000000000e+00 0.000000000000000000e+00 0.000000000000000000e+00 0.000000000000000000e+00 0.000000000000000000e+00 0.000000000000000000e+00 0.000000000000000000e+00 0.000000000000000000e+00 0.000000000000000000e+00 0.000000000000000000e+00 0.000000000000000000e+00 0.000000000000000000e+00 0.000000000000000000e+00 0.000000000000000000e+00 0.000000000000000000e+00 0.000000000000000000e+00 0.000000000000000000e+00 0.000000000000000000e+00 0.000000000000000000e+00 0.000000000000000000e+00 0.000000000000000000e+00 0.000000000000000000e+00 0.000000000000000000e+00 0.000000000000000000e+00 0.000000000000000000e+00 0.000000000000000000e+00 0.000000000000000000e+00 0.000000000000000000e+00 0.000000000000000000e+00 0.000000000000000000e+00 0.000000000000000000e+00 0.000000000000000000e+00 0.000000000000000000e+00 0.000000000000000000e+00 0.000000000000000000e+00 0.000000000000000000e+00 0.000000000000000000e+00 0.000000000000000000e+00 0.000000000000000000e+00 0.000000000000000000e+00 0.000000000000000000e+00 0.000000000000000000e+00 0.000000000000000000e+00 0.000000000000000000e+00 0.000000000000000000e+00 0.000000000000000000e+00 0.000000000000000000e+00 0.000000000000000000e+00 0.000000000000000000e+00 0.000000000000000000e+00 0.000000000000000000e+00 0.000000000000000000e+00 0.000000000000000000e+00 0.000000000000000000e+00 0.000000000000000000e+00 0.000000000000000000e+00 0.000000000000000000e+00 0.000000000000000000e+00 0.000000000000000000e+00 0.000000000000000000e+00 0.000000000000000000e+00 0.000000000000000000e+00 0.000000000000000000e+00 0.000000000000000000e+00 0.000000000000000000e+00 0.000000000000000000e+00 0.000000000000000000e+00 0.000000000000000000e+00 0.000000000000000000e+00 0.000000000000000000e+00 0.000000000000000000e+00 0.000000000000000000e+00 0.000000000000000000e+00 0.000000000000000000e+00 0.000000000000000000e+00 0.000000000000000000e+00 0.000000000000000000e+00 0.000000000000000000e+00 0.000000000000000000e+00 0.000000000000000000e+00 0.000000000000000000e+00 0.000000000000000000e+00 0.000000000000000000e+00 0.000000000000000000e+00 0.000000000000000000e+00 0.000000000000000000e+00 0.000000000000000000e+00 0.000000000000000000e+00 0.000000000000000000e+00 0.000000000000000000e+00 0.000000000000000000e+00 0.000000000000000000e+00 0.000000000000000000e+00 0.000000000000000000e+00 0.000000000000000000e+00 0.000000000000000000e+00 0.000000000000000000e+00 0.000000000000000000e+00 0.000000000000000000e+00 0.000000000000000000e+00 0.000000000000000000e+00 0.000000000000000000e+00 0.000000000000000000e+00 0.000000000000000000e+00 0.000000000000000000e+00 0.000000000000000000e+00 0.000000000000000000e+00 0.000000000000000000e+00 0.000000000000000000e+00 0.000000000000000000e+00 0.000000000000000000e+00 0.000000000000000000e+00 0.000000000000000000e+00 0.000000000000000000e+00 0.000000000000000000e+00 0.000000000000000000e+00 0.000000000000000000e+00 0.000000000000000000e+00 0.000000000000000000e+00 0.000000000000000000e+00 0.000000000000000000e+00 0.000000000000000000e+00 0.000000000000000000e+00 0.000000000000000000e+00 0.000000000000000000e+00 0.000000000000000000e+00 0.000000000000000000e+00 0.000000000000000000e+00 0.000000000000000000e+00 0.000000000000000000e+00 0.000000000000000000e+00 0.000000000000000000e+00 0.000000000000000000e+00 0.000000000000000000e+00 0.000000000000000000e+00 0.000000000000000000e+00 0.000000000000000000e+00 0.000000000000000000e+00 0.000000000000000000e+00 0.000000000000000000e+00 0.000000000000000000e+00 0.000000000000000000e+00 0.000000000000000000e+00 0.000000000000000000e+00 0.000000000000000000e+00 0.000000000000000000e+00 0.000000000000000000e+00 0.000000000000000000e+00 0.000000000000000000e+00 0.000000000000000000e+00 0.000000000000000000e+00 0.000000000000000000e+00 0.000000000000000000e+00 0.000000000000000000e+00 0.000000000000000000e+00 0.000000000000000000e+00 0.000000000000000000e+00 0.000000000000000000e+00 0.000000000000000000e+00 0.000000000000000000e+00 0.000000000000000000e+00 0.000000000000000000e+00 0.000000000000000000e+00 0.000000000000000000e+00 0.000000000000000000e+00 0.000000000000000000e+00 0.000000000000000000e+00 0.000000000000000000e+00 0.000000000000000000e+00 0.000000000000000000e+00 0.000000000000000000e+00 0.000000000000000000e+00 0.000000000000000000e+00 0.000000000000000000e+00 0.000000000000000000e+00 0.000000000000000000e+00 0.000000000000000000e+00 0.000000000000000000e+00 0.000000000000000000e+00 0.000000000000000000e+00 0.000000000000000000e+00 0.000000000000000000e+00 0.000000000000000000e+00 0.000000000000000000e+00 0.000000000000000000e+00 0.000000000000000000e+00 0.000000000000000000e+00 0.000000000000000000e+00 0.000000000000000000e+00 0.000000000000000000e+00 0.000000000000000000e+00 0.000000000000000000e+00 0.000000000000000000e+00 0.000000000000000000e+00 0.000000000000000000e+00 0.000000000000000000e+00 0.000000000000000000e+00 0.000000000000000000e+00 0.000000000000000000e+00 0.000000000000000000e+00 0.000000000000000000e+00 0.000000000000000000e+00 0.000000000000000000e+00 0.000000000000000000e+00 0.000000000000000000e+00 0.000000000000000000e+00 0.000000000000000000e+00 0.000000000000000000e+00 0.000000000000000000e+00 0.000000000000000000e+00 0.000000000000000000e+00 0.000000000000000000e+00 0.000000000000000000e+00 0.000000000000000000e+00 0.000000000000000000e+00 0.000000000000000000e+00 0.000000000000000000e+00 0.000000000000000000e+00 0.000000000000000000e+00 0.000000000000000000e+00 0.000000000000000000e+00 0.000000000000000000e+00 0.000000000000000000e+00 0.000000000000000000e+00 0.000000000000000000e+00 0.000000000000000000e+00 0.000000000000000000e+00 0.000000000000000000e+00 0.000000000000000000e+00 0.000000000000000000e+00 0.000000000000000000e+00 0.000000000000000000e+00 0.000000000000000000e+00 0.000000000000000000e+00 0.000000000000000000e+00 0.000000000000000000e+00 0.000000000000000000e+00 0.000000000000000000e+00 0.000000000000000000e+00 0.000000000000000000e+00 0.000000000000000000e+00 0.000000000000000000e+00 0.000000000000000000e+00 0.000000000000000000e+00 0.000000000000000000e+00 0.000000000000000000e+00 0.000000000000000000e+00 0.000000000000000000e+00 0.000000000000000000e+00 0.000000000000000000e+00 0.000000000000000000e+00 0.000000000000000000e+00 0.000000000000000000e+00 0.000000000000000000e+00 0.000000000000000000e+00 0.000000000000000000e+00 0.000000000000000000e+00 0.000000000000000000e+00 0.000000000000000000e+00 0.000000000000000000e+00 0.000000000000000000e+00 0.000000000000000000e+00 0.000000000000000000e+00 0.000000000000000000e+00 0.000000000000000000e+00 0.000000000000000000e+00 0.000000000000000000e+00 0.000000000000000000e+00 0.000000000000000000e+00 0.000000000000000000e+00 0.000000000000000000e+00 0.000000000000000000e+00 0.000000000000000000e+00 0.000000000000000000e+00 0.000000000000000000e+00 0.000000000000000000e+00 0.000000000000000000e+00 0.000000000000000000e+00 0.000000000000000000e+00 0.000000000000000000e+00 0.000000000000000000e+00 0.000000000000000000e+00 0.000000000000000000e+00 0.000000000000000000e+00 0.000000000000000000e+00 0.000000000000000000e+00 0.000000000000000000e+00 0.000000000000000000e+00 0.000000000000000000e+00 0.000000000000000000e+00 0.000000000000000000e+00 0.000000000000000000e+00 0.000000000000000000e+00 0.000000000000000000e+00 0.000000000000000000e+00 0.000000000000000000e+00 0.000000000000000000e+00 0.000000000000000000e+00 0.000000000000000000e+00 0.000000000000000000e+00 0.000000000000000000e+00 0.000000000000000000e+00 0.000000000000000000e+00 0.000000000000000000e+00 0.000000000000000000e+00 0.000000000000000000e+00 0.000000000000000000e+00 0.000000000000000000e+00 0.000000000000000000e+00 0.000000000000000000e+00 0.000000000000000000e+00 0.000000000000000000e+00 0.000000000000000000e+00 0.000000000000000000e+00 0.000000000000000000e+00 0.000000000000000000e+00 0.000000000000000000e+00 0.000000000000000000e+00 0.000000000000000000e+00 0.000000000000000000e+00 0.000000000000000000e+00 0.000000000000000000e+00 0.000000000000000000e+00 0.000000000000000000e+00 0.000000000000000000e+00 0.000000000000000000e+00 0.000000000000000000e+00 0.000000000000000000e+00 0.000000000000000000e+00 0.000000000000000000e+00 0.000000000000000000e+00 0.000000000000000000e+00 0.000000000000000000e+00 0.000000000000000000e+00 0.000000000000000000e+00 0.000000000000000000e+00 0.000000000000000000e+00 0.000000000000000000e+00 0.000000000000000000e+00 0.000000000000000000e+00 0.000000000000000000e+00 0.000000000000000000e+00 0.000000000000000000e+00 0.000000000000000000e+00 0.000000000000000000e+00 0.000000000000000000e+00 0.000000000000000000e+00 0.000000000000000000e+00 0.000000000000000000e+00 0.000000000000000000e+00 0.000000000000000000e+00 0.000000000000000000e+00 0.000000000000000000e+00 0.000000000000000000e+00 0.000000000000000000e+00 0.000000000000000000e+00 0.000000000000000000e+00 0.000000000000000000e+00 0.000000000000000000e+00 0.000000000000000000e+00 0.000000000000000000e+00 0.000000000000000000e+00 0.000000000000000000e+00 0.000000000000000000e+00 0.000000000000000000e+00 0.000000000000000000e+00 0.000000000000000000e+00 0.000000000000000000e+00 0.000000000000000000e+00 0.000000000000000000e+00 0.000000000000000000e+00 0.000000000000000000e+00 0.000000000000000000e+00 0.000000000000000000e+00 0.000000000000000000e+00 0.000000000000000000e+00 0.000000000000000000e+00 0.000000000000000000e+00 0.000000000000000000e+00 0.000000000000000000e+00 0.000000000000000000e+00 0.000000000000000000e+00 0.000000000000000000e+00 0.000000000000000000e+00 0.000000000000000000e+00 0.000000000000000000e+00 0.000000000000000000e+00 0.000000000000000000e+00 0.000000000000000000e+00 0.000000000000000000e+00 0.000000000000000000e+00 0.000000000000000000e+00 0.000000000000000000e+00 0.000000000000000000e+00 0.000000000000000000e+00 0.000000000000000000e+00 0.000000000000000000e+00 0.000000000000000000e+00 0.000000000000000000e+00 0.000000000000000000e+00 0.000000000000000000e+00 0.000000000000000000e+00 0.000000000000000000e+00 0.000000000000000000e+00 0.000000000000000000e+00 0.000000000000000000e+00 0.000000000000000000e+00 0.000000000000000000e+00 0.000000000000000000e+00 0.000000000000000000e+00 0.000000000000000000e+00 0.000000000000000000e+00 0.000000000000000000e+00 0.000000000000000000e+00 0.000000000000000000e+00 0.000000000000000000e+00 0.000000000000000000e+00 0.000000000000000000e+00 0.000000000000000000e+00 0.000000000000000000e+00 0.000000000000000000e+00 0.000000000000000000e+00 0.000000000000000000e+00 0.000000000000000000e+00 0.000000000000000000e+00 0.000000000000000000e+00 0.000000000000000000e+00 0.000000000000000000e+00 0.000000000000000000e+00 0.000000000000000000e+00 0.000000000000000000e+00 0.000000000000000000e+00 0.000000000000000000e+00 0.000000000000000000e+00 0.000000000000000000e+00 0.000000000000000000e+00 0.000000000000000000e+00 0.000000000000000000e+00 0.000000000000000000e+00 0.000000000000000000e+00 0.000000000000000000e+00 0.000000000000000000e+00 0.000000000000000000e+00 0.000000000000000000e+00 0.000000000000000000e+00 0.000000000000000000e+00 0.000000000000000000e+00 0.000000000000000000e+00 0.000000000000000000e+00 0.000000000000000000e+00 0.000000000000000000e+00 0.000000000000000000e+00 0.000000000000000000e+00 0.000000000000000000e+00 0.000000000000000000e+00 0.000000000000000000e+00 0.000000000000000000e+00 0.000000000000000000e+00 0.000000000000000000e+00 0.000000000000000000e+00 0.000000000000000000e+00 0.000000000000000000e+00 0.000000000000000000e+00 0.000000000000000000e+00 0.000000000000000000e+00 0.000000000000000000e+00 0.000000000000000000e+00 0.000000000000000000e+00 0.000000000000000000e+00 0.000000000000000000e+00 0.000000000000000000e+00 0.000000000000000000e+00 0.000000000000000000e+00 0.000000000000000000e+00 0.000000000000000000e+00 0.000000000000000000e+00 0.000000000000000000e+00 0.000000000000000000e+00 0.000000000000000000e+00 0.000000000000000000e+00 0.000000000000000000e+00 0.000000000000000000e+00 0.000000000000000000e+00 0.000000000000000000e+00 0.000000000000000000e+00 0.000000000000000000e+00 0.000000000000000000e+00 0.000000000000000000e+00 0.000000000000000000e+00 0.000000000000000000e+00 0.000000000000000000e+00 0.000000000000000000e+00 0.000000000000000000e+00 0.000000000000000000e+00 0.000000000000000000e+00 0.000000000000000000e+00 0.000000000000000000e+00 0.000000000000000000e+00 0.000000000000000000e+00 0.000000000000000000e+00 0.000000000000000000e+00 0.000000000000000000e+00 0.000000000000000000e+00 0.000000000000000000e+00 0.000000000000000000e+00 0.000000000000000000e+00 0.000000000000000000e+00 0.000000000000000000e+00 0.000000000000000000e+00 0.000000000000000000e+00 0.000000000000000000e+00 0.000000000000000000e+00 0.000000000000000000e+00 0.000000000000000000e+00 0.000000000000000000e+00 0.000000000000000000e+00 0.000000000000000000e+00 0.000000000000000000e+00 0.000000000000000000e+00 0.000000000000000000e+00 0.000000000000000000e+00 0.000000000000000000e+00 0.000000000000000000e+00 0.000000000000000000e+00 0.000000000000000000e+00 0.000000000000000000e+00 0.000000000000000000e+00 0.000000000000000000e+00 0.000000000000000000e+00 0.000000000000000000e+00 0.000000000000000000e+00 0.000000000000000000e+00 0.000000000000000000e+00 0.000000000000000000e+00 0.000000000000000000e+00 0.000000000000000000e+00 0.000000000000000000e+00 0.000000000000000000e+00 0.000000000000000000e+00 0.000000000000000000e+00 0.000000000000000000e+00 0.000000000000000000e+00 0.000000000000000000e+00 0.000000000000000000e+00 0.000000000000000000e+00 0.000000000000000000e+00 0.000000000000000000e+00 0.000000000000000000e+00 0.000000000000000000e+00 0.000000000000000000e+00 0.000000000000000000e+00 0.000000000000000000e+00 0.000000000000000000e+00 0.000000000000000000e+00 0.000000000000000000e+00 0.000000000000000000e+00 0.000000000000000000e+00 0.000000000000000000e+00 0.000000000000000000e+00 0.000000000000000000e+00 0.000000000000000000e+00 0.000000000000000000e+00 0.000000000000000000e+00 0.000000000000000000e+00 0.000000000000000000e+00 0.000000000000000000e+00 0.000000000000000000e+00 0.000000000000000000e+00 0.000000000000000000e+00 0.000000000000000000e+00 0.000000000000000000e+00 0.000000000000000000e+00 0.000000000000000000e+00 0.000000000000000000e+00 0.000000000000000000e+00 0.000000000000000000e+00 0.000000000000000000e+00 0.000000000000000000e+00 0.000000000000000000e+00 0.000000000000000000e+00 0.000000000000000000e+00 0.000000000000000000e+00 0.000000000000000000e+00 0.000000000000000000e+00 0.000000000000000000e+00 0.000000000000000000e+00 0.000000000000000000e+00 0.000000000000000000e+00 0.000000000000000000e+00 0.000000000000000000e+00 0.000000000000000000e+00 0.000000000000000000e+00 0.000000000000000000e+00 0.000000000000000000e+00 0.000000000000000000e+00 0.000000000000000000e+00 0.000000000000000000e+00 0.000000000000000000e+00 0.000000000000000000e+00 0.000000000000000000e+00 0.000000000000000000e+00 0.000000000000000000e+00 0.000000000000000000e+00 0.000000000000000000e+00 0.000000000000000000e+00 0.000000000000000000e+00 0.000000000000000000e+00 0.000000000000000000e+00 0.000000000000000000e+00 0.000000000000000000e+00 0.000000000000000000e+00 0.000000000000000000e+00 0.000000000000000000e+00 0.000000000000000000e+00 0.000000000000000000e+00 0.000000000000000000e+00 0.000000000000000000e+00 0.000000000000000000e+00 0.000000000000000000e+00 0.000000000000000000e+00 0.000000000000000000e+00 0.000000000000000000e+00 0.000000000000000000e+00 0.000000000000000000e+00 0.000000000000000000e+00 0.000000000000000000e+00 0.000000000000000000e+00 0.000000000000000000e+00 0.000000000000000000e+00 0.000000000000000000e+00 0.000000000000000000e+00 0.000000000000000000e+00 0.000000000000000000e+00 0.000000000000000000e+00 0.000000000000000000e+00 0.000000000000000000e+00 0.000000000000000000e+00 0.000000000000000000e+00 0.000000000000000000e+00 0.000000000000000000e+00 0.000000000000000000e+00 0.000000000000000000e+00 0.000000000000000000e+00 0.000000000000000000e+00 0.000000000000000000e+00 0.000000000000000000e+00 0.000000000000000000e+00 0.000000000000000000e+00 0.000000000000000000e+00 0.000000000000000000e+00 0.000000000000000000e+00 0.000000000000000000e+00 0.000000000000000000e+00 0.000000000000000000e+00 0.000000000000000000e+00 0.000000000000000000e+00 0.000000000000000000e+00 0.000000000000000000e+00 0.000000000000000000e+00 0.000000000000000000e+00 0.000000000000000000e+00 0.000000000000000000e+00 0.000000000000000000e+00 0.000000000000000000e+00 0.000000000000000000e+00 0.000000000000000000e+00 0.000000000000000000e+00 0.000000000000000000e+00 0.000000000000000000e+00 0.000000000000000000e+00 0.000000000000000000e+00 0.000000000000000000e+00 0.000000000000000000e+00 0.000000000000000000e+00 0.000000000000000000e+00 0.000000000000000000e+00 0.000000000000000000e+00 0.000000000000000000e+00 0.000000000000000000e+00 0.000000000000000000e+00 0.000000000000000000e+00 0.000000000000000000e+00 0.000000000000000000e+00 0.000000000000000000e+00 0.000000000000000000e+00 0.000000000000000000e+00 0.000000000000000000e+00 0.000000000000000000e+00 0.000000000000000000e+00 0.000000000000000000e+00 0.000000000000000000e+00 0.000000000000000000e+00 0.000000000000000000e+00 0.000000000000000000e+00 0.000000000000000000e+00 0.000000000000000000e+00 0.000000000000000000e+00 0.000000000000000000e+00 0.000000000000000000e+00 0.000000000000000000e+00 0.000000000000000000e+00 0.000000000000000000e+00 0.000000000000000000e+00 0.000000000000000000e+00 0.000000000000000000e+00 0.000000000000000000e+00 0.000000000000000000e+00 0.000000000000000000e+00 0.000000000000000000e+00 0.000000000000000000e+00 0.000000000000000000e+00 0.000000000000000000e+00 0.000000000000000000e+00 0.000000000000000000e+00 0.000000000000000000e+00 0.000000000000000000e+00 0.000000000000000000e+00 0.000000000000000000e+00 0.000000000000000000e+00 0.000000000000000000e+00 0.000000000000000000e+00 0.000000000000000000e+00 0.000000000000000000e+00 0.000000000000000000e+00 0.000000000000000000e+00 0.000000000000000000e+00 0.000000000000000000e+00 0.000000000000000000e+00 0.000000000000000000e+00 0.000000000000000000e+00 0.000000000000000000e+00 0.000000000000000000e+00 0.000000000000000000e+00 0.000000000000000000e+00 0.000000000000000000e+00 0.000000000000000000e+00 0.000000000000000000e+00 0.000000000000000000e+00 0.000000000000000000e+00 0.000000000000000000e+00 0.000000000000000000e+00 0.000000000000000000e+00 0.000000000000000000e+00 0.000000000000000000e+00 0.000000000000000000e+00 0.000000000000000000e+00 0.000000000000000000e+00 0.000000000000000000e+00 0.000000000000000000e+00 0.000000000000000000e+00 0.000000000000000000e+00 0.000000000000000000e+00 0.000000000000000000e+00 0.000000000000000000e+00 0.000000000000000000e+00 0.000000000000000000e+00 0.000000000000000000e+00 0.000000000000000000e+00 0.000000000000000000e+00 0.000000000000000000e+00 0.000000000000000000e+00 0.000000000000000000e+00 0.000000000000000000e+00 0.000000000000000000e+00 0.000000000000000000e+00 0.000000000000000000e+00 0.000000000000000000e+00 0.000000000000000000e+00 0.000000000000000000e+00 0.000000000000000000e+00 0.000000000000000000e+00 0.000000000000000000e+00 0.000000000000000000e+00 0.000000000000000000e+00 0.000000000000000000e+00 0.000000000000000000e+00 0.000000000000000000e+00 0.000000000000000000e+00 0.000000000000000000e+00 0.000000000000000000e+00 0.000000000000000000e+00 0.000000000000000000e+00 0.000000000000000000e+00 0.000000000000000000e+00 0.000000000000000000e+00 0.000000000000000000e+00 0.000000000000000000e+00 0.000000000000000000e+00 0.000000000000000000e+00 0.000000000000000000e+00 0.000000000000000000e+00 0.000000000000000000e+00 0.000000000000000000e+00 0.000000000000000000e+00 0.000000000000000000e+00 0.000000000000000000e+00 0.000000000000000000e+00 0.000000000000000000e+00 0.000000000000000000e+00 0.000000000000000000e+00 0.000000000000000000e+00 0.000000000000000000e+00 0.000000000000000000e+00 0.000000000000000000e+00 0.000000000000000000e+00 0.000000000000000000e+00 0.000000000000000000e+00 0.000000000000000000e+00 0.000000000000000000e+00 0.000000000000000000e+00 0.000000000000000000e+00 0.000000000000000000e+00 0.000000000000000000e+00 0.000000000000000000e+00 0.000000000000000000e+00 0.000000000000000000e+00 0.000000000000000000e+00 0.000000000000000000e+00 0.000000000000000000e+00 0.000000000000000000e+00 0.000000000000000000e+00 0.000000000000000000e+00 0.000000000000000000e+00 0.000000000000000000e+00 0.000000000000000000e+00 0.000000000000000000e+00 0.000000000000000000e+00 0.000000000000000000e+00 0.000000000000000000e+00 0.000000000000000000e+00 0.000000000000000000e+00 0.000000000000000000e+00 0.000000000000000000e+00 0.000000000000000000e+00 0.000000000000000000e+00 0.000000000000000000e+00 0.000000000000000000e+00 0.000000000000000000e+00 0.000000000000000000e+00 0.000000000000000000e+00 0.000000000000000000e+00 0.000000000000000000e+00 0.000000000000000000e+00 0.000000000000000000e+00 0.000000000000000000e+00 0.000000000000000000e+00 0.000000000000000000e+00 0.000000000000000000e+00 0.000000000000000000e+00 0.000000000000000000e+00 0.000000000000000000e+00 0.000000000000000000e+00 0.000000000000000000e+00 0.000000000000000000e+00 0.000000000000000000e+00 0.000000000000000000e+00 0.000000000000000000e+00 0.000000000000000000e+00 0.000000000000000000e+00 0.000000000000000000e+00 0.000000000000000000e+00 0.000000000000000000e+00 0.000000000000000000e+00 0.000000000000000000e+00 0.000000000000000000e+00 0.000000000000000000e+00 0.000000000000000000e+00 0.000000000000000000e+00 0.000000000000000000e+00 0.000000000000000000e+00 0.000000000000000000e+00 0.000000000000000000e+00 0.000000000000000000e+00 0.000000000000000000e+00 0.000000000000000000e+00 0.000000000000000000e+00 0.000000000000000000e+00 0.000000000000000000e+00 0.000000000000000000e+00 0.000000000000000000e+00 0.000000000000000000e+00 0.000000000000000000e+00 0.000000000000000000e+00 0.000000000000000000e+00 0.000000000000000000e+00 0.000000000000000000e+00 0.000000000000000000e+00 0.000000000000000000e+00 0.000000000000000000e+00 0.000000000000000000e+00 0.000000000000000000e+00 0.000000000000000000e+00 0.000000000000000000e+00 0.000000000000000000e+00 0.000000000000000000e+00 0.000000000000000000e+00 0.000000000000000000e+00 0.000000000000000000e+00 0.000000000000000000e+00 0.000000000000000000e+00 0.000000000000000000e+00 0.000000000000000000e+00 0.000000000000000000e+00 0.000000000000000000e+00 0.000000000000000000e+00 0.000000000000000000e+00 0.000000000000000000e+00 0.000000000000000000e+00 0.000000000000000000e+00 0.000000000000000000e+00 0.000000000000000000e+00 0.000000000000000000e+00 0.000000000000000000e+00 0.000000000000000000e+00 0.000000000000000000e+00 0.000000000000000000e+00 0.000000000000000000e+00 0.000000000000000000e+00 0.000000000000000000e+00 0.000000000000000000e+00 0.000000000000000000e+00 0.000000000000000000e+00 0.000000000000000000e+00 0.000000000000000000e+00 0.000000000000000000e+00 0.000000000000000000e+00 0.000000000000000000e+00 0.000000000000000000e+00 0.000000000000000000e+00 0.000000000000000000e+00 0.000000000000000000e+00 0.000000000000000000e+00 0.000000000000000000e+00 0.000000000000000000e+00 0.000000000000000000e+00 0.000000000000000000e+00 0.000000000000000000e+00 0.000000000000000000e+00 0.000000000000000000e+00 0.000000000000000000e+00 0.000000000000000000e+00 0.000000000000000000e+00 0.000000000000000000e+00 0.000000000000000000e+00 0.000000000000000000e+00 0.000000000000000000e+00 0.000000000000000000e+00 0.000000000000000000e+00 0.000000000000000000e+00 0.000000000000000000e+00 0.000000000000000000e+00 0.000000000000000000e+00 0.000000000000000000e+00 0.000000000000000000e+00 0.000000000000000000e+00 0.000000000000000000e+00 0.000000000000000000e+00 0.000000000000000000e+00 0.000000000000000000e+00 0.000000000000000000e+00 0.000000000000000000e+00 0.000000000000000000e+00 0.000000000000000000e+00 0.000000000000000000e+00 0.000000000000000000e+00 0.000000000000000000e+00 0.000000000000000000e+00 0.000000000000000000e+00 0.000000000000000000e+00 0.000000000000000000e+00 0.000000000000000000e+00 0.000000000000000000e+00 0.000000000000000000e+00 0.000000000000000000e+00 0.000000000000000000e+00 0.000000000000000000e+00 0.000000000000000000e+00 0.000000000000000000e+00 0.000000000000000000e+00 0.000000000000000000e+00 0.000000000000000000e+00 0.000000000000000000e+00 0.000000000000000000e+00 0.000000000000000000e+00 0.000000000000000000e+00 0.000000000000000000e+00 0.000000000000000000e+00 0.000000000000000000e+00 0.000000000000000000e+00 0.000000000000000000e+00 0.000000000000000000e+00 0.000000000000000000e+00 0.000000000000000000e+00 0.000000000000000000e+00 0.000000000000000000e+00 0.000000000000000000e+00 0.000000000000000000e+00 0.000000000000000000e+00 0.000000000000000000e+00 0.000000000000000000e+00 0.000000000000000000e+00 0.000000000000000000e+00 0.000000000000000000e+00 0.000000000000000000e+00 0.000000000000000000e+00 0.000000000000000000e+00 0.000000000000000000e+00 0.000000000000000000e+00 0.000000000000000000e+00 0.000000000000000000e+00 0.000000000000000000e+00 0.000000000000000000e+00 0.000000000000000000e+00 0.000000000000000000e+00 0.000000000000000000e+00 0.000000000000000000e+00 0.000000000000000000e+00 0.000000000000000000e+00 0.000000000000000000e+00 0.000000000000000000e+00 0.000000000000000000e+00 0.000000000000000000e+00 0.000000000000000000e+00 0.000000000000000000e+00 0.000000000000000000e+00 0.000000000000000000e+00 0.000000000000000000e+00 0.000000000000000000e+00 0.000000000000000000e+00 0.000000000000000000e+00 0.000000000000000000e+00 0.000000000000000000e+00 0.000000000000000000e+00 0.000000000000000000e+00 0.000000000000000000e+00 0.000000000000000000e+00 0.000000000000000000e+00 0.000000000000000000e+00 0.000000000000000000e+00 0.000000000000000000e+00 0.000000000000000000e+00 0.000000000000000000e+00 0.000000000000000000e+00 0.000000000000000000e+00 0.000000000000000000e+00 0.000000000000000000e+00 0.000000000000000000e+00 0.000000000000000000e+00 0.000000000000000000e+00 0.000000000000000000e+00 0.000000000000000000e+00 0.000000000000000000e+00 0.000000000000000000e+00 0.000000000000000000e+00 0.000000000000000000e+00 0.000000000000000000e+00 0.000000000000000000e+00 0.000000000000000000e+00 0.000000000000000000e+00 0.000000000000000000e+00 0.000000000000000000e+00 0.000000000000000000e+00 0.000000000000000000e+00 0.000000000000000000e+00 0.000000000000000000e+00 0.000000000000000000e+00 0.000000000000000000e+00 0.000000000000000000e+00 0.000000000000000000e+00 0.000000000000000000e+00 0.000000000000000000e+00 0.000000000000000000e+00 0.000000000000000000e+00 0.000000000000000000e+00 0.000000000000000000e+00 0.000000000000000000e+00 0.000000000000000000e+00 0.000000000000000000e+00 0.000000000000000000e+00 0.000000000000000000e+00 0.000000000000000000e+00 0.000000000000000000e+00 0.000000000000000000e+00 0.000000000000000000e+00 0.000000000000000000e+00 0.000000000000000000e+00 0.000000000000000000e+00 0.000000000000000000e+00 0.000000000000000000e+00 0.000000000000000000e+00 0.000000000000000000e+00 0.000000000000000000e+00 0.000000000000000000e+00 0.000000000000000000e+00 0.000000000000000000e+00 0.000000000000000000e+00 0.000000000000000000e+00 0.000000000000000000e+00 0.000000000000000000e+00 0.000000000000000000e+00 0.000000000000000000e+00 0.000000000000000000e+00 0.000000000000000000e+00 0.000000000000000000e+00 0.000000000000000000e+00 0.000000000000000000e+00 0.000000000000000000e+00 0.000000000000000000e+00 0.000000000000000000e+00 0.000000000000000000e+00 0.000000000000000000e+00 0.000000000000000000e+00 0.000000000000000000e+00 0.000000000000000000e+00 0.000000000000000000e+00 0.000000000000000000e+00 0.000000000000000000e+00 0.000000000000000000e+00 0.000000000000000000e+00 0.000000000000000000e+00 0.000000000000000000e+00 0.000000000000000000e+00 0.000000000000000000e+00 0.000000000000000000e+00 0.000000000000000000e+00 0.000000000000000000e+00 0.000000000000000000e+00 0.000000000000000000e+00 0.000000000000000000e+00 0.000000000000000000e+00 0.000000000000000000e+00 0.000000000000000000e+00 0.000000000000000000e+00 0.000000000000000000e+00 0.000000000000000000e+00 0.000000000000000000e+00 0.000000000000000000e+00 0.000000000000000000e+00 0.000000000000000000e+00 0.000000000000000000e+00 0.000000000000000000e+00 0.000000000000000000e+00 0.000000000000000000e+00 0.000000000000000000e+00 0.000000000000000000e+00 0.000000000000000000e+00 0.000000000000000000e+00 0.000000000000000000e+00 0.000000000000000000e+00 0.000000000000000000e+00 0.000000000000000000e+00 0.000000000000000000e+00 0.000000000000000000e+00 0.000000000000000000e+00 0.000000000000000000e+00 0.000000000000000000e+00 0.000000000000000000e+00 0.000000000000000000e+00 0.000000000000000000e+00 0.000000000000000000e+00 0.000000000000000000e+00 0.000000000000000000e+00 0.000000000000000000e+00 0.000000000000000000e+00 0.000000000000000000e+00 0.000000000000000000e+00 0.000000000000000000e+00 0.000000000000000000e+00 0.000000000000000000e+00 0.000000000000000000e+00 0.000000000000000000e+00 0.000000000000000000e+00 0.000000000000000000e+00 0.000000000000000000e+00 0.000000000000000000e+00 0.000000000000000000e+00 0.000000000000000000e+00 0.000000000000000000e+00 0.000000000000000000e+00 0.000000000000000000e+00 0.000000000000000000e+00 0.000000000000000000e+00 0.000000000000000000e+00 0.000000000000000000e+00 0.000000000000000000e+00 0.000000000000000000e+00 0.000000000000000000e+00 0.000000000000000000e+00 0.000000000000000000e+00 0.000000000000000000e+00 0.000000000000000000e+00 0.000000000000000000e+00 0.000000000000000000e+00 0.000000000000000000e+00 0.000000000000000000e+00 0.000000000000000000e+00 0.000000000000000000e+00 0.000000000000000000e+00 0.000000000000000000e+00 0.000000000000000000e+00 0.000000000000000000e+00 0.000000000000000000e+00 0.000000000000000000e+00 0.000000000000000000e+00 0.000000000000000000e+00 0.000000000000000000e+00 0.000000000000000000e+00 0.000000000000000000e+00 0.000000000000000000e+00 0.000000000000000000e+00 0.000000000000000000e+00 0.000000000000000000e+00 0.000000000000000000e+00 0.000000000000000000e+00 0.000000000000000000e+00 0.000000000000000000e+00 0.000000000000000000e+00 0.000000000000000000e+00 0.000000000000000000e+00 0.000000000000000000e+00 0.000000000000000000e+00 0.000000000000000000e+00 0.000000000000000000e+00 0.000000000000000000e+00 0.000000000000000000e+00 0.000000000000000000e+00 0.000000000000000000e+00 0.000000000000000000e+00 0.000000000000000000e+00 0.000000000000000000e+00 0.000000000000000000e+00 0.000000000000000000e+00 0.000000000000000000e+00 0.000000000000000000e+00 0.000000000000000000e+00 0.000000000000000000e+00 0.000000000000000000e+00 0.000000000000000000e+00 0.000000000000000000e+00 0.000000000000000000e+00 0.000000000000000000e+00 0.000000000000000000e+00 0.000000000000000000e+00 0.000000000000000000e+00 0.000000000000000000e+00 0.000000000000000000e+00 0.000000000000000000e+00 0.000000000000000000e+00 0.000000000000000000e+00 0.000000000000000000e+00 0.000000000000000000e+00 0.000000000000000000e+00 0.000000000000000000e+00 0.000000000000000000e+00 0.000000000000000000e+00 0.000000000000000000e+00 0.000000000000000000e+00 0.000000000000000000e+00 0.000000000000000000e+00 0.000000000000000000e+00 0.000000000000000000e+00 0.000000000000000000e+00 0.000000000000000000e+00 0.000000000000000000e+00 0.000000000000000000e+00 0.000000000000000000e+00 0.000000000000000000e+00 0.000000000000000000e+00 0.000000000000000000e+00 0.000000000000000000e+00 0.000000000000000000e+00 0.000000000000000000e+00 0.000000000000000000e+00 0.000000000000000000e+00 0.000000000000000000e+00 0.000000000000000000e+00 0.000000000000000000e+00 0.000000000000000000e+00 0.000000000000000000e+00 0.000000000000000000e+00 0.000000000000000000e+00 0.000000000000000000e+00 0.000000000000000000e+00 0.000000000000000000e+00 0.000000000000000000e+00 0.000000000000000000e+00 0.000000000000000000e+00 0.000000000000000000e+00 0.000000000000000000e+00 0.000000000000000000e+00 0.000000000000000000e+00 0.000000000000000000e+00 0.000000000000000000e+00 0.000000000000000000e+00 0.000000000000000000e+00 0.000000000000000000e+00 0.000000000000000000e+00 0.000000000000000000e+00 0.000000000000000000e+00 0.000000000000000000e+00 0.000000000000000000e+00 0.000000000000000000e+00 0.000000000000000000e+00 0.000000000000000000e+00 0.000000000000000000e+00 0.000000000000000000e+00 0.000000000000000000e+00 0.000000000000000000e+00 0.000000000000000000e+00 0.000000000000000000e+00 0.000000000000000000e+00 0.000000000000000000e+00 0.000000000000000000e+00 0.000000000000000000e+00 0.000000000000000000e+00 0.000000000000000000e+00 0.000000000000000000e+00 0.000000000000000000e+00 0.000000000000000000e+00 0.000000000000000000e+00 0.000000000000000000e+00 0.000000000000000000e+00 0.000000000000000000e+00 0.000000000000000000e+00 0.000000000000000000e+00 0.000000000000000000e+00 0.000000000000000000e+00 0.000000000000000000e+00 0.000000000000000000e+00 0.000000000000000000e+00 0.000000000000000000e+00 0.000000000000000000e+00 0.000000000000000000e+00 0.000000000000000000e+00 0.000000000000000000e+00 0.000000000000000000e+00 0.000000000000000000e+00 0.000000000000000000e+00 0.000000000000000000e+00 0.000000000000000000e+00 0.000000000000000000e+00 0.000000000000000000e+00 0.000000000000000000e+00 0.000000000000000000e+00 0.000000000000000000e+00 0.000000000000000000e+00 0.000000000000000000e+00 0.000000000000000000e+00 0.000000000000000000e+00 0.000000000000000000e+00 0.000000000000000000e+00 0.000000000000000000e+00 0.000000000000000000e+00 0.000000000000000000e+00 0.000000000000000000e+00 0.000000000000000000e+00 0.000000000000000000e+00 0.000000000000000000e+00 0.000000000000000000e+00 0.000000000000000000e+00 0.000000000000000000e+00 0.000000000000000000e+00 0.000000000000000000e+00 0.000000000000000000e+00 0.000000000000000000e+00 0.000000000000000000e+00 0.000000000000000000e+00 0.000000000000000000e+00 0.000000000000000000e+00 0.000000000000000000e+00 0.000000000000000000e+00 0.000000000000000000e+00 0.000000000000000000e+00 0.000000000000000000e+00 0.000000000000000000e+00 0.000000000000000000e+00 0.000000000000000000e+00 0.000000000000000000e+00 0.000000000000000000e+00 0.000000000000000000e+00 0.000000000000000000e+00 0.000000000000000000e+00 0.000000000000000000e+00 0.000000000000000000e+00 0.000000000000000000e+00 0.000000000000000000e+00 0.000000000000000000e+00 0.000000000000000000e+00 0.000000000000000000e+00 0.000000000000000000e+00 0.000000000000000000e+00 0.000000000000000000e+00 0.000000000000000000e+00 0.000000000000000000e+00 0.000000000000000000e+00 0.000000000000000000e+00 0.000000000000000000e+00 0.000000000000000000e+00 0.000000000000000000e+00 0.000000000000000000e+00 0.000000000000000000e+00 0.000000000000000000e+00 0.000000000000000000e+00 0.000000000000000000e+00 0.000000000000000000e+00 0.000000000000000000e+00 0.000000000000000000e+00 0.000000000000000000e+00 0.000000000000000000e+00 0.000000000000000000e+00 0.000000000000000000e+00 0.000000000000000000e+00 0.000000000000000000e+00 0.000000000000000000e+00 0.000000000000000000e+00 0.000000000000000000e+00 0.000000000000000000e+00 0.000000000000000000e+00 0.000000000000000000e+00 0.000000000000000000e+00 0.000000000000000000e+00 0.000000000000000000e+00 0.000000000000000000e+00 0.000000000000000000e+00 0.000000000000000000e+00 0.000000000000000000e+00 0.000000000000000000e+00 0.000000000000000000e+00 0.000000000000000000e+00 0.000000000000000000e+00 0.000000000000000000e+00 0.000000000000000000e+00 0.000000000000000000e+00 0.000000000000000000e+00 0.000000000000000000e+00 0.000000000000000000e+00 0.000000000000000000e+00 0.000000000000000000e+00 0.000000000000000000e+00 0.000000000000000000e+00 0.000000000000000000e+00 0.000000000000000000e+00 0.000000000000000000e+00 0.000000000000000000e+00 0.000000000000000000e+00 0.000000000000000000e+00 0.000000000000000000e+00 0.000000000000000000e+00 0.000000000000000000e+00 0.000000000000000000e+00 0.000000000000000000e+00 0.000000000000000000e+00 0.000000000000000000e+00 0.000000000000000000e+00 0.000000000000000000e+00 0.000000000000000000e+00 0.000000000000000000e+00 0.000000000000000000e+00 0.000000000000000000e+00 0.000000000000000000e+00 0.000000000000000000e+00 0.000000000000000000e+00 0.000000000000000000e+00 0.000000000000000000e+00 0.000000000000000000e+00 0.000000000000000000e+00 0.000000000000000000e+00 0.000000000000000000e+00 0.000000000000000000e+00 0.000000000000000000e+00 0.000000000000000000e+00 0.000000000000000000e+00 0.000000000000000000e+00 0.000000000000000000e+00 0.000000000000000000e+00 0.000000000000000000e+00 0.000000000000000000e+00 0.000000000000000000e+00 0.000000000000000000e+00 0.000000000000000000e+00 0.000000000000000000e+00 0.000000000000000000e+00 0.000000000000000000e+00 0.000000000000000000e+00 0.000000000000000000e+00 0.000000000000000000e+00 0.000000000000000000e+00 0.000000000000000000e+00 0.000000000000000000e+00 0.000000000000000000e+00 0.000000000000000000e+00 0.000000000000000000e+00 0.000000000000000000e+00 0.000000000000000000e+00 0.000000000000000000e+00 0.000000000000000000e+00 0.000000000000000000e+00 0.000000000000000000e+00 0.000000000000000000e+00 0.000000000000000000e+00 0.000000000000000000e+00 0.000000000000000000e+00 0.000000000000000000e+00 0.000000000000000000e+00 0.000000000000000000e+00 0.000000000000000000e+00 0.000000000000000000e+00 0.000000000000000000e+00 0.000000000000000000e+00 0.000000000000000000e+00 0.000000000000000000e+00 0.000000000000000000e+00 0.000000000000000000e+00 0.000000000000000000e+00 0.000000000000000000e+00 0.000000000000000000e+00 0.000000000000000000e+00 0.000000000000000000e+00 0.000000000000000000e+00 0.000000000000000000e+00 0.000000000000000000e+00 0.000000000000000000e+00 0.000000000000000000e+00 0.000000000000000000e+00 0.000000000000000000e+00 0.000000000000000000e+00 0.000000000000000000e+00 0.000000000000000000e+00 0.000000000000000000e+00 0.000000000000000000e+00 0.000000000000000000e+00 0.000000000000000000e+00 0.000000000000000000e+00 0.000000000000000000e+00 0.000000000000000000e+00 0.000000000000000000e+00 0.000000000000000000e+00 0.000000000000000000e+00 0.000000000000000000e+00 0.000000000000000000e+00 0.000000000000000000e+00 0.000000000000000000e+00 0.000000000000000000e+00 0.000000000000000000e+00 0.000000000000000000e+00 0.000000000000000000e+00 0.000000000000000000e+00 0.000000000000000000e+00 0.000000000000000000e+00 0.000000000000000000e+00 0.000000000000000000e+00 0.000000000000000000e+00 0.000000000000000000e+00 0.000000000000000000e+00 0.000000000000000000e+00 0.000000000000000000e+00 0.000000000000000000e+00 0.000000000000000000e+00 0.000000000000000000e+00 0.000000000000000000e+00 0.000000000000000000e+00 0.000000000000000000e+00 0.000000000000000000e+00 0.000000000000000000e+00 0.000000000000000000e+00 0.000000000000000000e+00 0.000000000000000000e+00 0.000000000000000000e+00 0.000000000000000000e+00 0.000000000000000000e+00 0.000000000000000000e+00 0.000000000000000000e+00 0.000000000000000000e+00 0.000000000000000000e+00 0.000000000000000000e+00 0.000000000000000000e+00 0.000000000000000000e+00 0.000000000000000000e+00 0.000000000000000000e+00 0.000000000000000000e+00 0.000000000000000000e+00 0.000000000000000000e+00 0.000000000000000000e+00 0.000000000000000000e+00 0.000000000000000000e+00 0.000000000000000000e+00 0.000000000000000000e+00 0.000000000000000000e+00 0.000000000000000000e+00 0.000000000000000000e+00 0.000000000000000000e+00 0.000000000000000000e+00 0.000000000000000000e+00 0.000000000000000000e+00 0.000000000000000000e+00 0.000000000000000000e+00 0.000000000000000000e+00 0.000000000000000000e+00 0.000000000000000000e+00 0.000000000000000000e+00 0.000000000000000000e+00 0.000000000000000000e+00 0.000000000000000000e+00 0.000000000000000000e+00 0.000000000000000000e+00 0.000000000000000000e+00 0.000000000000000000e+00 0.000000000000000000e+00 0.000000000000000000e+00 0.000000000000000000e+00 0.000000000000000000e+00 0.000000000000000000e+00 0.000000000000000000e+00 0.000000000000000000e+00 0.000000000000000000e+00 0.000000000000000000e+00 0.000000000000000000e+00 0.000000000000000000e+00 0.000000000000000000e+00 0.000000000000000000e+00 0.000000000000000000e+00 0.000000000000000000e+00 0.000000000000000000e+00 0.000000000000000000e+00 0.000000000000000000e+00 0.000000000000000000e+00 0.000000000000000000e+00 0.000000000000000000e+00 0.000000000000000000e+00 0.000000000000000000e+00 0.000000000000000000e+00 0.000000000000000000e+00 0.000000000000000000e+00 0.000000000000000000e+00 0.000000000000000000e+00 0.000000000000000000e+00 0.000000000000000000e+00 0.000000000000000000e+00 0.000000000000000000e+00 0.000000000000000000e+00 0.000000000000000000e+00 0.000000000000000000e+00 0.000000000000000000e+00 0.000000000000000000e+00 0.000000000000000000e+00 0.000000000000000000e+00 0.000000000000000000e+00 0.000000000000000000e+00 0.000000000000000000e+00 0.000000000000000000e+00 0.000000000000000000e+00 0.000000000000000000e+00 0.000000000000000000e+00 0.000000000000000000e+00 0.000000000000000000e+00 0.000000000000000000e+00 0.000000000000000000e+00 0.000000000000000000e+00 0.000000000000000000e+00 0.000000000000000000e+00 0.000000000000000000e+00 0.000000000000000000e+00 0.000000000000000000e+00 0.000000000000000000e+00 0.000000000000000000e+00 0.000000000000000000e+00 0.000000000000000000e+00 0.000000000000000000e+00 0.000000000000000000e+00 0.000000000000000000e+00 0.000000000000000000e+00 0.000000000000000000e+00 0.000000000000000000e+00
[truncated: 3,599,776 more chars]
