# Supplementary material for: Bayesian inference of kinetic schemes for ion channels by Kalman filtering
Source: eLife. 2022 May 4;11:e62714. doi: 10.7554/eLife.62714 (PMC9342998; doi:10.7554/eLife.62714)
Supplement: Figure 7—source data 1. — Each of them has 10 ligand concentrations. The number in the file name reports the amount of ion channels in the patch. [file elife-62714-fig7-data1.zip › 250000fluor.txt]

0.000000000000000000e+00 0.000000000000000000e+00 0.000000000000000000e+00 0.000000000000000000e+00 0.000000000000000000e+00 0.000000000000000000e+00 0.000000000000000000e+00 0.000000000000000000e+00 0.000000000000000000e+00 0.000000000000000000e+00 0.000000000000000000e+00 0.000000000000000000e+00 0.000000000000000000e+00 0.000000000000000000e+00 0.000000000000000000e+00 0.000000000000000000e+00 0.000000000000000000e+00 0.000000000000000000e+00 0.000000000000000000e+00 0.000000000000000000e+00 0.000000000000000000e+00 0.000000000000000000e+00 0.000000000000000000e+00 0.000000000000000000e+00 0.000000000000000000e+00 0.000000000000000000e+00 0.000000000000000000e+00 0.000000000000000000e+00 0.000000000000000000e+00 0.000000000000000000e+00 0.000000000000000000e+00 0.000000000000000000e+00 0.000000000000000000e+00 0.000000000000000000e+00 0.000000000000000000e+00 0.000000000000000000e+00 0.000000000000000000e+00 0.000000000000000000e+00 0.000000000000000000e+00 0.000000000000000000e+00 0.000000000000000000e+00 0.000000000000000000e+00 0.000000000000000000e+00 0.000000000000000000e+00 0.000000000000000000e+00 0.000000000000000000e+00 0.000000000000000000e+00 0.000000000000000000e+00 0.000000000000000000e+00 0.000000000000000000e+00 0.000000000000000000e+00 0.000000000000000000e+00 0.000000000000000000e+00 0.000000000000000000e+00 0.000000000000000000e+00 0.000000000000000000e+00 0.000000000000000000e+00 0.000000000000000000e+00 0.000000000000000000e+00 0.000000000000000000e+00 0.000000000000000000e+00 0.000000000000000000e+00 0.000000000000000000e+00 0.000000000000000000e+00 0.000000000000000000e+00 0.000000000000000000e+00 0.000000000000000000e+00 0.000000000000000000e+00 0.000000000000000000e+00 0.000000000000000000e+00 0.000000000000000000e+00 0.000000000000000000e+00 0.000000000000000000e+00 0.000000000000000000e+00 0.000000000000000000e+00 0.000000000000000000e+00 0.000000000000000000e+00 0.000000000000000000e+00 0.000000000000000000e+00 0.000000000000000000e+00 0.000000000000000000e+00 0.000000000000000000e+00 0.000000000000000000e+00 0.000000000000000000e+00 0.000000000000000000e+00 0.000000000000000000e+00 0.000000000000000000e+00 0.000000000000000000e+00 0.000000000000000000e+00 0.000000000000000000e+00 0.000000000000000000e+00 0.000000000000000000e+00 0.000000000000000000e+00 0.000000000000000000e+00 0.000000000000000000e+00 0.000000000000000000e+00 0.000000000000000000e+00 0.000000000000000000e+00 0.000000000000000000e+00 0.000000000000000000e+00 0.000000000000000000e+00 0.000000000000000000e+00 0.000000000000000000e+00 0.000000000000000000e+00 0.000000000000000000e+00 0.000000000000000000e+00 0.000000000000000000e+00 0.000000000000000000e+00 0.000000000000000000e+00 0.000000000000000000e+00 0.000000000000000000e+00 0.000000000000000000e+00 0.000000000000000000e+00 0.000000000000000000e+00 0.000000000000000000e+00 0.000000000000000000e+00 0.000000000000000000e+00 0.000000000000000000e+00 0.000000000000000000e+00 0.000000000000000000e+00 0.000000000000000000e+00 0.000000000000000000e+00 0.000000000000000000e+00 0.000000000000000000e+00 0.000000000000000000e+00 0.000000000000000000e+00 0.000000000000000000e+00 0.000000000000000000e+00 0.000000000000000000e+00 0.000000000000000000e+00 0.000000000000000000e+00 0.000000000000000000e+00 0.000000000000000000e+00 0.000000000000000000e+00 0.000000000000000000e+00 0.000000000000000000e+00 0.000000000000000000e+00 0.000000000000000000e+00 0.000000000000000000e+00 0.000000000000000000e+00 0.000000000000000000e+00 0.000000000000000000e+00 0.000000000000000000e+00 0.000000000000000000e+00 0.000000000000000000e+00 0.000000000000000000e+00 0.000000000000000000e+00 0.000000000000000000e+00 0.000000000000000000e+00 0.000000000000000000e+00 0.000000000000000000e+00 0.000000000000000000e+00 0.000000000000000000e+00 0.000000000000000000e+00 0.000000000000000000e+00 0.000000000000000000e+00 0.000000000000000000e+00 0.000000000000000000e+00 0.000000000000000000e+00 0.000000000000000000e+00 0.000000000000000000e+00 0.000000000000000000e+00 0.000000000000000000e+00 0.000000000000000000e+00 0.000000000000000000e+00 0.000000000000000000e+00 0.000000000000000000e+00 0.000000000000000000e+00 0.000000000000000000e+00 0.000000000000000000e+00 0.000000000000000000e+00 0.000000000000000000e+00 0.000000000000000000e+00 0.000000000000000000e+00 0.000000000000000000e+00 0.000000000000000000e+00 0.000000000000000000e+00 0.000000000000000000e+00 0.000000000000000000e+00 0.000000000000000000e+00 0.000000000000000000e+00 0.000000000000000000e+00 0.000000000000000000e+00 0.000000000000000000e+00 0.000000000000000000e+00 0.000000000000000000e+00 0.000000000000000000e+00 0.000000000000000000e+00 0.000000000000000000e+00 0.000000000000000000e+00 0.000000000000000000e+00 0.000000000000000000e+00 0.000000000000000000e+00 0.000000000000000000e+00 0.000000000000000000e+00 0.000000000000000000e+00 0.000000000000000000e+00 0.000000000000000000e+00 0.000000000000000000e+00 0.000000000000000000e+00 0.000000000000000000e+00 0.000000000000000000e+00 0.000000000000000000e+00 0.000000000000000000e+00 0.000000000000000000e+00 0.000000000000000000e+00 0.000000000000000000e+00 0.000000000000000000e+00 0.000000000000000000e+00 0.000000000000000000e+00 0.000000000000000000e+00 0.000000000000000000e+00 0.000000000000000000e+00 0.000000000000000000e+00 0.000000000000000000e+00 0.000000000000000000e+00 0.000000000000000000e+00 0.000000000000000000e+00 0.000000000000000000e+00 0.000000000000000000e+00 0.000000000000000000e+00 0.000000000000000000e+00 0.000000000000000000e+00 0.000000000000000000e+00 0.000000000000000000e+00 0.000000000000000000e+00 0.000000000000000000e+00 0.000000000000000000e+00 0.000000000000000000e+00 0.000000000000000000e+00 0.000000000000000000e+00 0.000000000000000000e+00 0.000000000000000000e+00 0.000000000000000000e+00 0.000000000000000000e+00 0.000000000000000000e+00 0.000000000000000000e+00 0.000000000000000000e+00 0.000000000000000000e+00 0.000000000000000000e+00 0.000000000000000000e+00 0.000000000000000000e+00 0.000000000000000000e+00 0.000000000000000000e+00 0.000000000000000000e+00 0.000000000000000000e+00 0.000000000000000000e+00 0.000000000000000000e+00 0.000000000000000000e+00 0.000000000000000000e+00 0.000000000000000000e+00 0.000000000000000000e+00 0.000000000000000000e+00 0.000000000000000000e+00 0.000000000000000000e+00 0.000000000000000000e+00 0.000000000000000000e+00 0.000000000000000000e+00 0.000000000000000000e+00 0.000000000000000000e+00 0.000000000000000000e+00 0.000000000000000000e+00 0.000000000000000000e+00 0.000000000000000000e+00 0.000000000000000000e+00 0.000000000000000000e+00 0.000000000000000000e+00 0.000000000000000000e+00 0.000000000000000000e+00 0.000000000000000000e+00 0.000000000000000000e+00 0.000000000000000000e+00 0.000000000000000000e+00 0.000000000000000000e+00 0.000000000000000000e+00 0.000000000000000000e+00 0.000000000000000000e+00 0.000000000000000000e+00 0.000000000000000000e+00 0.000000000000000000e+00 0.000000000000000000e+00 0.000000000000000000e+00 0.000000000000000000e+00 0.000000000000000000e+00 0.000000000000000000e+00 0.000000000000000000e+00 0.000000000000000000e+00 0.000000000000000000e+00 0.000000000000000000e+00 0.000000000000000000e+00 0.000000000000000000e+00 0.000000000000000000e+00 0.000000000000000000e+00 0.000000000000000000e+00 0.000000000000000000e+00 0.000000000000000000e+00 0.000000000000000000e+00 0.000000000000000000e+00 0.000000000000000000e+00 0.000000000000000000e+00 0.000000000000000000e+00 0.000000000000000000e+00 0.000000000000000000e+00 0.000000000000000000e+00 0.000000000000000000e+00 0.000000000000000000e+00 0.000000000000000000e+00 0.000000000000000000e+00 0.000000000000000000e+00 0.000000000000000000e+00 0.000000000000000000e+00 0.000000000000000000e+00 0.000000000000000000e+00 0.000000000000000000e+00 0.000000000000000000e+00 0.000000000000000000e+00 0.000000000000000000e+00 0.000000000000000000e+00 0.000000000000000000e+00 0.000000000000000000e+00 0.000000000000000000e+00 0.000000000000000000e+00 0.000000000000000000e+00 0.000000000000000000e+00 0.000000000000000000e+00 0.000000000000000000e+00 0.000000000000000000e+00 0.000000000000000000e+00 0.000000000000000000e+00 0.000000000000000000e+00 0.000000000000000000e+00 0.000000000000000000e+00 0.000000000000000000e+00 0.000000000000000000e+00 0.000000000000000000e+00 0.000000000000000000e+00 0.000000000000000000e+00 0.000000000000000000e+00 0.000000000000000000e+00 0.000000000000000000e+00 0.000000000000000000e+00 0.000000000000000000e+00 0.000000000000000000e+00 0.000000000000000000e+00 0.000000000000000000e+00 0.000000000000000000e+00 0.000000000000000000e+00 0.000000000000000000e+00 0.000000000000000000e+00 0.000000000000000000e+00 0.000000000000000000e+00 0.000000000000000000e+00 0.000000000000000000e+00 0.000000000000000000e+00 0.000000000000000000e+00 0.000000000000000000e+00 0.000000000000000000e+00 0.000000000000000000e+00 0.000000000000000000e+00 0.000000000000000000e+00 0.000000000000000000e+00 0.000000000000000000e+00 0.000000000000000000e+00 0.000000000000000000e+00 0.000000000000000000e+00 0.000000000000000000e+00 0.000000000000000000e+00 0.000000000000000000e+00 0.000000000000000000e+00 0.000000000000000000e+00 0.000000000000000000e+00 0.000000000000000000e+00 0.000000000000000000e+00 0.000000000000000000e+00 0.000000000000000000e+00 0.000000000000000000e+00 0.000000000000000000e+00 0.000000000000000000e+00 0.000000000000000000e+00 0.000000000000000000e+00 0.000000000000000000e+00 0.000000000000000000e+00 0.000000000000000000e+00 0.000000000000000000e+00 0.000000000000000000e+00 0.000000000000000000e+00 0.000000000000000000e+00 0.000000000000000000e+00 0.000000000000000000e+00 0.000000000000000000e+00 0.000000000000000000e+00 0.000000000000000000e+00 0.000000000000000000e+00 0.000000000000000000e+00 0.000000000000000000e+00 0.000000000000000000e+00 0.000000000000000000e+00 0.000000000000000000e+00 0.000000000000000000e+00 0.000000000000000000e+00 0.000000000000000000e+00 0.000000000000000000e+00 0.000000000000000000e+00 0.000000000000000000e+00 0.000000000000000000e+00 0.000000000000000000e+00 0.000000000000000000e+00 0.000000000000000000e+00 0.000000000000000000e+00 0.000000000000000000e+00 0.000000000000000000e+00 0.000000000000000000e+00 0.000000000000000000e+00 0.000000000000000000e+00 0.000000000000000000e+00 0.000000000000000000e+00 0.000000000000000000e+00 0.000000000000000000e+00 0.000000000000000000e+00 0.000000000000000000e+00 0.000000000000000000e+00 0.000000000000000000e+00 0.000000000000000000e+00 0.000000000000000000e+00 0.000000000000000000e+00 0.000000000000000000e+00 0.000000000000000000e+00 0.000000000000000000e+00 0.000000000000000000e+00 0.000000000000000000e+00 0.000000000000000000e+00 0.000000000000000000e+00 0.000000000000000000e+00 0.000000000000000000e+00 0.000000000000000000e+00 0.000000000000000000e+00 0.000000000000000000e+00 0.000000000000000000e+00 0.000000000000000000e+00 0.000000000000000000e+00 0.000000000000000000e+00 0.000000000000000000e+00 0.000000000000000000e+00 0.000000000000000000e+00 0.000000000000000000e+00 0.000000000000000000e+00 0.000000000000000000e+00 0.000000000000000000e+00 0.000000000000000000e+00 0.000000000000000000e+00 0.000000000000000000e+00 0.000000000000000000e+00 0.000000000000000000e+00 0.000000000000000000e+00 0.000000000000000000e+00 0.000000000000000000e+00 0.000000000000000000e+00 0.000000000000000000e+00 0.000000000000000000e+00 0.000000000000000000e+00 0.000000000000000000e+00 0.000000000000000000e+00 0.000000000000000000e+00 0.000000000000000000e+00 0.000000000000000000e+00 0.000000000000000000e+00 0.000000000000000000e+00 0.000000000000000000e+00 0.000000000000000000e+00 0.000000000000000000e+00 0.000000000000000000e+00 0.000000000000000000e+00 0.000000000000000000e+00 0.000000000000000000e+00 0.000000000000000000e+00 0.000000000000000000e+00 0.000000000000000000e+00 0.000000000000000000e+00 0.000000000000000000e+00 0.000000000000000000e+00 0.000000000000000000e+00 0.000000000000000000e+00 0.000000000000000000e+00 0.000000000000000000e+00 0.000000000000000000e+00 0.000000000000000000e+00 0.000000000000000000e+00 0.000000000000000000e+00 0.000000000000000000e+00 0.000000000000000000e+00 0.000000000000000000e+00 0.000000000000000000e+00 0.000000000000000000e+00 0.000000000000000000e+00 0.000000000000000000e+00 0.000000000000000000e+00 0.000000000000000000e+00 0.000000000000000000e+00 0.000000000000000000e+00 0.000000000000000000e+00 0.000000000000000000e+00 0.000000000000000000e+00 0.000000000000000000e+00 0.000000000000000000e+00 0.000000000000000000e+00 0.000000000000000000e+00 0.000000000000000000e+00 0.000000000000000000e+00 0.000000000000000000e+00 0.000000000000000000e+00 0.000000000000000000e+00 0.000000000000000000e+00 0.000000000000000000e+00 0.000000000000000000e+00 0.000000000000000000e+00 0.000000000000000000e+00 0.000000000000000000e+00 0.000000000000000000e+00 0.000000000000000000e+00 0.000000000000000000e+00 0.000000000000000000e+00 0.000000000000000000e+00 0.000000000000000000e+00 0.000000000000000000e+00 0.000000000000000000e+00 0.000000000000000000e+00 0.000000000000000000e+00 0.000000000000000000e+00 0.000000000000000000e+00 0.000000000000000000e+00 0.000000000000000000e+00 0.000000000000000000e+00 0.000000000000000000e+00 0.000000000000000000e+00 0.000000000000000000e+00 0.000000000000000000e+00 0.000000000000000000e+00 0.000000000000000000e+00 0.000000000000000000e+00 0.000000000000000000e+00 0.000000000000000000e+00 0.000000000000000000e+00 0.000000000000000000e+00 0.000000000000000000e+00 0.000000000000000000e+00 0.000000000000000000e+00 0.000000000000000000e+00 0.000000000000000000e+00 0.000000000000000000e+00 0.000000000000000000e+00 0.000000000000000000e+00 0.000000000000000000e+00 0.000000000000000000e+00 0.000000000000000000e+00 0.000000000000000000e+00 0.000000000000000000e+00 0.000000000000000000e+00 0.000000000000000000e+00 0.000000000000000000e+00 0.000000000000000000e+00 0.000000000000000000e+00 0.000000000000000000e+00 0.000000000000000000e+00 0.000000000000000000e+00 0.000000000000000000e+00 0.000000000000000000e+00 0.000000000000000000e+00 0.000000000000000000e+00 0.000000000000000000e+00 0.000000000000000000e+00 0.000000000000000000e+00 0.000000000000000000e+00 0.000000000000000000e+00 0.000000000000000000e+00 0.000000000000000000e+00 0.000000000000000000e+00 0.000000000000000000e+00 0.000000000000000000e+00 0.000000000000000000e+00 0.000000000000000000e+00 0.000000000000000000e+00 0.000000000000000000e+00 0.000000000000000000e+00 0.000000000000000000e+00 0.000000000000000000e+00 0.000000000000000000e+00 0.000000000000000000e+00 0.000000000000000000e+00 0.000000000000000000e+00 0.000000000000000000e+00 0.000000000000000000e+00 0.000000000000000000e+00 0.000000000000000000e+00 0.000000000000000000e+00 0.000000000000000000e+00 0.000000000000000000e+00 0.000000000000000000e+00 0.000000000000000000e+00 0.000000000000000000e+00 0.000000000000000000e+00 0.000000000000000000e+00 0.000000000000000000e+00 0.000000000000000000e+00 0.000000000000000000e+00 0.000000000000000000e+00 0.000000000000000000e+00 0.000000000000000000e+00 0.000000000000000000e+00 0.000000000000000000e+00 0.000000000000000000e+00 0.000000000000000000e+00 0.000000000000000000e+00 0.000000000000000000e+00 0.000000000000000000e+00 0.000000000000000000e+00 0.000000000000000000e+00 0.000000000000000000e+00 0.000000000000000000e+00 0.000000000000000000e+00 0.000000000000000000e+00 0.000000000000000000e+00 0.000000000000000000e+00 0.000000000000000000e+00 0.000000000000000000e+00 0.000000000000000000e+00 0.000000000000000000e+00 0.000000000000000000e+00 0.000000000000000000e+00 0.000000000000000000e+00 0.000000000000000000e+00 0.000000000000000000e+00 0.000000000000000000e+00 0.000000000000000000e+00 0.000000000000000000e+00 0.000000000000000000e+00 0.000000000000000000e+00 0.000000000000000000e+00 0.000000000000000000e+00 0.000000000000000000e+00 0.000000000000000000e+00 0.000000000000000000e+00 0.000000000000000000e+00 0.000000000000000000e+00 0.000000000000000000e+00 0.000000000000000000e+00 0.000000000000000000e+00 0.000000000000000000e+00 0.000000000000000000e+00 0.000000000000000000e+00 0.000000000000000000e+00 0.000000000000000000e+00 0.000000000000000000e+00 0.000000000000000000e+00 0.000000000000000000e+00 0.000000000000000000e+00 0.000000000000000000e+00 0.000000000000000000e+00 0.000000000000000000e+00 0.000000000000000000e+00 0.000000000000000000e+00 0.000000000000000000e+00 0.000000000000000000e+00 0.000000000000000000e+00 0.000000000000000000e+00 0.000000000000000000e+00 0.000000000000000000e+00 0.000000000000000000e+00 0.000000000000000000e+00 0.000000000000000000e+00 0.000000000000000000e+00 0.000000000000000000e+00 0.000000000000000000e+00 0.000000000000000000e+00 0.000000000000000000e+00 0.000000000000000000e+00 0.000000000000000000e+00 0.000000000000000000e+00 0.000000000000000000e+00 0.000000000000000000e+00 0.000000000000000000e+00 0.000000000000000000e+00 0.000000000000000000e+00 0.000000000000000000e+00 0.000000000000000000e+00 0.000000000000000000e+00 0.000000000000000000e+00 0.000000000000000000e+00 0.000000000000000000e+00 0.000000000000000000e+00 0.000000000000000000e+00 0.000000000000000000e+00 0.000000000000000000e+00 0.000000000000000000e+00 0.000000000000000000e+00 0.000000000000000000e+00 0.000000000000000000e+00 0.000000000000000000e+00 0.000000000000000000e+00 0.000000000000000000e+00 0.000000000000000000e+00 0.000000000000000000e+00 0.000000000000000000e+00 0.000000000000000000e+00 0.000000000000000000e+00 0.000000000000000000e+00 0.000000000000000000e+00 0.000000000000000000e+00 0.000000000000000000e+00 0.000000000000000000e+00 0.000000000000000000e+00 0.000000000000000000e+00 0.000000000000000000e+00 0.000000000000000000e+00 0.000000000000000000e+00 0.000000000000000000e+00 0.000000000000000000e+00 0.000000000000000000e+00 0.000000000000000000e+00 0.000000000000000000e+00 0.000000000000000000e+00 0.000000000000000000e+00 0.000000000000000000e+00 0.000000000000000000e+00 0.000000000000000000e+00 0.000000000000000000e+00 0.000000000000000000e+00 0.000000000000000000e+00 0.000000000000000000e+00 0.000000000000000000e+00 0.000000000000000000e+00 0.000000000000000000e+00 0.000000000000000000e+00 0.000000000000000000e+00 0.000000000000000000e+00 0.000000000000000000e+00 0.000000000000000000e+00 0.000000000000000000e+00 0.000000000000000000e+00 0.000000000000000000e+00 0.000000000000000000e+00 0.000000000000000000e+00 0.000000000000000000e+00 0.000000000000000000e+00 0.000000000000000000e+00 0.000000000000000000e+00 0.000000000000000000e+00 0.000000000000000000e+00 0.000000000000000000e+00 0.000000000000000000e+00 0.000000000000000000e+00 0.000000000000000000e+00 0.000000000000000000e+00 0.000000000000000000e+00 0.000000000000000000e+00 0.000000000000000000e+00 0.000000000000000000e+00 0.000000000000000000e+00 0.000000000000000000e+00 0.000000000000000000e+00 0.000000000000000000e+00 0.000000000000000000e+00 0.000000000000000000e+00 0.000000000000000000e+00 0.000000000000000000e+00 0.000000000000000000e+00 0.000000000000000000e+00 0.000000000000000000e+00 0.000000000000000000e+00 0.000000000000000000e+00 0.000000000000000000e+00 0.000000000000000000e+00 0.000000000000000000e+00 0.000000000000000000e+00 0.000000000000000000e+00 0.000000000000000000e+00 0.000000000000000000e+00 0.000000000000000000e+00 0.000000000000000000e+00 0.000000000000000000e+00 0.000000000000000000e+00 0.000000000000000000e+00 0.000000000000000000e+00 0.000000000000000000e+00 0.000000000000000000e+00 0.000000000000000000e+00 0.000000000000000000e+00 0.000000000000000000e+00 0.000000000000000000e+00 0.000000000000000000e+00 0.000000000000000000e+00 0.000000000000000000e+00 0.000000000000000000e+00 0.000000000000000000e+00 0.000000000000000000e+00 0.000000000000000000e+00 0.000000000000000000e+00 0.000000000000000000e+00 0.000000000000000000e+00 0.000000000000000000e+00 0.000000000000000000e+00 0.000000000000000000e+00 0.000000000000000000e+00 0.000000000000000000e+00 0.000000000000000000e+00 0.000000000000000000e+00 0.000000000000000000e+00 0.000000000000000000e+00 0.000000000000000000e+00 0.000000000000000000e+00 0.000000000000000000e+00 0.000000000000000000e+00 0.000000000000000000e+00 0.000000000000000000e+00 0.000000000000000000e+00 0.000000000000000000e+00 0.000000000000000000e+00 0.000000000000000000e+00 0.000000000000000000e+00 0.000000000000000000e+00 0.000000000000000000e+00 0.000000000000000000e+00 0.000000000000000000e+00 0.000000000000000000e+00 0.000000000000000000e+00 0.000000000000000000e+00 0.000000000000000000e+00 0.000000000000000000e+00 0.000000000000000000e+00 0.000000000000000000e+00 0.000000000000000000e+00 0.000000000000000000e+00 0.000000000000000000e+00 0.000000000000000000e+00 0.000000000000000000e+00 0.000000000000000000e+00 0.000000000000000000e+00 0.000000000000000000e+00 0.000000000000000000e+00 0.000000000000000000e+00 0.000000000000000000e+00 0.000000000000000000e+00 0.000000000000000000e+00 0.000000000000000000e+00 0.000000000000000000e+00 0.000000000000000000e+00 0.000000000000000000e+00 0.000000000000000000e+00 0.000000000000000000e+00 0.000000000000000000e+00 0.000000000000000000e+00 0.000000000000000000e+00 0.000000000000000000e+00 0.000000000000000000e+00 0.000000000000000000e+00 0.000000000000000000e+00 0.000000000000000000e+00 0.000000000000000000e+00 0.000000000000000000e+00 0.000000000000000000e+00 0.000000000000000000e+00 0.000000000000000000e+00 0.000000000000000000e+00 0.000000000000000000e+00 0.000000000000000000e+00 0.000000000000000000e+00 0.000000000000000000e+00 0.000000000000000000e+00 0.000000000000000000e+00 0.000000000000000000e+00 0.000000000000000000e+00 0.000000000000000000e+00 0.000000000000000000e+00 0.000000000000000000e+00 0.000000000000000000e+00 0.000000000000000000e+00 0.000000000000000000e+00 0.000000000000000000e+00 0.000000000000000000e+00 0.000000000000000000e+00 0.000000000000000000e+00 0.000000000000000000e+00 0.000000000000000000e+00 0.000000000000000000e+00 0.000000000000000000e+00 0.000000000000000000e+00 0.000000000000000000e+00 0.000000000000000000e+00 0.000000000000000000e+00 0.000000000000000000e+00 0.000000000000000000e+00 0.000000000000000000e+00 0.000000000000000000e+00 0.000000000000000000e+00 0.000000000000000000e+00 0.000000000000000000e+00 0.000000000000000000e+00 0.000000000000000000e+00 0.000000000000000000e+00 0.000000000000000000e+00 0.000000000000000000e+00 0.000000000000000000e+00 0.000000000000000000e+00 0.000000000000000000e+00 0.000000000000000000e+00 0.000000000000000000e+00 0.000000000000000000e+00 0.000000000000000000e+00 0.000000000000000000e+00 0.000000000000000000e+00 0.000000000000000000e+00 0.000000000000000000e+00 0.000000000000000000e+00 0.000000000000000000e+00 0.000000000000000000e+00 0.000000000000000000e+00 0.000000000000000000e+00 0.000000000000000000e+00 0.000000000000000000e+00 0.000000000000000000e+00 0.000000000000000000e+00 0.000000000000000000e+00 0.000000000000000000e+00 0.000000000000000000e+00 0.000000000000000000e+00 0.000000000000000000e+00 0.000000000000000000e+00 0.000000000000000000e+00 0.000000000000000000e+00 0.000000000000000000e+00 0.000000000000000000e+00 0.000000000000000000e+00 0.000000000000000000e+00 0.000000000000000000e+00 0.000000000000000000e+00 0.000000000000000000e+00 0.000000000000000000e+00 0.000000000000000000e+00 0.000000000000000000e+00 0.000000000000000000e+00 0.000000000000000000e+00 0.000000000000000000e+00 0.000000000000000000e+00 0.000000000000000000e+00 0.000000000000000000e+00 0.000000000000000000e+00 0.000000000000000000e+00 0.000000000000000000e+00 0.000000000000000000e+00 0.000000000000000000e+00 0.000000000000000000e+00 0.000000000000000000e+00 0.000000000000000000e+00 0.000000000000000000e+00 0.000000000000000000e+00 0.000000000000000000e+00 0.000000000000000000e+00 0.000000000000000000e+00 0.000000000000000000e+00 0.000000000000000000e+00 0.000000000000000000e+00 0.000000000000000000e+00 0.000000000000000000e+00 0.000000000000000000e+00 0.000000000000000000e+00 0.000000000000000000e+00 0.000000000000000000e+00 0.000000000000000000e+00 0.000000000000000000e+00 0.000000000000000000e+00 0.000000000000000000e+00 0.000000000000000000e+00 0.000000000000000000e+00 0.000000000000000000e+00 0.000000000000000000e+00 0.000000000000000000e+00 0.000000000000000000e+00 0.000000000000000000e+00 0.000000000000000000e+00 0.000000000000000000e+00 0.000000000000000000e+00 0.000000000000000000e+00 0.000000000000000000e+00 0.000000000000000000e+00 0.000000000000000000e+00 0.000000000000000000e+00 0.000000000000000000e+00 0.000000000000000000e+00 0.000000000000000000e+00 0.000000000000000000e+00 0.000000000000000000e+00 0.000000000000000000e+00 0.000000000000000000e+00 0.000000000000000000e+00 0.000000000000000000e+00 0.000000000000000000e+00 0.000000000000000000e+00 0.000000000000000000e+00 0.000000000000000000e+00 0.000000000000000000e+00 9.171000000000000000e+03 1.784300000000000000e+04 2.606200000000000000e+04 3.334000000000000000e+04 4.053800000000000000e+04 4.800500000000000000e+04 5.404500000000000000e+04 5.936900000000000000e+04 6.560400000000000000e+04 7.065300000000000000e+04 7.482200000000000000e+04 8.049300000000000000e+04 8.503700000000000000e+04 8.912400000000000000e+04 9.285700000000000000e+04 9.669600000000000000e+04 1.006380000000000000e+05 1.039020000000000000e+05 1.063270000000000000e+05 1.099700000000000000e+05 1.125760000000000000e+05 1.152560000000000000e+05 1.177500000000000000e+05 1.208420000000000000e+05 1.228270000000000000e+05 1.257920000000000000e+05 1.274840000000000000e+05 1.296790000000000000e+05 1.322120000000000000e+05 1.343420000000000000e+05 1.371800000000000000e+05 1.389680000000000000e+05 1.399260000000000000e+05 1.417040000000000000e+05 1.439280000000000000e+05 1.458510000000000000e+05 1.470720000000000000e+05 1.491240000000000000e+05 1.504460000000000000e+05 1.511830000000000000e+05 1.533900000000000000e+05 1.544900000000000000e+05 1.560460000000000000e+05 1.576130000000000000e+05 1.587310000000000000e+05 1.601600000000000000e+05 1.624670000000000000e+05 1.629680000000000000e+05 1.632230000000000000e+05 1.645740000000000000e+05 1.655990000000000000e+05 1.669400000000000000e+05 1.681530000000000000e+05 1.697690000000000000e+05 1.708530000000000000e+05 1.714630000000000000e+05 1.725720000000000000e+05 1.741940000000000000e+05 1.758960000000000000e+05 1.761180000000000000e+05 1.767950000000000000e+05 1.789130000000000000e+05 1.794910000000000000e+05 1.793910000000000000e+05 1.817660000000000000e+05 1.817490000000000000e+05 1.834700000000000000e+05 1.846260000000000000e+05 1.853870000000000000e+05 1.868130000000000000e+05 1.884880000000000000e+05 1.883080000000000000e+05 1.897140000000000000e+05 1.912700000000000000e+05 1.911530000000000000e+05 1.922960000000000000e+05 1.924860000000000000e+05 1.936240000000000000e+05 1.956290000000000000e+05 1.953350000000000000e+05 1.970330000000000000e+05 1.975620000000000000e+05 1.981200000000000000e+05 1.992340000000000000e+05 1.995260000000000000e+05 2.002090000000000000e+05 2.009050000000000000e+05 2.009730000000000000e+05 2.025080000000000000e+05 2.021420000000000000e+05 2.040250000000000000e+05 2.044510000000000000e+05 2.046790000000000000e+05 2.053970000000000000e+05 2.068240000000000000e+05 2.072930000000000000e+05 2.067730000000000000e+05 2.072300000000000000e+05 2.091810000000000000e+05 2.096220000000000000e+05 2.104170000000000000e+05 2.108690000000000000e+05 2.112170000000000000e+05 2.119480000000000000e+05 2.134500000000000000e+05 2.146950000000000000e+05 2.143740000000000000e+05 2.149480000000000000e+05 2.157180000000000000e+05 2.151290000000000000e+05 2.170320000000000000e+05 2.166730000000000000e+05 2.188550000000000000e+05 2.184000000000000000e+05 2.201750000000000000e+05 2.205740000000000000e+05 2.204640000000000000e+05 2.204010000000000000e+05 2.219430000000000000e+05 2.227440000000000000e+05 2.231990000000000000e+05 2.254030000000000000e+05 2.245160000000000000e+05 2.245200000000000000e+05 2.257000000000000000e+05 2.252760000000000000e+05 2.255920000000000000e+05 2.270190000000000000e+05 2.282620000000000000e+05 2.275940000000000000e+05 2.290720000000000000e+05 2.285580000000000000e+05 2.290340000000000000e+05 2.303410000000000000e+05 2.313590000000000000e+05 2.317640000000000000e+05 2.323860000000000000e+05 2.330230000000000000e+05 2.334070000000000000e+05 2.333590000000000000e+05 2.336100000000000000e+05 2.335060000000000000e+05 2.348750000000000000e+05 2.352600000000000000e+05 2.365370000000000000e+05 2.363400000000000000e+05 2.362060000000000000e+05 2.382620000000000000e+05 2.377750000000000000e+05 2.377270000000000000e+05 2.391360000000000000e+05 2.386940000000000000e+05 2.394200000000000000e+05 2.408340000000000000e+05 2.407100000000000000e+05 2.416960000000000000e+05 2.404000000000000000e+05 2.415260000000000000e+05 2.421460000000000000e+05 2.428000000000000000e+05 2.432030000000000000e+05 2.443790000000000000e+05 2.450090000000000000e+05 2.442880000000000000e+05 2.441200000000000000e+05 2.454940000000000000e+05 2.456920000000000000e+05 2.452210000000000000e+05 2.462050000000000000e+05 2.470850000000000000e+05 2.464780000000000000e+05 2.463080000000000000e+05 2.465400000000000000e+05 2.462670000000000000e+05 2.467940000000000000e+05 2.481370000000000000e+05 2.480350000000000000e+05 2.480130000000000000e+05 2.487820000000000000e+05 2.486270000000000000e+05 2.499850000000000000e+05 2.514000000000000000e+05 2.500370000000000000e+05 2.507250000000000000e+05 2.520890000000000000e+05 2.519460000000000000e+05 2.530270000000000000e+05 2.530200000000000000e+05 2.540730000000000000e+05 2.528170000000000000e+05 2.544550000000000000e+05 2.544910000000000000e+05 2.544580000000000000e+05 2.550910000000000000e+05 2.552020000000000000e+05 2.550110000000000000e+05 2.563670000000000000e+05 2.572750000000000000e+05 2.574690000000000000e+05 2.568340000000000000e+05 2.573490000000000000e+05 2.584510000000000000e+05 2.582140000000000000e+05 2.582260000000000000e+05 2.594010000000000000e+05 2.584890000000000000e+05 2.588940000000000000e+05 2.593630000000000000e+05 2.599110000000000000e+05 2.596480000000000000e+05 2.593640000000000000e+05 2.594110000000000000e+05 2.601490000000000000e+05 2.592880000000000000e+05 2.600780000000000000e+05 2.605760000000000000e+05 2.604520000000000000e+05 2.612520000000000000e+05 2.617840000000000000e+05 2.629450000000000000e+05 2.622230000000000000e+05 2.621840000000000000e+05 2.630970000000000000e+05 2.636460000000000000e+05 2.641410000000000000e+05 2.646660000000000000e+05 2.654960000000000000e+05 2.651230000000000000e+05 2.642480000000000000e+05 2.647670000000000000e+05 2.650410000000000000e+05 2.658850000000000000e+05 2.653140000000000000e+05 2.655170000000000000e+05 2.664530000000000000e+05 2.672390000000000000e+05 2.673640000000000000e+05 2.667590000000000000e+05 2.671220000000000000e+05 2.665430000000000000e+05 2.672010000000000000e+05 2.683320000000000000e+05 2.676920000000000000e+05 2.677940000000000000e+05 2.680370000000000000e+05 2.683240000000000000e+05 2.689770000000000000e+05 2.698050000000000000e+05 2.703340000000000000e+05 2.687310000000000000e+05 2.694100000000000000e+05 2.696020000000000000e+05 2.700780000000000000e+05 2.704740000000000000e+05 2.696770000000000000e+05 2.698540000000000000e+05 2.693560000000000000e+05 2.705330000000000000e+05 2.711560000000000000e+05 2.712090000000000000e+05 2.705110000000000000e+05 2.705740000000000000e+05 2.709550000000000000e+05 2.702150000000000000e+05 2.712740000000000000e+05 2.711250000000000000e+05 2.700690000000000000e+05 2.711670000000000000e+05 2.709960000000000000e+05 2.721460000000000000e+05 2.719450000000000000e+05 2.710360000000000000e+05 2.712280000000000000e+05 2.722500000000000000e+05 2.714770000000000000e+05 2.732710000000000000e+05 2.721770000000000000e+05 2.722140000000000000e+05 2.731560000000000000e+05 2.724900000000000000e+05 2.736660000000000000e+05 2.728720000000000000e+05 2.734600000000000000e+05 2.728420000000000000e+05 2.739730000000000000e+05 2.722500000000000000e+05 2.752920000000000000e+05 2.739280000000000000e+05 2.744740000000000000e+05 2.746850000000000000e+05 2.739960000000000000e+05 2.745940000000000000e+05 2.746330000000000000e+05 2.739920000000000000e+05 2.748050000000000000e+05 2.747420000000000000e+05 2.746990000000000000e+05 2.756680000000000000e+05 2.760400000000000000e+05 2.750720000000000000e+05 2.764410000000000000e+05 2.770240000000000000e+05 2.774440000000000000e+05 2.762220000000000000e+05 2.752070000000000000e+05 2.766780000000000000e+05 2.766860000000000000e+05 2.767720000000000000e+05 2.770010000000000000e+05 2.757930000000000000e+05 2.764650000000000000e+05 2.769020000000000000e+05 2.772410000000000000e+05 2.772070000000000000e+05 2.767570000000000000e+05 2.769060000000000000e+05 2.771180000000000000e+05 2.774510000000000000e+05 2.776660000000000000e+05 2.776400000000000000e+05 2.778440000000000000e+05 2.786930000000000000e+05 2.788550000000000000e+05 2.785610000000000000e+05 2.790090000000000000e+05 2.796240000000000000e+05 2.792440000000000000e+05 2.783350000000000000e+05 2.790470000000000000e+05 2.792630000000000000e+05 2.790600000000000000e+05 2.795000000000000000e+05 2.802780000000000000e+05 2.803940000000000000e+05 2.804580000000000000e+05 2.804690000000000000e+05 2.807470000000000000e+05 2.813200000000000000e+05 2.824190000000000000e+05 2.814160000000000000e+05 2.805210000000000000e+05 2.811030000000000000e+05 2.806970000000000000e+05 2.808550000000000000e+05 2.811690000000000000e+05 2.824680000000000000e+05 2.811460000000000000e+05 2.820530000000000000e+05 2.811450000000000000e+05 2.819570000000000000e+05 2.808530000000000000e+05 2.806450000000000000e+05 2.808080000000000000e+05 2.802240000000000000e+05 2.809360000000000000e+05 2.802840000000000000e+05 2.813770000000000000e+05 2.810050000000000000e+05 2.809530000000000000e+05 2.813550000000000000e+05 2.821060000000000000e+05 2.820150000000000000e+05 2.821020000000000000e+05 2.826660000000000000e+05 2.825440000000000000e+05 2.824290000000000000e+05 2.817900000000000000e+05 2.817460000000000000e+05 2.834820000000000000e+05 2.832480000000000000e+05 2.833540000000000000e+05 2.826030000000000000e+05 2.846240000000000000e+05 2.836680000000000000e+05 2.834970000000000000e+05 2.840640000000000000e+05 2.843570000000000000e+05 2.838680000000000000e+05 2.844800000000000000e+05 2.844510000000000000e+05 2.830450000000000000e+05 2.850580000000000000e+05 2.843400000000000000e+05 2.839070000000000000e+05 2.849580000000000000e+05 2.855280000000000000e+05 2.848690000000000000e+05 2.845590000000000000e+05 2.859110000000000000e+05 2.852220000000000000e+05 2.866970000000000000e+05 2.860760000000000000e+05 2.861350000000000000e+05 2.854500000000000000e+05 2.852170000000000000e+05 2.864590000000000000e+05 2.864670000000000000e+05 2.861800000000000000e+05 2.863370000000000000e+05 2.867730000000000000e+05 2.860820000000000000e+05 2.871970000000000000e+05 2.863410000000000000e+05 2.860620000000000000e+05 2.864810000000000000e+05 2.861170000000000000e+05 2.860970000000000000e+05 2.860620000000000000e+05 2.875980000000000000e+05 2.865840000000000000e+05 2.864060000000000000e+05 2.867760000000000000e+05 2.875690000000000000e+05 2.877470000000000000e+05 2.867070000000000000e+05 2.875700000000000000e+05 2.866650000000000000e+05 2.873660000000000000e+05 2.870880000000000000e+05 2.881770000000000000e+05 2.876320000000000000e+05 2.873180000000000000e+05 2.862970000000000000e+05 2.886680000000000000e+05 2.880630000000000000e+05 2.882960000000000000e+05 2.881640000000000000e+05 2.875020000000000000e+05 2.881540000000000000e+05 2.878120000000000000e+05 2.879140000000000000e+05 2.880970000000000000e+05 2.875500000000000000e+05 2.863450000000000000e+05 2.865710000000000000e+05 2.870120000000000000e+05 2.866680000000000000e+05 2.871250000000000000e+05 2.870450000000000000e+05 2.870940000000000000e+05 2.877650000000000000e+05 2.881510000000000000e+05 2.877930000000000000e+05 2.873310000000000000e+05 2.880430000000000000e+05 2.885280000000000000e+05 2.888460000000000000e+05 2.877870000000000000e+05 2.878380000000000000e+05 2.875450000000000000e+05 2.886620000000000000e+05 2.882880000000000000e+05 2.875240000000000000e+05 2.879900000000000000e+05 2.883570000000000000e+05 2.878990000000000000e+05 2.880910000000000000e+05 2.880340000000000000e+05 2.877110000000000000e+05 2.882930000000000000e+05 2.887910000000000000e+05 2.880410000000000000e+05 2.877130000000000000e+05 2.886260000000000000e+05 2.889790000000000000e+05 2.898160000000000000e+05 2.887640000000000000e+05 2.879300000000000000e+05 2.893320000000000000e+05 2.883650000000000000e+05 2.871880000000000000e+05 2.884470000000000000e+05 2.895970000000000000e+05 2.883920000000000000e+05 2.895070000000000000e+05 2.889490000000000000e+05 2.888640000000000000e+05 2.892270000000000000e+05 2.891040000000000000e+05 2.895840000000000000e+05 2.892790000000000000e+05 2.896460000000000000e+05 2.893030000000000000e+05 2.896340000000000000e+05 2.890260000000000000e+05 2.894490000000000000e+05 2.891140000000000000e+05 2.887730000000000000e+05 2.901100000000000000e+05 2.891440000000000000e+05 2.883580000000000000e+05 2.890590000000000000e+05 2.887740000000000000e+05 2.894810000000000000e+05 2.884200000000000000e+05 2.890040000000000000e+05 2.884270000000000000e+05 2.878860000000000000e+05 2.894560000000000000e+05 2.896500000000000000e+05 2.884440000000000000e+05 2.881550000000000000e+05 2.881950000000000000e+05 2.878250000000000000e+05 2.881500000000000000e+05 2.878620000000000000e+05 2.880810000000000000e+05 2.885190000000000000e+05 2.879070000000000000e+05 2.890150000000000000e+05 2.881140000000000000e+05 2.876980000000000000e+05 2.880010000000000000e+05 2.873370000000000000e+05 2.882190000000000000e+05 2.894230000000000000e+05 2.894810000000000000e+05 2.897810000000000000e+05 2.899310000000000000e+05 2.882760000000000000e+05 2.898080000000000000e+05 2.881770000000000000e+05 2.883840000000000000e+05 2.885290000000000000e+05 2.876790000000000000e+05 2.882980000000000000e+05 2.874650000000000000e+05 2.877070000000000000e+05 2.878160000000000000e+05 2.881670000000000000e+05 2.871680000000000000e+05 2.873350000000000000e+05 2.875860000000000000e+05 2.876100000000000000e+05 2.879230000000000000e+05 2.878990000000000000e+05 2.885750000000000000e+05 2.888020000000000000e+05 2.887740000000000000e+05 2.872710000000000000e+05 2.886990000000000000e+05 2.891660000000000000e+05 2.885630000000000000e+05 2.898930000000000000e+05 2.891400000000000000e+05 2.898380000000000000e+05 2.896970000000000000e+05 2.894410000000000000e+05 2.890210000000000000e+05 2.893220000000000000e+05 2.892460000000000000e+05 2.895850000000000000e+05 2.887830000000000000e+05 2.900100000000000000e+05 2.890170000000000000e+05 2.894510000000000000e+05 2.890930000000000000e+05 2.900730000000000000e+05 2.895030000000000000e+05 2.907680000000000000e+05 2.901960000000000000e+05 2.893270000000000000e+05 2.894580000000000000e+05 2.897560000000000000e+05 2.895190000000000000e+05 2.904660000000000000e+05 2.892840000000000000e+05 2.904270000000000000e+05 2.890800000000000000e+05 2.906070000000000000e+05 2.899920000000000000e+05 2.901380000000000000e+05 2.909220000000000000e+05 2.902550000000000000e+05 2.913930000000000000e+05 2.891300000000000000e+05 2.900530000000000000e+05 2.895030000000000000e+05 2.884290000000000000e+05 2.893340000000000000e+05 2.886970000000000000e+05 2.884980000000000000e+05 2.882180000000000000e+05 2.898020000000000000e+05 2.896930000000000000e+05 2.879180000000000000e+05 2.894750000000000000e+05 2.891060000000000000e+05 2.894410000000000000e+05 2.892060000000000000e+05 2.882030000000000000e+05 2.890410000000000000e+05 2.884970000000000000e+05 2.893350000000000000e+05 2.895760000000000000e+05 2.895010000000000000e+05 2.903990000000000000e+05 2.895970000000000000e+05 2.890830000000000000e+05 2.899090000000000000e+05 2.897430000000000000e+05 2.892780000000000000e+05 2.906210000000000000e+05 2.907720000000000000e+05 2.899380000000000000e+05 2.891310000000000000e+05 2.896340000000000000e+05 2.903510000000000000e+05 2.897890000000000000e+05 2.911970000000000000e+05 2.907360000000000000e+05 2.909020000000000000e+05 2.906160000000000000e+05 2.894880000000000000e+05 2.904240000000000000e+05 2.905860000000000000e+05 2.890270000000000000e+05 2.898230000000000000e+05 2.890600000000000000e+05 2.894150000000000000e+05 2.890750000000000000e+05 2.891660000000000000e+05 2.894490000000000000e+05 2.891420000000000000e+05 2.896480000000000000e+05 2.897060000000000000e+05 2.903070000000000000e+05 2.892750000000000000e+05 2.891250000000000000e+05 2.898210000000000000e+05 2.884420000000000000e+05 2.880180000000000000e+05 2.887360000000000000e+05 2.886160000000000000e+05 2.879020000000000000e+05 2.883460000000000000e+05 2.899010000000000000e+05 2.893580000000000000e+05 2.893450000000000000e+05 2.885860000000000000e+05 2.895100000000000000e+05 2.888810000000000000e+05 2.898520000000000000e+05 2.894130000000000000e+05 2.897500000000000000e+05 2.897520000000000000e+05 2.883920000000000000e+05 2.893670000000000000e+05 2.897760000000000000e+05 2.904290000000000000e+05 2.894360000000000000e+05 2.902080000000000000e+05 2.898850000000000000e+05 2.892140000000000000e+05 2.896280000000000000e+05 2.889880000000000000e+05 2.890250000000000000e+05 2.894300000000000000e+05 2.886450000000000000e+05 2.883010000000000000e+05 2.889720000000000000e+05 2.904610000000000000e+05 2.892790000000000000e+05 2.903540000000000000e+05 2.899350000000000000e+05 2.903030000000000000e+05 2.911350000000000000e+05 2.888150000000000000e+05 2.901770000000000000e+05 2.907580000000000000e+05 2.903080000000000000e+05 2.891260000000000000e+05 2.908070000000000000e+05 2.902860000000000000e+05 2.902540000000000000e+05 2.890960000000000000e+05 2.898720000000000000e+05 2.905360000000000000e+05 2.914130000000000000e+05 2.912090000000000000e+05 2.911070000000000000e+05 2.910050000000000000e+05 2.905140000000000000e+05 2.911440000000000000e+05 2.917620000000000000e+05 2.913520000000000000e+05 2.908160000000000000e+05 2.907090000000000000e+05 2.923970000000000000e+05 2.938960000000000000e+05 2.932380000000000000e+05 2.923020000000000000e+05 2.926250000000000000e+05 2.918180000000000000e+05 2.915480000000000000e+05 2.920810000000000000e+05 2.908350000000000000e+05 2.913470000000000000e+05 2.906150000000000000e+05 2.902070000000000000e+05 2.907500000000000000e+05 2.903340000000000000e+05 2.914860000000000000e+05 2.908710000000000000e+05 2.903690000000000000e+05 2.902890000000000000e+05 2.888130000000000000e+05 2.908070000000000000e+05 2.898600000000000000e+05 2.899400000000000000e+05 2.894460000000000000e+05 2.906080000000000000e+05 2.912330000000000000e+05 2.913510000000000000e+05 2.911190000000000000e+05 2.911540000000000000e+05 2.902100000000000000e+05 2.911090000000000000e+05 2.907940000000000000e+05 2.903890000000000000e+05 2.916430000000000000e+05 2.910480000000000000e+05 2.917010000000000000e+05 2.909120000000000000e+05 2.911190000000000000e+05 2.914390000000000000e+05 2.907040000000000000e+05 2.922790000000000000e+05 2.913400000000000000e+05 2.912870000000000000e+05 2.910500000000000000e+05 2.915720000000000000e+05 2.907640000000000000e+05 2.912540000000000000e+05 2.918670000000000000e+05 2.904070000000000000e+05 2.915990000000000000e+05 2.916090000000000000e+05 2.910130000000000000e+05 2.929070000000000000e+05 2.913090000000000000e+05 2.913610000000000000e+05 2.903620000000000000e+05 2.909190000000000000e+05 2.910180000000000000e+05 2.904850000000000000e+05 2.909520000000000000e+05 2.901030000000000000e+05 2.916720000000000000e+05 2.902690000000000000e+05 2.912570000000000000e+05 2.905720000000000000e+05 2.905280000000000000e+05 2.917550000000000000e+05 2.909310000000000000e+05 2.903520000000000000e+05 2.912810000000000000e+05 2.907930000000000000e+05 2.924670000000000000e+05 2.914530000000000000e+05 2.915110000000000000e+05 2.923930000000000000e+05 2.919280000000000000e+05 2.926900000000000000e+05 2.914650000000000000e+05 2.919580000000000000e+05 2.921270000000000000e+05 2.922190000000000000e+05 2.926920000000000000e+05 2.922870000000000000e+05 2.926930000000000000e+05 2.919220000000000000e+05 2.933340000000000000e+05 2.931620000000000000e+05 2.935150000000000000e+05 2.941090000000000000e+05 2.930070000000000000e+05 2.930020000000000000e+05 2.928710000000000000e+05 2.933920000000000000e+05 2.932650000000000000e+05 2.930370000000000000e+05 2.941970000000000000e+05 2.936720000000000000e+05 2.931580000000000000e+05 2.929390000000000000e+05 2.938160000000000000e+05 2.926920000000000000e+05 2.931910000000000000e+05 2.947460000000000000e+05 2.934610000000000000e+05 2.935650000000000000e+05 2.933360000000000000e+05 2.930470000000000000e+05 2.932470000000000000e+05 2.934290000000000000e+05 2.925090000000000000e+05 2.931900000000000000e+05 2.931940000000000000e+05 2.921060000000000000e+05 2.916100000000000000e+05 2.924400000000000000e+05 2.920390000000000000e+05 2.930500000000000000e+05 2.921600000000000000e+05 2.912070000000000000e+05 2.935320000000000000e+05 2.925560000000000000e+05 2.921500000000000000e+05 2.927340000000000000e+05 2.918330000000000000e+05 2.923860000000000000e+05 2.919830000000000000e+05 2.914670000000000000e+05 2.904250000000000000e+05 2.908350000000000000e+05 2.906220000000000000e+05 2.912210000000000000e+05 2.913460000000000000e+05 2.903920000000000000e+05 2.901490000000000000e+05 2.904640000000000000e+05 2.913350000000000000e+05 2.912980000000000000e+05 2.921750000000000000e+05 2.913460000000000000e+05 2.920790000000000000e+05 2.905060000000000000e+05 2.919060000000000000e+05 2.918950000000000000e+05 2.922030000000000000e+05 2.919280000000000000e+05 2.913190000000000000e+05 2.898550000000000000e+05 2.904600000000000000e+05 2.910570000000000000e+05 2.898540000000000000e+05 2.915180000000000000e+05 2.911030000000000000e+05 2.906960000000000000e+05 2.900670000000000000e+05 2.908030000000000000e+05 2.927380000000000000e+05 2.919180000000000000e+05 2.906380000000000000e+05 2.907470000000000000e+05 2.916120000000000000e+05 2.920370000000000000e+05 2.915850000000000000e+05 2.930520000000000000e+05 2.908140000000000000e+05 2.903960000000000000e+05 2.906670000000000000e+05 2.897250000000000000e+05 2.912420000000000000e+05 2.917870000000000000e+05 2.917070000000000000e+05 2.902650000000000000e+05 2.904540000000000000e+05 2.917130000000000000e+05 2.904040000000000000e+05 2.911510000000000000e+05 2.914150000000000000e+05 2.911880000000000000e+05 2.905930000000000000e+05 2.899840000000000000e+05 2.888390000000000000e+05 2.889530000000000000e+05 2.903420000000000000e+05 2.896290000000000000e+05 2.901650000000000000e+05 2.897670000000000000e+05 2.888330000000000000e+05 2.890490000000000000e+05 2.889200000000000000e+05 2.892180000000000000e+05 2.881700000000000000e+05 2.898120000000000000e+05 2.886560000000000000e+05 2.891360000000000000e+05 2.897190000000000000e+05 2.899300000000000000e+05 2.913750000000000000e+05 2.900090000000000000e+05 2.895490000000000000e+05 2.904400000000000000e+05 2.893610000000000000e+05 2.893380000000000000e+05 2.893800000000000000e+05 2.899020000000000000e+05 2.893940000000000000e+05 2.887740000000000000e+05 2.905200000000000000e+05 2.903210000000000000e+05 2.907900000000000000e+05 2.900180000000000000e+05 2.900880000000000000e+05 2.904750000000000000e+05 2.908630000000000000e+05 2.902600000000000000e+05 2.903580000000000000e+05 2.895970000000000000e+05 2.908650000000000000e+05 2.894550000000000000e+05 2.897500000000000000e+05 2.904610000000000000e+05 2.910310000000000000e+05 2.905280000000000000e+05 2.907090000000000000e+05 2.917770000000000000e+05 2.909610000000000000e+05 2.905430000000000000e+05 2.913540000000000000e+05 2.906770000000000000e+05 2.916640000000000000e+05 2.905200000000000000e+05 2.909660000000000000e+05 2.907190000000000000e+05 2.903670000000000000e+05 2.909860000000000000e+05 2.905560000000000000e+05 2.898620000000000000e+05 2.911260000000000000e+05 2.908180000000000000e+05 2.891270000000000000e+05 2.904980000000000000e+05 2.905490000000000000e+05 2.900620000000000000e+05 2.893820000000000000e+05 2.895480000000000000e+05 2.896600000000000000e+05 2.892240000000000000e+05 2.908760000000000000e+05 2.903820000000000000e+05 2.905880000000000000e+05 2.910020000000000000e+05 2.915010000000000000e+05 2.921520000000000000e+05 2.912410000000000000e+05 2.916650000000000000e+05 2.921760000000000000e+05 2.907150000000000000e+05 2.907930000000000000e+05 2.892820000000000000e+05 2.895140000000000000e+05 2.904430000000000000e+05 2.913590000000000000e+05 2.906060000000000000e+05 2.898580000000000000e+05 2.912330000000000000e+05 2.904530000000000000e+05 2.882340000000000000e+05 2.898820000000000000e+05 2.902730000000000000e+05 2.902570000000000000e+05 2.901770000000000000e+05 2.901240000000000000e+05 2.900990000000000000e+05 2.902290000000000000e+05 2.908230000000000000e+05 2.910870000000000000e+05 2.911370000000000000e+05 2.918510000000000000e+05 2.902480000000000000e+05 2.905560000000000000e+05 2.903040000000000000e+05 2.912050000000000000e+05 2.915160000000000000e+05 2.911760000000000000e+05 2.915430000000000000e+05 2.916020000000000000e+05 2.915640000000000000e+05 2.901760000000000000e+05 2.906170000000000000e+05 2.908380000000000000e+05 2.911270000000000000e+05 2.906650000000000000e+05 2.907460000000000000e+05 2.919980000000000000e+05 2.925940000000000000e+05 2.933210000000000000e+05 2.932380000000000000e+05 2.910440000000000000e+05 2.918580000000000000e+05 2.915350000000000000e+05 2.926150000000000000e+05 2.919080000000000000e+05 2.912920000000000000e+05 2.918070000000000000e+05 2.911410000000000000e+05 2.914160000000000000e+05 2.909060000000000000e+05 2.913370000000000000e+05 2.907970000000000000e+05 2.907350000000000000e+05 2.903900000000000000e+05 2.907560000000000000e+05 2.899590000000000000e+05 2.906490000000000000e+05 2.905050000000000000e+05 2.909320000000000000e+05 2.902840000000000000e+05 2.902360000000000000e+05 2.910080000000000000e+05 2.909440000000000000e+05 2.894610000000000000e+05 2.900400000000000000e+05 2.908710000000000000e+05 2.903520000000000000e+05 2.903050000000000000e+05 2.899780000000000000e+05 2.896660000000000000e+05 2.905400000000000000e+05 2.904130000000000000e+05 2.896610000000000000e+05 2.898420000000000000e+05 2.897630000000000000e+05 2.892560000000000000e+05 2.903040000000000000e+05 2.894380000000000000e+05 2.894610000000000000e+05 2.904050000000000000e+05 2.895430000000000000e+05 2.905780000000000000e+05 2.895280000000000000e+05 2.908680000000000000e+05 2.901700000000000000e+05 2.897230000000000000e+05 2.891880000000000000e+05 2.885480000000000000e+05 2.892570000000000000e+05 2.888040000000000000e+05 2.893060000000000000e+05 2.886750000000000000e+05 2.886320000000000000e+05 2.896250000000000000e+05 2.896400000000000000e+05 2.888450000000000000e+05 2.899550000000000000e+05 2.898100000000000000e+05 2.899080000000000000e+05 2.896900000000000000e+05 2.897420000000000000e+05 2.897130000000000000e+05 2.900740000000000000e+05 2.919080000000000000e+05 2.900750000000000000e+05 2.907890000000000000e+05 2.905920000000000000e+05 2.903000000000000000e+05 2.903990000000000000e+05 2.898300000000000000e+05 2.911650000000000000e+05 2.912610000000000000e+05 2.910480000000000000e+05 2.911400000000000000e+05 2.916790000000000000e+05 2.917150000000000000e+05 2.908260000000000000e+05 2.901360000000000000e+05 2.911220000000000000e+05 2.902580000000000000e+05 2.905370000000000000e+05 2.901300000000000000e+05 2.920680000000000000e+05 2.912920000000000000e+05 2.913150000000000000e+05 2.911270000000000000e+05 2.909130000000000000e+05 2.908740000000000000e+05 2.909100000000000000e+05 2.924850000000000000e+05 2.912960000000000000e+05 2.908020000000000000e+05 2.899690000000000000e+05 2.913400000000000000e+05 2.914630000000000000e+05 2.912060000000000000e+05 2.918940000000000000e+05 2.911590000000000000e+05 2.908300000000000000e+05 2.907820000000000000e+05 2.914050000000000000e+05 2.914340000000000000e+05 2.916640000000000000e+05 2.915020000000000000e+05 2.904420000000000000e+05 2.913270000000000000e+05 2.922150000000000000e+05 2.911910000000000000e+05 2.917610000000000000e+05 2.915820000000000000e+05 2.921440000000000000e+05 2.919140000000000000e+05 2.931840000000000000e+05 2.926150000000000000e+05 2.916130000000000000e+05 2.924780000000000000e+05 2.927740000000000000e+05 2.921710000000000000e+05 2.916950000000000000e+05 2.920330000000000000e+05 2.910560000000000000e+05 2.916620000000000000e+05 2.903780000000000000e+05 2.909690000000000000e+05 2.919790000000000000e+05 2.919410000000000000e+05 2.910780000000000000e+05 2.920300000000000000e+05 2.916940000000000000e+05 2.921470000000000000e+05 2.930100000000000000e+05 2.929330000000000000e+05 2.914950000000000000e+05 2.921270000000000000e+05 2.917170000000000000e+05 2.918200000000000000e+05 2.918710000000000000e+05 2.917800000000000000e+05 2.914640000000000000e+05 2.909460000000000000e+05 2.912250000000000000e+05 2.918580000000000000e+05 2.914160000000000000e+05 2.910280000000000000e+05 2.903790000000000000e+05 2.913600000000000000e+05 2.912690000000000000e+05 2.918150000000000000e+05 2.913170000000000000e+05 2.918170000000000000e+05 2.911700000000000000e+05 2.908600000000000000e+05 2.911610000000000000e+05 2.912480000000000000e+05 2.900610000000000000e+05 2.910510000000000000e+05 2.908670000000000000e+05 2.896770000000000000e+05 2.902720000000000000e+05 2.898010000000000000e+05 2.907580000000000000e+05 2.901900000000000000e+05 2.902380000000000000e+05 2.903340000000000000e+05 2.901750000000000000e+05 2.907600000000000000e+05 2.900950000000000000e+05 2.909560000000000000e+05 2.909600000000000000e+05 2.915770000000000000e+05 2.915120000000000000e+05 2.900860000000000000e+05 2.914680000000000000e+05 2.896910000000000000e+05 2.909790000000000000e+05 2.900680000000000000e+05 2.906040000000000000e+05 2.898160000000000000e+05 2.903470000000000000e+05 2.893410000000000000e+05 2.899020000000000000e+05 2.890480000000000000e+05 2.888450000000000000e+05 2.907270000000000000e+05 2.895180000000000000e+05 2.894800000000000000e+05 2.891200000000000000e+05 2.901890000000000000e+05 2.899250000000000000e+05 2.895160000000000000e+05 2.907500000000000000e+05 2.903640000000000000e+05 2.897040000000000000e+05 2.902170000000000000e+05 2.898090000000000000e+05 2.908980000000000000e+05 2.895010000000000000e+05 2.911000000000000000e+05 2.906280000000000000e+05 2.902500000000000000e+05 2.907730000000000000e+05 2.894520000000000000e+05 2.904830000000000000e+05 2.912680000000000000e+05 2.910910000000000000e+05 2.910080000000000000e+05 2.918090000000000000e+05 2.909870000000000000e+05 2.900050000000000000e+05 2.908160000000000000e+05 2.904460000000000000e+05 2.917780000000000000e+05 2.914450000000000000e+05 2.909090000000000000e+05 2.911240000000000000e+05 2.918020000000000000e+05 2.919890000000000000e+05 2.923030000000000000e+05 2.910770000000000000e+05 2.907310000000000000e+05 2.900180000000000000e+05 2.919100000000000000e+05 2.905120000000000000e+05 2.909890000000000000e+05 2.910860000000000000e+05 2.903730000000000000e+05 2.902750000000000000e+05 2.902140000000000000e+05 2.908410000000000000e+05 2.913080000000000000e+05 2.895340000000000000e+05 2.901270000000000000e+05 2.907920000000000000e+05 2.903440000000000000e+05 2.906130000000000000e+05 2.922900000000000000e+05 2.910280000000000000e+05 2.917740000000000000e+05 2.917890000000000000e+05 2.912610000000000000e+05 2.916520000000000000e+05 2.907300000000000000e+05 2.917850000000000000e+05 2.919780000000000000e+05 2.924750000000000000e+05 2.909100000000000000e+05 2.922620000000000000e+05 2.907180000000000000e+05 2.922750000000000000e+05 2.913590000000000000e+05 2.919270000000000000e+05 2.919610000000000000e+05 2.905040000000000000e+05 2.908190000000000000e+05 2.908120000000000000e+05 2.906930000000000000e+05 2.911340000000000000e+05 2.907270000000000000e+05 2.899320000000000000e+05 2.906280000000000000e+05 2.911640000000000000e+05 2.904400000000000000e+05 2.904550000000000000e+05 2.905970000000000000e+05 2.902130000000000000e+05 2.906920000000000000e+05 2.913150000000000000e+05 2.904310000000000000e+05 2.908130000000000000e+05 2.908220000000000000e+05 2.916780000000000000e+05 2.910060000000000000e+05 2.923780000000000000e+05 2.908980000000000000e+05 2.914410000000000000e+05 2.908070000000000000e+05 2.912890000000000000e+05 2.904180000000000000e+05 2.917930000000000000e+05 2.911980000000000000e+05 2.911290000000000000e+05 2.908140000000000000e+05 2.907990000000000000e+05 2.909880000000000000e+05 2.912010000000000000e+05 2.915980000000000000e+05 2.911260000000000000e+05 2.906970000000000000e+05 2.901520000000000000e+05 2.915180000000000000e+05 2.912290000000000000e+05 2.903050000000000000e+05 2.896250000000000000e+05 2.904800000000000000e+05 2.909170000000000000e+05 2.913860000000000000e+05 2.921400000000000000e+05 2.912140000000000000e+05 2.909110000000000000e+05 2.911160000000000000e+05 2.922460000000000000e+05 2.914750000000000000e+05 2.922800000000000000e+05 2.911340000000000000e+05 2.907780000000000000e+05 2.910100000000000000e+05 2.913310000000000000e+05 2.908000000000000000e+05 2.911420000000000000e+05 2.915060000000000000e+05 2.905270000000000000e+05 2.910210000000000000e+05 2.911710000000000000e+05 2.902030000000000000e+05 2.912340000000000000e+05 2.902210000000000000e+05 2.909680000000000000e+05 2.911110000000000000e+05 2.915620000000000000e+05 2.903770000000000000e+05 2.915500000000000000e+05 2.922370000000000000e+05 2.916540000000000000e+05 2.907640000000000000e+05 2.912870000000000000e+05 2.915950000000000000e+05 2.912930000000000000e+05 2.909380000000000000e+05 2.907950000000000000e+05 2.919440000000000000e+05 2.909340000000000000e+05 2.904590000000000000e+05 2.912140000000000000e+05 2.916910000000000000e+05 2.914310000000000000e+05 2.925190000000000000e+05 2.920710000000000000e+05 2.921530000000000000e+05 2.909200000000000000e+05 2.920600000000000000e+05 2.910470000000000000e+05 2.905400000000000000e+05 2.922900000000000000e+05 2.916070000000000000e+05 2.913780000000000000e+05 2.909160000000000000e+05 2.912730000000000000e+05 2.908400000000000000e+05 2.909280000000000000e+05 2.913550000000000000e+05 2.911940000000000000e+05 2.910820000000000000e+05 2.916210000000000000e+05 2.912370000000000000e+05 2.910900000000000000e+05 2.906340000000000000e+05 2.914040000000000000e+05 2.906080000000000000e+05 2.909200000000000000e+05 2.914360000000000000e+05 2.909880000000000000e+05 2.908390000000000000e+05 2.897130000000000000e+05 2.913130000000000000e+05 2.901480000000000000e+05 2.902030000000000000e+05 2.908000000000000000e+05 2.911430000000000000e+05 2.906710000000000000e+05 2.899770000000000000e+05 2.908840000000000000e+05 2.900930000000000000e+05 2.897060000000000000e+05 2.907950000000000000e+05 2.902250000000000000e+05 2.907040000000000000e+05 2.904280000000000000e+05 2.910980000000000000e+05 2.922180000000000000e+05 2.920860000000000000e+05 2.915440000000000000e+05 2.922110000000000000e+05 2.924610000000000000e+05 2.920340000000000000e+05 2.926920000000000000e+05 2.917230000000000000e+05 2.917930000000000000e+05 2.917120000000000000e+05 2.917400000000000000e+05 2.923890000000000000e+05 2.924910000000000000e+05 2.921950000000000000e+05 2.921140000000000000e+05 2.916850000000000000e+05 2.929710000000000000e+05 2.911190000000000000e+05 2.912490000000000000e+05 2.911750000000000000e+05 2.908560000000000000e+05 2.910440000000000000e+05 2.912720000000000000e+05 2.909770000000000000e+05 2.909870000000000000e+05 2.916920000000000000e+05 2.918290000000000000e+05 2.915720000000000000e+05 2.904070000000000000e+05 2.920370000000000000e+05 2.911290000000000000e+05 2.910730000000000000e+05 2.902980000000000000e+05 2.902370000000000000e+05 2.915100000000000000e+05 2.916690000000000000e+05 2.913830000000000000e+05 2.923460000000000000e+05 2.911880000000000000e+05 2.919880000000000000e+05 2.914960000000000000e+05 2.917880000000000000e+05 2.910000000000000000e+05 2.914990000000000000e+05 2.917200000000000000e+05 2.923790000000000000e+05 2.913480000000000000e+05 2.912810000000000000e+05 2.919050000000000000e+05 2.912010000000000000e+05 2.906610000000000000e+05 2.914510000000000000e+05 2.911070000000000000e+05 2.909430000000000000e+05 2.915330000000000000e+05 2.903060000000000000e+05 2.904250000000000000e+05 2.902490000000000000e+05 2.919100000000000000e+05 2.909750000000000000e+05 2.926730000000000000e+05 2.911560000000000000e+05 2.905260000000000000e+05 2.914070000000000000e+05 2.898270000000000000e+05 2.901110000000000000e+05 2.901110000000000000e+05 2.899650000000000000e+05 2.895130000000000000e+05 2.906130000000000000e+05 2.903020000000000000e+05 2.898370000000000000e+05 2.898160000000000000e+05 2.894170000000000000e+05 2.909510000000000000e+05 2.896840000000000000e+05 2.904330000000000000e+05 2.908050000000000000e+05 2.896280000000000000e+05 2.894720000000000000e+05 2.894160000000000000e+05 2.900240000000000000e+05 2.897310000000000000e+05 2.912600000000000000e+05 2.908110000000000000e+05 2.916230000000000000e+05 2.909980000000000000e+05 2.901140000000000000e+05 2.904630000000000000e+05 2.903050000000000000e+05 2.898960000000000000e+05 2.905350000000000000e+05 2.894300000000000000e+05 2.890150000000000000e+05 2.897180000000000000e+05 2.895230000000000000e+05 2.902770000000000000e+05 2.885360000000000000e+05 2.891170000000000000e+05 2.887800000000000000e+05 2.887060000000000000e+05 2.890950000000000000e+05 2.894100000000000000e+05 2.890830000000000000e+05 2.901730000000000000e+05 2.895520000000000000e+05 2.895470000000000000e+05 2.908200000000000000e+05 2.901400000000000000e+05 2.907320000000000000e+05 2.889080000000000000e+05 2.887630000000000000e+05 2.892800000000000000e+05 2.893570000000000000e+05 2.897880000000000000e+05 2.908010000000000000e+05 2.903630000000000000e+05 2.907560000000000000e+05 2.907770000000000000e+05 2.906030000000000000e+05 2.906490000000000000e+05 2.914760000000000000e+05 2.919540000000000000e+05 2.917550000000000000e+05 2.915980000000000000e+05 2.917540000000000000e+05 2.921880000000000000e+05 2.928550000000000000e+05 2.911310000000000000e+05 2.904090000000000000e+05 2.912400000000000000e+05 2.907990000000000000e+05 2.908640000000000000e+05 2.916150000000000000e+05 2.903030000000000000e+05 2.917160000000000000e+05 2.905240000000000000e+05 2.911200000000000000e+05 2.913250000000000000e+05 2.918730000000000000e+05 2.920670000000000000e+05 2.919210000000000000e+05 2.920220000000000000e+05 2.916140000000000000e+05 2.925080000000000000e+05 2.920380000000000000e+05 2.914380000000000000e+05 2.914520000000000000e+05 2.918670000000000000e+05 2.904840000000000000e+05 2.919840000000000000e+05 2.917310000000000000e+05 2.916570000000000000e+05 2.922440000000000000e+05 2.911740000000000000e+05 2.912830000000000000e+05 2.916550000000000000e+05 2.910840000000000000e+05 2.921560000000000000e+05 2.926730000000000000e+05 2.914850000000000000e+05 2.913530000000000000e+05 2.914290000000000000e+05 2.923940000000000000e+05 2.910830000000000000e+05 2.905230000000000000e+05 2.905980000000000000e+05 2.912150000000000000e+05 2.903850000000000000e+05 2.895960000000000000e+05 2.913640000000000000e+05 2.919480000000000000e+05 2.902020000000000000e+05 2.907260000000000000e+05 2.906210000000000000e+05 2.905340000000000000e+05 2.908280000000000000e+05 2.911030000000000000e+05 2.915840000000000000e+05 2.908540000000000000e+05 2.905840000000000000e+05 2.908230000000000000e+05 2.909080000000000000e+05 2.911270000000000000e+05 2.911590000000000000e+05 2.915660000000000000e+05 2.920110000000000000e+05 2.910670000000000000e+05 2.909880000000000000e+05 2.913190000000000000e+05 2.919480000000000000e+05 2.916120000000000000e+05 2.904310000000000000e+05 2.917690000000000000e+05 2.896140000000000000e+05 2.911310000000000000e+05 2.906470000000000000e+05 2.898210000000000000e+05 2.909530000000000000e+05 2.903130000000000000e+05 2.899450000000000000e+05 2.906530000000000000e+05 2.904490000000000000e+05 2.896290000000000000e+05 2.897290000000000000e+05 2.894140000000000000e+05 2.893210000000000000e+05 2.903740000000000000e+05 2.901960000000000000e+05 2.898430000000000000e+05 2.900290000000000000e+05 2.891880000000000000e+05 2.880270000000000000e+05 2.892370000000000000e+05 2.889210000000000000e+05 2.899890000000000000e+05 2.895450000000000000e+05 2.896730000000000000e+05 2.907260000000000000e+05 2.900360000000000000e+05 2.899510000000000000e+05 2.911030000000000000e+05 2.900170000000000000e+05 2.906030000000000000e+05 2.904180000000000000e+05 2.900840000000000000e+05 2.905000000000000000e+05 2.902810000000000000e+05 2.899160000000000000e+05 2.901570000000000000e+05 2.913520000000000000e+05 2.906160000000000000e+05 2.905470000000000000e+05 2.908300000000000000e+05 2.902320000000000000e+05 2.925630000000000000e+05 2.906340000000000000e+05 2.905790000000000000e+05 2.907730000000000000e+05 2.904040000000000000e+05 2.909430000000000000e+05 2.910920000000000000e+05 2.902210000000000000e+05 2.909360000000000000e+05 2.915690000000000000e+05 2.911890000000000000e+05 2.903850000000000000e+05 2.910610000000000000e+05 2.909400000000000000e+05 2.923130000000000000e+05 2.913000000000000000e+05 2.911050000000000000e+05 2.910320000000000000e+05 2.897840000000000000e+05 2.908880000000000000e+05 2.900560000000000000e+05 2.903650000000000000e+05 2.900960000000000000e+05 2.897560000000000000e+05 2.893480000000000000e+05 2.903770000000000000e+05 2.902750000000000000e+05 2.890000000000000000e+05 2.905060000000000000e+05 2.900430000000000000e+05 2.911480000000000000e+05 2.914940000000000000e+05 2.901700000000000000e+05 2.886830000000000000e+05 2.897810000000000000e+05 2.891430000000000000e+05 2.895450000000000000e+05 2.882160000000000000e+05 2.893620000000000000e+05 2.890760000000000000e+05 2.901460000000000000e+05 2.894190000000000000e+05 2.890300000000000000e+05 2.880430000000000000e+05 2.887880000000000000e+05 2.891520000000000000e+05 2.885460000000000000e+05 2.879190000000000000e+05 2.882200000000000000e+05 2.903750000000000000e+05 2.892970000000000000e+05 2.892110000000000000e+05 2.902490000000000000e+05 2.888410000000000000e+05 2.896810000000000000e+05 2.898040000000000000e+05 2.895890000000000000e+05 2.901480000000000000e+05 2.904670000000000000e+05 2.904360000000000000e+05 2.892190000000000000e+05 2.899990000000000000e+05 2.899590000000000000e+05 2.888240000000000000e+05 2.903620000000000000e+05 2.892690000000000000e+05 2.899390000000000000e+05 2.901460000000000000e+05 2.906480000000000000e+05 2.892130000000000000e+05 2.894480000000000000e+05 2.892650000000000000e+05 2.892070000000000000e+05 2.893530000000000000e+05 2.898600000000000000e+05 2.903410000000000000e+05 2.902000000000000000e+05 2.906190000000000000e+05 2.905560000000000000e+05 2.894080000000000000e+05 2.899300000000000000e+05 2.897360000000000000e+05 2.896040000000000000e+05 2.894180000000000000e+05 2.892560000000000000e+05 2.889770000000000000e+05 2.904210000000000000e+05 2.897240000000000000e+05 2.890790000000000000e+05 2.891930000000000000e+05 2.907500000000000000e+05 2.899280000000000000e+05 2.900600000000000000e+05 2.892760000000000000e+05 2.895230000000000000e+05 2.892930000000000000e+05 2.897050000000000000e+05 2.895060000000000000e+05 2.895440000000000000e+05 2.901160000000000000e+05 2.902240000000000000e+05 2.906660000000000000e+05 2.904170000000000000e+05 2.896530000000000000e+05 2.904260000000000000e+05 2.909330000000000000e+05 2.910800000000000000e+05 2.907870000000000000e+05 2.908070000000000000e+05 2.895190000000000000e+05 2.906660000000000000e+05 2.907240000000000000e+05 2.905140000000000000e+05 2.914100000000000000e+05 2.911780000000000000e+05 2.918960000000000000e+05 2.908340000000000000e+05 2.907520000000000000e+05 2.912230000000000000e+05 2.902900000000000000e+05 2.911410000000000000e+05 2.919760000000000000e+05 2.919670000000000000e+05 2.918290000000000000e+05 2.912260000000000000e+05 2.917760000000000000e+05 2.922460000000000000e+05 2.925720000000000000e+05 2.918450000000000000e+05 2.914870000000000000e+05 2.914390000000000000e+05 2.923460000000000000e+05 2.921100000000000000e+05 2.924890000000000000e+05 2.914930000000000000e+05 2.913440000000000000e+05 2.921790000000000000e+05 2.901390000000000000e+05 2.915200000000000000e+05 2.919410000000000000e+05 2.907690000000000000e+05 2.916390000000000000e+05 2.908680000000000000e+05 2.904370000000000000e+05 2.905950000000000000e+05 2.905570000000000000e+05 2.913290000000000000e+05 2.902920000000000000e+05 2.907100000000000000e+05 2.909840000000000000e+05 2.901690000000000000e+05 2.911890000000000000e+05 2.905430000000000000e+05 2.918050000000000000e+05 2.906360000000000000e+05 2.906030000000000000e+05 2.911970000000000000e+05 2.911190000000000000e+05 2.905090000000000000e+05 2.908450000000000000e+05 2.895080000000000000e+05 2.900330000000000000e+05 2.903890000000000000e+05 2.910470000000000000e+05 2.911630000000000000e+05 2.907000000000000000e+05 2.900680000000000000e+05 2.897930000000000000e+05 2.898280000000000000e+05 2.902480000000000000e+05 2.907390000000000000e+05 2.903790000000000000e+05 2.909400000000000000e+05 2.915880000000000000e+05 2.905270000000000000e+05 2.905820000000000000e+05 2.906380000000000000e+05 2.907630000000000000e+05 2.908140000000000000e+05 2.898290000000000000e+05 2.896640000000000000e+05 2.897490000000000000e+05 2.901710000000000000e+05 2.897720000000000000e+05 2.896920000000000000e+05 2.899820000000000000e+05 2.893960000000000000e+05 2.900020000000000000e+05 2.906780000000000000e+05 2.888900000000000000e+05 2.891130000000000000e+05 2.892460000000000000e+05 2.891490000000000000e+05 2.893520000000000000e+05 2.895010000000000000e+05 2.879430000000000000e+05 2.904180000000000000e+05 2.893560000000000000e+05 2.897930000000000000e+05 2.893750000000000000e+05 2.894400000000000000e+05 2.889560000000000000e+05 2.905340000000000000e+05 2.896740000000000000e+05 2.902980000000000000e+05 2.897200000000000000e+05 2.895050000000000000e+05 2.892000000000000000e+05 2.894920000000000000e+05 2.899910000000000000e+05 2.905610000000000000e+05 2.897510000000000000e+05 2.906520000000000000e+05 2.908740000000000000e+05 2.900660000000000000e+05 2.909330000000000000e+05 2.896950000000000000e+05 2.894580000000000000e+05 2.901700000000000000e+05 2.909180000000000000e+05 2.902150000000000000e+05 2.905710000000000000e+05 2.921360000000000000e+05 2.906000000000000000e+05 2.904400000000000000e+05 2.912050000000000000e+05 2.907660000000000000e+05 2.904980000000000000e+05 2.906910000000000000e+05 2.903380000000000000e+05 2.900930000000000000e+05 2.919290000000000000e+05 2.908650000000000000e+05 2.902820000000000000e+05 2.905490000000000000e+05 2.902790000000000000e+05 2.912430000000000000e+05 2.902110000000000000e+05 2.901690000000000000e+05 2.909630000000000000e+05 2.914940000000000000e+05 2.909500000000000000e+05 2.908690000000000000e+05 2.910120000000000000e+05 2.908450000000000000e+05 2.908330000000000000e+05 2.902860000000000000e+05 2.917080000000000000e+05 2.908160000000000000e+05 2.889990000000000000e+05 2.891640000000000000e+05 2.898000000000000000e+05 2.911070000000000000e+05 2.902920000000000000e+05 2.904200000000000000e+05 2.894850000000000000e+05 2.893810000000000000e+05 2.900540000000000000e+05 2.900900000000000000e+05 2.894020000000000000e+05 2.886050000000000000e+05 2.893790000000000000e+05 2.899070000000000000e+05 2.895780000000000000e+05 2.894330000000000000e+05 2.896370000000000000e+05 2.904620000000000000e+05 2.891660000000000000e+05 2.889340000000000000e+05 2.886830000000000000e+05 2.882970000000000000e+05 2.896170000000000000e+05 2.890940000000000000e+05 2.898240000000000000e+05 2.895830000000000000e+05 2.898440000000000000e+05 2.904880000000000000e+05 2.894760000000000000e+05 2.894120000000000000e+05 2.900600000000000000e+05 2.906970000000000000e+05 2.904590000000000000e+05 2.914430000000000000e+05 2.910350000000000000e+05 2.912450000000000000e+05 2.911750000000000000e+05 2.918550000000000000e+05 2.904000000000000000e+05 2.911040000000000000e+05 2.908620000000000000e+05 2.911630000000000000e+05 2.901930000000000000e+05 2.893610000000000000e+05 2.904800000000000000e+05 2.893240000000000000e+05 2.900420000000000000e+05 2.895540000000000000e+05 2.896600000000000000e+05 2.893850000000000000e+05 2.884810000000000000e+05 2.892740000000000000e+05 2.896940000000000000e+05 2.896000000000000000e+05 2.899500000000000000e+05 2.897240000000000000e+05 2.896320000000000000e+05 2.904690000000000000e+05 2.895640000000000000e+05 2.903620000000000000e+05 2.899810000000000000e+05 2.907430000000000000e+05 2.894010000000000000e+05 2.900490000000000000e+05 2.892910000000000000e+05 2.891000000000000000e+05 2.899630000000000000e+05 2.893830000000000000e+05 2.893360000000000000e+05 2.903510000000000000e+05 2.907240000000000000e+05 2.911760000000000000e+05 2.906760000000000000e+05 2.903980000000000000e+05 2.898270000000000000e+05 2.896460000000000000e+05 2.901820000000000000e+05 2.897050000000000000e+05 2.896610000000000000e+05 2.901080000000000000e+05 2.886740000000000000e+05 2.890860000000000000e+05 2.902410000000000000e+05 2.896000000000000000e+05 2.897950000000000000e+05 2.897750000000000000e+05 2.894610000000000000e+05 2.907330000000000000e+05 2.898350000000000000e+05 2.895690000000000000e+05 2.894540000000000000e+05 2.891580000000000000e+05 2.900670000000000000e+05 2.891920000000000000e+05 2.885910000000000000e+05 2.919090000000000000e+05 2.908380000000000000e+05 2.899820000000000000e+05 2.903560000000000000e+05 2.900800000000000000e+05 2.897050000000000000e+05 2.903180000000000000e+05 2.900600000000000000e+05 2.891930000000000000e+05 2.905090000000000000e+05 2.893680000000000000e+05 2.908710000000000000e+05 2.895340000000000000e+05 2.909370000000000000e+05 2.892420000000000000e+05 2.896600000000000000e+05 2.899670000000000000e+05 2.903880000000000000e+05 2.911310000000000000e+05 2.902340000000000000e+05 2.900030000000000000e+05 2.901420000000000000e+05 2.905710000000000000e+05 2.900360000000000000e+05 2.902020000000000000e+05 2.898610000000000000e+05 2.896850000000000000e+05 2.886490000000000000e+05 2.889160000000000000e+05 2.896210000000000000e+05 2.897810000000000000e+05 2.911410000000000000e+05 2.892140000000000000e+05 2.897300000000000000e+05 2.898230000000000000e+05 2.897580000000000000e+05 2.887460000000000000e+05 2.900630000000000000e+05 2.886780000000000000e+05 2.897820000000000000e+05 2.907770000000000000e+05 2.899940000000000000e+05 2.900620000000000000e+05 2.899840000000000000e+05 2.899370000000000000e+05 2.901810000000000000e+05 2.896790000000000000e+05 2.899900000000000000e+05 2.900880000000000000e+05 2.910230000000000000e+05 2.904940000000000000e+05 2.888440000000000000e+05 2.899170000000000000e+05 2.910370000000000000e+05 2.906010000000000000e+05 2.902980000000000000e+05 2.901920000000000000e+05 2.915440000000000000e+05 2.902120000000000000e+05 2.908730000000000000e+05 2.902450000000000000e+05 2.909380000000000000e+05 2.899300000000000000e+05 2.893470000000000000e+05 2.914360000000000000e+05 2.888760000000000000e+05 2.912060000000000000e+05 2.903380000000000000e+05 2.908620000000000000e+05 2.905080000000000000e+05 2.907080000000000000e+05 2.893610000000000000e+05 2.900000000000000000e+05 2.898110000000000000e+05 2.904030000000000000e+05 2.899350000000000000e+05 2.905910000000000000e+05 2.893800000000000000e+05 2.892340000000000000e+05 2.907730000000000000e+05 2.903460000000000000e+05 2.896110000000000000e+05 2.906140000000000000e+05 2.893140000000000000e+05 2.903940000000000000e+05 2.907140000000000000e+05 2.909900000000000000e+05 2.902850000000000000e+05 2.893090000000000000e+05 2.910930000000000000e+05 2.912050000000000000e+05 2.902860000000000000e+05 2.907470000000000000e+05 2.910150000000000000e+05 2.909410000000000000e+05 2.911450000000000000e+05 2.914240000000000000e+05 2.910630000000000000e+05 2.908360000000000000e+05 2.915270000000000000e+05 2.904170000000000000e+05 2.901840000000000000e+05 2.907950000000000000e+05 2.911100000000000000e+05 2.910370000000000000e+05 2.918120000000000000e+05 2.920360000000000000e+05 2.914110000000000000e+05 2.911080000000000000e+05 2.904280000000000000e+05 2.898660000000000000e+05 2.903830000000000000e+05 2.900610000000000000e+05 2.906060000000000000e+05 2.901280000000000000e+05 2.895660000000000000e+05 2.901890000000000000e+05 2.904640000000000000e+05 2.911360000000000000e+05 2.913160000000000000e+05 2.907970000000000000e+05 2.912150000000000000e+05 2.919980000000000000e+05 2.912900000000000000e+05 2.893960000000000000e+05 2.888840000000000000e+05 2.900010000000000000e+05 2.899600000000000000e+05 2.896580000000000000e+05 2.897360000000000000e+05 2.893520000000000000e+05 2.903780000000000000e+05 2.896640000000000000e+05 2.921420000000000000e+05 2.906140000000000000e+05 2.905000000000000000e+05 2.906420000000000000e+05 2.909440000000000000e+05 2.902090000000000000e+05 2.904220000000000000e+05 2.898240000000000000e+05 2.913330000000000000e+05 2.905880000000000000e+05 2.905000000000000000e+05 2.896410000000000000e+05 2.888440000000000000e+05 2.885150000000000000e+05 2.899780000000000000e+05 2.883270000000000000e+05 2.889170000000000000e+05 2.898210000000000000e+05 2.906570000000000000e+05 2.897280000000000000e+05 2.888330000000000000e+05 2.898480000000000000e+05 2.897490000000000000e+05 2.893280000000000000e+05 2.896350000000000000e+05 2.895150000000000000e+05 2.893220000000000000e+05 2.895160000000000000e+05 2.899980000000000000e+05 2.913520000000000000e+05 2.922840000000000000e+05 2.907800000000000000e+05 2.908450000000000000e+05 2.911550000000000000e+05 2.919410000000000000e+05 2.911870000000000000e+05 2.906380000000000000e+05 2.908950000000000000e+05 2.895350000000000000e+05 2.916860000000000000e+05 2.916830000000000000e+05 2.902420000000000000e+05 2.908010000000000000e+05 2.913050000000000000e+05 2.907030000000000000e+05 2.913560000000000000e+05 2.911500000000000000e+05 2.907940000000000000e+05 2.914640000000000000e+05 2.914540000000000000e+05 2.918710000000000000e+05 2.922580000000000000e+05 2.919820000000000000e+05 2.915700000000000000e+05 2.926720000000000000e+05 2.911410000000000000e+05 2.921320000000000000e+05 2.921980000000000000e+05 2.935190000000000000e+05 2.918800000000000000e+05 2.922350000000000000e+05 2.926540000000000000e+05 2.923880000000000000e+05 2.916190000000000000e+05 2.918760000000000000e+05 2.921650000000000000e+05 2.927550000000000000e+05 2.916440000000000000e+05 2.926020000000000000e+05 2.915380000000000000e+05 2.919040000000000000e+05 2.914860000000000000e+05 2.928480000000000000e+05 2.925590000000000000e+05 2.928050000000000000e+05 2.925880000000000000e+05 2.931330000000000000e+05 2.926700000000000000e+05 2.940000000000000000e+05 2.926260000000000000e+05 2.922960000000000000e+05 2.919930000000000000e+05 2.919690000000000000e+05 2.930390000000000000e+05 2.925210000000000000e+05 2.916370000000000000e+05 2.924050000000000000e+05 2.915440000000000000e+05 2.928210000000000000e+05 2.922580000000000000e+05 2.928550000000000000e+05 2.924810000000000000e+05 2.915590000000000000e+05 2.913370000000000000e+05 2.908380000000000000e+05 2.904750000000000000e+05 2.913920000000000000e+05 2.916450000000000000e+05 2.897540000000000000e+05 2.911140000000000000e+05 2.919570000000000000e+05 2.897740000000000000e+05 2.911170000000000000e+05 2.911970000000000000e+05 2.910130000000000000e+05 2.912110000000000000e+05 2.907560000000000000e+05 2.901280000000000000e+05 2.910740000000000000e+05 2.911460000000000000e+05 2.909620000000000000e+05 2.915570000000000000e+05 2.915540000000000000e+05 2.915910000000000000e+05 2.910490000000000000e+05 2.921870000000000000e+05 2.914910000000000000e+05 2.922770000000000000e+05 2.915790000000000000e+05 2.913950000000000000e+05 2.904690000000000000e+05 2.906850000000000000e+05 2.913600000000000000e+05 2.914530000000000000e+05 2.913900000000000000e+05 2.912600000000000000e+05 2.912980000000000000e+05 2.910260000000000000e+05 2.909480000000000000e+05 2.911070000000000000e+05 2.918900000000000000e+05 2.915040000000000000e+05 2.924810000000000000e+05 2.921810000000000000e+05 2.924650000000000000e+05 2.926670000000000000e+05 2.924720000000000000e+05 2.920360000000000000e+05 2.920260000000000000e+05 2.916560000000000000e+05 2.916460000000000000e+05 2.904300000000000000e+05 2.904650000000000000e+05 2.898670000000000000e+05 2.903280000000000000e+05 2.904770000000000000e+05 2.909460000000000000e+05 2.906710000000000000e+05 2.905310000000000000e+05 2.897670000000000000e+05 2.894610000000000000e+05 2.912650000000000000e+05 2.902140000000000000e+05 2.907150000000000000e+05 2.906150000000000000e+05 2.910540000000000000e+05 2.910070000000000000e+05 2.911660000000000000e+05 2.897850000000000000e+05 2.916300000000000000e+05 2.911430000000000000e+05 2.897660000000000000e+05 2.922560000000000000e+05 2.912960000000000000e+05 2.909080000000000000e+05 2.910220000000000000e+05 2.912980000000000000e+05 2.916220000000000000e+05 2.908460000000000000e+05 2.906400000000000000e+05 2.911110000000000000e+05 2.914400000000000000e+05 2.919790000000000000e+05 2.914560000000000000e+05 2.913290000000000000e+05 2.915980000000000000e+05 2.905750000000000000e+05 2.923770000000000000e+05 2.922980000000000000e+05 2.913800000000000000e+05 2.910680000000000000e+05 2.907630000000000000e+05 2.911460000000000000e+05 2.913220000000000000e+05 2.901140000000000000e+05 2.900040000000000000e+05 2.912130000000000000e+05 2.906470000000000000e+05 2.909260000000000000e+05 2.909810000000000000e+05 2.918890000000000000e+05 2.901600000000000000e+05 2.914430000000000000e+05 2.908500000000000000e+05 2.912940000000000000e+05 2.917520000000000000e+05 2.912010000000000000e+05 2.921990000000000000e+05 2.922570000000000000e+05 2.926740000000000000e+05 2.933070000000000000e+05 2.915880000000000000e+05 2.935880000000000000e+05 2.934980000000000000e+05 2.931170000000000000e+05 2.923660000000000000e+05 2.929070000000000000e+05 2.936780000000000000e+05 2.922840000000000000e+05 2.926050000000000000e+05 2.922710000000000000e+05 2.922890000000000000e+05 2.933000000000000000e+05 2.933740000000000000e+05 2.926950000000000000e+05 2.928430000000000000e+05 2.923350000000000000e+05 2.904720000000000000e+05 2.927530000000000000e+05 2.930050000000000000e+05 2.934610000000000000e+05 2.939380000000000000e+05 2.929240000000000000e+05 2.916350000000000000e+05 2.924130000000000000e+05 2.925690000000000000e+05 2.923830000000000000e+05 2.928360000000000000e+05 2.924130000000000000e+05 2.921860000000000000e+05 2.924060000000000000e+05 2.915920000000000000e+05 2.904390000000000000e+05 2.903280000000000000e+05 2.920570000000000000e+05 2.908200000000000000e+05 2.907060000000000000e+05 2.905060000000000000e+05 2.916780000000000000e+05 2.900920000000000000e+05 2.895370000000000000e+05 2.898030000000000000e+05 2.896580000000000000e+05 2.889250000000000000e+05 2.892030000000000000e+05 2.895300000000000000e+05 2.897650000000000000e+05 2.899190000000000000e+05 2.897500000000000000e+05 2.901160000000000000e+05 2.900320000000000000e+05 2.895470000000000000e+05 2.883150000000000000e+05 2.895940000000000000e+05 2.907710000000000000e+05 2.896570000000000000e+05 2.898990000000000000e+05 2.903100000000000000e+05 2.899550000000000000e+05 2.893170000000000000e+05 2.902700000000000000e+05 2.898320000000000000e+05 2.889490000000000000e+05 2.896540000000000000e+05 2.889580000000000000e+05 2.891890000000000000e+05 2.904380000000000000e+05 2.896790000000000000e+05 2.892780000000000000e+05 2.904860000000000000e+05 2.902110000000000000e+05 2.906430000000000000e+05 2.899070000000000000e+05 2.909660000000000000e+05 2.910290000000000000e+05 2.902060000000000000e+05 2.893600000000000000e+05 2.893290000000000000e+05 2.885540000000000000e+05 2.891300000000000000e+05 2.887380000000000000e+05 2.891770000000000000e+05 2.892430000000000000e+05 2.885030000000000000e+05 2.895450000000000000e+05 2.892220000000000000e+05 2.887250000000000000e+05 2.889990000000000000e+05 2.881800000000000000e+05 2.886580000000000000e+05 2.895070000000000000e+05 2.882630000000000000e+05 2.902200000000000000e+05 2.894860000000000000e+05 2.889070000000000000e+05 2.876180000000000000e+05 2.882960000000000000e+05 2.877300000000000000e+05 2.882330000000000000e+05 2.878330000000000000e+05 2.882630000000000000e+05 2.880070000000000000e+05 2.879220000000000000e+05 2.871680000000000000e+05 2.873700000000000000e+05 2.871630000000000000e+05 2.887640000000000000e+05 2.881540000000000000e+05 2.881840000000000000e+05 2.887210000000000000e+05 2.879820000000000000e+05 2.895440000000000000e+05 2.874810000000000000e+05 2.895980000000000000e+05 2.885370000000000000e+05 2.883920000000000000e+05 2.888480000000000000e+05 2.884070000000000000e+05 2.888800000000000000e+05 2.893490000000000000e+05 2.899780000000000000e+05 2.908600000000000000e+05 2.898040000000000000e+05 2.886580000000000000e+05 2.890870000000000000e+05 2.901970000000000000e+05 2.896090000000000000e+05 2.900030000000000000e+05 2.900170000000000000e+05 2.895250000000000000e+05 2.898830000000000000e+05 2.908060000000000000e+05 2.896610000000000000e+05 2.910620000000000000e+05 2.902140000000000000e+05 2.896300000000000000e+05 2.906830000000000000e+05 2.892230000000000000e+05 2.902280000000000000e+05 2.908980000000000000e+05 2.900830000000000000e+05 2.905890000000000000e+05 2.904260000000000000e+05 2.903080000000000000e+05 2.893450000000000000e+05 2.909960000000000000e+05 2.903800000000000000e+05 2.908160000000000000e+05 2.912940000000000000e+05 2.909200000000000000e+05 2.915930000000000000e+05 2.907740000000000000e+05 2.909950000000000000e+05 2.910250000000000000e+05 2.900640000000000000e+05 2.912440000000000000e+05 2.909910000000000000e+05 2.908100000000000000e+05 2.906080000000000000e+05 2.909780000000000000e+05 2.913880000000000000e+05 2.912300000000000000e+05 2.907150000000000000e+05 2.903090000000000000e+05 2.914110000000000000e+05 2.912930000000000000e+05 2.909420000000000000e+05 2.918340000000000000e+05 2.916560000000000000e+05 2.924390000000000000e+05 2.907980000000000000e+05 2.910680000000000000e+05 2.904160000000000000e+05 2.916380000000000000e+05 2.905740000000000000e+05 2.911860000000000000e+05 2.920000000000000000e+05 2.914730000000000000e+05 2.918730000000000000e+05 2.900020000000000000e+05 2.917730000000000000e+05 2.911660000000000000e+05 2.908200000000000000e+05 2.911710000000000000e+05 2.906280000000000000e+05 2.909760000000000000e+05 2.912330000000000000e+05 2.905530000000000000e+05 2.899970000000000000e+05 2.902690000000000000e+05 2.896920000000000000e+05 2.891050000000000000e+05 2.907120000000000000e+05 2.904840000000000000e+05 2.912940000000000000e+05 2.919380000000000000e+05 2.904540000000000000e+05 2.912720000000000000e+05 2.925480000000000000e+05 2.916560000000000000e+05 2.912430000000000000e+05 2.910050000000000000e+05 2.906140000000000000e+05 2.910820000000000000e+05 2.913110000000000000e+05 2.911750000000000000e+05 2.910580000000000000e+05 2.915140000000000000e+05 2.914440000000000000e+05 2.911620000000000000e+05 2.911580000000000000e+05 2.914420000000000000e+05 2.917890000000000000e+05 2.913540000000000000e+05 2.909490000000000000e+05 2.918180000000000000e+05 2.921730000000000000e+05 2.903650000000000000e+05 2.912760000000000000e+05 2.903840000000000000e+05 2.900510000000000000e+05 2.899830000000000000e+05 2.900170000000000000e+05 2.913380000000000000e+05 2.912280000000000000e+05 2.913020000000000000e+05 2.913500000000000000e+05 2.924580000000000000e+05 2.920300000000000000e+05 2.919070000000000000e+05 2.925510000000000000e+05 2.918360000000000000e+05 2.919970000000000000e+05 2.918940000000000000e+05 2.916420000000000000e+05 2.920280000000000000e+05 2.907640000000000000e+05 2.915710000000000000e+05 2.923170000000000000e+05 2.929060000000000000e+05 2.922760000000000000e+05 2.916580000000000000e+05 2.911950000000000000e+05 2.913680000000000000e+05 2.911740000000000000e+05 2.912070000000000000e+05 2.912400000000000000e+05 2.928400000000000000e+05 2.927630000000000000e+05 2.922060000000000000e+05 2.927310000000000000e+05 2.932270000000000000e+05 2.920200000000000000e+05 2.918690000000000000e+05 2.918600000000000000e+05 2.916160000000000000e+05 2.919190000000000000e+05 2.922690000000000000e+05 2.921810000000000000e+05 2.930400000000000000e+05 2.921790000000000000e+05 2.914150000000000000e+05 2.926690000000000000e+05 2.923300000000000000e+05 2.924200000000000000e+05 2.912570000000000000e+05 2.919710000000000000e+05 2.918160000000000000e+05 2.907710000000000000e+05 2.903980000000000000e+05 2.913390000000000000e+05 2.906020000000000000e+05 2.914010000000000000e+05 2.915340000000000000e+05 2.908540000000000000e+05 2.905000000000000000e+05 2.918730000000000000e+05 2.907810000000000000e+05 2.912620000000000000e+05 2.904850000000000000e+05 2.902890000000000000e+05 2.925810000000000000e+05 2.913070000000000000e+05 2.921970000000000000e+05 2.917540000000000000e+05 2.915020000000000000e+05 2.915460000000000000e+05 2.927910000000000000e+05 2.935490000000000000e+05 2.925230000000000000e+05 2.920350000000000000e+05 2.914980000000000000e+05 2.908810000000000000e+05 2.918100000000000000e+05 2.923300000000000000e+05 2.915500000000000000e+05 2.910220000000000000e+05 2.921780000000000000e+05 2.914470000000000000e+05 2.912980000000000000e+05 2.909560000000000000e+05 2.909280000000000000e+05 2.904810000000000000e+05 2.907580000000000000e+05 2.913270000000000000e+05 2.907020000000000000e+05 2.914300000000000000e+05 2.895590000000000000e+05 2.897880000000000000e+05 2.904670000000000000e+05 2.902680000000000000e+05 2.896030000000000000e+05 2.897810000000000000e+05 2.894210000000000000e+05 2.903590000000000000e+05 2.882590000000000000e+05 2.902060000000000000e+05 2.905640000000000000e+05 2.896830000000000000e+05 2.890770000000000000e+05 2.894170000000000000e+05 2.901540000000000000e+05 2.898430000000000000e+05 2.898150000000000000e+05 2.904210000000000000e+05 2.888160000000000000e+05 2.897500000000000000e+05 2.905900000000000000e+05 2.898710000000000000e+05 2.893510000000000000e+05 2.887250000000000000e+05 2.910100000000000000e+05 2.893510000000000000e+05 2.899010000000000000e+05 2.894460000000000000e+05 2.898270000000000000e+05 2.893750000000000000e+05 2.905410000000000000e+05 2.900100000000000000e+05 2.899380000000000000e+05 2.898330000000000000e+05 2.907300000000000000e+05 2.901390000000000000e+05 2.912240000000000000e+05 2.919870000000000000e+05 2.917330000000000000e+05 2.915230000000000000e+05 2.908790000000000000e+05 2.916520000000000000e+05 2.912050000000000000e+05 2.908520000000000000e+05 2.911520000000000000e+05 2.915080000000000000e+05 2.913320000000000000e+05 2.911590000000000000e+05 2.917240000000000000e+05 2.928820000000000000e+05 2.914210000000000000e+05 2.903000000000000000e+05 2.922890000000000000e+05 2.913120000000000000e+05 2.922200000000000000e+05 2.921010000000000000e+05 2.921860000000000000e+05 2.927330000000000000e+05 2.919180000000000000e+05 2.911950000000000000e+05 2.911850000000000000e+05 2.908930000000000000e+05 2.911800000000000000e+05 2.911210000000000000e+05 2.898050000000000000e+05 2.917090000000000000e+05 2.911540000000000000e+05 2.921660000000000000e+05 2.909870000000000000e+05 2.917770000000000000e+05 2.912190000000000000e+05 2.910000000000000000e+05 2.908340000000000000e+05 2.915350000000000000e+05 2.913960000000000000e+05 2.918680000000000000e+05 2.919340000000000000e+05 2.923790000000000000e+05 2.921860000000000000e+05 2.921230000000000000e+05 2.927430000000000000e+05 2.922640000000000000e+05 2.929810000000000000e+05 2.911350000000000000e+05 2.905790000000000000e+05 2.918330000000000000e+05 2.916010000000000000e+05 2.910080000000000000e+05 2.910970000000000000e+05 2.913150000000000000e+05 2.923690000000000000e+05 2.910660000000000000e+05 2.919200000000000000e+05 2.910980000000000000e+05 2.909600000000000000e+05 2.909200000000000000e+05 2.911340000000000000e+05 2.914330000000000000e+05 2.921310000000000000e+05 2.910890000000000000e+05 2.925470000000000000e+05 2.914910000000000000e+05 2.909260000000000000e+05 2.916840000000000000e+05 2.923560000000000000e+05 2.912030000000000000e+05 2.907770000000000000e+05 2.907230000000000000e+05 2.913400000000000000e+05 2.916860000000000000e+05 2.907540000000000000e+05 2.915250000000000000e+05 2.915150000000000000e+05 2.907550000000000000e+05 2.912220000000000000e+05 2.918250000000000000e+05 2.913140000000000000e+05 2.915730000000000000e+05 2.916440000000000000e+05 2.929970000000000000e+05 2.921090000000000000e+05 2.907910000000000000e+05 2.915640000000000000e+05 2.918820000000000000e+05 2.921430000000000000e+05 2.907780000000000000e+05 2.921590000000000000e+05 2.930520000000000000e+05 2.919050000000000000e+05 2.923510000000000000e+05 2.916290000000000000e+05 2.914800000000000000e+05 2.918270000000000000e+05 2.917100000000000000e+05 2.927870000000000000e+05 2.915220000000000000e+05 2.913400000000000000e+05 2.916900000000000000e+05 2.912950000000000000e+05 2.912250000000000000e+05 2.919870000000000000e+05 2.912830000000000000e+05 2.911270000000000000e+05 2.922170000000000000e+05 2.913860000000000000e+05 2.915410000000000000e+05 2.900360000000000000e+05 2.903180000000000000e+05 2.906680000000000000e+05 2.909090000000000000e+05 2.912090000000000000e+05 2.911850000000000000e+05 2.916310000000000000e+05 2.911750000000000000e+05 2.910120000000000000e+05 2.911450000000000000e+05 2.915970000000000000e+05 2.914110000000000000e+05 2.928870000000000000e+05 2.924870000000000000e+05 2.932740000000000000e+05 2.921490000000000000e+05 2.924190000000000000e+05 2.929720000000000000e+05 2.931920000000000000e+05 2.919050000000000000e+05 2.926130000000000000e+05 2.919620000000000000e+05 2.916770000000000000e+05 2.916160000000000000e+05 2.923580000000000000e+05 2.915300000000000000e+05 2.913450000000000000e+05 2.918390000000000000e+05 2.915700000000000000e+05 2.916460000000000000e+05 2.910770000000000000e+05 2.920950000000000000e+05 2.919510000000000000e+05 2.923590000000000000e+05 2.918280000000000000e+05 2.925430000000000000e+05 2.911780000000000000e+05 2.910840000000000000e+05 2.918420000000000000e+05 2.926810000000000000e+05 2.917120000000000000e+05 2.914540000000000000e+05 2.916580000000000000e+05 2.915610000000000000e+05 2.926610000000000000e+05 2.925130000000000000e+05 2.934260000000000000e+05 2.932960000000000000e+05 2.933030000000000000e+05 2.929270000000000000e+05 2.935510000000000000e+05 2.919710000000000000e+05 2.933150000000000000e+05 2.927870000000000000e+05 2.928890000000000000e+05 2.939270000000000000e+05 2.921440000000000000e+05 2.921860000000000000e+05 2.932900000000000000e+05 2.932690000000000000e+05 2.931740000000000000e+05 2.935970000000000000e+05 2.934940000000000000e+05 2.923440000000000000e+05 2.914810000000000000e+05 2.925870000000000000e+05 2.909640000000000000e+05 2.922910000000000000e+05 2.922430000000000000e+05 2.913030000000000000e+05 2.921660000000000000e+05 2.933870000000000000e+05 2.930600000000000000e+05 2.918720000000000000e+05 2.924520000000000000e+05 2.924620000000000000e+05 2.920490000000000000e+05 2.927240000000000000e+05 2.921820000000000000e+05 2.921350000000000000e+05 2.915290000000000000e+05 2.923640000000000000e+05 2.921450000000000000e+05 2.914560000000000000e+05 2.923590000000000000e+05 2.917480000000000000e+05 2.916600000000000000e+05 2.919570000000000000e+05 2.930290000000000000e+05 2.924210000000000000e+05 2.929400000000000000e+05 2.928690000000000000e+05 2.919210000000000000e+05 2.924150000000000000e+05 2.929690000000000000e+05 2.937120000000000000e+05 2.926580000000000000e+05 2.932400000000000000e+05 2.924690000000000000e+05 2.920670000000000000e+05 2.926070000000000000e+05 2.920140000000000000e+05 2.919920000000000000e+05 2.924640000000000000e+05 2.916530000000000000e+05 2.931330000000000000e+05 2.929020000000000000e+05 2.924550000000000000e+05 2.928050000000000000e+05 2.916070000000000000e+05 2.913580000000000000e+05 2.921580000000000000e+05 2.931020000000000000e+05 2.932110000000000000e+05 2.928900000000000000e+05 2.925180000000000000e+05 2.926220000000000000e+05 2.933690000000000000e+05 2.923900000000000000e+05 2.921890000000000000e+05 2.928140000000000000e+05 2.928500000000000000e+05 2.936470000000000000e+05 2.928370000000000000e+05 2.929720000000000000e+05 2.928700000000000000e+05 2.930800000000000000e+05 2.927830000000000000e+05 2.931220000000000000e+05 2.935390000000000000e+05 2.942670000000000000e+05 2.938860000000000000e+05 2.929340000000000000e+05 2.928550000000000000e+05 2.933590000000000000e+05 2.929100000000000000e+05 2.928820000000000000e+05 2.921720000000000000e+05 2.931930000000000000e+05 2.937750000000000000e+05 2.938630000000000000e+05 2.931900000000000000e+05 2.938630000000000000e+05 2.923830000000000000e+05 2.936890000000000000e+05 2.936430000000000000e+05 2.928470000000000000e+05 2.931910000000000000e+05 2.937040000000000000e+05 2.937590000000000000e+05 2.938530000000000000e+05 2.945790000000000000e+05 2.932560000000000000e+05 2.929660000000000000e+05 2.920420000000000000e+05 2.923640000000000000e+05 2.924820000000000000e+05 2.926350000000000000e+05 2.925110000000000000e+05 2.929790000000000000e+05 2.916680000000000000e+05 2.920080000000000000e+05 2.921370000000000000e+05 2.911820000000000000e+05 2.919610000000000000e+05 2.918370000000000000e+05 2.927860000000000000e+05 2.910870000000000000e+05 2.911540000000000000e+05 2.910170000000000000e+05 2.902440000000000000e+05 2.900980000000000000e+05 2.908720000000000000e+05 2.901460000000000000e+05 2.906180000000000000e+05 2.908590000000000000e+05 2.911220000000000000e+05 2.908750000000000000e+05 2.915370000000000000e+05 2.921650000000000000e+05 2.922280000000000000e+05 2.923170000000000000e+05 2.916900000000000000e+05 2.919100000000000000e+05 2.919480000000000000e+05 2.923580000000000000e+05 2.927290000000000000e+05 2.936500000000000000e+05 2.927300000000000000e+05 2.937290000000000000e+05 2.929450000000000000e+05 2.945430000000000000e+05 2.937260000000000000e+05 2.936670000000000000e+05 2.944030000000000000e+05 2.937060000000000000e+05 2.939550000000000000e+05 2.934630000000000000e+05 2.942470000000000000e+05 2.944360000000000000e+05 2.944520000000000000e+05 2.943450000000000000e+05 2.941470000000000000e+05 2.933890000000000000e+05 2.931690000000000000e+05 2.930050000000000000e+05 2.941850000000000000e+05 2.934130000000000000e+05 2.928000000000000000e+05 2.918710000000000000e+05 2.924250000000000000e+05 2.934450000000000000e+05 2.928180000000000000e+05 2.923370000000000000e+05 2.926940000000000000e+05 2.923650000000000000e+05 2.930330000000000000e+05 2.923280000000000000e+05 2.920580000000000000e+05 2.932070000000000000e+05 2.938700000000000000e+05 2.926600000000000000e+05 2.935030000000000000e+05 2.927620000000000000e+05 2.926910000000000000e+05 2.929140000000000000e+05 2.934560000000000000e+05 2.925010000000000000e+05 2.927450000000000000e+05 2.924030000000000000e+05 2.926820000000000000e+05 2.932670000000000000e+05 2.922730000000000000e+05 2.927700000000000000e+05 2.921130000000000000e+05 2.931520000000000000e+05 2.928280000000000000e+05 2.926560000000000000e+05 2.916610000000000000e+05 2.925590000000000000e+05 2.938260000000000000e+05 2.922330000000000000e+05 2.923540000000000000e+05 2.921740000000000000e+05 2.923540000000000000e+05 2.914670000000000000e+05 2.915620000000000000e+05 2.918720000000000000e+05 2.901850000000000000e+05 2.906050000000000000e+05 2.908460000000000000e+05 2.918640000000000000e+05 2.920200000000000000e+05 2.933240000000000000e+05 2.935380000000000000e+05 2.930370000000000000e+05 2.932240000000000000e+05 2.926360000000000000e+05 2.942780000000000000e+05 2.926250000000000000e+05 2.928210000000000000e+05 2.933350000000000000e+05 2.938280000000000000e+05 2.934940000000000000e+05 2.934710000000000000e+05 2.930060000000000000e+05 2.931170000000000000e+05 2.931830000000000000e+05 2.917370000000000000e+05 2.925910000000000000e+05 2.927450000000000000e+05 2.931350000000000000e+05 2.925380000000000000e+05 2.923770000000000000e+05 2.927940000000000000e+05 2.927180000000000000e+05 2.930670000000000000e+05 2.931880000000000000e+05 2.920900000000000000e+05 2.933850000000000000e+05 2.928440000000000000e+05 2.937310000000000000e+05 2.919100000000000000e+05 2.935070000000000000e+05 2.920860000000000000e+05 2.929300000000000000e+05 2.924300000000000000e+05 2.920970000000000000e+05 2.913830000000000000e+05 2.905530000000000000e+05 2.913040000000000000e+05 2.923360000000000000e+05 2.920020000000000000e+05 2.925240000000000000e+05 2.919790000000000000e+05 2.934630000000000000e+05 2.921120000000000000e+05 2.927410000000000000e+05 2.922060000000000000e+05 2.917520000000000000e+05 2.919870000000000000e+05 2.904750000000000000e+05 2.907580000000000000e+05 2.900850000000000000e+05 2.913230000000000000e+05 2.922900000000000000e+05 2.914020000000000000e+05 2.914840000000000000e+05 2.912660000000000000e+05 2.912280000000000000e+05 2.908720000000000000e+05 2.916280000000000000e+05 2.916460000000000000e+05 2.924240000000000000e+05 2.917780000000000000e+05 2.920040000000000000e+05 2.917310000000000000e+05 2.925060000000000000e+05 2.923930000000000000e+05 2.924820000000000000e+05 2.926130000000000000e+05 2.928950000000000000e+05 2.935500000000000000e+05 2.929700000000000000e+05 2.920580000000000000e+05 2.915950000000000000e+05 2.918190000000000000e+05 2.911320000000000000e+05 2.916480000000000000e+05 2.914160000000000000e+05 2.901880000000000000e+05 2.909410000000000000e+05 2.917920000000000000e+05 2.913770000000000000e+05 2.903960000000000000e+05 2.910530000000000000e+05 2.913950000000000000e+05 2.922120000000000000e+05 2.916490000000000000e+05 2.909270000000000000e+05 2.916170000000000000e+05 2.923050000000000000e+05 2.914900000000000000e+05 2.919860000000000000e+05 2.915920000000000000e+05 2.936830000000000000e+05 2.926840000000000000e+05 2.931200000000000000e+05 2.927810000000000000e+05 2.926070000000000000e+05 2.929800000000000000e+05 2.930590000000000000e+05 2.935360000000000000e+05 2.924180000000000000e+05 2.931120000000000000e+05 2.917420000000000000e+05 2.913500000000000000e+05 2.934920000000000000e+05 2.927500000000000000e+05 2.937520000000000000e+05 2.945730000000000000e+05 2.946380000000000000e+05 2.949800000000000000e+05 2.944860000000000000e+05 2.943610000000000000e+05 2.936010000000000000e+05 2.929960000000000000e+05 2.928550000000000000e+05 2.929120000000000000e+05 2.942740000000000000e+05 2.926420000000000000e+05 2.927100000000000000e+05 2.940740000000000000e+05 2.937480000000000000e+05 2.936890000000000000e+05 2.921610000000000000e+05 2.927360000000000000e+05 2.924660000000000000e+05 2.926000000000000000e+05 2.929540000000000000e+05 2.929310000000000000e+05 2.943300000000000000e+05 2.946010000000000000e+05 2.928100000000000000e+05 2.929450000000000000e+05 2.933400000000000000e+05 2.926560000000000000e+05 2.936060000000000000e+05 2.934850000000000000e+05 2.922070000000000000e+05 2.926290000000000000e+05 2.930950000000000000e+05 2.935940000000000000e+05 2.925260000000000000e+05 2.933300000000000000e+05 2.930410000000000000e+05 2.930930000000000000e+05 2.920020000000000000e+05 2.925710000000000000e+05 2.926650000000000000e+05 2.923590000000000000e+05 2.926580000000000000e+05 2.915730000000000000e+05 2.910440000000000000e+05 2.914920000000000000e+05 2.913610000000000000e+05 2.919680000000000000e+05 2.922150000000000000e+05 2.914530000000000000e+05 2.904210000000000000e+05 2.912890000000000000e+05 2.905470000000000000e+05 2.904950000000000000e+05 2.897520000000000000e+05 2.896290000000000000e+05 2.900650000000000000e+05 2.895930000000000000e+05 2.901560000000000000e+05 2.908340000000000000e+05 2.897320000000000000e+05 2.903700000000000000e+05 2.896850000000000000e+05 2.903760000000000000e+05 2.898450000000000000e+05 2.904940000000000000e+05 2.912140000000000000e+05 2.916890000000000000e+05 2.913520000000000000e+05 2.908450000000000000e+05 2.899940000000000000e+05 2.907480000000000000e+05 2.909900000000000000e+05 2.914230000000000000e+05 2.910950000000000000e+05 2.914410000000000000e+05 2.928540000000000000e+05 2.928390000000000000e+05 2.921660000000000000e+05 2.926490000000000000e+05 2.917930000000000000e+05 2.907810000000000000e+05 2.913830000000000000e+05 2.904680000000000000e+05 2.912740000000000000e+05 2.914090000000000000e+05 2.907330000000000000e+05 2.915530000000000000e+05 2.911250000000000000e+05 2.905080000000000000e+05 2.917030000000000000e+05 2.905590000000000000e+05 2.909830000000000000e+05 2.894100000000000000e+05 2.909460000000000000e+05 2.904280000000000000e+05 2.910710000000000000e+05 2.906860000000000000e+05 2.909990000000000000e+05 2.912380000000000000e+05 2.895060000000000000e+05 2.913010000000000000e+05 2.891720000000000000e+05 2.900050000000000000e+05 2.900830000000000000e+05 2.906950000000000000e+05 2.892390000000000000e+05 2.891790000000000000e+05 2.880120000000000000e+05 2.882590000000000000e+05 2.906610000000000000e+05 2.911350000000000000e+05 2.899700000000000000e+05 2.899060000000000000e+05 2.902800000000000000e+05 2.905810000000000000e+05 2.900650000000000000e+05 2.910820000000000000e+05 2.899080000000000000e+05 2.902060000000000000e+05 2.892660000000000000e+05 2.910520000000000000e+05 2.905810000000000000e+05 2.907370000000000000e+05 2.902270000000000000e+05 2.897260000000000000e+05 2.902410000000000000e+05 2.911640000000000000e+05 2.910240000000000000e+05 2.907200000000000000e+05 2.916550000000000000e+05 2.909120000000000000e+05 2.909820000000000000e+05 2.912280000000000000e+05 2.915290000000000000e+05 2.911460000000000000e+05 2.905570000000000000e+05 2.927860000000000000e+05 2.904090000000000000e+05 2.908960000000000000e+05 2.910340000000000000e+05 2.918960000000000000e+05 2.917960000000000000e+05 2.916200000000000000e+05 2.911930000000000000e+05 2.915490000000000000e+05 2.909060000000000000e+05 2.902520000000000000e+05 2.901470000000000000e+05 2.891710000000000000e+05 2.901540000000000000e+05 2.913170000000000000e+05 2.913140000000000000e+05 2.904290000000000000e+05 2.909210000000000000e+05 2.914070000000000000e+05 2.905610000000000000e+05 2.910770000000000000e+05 2.911330000000000000e+05 2.912210000000000000e+05 2.905850000000000000e+05 2.917690000000000000e+05 2.911160000000000000e+05 2.921700000000000000e+05 2.926440000000000000e+05 2.908100000000000000e+05 2.905630000000000000e+05 2.909930000000000000e+05 2.914390000000000000e+05 2.909470000000000000e+05 2.905540000000000000e+05 2.909930000000000000e+05 2.907320000000000000e+05 2.897500000000000000e+05 2.902400000000000000e+05 2.905410000000000000e+05 2.905820000000000000e+05 2.901200000000000000e+05 2.906200000000000000e+05 2.900610000000000000e+05 2.907460000000000000e+05 2.902740000000000000e+05 2.908430000000000000e+05 2.909980000000000000e+05 2.917000000000000000e+05 2.918240000000000000e+05 2.917580000000000000e+05 2.920740000000000000e+05 2.921140000000000000e+05 2.925670000000000000e+05 2.926420000000000000e+05 2.918610000000000000e+05 2.922190000000000000e+05 2.930620000000000000e+05 2.921420000000000000e+05 2.935530000000000000e+05 2.930290000000000000e+05 2.915400000000000000e+05 2.917350000000000000e+05 2.913540000000000000e+05 2.915120000000000000e+05 2.909560000000000000e+05 2.911160000000000000e+05 2.919960000000000000e+05 2.916870000000000000e+05 2.913560000000000000e+05 2.919480000000000000e+05 2.934660000000000000e+05 2.925580000000000000e+05 2.928940000000000000e+05 2.935260000000000000e+05 2.918870000000000000e+05 2.928530000000000000e+05 2.923310000000000000e+05 2.918870000000000000e+05 2.925070000000000000e+05 2.932150000000000000e+05 2.919050000000000000e+05 2.921810000000000000e+05 2.942690000000000000e+05 2.932360000000000000e+05 2.928100000000000000e+05 2.918600000000000000e+05 2.919720000000000000e+05 2.920040000000000000e+05 2.920620000000000000e+05 2.923740000000000000e+05 2.908180000000000000e+05 2.909650000000000000e+05 2.906760000000000000e+05 2.904760000000000000e+05 2.908170000000000000e+05 2.916630000000000000e+05 2.921810000000000000e+05 2.920210000000000000e+05 2.923010000000000000e+05 2.912960000000000000e+05 2.931620000000000000e+05 2.916200000000000000e+05 2.923370000000000000e+05 2.916090000000000000e+05 2.926640000000000000e+05 2.914050000000000000e+05 2.911150000000000000e+05 2.927460000000000000e+05 2.921690000000000000e+05 2.922230000000000000e+05 2.905750000000000000e+05 2.920510000000000000e+05 2.917170000000000000e+05 2.920650000000000000e+05 2.909440000000000000e+05 2.918210000000000000e+05 2.906850000000000000e+05 2.908130000000000000e+05 2.917040000000000000e+05 2.914460000000000000e+05 2.912020000000000000e+05 2.921860000000000000e+05 2.894820000000000000e+05 2.901060000000000000e+05 2.912930000000000000e+05 2.916160000000000000e+05 2.911810000000000000e+05 2.906550000000000000e+05 2.914160000000000000e+05 2.918560000000000000e+05 2.910510000000000000e+05 2.918040000000000000e+05 2.913710000000000000e+05 2.904240000000000000e+05 2.912620000000000000e+05 2.911960000000000000e+05 2.902210000000000000e+05 2.915470000000000000e+05 2.912940000000000000e+05 2.914570000000000000e+05 2.918540000000000000e+05 2.899610000000000000e+05 2.897930000000000000e+05 2.903420000000000000e+05 2.905430000000000000e+05 2.904390000000000000e+05 2.903870000000000000e+05 2.894630000000000000e+05 2.903490000000000000e+05 2.900750000000000000e+05 2.901270000000000000e+05 2.904420000000000000e+05 2.911260000000000000e+05 2.906130000000000000e+05 2.911460000000000000e+05 2.912360000000000000e+05 2.911440000000000000e+05 2.915590000000000000e+05 2.914450000000000000e+05 2.912270000000000000e+05 2.914150000000000000e+05 2.909020000000000000e+05 2.911060000000000000e+05 2.906890000000000000e+05 2.904360000000000000e+05 2.903200000000000000e+05 2.899730000000000000e+05 2.897950000000000000e+05 2.887910000000000000e+05 2.897960000000000000e+05 2.893800000000000000e+05 2.891000000000000000e+05 2.893290000000000000e+05 2.893600000000000000e+05 2.900120000000000000e+05 2.891000000000000000e+05 2.904170000000000000e+05 2.901260000000000000e+05 2.905120000000000000e+05 2.904590000000000000e+05 2.903990000000000000e+05 2.902200000000000000e+05 2.902240000000000000e+05 2.890320000000000000e+05 2.913640000000000000e+05 2.902530000000000000e+05 2.911640000000000000e+05 2.914770000000000000e+05 2.912380000000000000e+05 2.906420000000000000e+05 2.906970000000000000e+05 2.894840000000000000e+05 2.916530000000000000e+05 2.913950000000000000e+05 2.917500000000000000e+05 2.904920000000000000e+05 2.908770000000000000e+05 2.915390000000000000e+05 2.911340000000000000e+05 2.914990000000000000e+05 2.907430000000000000e+05 2.924990000000000000e+05 2.920270000000000000e+05 2.918770000000000000e+05 2.909870000000000000e+05 2.917120000000000000e+05 2.926970000000000000e+05 2.917000000000000000e+05 2.905300000000000000e+05 2.910640000000000000e+05 2.914550000000000000e+05 2.916180000000000000e+05 2.928120000000000000e+05 2.924930000000000000e+05 2.921590000000000000e+05 2.915960000000000000e+05 2.911540000000000000e+05 2.907860000000000000e+05 2.907850000000000000e+05 2.907140000000000000e+05 2.912680000000000000e+05 2.909610000000000000e+05 2.920350000000000000e+05 2.923140000000000000e+05 2.912510000000000000e+05 2.914840000000000000e+05 2.903870000000000000e+05 2.904250000000000000e+05 2.907830000000000000e+05 2.903600000000000000e+05 2.906940000000000000e+05 2.908930000000000000e+05 2.903500000000000000e+05 2.897520000000000000e+05 2.910310000000000000e+05 2.900770000000000000e+05 2.912540000000000000e+05 2.911450000000000000e+05 2.905840000000000000e+05 2.905980000000000000e+05 2.903010000000000000e+05 2.911170000000000000e+05 2.915740000000000000e+05 2.908120000000000000e+05 2.903850000000000000e+05 2.904640000000000000e+05 2.904910000000000000e+05 2.911230000000000000e+05 2.912860000000000000e+05 2.909510000000000000e+05 2.913360000000000000e+05 2.897290000000000000e+05 2.915480000000000000e+05 2.902100000000000000e+05 2.909260000000000000e+05 2.922670000000000000e+05 2.916400000000000000e+05 2.925120000000000000e+05 2.912910000000000000e+05 2.917500000000000000e+05 2.918300000000000000e+05 2.914780000000000000e+05 2.912520000000000000e+05 2.907640000000000000e+05 2.909680000000000000e+05 2.914180000000000000e+05 2.919140000000000000e+05 2.908050000000000000e+05 2.918010000000000000e+05 2.921160000000000000e+05 2.916950000000000000e+05 2.930470000000000000e+05 2.906230000000000000e+05 2.938370000000000000e+05 2.907340000000000000e+05 2.920250000000000000e+05 2.919580000000000000e+05 2.903250000000000000e+05 2.905840000000000000e+05 2.902560000000000000e+05 2.900720000000000000e+05 2.909500000000000000e+05 2.904260000000000000e+05 2.909660000000000000e+05 2.897680000000000000e+05 2.896680000000000000e+05 2.896860000000000000e+05 2.906660000000000000e+05 2.904420000000000000e+05 2.907950000000000000e+05 2.896920000000000000e+05 2.914000000000000000e+05 2.902520000000000000e+05 2.910950000000000000e+05 2.908250000000000000e+05 2.897410000000000000e+05 2.897260000000000000e+05 2.904990000000000000e+05 2.906670000000000000e+05 2.908070000000000000e+05 2.903450000000000000e+05 2.900100000000000000e+05 2.889760000000000000e+05 2.900410000000000000e+05 2.896140000000000000e+05 2.903410000000000000e+05 2.906740000000000000e+05 2.902280000000000000e+05 2.915550000000000000e+05 2.906830000000000000e+05 2.917180000000000000e+05 2.912740000000000000e+05 2.923610000000000000e+05 2.916170000000000000e+05 2.913420000000000000e+05 2.911030000000000000e+05 2.918710000000000000e+05 2.918880000000000000e+05 2.918470000000000000e+05 2.917360000000000000e+05 2.914370000000000000e+05 2.919760000000000000e+05 2.921380000000000000e+05 2.906100000000000000e+05 2.900300000000000000e+05 2.911340000000000000e+05 2.915950000000000000e+05 2.917580000000000000e+05 2.918490000000000000e+05 2.920770000000000000e+05 2.920560000000000000e+05 2.925970000000000000e+05 2.919970000000000000e+05 2.921730000000000000e+05 2.921070000000000000e+05 2.919140000000000000e+05 2.920430000000000000e+05 2.927320000000000000e+05 2.923280000000000000e+05 2.920240000000000000e+05 2.925620000000000000e+05 2.919030000000000000e+05 2.924140000000000000e+05 2.927450000000000000e+05 2.923810000000000000e+05 2.922510000000000000e+05 2.926640000000000000e+05 2.923740000000000000e+05 2.923230000000000000e+05 2.922610000000000000e+05 2.916940000000000000e+05 2.930600000000000000e+05 2.919390000000000000e+05 2.921310000000000000e+05 2.917870000000000000e+05 2.915860000000000000e+05 2.907190000000000000e+05 2.913530000000000000e+05 2.911370000000000000e+05 2.912550000000000000e+05 2.902060000000000000e+05 2.901650000000000000e+05 2.911000000000000000e+05 2.906330000000000000e+05 2.905040000000000000e+05 2.898010000000000000e+05 2.906570000000000000e+05 2.905040000000000000e+05 2.914230000000000000e+05 2.906040000000000000e+05 2.901410000000000000e+05 2.891820000000000000e+05 2.899670000000000000e+05 2.907120000000000000e+05 2.899360000000000000e+05 2.902400000000000000e+05 2.907310000000000000e+05 2.904180000000000000e+05 2.903480000000000000e+05 2.908600000000000000e+05 2.897780000000000000e+05 2.894050000000000000e+05 2.895760000000000000e+05 2.903010000000000000e+05 2.899520000000000000e+05 2.895580000000000000e+05 2.902890000000000000e+05 2.897940000000000000e+05 2.889390000000000000e+05 2.893010000000000000e+05 2.901680000000000000e+05 2.887970000000000000e+05 2.898740000000000000e+05 2.904610000000000000e+05 2.904860000000000000e+05 2.897580000000000000e+05 2.902190000000000000e+05 2.900800000000000000e+05 2.908650000000000000e+05 2.912520000000000000e+05 2.904280000000000000e+05 2.900800000000000000e+05 2.900360000000000000e+05 2.901430000000000000e+05 2.895690000000000000e+05 2.892130000000000000e+05 2.892870000000000000e+05 2.903520000000000000e+05 2.899660000000000000e+05 2.913600000000000000e+05 2.903220000000000000e+05 2.908250000000000000e+05 2.905620000000000000e+05 2.915020000000000000e+05 2.911640000000000000e+05 2.908200000000000000e+05 2.911330000000000000e+05 2.910200000000000000e+05 2.898260000000000000e+05 2.906830000000000000e+05 2.905710000000000000e+05 2.902930000000000000e+05 2.904040000000000000e+05 2.895680000000000000e+05 2.907670000000000000e+05 2.902760000000000000e+05 2.908710000000000000e+05 2.908470000000000000e+05 2.914540000000000000e+05 2.906510000000000000e+05 2.913650000000000000e+05 2.903540000000000000e+05 2.915450000000000000e+05 2.914580000000000000e+05 2.912010000000000000e+05 2.922890000000000000e+05 2.916830000000000000e+05 2.910460000000000000e+05 2.912790000000000000e+05 2.919160000000000000e+05 2.917880000000000000e+05 2.914840000000000000e+05 2.907870000000000000e+05 2.912770000000000000e+05 2.915490000000000000e+05 2.915130000000000000e+05 2.914210000000000000e+05 2.912750000000000000e+05 2.908540000000000000e+05 2.912330000000000000e+05 2.902880000000000000e+05 2.898920000000000000e+05 2.908720000000000000e+05 2.910140000000000000e+05 2.900590000000000000e+05 2.917830000000000000e+05 2.915610000000000000e+05 2.917450000000000000e+05 2.915760000000000000e+05 2.915890000000000000e+05 2.911980000000000000e+05 2.905680000000000000e+05 2.913550000000000000e+05 2.896110000000000000e+05 2.898870000000000000e+05 2.906160000000000000e+05 2.905960000000000000e+05 2.908140000000000000e+05 2.897240000000000000e+05 2.898760000000000000e+05 2.913270000000000000e+05 2.899740000000000000e+05 2.905520000000000000e+05 2.894930000000000000e+05 2.903910000000000000e+05 2.913040000000000000e+05 2.899780000000000000e+05 2.900570000000000000e+05 2.904560000000000000e+05 2.918060000000000000e+05 2.911800000000000000e+05 2.911530000000000000e+05 2.930670000000000000e+05 2.926410000000000000e+05 2.927380000000000000e+05 2.923100000000000000e+05 2.932090000000000000e+05 2.920230000000000000e+05 2.916390000000000000e+05 2.918190000000000000e+05 2.925770000000000000e+05 2.938630000000000000e+05 2.931620000000000000e+05 2.936740000000000000e+05 2.944250000000000000e+05 2.943770000000000000e+05 2.928830000000000000e+05 2.939030000000000000e+05 2.933100000000000000e+05 2.941560000000000000e+05 2.943930000000000000e+05 2.953240000000000000e+05 2.942820000000000000e+05 2.942450000000000000e+05 2.941560000000000000e+05 2.944000000000000000e+05 2.953090000000000000e+05 2.940880000000000000e+05 2.943040000000000000e+05 2.939850000000000000e+05 2.954300000000000000e+05 2.951550000000000000e+05 2.953860000000000000e+05 2.960400000000000000e+05 2.956660000000000000e+05 2.950220000000000000e+05 2.946140000000000000e+05 2.948590000000000000e+05 2.959370000000000000e+05 2.959820000000000000e+05 2.960580000000000000e+05 2.948240000000000000e+05 2.958470000000000000e+05 2.947270000000000000e+05 2.942660000000000000e+05 2.946560000000000000e+05 2.958470000000000000e+05 2.946050000000000000e+05 2.949610000000000000e+05 2.941130000000000000e+05 2.938980000000000000e+05 2.939180000000000000e+05 2.943180000000000000e+05 2.939490000000000000e+05 2.941520000000000000e+05 2.936160000000000000e+05 2.944790000000000000e+05 2.932370000000000000e+05 2.927660000000000000e+05 2.926980000000000000e+05 2.932030000000000000e+05 2.929390000000000000e+05 2.925260000000000000e+05 2.928880000000000000e+05 2.940100000000000000e+05 2.932350000000000000e+05 2.926310000000000000e+05 2.931840000000000000e+05 2.926240000000000000e+05 2.934640000000000000e+05 2.938300000000000000e+05 2.917570000000000000e+05 2.925940000000000000e+05 2.926630000000000000e+05 2.928060000000000000e+05 2.929850000000000000e+05 2.933450000000000000e+05 2.919580000000000000e+05 2.928810000000000000e+05 2.937890000000000000e+05 2.938150000000000000e+05 2.933690000000000000e+05 2.931110000000000000e+05 2.934180000000000000e+05 2.937300000000000000e+05 2.938890000000000000e+05 2.920470000000000000e+05 2.930550000000000000e+05 2.931890000000000000e+05 2.919310000000000000e+05 2.931070000000000000e+05 2.933270000000000000e+05 2.924460000000000000e+05 2.943060000000000000e+05 2.932900000000000000e+05 2.938820000000000000e+05 2.940820000000000000e+05 2.928350000000000000e+05 2.930610000000000000e+05 2.928030000000000000e+05 2.929440000000000000e+05 2.924080000000000000e+05 2.928100000000000000e+05 2.920380000000000000e+05 2.924300000000000000e+05 2.928300000000000000e+05 2.922120000000000000e+05 2.924840000000000000e+05 2.915530000000000000e+05 2.928640000000000000e+05 2.931840000000000000e+05 2.929860000000000000e+05 2.926880000000000000e+05 2.924530000000000000e+05 2.920420000000000000e+05 2.929880000000000000e+05 2.917750000000000000e+05 2.921070000000000000e+05 2.913450000000000000e+05 2.929090000000000000e+05 2.911910000000000000e+05 2.925060000000000000e+05 2.918940000000000000e+05 2.911540000000000000e+05 2.934530000000000000e+05 2.926880000000000000e+05 2.926370000000000000e+05 2.927130000000000000e+05 2.917090000000000000e+05 2.928750000000000000e+05 2.919870000000000000e+05 2.932900000000000000e+05 2.922990000000000000e+05 2.928240000000000000e+05 2.927230000000000000e+05 2.934020000000000000e+05 2.924860000000000000e+05 2.925390000000000000e+05 2.917540000000000000e+05 2.931630000000000000e+05 2.934120000000000000e+05 2.929990000000000000e+05 2.930540000000000000e+05 2.922320000000000000e+05 2.914230000000000000e+05 2.918830000000000000e+05 2.924540000000000000e+05 2.927590000000000000e+05 2.921570000000000000e+05 2.927840000000000000e+05 2.914990000000000000e+05 2.902830000000000000e+05 2.920020000000000000e+05 2.924730000000000000e+05 2.935220000000000000e+05 2.920550000000000000e+05 2.919300000000000000e+05 2.915940000000000000e+05 2.921100000000000000e+05 2.925480000000000000e+05 2.911390000000000000e+05 2.915920000000000000e+05 2.918240000000000000e+05 2.918550000000000000e+05 2.913960000000000000e+05 2.919210000000000000e+05 2.928050000000000000e+05 2.930040000000000000e+05 2.922490000000000000e+05 2.925600000000000000e+05 2.929870000000000000e+05 2.919170000000000000e+05 2.929290000000000000e+05 2.932760000000000000e+05 2.922050000000000000e+05 2.917290000000000000e+05 2.922180000000000000e+05 2.934420000000000000e+05 2.926470000000000000e+05 2.924070000000000000e+05 2.923670000000000000e+05 2.935990000000000000e+05 2.924900000000000000e+05 2.916420000000000000e+05 2.924980000000000000e+05 2.930300000000000000e+05 2.931970000000000000e+05 2.923370000000000000e+05 2.917310000000000000e+05 2.928710000000000000e+05 2.919850000000000000e+05 2.906060000000000000e+05 2.926310000000000000e+05 2.921300000000000000e+05 2.928770000000000000e+05 2.917100000000000000e+05 2.910010000000000000e+05 2.907450000000000000e+05 2.904820000000000000e+05 2.911730000000000000e+05 2.913900000000000000e+05 2.915150000000000000e+05 2.919250000000000000e+05 2.907480000000000000e+05 2.922550000000000000e+05 2.916780000000000000e+05 2.906120000000000000e+05 2.925640000000000000e+05 2.915190000000000000e+05 2.916250000000000000e+05 2.915450000000000000e+05 2.912750000000000000e+05 2.914630000000000000e+05 2.907730000000000000e+05 2.913030000000000000e+05 2.911070000000000000e+05 2.915450000000000000e+05 2.913530000000000000e+05 2.919860000000000000e+05 2.922590000000000000e+05 2.916950000000000000e+05 2.911670000000000000e+05 2.911140000000000000e+05 2.904030000000000000e+05 2.910990000000000000e+05 2.917870000000000000e+05 2.906970000000000000e+05 2.905700000000000000e+05 2.911430000000000000e+05 2.909040000000000000e+05 2.905670000000000000e+05 2.907970000000000000e+05 2.908050000000000000e+05 2.907880000000000000e+05 2.904330000000000000e+05 2.908640000000000000e+05 2.906070000000000000e+05 2.914380000000000000e+05 2.915540000000000000e+05 2.921030000000000000e+05 2.913450000000000000e+05 2.916850000000000000e+05 2.910710000000000000e+05 2.917670000000000000e+05 2.918280000000000000e+05 2.921410000000000000e+05 2.914910000000000000e+05 2.919690000000000000e+05 2.917690000000000000e+05 2.907870000000000000e+05 2.911530000000000000e+05 2.906450000000000000e+05 2.910500000000000000e+05 2.918940000000000000e+05 2.917130000000000000e+05 2.911850000000000000e+05 2.905910000000000000e+05 2.904760000000000000e+05 2.908790000000000000e+05 2.914210000000000000e+05 2.904320000000000000e+05 2.915980000000000000e+05 2.901800000000000000e+05 2.904140000000000000e+05 2.906110000000000000e+05 2.913890000000000000e+05 2.914710000000000000e+05 2.917820000000000000e+05 2.909690000000000000e+05 2.909910000000000000e+05 2.924930000000000000e+05 2.912260000000000000e+05 2.917850000000000000e+05 2.912040000000000000e+05 2.924140000000000000e+05 2.918270000000000000e+05 2.902360000000000000e+05 2.914640000000000000e+05 2.913820000000000000e+05 2.916920000000000000e+05 2.919900000000000000e+05 2.924910000000000000e+05 2.899010000000000000e+05 2.899400000000000000e+05 2.910440000000000000e+05 2.914150000000000000e+05 2.904280000000000000e+05 2.902780000000000000e+05 2.908340000000000000e+05 2.926290000000000000e+05 2.911060000000000000e+05 2.908890000000000000e+05 2.914940000000000000e+05 2.919310000000000000e+05 2.917550000000000000e+05 2.922990000000000000e+05 2.919030000000000000e+05 2.908100000000000000e+05 2.909920000000000000e+05 2.906370000000000000e+05 2.899460000000000000e+05 2.907040000000000000e+05 2.905420000000000000e+05 2.902040000000000000e+05 2.890890000000000000e+05 2.895240000000000000e+05 2.886510000000000000e+05 2.896800000000000000e+05 2.899270000000000000e+05 2.905930000000000000e+05 2.907070000000000000e+05 2.893820000000000000e+05 2.901730000000000000e+05 2.902210000000000000e+05 2.908800000000000000e+05 2.898940000000000000e+05 2.908110000000000000e+05 2.900740000000000000e+05 2.897770000000000000e+05 2.900280000000000000e+05 2.900300000000000000e+05 2.904410000000000000e+05 2.898820000000000000e+05 2.908010000000000000e+05 2.917170000000000000e+05 2.902590000000000000e+05 2.898990000000000000e+05 2.912210000000000000e+05 2.894550000000000000e+05 2.885050000000000000e+05 2.894970000000000000e+05 2.893780000000000000e+05 2.886800000000000000e+05 2.884470000000000000e+05 2.890630000000000000e+05 2.888080000000000000e+05 2.893290000000000000e+05 2.881150000000000000e+05 2.887580000000000000e+05 2.894540000000000000e+05 2.893470000000000000e+05 2.907660000000000000e+05 2.910430000000000000e+05 2.908870000000000000e+05 2.900890000000000000e+05 2.899540000000000000e+05 2.911650000000000000e+05 2.903480000000000000e+05 2.908550000000000000e+05 2.910170000000000000e+05 2.899100000000000000e+05 2.903040000000000000e+05 2.905280000000000000e+05 2.896520000000000000e+05 2.899480000000000000e+05 2.899250000000000000e+05 2.898800000000000000e+05 2.904460000000000000e+05 2.897850000000000000e+05 2.899190000000000000e+05 2.884640000000000000e+05 2.886800000000000000e+05 2.889110000000000000e+05 2.889710000000000000e+05 2.903280000000000000e+05 2.903100000000000000e+05 2.897720000000000000e+05 2.883940000000000000e+05 2.895200000000000000e+05 2.891690000000000000e+05 2.878080000000000000e+05 2.880110000000000000e+05 2.872680000000000000e+05 2.881400000000000000e+05 2.884100000000000000e+05 2.885540000000000000e+05 2.887690000000000000e+05 2.885660000000000000e+05 2.890230000000000000e+05 2.891270000000000000e+05 2.879740000000000000e+05 2.897190000000000000e+05 2.884920000000000000e+05 2.898470000000000000e+05 2.888020000000000000e+05 2.894060000000000000e+05 2.892620000000000000e+05 2.887330000000000000e+05 2.890560000000000000e+05 2.887530000000000000e+05 2.883420000000000000e+05 2.884190000000000000e+05 2.887130000000000000e+05 2.879260000000000000e+05 2.879730000000000000e+05 2.876700000000000000e+05 2.889410000000000000e+05 2.877090000000000000e+05 2.884790000000000000e+05 2.894500000000000000e+05 2.881620000000000000e+05 2.883300000000000000e+05 2.880780000000000000e+05 2.882430000000000000e+05 2.883880000000000000e+05 2.892390000000000000e+05 2.879350000000000000e+05 2.883790000000000000e+05 2.883270000000000000e+05 2.873860000000000000e+05 2.881920000000000000e+05 2.902070000000000000e+05 2.892870000000000000e+05 2.897190000000000000e+05 2.888210000000000000e+05 2.888100000000000000e+05 2.902690000000000000e+05 2.901790000000000000e+05 2.895270000000000000e+05 2.902190000000000000e+05 2.895920000000000000e+05 2.897280000000000000e+05 2.881630000000000000e+05 2.889400000000000000e+05 2.898430000000000000e+05 2.898900000000000000e+05 2.903210000000000000e+05 2.900720000000000000e+05 2.915920000000000000e+05 2.899800000000000000e+05 2.900330000000000000e+05 2.913810000000000000e+05 2.910500000000000000e+05 2.903800000000000000e+05 2.914950000000000000e+05 2.907550000000000000e+05 2.901970000000000000e+05 2.914020000000000000e+05 2.906210000000000000e+05 2.890720000000000000e+05 2.911180000000000000e+05 2.906220000000000000e+05 2.906590000000000000e+05 2.909570000000000000e+05 2.903180000000000000e+05 2.903100000000000000e+05 2.906650000000000000e+05 2.904580000000000000e+05 2.896370000000000000e+05 2.904530000000000000e+05 2.912250000000000000e+05 2.894890000000000000e+05 2.886820000000000000e+05 2.900800000000000000e+05 2.897970000000000000e+05 2.890070000000000000e+05 2.893250000000000000e+05 2.896560000000000000e+05 2.901880000000000000e+05 2.899250000000000000e+05 2.902660000000000000e+05 2.910330000000000000e+05 2.895850000000000000e+05 2.897620000000000000e+05 2.896190000000000000e+05 2.895270000000000000e+05 2.906990000000000000e+05 2.897150000000000000e+05 2.912890000000000000e+05 2.889090000000000000e+05 2.908570000000000000e+05 2.907910000000000000e+05 2.899200000000000000e+05 2.899100000000000000e+05 2.913480000000000000e+05 2.900620000000000000e+05 2.902920000000000000e+05 2.897050000000000000e+05 2.899750000000000000e+05 2.891340000000000000e+05 2.897990000000000000e+05 2.892630000000000000e+05 2.890950000000000000e+05 2.890320000000000000e+05 2.899380000000000000e+05 2.894720000000000000e+05 2.889770000000000000e+05 2.899480000000000000e+05 2.895180000000000000e+05 2.887460000000000000e+05 2.907190000000000000e+05 2.891010000000000000e+05 2.891230000000000000e+05 2.892610000000000000e+05 2.884180000000000000e+05 2.887910000000000000e+05 2.882120000000000000e+05 2.900410000000000000e+05 2.889000000000000000e+05 2.894560000000000000e+05 2.897720000000000000e+05 2.893400000000000000e+05 2.897480000000000000e+05 2.892720000000000000e+05 2.891340000000000000e+05 2.889220000000000000e+05 2.885670000000000000e+05 2.889390000000000000e+05 2.891230000000000000e+05 2.882620000000000000e+05 2.874230000000000000e+05 2.887830000000000000e+05 2.904580000000000000e+05 2.888420000000000000e+05 2.882480000000000000e+05 2.893210000000000000e+05 2.899110000000000000e+05 2.892710000000000000e+05 2.898750000000000000e+05 2.897550000000000000e+05 2.910190000000000000e+05 2.896350000000000000e+05 2.898360000000000000e+05 2.898200000000000000e+05 2.899670000000000000e+05 2.891880000000000000e+05 2.901750000000000000e+05 2.900330000000000000e+05 2.903600000000000000e+05 2.893890000000000000e+05 2.892890000000000000e+05 2.891860000000000000e+05 2.894240000000000000e+05 2.893720000000000000e+05 2.897610000000000000e+05 2.898970000000000000e+05 2.894490000000000000e+05 2.898400000000000000e+05 2.898260000000000000e+05 2.900300000000000000e+05 2.889550000000000000e+05 2.900110000000000000e+05 2.904830000000000000e+05 2.892700000000000000e+05 2.897260000000000000e+05 2.902400000000000000e+05 2.899260000000000000e+05 2.911500000000000000e+05 2.898730000000000000e+05 2.898360000000000000e+05 2.902740000000000000e+05 2.896450000000000000e+05 2.908910000000000000e+05 2.898840000000000000e+05 2.905610000000000000e+05 2.912040000000000000e+05 2.906810000000000000e+05 2.893030000000000000e+05 2.913150000000000000e+05 2.912750000000000000e+05 2.910390000000000000e+05 2.908550000000000000e+05 2.909380000000000000e+05 2.910570000000000000e+05 2.910610000000000000e+05 2.902870000000000000e+05 2.907780000000000000e+05 2.897440000000000000e+05 2.899280000000000000e+05 2.904800000000000000e+05 2.891420000000000000e+05 2.906140000000000000e+05 2.904830000000000000e+05 2.914980000000000000e+05 2.902570000000000000e+05 2.906710000000000000e+05 2.900080000000000000e+05 2.892390000000000000e+05 2.897380000000000000e+05 2.898970000000000000e+05 2.912650000000000000e+05 2.902880000000000000e+05 2.909190000000000000e+05 2.898860000000000000e+05 2.910970000000000000e+05 2.908860000000000000e+05 2.897590000000000000e+05 2.894610000000000000e+05 2.892440000000000000e+05 2.901410000000000000e+05 2.911020000000000000e+05 2.911290000000000000e+05 2.893460000000000000e+05 2.906570000000000000e+05 2.905210000000000000e+05 2.896800000000000000e+05 2.904530000000000000e+05 2.894500000000000000e+05 2.901510000000000000e+05 2.910240000000000000e+05 2.900770000000000000e+05 2.904210000000000000e+05 2.906310000000000000e+05 2.906190000000000000e+05 2.907190000000000000e+05 2.907940000000000000e+05 2.901390000000000000e+05 2.897270000000000000e+05 2.907200000000000000e+05 2.906270000000000000e+05 2.909350000000000000e+05 2.916600000000000000e+05 2.904060000000000000e+05 2.912780000000000000e+05 2.903930000000000000e+05 2.903890000000000000e+05 2.913160000000000000e+05 2.922900000000000000e+05 2.917430000000000000e+05 2.911990000000000000e+05 2.907520000000000000e+05 2.923640000000000000e+05 2.913420000000000000e+05 2.914470000000000000e+05 2.914520000000000000e+05 2.919170000000000000e+05 2.917640000000000000e+05 2.911610000000000000e+05 2.912980000000000000e+05 2.910800000000000000e+05 2.913840000000000000e+05 2.923970000000000000e+05 2.923260000000000000e+05 2.924320000000000000e+05 2.919670000000000000e+05 2.907470000000000000e+05 2.917780000000000000e+05 2.914400000000000000e+05 2.905910000000000000e+05 2.913100000000000000e+05 2.911120000000000000e+05 2.927110000000000000e+05 2.909570000000000000e+05 2.927050000000000000e+05 2.904170000000000000e+05 2.903730000000000000e+05 2.917620000000000000e+05 2.904740000000000000e+05 2.918680000000000000e+05 2.913080000000000000e+05 2.922570000000000000e+05 2.921340000000000000e+05 2.923490000000000000e+05 2.910860000000000000e+05 2.923940000000000000e+05 2.922930000000000000e+05 2.925450000000000000e+05 2.908410000000000000e+05 2.914110000000000000e+05 2.918540000000000000e+05 2.907030000000000000e+05 2.901130000000000000e+05 2.923280000000000000e+05 2.903990000000000000e+05 2.910640000000000000e+05 2.905330000000000000e+05 2.908480000000000000e+05 2.911690000000000000e+05 2.912730000000000000e+05 2.909250000000000000e+05 2.916970000000000000e+05 2.906520000000000000e+05 2.913740000000000000e+05 2.922600000000000000e+05 2.905470000000000000e+05 2.918630000000000000e+05 2.913680000000000000e+05 2.914450000000000000e+05 2.918000000000000000e+05 2.918020000000000000e+05 2.930790000000000000e+05 2.923880000000000000e+05 2.925860000000000000e+05 2.932530000000000000e+05 2.921590000000000000e+05 2.931610000000000000e+05 2.922210000000000000e+05 2.928310000000000000e+05 2.928050000000000000e+05 2.928080000000000000e+05 2.917380000000000000e+05 2.922090000000000000e+05 2.925960000000000000e+05 2.928430000000000000e+05 2.917670000000000000e+05 2.916440000000000000e+05 2.924570000000000000e+05 2.915120000000000000e+05 2.911020000000000000e+05 2.907840000000000000e+05 2.905540000000000000e+05 2.914040000000000000e+05 2.910910000000000000e+05 2.912840000000000000e+05 2.912340000000000000e+05 2.914650000000000000e+05 2.933010000000000000e+05 2.921520000000000000e+05 2.909210000000000000e+05 2.913460000000000000e+05 2.920780000000000000e+05 2.907320000000000000e+05 2.922510000000000000e+05 2.919490000000000000e+05 2.931760000000000000e+05 2.929070000000000000e+05 2.920390000000000000e+05 2.922730000000000000e+05 2.919700000000000000e+05 2.901310000000000000e+05 2.917490000000000000e+05 2.920030000000000000e+05 2.925000000000000000e+05 2.929180000000000000e+05 2.923920000000000000e+05 2.923360000000000000e+05 2.922390000000000000e+05 2.930190000000000000e+05 2.924700000000000000e+05 2.915050000000000000e+05 2.923080000000000000e+05 2.917340000000000000e+05 2.908890000000000000e+05 2.912430000000000000e+05 2.915950000000000000e+05 2.913290000000000000e+05 2.917560000000000000e+05 2.913150000000000000e+05 2.912850000000000000e+05 2.914250000000000000e+05 2.914380000000000000e+05 2.929190000000000000e+05 2.907800000000000000e+05 2.904910000000000000e+05 2.919880000000000000e+05 2.909580000000000000e+05 2.912410000000000000e+05 2.903840000000000000e+05 2.923930000000000000e+05 2.908430000000000000e+05 2.916360000000000000e+05 2.908160000000000000e+05 2.902020000000000000e+05 2.905050000000000000e+05 2.925540000000000000e+05 2.919130000000000000e+05 2.922830000000000000e+05 2.915430000000000000e+05 2.910900000000000000e+05 2.919970000000000000e+05 2.929870000000000000e+05 2.919120000000000000e+05 2.914250000000000000e+05 2.914650000000000000e+05 2.935650000000000000e+05 2.941300000000000000e+05 2.913450000000000000e+05 2.921480000000000000e+05 2.929720000000000000e+05 2.924140000000000000e+05 2.920420000000000000e+05 2.912340000000000000e+05 2.914490000000000000e+05 2.906640000000000000e+05 2.918030000000000000e+05 2.908330000000000000e+05 2.925730000000000000e+05 2.921520000000000000e+05 2.915090000000000000e+05 2.914790000000000000e+05 2.911890000000000000e+05 2.907340000000000000e+05 2.911660000000000000e+05 2.902840000000000000e+05 2.905710000000000000e+05 2.904120000000000000e+05 2.900730000000000000e+05 2.908690000000000000e+05 2.921140000000000000e+05 2.916060000000000000e+05 2.915820000000000000e+05 2.926920000000000000e+05 2.911000000000000000e+05 2.920960000000000000e+05 2.925090000000000000e+05 2.924250000000000000e+05 2.932970000000000000e+05 2.937760000000000000e+05 2.923960000000000000e+05 2.927060000000000000e+05 2.925700000000000000e+05 2.915160000000000000e+05 2.922790000000000000e+05 2.934690000000000000e+05 2.924940000000000000e+05 2.913700000000000000e+05 2.919790000000000000e+05 2.932770000000000000e+05 2.933020000000000000e+05 2.928840000000000000e+05 2.928660000000000000e+05 2.941250000000000000e+05 2.926440000000000000e+05 2.933110000000000000e+05 2.937260000000000000e+05 2.928820000000000000e+05 2.927740000000000000e+05 2.930150000000000000e+05 2.938950000000000000e+05 2.933270000000000000e+05 2.930590000000000000e+05 2.931500000000000000e+05 2.918900000000000000e+05 2.924840000000000000e+05 2.925610000000000000e+05 2.921280000000000000e+05 2.932420000000000000e+05 2.928080000000000000e+05 2.930350000000000000e+05 2.932610000000000000e+05 2.940100000000000000e+05 2.937420000000000000e+05 2.937510000000000000e+05 2.927230000000000000e+05 2.932980000000000000e+05 2.937520000000000000e+05 2.931760000000000000e+05 2.940580000000000000e+05 2.943260000000000000e+05 2.937050000000000000e+05 2.931530000000000000e+05 2.931510000000000000e+05 2.928580000000000000e+05 2.930620000000000000e+05 2.928490000000000000e+05 2.923210000000000000e+05 2.928140000000000000e+05 2.930180000000000000e+05 2.923950000000000000e+05 2.916010000000000000e+05 2.917040000000000000e+05 2.921760000000000000e+05 2.930350000000000000e+05 2.926460000000000000e+05 2.910780000000000000e+05 2.913470000000000000e+05 2.919970000000000000e+05 2.929330000000000000e+05 2.919680000000000000e+05 2.916120000000000000e+05 2.926900000000000000e+05 2.909810000000000000e+05 2.915980000000000000e+05 2.920090000000000000e+05 2.922090000000000000e+05 2.915330000000000000e+05 2.912350000000000000e+05 2.907240000000000000e+05 2.908830000000000000e+05 2.912340000000000000e+05 2.908210000000000000e+05 2.907640000000000000e+05 2.901430000000000000e+05 2.906180000000000000e+05 2.895370000000000000e+05 2.898300000000000000e+05 2.908620000000000000e+05 2.909730000000000000e+05 2.915030000000000000e+05 2.909670000000000000e+05 2.919500000000000000e+05 2.919730000000000000e+05 2.919340000000000000e+05 2.922230000000000000e+05 2.913110000000000000e+05 2.915550000000000000e+05 2.932090000000000000e+05 2.923260000000000000e+05 2.933000000000000000e+05 2.916750000000000000e+05 2.925860000000000000e+05 2.929960000000000000e+05 2.926980000000000000e+05 2.928250000000000000e+05 2.919130000000000000e+05 2.920530000000000000e+05 2.921840000000000000e+05 2.920320000000000000e+05 2.924450000000000000e+05 2.910990000000000000e+05 2.908350000000000000e+05 2.913450000000000000e+05 2.921890000000000000e+05 2.914580000000000000e+05 2.925900000000000000e+05 2.914130000000000000e+05 2.919120000000000000e+05 2.936180000000000000e+05 2.924220000000000000e+05 2.925530000000000000e+05 2.917160000000000000e+05 2.922020000000000000e+05 2.930300000000000000e+05 2.932160000000000000e+05 2.926230000000000000e+05 2.934790000000000000e+05 2.935740000000000000e+05 2.932450000000000000e+05 2.930650000000000000e+05 2.942100000000000000e+05 2.941490000000000000e+05 2.927310000000000000e+05 2.917870000000000000e+05 2.936830000000000000e+05 2.926020000000000000e+05 2.929540000000000000e+05 2.923720000000000000e+05 2.917240000000000000e+05 2.919280000000000000e+05 2.921900000000000000e+05 2.916020000000000000e+05 2.912500000000000000e+05 2.922060000000000000e+05 2.920240000000000000e+05 2.920470000000000000e+05 2.916020000000000000e+05 2.929020000000000000e+05 2.918100000000000000e+05 2.925270000000000000e+05 2.918330000000000000e+05 2.912440000000000000e+05 2.923780000000000000e+05 2.929520000000000000e+05 2.917010000000000000e+05 2.924930000000000000e+05 2.919150000000000000e+05 2.915400000000000000e+05 2.905350000000000000e+05 2.911120000000000000e+05 2.904880000000000000e+05 2.918370000000000000e+05 2.908980000000000000e+05 2.910790000000000000e+05 2.908320000000000000e+05 2.907930000000000000e+05 2.915070000000000000e+05 2.921660000000000000e+05 2.911960000000000000e+05 2.916360000000000000e+05 2.929740000000000000e+05 2.921540000000000000e+05 2.912360000000000000e+05 2.919200000000000000e+05 2.917960000000000000e+05 2.926730000000000000e+05 2.927290000000000000e+05 2.918090000000000000e+05 2.920300000000000000e+05 2.916740000000000000e+05 2.922340000000000000e+05 2.918610000000000000e+05 2.902970000000000000e+05 2.911720000000000000e+05 2.919250000000000000e+05 2.909470000000000000e+05 2.916800000000000000e+05 2.917640000000000000e+05 2.915090000000000000e+05 2.922800000000000000e+05 2.920040000000000000e+05 2.914680000000000000e+05 2.907830000000000000e+05 2.902650000000000000e+05 2.917550000000000000e+05 2.914010000000000000e+05 2.916360000000000000e+05 2.916680000000000000e+05 2.916530000000000000e+05 2.919370000000000000e+05 2.929180000000000000e+05 2.912020000000000000e+05 2.913340000000000000e+05 2.905520000000000000e+05 2.931730000000000000e+05 2.916040000000000000e+05 2.929630000000000000e+05 2.917810000000000000e+05 2.917970000000000000e+05 2.925740000000000000e+05 2.922090000000000000e+05 2.915920000000000000e+05 2.902770000000000000e+05 2.921160000000000000e+05 2.903780000000000000e+05 2.911480000000000000e+05 2.917260000000000000e+05 2.903230000000000000e+05 2.903300000000000000e+05 2.907580000000000000e+05 2.909030000000000000e+05 2.902230000000000000e+05 2.896710000000000000e+05 2.901650000000000000e+05 2.905270000000000000e+05 2.908270000000000000e+05 2.899160000000000000e+05 2.895140000000000000e+05 2.906440000000000000e+05 2.899150000000000000e+05 2.909540000000000000e+05 2.902300000000000000e+05 2.900340000000000000e+05 2.900470000000000000e+05 2.889550000000000000e+05 2.905580000000000000e+05 2.892420000000000000e+05 2.892560000000000000e+05 2.890790000000000000e+05 2.901620000000000000e+05 2.897780000000000000e+05 2.893630000000000000e+05 2.894680000000000000e+05 2.888950000000000000e+05 2.884190000000000000e+05 2.898820000000000000e+05 2.895980000000000000e+05 2.897960000000000000e+05 2.899590000000000000e+05 2.898020000000000000e+05 2.889530000000000000e+05 2.897130000000000000e+05 2.892770000000000000e+05 2.889840000000000000e+05 2.895870000000000000e+05 2.902780000000000000e+05 2.903690000000000000e+05 2.901940000000000000e+05 2.900000000000000000e+05 2.906900000000000000e+05 2.904310000000000000e+05 2.905700000000000000e+05 2.906200000000000000e+05 2.916060000000000000e+05 2.907640000000000000e+05 2.912280000000000000e+05 2.906190000000000000e+05 2.897990000000000000e+05 2.905020000000000000e+05 2.898590000000000000e+05 2.898550000000000000e+05 2.914200000000000000e+05 2.909900000000000000e+05 2.919350000000000000e+05 2.906660000000000000e+05 2.902200000000000000e+05 2.910170000000000000e+05 2.900240000000000000e+05 2.905220000000000000e+05 2.921070000000000000e+05 2.911510000000000000e+05 2.917390000000000000e+05 2.926540000000000000e+05 2.913900000000000000e+05 2.927620000000000000e+05 2.918840000000000000e+05 2.918620000000000000e+05 2.924430000000000000e+05 2.912670000000000000e+05 2.913810000000000000e+05 2.918530000000000000e+05 2.922310000000000000e+05 2.912360000000000000e+05 2.910690000000000000e+05 2.918970000000000000e+05 2.907270000000000000e+05 2.898320000000000000e+05 2.907300000000000000e+05 2.913590000000000000e+05 2.908680000000000000e+05 2.899370000000000000e+05 2.904030000000000000e+05 2.908670000000000000e+05 2.916020000000000000e+05 2.909090000000000000e+05 2.916750000000000000e+05 2.912260000000000000e+05 2.917380000000000000e+05 2.910930000000000000e+05 2.911920000000000000e+05 2.922810000000000000e+05 2.915720000000000000e+05 2.905310000000000000e+05 2.910350000000000000e+05 2.913260000000000000e+05 2.903040000000000000e+05 2.913970000000000000e+05 2.920100000000000000e+05 2.928130000000000000e+05 2.923150000000000000e+05 2.923240000000000000e+05 2.910500000000000000e+05 2.908400000000000000e+05 2.904600000000000000e+05 2.903470000000000000e+05 2.914710000000000000e+05 2.907130000000000000e+05 2.893290000000000000e+05 2.920270000000000000e+05 2.908390000000000000e+05 2.921390000000000000e+05 2.908910000000000000e+05 2.915680000000000000e+05 2.914950000000000000e+05 2.923460000000000000e+05 2.906640000000000000e+05 2.915110000000000000e+05 2.914240000000000000e+05 2.910130000000000000e+05 2.913580000000000000e+05 2.912430000000000000e+05 2.914580000000000000e+05 2.916230000000000000e+05 2.922770000000000000e+05 2.909120000000000000e+05 2.910800000000000000e+05 2.916900000000000000e+05 2.913920000000000000e+05 2.911900000000000000e+05 2.919860000000000000e+05 2.917550000000000000e+05 2.899270000000000000e+05 2.915280000000000000e+05 2.920270000000000000e+05 2.906660000000000000e+05 2.914300000000000000e+05 2.908870000000000000e+05 2.911580000000000000e+05 2.906210000000000000e+05 2.922230000000000000e+05 2.914790000000000000e+05 2.907090000000000000e+05 2.910150000000000000e+05 2.907840000000000000e+05 2.904630000000000000e+05 2.919590000000000000e+05 2.902830000000000000e+05 2.903710000000000000e+05 2.901100000000000000e+05 2.905910000000000000e+05 2.912330000000000000e+05 2.908480000000000000e+05 2.905350000000000000e+05 2.893270000000000000e+05 2.911290000000000000e+05 2.906990000000000000e+05 2.906580000000000000e+05 2.908500000000000000e+05 2.908020000000000000e+05 2.914860000000000000e+05 2.915180000000000000e+05 2.911970000000000000e+05 2.910540000000000000e+05 2.917460000000000000e+05 2.925740000000000000e+05 2.915600000000000000e+05 2.921870000000000000e+05 2.916610000000000000e+05 2.935040000000000000e+05 2.933310000000000000e+05 2.929620000000000000e+05 2.925900000000000000e+05 2.927350000000000000e+05 2.928580000000000000e+05 2.917600000000000000e+05 2.926160000000000000e+05 2.921690000000000000e+05 2.928320000000000000e+05 2.924980000000000000e+05 2.917640000000000000e+05 2.919960000000000000e+05 2.908140000000000000e+05 2.918350000000000000e+05 2.915450000000000000e+05 2.916870000000000000e+05 2.918570000000000000e+05 2.911720000000000000e+05 2.909750000000000000e+05 2.912980000000000000e+05 2.913980000000000000e+05 2.915930000000000000e+05 2.912900000000000000e+05 2.909400000000000000e+05 2.904460000000000000e+05 2.899460000000000000e+05 2.898780000000000000e+05 2.904170000000000000e+05 2.897580000000000000e+05 2.901020000000000000e+05 2.904220000000000000e+05 2.898520000000000000e+05 2.910250000000000000e+05 2.905910000000000000e+05 2.909560000000000000e+05 2.905420000000000000e+05 2.911550000000000000e+05 2.896900000000000000e+05 2.900390000000000000e+05 2.911080000000000000e+05 2.918920000000000000e+05 2.904160000000000000e+05 2.908370000000000000e+05 2.895060000000000000e+05 2.907110000000000000e+05 2.909520000000000000e+05 2.909240000000000000e+05 2.908830000000000000e+05 2.918810000000000000e+05 2.916640000000000000e+05 2.921630000000000000e+05 2.910230000000000000e+05 2.904950000000000000e+05 2.903230000000000000e+05 2.904800000000000000e+05 2.910980000000000000e+05 2.909970000000000000e+05 2.908840000000000000e+05 2.911400000000000000e+05 2.907900000000000000e+05 2.913370000000000000e+05 2.915390000000000000e+05 2.913050000000000000e+05 2.915390000000000000e+05 2.917720000000000000e+05 2.914910000000000000e+05 2.911870000000000000e+05 2.910800000000000000e+05 2.911150000000000000e+05 2.907790000000000000e+05 2.898230000000000000e+05 2.895510000000000000e+05 2.896530000000000000e+05 2.886740000000000000e+05 2.893390000000000000e+05 2.902320000000000000e+05 2.900590000000000000e+05 2.901660000000000000e+05 2.903130000000000000e+05 2.895550000000000000e+05 2.899940000000000000e+05 2.908110000000000000e+05 2.893870000000000000e+05 2.905870000000000000e+05 2.902830000000000000e+05 2.909800000000000000e+05 2.892060000000000000e+05 2.901330000000000000e+05 2.901490000000000000e+05 2.908380000000000000e+05 2.904070000000000000e+05 2.913630000000000000e+05 2.889880000000000000e+05 2.900190000000000000e+05 2.899990000000000000e+05 2.900510000000000000e+05 2.909740000000000000e+05 2.908220000000000000e+05 2.901410000000000000e+05 2.899220000000000000e+05 2.905880000000000000e+05 2.907750000000000000e+05 2.901140000000000000e+05 2.894000000000000000e+05 2.904000000000000000e+05 2.912310000000000000e+05 2.916820000000000000e+05 2.913370000000000000e+05 2.908540000000000000e+05 2.910370000000000000e+05 2.920260000000000000e+05 2.929730000000000000e+05 2.932730000000000000e+05 2.927450000000000000e+05 2.927240000000000000e+05 2.933470000000000000e+05 2.935140000000000000e+05 2.931650000000000000e+05 2.925620000000000000e+05 2.944960000000000000e+05 2.943340000000000000e+05 2.845250000000000000e+05 2.799130000000000000e+05 2.700070000000000000e+05 2.643760000000000000e+05 2.568300000000000000e+05 2.516810000000000000e+05 2.456010000000000000e+05 2.402360000000000000e+05 2.343200000000000000e+05 2.288880000000000000e+05 2.252560000000000000e+05 2.213370000000000000e+05 2.162320000000000000e+05 2.124880000000000000e+05 2.081720000000000000e+05 2.050480000000000000e+05 2.009720000000000000e+05 1.988410000000000000e+05 1.961650000000000000e+05 1.921150000000000000e+05 1.893210000000000000e+05 1.864750000000000000e+05 1.833370000000000000e+05 1.815430000000000000e+05 1.776360000000000000e+05 1.760440000000000000e+05 1.732100000000000000e+05 1.708250000000000000e+05 1.683440000000000000e+05 1.657730000000000000e+05 1.639360000000000000e+05 1.628940000000000000e+05 1.595470000000000000e+05 1.594670000000000000e+05 1.565700000000000000e+05 1.548630000000000000e+05 1.532140000000000000e+05 1.514920000000000000e+05 1.496370000000000000e+05 1.482840000000000000e+05 1.459950000000000000e+05 1.448540000000000000e+05 1.430270000000000000e+05 1.423100000000000000e+05 1.404420000000000000e+05 1.382240000000000000e+05 1.373210000000000000e+05 1.360140000000000000e+05 1.348940000000000000e+05 1.332370000000000000e+05 1.322070000000000000e+05 1.306800000000000000e+05 1.294110000000000000e+05 1.279450000000000000e+05 1.267920000000000000e+05 1.256110000000000000e+05 1.246610000000000000e+05 1.230380000000000000e+05 1.221920000000000000e+05 1.210690000000000000e+05 1.203560000000000000e+05 1.189530000000000000e+05 1.181400000000000000e+05 1.174120000000000000e+05 1.165080000000000000e+05 1.146650000000000000e+05 1.141610000000000000e+05 1.126850000000000000e+05 1.114140000000000000e+05 1.111000000000000000e+05 1.099330000000000000e+05 1.084970000000000000e+05 1.070840000000000000e+05 1.065310000000000000e+05 1.058650000000000000e+05 1.048690000000000000e+05 1.041770000000000000e+05 1.028030000000000000e+05 1.019940000000000000e+05 1.017600000000000000e+05 1.002450000000000000e+05 9.918800000000000000e+04 9.827600000000000000e+04 9.781700000000000000e+04 9.700600000000000000e+04 9.617300000000000000e+04 9.489500000000000000e+04 9.461200000000000000e+04 9.405500000000000000e+04 9.299700000000000000e+04 9.197800000000000000e+04 9.168900000000000000e+04 9.052600000000000000e+04 8.936500000000000000e+04 8.875400000000000000e+04 8.846100000000000000e+04 8.737200000000000000e+04 8.686100000000000000e+04 8.561500000000000000e+04 8.573100000000000000e+04 8.460000000000000000e+04 8.414600000000000000e+04 8.243600000000000000e+04 8.191200000000000000e+04 8.166900000000000000e+04 8.108800000000000000e+04 8.009300000000000000e+04 7.984400000000000000e+04 7.866900000000000000e+04 7.901800000000000000e+04 7.703500000000000000e+04 7.660200000000000000e+04 7.630800000000000000e+04 7.586700000000000000e+04 7.473800000000000000e+04 7.416100000000000000e+04 7.351600000000000000e+04 7.289800000000000000e+04 7.272500000000000000e+04 7.168700000000000000e+04 7.128600000000000000e+04 7.041200000000000000e+04 6.952000000000000000e+04 6.952700000000000000e+04 6.895400000000000000e+04 6.812900000000000000e+04 6.754200000000000000e+04 6.705500000000000000e+04 6.644800000000000000e+04 6.536400000000000000e+04 6.516200000000000000e+04 6.483800000000000000e+04 6.434900000000000000e+04 6.395800000000000000e+04 6.343800000000000000e+04 6.223300000000000000e+04 6.155200000000000000e+04 6.127500000000000000e+04 6.102000000000000000e+04 6.038400000000000000e+04 5.982200000000000000e+04 5.948900000000000000e+04 5.910900000000000000e+04 5.892700000000000000e+04 5.826700000000000000e+04 5.731000000000000000e+04 5.746800000000000000e+04 5.633600000000000000e+04 5.630000000000000000e+04 5.608600000000000000e+04 5.548800000000000000e+04 5.454200000000000000e+04 5.409900000000000000e+04 5.368300000000000000e+04 5.330900000000000000e+04 5.303600000000000000e+04 5.193000000000000000e+04 5.136200000000000000e+04 5.141400000000000000e+04 5.089000000000000000e+04 5.075500000000000000e+04 5.013700000000000000e+04 5.026600000000000000e+04 4.945100000000000000e+04 4.890400000000000000e+04 4.860200000000000000e+04 4.802600000000000000e+04 4.765600000000000000e+04 4.709700000000000000e+04 4.653300000000000000e+04 4.652300000000000000e+04 4.620600000000000000e+04 4.533600000000000000e+04 4.466700000000000000e+04 4.485900000000000000e+04 4.414400000000000000e+04 4.428900000000000000e+04 4.397000000000000000e+04 4.312500000000000000e+04 4.279300000000000000e+04 4.273700000000000000e+04 4.204900000000000000e+04 4.188900000000000000e+04 4.162500000000000000e+04 4.089300000000000000e+04 4.063500000000000000e+04 4.082700000000000000e+04 3.996700000000000000e+04 3.985600000000000000e+04 3.942100000000000000e+04 3.922700000000000000e+04 3.905400000000000000e+04 3.841500000000000000e+04 3.813100000000000000e+04 3.775800000000000000e+04 3.786200000000000000e+04 3.723900000000000000e+04 3.701400000000000000e+04 3.638700000000000000e+04 3.624600000000000000e+04 3.610500000000000000e+04 3.601400000000000000e+04 3.540600000000000000e+04 3.483300000000000000e+04 3.458500000000000000e+04 3.423400000000000000e+04 3.401300000000000000e+04 3.384600000000000000e+04 3.340000000000000000e+04 3.318000000000000000e+04 3.290400000000000000e+04 3.261600000000000000e+04 3.256700000000000000e+04 3.180600000000000000e+04 3.150200000000000000e+04 3.171900000000000000e+04 3.098500000000000000e+04 3.114200000000000000e+04 3.060700000000000000e+04 3.061900000000000000e+04 3.021200000000000000e+04 2.994200000000000000e+04 2.967300000000000000e+04 2.927700000000000000e+04 2.964900000000000000e+04 2.905600000000000000e+04 2.851400000000000000e+04 2.854700000000000000e+04 2.838100000000000000e+04 2.788200000000000000e+04 2.782200000000000000e+04 2.759400000000000000e+04 2.740600000000000000e+04 2.734000000000000000e+04 2.673500000000000000e+04 2.652100000000000000e+04 2.654700000000000000e+04 2.599200000000000000e+04 2.587900000000000000e+04 2.599300000000000000e+04 2.557500000000000000e+04 2.540600000000000000e+04 2.486900000000000000e+04 2.488400000000000000e+04 2.443100000000000000e+04 2.431000000000000000e+04 2.419700000000000000e+04 2.405000000000000000e+04 2.389900000000000000e+04 2.365100000000000000e+04 2.322600000000000000e+04 2.340900000000000000e+04 2.255900000000000000e+04 2.286800000000000000e+04 2.293300000000000000e+04 2.218200000000000000e+04 2.213700000000000000e+04 2.197200000000000000e+04 2.189500000000000000e+04 2.158400000000000000e+04 2.154300000000000000e+04 2.125700000000000000e+04 2.094600000000000000e+04 2.108400000000000000e+04 2.072500000000000000e+04 2.051200000000000000e+04 2.034300000000000000e+04 2.023300000000000000e+04 1.998400000000000000e+04 1.997100000000000000e+04 1.980600000000000000e+04 1.965600000000000000e+04 1.905500000000000000e+04 1.911600000000000000e+04 1.897600000000000000e+04 1.901800000000000000e+04 1.845600000000000000e+04 1.838200000000000000e+04 1.813800000000000000e+04 1.805600000000000000e+04 1.789800000000000000e+04 1.794100000000000000e+04 1.758400000000000000e+04 1.748600000000000000e+04 1.737100000000000000e+04 1.747200000000000000e+04 1.716400000000000000e+04 1.696400000000000000e+04 1.641500000000000000e+04 1.681200000000000000e+04 1.685900000000000000e+04 1.666700000000000000e+04 1.660000000000000000e+04 1.614600000000000000e+04 1.609100000000000000e+04 1.589700000000000000e+04 1.589300000000000000e+04 1.563100000000000000e+04 1.549100000000000000e+04 1.527300000000000000e+04 1.539900000000000000e+04 1.521500000000000000e+04 1.498400000000000000e+04 1.478600000000000000e+04 1.473600000000000000e+04 1.464700000000000000e+04 1.480000000000000000e+04 1.446900000000000000e+04 1.420400000000000000e+04 1.450900000000000000e+04 1.398800000000000000e+04 1.402700000000000000e+04 1.406400000000000000e+04 1.410100000000000000e+04 1.354900000000000000e+04 1.364500000000000000e+04 1.355600000000000000e+04 1.337600000000000000e+04 1.329800000000000000e+04 1.312100000000000000e+04 1.308600000000000000e+04 1.292300000000000000e+04 1.284700000000000000e+04 1.275000000000000000e+04 1.278900000000000000e+04 1.263600000000000000e+04 1.257900000000000000e+04 1.224000000000000000e+04 1.224300000000000000e+04 1.195500000000000000e+04 1.173500000000000000e+04 1.186900000000000000e+04 1.186900000000000000e+04 1.177700000000000000e+04 1.177600000000000000e+04 1.163600000000000000e+04 1.182200000000000000e+04 1.142600000000000000e+04 1.106500000000000000e+04 1.109400000000000000e+04 1.087700000000000000e+04 1.103800000000000000e+04 1.083600000000000000e+04 1.101600000000000000e+04 1.069100000000000000e+04 1.047100000000000000e+04 1.041000000000000000e+04 1.055900000000000000e+04 1.042700000000000000e+04 1.037200000000000000e+04 1.022700000000000000e+04 1.005800000000000000e+04 1.008000000000000000e+04 9.984000000000000000e+03 9.957000000000000000e+03 9.932000000000000000e+03 9.614000000000000000e+03 9.759000000000000000e+03 9.408000000000000000e+03 9.435000000000000000e+03 9.234000000000000000e+03 9.302000000000000000e+03 9.200000000000000000e+03 9.011000000000000000e+03 9.020000000000000000e+03 9.023000000000000000e+03 8.904000000000000000e+03 8.835000000000000000e+03 9.075000000000000000e+03 8.873000000000000000e+03 8.577000000000000000e+03 8.595000000000000000e+03 8.476000000000000000e+03 8.459000000000000000e+03 8.251000000000000000e+03 8.232000000000000000e+03 8.333000000000000000e+03 8.217000000000000000e+03 7.991000000000000000e+03 8.116000000000000000e+03 7.973000000000000000e+03 7.934000000000000000e+03 7.930000000000000000e+03 7.738000000000000000e+03 7.773000000000000000e+03 7.655000000000000000e+03 7.488000000000000000e+03 7.439000000000000000e+03 7.408000000000000000e+03 7.448000000000000000e+03 7.374000000000000000e+03 7.361000000000000000e+03 7.238000000000000000e+03 7.093000000000000000e+03 6.961000000000000000e+03 7.031000000000000000e+03 6.957000000000000000e+03 6.826000000000000000e+03 6.873000000000000000e+03 6.880000000000000000e+03 6.677000000000000000e+03 6.731000000000000000e+03 6.566000000000000000e+03 6.611000000000000000e+03 6.458000000000000000e+03 6.572000000000000000e+03 6.458000000000000000e+03 6.497000000000000000e+03 6.243000000000000000e+03 6.292000000000000000e+03 6.154000000000000000e+03 6.149000000000000000e+03 6.268000000000000000e+03 6.072000000000000000e+03 6.117000000000000000e+03 6.085000000000000000e+03 5.977000000000000000e+03 5.995000000000000000e+03 5.820000000000000000e+03 5.758000000000000000e+03 5.827000000000000000e+03 5.829000000000000000e+03 5.596000000000000000e+03 5.649000000000000000e+03 5.654000000000000000e+03 5.545000000000000000e+03 5.518000000000000000e+03 5.334000000000000000e+03 5.473000000000000000e+03 5.269000000000000000e+03 5.352000000000000000e+03 5.247000000000000000e+03 5.299000000000000000e+03 5.217000000000000000e+03 5.003000000000000000e+03 5.201000000000000000e+03 5.086000000000000000e+03 4.945000000000000000e+03 5.081000000000000000e+03 4.903000000000000000e+03 5.147000000000000000e+03 4.893000000000000000e+03 4.923000000000000000e+03 4.772000000000000000e+03 4.828000000000000000e+03 4.709000000000000000e+03 4.696000000000000000e+03 4.731000000000000000e+03 4.665000000000000000e+03 4.642000000000000000e+03 4.539000000000000000e+03 4.475000000000000000e+03 4.486000000000000000e+03 4.459000000000000000e+03 4.354000000000000000e+03 4.321000000000000000e+03 4.307000000000000000e+03 4.225000000000000000e+03 4.233000000000000000e+03 4.179000000000000000e+03 4.012000000000000000e+03 4.087000000000000000e+03 4.232000000000000000e+03 3.983000000000000000e+03 3.987000000000000000e+03 4.011000000000000000e+03 3.887000000000000000e+03 3.935000000000000000e+03 3.881000000000000000e+03 3.901000000000000000e+03 3.846000000000000000e+03 3.784000000000000000e+03 3.695000000000000000e+03 3.822000000000000000e+03 3.818000000000000000e+03 3.644000000000000000e+03 3.652000000000000000e+03 3.736000000000000000e+03 3.642000000000000000e+03 3.593000000000000000e+03 3.677000000000000000e+03 3.612000000000000000e+03 3.458000000000000000e+03 3.450000000000000000e+03 3.516000000000000000e+03 3.411000000000000000e+03 3.413000000000000000e+03 3.258000000000000000e+03 3.383000000000000000e+03 3.181000000000000000e+03 3.447000000000000000e+03 3.289000000000000000e+03 3.190000000000000000e+03 3.190000000000000000e+03 3.135000000000000000e+03 2.991000000000000000e+03 3.180000000000000000e+03 2.961000000000000000e+03 3.015000000000000000e+03 2.988000000000000000e+03 2.958000000000000000e+03 2.930000000000000000e+03 2.933000000000000000e+03 2.847000000000000000e+03 2.788000000000000000e+03 2.800000000000000000e+03 2.715000000000000000e+03 2.741000000000000000e+03 2.709000000000000000e+03 2.794000000000000000e+03 2.586000000000000000e+03 2.803000000000000000e+03 2.614000000000000000e+03 2.686000000000000000e+03 2.618000000000000000e+03 2.546000000000000000e+03 2.542000000000000000e+03 2.511000000000000000e+03 2.501000000000000000e+03 2.520000000000000000e+03 2.502000000000000000e+03 2.508000000000000000e+03 2.355000000000000000e+03 2.425000000000000000e+03 2.378000000000000000e+03 2.473000000000000000e+03 2.302000000000000000e+03 2.327000000000000000e+03 2.343000000000000000e+03 2.382000000000000000e+03 2.292000000000000000e+03 2.220000000000000000e+03 2.293000000000000000e+03 2.263000000000000000e+03 2.234000000000000000e+03 2.290000000000000000e+03 2.240000000000000000e+03 2.196000000000000000e+03 2.178000000000000000e+03 2.189000000000000000e+03 2.106000000000000000e+03 2.095000000000000000e+03 2.020000000000000000e+03 2.004000000000000000e+03 2.021000000000000000e+03 1.954000000000000000e+03 1.986000000000000000e+03 1.987000000000000000e+03 2.019000000000000000e+03 1.945000000000000000e+03 1.962000000000000000e+03 1.905000000000000000e+03 1.844000000000000000e+03 1.824000000000000000e+03 1.846000000000000000e+03 1.877000000000000000e+03 1.833000000000000000e+03 1.755000000000000000e+03 1.821000000000000000e+03 1.709000000000000000e+03 1.660000000000000000e+03 1.709000000000000000e+03 1.807000000000000000e+03 1.682000000000000000e+03 1.688000000000000000e+03 1.628000000000000000e+03 1.637000000000000000e+03 1.723000000000000000e+03 1.677000000000000000e+03 1.606000000000000000e+03 1.574000000000000000e+03 1.555000000000000000e+03 1.640000000000000000e+03 1.560000000000000000e+03 1.536000000000000000e+03 1.544000000000000000e+03 1.416000000000000000e+03 1.436000000000000000e+03 1.440000000000000000e+03 1.584000000000000000e+03 1.480000000000000000e+03 1.418000000000000000e+03 1.467000000000000000e+03 1.375000000000000000e+03 1.368000000000000000e+03 1.373000000000000000e+03 1.401000000000000000e+03 1.313000000000000000e+03 1.400000000000000000e+03 1.378000000000000000e+03 1.363000000000000000e+03 1.314000000000000000e+03 1.317000000000000000e+03 1.297000000000000000e+03 1.255000000000000000e+03 1.304000000000000000e+03 1.322000000000000000e+03 1.237000000000000000e+03 1.203000000000000000e+03 1.237000000000000000e+03 1.267000000000000000e+03 1.249000000000000000e+03 1.329000000000000000e+03 1.271000000000000000e+03 1.244000000000000000e+03 1.266000000000000000e+03 1.186000000000000000e+03 1.236000000000000000e+03 1.240000000000000000e+03 1.191000000000000000e+03 1.117000000000000000e+03 1.159000000000000000e+03 1.147000000000000000e+03 1.250000000000000000e+03 1.161000000000000000e+03 1.191000000000000000e+03 1.178000000000000000e+03 1.177000000000000000e+03 1.138000000000000000e+03 1.093000000000000000e+03 1.128000000000000000e+03 1.163000000000000000e+03 1.118000000000000000e+03 1.144000000000000000e+03 1.013000000000000000e+03 1.086000000000000000e+03 1.176000000000000000e+03 1.079000000000000000e+03 1.082000000000000000e+03 1.018000000000000000e+03 1.071000000000000000e+03 1.035000000000000000e+03 1.103000000000000000e+03 9.920000000000000000e+02 1.015000000000000000e+03 1.005000000000000000e+03 1.053000000000000000e+03 9.830000000000000000e+02 9.640000000000000000e+02 9.840000000000000000e+02 9.490000000000000000e+02 9.560000000000000000e+02 9.690000000000000000e+02 9.470000000000000000e+02 9.120000000000000000e+02 9.570000000000000000e+02 9.530000000000000000e+02 9.250000000000000000e+02 9.140000000000000000e+02 8.650000000000000000e+02 9.410000000000000000e+02 8.720000000000000000e+02 8.780000000000000000e+02 8.530000000000000000e+02 9.310000000000000000e+02 9.030000000000000000e+02 8.280000000000000000e+02 8.520000000000000000e+02 8.960000000000000000e+02 8.890000000000000000e+02 8.320000000000000000e+02 8.190000000000000000e+02 8.040000000000000000e+02 8.280000000000000000e+02 8.470000000000000000e+02 8.320000000000000000e+02 8.080000000000000000e+02 8.330000000000000000e+02 7.900000000000000000e+02 7.420000000000000000e+02 7.600000000000000000e+02 7.650000000000000000e+02 7.390000000000000000e+02 7.360000000000000000e+02 7.710000000000000000e+02 7.910000000000000000e+02 7.700000000000000000e+02 6.960000000000000000e+02 7.580000000000000000e+02 6.880000000000000000e+02 7.100000000000000000e+02 7.110000000000000000e+02 6.900000000000000000e+02 7.540000000000000000e+02 6.450000000000000000e+02 6.780000000000000000e+02 7.000000000000000000e+02 6.600000000000000000e+02 6.140000000000000000e+02 6.580000000000000000e+02 6.400000000000000000e+02 6.400000000000000000e+02 6.340000000000000000e+02 5.950000000000000000e+02 6.080000000000000000e+02 5.970000000000000000e+02 5.920000000000000000e+02 5.650000000000000000e+02 5.680000000000000000e+02 5.600000000000000000e+02 5.520000000000000000e+02 5.720000000000000000e+02 5.300000000000000000e+02 5.390000000000000000e+02 5.570000000000000000e+02 5.220000000000000000e+02 5.730000000000000000e+02 5.080000000000000000e+02 5.430000000000000000e+02 5.240000000000000000e+02 4.930000000000000000e+02 4.890000000000000000e+02 4.820000000000000000e+02 4.500000000000000000e+02 4.790000000000000000e+02 4.250000000000000000e+02 4.630000000000000000e+02 4.600000000000000000e+02 4.320000000000000000e+02 4.410000000000000000e+02 4.580000000000000000e+02 4.330000000000000000e+02 3.840000000000000000e+02 4.610000000000000000e+02 4.030000000000000000e+02 4.120000000000000000e+02 4.160000000000000000e+02 3.960000000000000000e+02 4.090000000000000000e+02 3.920000000000000000e+02 4.030000000000000000e+02 4.140000000000000000e+02 3.820000000000000000e+02 4.110000000000000000e+02 4.060000000000000000e+02 4.090000000000000000e+02 3.870000000000000000e+02 3.870000000000000000e+02 4.120000000000000000e+02 4.040000000000000000e+02 3.870000000000000000e+02 3.740000000000000000e+02 3.700000000000000000e+02 3.630000000000000000e+02 3.600000000000000000e+02 3.650000000000000000e+02 3.510000000000000000e+02 3.870000000000000000e+02 3.700000000000000000e+02 3.330000000000000000e+02 3.500000000000000000e+02 3.360000000000000000e+02 3.420000000000000000e+02 3.390000000000000000e+02 3.250000000000000000e+02 3.320000000000000000e+02 3.470000000000000000e+02 3.790000000000000000e+02 3.450000000000000000e+02 3.400000000000000000e+02 3.210000000000000000e+02 3.100000000000000000e+02 2.860000000000000000e+02 3.160000000000000000e+02 3.240000000000000000e+02 3.390000000000000000e+02 3.380000000000000000e+02 3.150000000000000000e+02 2.850000000000000000e+02 2.710000000000000000e+02 2.960000000000000000e+02 2.790000000000000000e+02 2.970000000000000000e+02 2.890000000000000000e+02 2.900000000000000000e+02 3.000000000000000000e+02 2.570000000000000000e+02 2.910000000000000000e+02 2.620000000000000000e+02 3.010000000000000000e+02 2.810000000000000000e+02 2.650000000000000000e+02 2.830000000000000000e+02 2.700000000000000000e+02 2.720000000000000000e+02 2.710000000000000000e+02 2.680000000000000000e+02 2.640000000000000000e+02 2.320000000000000000e+02 2.330000000000000000e+02 2.460000000000000000e+02 2.610000000000000000e+02 2.480000000000000000e+02 2.590000000000000000e+02 2.260000000000000000e+02 2.600000000000000000e+02 2.330000000000000000e+02 2.350000000000000000e+02 2.320000000000000000e+02 2.480000000000000000e+02 2.180000000000000000e+02 2.100000000000000000e+02 2.510000000000000000e+02 2.290000000000000000e+02 2.200000000000000000e+02 2.290000000000000000e+02 2.150000000000000000e+02 2.090000000000000000e+02 2.000000000000000000e+02 2.340000000000000000e+02 2.300000000000000000e+02 2.350000000000000000e+02 2.250000000000000000e+02 2.230000000000000000e+02 2.100000000000000000e+02 1.870000000000000000e+02 1.820000000000000000e+02 1.950000000000000000e+02 1.650000000000000000e+02 1.780000000000000000e+02 1.960000000000000000e+02 2.050000000000000000e+02 2.070000000000000000e+02 1.880000000000000000e+02 1.800000000000000000e+02 1.800000000000000000e+02 1.520000000000000000e+02 1.850000000000000000e+02 1.480000000000000000e+02 1.700000000000000000e+02 1.790000000000000000e+02 1.710000000000000000e+02 1.600000000000000000e+02 1.470000000000000000e+02 1.690000000000000000e+02 1.540000000000000000e+02 1.520000000000000000e+02 1.500000000000000000e+02 1.400000000000000000e+02 1.340000000000000000e+02 1.460000000000000000e+02 1.340000000000000000e+02 1.670000000000000000e+02 1.290000000000000000e+02 1.580000000000000000e+02 1.290000000000000000e+02 1.340000000000000000e+02 1.370000000000000000e+02 1.520000000000000000e+02 1.480000000000000000e+02 1.720000000000000000e+02 1.450000000000000000e+02 1.510000000000000000e+02 1.670000000000000000e+02 1.320000000000000000e+02 1.480000000000000000e+02 1.370000000000000000e+02 1.440000000000000000e+02 1.430000000000000000e+02 1.350000000000000000e+02 1.430000000000000000e+02 1.380000000000000000e+02 1.690000000000000000e+02 1.270000000000000000e+02 1.440000000000000000e+02 1.220000000000000000e+02 1.380000000000000000e+02 1.210000000000000000e+02 1.230000000000000000e+02 1.310000000000000000e+02 1.230000000000000000e+02 1.320000000000000000e+02 1.200000000000000000e+02 1.430000000000000000e+02 1.170000000000000000e+02 1.490000000000000000e+02 1.150000000000000000e+02 1.180000000000000000e+02 1.250000000000000000e+02 1.250000000000000000e+02 1.030000000000000000e+02 1.120000000000000000e+02 9.800000000000000000e+01 1.160000000000000000e+02 1.160000000000000000e+02 9.800000000000000000e+01 1.010000000000000000e+02 8.600000000000000000e+01 1.010000000000000000e+02 9.800000000000000000e+01 1.100000000000000000e+02 7.700000000000000000e+01 1.110000000000000000e+02 9.000000000000000000e+01 1.020000000000000000e+02 7.200000000000000000e+01 1.150000000000000000e+02 1.050000000000000000e+02 8.200000000000000000e+01 8.300000000000000000e+01 9.100000000000000000e+01 1.020000000000000000e+02 1.070000000000000000e+02 9.600000000000000000e+01 9.000000000000000000e+01 7.400000000000000000e+01 1.040000000000000000e+02 7.500000000000000000e+01 9.000000000000000000e+01 7.000000000000000000e+01 8.900000000000000000e+01 8.100000000000000000e+01 8.800000000000000000e+01 8.000000000000000000e+01 8.200000000000000000e+01 6.800000000000000000e+01 7.100000000000000000e+01 8.900000000000000000e+01 6.900000000000000000e+01 8.900000000000000000e+01 9.300000000000000000e+01 9.100000000000000000e+01 8.400000000000000000e+01 8.300000000000000000e+01 7.200000000000000000e+01 6.900000000000000000e+01 7.400000000000000000e+01 7.700000000000000000e+01 6.600000000000000000e+01 8.100000000000000000e+01 6.800000000000000000e+01 6.500000000000000000e+01 6.800000000000000000e+01 7.400000000000000000e+01 8.900000000000000000e+01 7.500000000000000000e+01 7.800000000000000000e+01 4.800000000000000000e+01 5.400000000000000000e+01 6.100000000000000000e+01 7.600000000000000000e+01 7.000000000000000000e+01 5.800000000000000000e+01 5.400000000000000000e+01 5.800000000000000000e+01 5.300000000000000000e+01 5.900000000000000000e+01 5.400000000000000000e+01 7.000000000000000000e+01 6.800000000000000000e+01 5.900000000000000000e+01 7.100000000000000000e+01 6.400000000000000000e+01 5.300000000000000000e+01 6.100000000000000000e+01 5.300000000000000000e+01 5.800000000000000000e+01 6.600000000000000000e+01 4.700000000000000000e+01 6.200000000000000000e+01 4.400000000000000000e+01 5.100000000000000000e+01 4.700000000000000000e+01 5.000000000000000000e+01 4.600000000000000000e+01 5.700000000000000000e+01 5.300000000000000000e+01 3.700000000000000000e+01 6.100000000000000000e+01 5.800000000000000000e+01 4.900000000000000000e+01 4.800000000000000000e+01 4.100000000000000000e+01 4.600000000000000000e+01 4.900000000000000000e+01 5.600000000000000000e+01 4.100000000000000000e+01 5.100000000000000000e+01 4.400000000000000000e+01 3.700000000000000000e+01 5.500000000000000000e+01 3.800000000000000000e+01 3.800000000000000000e+01 3.000000000000000000e+01 4.100000000000000000e+01 2.900000000000000000e+01 2.700000000000000000e+01 4.300000000000000000e+01 2.300000000000000000e+01 2.600000000000000000e+01 3.600000000000000000e+01 3.800000000000000000e+01 3.700000000000000000e+01 3.500000000000000000e+01 3.200000000000000000e+01 3.500000000000000000e+01 4.300000000000000000e+01 3.500000000000000000e+01 2.600000000000000000e+01 2.700000000000000000e+01 3.900000000000000000e+01 2.400000000000000000e+01 3.400000000000000000e+01 2.600000000000000000e+01 3.400000000000000000e+01 2.700000000000000000e+01 3.200000000000000000e+01 2.100000000000000000e+01 3.200000000000000000e+01 3.100000000000000000e+01 2.700000000000000000e+01 2.900000000000000000e+01 3.000000000000000000e+01 2.600000000000000000e+01 2.600000000000000000e+01 3.000000000000000000e+01 2.500000000000000000e+01 3.400000000000000000e+01 2.300000000000000000e+01 3.700000000000000000e+01 2.800000000000000000e+01 2.900000000000000000e+01 3.900000000000000000e+01 3.400000000000000000e+01 3.900000000000000000e+01 3.000000000000000000e+01 2.600000000000000000e+01 1.800000000000000000e+01 2.600000000000000000e+01 2.500000000000000000e+01 2.500000000000000000e+01 2.300000000000000000e+01 2.600000000000000000e+01 3.900000000000000000e+01 3.000000000000000000e+01 2.900000000000000000e+01 3.100000000000000000e+01 2.700000000000000000e+01 4.600000000000000000e+01 3.900000000000000000e+01 3.900000000000000000e+01 3.300000000000000000e+01 2.000000000000000000e+01 3.700000000000000000e+01 2.900000000000000000e+01 2.500000000000000000e+01 2.900000000000000000e+01 2.200000000000000000e+01 3.100000000000000000e+01 2.900000000000000000e+01 3.200000000000000000e+01 3.300000000000000000e+01 4.100000000000000000e+01 3.600000000000000000e+01 2.300000000000000000e+01 3.100000000000000000e+01 4.400000000000000000e+01 3.700000000000000000e+01 2.900000000000000000e+01 3.000000000000000000e+01 2.800000000000000000e+01 2.800000000000000000e+01 3.800000000000000000e+01 3.400000000000000000e+01 3.400000000000000000e+01 2.000000000000000000e+01 3.300000000000000000e+01 2.300000000000000000e+01 3.000000000000000000e+01 3.600000000000000000e+01 3.000000000000000000e+01 2.500000000000000000e+01 2.400000000000000000e+01 1.800000000000000000e+01 2.800000000000000000e+01 1.600000000000000000e+01 1.700000000000000000e+01 1.100000000000000000e+01 1.800000000000000000e+01 1.100000000000000000e+01 1.400000000000000000e+01 1.400000000000000000e+01 3.000000000000000000e+00 7.000000000000000000e+00 7.000000000000000000e+00 3.000000000000000000e+00 4.000000000000000000e+00 6.000000000000000000e+00 4.000000000000000000e+00 8.000000000000000000e+00 3.000000000000000000e+00 3.000000000000000000e+00 2.000000000000000000e+00 2.000000000000000000e+00 3.000000000000000000e+00 4.000000000000000000e+00 5.000000000000000000e+00 8.000000000000000000e+00 4.000000000000000000e+00 5.000000000000000000e+00 7.000000000000000000e+00 7.000000000000000000e+00 1.100000000000000000e+01 2.000000000000000000e+00 6.000000000000000000e+00 2.000000000000000000e+00 3.000000000000000000e+00 5.000000000000000000e+00 6.000000000000000000e+00 5.000000000000000000e+00 4.000000000000000000e+00 5.000000000000000000e+00 3.000000000000000000e+00 0.000000000000000000e+00 1.000000000000000000e+00 7.000000000000000000e+00 6.000000000000000000e+00 3.000000000000000000e+00 5.000000000000000000e+00 5.000000000000000000e+00 4.000000000000000000e+00 6.000000000000000000e+00 1.000000000000000000e+01 2.000000000000000000e+00 7.000000000000000000e+00 4.000000000000000000e+00 4.000000000000000000e+00 6.000000000000000000e+00 7.000000000000000000e+00 9.000000000000000000e+00 6.000000000000000000e+00 3.000000000000000000e+00 3.000000000000000000e+00 3.000000000000000000e+00 6.000000000000000000e+00 7.000000000000000000e+00 8.000000000000000000e+00 2.000000000000000000e+00 4.000000000000000000e+00 5.000000000000000000e+00 3.000000000000000000e+00 6.000000000000000000e+00 3.000000000000000000e+00 7.000000000000000000e+00 9.000000000000000000e+00 2.000000000000000000e+00 6.000000000000000000e+00 7.000000000000000000e+00 4.000000000000000000e+00 5.000000000000000000e+00 6.000000000000000000e+00 6.000000000000000000e+00 3.000000000000000000e+00 1.200000000000000000e+01 6.000000000000000000e+00 9.000000000000000000e+00 4.000000000000000000e+00 4.000000000000000000e+00 2.000000000000000000e+00 6.000000000000000000e+00 6.000000000000000000e+00 5.000000000000000000e+00 2.000000000000000000e+00 5.000000000000000000e+00 5.000000000000000000e+00 4.000000000000000000e+00 5.000000000000000000e+00 4.000000000000000000e+00 5.000000000000000000e+00 4.000000000000000000e+00 3.000000000000000000e+00 7.000000000000000000e+00 2.000000000000000000e+00 5.000000000000000000e+00 5.000000000000000000e+00 6.000000000000000000e+00 1.000000000000000000e+01 3.000000000000000000e+00 7.000000000000000000e+00 3.000000000000000000e+00 5.000000000000000000e+00 6.000000000000000000e+00 5.000000000000000000e+00 5.000000000000000000e+00 1.000000000000000000e+01 9.000000000000000000e+00 7.000000000000000000e+00 6.000000000000000000e+00 3.000000000000000000e+00 8.000000000000000000e+00 4.000000000000000000e+00 1.000000000000000000e+00 5.000000000000000000e+00 6.000000000000000000e+00 2.000000000000000000e+00 8.000000000000000000e+00 2.000000000000000000e+00 7.000000000000000000e+00 3.000000000000000000e+00 5.000000000000000000e+00 5.000000000000000000e+00 0.000000000000000000e+00 0.000000000000000000e+00 0.000000000000000000e+00 0.000000000000000000e+00 0.000000000000000000e+00 0.000000000000000000e+00 0.000000000000000000e+00 0.000000000000000000e+00 0.000000000000000000e+00 0.000000000000000000e+00 0.000000000000000000e+00 0.000000000000000000e+00 0.000000000000000000e+00 0.000000000000000000e+00 0.000000000000000000e+00 0.000000000000000000e+00 0.000000000000000000e+00 0.000000000000000000e+00 0.000000000000000000e+00 0.000000000000000000e+00 0.000000000000000000e+00 0.000000000000000000e+00 0.000000000000000000e+00 0.000000000000000000e+00 0.000000000000000000e+00 0.000000000000000000e+00 0.000000000000000000e+00 0.000000000000000000e+00 0.000000000000000000e+00 0.000000000000000000e+00 0.000000000000000000e+00 0.000000000000000000e+00 0.000000000000000000e+00 0.000000000000000000e+00 0.000000000000000000e+00 0.000000000000000000e+00 0.000000000000000000e+00 0.000000000000000000e+00 0.000000000000000000e+00 0.000000000000000000e+00 0.000000000000000000e+00 0.000000000000000000e+00 0.000000000000000000e+00 0.000000000000000000e+00 0.000000000000000000e+00 0.000000000000000000e+00 0.000000000000000000e+00 0.000000000000000000e+00 0.000000000000000000e+00 0.000000000000000000e+00 0.000000000000000000e+00 0.000000000000000000e+00 0.000000000000000000e+00 0.000000000000000000e+00 0.000000000000000000e+00 0.000000000000000000e+00 0.000000000000000000e+00 0.000000000000000000e+00 0.000000000000000000e+00 0.000000000000000000e+00 0.000000000000000000e+00 0.000000000000000000e+00 0.000000000000000000e+00 0.000000000000000000e+00 0.000000000000000000e+00 0.000000000000000000e+00 0.000000000000000000e+00 0.000000000000000000e+00 0.000000000000000000e+00 0.000000000000000000e+00 0.000000000000000000e+00 0.000000000000000000e+00 0.000000000000000000e+00 0.000000000000000000e+00 0.000000000000000000e+00 0.000000000000000000e+00 0.000000000000000000e+00 0.000000000000000000e+00 0.000000000000000000e+00 0.000000000000000000e+00 0.000000000000000000e+00 0.000000000000000000e+00 0.000000000000000000e+00 0.000000000000000000e+00 0.000000000000000000e+00 0.000000000000000000e+00 0.000000000000000000e+00 0.000000000000000000e+00 0.000000000000000000e+00 0.000000000000000000e+00 0.000000000000000000e+00 0.000000000000000000e+00 0.000000000000000000e+00 0.000000000000000000e+00 0.000000000000000000e+00 0.000000000000000000e+00 0.000000000000000000e+00 0.000000000000000000e+00 0.000000000000000000e+00 0.000000000000000000e+00 0.000000000000000000e+00 0.000000000000000000e+00 0.000000000000000000e+00 0.000000000000000000e+00 0.000000000000000000e+00 0.000000000000000000e+00 0.000000000000000000e+00 0.000000000000000000e+00 0.000000000000000000e+00 0.000000000000000000e+00 0.000000000000000000e+00 0.000000000000000000e+00 0.000000000000000000e+00 0.000000000000000000e+00 0.000000000000000000e+00 0.000000000000000000e+00 0.000000000000000000e+00 0.000000000000000000e+00 0.000000000000000000e+00 0.000000000000000000e+00 0.000000000000000000e+00 0.000000000000000000e+00 0.000000000000000000e+00 0.000000000000000000e+00 0.000000000000000000e+00 0.000000000000000000e+00 0.000000000000000000e+00 0.000000000000000000e+00 0.000000000000000000e+00 0.000000000000000000e+00 0.000000000000000000e+00 0.000000000000000000e+00 0.000000000000000000e+00 0.000000000000000000e+00 0.000000000000000000e+00 0.000000000000000000e+00 0.000000000000000000e+00 0.000000000000000000e+00 0.000000000000000000e+00 0.000000000000000000e+00 0.000000000000000000e+00 0.000000000000000000e+00 0.000000000000000000e+00 0.000000000000000000e+00 0.000000000000000000e+00 0.000000000000000000e+00 0.000000000000000000e+00 0.000000000000000000e+00 0.000000000000000000e+00 0.000000000000000000e+00 0.000000000000000000e+00 0.000000000000000000e+00 0.000000000000000000e+00 0.000000000000000000e+00 0.000000000000000000e+00 0.000000000000000000e+00 0.000000000000000000e+00 0.000000000000000000e+00 0.000000000000000000e+00 0.000000000000000000e+00 0.000000000000000000e+00 0.000000000000000000e+00 0.000000000000000000e+00 0.000000000000000000e+00 0.000000000000000000e+00 0.000000000000000000e+00 0.000000000000000000e+00 0.000000000000000000e+00 0.000000000000000000e+00 0.000000000000000000e+00 0.000000000000000000e+00 0.000000000000000000e+00 0.000000000000000000e+00 0.000000000000000000e+00 0.000000000000000000e+00 0.000000000000000000e+00 0.000000000000000000e+00 0.000000000000000000e+00 0.000000000000000000e+00 0.000000000000000000e+00 0.000000000000000000e+00 0.000000000000000000e+00 0.000000000000000000e+00 0.000000000000000000e+00 0.000000000000000000e+00 0.000000000000000000e+00 0.000000000000000000e+00 0.000000000000000000e+00 0.000000000000000000e+00 0.000000000000000000e+00 0.000000000000000000e+00 0.000000000000000000e+00 0.000000000000000000e+00 0.000000000000000000e+00 0.000000000000000000e+00 0.000000000000000000e+00 0.000000000000000000e+00 0.000000000000000000e+00 0.000000000000000000e+00 0.000000000000000000e+00 0.000000000000000000e+00 0.000000000000000000e+00 0.000000000000000000e+00 0.000000000000000000e+00 0.000000000000000000e+00 0.000000000000000000e+00 0.000000000000000000e+00 0.000000000000000000e+00 0.000000000000000000e+00 0.000000000000000000e+00 0.000000000000000000e+00 0.000000000000000000e+00 0.000000000000000000e+00 0.000000000000000000e+00 0.000000000000000000e+00 0.000000000000000000e+00 0.000000000000000000e+00 0.000000000000000000e+00 0.000000000000000000e+00 0.000000000000000000e+00 0.000000000000000000e+00 0.000000000000000000e+00 0.000000000000000000e+00 0.000000000000000000e+00 0.000000000000000000e+00 0.000000000000000000e+00 0.000000000000000000e+00 0.000000000000000000e+00 0.000000000000000000e+00 0.000000000000000000e+00 0.000000000000000000e+00 0.000000000000000000e+00 0.000000000000000000e+00 0.000000000000000000e+00 0.000000000000000000e+00 0.000000000000000000e+00 0.000000000000000000e+00 0.000000000000000000e+00 0.000000000000000000e+00 0.000000000000000000e+00 0.000000000000000000e+00 0.000000000000000000e+00 0.000000000000000000e+00 0.000000000000000000e+00 0.000000000000000000e+00 0.000000000000000000e+00 0.000000000000000000e+00 0.000000000000000000e+00 0.000000000000000000e+00 0.000000000000000000e+00 0.000000000000000000e+00 0.000000000000000000e+00 0.000000000000000000e+00 0.000000000000000000e+00 0.000000000000000000e+00 0.000000000000000000e+00 0.000000000000000000e+00 0.000000000000000000e+00 0.000000000000000000e+00 0.000000000000000000e+00 0.000000000000000000e+00 0.000000000000000000e+00 0.000000000000000000e+00 0.000000000000000000e+00 0.000000000000000000e+00 0.000000000000000000e+00 0.000000000000000000e+00 0.000000000000000000e+00 0.000000000000000000e+00 0.000000000000000000e+00 0.000000000000000000e+00 0.000000000000000000e+00 0.000000000000000000e+00 0.000000000000000000e+00 0.000000000000000000e+00 0.000000000000000000e+00 0.000000000000000000e+00 0.000000000000000000e+00 0.000000000000000000e+00 0.000000000000000000e+00 0.000000000000000000e+00 0.000000000000000000e+00 0.000000000000000000e+00 0.000000000000000000e+00 0.000000000000000000e+00 0.000000000000000000e+00 0.000000000000000000e+00 0.000000000000000000e+00 0.000000000000000000e+00 0.000000000000000000e+00 0.000000000000000000e+00 0.000000000000000000e+00 0.000000000000000000e+00 0.000000000000000000e+00 0.000000000000000000e+00 0.000000000000000000e+00 0.000000000000000000e+00 0.000000000000000000e+00 0.000000000000000000e+00 0.000000000000000000e+00 0.000000000000000000e+00 0.000000000000000000e+00 0.000000000000000000e+00 0.000000000000000000e+00 0.000000000000000000e+00 0.000000000000000000e+00 0.000000000000000000e+00 0.000000000000000000e+00 0.000000000000000000e+00 0.000000000000000000e+00 0.000000000000000000e+00 0.000000000000000000e+00 0.000000000000000000e+00 0.000000000000000000e+00 0.000000000000000000e+00 0.000000000000000000e+00 0.000000000000000000e+00 0.000000000000000000e+00 0.000000000000000000e+00 0.000000000000000000e+00 0.000000000000000000e+00 0.000000000000000000e+00 0.000000000000000000e+00 0.000000000000000000e+00 0.000000000000000000e+00 0.000000000000000000e+00 0.000000000000000000e+00 0.000000000000000000e+00 0.000000000000000000e+00 0.000000000000000000e+00 0.000000000000000000e+00 0.000000000000000000e+00 0.000000000000000000e+00 0.000000000000000000e+00 0.000000000000000000e+00 0.000000000000000000e+00 0.000000000000000000e+00 0.000000000000000000e+00 0.000000000000000000e+00 0.000000000000000000e+00 0.000000000000000000e+00 0.000000000000000000e+00 0.000000000000000000e+00 0.000000000000000000e+00 0.000000000000000000e+00 0.000000000000000000e+00 0.000000000000000000e+00 0.000000000000000000e+00 0.000000000000000000e+00 0.000000000000000000e+00 0.000000000000000000e+00 0.000000000000000000e+00 0.000000000000000000e+00 0.000000000000000000e+00 0.000000000000000000e+00 0.000000000000000000e+00 0.000000000000000000e+00 0.000000000000000000e+00 0.000000000000000000e+00 0.000000000000000000e+00 0.000000000000000000e+00 0.000000000000000000e+00 0.000000000000000000e+00 0.000000000000000000e+00 0.000000000000000000e+00 0.000000000000000000e+00 0.000000000000000000e+00 0.000000000000000000e+00 0.000000000000000000e+00 0.000000000000000000e+00 0.000000000000000000e+00 0.000000000000000000e+00 0.000000000000000000e+00 0.000000000000000000e+00 0.000000000000000000e+00 0.000000000000000000e+00 0.000000000000000000e+00 0.000000000000000000e+00 0.000000000000000000e+00 0.000000000000000000e+00 0.000000000000000000e+00 0.000000000000000000e+00 0.000000000000000000e+00 0.000000000000000000e+00 0.000000000000000000e+00 0.000000000000000000e+00 0.000000000000000000e+00 0.000000000000000000e+00 0.000000000000000000e+00 0.000000000000000000e+00 0.000000000000000000e+00 0.000000000000000000e+00 0.000000000000000000e+00 0.000000000000000000e+00 0.000000000000000000e+00 0.000000000000000000e+00 0.000000000000000000e+00 0.000000000000000000e+00 0.000000000000000000e+00 0.000000000000000000e+00 0.000000000000000000e+00 0.000000000000000000e+00 0.000000000000000000e+00 0.000000000000000000e+00 0.000000000000000000e+00 0.000000000000000000e+00 0.000000000000000000e+00 0.000000000000000000e+00 0.000000000000000000e+00 0.000000000000000000e+00 0.000000000000000000e+00 0.000000000000000000e+00 0.000000000000000000e+00 0.000000000000000000e+00 0.000000000000000000e+00 0.000000000000000000e+00 0.000000000000000000e+00 0.000000000000000000e+00 0.000000000000000000e+00 0.000000000000000000e+00 0.000000000000000000e+00 0.000000000000000000e+00 0.000000000000000000e+00 0.000000000000000000e+00 0.000000000000000000e+00 0.000000000000000000e+00 0.000000000000000000e+00 0.000000000000000000e+00 0.000000000000000000e+00 0.000000000000000000e+00 0.000000000000000000e+00 0.000000000000000000e+00 0.000000000000000000e+00 0.000000000000000000e+00 0.000000000000000000e+00 0.000000000000000000e+00 0.000000000000000000e+00 0.000000000000000000e+00 0.000000000000000000e+00 0.000000000000000000e+00 0.000000000000000000e+00 0.000000000000000000e+00 0.000000000000000000e+00 0.000000000000000000e+00 0.000000000000000000e+00 0.000000000000000000e+00 0.000000000000000000e+00 0.000000000000000000e+00 0.000000000000000000e+00 0.000000000000000000e+00 0.000000000000000000e+00 0.000000000000000000e+00 0.000000000000000000e+00 0.000000000000000000e+00 0.000000000000000000e+00 0.000000000000000000e+00 0.000000000000000000e+00 0.000000000000000000e+00 0.000000000000000000e+00 0.000000000000000000e+00 0.000000000000000000e+00 0.000000000000000000e+00 0.000000000000000000e+00 0.000000000000000000e+00 0.000000000000000000e+00 0.000000000000000000e+00 0.000000000000000000e+00 0.000000000000000000e+00 0.000000000000000000e+00 0.000000000000000000e+00 0.000000000000000000e+00 0.000000000000000000e+00 0.000000000000000000e+00 0.000000000000000000e+00 0.000000000000000000e+00 0.000000000000000000e+00 0.000000000000000000e+00 0.000000000000000000e+00 0.000000000000000000e+00 0.000000000000000000e+00 0.000000000000000000e+00 0.000000000000000000e+00 0.000000000000000000e+00 0.000000000000000000e+00 0.000000000000000000e+00 0.000000000000000000e+00 0.000000000000000000e+00 0.000000000000000000e+00 0.000000000000000000e+00 0.000000000000000000e+00 0.000000000000000000e+00 0.000000000000000000e+00 0.000000000000000000e+00 0.000000000000000000e+00 0.000000000000000000e+00 0.000000000000000000e+00 0.000000000000000000e+00 0.000000000000000000e+00 0.000000000000000000e+00 0.000000000000000000e+00 0.000000000000000000e+00 0.000000000000000000e+00 0.000000000000000000e+00 0.000000000000000000e+00 0.000000000000000000e+00 0.000000000000000000e+00 0.000000000000000000e+00 0.000000000000000000e+00 0.000000000000000000e+00 0.000000000000000000e+00 0.000000000000000000e+00 0.000000000000000000e+00 0.000000000000000000e+00 0.000000000000000000e+00 0.000000000000000000e+00 0.000000000000000000e+00 0.000000000000000000e+00 0.000000000000000000e+00 0.000000000000000000e+00 0.000000000000000000e+00 0.000000000000000000e+00 0.000000000000000000e+00 0.000000000000000000e+00 0.000000000000000000e+00 0.000000000000000000e+00 0.000000000000000000e+00 0.000000000000000000e+00 0.000000000000000000e+00 0.000000000000000000e+00 0.000000000000000000e+00 0.000000000000000000e+00 0.000000000000000000e+00 0.000000000000000000e+00 0.000000000000000000e+00 0.000000000000000000e+00 0.000000000000000000e+00 0.000000000000000000e+00 0.000000000000000000e+00 0.000000000000000000e+00 0.000000000000000000e+00 0.000000000000000000e+00 0.000000000000000000e+00 0.000000000000000000e+00 0.000000000000000000e+00 0.000000000000000000e+00 0.000000000000000000e+00 0.000000000000000000e+00 0.000000000000000000e+00 0.000000000000000000e+00 0.000000000000000000e+00 0.000000000000000000e+00 0.000000000000000000e+00 0.000000000000000000e+00 0.000000000000000000e+00 0.000000000000000000e+00 0.000000000000000000e+00 0.000000000000000000e+00 0.000000000000000000e+00 0.000000000000000000e+00 0.000000000000000000e+00 0.000000000000000000e+00 0.000000000000000000e+00 0.000000000000000000e+00 0.000000000000000000e+00 0.000000000000000000e+00 0.000000000000000000e+00 0.000000000000000000e+00 0.000000000000000000e+00 0.000000000000000000e+00 0.000000000000000000e+00 0.000000000000000000e+00 0.000000000000000000e+00 0.000000000000000000e+00 0.000000000000000000e+00 0.000000000000000000e+00 0.000000000000000000e+00 0.000000000000000000e+00 0.000000000000000000e+00 0.000000000000000000e+00 0.000000000000000000e+00 0.000000000000000000e+00 0.000000000000000000e+00 0.000000000000000000e+00 0.000000000000000000e+00 0.000000000000000000e+00 0.000000000000000000e+00 0.000000000000000000e+00 0.000000000000000000e+00 0.000000000000000000e+00 0.000000000000000000e+00 0.000000000000000000e+00 0.000000000000000000e+00 0.000000000000000000e+00 0.000000000000000000e+00 0.000000000000000000e+00 0.000000000000000000e+00 0.000000000000000000e+00 0.000000000000000000e+00 0.000000000000000000e+00 0.000000000000000000e+00 0.000000000000000000e+00 0.000000000000000000e+00 0.000000000000000000e+00 0.000000000000000000e+00 0.000000000000000000e+00 0.000000000000000000e+00 0.000000000000000000e+00 0.000000000000000000e+00 0.000000000000000000e+00 0.000000000000000000e+00 0.000000000000000000e+00 0.000000000000000000e+00 0.000000000000000000e+00 0.000000000000000000e+00 0.000000000000000000e+00 0.000000000000000000e+00 0.000000000000000000e+00 0.000000000000000000e+00 0.000000000000000000e+00 0.000000000000000000e+00 0.000000000000000000e+00 0.000000000000000000e+00 0.000000000000000000e+00 0.000000000000000000e+00 0.000000000000000000e+00 0.000000000000000000e+00 0.000000000000000000e+00 0.000000000000000000e+00 0.000000000000000000e+00 0.000000000000000000e+00 0.000000000000000000e+00 0.000000000000000000e+00 0.000000000000000000e+00 0.000000000000000000e+00 0.000000000000000000e+00 0.000000000000000000e+00 0.000000000000000000e+00 0.000000000000000000e+00 0.000000000000000000e+00 0.000000000000000000e+00 0.000000000000000000e+00 0.000000000000000000e+00 0.000000000000000000e+00 0.000000000000000000e+00 0.000000000000000000e+00 0.000000000000000000e+00 0.000000000000000000e+00 0.000000000000000000e+00 0.000000000000000000e+00 0.000000000000000000e+00 0.000000000000000000e+00 0.000000000000000000e+00 0.000000000000000000e+00 0.000000000000000000e+00 0.000000000000000000e+00 0.000000000000000000e+00 0.000000000000000000e+00 0.000000000000000000e+00 0.000000000000000000e+00 0.000000000000000000e+00 0.000000000000000000e+00 0.000000000000000000e+00 0.000000000000000000e+00 0.000000000000000000e+00 0.000000000000000000e+00 0.000000000000000000e+00 0.000000000000000000e+00 0.000000000000000000e+00 0.000000000000000000e+00 0.000000000000000000e+00 0.000000000000000000e+00 0.000000000000000000e+00 0.000000000000000000e+00 0.000000000000000000e+00 0.000000000000000000e+00 0.000000000000000000e+00 0.000000000000000000e+00 0.000000000000000000e+00 0.000000000000000000e+00 0.000000000000000000e+00 0.000000000000000000e+00 0.000000000000000000e+00 0.000000000000000000e+00 0.000000000000000000e+00 0.000000000000000000e+00 0.000000000000000000e+00 0.000000000000000000e+00 0.000000000000000000e+00 0.000000000000000000e+00 0.000000000000000000e+00 0.000000000000000000e+00 0.000000000000000000e+00 0.000000000000000000e+00 0.000000000000000000e+00 0.000000000000000000e+00 0.000000000000000000e+00 0.000000000000000000e+00 0.000000000000000000e+00 0.000000000000000000e+00 0.000000000000000000e+00 0.000000000000000000e+00 0.000000000000000000e+00 0.000000000000000000e+00 0.000000000000000000e+00 0.000000000000000000e+00 0.000000000000000000e+00 0.000000000000000000e+00 0.000000000000000000e+00 0.000000000000000000e+00 0.000000000000000000e+00 0.000000000000000000e+00 0.000000000000000000e+00 0.000000000000000000e+00 0.000000000000000000e+00 0.000000000000000000e+00 0.000000000000000000e+00 0.000000000000000000e+00 0.000000000000000000e+00 0.000000000000000000e+00 0.000000000000000000e+00 0.000000000000000000e+00 0.000000000000000000e+00 0.000000000000000000e+00 0.000000000000000000e+00 0.000000000000000000e+00 0.000000000000000000e+00 0.000000000000000000e+00 0.000000000000000000e+00 0.000000000000000000e+00 0.000000000000000000e+00 0.000000000000000000e+00 0.000000000000000000e+00 0.000000000000000000e+00 0.000000000000000000e+00 0.000000000000000000e+00 0.000000000000000000e+00 0.000000000000000000e+00 0.000000000000000000e+00 0.000000000000000000e+00 0.000000000000000000e+00 0.000000000000000000e+00 0.000000000000000000e+00 0.000000000000000000e+00 0.000000000000000000e+00 0.000000000000000000e+00 0.000000000000000000e+00 0.000000000000000000e+00 0.000000000000000000e+00 0.000000000000000000e+00 0.000000000000000000e+00 0.000000000000000000e+00 0.000000000000000000e+00 0.000000000000000000e+00 0.000000000000000000e+00 0.000000000000000000e+00 0.000000000000000000e+00 0.000000000000000000e+00 0.000000000000000000e+00 0.000000000000000000e+00 0.000000000000000000e+00 0.000000000000000000e+00 0.000000000000000000e+00 0.000000000000000000e+00 0.000000000000000000e+00 0.000000000000000000e+00 0.000000000000000000e+00 0.000000000000000000e+00 0.000000000000000000e+00 0.000000000000000000e+00 0.000000000000000000e+00 0.000000000000000000e+00 0.000000000000000000e+00 0.000000000000000000e+00 0.000000000000000000e+00 0.000000000000000000e+00 0.000000000000000000e+00 0.000000000000000000e+00 0.000000000000000000e+00 0.000000000000000000e+00 0.000000000000000000e+00 0.000000000000000000e+00 0.000000000000000000e+00 0.000000000000000000e+00 0.000000000000000000e+00 0.000000000000000000e+00 0.000000000000000000e+00 0.000000000000000000e+00 0.000000000000000000e+00 0.000000000000000000e+00 0.000000000000000000e+00 0.000000000000000000e+00 0.000000000000000000e+00 0.000000000000000000e+00 0.000000000000000000e+00 0.000000000000000000e+00 0.000000000000000000e+00 0.000000000000000000e+00 0.000000000000000000e+00 0.000000000000000000e+00 0.000000000000000000e+00 0.000000000000000000e+00 0.000000000000000000e+00 0.000000000000000000e+00 0.000000000000000000e+00 0.000000000000000000e+00 0.000000000000000000e+00 0.000000000000000000e+00 0.000000000000000000e+00 0.000000000000000000e+00 0.000000000000000000e+00 0.000000000000000000e+00 0.000000000000000000e+00 0.000000000000000000e+00 0.000000000000000000e+00 0.000000000000000000e+00 0.000000000000000000e+00 0.000000000000000000e+00 0.000000000000000000e+00 0.000000000000000000e+00 0.000000000000000000e+00 0.000000000000000000e+00 0.000000000000000000e+00 0.000000000000000000e+00 0.000000000000000000e+00 0.000000000000000000e+00 0.000000000000000000e+00 0.000000000000000000e+00 0.000000000000000000e+00 0.000000000000000000e+00 0.000000000000000000e+00 0.000000000000000000e+00 0.000000000000000000e+00 0.000000000000000000e+00 0.000000000000000000e+00 0.000000000000000000e+00 0.000000000000000000e+00 0.000000000000000000e+00 0.000000000000000000e+00 0.000000000000000000e+00 0.000000000000000000e+00 0.000000000000000000e+00 0.000000000000000000e+00 0.000000000000000000e+00 0.000000000000000000e+00 0.000000000000000000e+00 0.000000000000000000e+00 0.000000000000000000e+00 0.000000000000000000e+00 0.000000000000000000e+00 0.000000000000000000e+00 0.000000000000000000e+00 0.000000000000000000e+00 0.000000000000000000e+00 0.000000000000000000e+00 0.000000000000000000e+00 0.000000000000000000e+00 0.000000000000000000e+00 0.000000000000000000e+00 0.000000000000000000e+00 0.000000000000000000e+00 0.000000000000000000e+00 0.000000000000000000e+00 0.000000000000000000e+00 0.000000000000000000e+00 0.000000000000000000e+00 0.000000000000000000e+00 0.000000000000000000e+00 0.000000000000000000e+00 0.000000000000000000e+00 0.000000000000000000e+00 0.000000000000000000e+00 0.000000000000000000e+00 0.000000000000000000e+00 0.000000000000000000e+00 0.000000000000000000e+00 0.000000000000000000e+00 0.000000000000000000e+00 0.000000000000000000e+00 0.000000000000000000e+00 0.000000000000000000e+00 0.000000000000000000e+00 0.000000000000000000e+00 0.000000000000000000e+00 0.000000000000000000e+00 0.000000000000000000e+00 0.000000000000000000e+00 0.000000000000000000e+00 0.000000000000000000e+00 0.000000000000000000e+00 0.000000000000000000e+00 0.000000000000000000e+00 0.000000000000000000e+00 0.000000000000000000e+00 0.000000000000000000e+00 0.000000000000000000e+00 0.000000000000000000e+00 0.000000000000000000e+00 0.000000000000000000e+00 0.000000000000000000e+00 0.000000000000000000e+00 0.000000000000000000e+00 0.000000000000000000e+00 0.000000000000000000e+00 0.000000000000000000e+00 0.000000000000000000e+00 0.000000000000000000e+00 0.000000000000000000e+00 0.000000000000000000e+00 0.000000000000000000e+00 0.000000000000000000e+00 0.000000000000000000e+00 0.000000000000000000e+00 0.000000000000000000e+00 0.000000000000000000e+00 0.000000000000000000e+00 0.000000000000000000e+00 0.000000000000000000e+00 0.000000000000000000e+00 0.000000000000000000e+00 0.000000000000000000e+00 0.000000000000000000e+00 0.000000000000000000e+00 0.000000000000000000e+00 0.000000000000000000e+00 0.000000000000000000e+00 0.000000000000000000e+00 0.000000000000000000e+00 0.000000000000000000e+00 0.000000000000000000e+00 0.000000000000000000e+00 0.000000000000000000e+00 0.000000000000000000e+00 0.000000000000000000e+00 0.000000000000000000e+00 0.000000000000000000e+00 0.000000000000000000e+00 0.000000000000000000e+00 0.000000000000000000e+00 0.000000000000000000e+00 0.000000000000000000e+00 0.000000000000000000e+00 0.000000000000000000e+00 0.000000000000000000e+00 0.000000000000000000e+00 0.000000000000000000e+00 0.000000000000000000e+00 0.000000000000000000e+00 0.000000000000000000e+00 0.000000000000000000e+00 0.000000000000000000e+00 0.000000000000000000e+00 0.000000000000000000e+00 0.000000000000000000e+00 0.000000000000000000e+00 0.000000000000000000e+00 0.000000000000000000e+00 0.000000000000000000e+00 0.000000000000000000e+00 0.000000000000000000e+00 0.000000000000000000e+00 0.000000000000000000e+00 0.000000000000000000e+00 0.000000000000000000e+00 0.000000000000000000e+00 0.000000000000000000e+00 0.000000000000000000e+00 0.000000000000000000e+00 0.000000000000000000e+00 0.000000000000000000e+00 0.000000000000000000e+00 0.000000000000000000e+00 0.000000000000000000e+00 0.000000000000000000e+00 0.000000000000000000e+00 0.000000000000000000e+00 0.000000000000000000e+00 0.000000000000000000e+00 0.000000000000000000e+00 0.000000000000000000e+00 0.000000000000000000e+00 0.000000000000000000e+00 0.000000000000000000e+00 0.000000000000000000e+00 0.000000000000000000e+00 0.000000000000000000e+00 0.000000000000000000e+00 0.000000000000000000e+00 0.000000000000000000e+00 0.000000000000000000e+00 0.000000000000000000e+00 0.000000000000000000e+00 0.000000000000000000e+00 0.000000000000000000e+00 0.000000000000000000e+00 0.000000000000000000e+00 0.000000000000000000e+00 0.000000000000000000e+00 0.000000000000000000e+00 0.000000000000000000e+00 0.000000000000000000e+00 0.000000000000000000e+00 0.000000000000000000e+00 0.000000000000000000e+00 0.000000000000000000e+00 0.000000000000000000e+00 0.000000000000000000e+00 0.000000000000000000e+00 0.000000000000000000e+00 0.000000000000000000e+00 0.000000000000000000e+00 0.000000000000000000e+00 0.000000000000000000e+00 0.000000000000000000e+00 0.000000000000000000e+00 0.000000000000000000e+00 0.000000000000000000e+00 0.000000000000000000e+00 0.000000000000000000e+00 0.000000000000000000e+00 0.000000000000000000e+00 0.000000000000000000e+00 0.000000000000000000e+00 0.000000000000000000e+00 0.000000000000000000e+00 0.000000000000000000e+00 0.000000000000000000e+00 0.000000000000000000e+00 0.000000000000000000e+00 0.000000000000000000e+00 0.000000000000000000e+00 0.000000000000000000e+00 0.000000000000000000e+00 0.000000000000000000e+00 0.000000000000000000e+00 0.000000000000000000e+00 0.000000000000000000e+00 0.000000000000000000e+00 0.000000000000000000e+00 0.000000000000000000e+00 0.000000000000000000e+00 0.000000000000000000e+00 0.000000000000000000e+00 0.000000000000000000e+00 0.000000000000000000e+00 0.000000000000000000e+00 0.000000000000000000e+00 0.000000000000000000e+00 0.000000000000000000e+00 0.000000000000000000e+00 0.000000000000000000e+00 0.000000000000000000e+00 0.000000000000000000e+00 0.000000000000000000e+00 0.000000000000000000e+00 0.000000000000000000e+00 0.000000000000000000e+00 0.000000000000000000e+00 0.000000000000000000e+00 0.000000000000000000e+00 0.000000000000000000e+00 0.000000000000000000e+00 0.000000000000000000e+00 0.000000000000000000e+00 0.000000000000000000e+00 0.000000000000000000e+00 0.000000000000000000e+00 0.000000000000000000e+00 0.000000000000000000e+00 0.000000000000000000e+00 0.000000000000000000e+00 0.000000000000000000e+00 0.000000000000000000e+00 0.000000000000000000e+00 0.000000000000000000e+00 0.000000000000000000e+00 0.000000000000000000e+00 0.000000000000000000e+00 0.000000000000000000e+00 0.000000000000000000e+00 0.000000000000000000e+00 0.000000000000000000e+00 0.000000000000000000e+00 0.000000000000000000e+00 0.000000000000000000e+00 0.000000000000000000e+00 0.000000000000000000e+00 0.000000000000000000e+00 0.000000000000000000e+00 0.000000000000000000e+00 0.000000000000000000e+00 0.000000000000000000e+00 0.000000000000000000e+00 0.000000000000000000e+00 0.000000000000000000e+00 0.000000000000000000e+00 0.000000000000000000e+00 0.000000000000000000e+00 0.000000000000000000e+00 0.000000000000000000e+00 0.000000000000000000e+00 0.000000000000000000e+00 0.000000000000000000e+00 0.000000000000000000e+00 0.000000000000000000e+00 0.000000000000000000e+00 0.000000000000000000e+00 0.000000000000000000e+00 0.000000000000000000e+00 0.000000000000000000e+00 0.000000000000000000e+00 0.000000000000000000e+00 0.000000000000000000e+00 0.000000000000000000e+00 0.000000000000000000e+00 0.000000000000000000e+00 0.000000000000000000e+00 0.000000000000000000e+00 0.000000000000000000e+00 0.000000000000000000e+00 0.000000000000000000e+00 0.000000000000000000e+00 0.000000000000000000e+00 0.000000000000000000e+00 0.000000000000000000e+00 0.000000000000000000e+00 0.000000000000000000e+00 0.000000000000000000e+00 0.000000000000000000e+00 0.000000000000000000e+00 0.000000000000000000e+00 0.000000000000000000e+00 0.000000000000000000e+00 0.000000000000000000e+00 0.000000000000000000e+00 0.000000000000000000e+00 0.000000000000000000e+00 0.000000000000000000e+00 0.000000000000000000e+00 0.000000000000000000e+00 0.000000000000000000e+00 0.000000000000000000e+00 0.000000000000000000e+00 0.000000000000000000e+00 0.000000000000000000e+00 0.000000000000000000e+00 0.000000000000000000e+00 0.000000000000000000e+00 0.000000000000000000e+00 0.000000000000000000e+00 0.000000000000000000e+00 0.000000000000000000e+00 0.000000000000000000e+00 0.000000000000000000e+00 0.000000000000000000e+00 0.000000000000000000e+00 0.000000000000000000e+00 0.000000000000000000e+00 0.000000000000000000e+00 0.000000000000000000e+00 0.000000000000000000e+00 0.000000000000000000e+00 0.000000000000000000e+00 0.000000000000000000e+00 0.000000000000000000e+00 0.000000000000000000e+00 0.000000000000000000e+00 0.000000000000000000e+00 0.000000000000000000e+00 0.000000000000000000e+00 0.000000000000000000e+00 0.000000000000000000e+00 0.000000000000000000e+00 0.000000000000000000e+00 0.000000000000000000e+00 0.000000000000000000e+00 0.000000000000000000e+00 0.000000000000000000e+00 0.000000000000000000e+00 0.000000000000000000e+00 0.000000000000000000e+00 0.000000000000000000e+00 0.000000000000000000e+00 0.000000000000000000e+00 0.000000000000000000e+00 0.000000000000000000e+00 0.000000000000000000e+00 0.000000000000000000e+00 0.000000000000000000e+00 0.000000000000000000e+00 0.000000000000000000e+00 0.000000000000000000e+00 0.000000000000000000e+00 0.000000000000000000e+00 0.000000000000000000e+00 0.000000000000000000e+00 0.000000000000000000e+00 0.000000000000000000e+00 0.000000000000000000e+00 0.000000000000000000e+00 0.000000000000000000e+00 0.000000000000000000e+00 0.000000000000000000e+00 0.000000000000000000e+00 0.000000000000000000e+00 0.000000000000000000e+00 0.000000000000000000e+00 0.000000000000000000e+00 0.000000000000000000e+00 0.000000000000000000e+00 0.000000000000000000e+00 0.000000000000000000e+00 0.000000000000000000e+00 0.000000000000000000e+00 0.000000000000000000e+00 0.000000000000000000e+00 0.000000000000000000e+00 0.000000000000000000e+00 0.000000000000000000e+00 0.000000000000000000e+00 0.000000000000000000e+00 0.000000000000000000e+00 0.000000000000000000e+00 0.000000000000000000e+00 0.000000000000000000e+00 0.000000000000000000e+00 0.000000000000000000e+00 0.000000000000000000e+00 0.000000000000000000e+00 0.000000000000000000e+00 0.000000000000000000e+00 0.000000000000000000e+00 0.000000000000000000e+00 0.000000000000000000e+00 0.000000000000000000e+00 0.000000000000000000e+00 0.000000000000000000e+00 0.000000000000000000e+00 0.000000000000000000e+00 0.000000000000000000e+00 0.000000000000000000e+00 0.000000000000000000e+00 0.000000000000000000e+00 0.000000000000000000e+00 0.000000000000000000e+00 0.000000000000000000e+00 0.000000000000000000e+00 0.000000000000000000e+00 0.000000000000000000e+00 0.000000000000000000e+00 0.000000000000000000e+00 0.000000000000000000e+00 0.000000000000000000e+00 0.000000000000000000e+00 0.000000000000000000e+00 0.000000000000000000e+00 0.000000000000000000e+00 0.000000000000000000e+00 0.000000000000000000e+00 0.000000000000000000e+00 0.000000000000000000e+00 0.000000000000000000e+00 0.000000000000000000e+00 0.000000000000000000e+00 0.000000000000000000e+00 0.000000000000000000e+00 0.000000000000000000e+00 0.000000000000000000e+00 0.000000000000000000e+00 0.000000000000000000e+00 0.000000000000000000e+00 0.000000000000000000e+00 0.000000000000000000e+00 0.000000000000000000e+00 0.000000000000000000e+00 0.000000000000000000e+00 0.000000000000000000e+00 0.000000000000000000e+00 0.000000000000000000e+00 0.000000000000000000e+00 0.000000000000000000e+00 0.000000000000000000e+00 0.000000000000000000e+00 0.000000000000000000e+00 0.000000000000000000e+00 0.000000000000000000e+00 0.000000000000000000e+00 0.000000000000000000e+00 0.000000000000000000e+00 0.000000000000000000e+00 0.000000000000000000e+00 0.000000000000000000e+00 0.000000000000000000e+00 0.000000000000000000e+00 0.000000000000000000e+00 0.000000000000000000e+00 0.000000000000000000e+00 0.000000000000000000e+00 0.000000000000000000e+00 0.000000000000000000e+00 0.000000000000000000e+00 0.000000000000000000e+00 0.000000000000000000e+00 0.000000000000000000e+00 0.000000000000000000e+00 0.000000000000000000e+00 0.000000000000000000e+00 0.000000000000000000e+00 0.000000000000000000e+00 0.000000000000000000e+00 0.000000000000000000e+00 0.000000000000000000e+00 0.000000000000000000e+00 0.000000000000000000e+00 0.000000000000000000e+00 0.000000000000000000e+00 0.000000000000000000e+00 0.000000000000000000e+00 0.000000000000000000e+00 0.000000000000000000e+00 0.000000000000000000e+00 0.000000000000000000e+00 0.000000000000000000e+00 0.000000000000000000e+00 0.000000000000000000e+00 0.000000000000000000e+00 0.000000000000000000e+00 0.000000000000000000e+00 0.000000000000000000e+00 0.000000000000000000e+00 0.000000000000000000e+00 0.000000000000000000e+00 0.000000000000000000e+00 0.000000000000000000e+00 0.000000000000000000e+00 0.000000000000000000e+00 0.000000000000000000e+00 0.000000000000000000e+00 0.000000000000000000e+00 0.000000000000000000e+00 0.000000000000000000e+00 0.000000000000000000e+00 0.000000000000000000e+00 0.000000000000000000e+00 0.000000000000000000e+00 0.000000000000000000e+00 0.000000000000000000e+00 0.000000000000000000e+00 0.000000000000000000e+00 0.000000000000000000e+00 0.000000000000000000e+00 0.000000000000000000e+00 0.000000000000000000e+00 0.000000000000000000e+00 0.000000000000000000e+00 0.000000000000000000e+00 0.000000000000000000e+00 0.000000000000000000e+00 0.000000000000000000e+00 0.000000000000000000e+00 0.000000000000000000e+00 0.000000000000000000e+00 0.000000000000000000e+00 0.000000000000000000e+00 0.000000000000000000e+00 0.000000000000000000e+00 0.000000000000000000e+00 0.000000000000000000e+00 0.000000000000000000e+00 0.000000000000000000e+00 0.000000000000000000e+00 0.000000000000000000e+00 0.000000000000000000e+00 0.000000000000000000e+00 0.000000000000000000e+00 0.000000000000000000e+00 0.000000000000000000e+00 0.000000000000000000e+00 0.000000000000000000e+00 0.000000000000000000e+00 0.000000000000000000e+00 0.000000000000000000e+00 0.000000000000000000e+00 0.000000000000000000e+00 0.000000000000000000e+00 0.000000000000000000e+00 0.000000000000000000e+00 0.000000000000000000e+00 0.000000000000000000e+00 0.000000000000000000e+00 0.000000000000000000e+00 0.000000000000000000e+00 0.000000000000000000e+00 0.000000000000000000e+00 0.000000000000000000e+00 0.000000000000000000e+00 0.000000000000000000e+00 0.000000000000000000e+00 0.000000000000000000e+00 0.000000000000000000e+00 0.000000000000000000e+00 0.000000000000000000e+00 0.000000000000000000e+00 0.000000000000000000e+00 0.000000000000000000e+00 0.000000000000000000e+00 0.000000000000000000e+00 0.000000000000000000e+00 0.000000000000000000e+00 0.000000000000000000e+00 0.000000000000000000e+00 0.000000000000000000e+00 0.000000000000000000e+00 0.000000000000000000e+00 0.000000000000000000e+00 0.000000000000000000e+00 0.000000000000000000e+00 0.000000000000000000e+00 0.000000000000000000e+00 0.000000000000000000e+00 0.000000000000000000e+00 0.000000000000000000e+00 0.000000000000000000e+00 0.000000000000000000e+00 0.000000000000000000e+00 0.000000000000000000e+00 0.000000000000000000e+00 0.000000000000000000e+00 0.000000000000000000e+00 0.000000000000000000e+00 0.000000000000000000e+00 0.000000000000000000e+00 0.000000000000000000e+00 0.000000000000000000e+00 0.000000000000000000e+00 0.000000000000000000e+00 0.000000000000000000e+00 0.000000000000000000e+00 0.000000000000000000e+00 0.000000000000000000e+00 0.000000000000000000e+00 0.000000000000000000e+00 0.000000000000000000e+00 0.000000000000000000e+00 0.000000000000000000e+00 0.000000000000000000e+00 0.000000000000000000e+00 0.000000000000000000e+00 0.000000000000000000e+00 0.000000000000000000e+00 0.000000000000000000e+00 0.000000000000000000e+00 0.000000000000000000e+00 0.000000000000000000e+00 0.000000000000000000e+00 0.000000000000000000e+00 0.000000000000000000e+00 0.000000000000000000e+00 0.000000000000000000e+00 0.000000000000000000e+00 0.000000000000000000e+00 0.000000000000000000e+00 0.000000000000000000e+00 0.000000000000000000e+00 0.000000000000000000e+00 0.000000000000000000e+00 0.000000000000000000e+00 0.000000000000000000e+00 0.000000000000000000e+00 0.000000000000000000e+00 0.000000000000000000e+00 0.000000000000000000e+00 0.000000000000000000e+00 0.000000000000000000e+00 0.000000000000000000e+00 0.000000000000000000e+00 0.000000000000000000e+00 0.000000000000000000e+00 0.000000000000000000e+00 0.000000000000000000e+00 0.000000000000000000e+00 0.000000000000000000e+00 0.000000000000000000e+00 0.000000000000000000e+00 0.000000000000000000e+00 0.000000000000000000e+00 0.000000000000000000e+00 0.000000000000000000e+00 0.000000000000000000e+00 0.000000000000000000e+00 0.000000000000000000e+00 0.000000000000000000e+00 0.000000000000000000e+00 0.000000000000000000e+00 0.000000000000000000e+00 0.000000000000000000e+00 0.000000000000000000e+00 0.000000000000000000e+00 0.000000000000000000e+00 0.000000000000000000e+00 0.000000000000000000e+00 0.000000000000000000e+00 0.000000000000000000e+00 0.000000000000000000e+00 0.000000000000000000e+00 0.000000000000000000e+00 0.000000000000000000e+00 0.000000000000000000e+00 0.000000000000000000e+00 0.000000000000000000e+00 0.000000000000000000e+00 0.000000000000000000e+00 0.000000000000000000e+00 0.000000000000000000e+00 0.000000000000000000e+00 0.000000000000000000e+00 0.000000000000000000e+00 0.000000000000000000e+00 0.000000000000000000e+00 0.000000000000000000e+00 0.000000000000000000e+00 0.000000000000000000e+00 0.000000000000000000e+00 0.000000000000000000e+00 0.000000000000000000e+00 0.000000000000000000e+00 0.000000000000000000e+00 0.000000000000000000e+00 0.000000000000000000e+00 0.000000000000000000e+00 0.000000000000000000e+00 0.000000000000000000e+00 0.000000000000000000e+00 0.000000000000000000e+00 0.000000000000000000e+00 0.000000000000000000e+00 0.000000000000000000e+00 0.000000000000000000e+00 0.000000000000000000e+00 0.000000000000000000e+00 0.000000000000000000e+00 0.000000000000000000e+00 0.000000000000000000e+00 0.000000000000000000e+00 0.000000000000000000e+00 0.000000000000000000e+00 0.000000000000000000e+00 0.000000000000000000e+00 0.000000000000000000e+00 0.000000000000000000e+00 0.000000000000000000e+00 0.000000000000000000e+00 0.000000000000000000e+00 0.000000000000000000e+00 0.000000000000000000e+00 0.000000000000000000e+00 0.000000000000000000e+00 0.000000000000000000e+00 0.000000000000000000e+00 0.000000000000000000e+00 0.000000000000000000e+00 0.000000000000000000e+00 0.000000000000000000e+00 0.000000000000000000e+00 0.000000000000000000e+00 0.000000000000000000e+00 0.000000000000000000e+00 0.000000000000000000e+00 0.000000000000000000e+00 0.000000000000000000e+00 0.000000000000000000e+00 0.000000000000000000e+00 0.000000000000000000e+00 0.000000000000000000e+00 0.000000000000000000e+00 0.000000000000000000e+00 0.000000000000000000e+00 0.000000000000000000e+00 0.000000000000000000e+00 0.000000000000000000e+00 0.000000000000000000e+00 0.000000000000000000e+00 0.000000000000000000e+00 0.000000000000000000e+00 0.000000000000000000e+00 0.000000000000000000e+00 0.000000000000000000e+00 0.000000000000000000e+00 0.000000000000000000e+00 0.000000000000000000e+00 0.000000000000000000e+00 0.000000000000000000e+00 0.000000000000000000e+00 0.000000000000000000e+00 0.000000000000000000e+00 0.000000000000000000e+00 0.000000000000000000e+00 0.000000000000000000e+00 0.000000000000000000e+00 0.000000000000000000e+00 0.000000000000000000e+00 0.000000000000000000e+00 0.000000000000000000e+00 0.000000000000000000e+00 0.000000000000000000e+00 0.000000000000000000e+00 0.000000000000000000e+00 0.000000000000000000e+00 0.000000000000000000e+00 0.000000000000000000e+00 0.000000000000000000e+00 0.000000000000000000e+00 0.000000000000000000e+00 0.000000000000000000e+00 0.000000000000000000e+00 0.000000000000000000e+00 0.000000000000000000e+00 0.000000000000000000e+00 0.000000000000000000e+00 0.000000000000000000e+00 0.000000000000000000e+00 0.000000000000000000e+00 0.000000000000000000e+00 0.000000000000000000e+00 0.000000000000000000e+00 0.000000000000000000e+00 0.000000000000000000e+00 0.000000000000000000e+00 0.000000000000000000e+00 0.000000000000000000e+00 0.000000000000000000e+00 0.000000000000000000e+00 0.000000000000000000e+00 0.000000000000000000e+00 0.000000000000000000e+00 0.000000000000000000e+00 0.000000000000000000e+00 0.000000000000000000e+00 0.000000000000000000e+00 0.000000000000000000e+00 0.000000000000000000e+00 0.000000000000000000e+00 0.000000000000000000e+00 0.000000000000000000e+00 0.000000000000000000e+00 0.000000000000000000e+00 0.000000000000000000e+00 0.000000000000000000e+00 0.000000000000000000e+00 0.000000000000000000e+00 0.000000000000000000e+00 0.000000000000000000e+00 0.000000000000000000e+00 0.000000000000000000e+00 0.000000000000000000e+00 0.000000000000000000e+00 0.000000000000000000e+00 0.000000000000000000e+00 0.000000000000000000e+00 0.000000000000000000e+00 0.000000000000000000e+00 0.000000000000000000e+00 0.000000000000000000e+00 0.000000000000000000e+00 0.000000000000000000e+00 0.000000000000000000e+00 0.000000000000000000e+00 0.000000000000000000e+00 0.000000000000000000e+00 0.000000000000000000e+00 0.000000000000000000e+00 0.000000000000000000e+00 0.000000000000000000e+00 0.000000000000000000e+00 0.000000000000000000e+00 0.000000000000000000e+00 0.000000000000000000e+00 0.000000000000000000e+00 0.000000000000000000e+00 0.000000000000000000e+00 0.000000000000000000e+00 0.000000000000000000e+00 0.000000000000000000e+00 0.000000000000000000e+00 0.000000000000000000e+00 0.000000000000000000e+00 0.000000000000000000e+00 0.000000000000000000e+00 0.000000000000000000e+00 0.000000000000000000e+00 0.000000000000000000e+00 0.000000000000000000e+00 0.000000000000000000e+00 0.000000000000000000e+00 0.000000000000000000e+00 0.000000000000000000e+00 0.000000000000000000e+00 0.000000000000000000e+00 0.000000000000000000e+00 0.000000000000000000e+00 0.000000000000000000e+00 0.000000000000000000e+00 0.000000000000000000e+00 0.000000000000000000e+00 0.000000000000000000e+00 0.000000000000000000e+00 0.000000000000000000e+00 0.000000000000000000e+00 0.000000000000000000e+00 0.000000000000000000e+00 0.000000000000000000e+00 0.000000000000000000e+00 0.000000000000000000e+00 0.000000000000000000e+00 0.000000000000000000e+00 0.000000000000000000e+00 0.000000000000000000e+00 0.000000000000000000e+00 0.000000000000000000e+00 0.000000000000000000e+00 0.000000000000000000e+00 0.000000000000000000e+00 0.000000000000000000e+00 0.000000000000000000e+00 0.000000000000000000e+00 0.000000000000000000e+00 0.000000000000000000e+00 0.000000000000000000e+00 0.000000000000000000e+00 0.000000000000000000e+00 0.000000000000000000e+00 0.000000000000000000e+00 0.000000000000000000e+00 0.000000000000000000e+00 0.000000000000000000e+00 0.000000000000000000e+00 0.000000000000000000e+00 0.000000000000000000e+00 0.000000000000000000e+00 0.000000000000000000e+00 0.000000000000000000e+00 0.000000000000000000e+00 0.000000000000000000e+00 0.000000000000000000e+00 0.000000000000000000e+00 0.000000000000000000e+00 0.000000000000000000e+00 0.000000000000000000e+00 0.000000000000000000e+00 0.000000000000000000e+00 0.000000000000000000e+00 0.000000000000000000e+00 0.000000000000000000e+00 0.000000000000000000e+00 0.000000000000000000e+00 0.000000000000000000e+00 0.000000000000000000e+00 0.000000000000000000e+00 0.000000000000000000e+00 0.000000000000000000e+00 0.000000000000000000e+00 0.000000000000000000e+00 0.000000000000000000e+00 0.000000000000000000e+00 0.000000000000000000e+00 0.000000000000000000e+00 0.000000000000000000e+00 0.000000000000000000e+00 0.000000000000000000e+00 0.000000000000000000e+00 0.000000000000000000e+00 0.000000000000000000e+00 0.000000000000000000e+00 0.000000000000000000e+00 0.000000000000000000e+00 0.000000000000000000e+00 0.000000000000000000e+00 0.000000000000000000e+00 0.000000000000000000e+00 0.000000000000000000e+00 0.000000000000000000e+00 0.000000000000000000e+00 0.000000000000000000e+00 0.000000000000000000e+00 0.000000000000000000e+00 0.000000000000000000e+00 0.000000000000000000e+00 0.000000000000000000e+00 0.000000000000000000e+00 0.000000000000000000e+00 0.000000000000000000e+00 0.000000000000000000e+00 0.000000000000000000e+00 0.000000000000000000e+00 0.000000000000000000e+00 0.000000000000000000e+00 0.000000000000000000e+00 0.000000000000000000e+00 0.000000000000000000e+00 0.000000000000000000e+00 0.000000000000000000e+00 0.000000000000000000e+00 0.000000000000000000e+00 0.000000000000000000e+00 0.000000000000000000e+00 0.000000000000000000e+00 0.000000000000000000e+00 0.000000000000000000e+00 0.000000000000000000e+00 0.000000000000000000e+00 0.000000000000000000e+00 0.000000000000000000e+00 0.000000000000000000e+00 0.000000000000000000e+00 0.000000000000000000e+00 0.000000000000000000e+00 0.000000000000000000e+00 0.000000000000000000e+00 0.000000000000000000e+00 0.000000000000000000e+00 0.000000000000000000e+00 0.000000000000000000e+00 0.000000000000000000e+00 0.000000000000000000e+00 0.000000000000000000e+00 0.000000000000000000e+00 0.000000000000000000e+00 0.000000000000000000e+00 0.000000000000000000e+00 0.000000000000000000e+00 0.000000000000000000e+00 0.000000000000000000e+00 0.000000000000000000e+00 0.000000000000000000e+00 0.000000000000000000e+00 0.000000000000000000e+00 0.000000000000000000e+00 0.000000000000000000e+00 0.000000000000000000e+00 0.000000000000000000e+00 0.000000000000000000e+00 0.000000000000000000e+00 0.000000000000000000e+00 0.000000000000000000e+00 0.000000000000000000e+00 0.000000000000000000e+00 0.000000000000000000e+00 0.000000000000000000e+00 0.000000000000000000e+00 0.000000000000000000e+00 0.000000000000000000e+00 0.000000000000000000e+00 0.000000000000000000e+00 0.000000000000000000e+00 0.000000000000000000e+00 0.000000000000000000e+00 0.000000000000000000e+00 0.000000000000000000e+00 0.000000000000000000e+00 0.000000000000000000e+00 0.000000000000000000e+00 0.000000000000000000e+00 0.000000000000000000e+00 0.000000000000000000e+00 0.000000000000000000e+00 0.000000000000000000e+00 0.000000000000000000e+00 0.000000000000000000e+00 0.000000000000000000e+00 0.000000000000000000e+00 0.000000000000000000e+00 0.000000000000000000e+00 0.000000000000000000e+00 0.000000000000000000e+00 0.000000000000000000e+00 0.000000000000000000e+00 0.000000000000000000e+00 0.000000000000000000e+00 0.000000000000000000e+00 0.000000000000000000e+00 0.000000000000000000e+00 0.000000000000000000e+00 0.000000000000000000e+00 0.000000000000000000e+00 0.000000000000000000e+00 0.000000000000000000e+00 0.000000000000000000e+00 0.000000000000000000e+00 0.000000000000000000e+00 0.000000000000000000e+00 0.000000000000000000e+00 0.000000000000000000e+00 0.000000000000000000e+00 0.000000000000000000e+00 0.000000000000000000e+00 0.000000000000000000e+00 0.000000000000000000e+00 0.000000000000000000e+00 0.000000000000000000e+00 0.000000000000000000e+00 0.000000000000000000e+00 0.000000000000000000e+00 0.000000000000000000e+00 0.000000000000000000e+00 0.000000000000000000e+00 0.000000000000000000e+00 0.000000000000000000e+00 0.000000000000000000e+00 0.000000000000000000e+00 0.000000000000000000e+00 0.000000000000000000e+00 0.000000000000000000e+00 0.000000000000000000e+00 0.000000000000000000e+00 0.000000000000000000e+00 0.000000000000000000e+00 0.000000000000000000e+00 0.000000000000000000e+00 0.000000000000000000e+00 0.000000000000000000e+00 0.000000000000000000e+00 0.000000000000000000e+00 0.000000000000000000e+00 0.000000000000000000e+00 0.000000000000000000e+00 0.000000000000000000e+00 0.000000000000000000e+00 0.000000000000000000e+00 0.000000000000000000e+00 0.000000000000000000e+00 0.000000000000000000e+00 0.000000000000000000e+00 0.000000000000000000e+00 0.000000000000000000e+00 0.000000000000000000e+00 0.000000000000000000e+00 0.000000000000000000e+00 0.000000000000000000e+00 0.000000000000000000e+00 0.000000000000000000e+00 0.000000000000000000e+00 0.000000000000000000e+00 0.000000000000000000e+00 0.000000000000000000e+00 0.000000000000000000e+00 0.000000000000000000e+00 0.000000000000000000e+00 0.000000000000000000e+00 0.000000000000000000e+00 0.000000000000000000e+00 0.000000000000000000e+00 0.000000000000000000e+00 0.000000000000000000e+00 0.000000000000000000e+00 0.000000000000000000e+00 0.000000000000000000e+00 0.000000000000000000e+00 0.000000000000000000e+00 0.000000000000000000e+00 0.000000000000000000e+00 0.000000000000000000e+00 0.000000000000000000e+00 0.000000000000000000e+00 0.000000000000000000e+00 0.000000000000000000e+00 0.000000000000000000e+00 0.000000000000000000e+00 0.000000000000000000e+00 0.000000000000000000e+00 0.000000000000000000e+00 0.000000000000000000e+00 0.000000000000000000e+00 0.000000000000000000e+00 0.000000000000000000e+00 0.000000000000000000e+00 0.000000000000000000e+00 0.000000000000000000e+00 0.000000000000000000e+00 0.000000000000000000e+00 0.000000000000000000e+00 0.000000000000000000e+00 0.000000000000000000e+00 0.000000000000000000e+00 0.000000000000000000e+00 0.000000000000000000e+00 0.000000000000000000e+00 0.000000000000000000e+00 0.000000000000000000e+00 0.000000000000000000e+00 0.000000000000000000e+00 0.000000000000000000e+00 0.000000000000000000e+00 0.000000000000000000e+00 0.000000000000000000e+00 0.000000000000000000e+00 0.000000000000000000e+00 0.000000000000000000e+00 0.000000000000000000e+00 0.000000000000000000e+00 0.000000000000000000e+00 0.000000000000000000e+00 0.000000000000000000e+00 0.000000000000000000e+00 0.000000000000000000e+00 0.000000000000000000e+00 0.000000000000000000e+00 0.000000000000000000e+00 0.000000000000000000e+00 0.000000000000000000e+00 0.000000000000000000e+00 0.000000000000000000e+00 0.000000000000000000e+00 0.000000000000000000e+00 0.000000000000000000e+00 0.000000000000000000e+00 0.000000000000000000e+00 0.000000000000000000e+00 0.000000000000000000e+00 0.000000000000000000e+00 0.000000000000000000e+00 0.000000000000000000e+00 0.000000000000000000e+00 0.000000000000000000e+00 0.000000000000000000e+00 0.000000000000000000e+00 0.000000000000000000e+00 0.000000000000000000e+00 0.000000000000000000e+00 0.000000000000000000e+00 0.000000000000000000e+00 0.000000000000000000e+00 0.000000000000000000e+00 0.000000000000000000e+00 0.000000000000000000e+00 0.000000000000000000e+00 0.000000000000000000e+00 0.000000000000000000e+00 0.000000000000000000e+00 0.000000000000000000e+00 0.000000000000000000e+00 0.000000000000000000e+00 0.000000000000000000e+00 0.000000000000000000e+00 0.000000000000000000e+00 0.000000000000000000e+00 0.000000000000000000e+00 0.000000000000000000e+00 0.000000000000000000e+00 0.000000000000000000e+00 0.000000000000000000e+00 0.000000000000000000e+00 0.000000000000000000e+00 0.000000000000000000e+00 0.000000000000000000e+00 0.000000000000000000e+00 0.000000000000000000e+00 0.000000000000000000e+00 0.000000000000000000e+00 0.000000000000000000e+00 0.000000000000000000e+00 0.000000000000000000e+00 0.000000000000000000e+00 0.000000000000000000e+00 0.000000000000000000e+00 0.000000000000000000e+00 0.000000000000000000e+00 0.000000000000000000e+00 0.000000000000000000e+00 0.000000000000000000e+00 0.000000000000000000e+00 0.000000000000000000e+00 0.000000000000000000e+00 0.000000000000000000e+00 0.000000000000000000e+00 0.000000000000000000e+00 0.000000000000000000e+00 0.000000000000000000e+00 0.000000000000000000e+00 0.000000000000000000e+00 0.000000000000000000e+00 0.000000000000000000e+00 0.000000000000000000e+00 0.000000000000000000e+00 0.000000000000000000e+00 0.000000000000000000e+00 0.000000000000000000e+00 0.000000000000000000e+00 0.000000000000000000e+00 0.000000000000000000e+00 0.000000000000000000e+00 0.000000000000000000e+00 0.000000000000000000e+00 0.000000000000000000e+00 0.000000000000000000e+00 0.000000000000000000e+00 0.000000000000000000e+00 0.000000000000000000e+00 0.000000000000000000e+00 0.000000000000000000e+00 0.000000000000000000e+00 0.000000000000000000e+00 0.000000000000000000e+00 0.000000000000000000e+00 0.000000000000000000e+00 0.000000000000000000e+00 0.000000000000000000e+00 0.000000000000000000e+00 0.000000000000000000e+00 0.000000000000000000e+00 0.000000000000000000e+00 0.000000000000000000e+00 0.000000000000000000e+00 0.000000000000000000e+00 0.000000000000000000e+00 0.000000000000000000e+00 0.000000000000000000e+00 0.000000000000000000e+00 0.000000000000000000e+00 0.000000000000000000e+00 0.000000000000000000e+00 0.000000000000000000e+00 0.000000000000000000e+00 0.000000000000000000e+00 0.000000000000000000e+00 0.000000000000000000e+00 0.000000000000000000e+00 0.000000000000000000e+00 0.000000000000000000e+00 0.000000000000000000e+00 0.000000000000000000e+00 0.000000000000000000e+00 0.000000000000000000e+00 0.000000000000000000e+00 0.000000000000000000e+00 0.000000000000000000e+00 0.000000000000000000e+00 0.000000000000000000e+00 0.000000000000000000e+00 0.000000000000000000e+00 0.000000000000000000e+00 0.000000000000000000e+00 0.000000000000000000e+00 0.000000000000000000e+00 0.000000000000000000e+00 0.000000000000000000e+00 0.000000000000000000e+00 0.000000000000000000e+00 0.000000000000000000e+00 0.000000000000000000e+00 0.000000000000000000e+00 0.000000000000000000e+00 0.000000000000000000e+00 0.000000000000000000e+00 0.000000000000000000e+00 0.000000000000000000e+00 0.000000000000000000e+00 0.000000000000000000e+00 0.000000000000000000e+00 0.000000000000000000e+00 0.000000000000000000e+00 0.000000000000000000e+00 0.000000000000000000e+00 0.000000000000000000e+00 0.000000000000000000e+00 0.000000000000000000e+00 0.000000000000000000e+00 0.000000000000000000e+00 0.000000000000000000e+00 0.000000000000000000e+00 0.000000000000000000e+00 0.000000000000000000e+00 0.000000000000000000e+00 0.000000000000000000e+00 0.000000000000000000e+00 0.000000000000000000e+00 0.000000000000000000e+00 0.000000000000000000e+00 0.000000000000000000e+00 0.000000000000000000e+00 0.000000000000000000e+00 0.000000000000000000e+00 0.000000000000000000e+00 0.000000000000000000e+00 0.000000000000000000e+00 0.000000000000000000e+00 0.000000000000000000e+00 0.000000000000000000e+00 0.000000000000000000e+00 0.000000000000000000e+00 0.000000000000000000e+00 0.000000000000000000e+00 0.000000000000000000e+00 0.000000000000000000e+00 0.000000000000000000e+00 0.000000000000000000e+00 0.000000000000000000e+00 0.000000000000000000e+00 0.000000000000000000e+00 0.000000000000000000e+00 0.000000000000000000e+00 0.000000000000000000e+00 0.000000000000000000e+00 0.000000000000000000e+00 0.000000000000000000e+00 0.000000000000000000e+00 0.000000000000000000e+00 0.000000000000000000e+00 0.000000000000000000e+00 0.000000000000000000e+00 0.000000000000000000e+00 0.000000000000000000e+00 0.000000000000000000e+00 0.000000000000000000e+00 0.000000000000000000e+00 0.000000000000000000e+00 0.000000000000000000e+00 0.000000000000000000e+00 0.000000000000000000e+00 0.000000000000000000e+00 0.000000000000000000e+00 0.000000000000000000e+00 0.000000000000000000e+00 0.000000000000000000e+00 0.000000000000000000e+00 0.000000000000000000e+00 0.000000000000000000e+00 0.000000000000000000e+00 0.000000000000000000e+00 0.000000000000000000e+00 0.000000000000000000e+00 0.000000000000000000e+00 0.000000000000000000e+00 0.000000000000000000e+00 0.000000000000000000e+00 0.000000000000000000e+00 0.000000000000000000e+00 0.000000000000000000e+00 0.000000000000000000e+00 0.000000000000000000e+00 0.000000000000000000e+00 0.000000000000000000e+00 0.000000000000000000e+00 0.000000000000000000e+00 0.000000000000000000e+00 0.000000000000000000e+00 0.000000000000000000e+00 0.000000000000000000e+00 0.000000000000000000e+00 0.000000000000000000e+00 0.000000000000000000e+00 0.000000000000000000e+00 0.000000000000000000e+00 0.000000000000000000e+00 0.000000000000000000e+00 0.000000000000000000e+00 0.000000000000000000e+00 0.000000000000000000e+00 0.000000000000000000e+00 0.000000000000000000e+00 0.000000000000000000e+00 0.000000000000000000e+00 0.000000000000000000e+00 0.000000000000000000e+00 0.000000000000000000e+00 0.000000000000000000e+00 0.000000000000000000e+00 0.000000000000000000e+00 0.000000000000000000e+00 0.000000000000000000e+00 0.000000000000000000e+00 0.000000000000000000e+00 0.000000000000000000e+00 0.000000000000000000e+00 0.000000000000000000e+00 0.000000000000000000e+00 0.000000000000000000e+00 0.000000000000000000e+00 0.000000000000000000e+00 0.000000000000000000e+00 0.000000000000000000e+00 0.000000000000000000e+00 0.000000000000000000e+00 0.000000000000000000e+00 0.000000000000000000e+00 0.000000000000000000e+00 0.000000000000000000e+00 0.000000000000000000e+00 0.000000000000000000e+00 0.000000000000000000e+00 0.000000000000000000e+00 0.000000000000000000e+00 0.000000000000000000e+00 0.000000000000000000e+00 0.000000000000000000e+00 0.000000000000000000e+00 0.000000000000000000e+00 0.000000000000000000e+00 0.000000000000000000e+00 0.000000000000000000e+00 0.000000000000000000e+00 0.000000000000000000e+00 0.000000000000000000e+00 0.000000000000000000e+00 0.000000000000000000e+00 0.000000000000000000e+00 0.000000000000000000e+00 0.000000000000000000e+00 0.000000000000000000e+00 0.000000000000000000e+00 0.000000000000000000e+00 0.000000000000000000e+00 0.000000000000000000e+00 0.000000000000000000e+00 0.000000000000000000e+00 0.000000000000000000e+00 0.000000000000000000e+00 0.000000000000000000e+00 0.000000000000000000e+00 0.000000000000000000e+00 0.000000000000000000e+00 0.000000000000000000e+00 0.000000000000000000e+00 0.000000000000000000e+00 0.000000000000000000e+00 0.000000000000000000e+00 0.000000000000000000e+00 0.000000000000000000e+00 0.000000000000000000e+00 0.000000000000000000e+00 0.000000000000000000e+00 0.000000000000000000e+00 0.000000000000000000e+00 0.000000000000000000e+00 0.000000000000000000e+00 0.000000000000000000e+00 0.000000000000000000e+00 0.000000000000000000e+00 0.000000000000000000e+00 0.000000000000000000e+00 0.000000000000000000e+00 0.000000000000000000e+00 0.000000000000000000e+00 0.000000000000000000e+00 0.000000000000000000e+00 0.000000000000000000e+00 0.000000000000000000e+00 0.000000000000000000e+00 0.000000000000000000e+00 0.000000000000000000e+00 0.000000000000000000e+00 0.000000000000000000e+00 0.000000000000000000e+00 0.000000000000000000e+00 0.000000000000000000e+00 0.000000000000000000e+00 0.000000000000000000e+00 0.000000000000000000e+00 0.000000000000000000e+00 0.000000000000000000e+00 0.000000000000000000e+00 0.000000000000000000e+00 0.000000000000000000e+00 0.000000000000000000e+00 0.000000000000000000e+00 0.000000000000000000e+00 0.000000000000000000e+00 0.000000000000000000e+00 0.000000000000000000e+00 0.000000000000000000e+00 0.000000000000000000e+00 0.000000000000000000e+00 0.000000000000000000e+00 0.000000000000000000e+00 0.000000000000000000e+00 0.000000000000000000e+00 0.000000000000000000e+00 0.000000000000000000e+00 0.000000000000000000e+00 0.000000000000000000e+00 0.000000000000000000e+00 0.000000000000000000e+00 0.000000000000000000e+00 0.000000000000000000e+00 0.000000000000000000e+00 0.000000000000000000e+00 0.000000000000000000e+00 0.000000000000000000e+00 0.000000000000000000e+00 0.000000000000000000e+00 0.000000000000000000e+00 0.000000000000000000e+00 0.000000000000000000e+00 0.000000000000000000e+00 0.000000000000000000e+00 0.000000000000000000e+00 0.000000000000000000e+00 0.000000000000000000e+00 0.000000000000000000e+00 0.000000000000000000e+00 0.000000000000000000e+00 0.000000000000000000e+00 0.000000000000000000e+00 0.000000000000000000e+00 0.000000000000000000e+00 0.000000000000000000e+00 0.000000000000000000e+00 0.000000000000000000e+00 0.000000000000000000e+00 0.000000000000000000e+00 0.000000000000000000e+00 0.000000000000000000e+00 0.000000000000000000e+00 0.000000000000000000e+00 0.000000000000000000e+00 0.000000000000000000e+00 0.000000000000000000e+00 0.000000000000000000e+00 0.000000000000000000e+00 0.000000000000000000e+00 0.000000000000000000e+00 0.000000000000000000e+00 0.000000000000000000e+00 0.000000000000000000e+00 0.000000000000000000e+00 0.000000000000000000e+00 0.000000000000000000e+00 0.000000000000000000e+00 0.000000000000000000e+00 0.000000000000000000e+00 0.000000000000000000e+00 0.000000000000000000e+00 0.000000000000000000e+00 0.000000000000000000e+00 0.000000000000000000e+00 0.000000000000000000e+00 0.000000000000000000e+00 0.000000000000000000e+00 0.000000000000000000e+00 0.000000000000000000e+00 0.000000000000000000e+00 0.000000000000000000e+00 0.000000000000000000e+00 0.000000000000000000e+00 0.000000000000000000e+00 0.000000000000000000e+00 0.000000000000000000e+00 0.000000000000000000e+00 0.000000000000000000e+00 0.000000000000000000e+00 0.000000000000000000e+00 0.000000000000000000e+00 0.000000000000000000e+00 0.000000000000000000e+00 0.000000000000000000e+00 0.000000000000000000e+00 0.000000000000000000e+00 0.000000000000000000e+00 0.000000000000000000e+00 0.000000000000000000e+00 0.000000000000000000e+00 0.000000000000000000e+00 0.000000000000000000e+00 0.000000000000000000e+00 0.000000000000000000e+00 0.000000000000000000e+00 0.000000000000000000e+00 0.000000000000000000e+00 0.000000000000000000e+00 0.000000000000000000e+00 0.000000000000000000e+00 0.000000000000000000e+00 0.000000000000000000e+00 0.000000000000000000e+00 0.000000000000000000e+00 0.000000000000000000e+00 0.000000000000000000e+00 0.000000000000000000e+00 0.000000000000000000e+00 0.000000000000000000e+00 0.000000000000000000e+00 0.000000000000000000e+00 0.000000000000000000e+00 0.000000000000000000e+00 0.000000000000000000e+00 0.000000000000000000e+00 0.000000000000000000e+00 0.000000000000000000e+00 0.000000000000000000e+00 0.000000000000000000e+00 0.000000000000000000e+00 0.000000000000000000e+00 0.000000000000000000e+00 0.000000000000000000e+00 0.000000000000000000e+00 0.000000000000000000e+00 0.000000000000000000e+00 0.000000000000000000e+00 0.000000000000000000e+00 0.000000000000000000e+00 0.000000000000000000e+00 0.000000000000000000e+00 0.000000000000000000e+00 0.000000000000000000e+00 0.000000000000000000e+00 0.000000000000000000e+00 0.000000000000000000e+00 0.000000000000000000e+00 0.000000000000000000e+00 0.000000000000000000e+00 0.000000000000000000e+00 0.000000000000000000e+00 0.000000000000000000e+00 0.000000000000000000e+00 0.000000000000000000e+00 0.000000000000000000e+00 0.000000000000000000e+00 0.000000000000000000e+00 0.000000000000000000e+00 0.000000000000000000e+00 0.000000000000000000e+00 0.000000000000000000e+00 0.000000000000000000e+00 0.000000000000000000e+00 0.000000000000000000e+00 0.000000000000000000e+00 0.000000000000000000e+00 0.000000000000000000e+00 0.000000000000000000e+00 0.000000000000000000e+00 0.000000000000000000e+00 0.000000000000000000e+00 0.000000000000000000e+00 0.000000000000000000e+00 0.000000000000000000e+00 0.000000000000000000e+00 0.000000000000000000e+00 0.000000000000000000e+00 0.000000000000000000e+00 0.000000000000000000e+00 0.000000000000000000e+00 0.000000000000000000e+00 0.000000000000000000e+00 0.000000000000000000e+00 0.000000000000000000e+00 0.000000000000000000e+00 0.000000000000000000e+00 0.000000000000000000e+00 0.000000000000000000e+00 0.000000000000000000e+00 0.000000000000000000e+00 0.000000000000000000e+00 0.000000000000000000e+00 0.000000000000000000e+00 0.000000000000000000e+00 0.000000000000000000e+00 0.000000000000000000e+00 0.000000000000000000e+00 0.000000000000000000e+00 0.000000000000000000e+00 0.000000000000000000e+00 0.000000000000000000e+00 0.000000000000000000e+00 0.000000000000000000e+00 0.000000000000000000e+00 0.000000000000000000e+00 0.000000000000000000e+00 0.000000000000000000e+00 0.000000000000000000e+00 0.000000000000000000e+00 0.000000000000000000e+00 0.000000000000000000e+00 0.000000000000000000e+00 0.000000000000000000e+00 0.000000000000000000e+00 0.000000000000000000e+00 0.000000000000000000e+00 0.000000000000000000e+00 0.000000000000000000e+00 0.000000000000000000e+00 0.000000000000000000e+00 0.000000000000000000e+00 0.000000000000000000e+00 0.000000000000000000e+00 0.000000000000000000e+00 0.000000000000000000e+00 0.000000000000000000e+00 0.000000000000000000e+00 0.000000000000000000e+00 0.000000000000000000e+00 0.000000000000000000e+00 0.000000000000000000e+00 0.000000000000000000e+00 0.000000000000000000e+00 0.000000000000000000e+00 0.000000000000000000e+00 0.000000000000000000e+00 0.000000000000000000e+00 0.000000000000000000e+00 0.000000000000000000e+00 0.000000000000000000e+00 0.000000000000000000e+00 0.000000000000000000e+00 0.000000000000000000e+00 0.000000000000000000e+00 0.000000000000000000e+00 0.000000000000000000e+00 0.000000000000000000e+00 0.000000000000000000e+00 0.000000000000000000e+00 0.000000000000000000e+00 0.000000000000000000e+00 0.000000000000000000e+00 0.000000000000000000e+00 0.000000000000000000e+00 0.000000000000000000e+00 0.000000000000000000e+00 0.000000000000000000e+00 0.000000000000000000e+00 0.000000000000000000e+00 0.000000000000000000e+00 0.000000000000000000e+00 0.000000000000000000e+00 0.000000000000000000e+00 0.000000000000000000e+00 0.000000000000000000e+00 0.000000000000000000e+00 0.000000000000000000e+00 0.000000000000000000e+00 0.000000000000000000e+00 0.000000000000000000e+00 0.000000000000000000e+00 0.000000000000000000e+00 0.000000000000000000e+00 0.000000000000000000e+00 0.000000000000000000e+00 0.000000000000000000e+00 0.000000000000000000e+00 0.000000000000000000e+00 0.000000000000000000e+00 0.000000000000000000e+00 0.000000000000000000e+00 0.000000000000000000e+00 0.000000000000000000e+00 0.000000000000000000e+00 0.000000000000000000e+00 0.000000000000000000e+00 0.000000000000000000e+00 0.000000000000000000e+00 0.000000000000000000e+00 0.000000000000000000e+00 0.000000000000000000e+00 0.000000000000000000e+00 0.000000000000000000e+00 0.000000000000000000e+00 0.000000000000000000e+00 0.000000000000000000e+00 0.000000000000000000e+00 0.000000000000000000e+00 0.000000000000000000e+00 0.000000000000000000e+00 0.000000000000000000e+00 0.000000000000000000e+00 0.000000000000000000e+00 0.000000000000000000e+00 0.000000000000000000e+00 0.000000000000000000e+00 0.000000000000000000e+00 0.000000000000000000e+00 0.000000000000000000e+00 0.000000000000000000e+00 0.000000000000000000e+00 0.000000000000000000e+00 0.000000000000000000e+00 0.000000000000000000e+00 0.000000000000000000e+00 0.000000000000000000e+00 0.000000000000000000e+00 0.000000000000000000e+00 0.000000000000000000e+00 0.000000000000000000e+00 0.000000000000000000e+00 0.000000000000000000e+00 0.000000000000000000e+00 0.000000000000000000e+00 0.000000000000000000e+00 0.000000000000000000e+00 0.000000000000000000e+00 0.000000000000000000e+00 0.000000000000000000e+00 0.000000000000000000e+00 0.000000000000000000e+00 0.000000000000000000e+00 0.000000000000000000e+00 0.000000000000000000e+00 0.000000000000000000e+00 0.000000000000000000e+00 0.000000000000000000e+00 0.000000000000000000e+00 0.000000000000000000e+00 0.000000000000000000e+00 0.000000000000000000e+00 0.000000000000000000e+00 0.000000000000000000e+00 0.000000000000000000e+00 0.000000000000000000e+00 0.000000000000000000e+00 0.000000000000000000e+00 0.000000000000000000e+00 0.000000000000000000e+00 0.000000000000000000e+00 0.000000000000000000e+00 0.000000000000000000e+00 0.000000000000000000e+00 0.000000000000000000e+00 0.000000000000000000e+00 0.000000000000000000e+00 0.000000000000000000e+00 0.000000000000000000e+00 0.000000000000000000e+00 0.000000000000000000e+00 0.000000000000000000e+00 0.000000000000000000e+00 0.000000000000000000e+00 0.000000000000000000e+00 0.000000000000000000e+00 0.000000000000000000e+00 0.000000000000000000e+00 0.000000000000000000e+00 0.000000000000000000e+00 0.000000000000000000e+00 0.000000000000000000e+00 0.000000000000000000e+00 0.000000000000000000e+00 0.000000000000000000e+00 0.000000000000000000e+00 0.000000000000000000e+00 0.000000000000000000e+00 0.000000000000000000e+00 0.000000000000000000e+00 0.000000000000000000e+00 0.000000000000000000e+00 0.000000000000000000e+00 0.000000000000000000e+00 0.000000000000000000e+00 0.000000000000000000e+00 0.000000000000000000e+00 0.000000000000000000e+00 0.000000000000000000e+00 0.000000000000000000e+00 0.000000000000000000e+00 0.000000000000000000e+00 0.000000000000000000e+00 0.000000000000000000e+00 0.000000000000000000e+00 0.000000000000000000e+00 0.000000000000000000e+00 0.000000000000000000e+00 0.000000000000000000e+00 0.000000000000000000e+00 0.000000000000000000e+00 0.000000000000000000e+00 0.000000000000000000e+00 0.000000000000000000e+00 0.000000000000000000e+00 0.000000000000000000e+00 0.000000000000000000e+00 0.000000000000000000e+00 0.000000000000000000e+00 0.000000000000000000e+00 0.000000000000000000e+00 0.000000000000000000e+00 0.000000000000000000e+00 0.000000000000000000e+00 0.000000000000000000e+00 0.000000000000000000e+00 0.000000000000000000e+00 0.000000000000000000e+00 0.000000000000000000e+00 0.000000000000000000e+00 0.000000000000000000e+00 0.000000000000000000e+00 0.000000000000000000e+00 0.000000000000000000e+00 0.000000000000000000e+00 0.000000000000000000e+00 0.000000000000000000e+00 0.000000000000000000e+00 0.000000000000000000e+00 0.000000000000000000e+00 0.000000000000000000e+00 0.000000000000000000e+00 0.000000000000000000e+00 0.000000000000000000e+00 0.000000000000000000e+00 0.000000000000000000e+00 0.000000000000000000e+00 0.000000000000000000e+00 0.000000000000000000e+00 0.000000000000000000e+00 0.000000000000000000e+00 0.000000000000000000e+00 0.000000000000000000e+00 0.000000000000000000e+00 0.000000000000000000e+00 0.000000000000000000e+00 0.000000000000000000e+00 0.000000000000000000e+00 0.000000000000000000e+00 0.000000000000000000e+00 0.000000000000000000e+00 0.000000000000000000e+00 0.000000000000000000e+00 0.000000000000000000e+00 0.000000000000000000e+00 0.000000000000000000e+00 0.000000000000000000e+00 0.000000000000000000e+00 0.000000000000000000e+00 0.000000000000000000e+00 0.000000000000000000e+00 0.000000000000000000e+00 0.000000000000000000e+00 0.000000000000000000e+00 0.000000000000000000e+00 0.000000000000000000e+00 0.000000000000000000e+00 0.000000000000000000e+00 0.000000000000000000e+00 0.000000000000000000e+00 0.000000000000000000e+00 0.000000000000000000e+00 0.000000000000000000e+00 0.000000000000000000e+00 0.000000000000000000e+00 0.000000000000000000e+00 0.000000000000000000e+00 0.000000000000000000e+00 0.000000000000000000e+00 0.000000000000000000e+00 0.000000000000000000e+00 0.000000000000000000e+00 0.000000000000000000e+00 0.000000000000000000e+00 0.000000000000000000e+00 0.000000000000000000e+00 0.000000000000000000e+00 0.000000000000000000e+00 0.000000000000000000e+00 0.000000000000000000e+00 0.000000000000000000e+00 0.000000000000000000e+00 0.000000000000000000e+00 0.000000000000000000e+00 0.000000000000000000e+00 0.000000000000000000e+00 0.000000000000000000e+00 0.000000000000000000e+00 0.000000000000000000e+00 0.000000000000000000e+00 0.000000000000000000e+00 0.000000000000000000e+00 0.000000000000000000e+00 0.000000000000000000e+00 0.000000000000000000e+00 0.000000000000000000e+00 0.000000000000000000e+00 0.000000000000000000e+00 0.000000000000000000e+00 0.000000000000000000e+00 0.000000000000000000e+00 0.000000000000000000e+00 0.000000000000000000e+00 0.000000000000000000e+00 0.000000000000000000e+00 0.000000000000000000e+00 0.000000000000000000e+00 0.000000000000000000e+00 0.000000000000000000e+00 0.000000000000000000e+00 0.000000000000000000e+00 0.000000000000000000e+00 0.000000000000000000e+00 0.000000000000000000e+00 0.000000000000000000e+00 0.000000000000000000e+00 0.000000000000000000e+00 0.000000000000000000e+00 0.000000000000000000e+00 0.000000000000000000e+00 0.000000000000000000e+00 0.000000000000000000e+00 0.000000000000000000e+00 0.000000000000000000e+00 0.000000000000000000e+00 0.000000000000000000e+00 0.000000000000000000e+00 0.000000000000000000e+00 0.000000000000000000e+00 0.000000000000000000e+00 0.000000000000000000e+00 0.000000000000000000e+00 0.000000000000000000e+00 0.000000000000000000e+00 0.000000000000000000e+00 0.000000000000000000e+00 0.000000000000000000e+00 0.000000000000000000e+00 0.000000000000000000e+00 0.000000000000000000e+00 0.000000000000000000e+00 0.000000000000000000e+00 0.000000000000000000e+00 0.000000000000000000e+00 0.000000000000000000e+00 0.000000000000000000e+00 0.000000000000000000e+00 0.000000000000000000e+00 0.000000000000000000e+00 0.000000000000000000e+00 0.000000000000000000e+00 0.000000000000000000e+00 0.000000000000000000e+00 0.000000000000000000e+00 0.000000000000000000e+00 0.000000000000000000e+00 0.000000000000000000e+00 0.000000000000000000e+00 0.000000000000000000e+00 0.000000000000000000e+00 0.000000000000000000e+00 0.000000000000000000e+00 0.000000000000000000e+00 0.000000000000000000e+00 0.000000000000000000e+00 0.000000000000000000e+00 0.000000000000000000e+00 0.000000000000000000e+00 0.000000000000000000e+00 0.000000000000000000e+00 0.000000000000000000e+00 0.000000000000000000e+00 0.000000000000000000e+00 0.000000000000000000e+00 0.000000000000000000e+00 0.000000000000000000e+00 0.000000000000000000e+00 0.000000000000000000e+00 0.000000000000000000e+00 0.000000000000000000e+00 0.000000000000000000e+00 0.000000000000000000e+00 0.000000000000000000e+00 0.000000000000000000e+00 0.000000000000000000e+00 0.000000000000000000e+00 0.000000000000000000e+00 0.000000000000000000e+00 0.000000000000000000e+00 0.000000000000000000e+00 0.000000000000000000e+00 0.000000000000000000e+00 0.000000000000000000e+00 0.000000000000000000e+00 0.000000000000000000e+00 0.000000000000000000e+00 0.000000000000000000e+00 0.000000000000000000e+00 0.000000000000000000e+00 0.000000000000000000e+00 0.000000000000000000e+00 0.000000000000000000e+00 0.000000000000000000e+00 0.000000000000000000e+00 0.000000000000000000e+00 0.000000000000000000e+00 0.000000000000000000e+00 0.000000000000000000e+00 0.000000000000000000e+00 0.000000000000000000e+00 0.000000000000000000e+00 0.000000000000000000e+00 0.000000000000000000e+00 0.000000000000000000e+00 0.000000000000000000e+00 0.000000000000000000e+00 0.000000000000000000e+00 0.000000000000000000e+00 0.000000000000000000e+00 0.000000000000000000e+00 0.000000000000000000e+00 0.000000000000000000e+00 0.000000000000000000e+00 0.000000000000000000e+00 0.000000000000000000e+00 0.000000000000000000e+00 0.000000000000000000e+00 0.000000000000000000e+00 0.000000000000000000e+00 0.000000000000000000e+00 0.000000000000000000e+00 0.000000000000000000e+00 0.000000000000000000e+00 0.000000000000000000e+00 0.000000000000000000e+00 0.000000000000000000e+00 0.000000000000000000e+00 0.000000000000000000e+00 0.000000000000000000e+00 0.000000000000000000e+00 0.000000000000000000e+00 0.000000000000000000e+00 0.000000000000000000e+00 0.000000000000000000e+00 0.000000000000000000e+00 0.000000000000000000e+00 0.000000000000000000e+00 0.000000000000000000e+00 0.000000000000000000e+00 0.000000000000000000e+00 0.000000000000000000e+00 0.000000000000000000e+00 0.000000000000000000e+00 0.000000000000000000e+00 0.000000000000000000e+00 0.000000000000000000e+00 0.000000000000000000e+00 0.000000000000000000e+00 0.000000000000000000e+00 0.000000000000000000e+00 0.000000000000000000e+00 0.000000000000000000e+00 0.000000000000000000e+00 0.000000000000000000e+00 0.000000000000000000e+00 0.000000000000000000e+00 0.000000000000000000e+00 0.000000000000000000e+00 0.000000000000000000e+00 0.000000000000000000e+00 0.000000000000000000e+00 0.000000000000000000e+00 0.000000000000000000e+00 0.000000000000000000e+00 0.000000000000000000e+00 0.000000000000000000e+00 0.000000000000000000e+00 0.000000000000000000e+00 0.000000000000000000e+00 0.000000000000000000e+00 0.000000000000000000e+00 0.000000000000000000e+00 0.000000000000000000e+00 0.000000000000000000e+00 0.000000000000000000e+00 0.000000000000000000e+00 0.000000000000000000e+00 0.000000000000000000e+00 0.000000000000000000e+00 0.000000000000000000e+00 0.000000000000000000e+00 0.000000000000000000e+00 0.000000000000000000e+00 0.000000000000000000e+00 0.000000000000000000e+00 0.000000000000000000e+00 0.000000000000000000e+00 0.000000000000000000e+00 0.000000000000000000e+00 0.000000000000000000e+00 0.000000000000000000e+00 0.000000000000000000e+00 0.000000000000000000e+00 0.000000000000000000e+00 0.000000000000000000e+00 0.000000000000000000e+00 0.000000000000000000e+00 0.000000000000000000e+00 0.000000000000000000e+00 0.000000000000000000e+00 0.000000000000000000e+00 0.000000000000000000e+00 0.000000000000000000e+00 0.000000000000000000e+00 0.000000000000000000e+00 0.000000000000000000e+00 0.000000000000000000e+00 0.000000000000000000e+00 0.000000000000000000e+00 0.000000000000000000e+00 0.000000000000000000e+00 0.000000000000000000e+00 0.000000000000000000e+00 0.000000000000000000e+00 0.000000000000000000e+00 0.000000000000000000e+00 0.000000000000000000e+00 0.000000000000000000e+00 0.000000000000000000e+00 0.000000000000000000e+00 0.000000000000000000e+00 0.000000000000000000e+00 0.000000000000000000e+00 0.000000000000000000e+00 0.000000000000000000e+00 0.000000000000000000e+00 0.000000000000000000e+00 0.000000000000000000e+00 0.000000000000000000e+00 0.000000000000000000e+00 0.000000000000000000e+00 0.000000000000000000e+00 0.000000000000000000e+00 0.000000000000000000e+00 0.000000000000000000e+00 0.000000000000000000e+00 0.000000000000000000e+00 0.000000000000000000e+00 0.000000000000000000e+00 0.000000000000000000e+00 0.000000000000000000e+00 0.000000000000000000e+00 0.000000000000000000e+00 0.000000000000000000e+00 0.000000000000000000e+00 0.000000000000000000e+00 0.000000000000000000e+00 0.000000000000000000e+00 0.000000000000000000e+00 0.000000000000000000e+00 0.000000000000000000e+00 0.000000000000000000e+00 0.000000000000000000e+00 0.000000000000000000e+00 0.000000000000000000e+00 0.000000000000000000e+00 0.000000000000000000e+00 0.000000000000000000e+00 0.000000000000000000e+00 0.000000000000000000e+00 0.000000000000000000e+00 0.000000000000000000e+00 0.000000000000000000e+00 0.000000000000000000e+00 0.000000000000000000e+00 0.000000000000000000e+00 0.000000000000000000e+00 0.000000000000000000e+00 0.000000000000000000e+00 0.000000000000000000e+00 0.000000000000000000e+00 0.000000000000000000e+00 0.000000000000000000e+00 0.000000000000000000e+00 0.000000000000000000e+00 0.000000000000000000e+00 0.000000000000000000e+00 0.000000000000000000e+00 0.000000000000000000e+00 0.000000000000000000e+00 0.000000000000000000e+00 0.000000000000000000e+00 0.000000000000000000e+00 0.000000000000000000e+00 0.000000000000000000e+00 0.000000000000000000e+00 0.000000000000000000e+00 0.000000000000000000e+00 0.000000000000000000e+00 0.000000000000000000e+00 0.000000000000000000e+00 0.000000000000000000e+00 0.000000000000000000e+00 0.000000000000000000e+00 0.000000000000000000e+00 0.000000000000000000e+00 0.000000000000000000e+00 0.000000000000000000e+00 0.000000000000000000e+00 0.000000000000000000e+00 0.000000000000000000e+00 0.000000000000000000e+00 0.000000000000000000e+00 0.000000000000000000e+00 0.000000000000000000e+00 0.000000000000000000e+00 0.000000000000000000e+00 0.000000000000000000e+00 0.000000000000000000e+00 0.000000000000000000e+00 0.000000000000000000e+00 0.000000000000000000e+00 0.000000000000000000e+00 0.000000000000000000e+00 0.000000000000000000e+00 0.000000000000000000e+00 0.000000000000000000e+00 0.000000000000000000e+00 0.000000000000000000e+00 0.000000000000000000e+00 0.000000000000000000e+00 0.000000000000000000e+00 0.000000000000000000e+00 0.000000000000000000e+00 0.000000000000000000e+00 0.000000000000000000e+00 0.000000000000000000e+00 0.000000000000000000e+00 0.000000000000000000e+00 0.000000000000000000e+00 0.000000000000000000e+00 0.000000000000000000e+00 0.000000000000000000e+00 0.000000000000000000e+00 0.000000000000000000e+00 0.000000000000000000e+00 0.000000000000000000e+00 0.000000000000000000e+00 0.000000000000000000e+00 0.000000000000000000e+00 0.000000000000000000e+00 0.000000000000000000e+00 0.000000000000000000e+00 0.000000000000000000e+00 0.000000000000000000e+00 0.000000000000000000e+00 0.000000000000000000e+00 0.000000000000000000e+00 0.000000000000000000e+00 0.000000000000000000e+00 0.000000000000000000e+00 0.000000000000000000e+00 0.000000000000000000e+00 0.000000000000000000e+00 0.000000000000000000e+00 0.000000000000000000e+00 0.000000000000000000e+00 0.000000000000000000e+00 0.000000000000000000e+00 0.000000000000000000e+00 0.000000000000000000e+00 0.000000000000000000e+00 0.000000000000000000e+00 0.000000000000000000e+00 0.000000000000000000e+00 0.000000000000000000e+00 0.000000000000000000e+00 0.000000000000000000e+00 0.000000000000000000e+00 0.000000000000000000e+00 0.000000000000000000e+00 0.000000000000000000e+00 0.000000000000000000e+00 0.000000000000000000e+00 0.000000000000000000e+00 0.000000000000000000e+00 0.000000000000000000e+00 0.000000000000000000e+00 0.000000000000000000e+00 0.000000000000000000e+00 0.000000000000000000e+00 0.000000000000000000e+00 0.000000000000000000e+00 0.000000000000000000e+00 0.000000000000000000e+00 0.000000000000000000e+00 0.000000000000000000e+00 0.000000000000000000e+00 0.000000000000000000e+00 0.000000000000000000e+00 0.000000000000000000e+00 0.000000000000000000e+00 0.000000000000000000e+00 0.000000000000000000e+00 0.000000000000000000e+00 0.000000000000000000e+00 0.000000000000000000e+00 0.000000000000000000e+00 0.000000000000000000e+00 0.000000000000000000e+00 0.000000000000000000e+00 0.000000000000000000e+00 0.000000000000000000e+00 0.000000000000000000e+00 0.000000000000000000e+00 0.000000000000000000e+00 0.000000000000000000e+00 0.000000000000000000e+00 0.000000000000000000e+00 0.000000000000000000e+00 0.000000000000000000e+00 0.000000000000000000e+00 0.000000000000000000e+00 0.000000000000000000e+00 0.000000000000000000e+00 0.000000000000000000e+00 0.000000000000000000e+00 0.000000000000000000e+00 0.000000000000000000e+00 0.000000000000000000e+00 0.000000000000000000e+00 0.000000000000000000e+00 0.000000000000000000e+00 0.000000000000000000e+00 0.000000000000000000e+00 0.000000000000000000e+00 0.000000000000000000e+00 0.000000000000000000e+00 0.000000000000000000e+00 0.000000000000000000e+00 0.000000000000000000e+00 0.000000000000000000e+00 0.000000000000000000e+00 0.000000000000000000e+00 0.000000000000000000e+00 0.000000000000000000e+00 0.000000000000000000e+00 0.000000000000000000e+00 0.000000000000000000e+00 0.000000000000000000e+00 0.000000000000000000e+00 0.000000000000000000e+00 0.000000000000000000e+00 0.000000000000000000e+00 0.000000000000000000e+00 0.000000000000000000e+00 0.000000000000000000e+00 0.000000000000000000e+00 0.000000000000000000e+00 0.000000000000000000e+00 0.000000000000000000e+00 0.000000000000000000e+00 0.000000000000000000e+00 0.000000000000000000e+00 0.000000000000000000e+00 0.000000000000000000e+00 0.000000000000000000e+00 0.000000000000000000e+00 0.000000000000000000e+00 0.000000000000000000e+00 0.000000000000000000e+00 0.000000000000000000e+00 0.000000000000000000e+00 0.000000000000000000e+00 0.000000000000000000e+00 0.000000000000000000e+00 0.000000000000000000e+00 0.000000000000000000e+00 0.000000000000000000e+00 0.000000000000000000e+00 0.000000000000000000e+00 0.000000000000000000e+00 0.000000000000000000e+00 0.000000000000000000e+00 0.000000000000000000e+00 0.000000000000000000e+00 0.000000000000000000e+00 0.000000000000000000e+00 0.000000000000000000e+00 0.000000000000000000e+00 0.000000000000000000e+00 0.000000000000000000e+00 0.000000000000000000e+00 0.000000000000000000e+00 0.000000000000000000e+00 0.000000000000000000e+00 0.000000000000000000e+00 0.000000000000000000e+00 0.000000000000000000e+00 0.000000000000000000e+00 0.000000000000000000e+00 0.000000000000000000e+00 0.000000000000000000e+00 0.000000000000000000e+00 0.000000000000000000e+00 0.000000000000000000e+00 0.000000000000000000e+00 0.000000000000000000e+00 0.000000000000000000e+00 0.000000000000000000e+00 0.000000000000000000e+00 0.000000000000000000e+00 0.000000000000000000e+00 0.000000000000000000e+00 0.000000000000000000e+00 0.000000000000000000e+00 0.000000000000000000e+00 0.000000000000000000e+00 0.000000000000000000e+00 0.000000000000000000e+00 0.000000000000000000e+00 0.000000000000000000e+00 0.000000000000000000e+00 0.000000000000000000e+00 0.000000000000000000e+00 0.000000000000000000e+00 0.000000000000000000e+00 0.000000000000000000e+00 0.000000000000000000e+00 0.000000000000000000e+00 0.000000000000000000e+00 0.000000000000000000e+00 0.000000000000000000e+00 0.000000000000000000e+00 0.000000000000000000e+00 0.000000000000000000e+00 0.000000000000000000e+00 0.000000000000000000e+00 0.000000000000000000e+00 0.000000000000000000e+00 0.000000000000000000e+00 0.000000000000000000e+00 0.000000000000000000e+00 0.000000000000000000e+00 0.000000000000000000e+00 0.000000000000000000e+00 0.000000000000000000e+00 0.000000000000000000e+00 0.000000000000000000e+00 0.000000000000000000e+00 0.000000000000000000e+00 0.000000000000000000e+00 0.000000000000000000e+00 0.000000000000000000e+00 0.000000000000000000e+00 0.000000000000000000e+00 0.000000000000000000e+00 0.000000000000000000e+00 0.000000000000000000e+00 0.000000000000000000e+00 0.000000000000000000e+00 0.000000000000000000e+00 0.000000000000000000e+00 0.000000000000000000e+00 0.000000000000000000e+00 0.000000000000000000e+00 0.000000000000000000e+00 0.000000000000000000e+00 0.000000000000000000e+00 0.000000000000000000e+00 0.000000000000000000e+00 0.000000000000000000e+00 0.000000000000000000e+00 0.000000000000000000e+00 0.000000000000000000e+00 0.000000000000000000e+00 0.000000000000000000e+00 0.000000000000000000e+00 0.000000000000000000e+00 0.000000000000000000e+00 0.000000000000000000e+00 0.000000000000000000e+00 0.000000000000000000e+00 0.000000000000000000e+00 0.000000000000000000e+00 0.000000000000000000e+00 0.000000000000000000e+00 0.000000000000000000e+00 0.000000000000000000e+00 0.000000000000000000e+00 0.000000000000000000e+00 0.000000000000000000e+00 0.000000000000000000e+00 0.000000000000000000e+00 0.000000000000000000e+00 0.000000000000000000e+00 0.000000000000000000e+00 0.000000000000000000e+00 0.000000000000000000e+00 0.000000000000000000e+00 0.000000000000000000e+00 0.000000000000000000e+00 0.000000000000000000e+00 0.000000000000000000e+00 0.000000000000000000e+00 0.000000000000000000e+00 0.000000000000000000e+00 0.000000000000000000e+00 0.000000000000000000e+00 0.000000000000000000e+00 0.000000000000000000e+00 0.000000000000000000e+00 0.000000000000000000e+00 0.000000000000000000e+00 0.000000000000000000e+00 0.000000000000000000e+00 0.000000000000000000e+00 0.000000000000000000e+00 0.000000000000000000e+00 0.000000000000000000e+00 0.000000000000000000e+00 0.000000000000000000e+00 0.000000000000000000e+00 0.000000000000000000e+00 0.000000000000000000e+00 0.000000000000000000e+00 0.000000000000000000e+00 0.000000000000000000e+00 0.000000000000000000e+00 0.000000000000000000e+00 0.000000000000000000e+00 0.000000000000000000e+00 0.000000000000000000e+00 0.000000000000000000e+00 0.000000000000000000e+00 0.000000000000000000e+00 0.000000000000000000e+00 0.000000000000000000e+00 0.000000000000000000e+00 0.000000000000000000e+00 0.000000000000000000e+00 0.000000000000000000e+00 0.000000000000000000e+00 0.000000000000000000e+00 0.000000000000000000e+00 0.000000000000000000e+00 0.000000000000000000e+00 0.000000000000000000e+00 0.000000000000000000e+00 0.000000000000000000e+00 0.000000000000000000e+00 0.000000000000000000e+00 0.000000000000000000e+00 0.000000000000000000e+00 0.000000000000000000e+00 0.000000000000000000e+00 0.000000000000000000e+00 0.000000000000000000e+00 0.000000000000000000e+00 0.000000000000000000e+00 0.000000000000000000e+00 0.000000000000000000e+00 0.000000000000000000e+00 0.000000000000000000e+00 0.000000000000000000e+00 0.000000000000000000e+00 0.000000000000000000e+00 0.000000000000000000e+00 0.000000000000000000e+00 0.000000000000000000e+00 0.000000000000000000e+00 0.000000000000000000e+00 0.000000000000000000e+00 0.000000000000000000e+00 0.000000000000000000e+00 0.000000000000000000e+00 0.000000000000000000e+00 0.000000000000000000e+00 0.000000000000000000e+00 0.000000000000000000e+00 0.000000000000000000e+00 0.000000000000000000e+00 0.000000000000000000e+00 0.000000000000000000e+00 0.000000000000000000e+00 0.000000000000000000e+00 0.000000000000000000e+00 0.000000000000000000e+00 0.000000000000000000e+00 0.000000000000000000e+00 0.000000000000000000e+00 0.000000000000000000e+00 0.000000000000000000e+00 0.000000000000000000e+00 0.000000000000000000e+00 0.000000000000000000e+00 0.000000000000000000e+00 0.000000000000000000e+00 0.000000000000000000e+00 0.000000000000000000e+00 0.000000000000000000e+00 0.000000000000000000e+00 0.000000000000000000e+00 0.000000000000000000e+00 0.000000000000000000e+00 0.000000000000000000e+00 0.000000000000000000e+00 0.000000000000000000e+00 0.000000000000000000e+00 0.000000000000000000e+00 0.000000000000000000e+00 0.000000000000000000e+00 0.000000000000000000e+00 0.000000000000000000e+00 0.000000000000000000e+00 0.000000000000000000e+00 0.000000000000000000e+00 0.000000000000000000e+00 0.000000000000000000e+00 0.000000000000000000e+00 0.000000000000000000e+00 0.000000000000000000e+00 0.000000000000000000e+00 0.000000000000000000e+00 0.000000000000000000e+00 0.000000000000000000e+00 0.000000000000000000e+00 0.000000000000000000e+00 0.000000000000000000e+00 0.000000000000000000e+00 0.000000000000000000e+00 0.000000000000000000e+00 0.000000000000000000e+00 0.000000000000000000e+00 0.000000000000000000e+00 0.000000000000000000e+00 0.000000000000000000e+00 0.000000000000000000e+00 0.000000000000000000e+00 0.000000000000000000e+00 0.000000000000000000e+00 0.000000000000000000e+00 0.000000000000000000e+00 0.000000000000000000e+00 0.000000000000000000e+00 0.000000000000000000e+00 0.000000000000000000e+00 0.000000000000000000e+00 0.000000000000000000e+00 0.000000000000000000e+00 0.000000000000000000e+00 0.000000000000000000e+00 0.000000000000000000e+00 0.000000000000000000e+00 0.000000000000000000e+00 0.000000000000000000e+00 0.000000000000000000e+00 0.000000000000000000e+00 0.000000000000000000e+00 0.000000000000000000e+00 0.000000000000000000e+00 0.000000000000000000e+00 0.000000000000000000e+00 0.000000000000000000e+00 0.000000000000000000e+00 0.000000000000000000e+00 0.000000000000000000e+00 0.000000000000000000e+00 0.000000000000000000e+00 0.000000000000000000e+00 0.000000000000000000e+00 0.000000000000000000e+00 0.000000000000000000e+00 0.000000000000000000e+00 0.000000000000000000e+00 0.000000000000000000e+00 0.000000000000000000e+00 0.000000000000000000e+00 0.000000000000000000e+00 0.000000000000000000e+00 0.000000000000000000e+00 0.000000000000000000e+00 0.000000000000000000e+00 0.000000000000000000e+00 0.000000000000000000e+00 0.000000000000000000e+00 0.000000000000000000e+00 0.000000000000000000e+00 0.000000000000000000e+00 0.000000000000000000e+00 0.000000000000000000e+00 0.000000000000000000e+00 0.000000000000000000e+00 0.000000000000000000e+00 0.000000000000000000e+00 0.000000000000000000e+00 0.000000000000000000e+00 0.000000000000000000e+00 0.000000000000000000e+00 0.000000000000000000e+00 0.000000000000000000e+00 0.000000000000000000e+00 0.000000000000000000e+00 0.000000000000000000e+00 0.000000000000000000e+00 0.000000000000000000e+00 0.000000000000000000e+00 0.000000000000000000e+00 0.000000000000000000e+00 0.000000000000000000e+00 0.000000000000000000e+00 0.000000000000000000e+00 0.000000000000000000e+00 0.000000000000000000e+00 0.000000000000000000e+00 0.000000000000000000e+00 0.000000000000000000e+00 0.000000000000000000e+00 0.000000000000000000e+00 0.000000000000000000e+00 0.000000000000000000e+00 0.000000000000000000e+00 0.000000000000000000e+00 0.000000000000000000e+00 0.000000000000000000e+00 0.000000000000000000e+00 0.000000000000000000e+00 0.000000000000000000e+00 0.000000000000000000e+00 0.000000000000000000e+00 0.000000000000000000e+00 0.000000000000000000e+00 0.000000000000000000e+00 0.000000000000000000e+00 0.000000000000000000e+00 0.000000000000000000e+00 0.000000000000000000e+00 0.000000000000000000e+00 0.000000000000000000e+00 0.000000000000000000e+00 0.000000000000000000e+00 0.000000000000000000e+00 0.000000000000000000e+00 0.000000000000000000e+00 0.000000000000000000e+00 0.000000000000000000e+00 0.000000000000000000e+00 0.000000000000000000e+00 0.000000000000000000e+00 0.000000000000000000e+00 0.000000000000000000e+00 0.000000000000000000e+00 0.000000000000000000e+00 0.000000000000000000e+00 0.000000000000000000e+00 0.000000000000000000e+00 0.000000000000000000e+00 0.000000000000000000e+00 0.000000000000000000e+00 0.000000000000000000e+00 0.000000000000000000e+00 0.000000000000000000e+00 0.000000000000000000e+00 0.000000000000000000e+00 0.000000000000000000e+00 0.000000000000000000e+00 0.000000000000000000e+00 0.000000000000000000e+00 0.000000000000000000e+00 0.000000000000000000e+00 0.000000000000000000e+00 0.000000000000000000e+00 0.000000000000000000e+00 0.000000000000000000e+00 0.000000000000000000e+00 0.000000000000000000e+00 0.000000000000000000e+00 0.000000000000000000e+00 0.000000000000000000e+00 0.000000000000000000e+00 0.000000000000000000e+00 0.000000000000000000e+00 0.000000000000000000e+00 0.000000000000000000e+00 0.000000000000000000e+00 0.000000000000000000e+00 0.000000000000000000e+00 0.000000000000000000e+00 0.000000000000000000e+00 0.000000000000000000e+00 0.000000000000000000e+00 0.000000000000000000e+00 0.000000000000000000e+00 0.000000000000000000e+00 0.000000000000000000e+00 0.000000000000000000e+00 0.000000000000000000e+00 0.000000000000000000e+00 0.000000000000000000e+00 0.000000000000000000e+00 0.000000000000000000e+00 0.000000000000000000e+00 0.000000000000000000e+00 0.000000000000000000e+00 0.000000000000000000e+00 0.000000000000000000e+00 0.000000000000000000e+00 0.000000000000000000e+00 0.000000000000000000e+00 0.000000000000000000e+00 0.000000000000000000e+00 0.000000000000000000e+00 0.000000000000000000e+00 0.000000000000000000e+00 0.000000000000000000e+00 0.000000000000000000e+00 0.000000000000000000e+00 0.000000000000000000e+00 0.000000000000000000e+00 0.000000000000000000e+00 0.000000000000000000e+00 0.000000000000000000e+00 0.000000000000000000e+00 0.000000000000000000e+00 0.000000000000000000e+00 0.000000000000000000e+00 0.000000000000000000e+00 0.000000000000000000e+00 0.000000000000000000e+00 0.000000000000000000e+00 0.000000000000000000e+00 0.000000000000000000e+00 0.000000000000000000e+00 0.000000000000000000e+00 0.000000000000000000e+00 0.000000000000000000e+00 0.000000000000000000e+00 0.000000000000000000e+00 0.000000000000000000e+00 0.000000000000000000e+00 0.000000000000000000e+00 0.000000000000000000e+00 0.000000000000000000e+00 0.000000000000000000e+00 0.000000000000000000e+00 0.000000000000000000e+00 0.000000000000000000e+00 0.000000000000000000e+00 0.000000000000000000e+00 0.000000000000000000e+00 0.000000000000000000e+00 0.000000000000000000e+00 0.000000000000000000e+00 0.000000000000000000e+00 0.000000000000000000e+00 0.000000000000000000e+00 0.000000000000000000e+00 0.000000000000000000e+00 0.000000000000000000e+00 0.000000000000000000e+00 0.000000000000000000e+00 0.000000000000000000e+00 0.000000000000000000e+00 0.000000000000000000e+00 0.000000000000000000e+00 0.000000000000000000e+00 0.000000000000000000e+00 0.000000000000000000e+00 0.000000000000000000e+00 0.000000000000000000e+00 0.000000000000000000e+00 0.000000000000000000e+00 0.000000000000000000e+00 0.000000000000000000e+00 0.000000000000000000e+00 0.000000000000000000e+00 0.000000000000000000e+00 0.000000000000000000e+00 0.000000000000000000e+00 0.000000000000000000e+00 0.000000000000000000e+00 0.000000000000000000e+00 0.000000000000000000e+00 0.000000000000000000e+00 0.000000000000000000e+00 0.000000000000000000e+00 0.000000000000000000e+00 0.000000000000000000e+00 0.000000000000000000e+00 0.000000000000000000e+00 0.000000000000000000e+00 0.000000000000000000e+00 0.000000000000000000e+00 0.000000000000000000e+00 0.000000000000000000e+00 0.000000000000000000e+00 0.000000000000000000e+00 0.000000000000000000e+00 0.000000000000000000e+00 0.000000000000000000e+00 0.000000000000000000e+00 0.000000000000000000e+00 0.000000000000000000e+00 0.000000000000000000e+00 0.000000000000000000e+00 0.000000000000000000e+00 0.000000000000000000e+00 0.000000000000000000e+00 0.000000000000000000e+00 0.000000000000000000e+00 0.000000000000000000e+00 0.000000000000000000e+00 0.000000000000000000e+00 0.000000000000000000e+00 0.000000000000000000e+00 0.000000000000000000e+00 0.000000000000000000e+00 0.000000000000000000e+00 0.000000000000000000e+00 0.000000000000000000e+00 0.000000000000000000e+00 0.000000000000000000e+00 0.000000000000000000e+00 0.000000000000000000e+00 0.000000000000000000e+00 0.000000000000000000e+00 0.000000000000000000e+00 0.000000000000000000e+00 0.000000000000000000e+00 0.000000000000000000e+00 0.000000000000000000e+00 0.000000000000000000e+00 0.000000000000000000e+00 0.000000000000000000e+00 0.000000000000000000e+00 0.000000000000000000e+00 0.000000000000000000e+00 0.000000000000000000e+00 0.000000000000000000e+00 0.000000000000000000e+00 0.000000000000000000e+00 0.000000000000000000e+00 0.000000000000000000e+00 0.000000000000000000e+00 0.000000000000000000e+00 0.000000000000000000e+00 0.000000000000000000e+00 0.000000000000000000e+00 0.000000000000000000e+00 0.000000000000000000e+00 0.000000000000000000e+00 0.000000000000000000e+00 0.000000000000000000e+00 0.000000000000000000e+00 0.000000000000000000e+00 0.000000000000000000e+00 0.000000000000000000e+00 0.000000000000000000e+00 0.000000000000000000e+00 0.000000000000000000e+00 0.000000000000000000e+00 0.000000000000000000e+00 0.000000000000000000e+00 0.000000000000000000e+00 0.000000000000000000e+00 0.000000000000000000e+00 0.000000000000000000e+00 0.000000000000000000e+00 0.000000000000000000e+00 0.000000000000000000e+00 0.000000000000000000e+00 0.000000000000000000e+00 0.000000000000000000e+00 0.000000000000000000e+00 0.000000000000000000e+00 0.000000000000000000e+00 0.000000000000000000e+00 0.000000000000000000e+00 0.000000000000000000e+00 0.000000000000000000e+00 0.000000000000000000e+00 0.000000000000000000e+00 0.000000000000000000e+00 0.000000000000000000e+00 0.000000000000000000e+00 0.000000000000000000e+00 0.000000000000000000e+00 0.000000000000000000e+00 0.000000000000000000e+00 0.000000000000000000e+00 0.000000000000000000e+00 0.000000000000000000e+00 0.000000000000000000e+00 0.000000000000000000e+00 0.000000000000000000e+00 0.000000000000000000e+00 0.000000000000000000e+00 0.000000000000000000e+00 0.000000000000000000e+00 0.000000000000000000e+00 0.000000000000000000e+00 0.000000000000000000e+00 0.000000000000000000e+00 0.000000000000000000e+00 0.000000000000000000e+00 0.000000000000000000e+00 0.000000000000000000e+00 0.000000000000000000e+00 0.000000000000000000e+00 0.000000000000000000e+00 0.000000000000000000e+00 0.000000000000000000e+00 0.000000000000000000e+00 0.000000000000000000e+00 0.000000000000000000e+00 0.000000000000000000e+00 0.000000000000000000e+00 0.000000000000000000e+00 0.000000000000000000e+00 0.000000000000000000e+00 0.000000000000000000e+00 0.000000000000000000e+00 0.000000000000000000e+00 0.000000000000000000e+00 0.000000000000000000e+00 0.000000000000000000e+00 0.000000000000000000e+00 0.000000000000000000e+00 0.000000000000000000e+00 0.000000000000000000e+00 0.000000000000000000e+00 0.000000000000000000e+00 0.000000000000000000e+00 0.000000000000000000e+00 0.000000000000000000e+00 0.000000000000000000e+00 0.000000000000000000e+00 0.000000000000000000e+00 0.000000000000000000e+00 0.000000000000000000e+00 0.000000000000000000e+00 0.000000000000000000e+00 0.000000000000000000e+00 0.000000000000000000e+00 0.000000000000000000e+00 0.000000000000000000e+00 0.000000000000000000e+00 0.000000000000000000e+00 0.000000000000000000e+00 0.000000000000000000e+00 0.000000000000000000e+00 0.000000000000000000e+00 0.000000000000000000e+00 0.000000000000000000e+00 0.000000000000000000e+00 0.000000000000000000e+00 0.000000000000000000e+00 0.000000000000000000e+00 0.000000000000000000e+00 0.000000000000000000e+00 0.000000000000000000e+00 0.000000000000000000e+00 0.000000000000000000e+00 0.000000000000000000e+00 0.000000000000000000e+00 0.000000000000000000e+00 0.000000000000000000e+00 0.000000000000000000e+00 0.000000000000000000e+00 0.000000000000000000e+00 0.000000000000000000e+00 0.000000000000000000e+00 0.000000000000000000e+00 0.000000000000000000e+00 0.000000000000000000e+00 0.000000000000000000e+00 0.000000000000000000e+00 0.000000000000000000e+00 0.000000000000000000e+00 0.000000000000000000e+00 0.000000000000000000e+00 0.000000000000000000e+00 0.000000000000000000e+00 0.000000000000000000e+00 0.000000000000000000e+00 0.000000000000000000e+00 0.000000000000000000e+00 0.000000000000000000e+00 0.000000000000000000e+00 0.000000000000000000e+00 0.000000000000000000e+00 0.000000000000000000e+00 0.000000000000000000e+00 0.000000000000000000e+00 0.000000000000000000e+00 0.000000000000000000e+00 0.000000000000000000e+00 0.000000000000000000e+00 0.000000000000000000e+00 0.000000000000000000e+00 0.000000000000000000e+00 0.000000000000000000e+00 0.000000000000000000e+00 0.000000000000000000e+00 0.000000000000000000e+00 0.000000000000000000e+00 0.000000000000000000e+00 0.000000000000000000e+00 0.000000000000000000e+00 0.000000000000000000e+00 0.000000000000000000e+00 0.000000000000000000e+00 0.000000000000000000e+00 0.000000000000000000e+00 0.000000000000000000e+00 0.000000000000000000e+00 0.000000000000000000e+00 0.000000000000000000e+00 0.000000000000000000e+00 0.000000000000000000e+00 0.000000000000000000e+00 0.000000000000000000e+00 0.000000000000000000e+00 0.000000000000000000e+00 0.000000000000000000e+00 0.000000000000000000e+00 0.000000000000000000e+00 0.000000000000000000e+00 0.000000000000000000e+00 0.000000000000000000e+00 0.000000000000000000e+00 0.000000000000000000e+00 0.000000000000000000e+00 0.000000000000000000e+00 0.000000000000000000e+00 0.000000000000000000e+00 0.000000000000000000e+00 0.000000000000000000e+00 0.000000000000000000e+00 0.000000000000000000e+00 0.000000000000000000e+00 0.000000000000000000e+00 0.000000000000000000e+00 0.000000000000000000e+00 0.000000000000000000e+00 0.000000000000000000e+00 0.000000000000000000e+00 0.000000000000000000e+00 0.000000000000000000e+00 0.000000000000000000e+00 0.000000000000000000e+00 0.000000000000000000e+00 0.000000000000000000e+00 0.000000000000000000e+00 0.000000000000000000e+00 0.000000000000000000e+00 0.000000000000000000e+00 0.000000000000000000e+00 0.000000000000000000e+00 0.000000000000000000e+00 0.000000000000000000e+00 0.000000000000000000e+00 0.000000000000000000e+00 0.000000000000000000e+00 0.000000000000000000e+00 0.000000000000000000e+00 0.000000000000000000e+00 0.000000000000000000e+00 0.000000000000000000e+00 0.000000000000000000e+00 0.000000000000000000e+00 0.000000000000000000e+00 0.000000000000000000e+00 0.000000000000000000e+00 0.000000000000000000e+00 0.000000000000000000e+00 0.000000000000000000e+00 0.000000000000000000e+00 0.000000000000000000e+00 0.000000000000000000e+00 0.000000000000000000e+00 0.000000000000000000e+00 0.000000000000000000e+00 0.000000000000000000e+00 0.000000000000000000e+00 0.000000000000000000e+00 0.000000000000000000e+00 0.000000000000000000e+00 0.000000000000000000e+00 0.000000000000000000e+00 0.000000000000000000e+00 0.000000000000000000e+00 0.000000000000000000e+00 0.000000000000000000e+00 0.000000000000000000e+00 0.000000000000000000e+00 0.000000000000000000e+00 0.000000000000000000e+00 0.000000000000000000e+00 0.000000000000000000e+00 0.000000000000000000e+00 0.000000000000000000e+00 0.000000000000000000e+00 0.000000000000000000e+00 0.000000000000000000e+00 0.000000000000000000e+00 0.000000000000000000e+00 0.000000000000000000e+00 0.000000000000000000e+00 0.000000000000000000e+00 0.000000000000000000e+00 0.000000000000000000e+00 0.000000000000000000e+00 0.000000000000000000e+00 0.000000000000000000e+00 0.000000000000000000e+00 0.000000000000000000e+00 0.000000000000000000e+00 0.000000000000000000e+00 0.000000000000000000e+00 0.000000000000000000e+00 0.000000000000000000e+00 0.000000000000000000e+00 0.000000000000000000e+00 0.000000000000000000e+00 0.000000000000000000e+00 0.000000000000000000e+00 0.000000000000000000e+00 0.000000000000000000e+00 0.000000000000000000e+00 0.000000000000000000e+00 0.000000000000000000e+00 0.000000000000000000e+00 0.000000000000000000e+00 0.000000000000000000e+00 0.000000000000000000e+00 0.000000000000000000e+00 0.000000000000000000e+00 0.000000000000000000e+00 0.000000000000000000e+00 0.000000000000000000e+00 0.000000000000000000e+00 0.000000000000000000e+00 0.000000000000000000e+00 0.000000000000000000e+00 0.000000000000000000e+00 0.000000000000000000e+00 0.000000000000000000e+00 0.000000000000000000e+00 0.000000000000000000e+00 0.000000000000000000e+00 0.000000000000000000e+00 0.000000000000000000e+00 0.000000000000000000e+00 0.000000000000000000e+00 0.000000000000000000e+00 0.000000000000000000e+00 0.000000000000000000e+00 0.000000000000000000e+00 0.000000000000000000e+00 0.000000000000000000e+00 0.000000000000000000e+00 0.000000000000000000e+00 0.000000000000000000e+00 0.000000000000000000e+00 0.000000000000000000e+00 0.000000000000000000e+00 0.000000000000000000e+00 0.000000000000000000e+00 0.000000000000000000e+00 0.000000000000000000e+00 0.000000000000000000e+00 0.000000000000000000e+00 0.000000000000000000e+00 0.000000000000000000e+00 0.000000000000000000e+00 0.000000000000000000e+00 0.000000000000000000e+00 0.000000000000000000e+00 0.000000000000000000e+00 0.000000000000000000e+00 0.000000000000000000e+00 0.000000000000000000e+00 0.000000000000000000e+00 0.000000000000000000e+00 0.000000000000000000e+00 0.000000000000000000e+00 0.000000000000000000e+00 0.000000000000000000e+00 0.000000000000000000e+00 0.000000000000000000e+00 0.000000000000000000e+00 0.000000000000000000e+00 0.000000000000000000e+00 0.000000000000000000e+00 0.000000000000000000e+00 0.000000000000000000e+00 0.000000000000000000e+00 0.000000000000000000e+00 0.000000000000000000e+00 0.000000000000000000e+00 0.000000000000000000e+00 0.000000000000000000e+00 0.000000000000000000e+00 0.000000000000000000e+00 0.000000000000000000e+00 0.000000000000000000e+00 0.000000000000000000e+00 0.000000000000000000e+00 0.000000000000000000e+00 0.000000000000000000e+00 0.000000000000000000e+00 0.000000000000000000e+00 0.000000000000000000e+00 0.000000000000000000e+00 0.000000000000000000e+00 0.000000000000000000e+00 0.000000000000000000e+00 0.000000000000000000e+00 0.000000000000000000e+00 0.000000000000000000e+00 0.000000000000000000e+00 0.000000000000000000e+00 0.000000000000000000e+00 0.000000000000000000e+00 0.000000000000000000e+00 0.000000000000000000e+00 0.000000000000000000e+00 0.000000000000000000e+00 0.000000000000000000e+00 0.000000000000000000e+00 0.000000000000000000e+00 0.000000000000000000e+00 0.000000000000000000e+00 0.000000000000000000e+00 0.000000000000000000e+00 0.000000000000000000e+00 0.000000000000000000e+00 0.000000000000000000e+00 0.000000000000000000e+00 0.000000000000000000e+00 0.000000000000000000e+00 0.000000000000000000e+00 0.000000000000000000e+00 0.000000000000000000e+00 0.000000000000000000e+00 0.000000000000000000e+00 0.000000000000000000e+00 0.000000000000000000e+00 0.000000000000000000e+00 0.000000000000000000e+00 0.000000000000000000e+00 0.000000000000000000e+00 0.000000000000000000e+00 0.000000000000000000e+00 0.000000000000000000e+00 0.000000000000000000e+00 0.000000000000000000e+00 0.000000000000000000e+00 0.000000000000000000e+00 0.000000000000000000e+00 0.000000000000000000e+00 0.000000000000000000e+00 0.000000000000000000e+00 0.000000000000000000e+00 0.000000000000000000e+00 0.000000000000000000e+00 0.000000000000000000e+00 0.000000000000000000e+00 0.000000000000000000e+00 0.000000000000000000e+00 0.000000000000000000e+00 0.000000000000000000e+00 0.000000000000000000e+00 0.000000000000000000e+00 0.000000000000000000e+00 0.000000000000000000e+00 0.000000000000000000e+00 0.000000000000000000e+00 0.000000000000000000e+00 0.000000000000000000e+00 0.000000000000000000e+00 0.000000000000000000e+00 0.000000000000000000e+00 0.000000000000000000e+00 0.000000000000000000e+00 0.000000000000000000e+00 0.000000000000000000e+00 0.000000000000000000e+00 0.000000000000000000e+00 0.000000000000000000e+00 0.000000000000000000e+00 0.000000000000000000e+00 0.000000000000000000e+00 0.000000000000000000e+00 0.000000000000000000e+00 0.000000000000000000e+00 0.000000000000000000e+00 0.000000000000000000e+00 0.000000000000000000e+00 0.000000000000000000e+00 0.000000000000000000e+00 0.000000000000000000e+00 0.000000000000000000e+00 0.000000000000000000e+00 0.000000000000000000e+00 0.000000000000000000e+00 0.000000000000000000e+00 0.000000000000000000e+00 0.000000000000000000e+00 0.000000000000000000e+00 0.000000000000000000e+00 0.000000000000000000e+00 0.000000000000000000e+00 0.000000000000000000e+00 0.000000000000000000e+00 0.000000000000000000e+00 0.000000000000000000e+00 0.000000000000000000e+00 0.000000000000000000e+00 0.000000000000000000e+00 0.000000000000000000e+00 0.000000000000000000e+00 0.000000000000000000e+00 0.000000000000000000e+00 0.000000000000000000e+00 0.000000000000000000e+00 0.000000000000000000e+00 0.000000000000000000e+00 0.000000000000000000e+00 0.000000000000000000e+00 0.000000000000000000e+00 0.000000000000000000e+00 0.000000000000000000e+00 0.000000000000000000e+00 0.000000000000000000e+00 0.000000000000000000e+00 0.000000000000000000e+00 0.000000000000000000e+00 0.000000000000000000e+00 0.000000000000000000e+00 0.000000000000000000e+00 0.000000000000000000e+00 0.000000000000000000e+00 0.000000000000000000e+00 0.000000000000000000e+00 0.000000000000000000e+00 0.000000000000000000e+00 0.000000000000000000e+00 0.000000000000000000e+00 0.000000000000000000e+00 0.000000000000000000e+00 0.000000000000000000e+00 0.000000000000000000e+00 0.000000000000000000e+00 0.000000000000000000e+00 0.000000000000000000e+00 0.000000000000000000e+00 0.000000000000000000e+00 0.000000000000000000e+00 0.000000000000000000e+00 0.000000000000000000e+00 0.000000000000000000e+00 0.000000000000000000e+00 0.000000000000000000e+00 0.000000000000000000e+00 0.000000000000000000e+00 0.000000000000000000e+00 0.000000000000000000e+00 0.000000000000000000e+00 0.000000000000000000e+00 0.000000000000000000e+00 0.000000000000000000e+00 0.000000000000000000e+00 0.000000000000000000e+00 0.000000000000000000e+00 0.000000000000000000e+00 0.000000000000000000e+00 0.000000000000000000e+00 0.000000000000000000e+00 0.000000000000000000e+00 0.000000000000000000e+00 0.000000000000000000e+00 0.000000000000000000e+00 0.000000000000000000e+00 0.000000000000000000e+00 0.000000000000000000e+00 0.000000000000000000e+00 0.000000000000000000e+00 0.000000000000000000e+00 0.000000000000000000e+00 0.000000000000000000e+00 0.000000000000000000e+00 0.000000000000000000e+00 0.000000000000000000e+00 0.000000000000000000e+00 0.000000000000000000e+00 0.000000000000000000e+00 0.000000000000000000e+00 0.000000000000000000e+00 0.000000000000000000e+00 0.000000000000000000e+00 0.000000000000000000e+00 0.000000000000000000e+00 0.000000000000000000e+00 0.000000000000000000e+00 0.000000000000000000e+00 0.000000000000000000e+00 0.000000000000000000e+00 0.000000000000000000e+00 0.000000000000000000e+00 0.000000000000000000e+00 0.000000000000000000e+00 0.000000000000000000e+00 0.000000000000000000e+00 0.000000000000000000e+00 0.000000000000000000e+00 0.000000000000000000e+00 0.000000000000000000e+00 0.000000000000000000e+00 0.000000000000000000e+00 0.000000000000000000e+00 0.000000000000000000e+00 0.000000000000000000e+00 0.000000000000000000e+00 0.000000000000000000e+00 0.000000000000000000e+00 0.000000000000000000e+00 0.000000000000000000e+00 0.000000000000000000e+00 0.000000000000000000e+00 0.000000000000000000e+00 0.000000000000000000e+00 0.000000000000000000e+00 0.000000000000000000e+00 0.000000000000000000e+00 0.000000000000000000e+00 0.000000000000000000e+00 0.000000000000000000e+00 0.000000000000000000e+00 0.000000000000000000e+00 0.000000000000000000e+00 0.000000000000000000e+00 0.000000000000000000e+00 0.000000000000000000e+00 0.000000000000000000e+00 0.000000000000000000e+00 0.000000000000000000e+00 0.000000000000000000e+00 0.000000000000000000e+00 0.000000000000000000e+00 0.000000000000000000e+00 0.000000000000000000e+00 0.000000000000000000e+00 0.000000000000000000e+00 0.000000000000000000e+00 0.000000000000000000e+00 0.000000000000000000e+00 0.000000000000000000e+00 0.000000000000000000e+00 0.000000000000000000e+00 0.000000000000000000e+00 0.000000000000000000e+00 0.000000000000000000e+00 0.000000000000000000e+00 0.000000000000000000e+00 0.000000000000000000e+00 0.000000000000000000e+00 0.000000000000000000e+00 0.000000000000000000e+00 0.000000000000000000e+00 0.000000000000000000e+00 0.000000000000000000e+00 0.000000000000000000e+00 0.000000000000000000e+00 0.000000000000000000e+00 0.000000000000000000e+00 0.000000000000000000e+00 0.000000000000000000e+00 0.000000000000000000e+00 0.000000000000000000e+00 0.000000000000000000e+00 0.000000000000000000e+00 0.000000000000000000e+00 0.000000000000000000e+00 0.000000000000000000e+00 0.000000000000000000e+00 0.000000000000000000e+00 0.000000000000000000e+00 0.000000000000000000e+00 0.000000000000000000e+00 0.000000000000000000e+00 0.000000000000000000e+00 0.000000000000000000e+00 0.000000000000000000e+00 0.000000000000000000e+00 0.000000000000000000e+00 0.000000000000000000e+00 0.000000000000000000e+00 0.000000000000000000e+00 0.000000000000000000e+00 0.000000000000000000e+00 0.000000000000000000e+00 0.000000000000000000e+00 0.000000000000000000e+00 0.000000000000000000e+00 0.000000000000000000e+00 0.000000000000000000e+00 0.000000000000000000e+00 0.000000000000000000e+00 0.000000000000000000e+00 0.000000000000000000e+00 0.000000000000000000e+00 0.000000000000000000e+00 0.000000000000000000e+00 0.000000000000000000e+00 0.000000000000000000e+00 0.000000000000000000e+00 0.000000000000000000e+00 0.000000000000000000e+00 0.000000000000000000e+00 0.000000000000000000e+00 0.000000000000000000e+00 0.000000000000000000e+00 0.000000000000000000e+00 0.000000000000000000e+00 0.000000000000000000e+00 0.000000000000000000e+00 0.000000000000000000e+00 0.000000000000000000e+00 0.000000000000000000e+00 0.000000000000000000e+00 0.000000000000000000e+00 0.000000000000000000e+00 0.000000000000000000e+00 0.000000000000000000e+00 0.000000000000000000e+00 0.000000000000000000e+00 0.000000000000000000e+00 0.000000000000000000e+00 0.000000000000000000e+00 0.000000000000000000e+00 0.000000000000000000e+00 0.000000000000000000e+00 0.000000000000000000e+00 0.000000000000000000e+00 0.000000000000000000e+00 0.000000000000000000e+00 0.000000000000000000e+00 0.000000000000000000e+00 0.000000000000000000e+00 0.000000000000000000e+00 0.000000000000000000e+00 0.000000000000000000e+00 0.000000000000000000e+00 0.000000000000000000e+00 0.000000000000000000e+00 0.000000000000000000e+00 0.000000000000000000e+00 0.000000000000000000e+00 0.000000000000000000e+00 0.000000000000000000e+00 0.000000000000000000e+00 0.000000000000000000e+00 0.000000000000000000e+00 0.000000000000000000e+00 0.000000000000000000e+00 0.000000000000000000e+00 0.000000000000000000e+00 0.000000000000000000e+00 0.000000000000000000e+00 0.000000000000000000e+00 0.000000000000000000e+00 0.000000000000000000e+00 0.000000000000000000e+00 0.000000000000000000e+00 0.000000000000000000e+00 0.000000000000000000e+00 0.000000000000000000e+00 0.000000000000000000e+00 0.000000000000000000e+00 0.000000000000000000e+00 0.000000000000000000e+00 0.000000000000000000e+00 0.000000000000000000e+00 0.000000000000000000e+00 0.000000000000000000e+00 0.000000000000000000e+00 0.000000000000000000e+00 0.000000000000000000e+00 0.000000000000000000e+00 0.000000000000000000e+00 0.000000000000000000e+00 0.000000000000000000e+00 0.000000000000000000e+00 0.000000000000000000e+00 0.000000000000000000e+00 0.000000000000000000e+00 0.000000000000000000e+00 0.000000000000000000e+00 0.000000000000000000e+00 0.000000000000000000e+00 0.000000000000000000e+00 0.000000000000000000e+00 0.000000000000000000e+00 0.000000000000000000e+00 0.000000000000000000e+00 0.000000000000000000e+00 0.000000000000000000e+00 0.000000000000000000e+00 0.000000000000000000e+00 0.000000000000000000e+00 0.000000000000000000e+00 0.000000000000000000e+00 0.000000000000000000e+00 0.000000000000000000e+00 0.000000000000000000e+00 0.000000000000000000e+00 0.000000000000000000e+00 0.000000000000000000e+00 0.000000000000000000e+00 0.000000000000000000e+00 0.000000000000000000e+00 0.000000000000000000e+00 0.000000000000000000e+00 0.000000000000000000e+00 0.000000000000000000e+00 0.000000000000000000e+00 0.000000000000000000e+00 0.000000000000000000e+00 0.000000000000000000e+00 0.000000000000000000e+00 0.000000000000000000e+00 0.000000000000000000e+00 0.000000000000000000e+00 0.000000000000000000e+00 0.000000000000000000e+00 0.000000000000000000e+00 0.000000000000000000e+00 0.000000000000000000e+00 0.000000000000000000e+00 0.000000000000000000e+00 0.000000000000000000e+00 0.000000000000000000e+00 0.000000000000000000e+00 0.000000000000000000e+00 0.000000000000000000e+00 0.000000000000000000e+00 0.000000000000000000e+00 0.000000000000000000e+00 0.000000000000000000e+00 0.000000000000000000e+00 0.000000000000000000e+00 0.000000000000000000e+00 0.000000000000000000e+00 0.000000000000000000e+00 0.000000000000000000e+00 0.000000000000000000e+00 0.000000000000000000e+00 0.000000000000000000e+00 0.000000000000000000e+00 0.000000000000000000e+00 0.000000000000000000e+00 0.000000000000000000e+00 0.000000000000000000e+00 0.000000000000000000e+00 0.000000000000000000e+00 0.000000000000000000e+00 0.000000000000000000e+00 0.000000000000000000e+00 0.000000000000000000e+00 0.000000000000000000e+00 0.000000000000000000e+00 0.000000000000000000e+00 0.000000000000000000e+00 0.000000000000000000e+00 0.000000000000000000e+00 0.000000000000000000e+00 0.000000000000000000e+00 0.000000000000000000e+00 0.000000000000000000e+00 0.000000000000000000e+00 0.000000000000000000e+00 0.000000000000000000e+00 0.000000000000000000e+00 0.000000000000000000e+00 0.000000000000000000e+00 0.000000000000000000e+00 0.000000000000000000e+00 0.000000000000000000e+00 0.000000000000000000e+00 0.000000000000000000e+00 0.000000000000000000e+00 0.000000000000000000e+00 0.000000000000000000e+00 0.000000000000000000e+00 0.000000000000000000e+00 0.000000000000000000e+00 0.000000000000000000e+00 0.000000000000000000e+00 0.000000000000000000e+00 0.000000000000000000e+00 0.000000000000000000e+00 0.000000000000000000e+00 0.000000000000000000e+00 0.000000000000000000e+00 0.000000000000000000e+00 0.000000000000000000e+00 0.000000000000000000e+00 0.000000000000000000e+00 0.000000000000000000e+00 0.000000000000000000e+00 0.000000000000000000e+00 0.000000000000000000e+00 0.000000000000000000e+00 0.000000000000000000e+00 0.000000000000000000e+00 0.000000000000000000e+00 0.000000000000000000e+00 0.000000000000000000e+00 0.000000000000000000e+00 0.000000000000000000e+00 0.000000000000000000e+00 0.000000000000000000e+00 0.000000000000000000e+00 0.000000000000000000e+00 0.000000000000000000e+00 0.000000000000000000e+00 0.000000000000000000e+00 0.000000000000000000e+00 0.000000000000000000e+00 0.000000000000000000e+00 0.000000000000000000e+00 0.000000000000000000e+00 0.000000000000000000e+00 0.000000000000000000e+00 0.000000000000000000e+00 0.000000000000000000e+00 0.000000000000000000e+00 0.000000000000000000e+00 0.000000000000000000e+00 0.000000000000000000e+00 0.000000000000000000e+00 0.000000000000000000e+00 0.000000000000000000e+00 0.000000000000000000e+00 0.000000000000000000e+00 0.000000000000000000e+00 0.000000000000000000e+00 0.000000000000000000e+00 0.000000000000000000e+00 0.000000000000000000e+00 0.000000000000000000e+00 0.000000000000000000e+00 0.000000000000000000e+00 0.000000000000000000e+00 0.000000000000000000e+00 0.000000000000000000e+00 0.000000000000000000e+00 0.000000000000000000e+00 0.000000000000000000e+00 0.000000000000000000e+00 0.000000000000000000e+00 0.000000000000000000e+00 0.000000000000000000e+00 0.000000000000000000e+00 0.000000000000000000e+00 0.000000000000000000e+00 0.000000000000000000e+00 0.000000000000000000e+00 0.000000000000000000e+00 0.000000000000000000e+00 0.000000000000000000e+00 0.000000000000000000e+00 0.000000000000000000e+00 0.000000000000000000e+00 0.000000000000000000e+00 0.000000000000000000e+00 0.000000000000000000e+00 0.000000000000000000e+00 0.000000000000000000e+00 0.000000000000000000e+00 0.000000000000000000e+00 0.000000000000000000e+00 0.000000000000000000e+00 0.000000000000000000e+00 0.000000000000000000e+00 0.000000000000000000e+00 0.000000000000000000e+00 0.000000000000000000e+00 0.000000000000000000e+00 0.000000000000000000e+00 0.000000000000000000e+00 0.000000000000000000e+00 0.000000000000000000e+00 0.000000000000000000e+00 0.000000000000000000e+00 0.000000000000000000e+00 0.000000000000000000e+00 0.000000000000000000e+00 0.000000000000000000e+00 0.000000000000000000e+00 0.000000000000000000e+00 0.000000000000000000e+00 0.000000000000000000e+00 0.000000000000000000e+00 0.000000000000000000e+00 0.000000000000000000e+00 0.000000000000000000e+00 0.000000000000000000e+00 0.000000000000000000e+00 0.000000000000000000e+00 0.000000000000000000e+00 0.000000000000000000e+00 0.000000000000000000e+00 0.000000000000000000e+00 0.000000000000000000e+00 0.000000000000000000e+00 0.000000000000000000e+00 0.000000000000000000e+00 0.000000000000000000e+00 0.000000000000000000e+00 0.000000000000000000e+00 0.000000000000000000e+00 0.000000000000000000e+00 0.000000000000000000e+00 0.000000000000000000e+00 0.000000000000000000e+00 0.000000000000000000e+00 0.000000000000000000e+00 0.000000000000000000e+00 0.000000000000000000e+00 0.000000000000000000e+00 0.000000000000000000e+00 0.000000000000000000e+00 0.000000000000000000e+00 0.000000000000000000e+00 0.000000000000000000e+00 0.000000000000000000e+00 0.000000000000000000e+00 0.000000000000000000e+00 0.000000000000000000e+00 0.000000000000000000e+00 0.000000000000000000e+00 0.000000000000000000e+00 0.000000000000000000e+00 0.000000000000000000e+00 0.000000000000000000e+00 0.000000000000000000e+00 0.000000000000000000e+00 0.000000000000000000e+00 0.000000000000000000e+00 0.000000000000000000e+00 0.000000000000000000e+00 0.000000000000000000e+00 0.000000000000000000e+00 0.000000000000000000e+00 0.000000000000000000e+00 0.000000000000000000e+00 0.000000000000000000e+00 0.000000000000000000e+00 0.000000000000000000e+00 0.000000000000000000e+00 0.000000000000000000e+00 0.000000000000000000e+00 0.000000000000000000e+00 0.000000000000000000e+00 0.000000000000000000e+00 0.000000000000000000e+00 0.000000000000000000e+00 0.000000000000000000e+00 0.000000000000000000e+00 0.000000000000000000e+00 0.000000000000000000e+00 0.000000000000000000e+00 0.000000000000000000e+00 0.000000000000000000e+00 0.000000000000000000e+00 0.000000000000000000e+00 0.000000000000000000e+00 0.000000000000000000e+00 0.000000000000000000e+00 0.000000000000000000e+00 0.000000000000000000e+00 0.000000000000000000e+00 0.000000000000000000e+00 0.000000000000000000e+00 0.000000000000000000e+00 0.000000000000000000e+00 0.000000000000000000e+00 0.000000000000000000e+00 0.000000000000000000e+00 0.000000000000000000e+00 0.000000000000000000e+00 0.000000000000000000e+00 0.000000000000000000e+00 0.000000000000000000e+00 0.000000000000000000e+00 0.000000000000000000e+00 0.000000000000000000e+00 0.000000000000000000e+00 0.000000000000000000e+00 0.000000000000000000e+00 0.000000000000000000e+00 0.000000000000000000e+00 0.000000000000000000e+00 0.000000000000000000e+00 0.000000000000000000e+00 0.000000000000000000e+00 0.000000000000000000e+00 0.000000000000000000e+00 0.000000000000000000e+00 0.000000000000000000e+00 0.000000000000000000e+00 0.000000000000000000e+00 0.000000000000000000e+00 0.000000000000000000e+00 0.000000000000000000e+00 0.000000000000000000e+00 0.000000000000000000e+00 0.000000000000000000e+00 0.000000000000000000e+00 0.000000000000000000e+00 0.000000000000000000e+00 0.000000000000000000e+00 0.000000000000000000e+00 0.000000000000000000e+00 0.000000000000000000e+00 0.000000000000000000e+00 0.000000000000000000e+00 0.000000000000000000e+00 0.000000000000000000e+00 0.000000000000000000e+00 0.000000000000000000e+00 0.000000000000000000e+00 0.000000000000000000e+00 0.000000000000000000e+00 0.000000000000000000e+00 0.000000000000000000e+00 0.000000000000000000e+00 0.000000000000000000e+00 0.000000000000000000e+00 0.000000000000000000e+00 0.000000000000000000e+00 0.000000000000000000e+00 0.000000000000000000e+00 0.000000000000000000e+00 0.000000000000000000e+00 0.000000000000000000e+00 0.000000000000000000e+00 0.000000000000000000e+00 0.000000000000000000e+00 0.000000000000000000e+00 0.000000000000000000e+00 0.000000000000000000e+00 0.000000000000000000e+00 0.000000000000000000e+00 0.000000000000000000e+00 0.000000000000000000e+00 0.000000000000000000e+00 0.000000000000000000e+00 0.000000000000000000e+00 0.000000000000000000e+00 0.000000000000000000e+00 0.000000000000000000e+00 0.000000000000000000e+00 0.000000000000000000e+00 0.000000000000000000e+00 0.000000000000000000e+00 0.000000000000000000e+00 0.000000000000000000e+00 0.000000000000000000e+00 0.000000000000000000e+00 0.000000000000000000e+00 0.000000000000000000e+00 0.000000000000000000e+00 0.000000000000000000e+00 0.000000000000000000e+00 0.000000000000000000e+00 0.000000000000000000e+00 0.000000000000000000e+00 0.000000000000000000e+00 0.000000000000000000e+00 0.000000000000000000e+00 0.000000000000000000e+00 0.000000000000000000e+00 0.000000000000000000e+00 0.000000000000000000e+00 0.000000000000000000e+00 0.000000000000000000e+00 0.000000000000000000e+00 0.000000000000000000e+00 0.000000000000000000e+00 0.000000000000000000e+00 0.000000000000000000e+00 0.000000000000000000e+00 0.000000000000000000e+00 0.000000000000000000e+00 0.000000000000000000e+00 0.000000000000000000e+00 0.000000000000000000e+00 0.000000000000000000e+00 0.000000000000000000e+00 0.000000000000000000e+00 0.000000000000000000e+00 0.000000000000000000e+00 0.000000000000000000e+00 0.000000000000000000e+00 0.000000000000000000e+00 0.000000000000000000e+00 0.000000000000000000e+00 0.000000000000000000e+00 0.000000000000000000e+00 0.000000000000000000e+00 0.000000000000000000e+00 0.000000000000000000e+00 0.000000000000000000e+00 0.000000000000000000e+00 0.000000000000000000e+00 0.000000000000000000e+00 0.000000000000000000e+00 0.000000000000000000e+00 0.000000000000000000e+00 0.000000000000000000e+00 0.000000000000000000e+00 0.000000000000000000e+00 0.000000000000000000e+00 0.000000000000000000e+00 0.000000000000000000e+00 0.000000000000000000e+00 0.000000000000000000e+00 0.000000000000000000e+00 0.000000000000000000e+00 0.000000000000000000e+00 0.000000000000000000e+00 0.000000000000000000e+00 0.000000000000000000e+00 0.000000000000000000e+00 0.000000000000000000e+00 0.000000000000000000e+00 0.000000000000000000e+00 0.000000000000000000e+00 0.000000000000000000e+00 0.000000000000000000e+00 0.000000000000000000e+00 0.000000000000000000e+00 0.000000000000000000e+00 0.000000000000000000e+00 0.000000000000000000e+00 0.000000000000000000e+00 0.000000000000000000e+00 0.000000000000000000e+00 0.000000000000000000e+00 0.000000000000000000e+00 0.000000000000000000e+00 0.000000000000000000e+00 0.000000000000000000e+00 0.000000000000000000e+00 0.000000000000000000e+00 0.000000000000000000e+00 0.000000000000000000e+00 0.000000000000000000e+00 0.000000000000000000e+00 0.000000000000000000e+00 0.000000000000000000e+00 0.000000000000000000e+00 0.000000000000000000e+00 0.000000000000000000e+00 0.000000000000000000e+00 0.000000000000000000e+00 0.000000000000000000e+00 0.000000000000000000e+00 0.000000000000000000e+00 0.000000000000000000e+00 0.000000000000000000e+00 0.000000000000000000e+00 0.000000000000000000e+00 0.000000000000000000e+00 0.000000000000000000e+00 0.000000000000000000e+00 0.000000000000000000e+00 0.000000000000000000e+00 0.000000000000000000e+00 0.000000000000000000e+00 0.000000000000000000e+00 0.000000000000000000e+00 0.000000000000000000e+00 0.000000000000000000e+00 0.000000000000000000e+00 0.000000000000000000e+00 0.000000000000000000e+00 0.000000000000000000e+00 0.000000000000000000e+00 0.000000000000000000e+00 0.000000000000000000e+00 0.000000000000000000e+00 0.000000000000000000e+00 0.000000000000000000e+00 0.000000000000000000e+00 0.000000000000000000e+00 0.000000000000000000e+00 0.000000000000000000e+00 0.000000000000000000e+00 0.000000000000000000e+00 0.000000000000000000e+00 0.000000000000000000e+00 0.000000000000000000e+00 0.000000000000000000e+00 0.000000000000000000e+00 0.000000000000000000e+00 0.000000000000000000e+00 0.000000000000000000e+00 0.000000000000000000e+00 0.000000000000000000e+00 0.000000000000000000e+00 0.000000000000000000e+00 0.000000000000000000e+00 0.000000000000000000e+00 0.000000000000000000e+00 0.000000000000000000e+00 0.000000000000000000e+00 0.000000000000000000e+00 0.000000000000000000e+00 0.000000000000000000e+00 0.000000000000000000e+00 0.000000000000000000e+00 0.000000000000000000e+00 0.000000000000000000e+00 0.000000000000000000e+00 0.000000000000000000e+00 0.000000000000000000e+00 0.000000000000000000e+00 0.000000000000000000e+00 0.000000000000000000e+00 0.000000000000000000e+00 0.000000000000000000e+00 0.000000000000000000e+00 0.000000000000000000e+00 0.000000000000000000e+00 0.000000000000000000e+00 0.000000000000000000e+00 0.000000000000000000e+00 0.000000000000000000e+00 0.000000000000000000e+00 0.000000000000000000e+00 0.000000000000000000e+00 0.000000000000000000e+00 0.000000000000000000e+00 0.000000000000000000e+00 0.000000000000000000e+00 0.000000000000000000e+00 0.000000000000000000e+00 0.000000000000000000e+00 0.000000000000000000e+00 0.000000000000000000e+00 0.000000000000000000e+00 0.000000000000000000e+00 0.000000000000000000e+00 0.000000000000000000e+00 0.000000000000000000e+00 0.000000000000000000e+00 0.000000000000000000e+00 0.000000000000000000e+00 0.000000000000000000e+00 0.000000000000000000e+00 0.000000000000000000e+00 0.000000000000000000e+00 0.000000000000000000e+00 0.000000000000000000e+00 0.000000000000000000e+00 0.000000000000000000e+00 0.000000000000000000e+00 0.000000000000000000e+00 0.000000000000000000e+00 0.000000000000000000e+00 0.000000000000000000e+00 0.000000000000000000e+00 0.000000000000000000e+00 0.000000000000000000e+00 0.000000000000000000e+00 0.000000000000000000e+00 0.000000000000000000e+00 0.000000000000000000e+00 0.000000000000000000e+00 0.000000000000000000e+00 0.000000000000000000e+00 0.000000000000000000e+00 0.000000000000000000e+00 0.000000000000000000e+00 0.000000000000000000e+00 0.000000000000000000e+00 0.000000000000000000e+00 0.000000000000000000e+00 0.000000000000000000e+00 0.000000000000000000e+00 0.000000000000000000e+00 0.000000000000000000e+00 0.000000000000000000e+00 0.000000000000000000e+00 0.000000000000000000e+00 0.000000000000000000e+00 0.000000000000000000e+00 0.000000000000000000e+00 0.000000000000000000e+00 0.000000000000000000e+00 0.000000000000000000e+00 0.000000000000000000e+00 0.000000000000000000e+00 0.000000000000000000e+00 0.000000000000000000e+00 0.000000000000000000e+00 0.000000000000000000e+00 0.000000000000000000e+00 0.000000000000000000e+00 0.000000000000000000e+00 0.000000000000000000e+00 0.000000000000000000e+00 0.000000000000000000e+00 0.000000000000000000e+00 0.000000000000000000e+00 0.000000000000000000e+00 0.000000000000000000e+00 0.000000000000000000e+00 0.000000000000000000e+00 0.000000000000000000e+00 0.000000000000000000e+00 0.000000000000000000e+00 0.000000000000000000e+00 0.000000000000000000e+00 0.000000000000000000e+00 0.000000000000000000e+00 0.000000000000000000e+00 0.000000000000000000e+00 0.000000000000000000e+00 0.000000000000000000e+00 0.000000000000000000e+00 0.000000000000000000e+00 0.000000000000000000e+00 0.000000000000000000e+00 0.000000000000000000e+00 0.000000000000000000e+00 0.000000000000000000e+00 0.000000000000000000e+00 0.000000000000000000e+00 0.000000000000000000e+00 0.000000000000000000e+00 0.000000000000000000e+00 0.000000000000000000e+00 0.000000000000000000e+00 0.000000000000000000e+00 0.000000000000000000e+00 0.000000000000000000e+00 0.000000000000000000e+00 0.000000000000000000e+00 0.000000000000000000e+00 0.000000000000000000e+00 0.000000000000000000e+00 0.000000000000000000e+00 0.000000000000000000e+00 0.000000000000000000e+00 0.000000000000000000e+00 0.000000000000000000e+00 0.000000000000000000e+00 0.000000000000000000e+00 0.000000000000000000e+00 0.000000000000000000e+00 0.000000000000000000e+00 0.000000000000000000e+00 0.000000000000000000e+00 0.000000000000000000e+00 0.000000000000000000e+00 0.000000000000000000e+00 0.000000000000000000e+00 0.000000000000000000e+00 0.000000000000000000e+00 0.000000000000000000e+00 0.000000000000000000e+00 0.000000000000000000e+00 0.000000000000000000e+00 0.000000000000000000e+00 0.000000000000000000e+00 0.000000000000000000e+00 0.000000000000000000e+00 0.000000000000000000e+00 0.000000000000000000e+00 0.000000000000000000e+00 0.000000000000000000e+00 0.000000000000000000e+00 0.000000000000000000e+00 0.000000000000000000e+00 0.000000000000000000e+00 0.000000000000000000e+00 0.000000000000000000e+00 0.000000000000000000e+00 0.000000000000000000e+00 0.000000000000000000e+00 0.000000000000000000e+00 0.000000000000000000e+00 0.000000000000000000e+00 0.000000000000000000e+00 0.000000000000000000e+00 0.000000000000000000e+00 0.000000000000000000e+00 0.000000000000000000e+00 0.000000000000000000e+00 0.000000000000000000e+00 0.000000000000000000e+00 0.000000000000000000e+00 0.000000000000000000e+00 0.000000000000000000e+00 0.000000000000000000e+00 0.000000000000000000e+00 0.000000000000000000e+00 0.000000000000000000e+00 0.000000000000000000e+00 0.000000000000000000e+00 0.000000000000000000e+00 0.000000000000000000e+00 0.000000000000000000e+00 0.000000000000000000e+00 0.000000000000000000e+00 0.000000000000000000e+00 0.000000000000000000e+00 0.000000000000000000e+00 0.000000000000000000e+00 0.000000000000000000e+00 0.000000000000000000e+00 0.000000000000000000e+00 0.000000000000000000e+00 0.000000000000000000e+00 0.000000000000000000e+00 0.000000000000000000e+00 0.000000000000000000e+00 0.000000000000000000e+00 0.000000000000000000e+00 0.000000000000000000e+00 0.000000000000000000e+00 0.000000000000000000e+00 0.000000000000000000e+00 0.000000000000000000e+00 0.000000000000000000e+00 0.000000000000000000e+00 0.000000000000000000e+00 0.000000000000000000e+00 0.000000000000000000e+00 0.000000000000000000e+00 0.000000000000000000e+00 0.000000000000000000e+00 0.000000000000000000e+00 0.000000000000000000e+00 0.000000000000000000e+00 0.000000000000000000e+00 0.000000000000000000e+00 0.000000000000000000e+00 0.000000000000000000e+00 0.000000000000000000e+00 0.000000000000000000e+00 0.000000000000000000e+00 0.000000000000000000e+00 0.000000000000000000e+00 0.000000000000000000e+00 0.000000000000000000e+00 0.000000000000000000e+00 0.000000000000000000e+00 0.000000000000000000e+00 0.000000000000000000e+00 0.000000000000000000e+00 0.000000000000000000e+00 0.000000000000000000e+00 0.000000000000000000e+00 0.000000000000000000e+00 0.000000000000000000e+00 0.000000000000000000e+00 0.000000000000000000e+00 0.000000000000000000e+00 0.000000000000000000e+00 0.000000000000000000e+00 0.000000000000000000e+00 0.000000000000000000e+00 0.000000000000000000e+00 0.000000000000000000e+00 0.000000000000000000e+00 0.000000000000000000e+00 0.000000000000000000e+00 0.000000000000000000e+00 0.000000000000000000e+00 0.000000000000000000e+00 0.000000000000000000e+00 0.000000000000000000e+00 0.000000000000000000e+00 0.000000000000000000e+00 0.000000000000000000e+00 0.000000000000000000e+00 0.000000000000000000e+00 0.000000000000000000e+00 0.000000000000000000e+00 0.000000000000000000e+00 0.000000000000000000e+00 0.000000000000000000e+00 0.000000000000000000e+00 0.000000000000000000e+00 0.000000000000000000e+00 0.000000000000000000e+00 0.000000000000000000e+00 0.000000000000000000e+00 0.000000000000000000e+00 0.000000000000000000e+00 0.000000000000000000e+00 0.000000000000000000e+00 0.000000000000000000e+00 0.000000000000000000e+00 0.000000000000000000e+00 0.000000000000000000e+00 0.000000000000000000e+00 0.000000000000000000e+00 0.000000000000000000e+00 0.000000000000000000e+00 0.000000000000000000e+00 0.000000000000000000e+00 0.000000000000000000e+00 0.000000000000000000e+00 0.000000000000000000e+00 0.000000000000000000e+00 0.000000000000000000e+00 0.000000000000000000e+00 0.000000000000000000e+00 0.000000000000000000e+00 0.000000000000000000e+00 0.000000000000000000e+00 0.000000000000000000e+00 0.000000000000000000e+00 0.000000000000000000e+00 0.000000000000000000e+00 0.000000000000000000e+00 0.000000000000000000e+00 0.000000000000000000e+00 0.000000000000000000e+00 0.000000000000000000e+00 0.000000000000000000e+00 0.000000000000000000e+00 0.000000000000000000e+00 0.000000000000000000e+00 0.000000000000000000e+00 0.000000000000000000e+00 0.000000000000000000e+00 0.000000000000000000e+00 0.000000000000000000e+00 0.000000000000000000e+00 0.000000000000000000e+00 0.000000000000000000e+00 0.000000000000000000e+00 0.000000000000000000e+00 0.000000000000000000e+00 0.000000000000000000e+00 0.000000000000000000e+00 0.000000000000000000e+00 0.000000000000000000e+00 0.000000000000000000e+00 0.000000000000000000e+00 0.000000000000000000e+00 0.000000000000000000e+00 0.000000000000000000e+00 0.000000000000000000e+00 0.000000000000000000e+00 0.000000000000000000e+00 0.000000000000000000e+00 0.000000000000000000e+00 0.000000000000000000e+00 0.000000000000000000e+00 0.000000000000000000e+00 0.000000000000000000e+00 0.000000000000000000e+00 0.000000000000000000e+00 0.000000000000000000e+00 0.000000000000000000e+00 0.000000000000000000e+00 0.000000000000000000e+00 0.000000000000000000e+00 0.000000000000000000e+00 0.000000000000000000e+00 0.000000000000000000e+00 0.000000000000000000e+00 0.000000000000000000e+00 0.000000000000000000e+00 0.000000000000000000e+00 0.000000000000000000e+00 0.000000000000000000e+00 0.000000000000000000e+00 0.000000000000000000e+00 0.000000000000000000e+00 0.000000000000000000e+00 0.000000000000000000e+00 0.000000000000000000e+00 0.000000000000000000e+00 0.000000000000000000e+00 0.000000000000000000e+00 0.000000000000000000e+00 0.000000000000000000e+00 0.000000000000000000e+00 0.000000000000000000e+00 0.000000000000000000e+00 0.000000000000000000e+00 0.000000000000000000e+00 0.000000000000000000e+00 0.000000000000000000e+00 0.000000000000000000e+00 0.000000000000000000e+00 0.000000000000000000e+00 0.000000000000000000e+00 0.000000000000000000e+00 0.000000000000000000e+00 0.000000000000000000e+00 0.000000000000000000e+00 0.000000000000000000e+00 0.000000000000000000e+00 0.000000000000000000e+00 0.000000000000000000e+00 0.000000000000000000e+00 0.000000000000000000e+00 0.000000000000000000e+00 0.000000000000000000e+00 0.000000000000000000e+00 0.000000000000000000e+00 0.000000000000000000e+00 0.000000000000000000e+00 0.000000000000000000e+00 0.000000000000000000e+00 0.000000000000000000e+00 0.000000000000000000e+00 0.000000000000000000e+00 0.000000000000000000e+00 0.000000000000000000e+00 0.000000000000000000e+00 0.000000000000000000e+00 0.000000000000000000e+00 0.000000000000000000e+00 0.000000000000000000e+00 0.000000000000000000e+00 0.000000000000000000e+00 0.000000000000000000e+00 0.000000000000000000e+00 0.000000000000000000e+00 0.000000000000000000e+00 0.000000000000000000e+00 0.000000000000000000e+00 0.000000000000000000e+00 0.000000000000000000e+00 0.000000000000000000e+00 0.000000000000000000e+00 0.000000000000000000e+00 0.000000000000000000e+00 0.000000000000000000e+00 0.000000000000000000e+00 0.000000000000000000e+00 0.000000000000000000e+00 0.000000000000000000e+00 0.000000000000000000e+00 0.000000000000000000e+00 0.000000000000000000e+00 0.000000000000000000e+00 0.000000000000000000e+00 0.000000000000000000e+00 0.000000000000000000e+00 0.000000000000000000e+00 0.000000000000000000e+00 0.000000000000000000e+00 0.000000000000000000e+00 0.000000000000000000e+00 0.000000000000000000e+00 0.000000000000000000e+00 0.000000000000000000e+00 0.000000000000000000e+00 0.000000000000000000e+00 0.000000000000000000e+00 0.000000000000000000e+00 0.000000000000000000e+00 0.000000000000000000e+00 0.000000000000000000e+00 0.000000000000000000e+00 0.000000000000000000e+00 0.000000000000000000e+00 0.000000000000000000e+00 0.000000000000000000e+00 0.000000000000000000e+00 0.000000000000000000e+00 0.000000000000000000e+00 0.000000000000000000e+00 0.000000000000000000e+00 0.000000000000000000e+00 0.000000000000000000e+00 0.000000000000000000e+00 0.000000000000000000e+00 0.000000000000000000e+00 0.000000000000000000e+00 0.000000000000000000e+00 0.000000000000000000e+00 0.000000000000000000e+00 0.000000000000000000e+00 0.000000000000000000e+00 0.000000000000000000e+00 0.000000000000000000e+00 0.000000000000000000e+00 0.000000000000000000e+00 0.000000000000000000e+00 0.000000000000000000e+00 0.000000000000000000e+00 0.000000000000000000e+00 0.000000000000000000e+00 0.000000000000000000e+00 0.000000000000000000e+00 0.000000000000000000e+00 0.000000000000000000e+00 0.000000000000000000e+00 0.000000000000000000e+00 0.000000000000000000e+00 0.000000000000000000e+00 0.000000000000000000e+00 0.000000000000000000e+00 0.000000000000000000e+00 0.000000000000000000e+00 0.000000000000000000e+00 0.000000000000000000e+00 0.000000000000000000e+00 0.000000000000000000e+00 0.000000000000000000e+00 0.000000000000000000e+00 0.000000000000000000e+00 0.000000000000000000e+00 0.000000000000000000e+00 0.000000000000000000e+00 0.000000000000000000e+00 0.000000000000000000e+00 0.000000000000000000e+00 0.000000000000000000e+00 0.000000000000000000e+00 0.000000000000000000e+00 0.000000000000000000e+00 0.000000000000000000e+00 0.000000000000000000e+00 0.000000000000000000e+00 0.000000000000000000e+00 0.000000000000000000e+00 0.000000000000000000e+00 0.000000000000000000e+00 0.000000000000000000e+00 0.000000000000000000e+00 0.000000000000000000e+00 0.000000000000000000e+00 0.000000000000000000e+00 0.000000000000000000e+00 0.000000000000000000e+00 0.000000000000000000e+00 0.000000000000000000e+00 0.000000000000000000e+00 0.000000000000000000e+00 0.000000000000000000e+00 0.000000000000000000e+00 0.000000000000000000e+00 0.000000000000000000e+00 0.000000000000000000e+00 0.000000000000000000e+00 0.000000000000000000e+00 0.000000000000000000e+00 0.000000000000000000e+00 0.000000000000000000e+00 0.000000000000000000e+00 0.000000000000000000e+00 0.000000000000000000e+00 0.000000000000000000e+00 0.000000000000000000e+00 0.000000000000000000e+00 0.000000000000000000e+00 0.000000000000000000e+00 0.000000000000000000e+00 0.000000000000000000e+00 0.000000000000000000e+00 0.000000000000000000e+00 0.000000000000000000e+00 0.000000000000000000e+00 0.000000000000000000e+00 0.000000000000000000e+00 0.000000000000000000e+00 0.000000000000000000e+00 0.000000000000000000e+00 0.000000000000000000e+00 0.000000000000000000e+00 0.000000000000000000e+00 0.000000000000000000e+00 0.000000000000000000e+00 0.000000000000000000e+00 0.000000000000000000e+00 0.000000000000000000e+00 0.000000000000000000e+00 0.000000000000000000e+00 0.000000000000000000e+00 0.000000000000000000e+00 0.000000000000000000e+00 0.000000000000000000e+00 0.000000000000000000e+00 0.000000000000000000e+00 0.000000000000000000e+00 0.000000000000000000e+00 0.000000000000000000e+00 0.000000000000000000e+00 0.000000000000000000e+00 0.000000000000000000e+00 0.000000000000000000e+00 0.000000000000000000e+00 0.000000000000000000e+00 0.000000000000000000e+00 0.000000000000000000e+00 0.000000000000000000e+00 0.000000000000000000e+00 0.000000000000000000e+00 0.000000000000000000e+00 0.000000000000000000e+00 0.000000000000000000e+00 0.000000000000000000e+00 0.000000000000000000e+00 0.000000000000000000e+00 0.000000000000000000e+00 0.000000000000000000e+00 0.000000000000000000e+00 0.000000000000000000e+00 0.000000000000000000e+00 0.000000000000000000e+00 0.000000000000000000e+00 0.000000000000000000e+00 0.000000000000000000e+00 0.000000000000000000e+00 0.000000000000000000e+00 0.000000000000000000e+00 0.000000000000000000e+00 0.000000000000000000e+00 0.000000000000000000e+00 0.000000000000000000e+00 0.000000000000000000e+00 0.000000000000000000e+00 0.000000000000000000e+00 0.000000000000000000e+00 0.000000000000000000e+00 0.000000000000000000e+00 0.000000000000000000e+00 0.000000000000000000e+00 0.000000000000000000e+00 0.000000000000000000e+00 0.000000000000000000e+00 0.000000000000000000e+00 0.000000000000000000e+00 0.000000000000000000e+00 0.000000000000000000e+00 0.000000000000000000e+00 0.000000000000000000e+00 0.000000000000000000e+00 0.000000000000000000e+00 0.000000000000000000e+00 0.000000000000000000e+00 0.000000000000000000e+00 0.000000000000000000e+00 0.000000000000000000e+00 0.000000000000000000e+00 0.000000000000000000e+00 0.000000000000000000e+00 0.000000000000000000e+00 0.000000000000000000e+00 0.000000000000000000e+00 0.000000000000000000e+00 0.000000000000000000e+00 0.000000000000000000e+00 0.000000000000000000e+00 0.000000000000000000e+00 0.000000000000000000e+00 0.000000000000000000e+00 0.000000000000000000e+00 0.000000000000000000e+00 0.000000000000000000e+00 0.000000000000000000e+00 0.000000000000000000e+00 0.000000000000000000e+00 0.000000000000000000e+00 0.000000000000000000e+00 0.000000000000000000e+00 0.000000000000000000e+00 0.000000000000000000e+00 0.000000000000000000e+00 0.000000000000000000e+00 0.000000000000000000e+00 0.000000000000000000e+00 0.000000000000000000e+00 0.000000000000000000e+00 0.000000000000000000e+00 0.000000000000000000e+00 0.000000000000000000e+00 0.000000000000000000e+00 0.000000000000000000e+00 0.000000000000000000e+00 0.000000000000000000e+00 0.000000000000000000e+00 0.000000000000000000e+00 0.000000000000000000e+00 0.000000000000000000e+00 0.000000000000000000e+00 0.000000000000000000e+00 0.000000000000000000e+00 0.000000000000000000e+00 0.000000000000000000e+00 0.000000000000000000e+00 0.000000000000000000e+00 0.000000000000000000e+00 0.000000000000000000e+00 0.000000000000000000e+00 0.000000000000000000e+00 0.000000000000000000e+00 0.000000000000000000e+00 0.000000000000000000e+00 0.000000000000000000e+00 0.000000000000000000e+00 0.000000000000000000e+00 0.000000000000000000e+00 0.000000000000000000e+00 0.000000000000000000e+00 0.000000000000000000e+00 0.000000000000000000e+00 0.000000000000000000e+00 0.000000000000000000e+00 0.000000000000000000e+00 0.000000000000000000e+00 0.000000000000000000e+00 0.000000000000000000e+00 0.000000000000000000e+00 0.000000000000000000e+00 0.000000000000000000e+00 0.000000000000000000e+00 0.000000000000000000e+00 0.000000000000000000e+00 0.000000000000000000e+00 0.000000000000000000e+00 0.000000000000000000e+00 0.000000000000000000e+00 0.000000000000000000e+00 0.000000000000000000e+00 0.000000000000000000e+00 0.000000000000000000e+00 0.000000000000000000e+00 0.000000000000000000e+00 0.000000000000000000e+00 0.000000000000000000e+00 0.000000000000000000e+00 0.000000000000000000e+00 0.000000000000000000e+00 0.000000000000000000e+00 0.000000000000000000e+00 0.000000000000000000e+00 0.000000000000000000e+00 0.000000000000000000e+00 0.000000000000000000e+00 0.000000000000000000e+00 0.000000000000000000e+00 0.000000000000000000e+00 0.000000000000000000e+00 0.000000000000000000e+00 0.000000000000000000e+00 0.000000000000000000e+00 0.000000000000000000e+00 0.000000000000000000e+00 0.000000000000000000e+00 0.000000000000000000e+00 0.000000000000000000e+00 0.000000000000000000e+00 0.000000000000000000e+00 0.000000000000000000e+00 0.000000000000000000e+00 0.000000000000000000e+00 0.000000000000000000e+00 0.000000000000000000e+00 0.000000000000000000e+00 0.000000000000000000e+00 0.000000000000000000e+00 0.000000000000000000e+00 0.000000000000000000e+00 0.000000000000000000e+00 0.000000000000000000e+00 0.000000000000000000e+00 0.000000000000000000e+00 0.000000000000000000e+00 0.000000000000000000e+00 0.000000000000000000e+00 0.000000000000000000e+00 0.000000000000000000e+00 0.000000000000000000e+00 0.000000000000000000e+00 0.000000000000000000e+00 0.000000000000000000e+00 0.000000000000000000e+00 0.000000000000000000e+00 0.000000000000000000e+00 0.000000000000000000e+00 0.000000000000000000e+00 0.000000000000000000e+00 0.000000000000000000e+00 0.000000000000000000e+00 0.000000000000000000e+00 0.000000000000000000e+00 0.000000000000000000e+00 0.000000000000000000e+00 0.000000000000000000e+00 0.000000000000000000e+00 0.000000000000000000e+00 0.000000000000000000e+00 0.000000000000000000e+00 0.000000000000000000e+00 0.000000000000000000e+00 0.000000000000000000e+00 0.000000000000000000e+00 0.000000000000000000e+00 0.000000000000000000e+00 0.000000000000000000e+00 0.000000000000000000e+00 0.000000000000000000e+00 0.000000000000000000e+00 0.000000000000000000e+00 0.000000000000000000e+00 0.000000000000000000e+00 0.000000000000000000e+00 0.000000000000000000e+00 0.000000000000000000e+00 0.000000000000000000e+00 0.000000000000000000e+00 0.000000000000000000e+00 0.000000000000000000e+00 0.000000000000000000e+00 0.000000000000000000e+00 0.000000000000000000e+00 0.000000000000000000e+00 0.000000000000000000e+00 0.000000000000000000e+00 0.000000000000000000e+00 0.000000000000000000e+00 0.000000000000000000e+00 0.000000000000000000e+00 0.000000000000000000e+00 0.000000000000000000e+00 0.000000000000000000e+00 0.000000000000000000e+00 0.000000000000000000e+00 0.000000000000000000e+00 0.000000000000000000e+00 0.000000000000000000e+00 0.000000000000000000e+00 0.000000000000000000e+00 0.000000000000000000e+00 0.000000000000000000e+00 0.000000000000000000e+00 0.000000000000000000e+00 0.000000000000000000e+00 0.000000000000000000e+00 0.000000000000000000e+00 0.000000000000000000e+00 0.000000000000000000e+00 0.000000000000000000e+00 0.000000000000000000e+00 0.000000000000000000e+00 0.000000000000000000e+00 0.000000000000000000e+00 0.000000000000000000e+00 0.000000000000000000e+00 0.000000000000000000e+00 0.000000000000000000e+00 0.000000000000000000e+00 0.000000000000000000e+00 0.000000000000000000e+00 0.000000000000000000e+00 0.000000000000000000e+00 0.000000000000000000e+00 0.000000000000000000e+00 0.000000000000000000e+00 0.000000000000000000e+00 0.000000000000000000e+00 0.000000000000000000e+00 0.000000000000000000e+00 0.000000000000000000e+00 0.000000000000000000e+00 0.000000000000000000e+00 0.000000000000000000e+00 0.000000000000000000e+00 0.000000000000000000e+00 0.000000000000000000e+00 0.000000000000000000e+00 0.000000000000000000e+00 0.000000000000000000e+00 0.000000000000000000e+00 0.000000000000000000e+00 0.000000000000000000e+00 0.000000000000000000e+00 0.000000000000000000e+00 0.000000000000000000e+00 0.000000000000000000e+00 0.000000000000000000e+00 0.000000000000000000e+00 0.000000000000000000e+00 0.000000000000000000e+00 0.000000000000000000e+00 0.000000000000000000e+00 0.000000000000000000e+00 0.000000000000000000e+00 0.000000000000000000e+00 0.000000000000000000e+00 0.000000000000000000e+00 0.000000000000000000e+00 0.000000000000000000e+00 0.000000000000000000e+00 0.000000000000000000e+00 0.000000000000000000e+00 0.000000000000000000e+00 0.000000000000000000e+00 0.000000000000000000e+00 0.000000000000000000e+00 0.000000000000000000e+00 0.000000000000000000e+00 0.000000000000000000e+00 0.000000000000000000e+00 0.000000000000000000e+00 0.000000000000000000e+00 0.000000000000000000e+00 0.000000000000000000e+00 0.000000000000000000e+00 0.000000000000000000e+00 0.000000000000000000e+00 0.000000000000000000e+00 0.000000000000000000e+00 0.000000000000000000e+00 0.000000000000000000e+00 0.000000000000000000e+00 0.000000000000000000e+00 0.000000000000000000e+00 0.000000000000000000e+00 0.000000000000000000e+00 0.000000000000000000e+00 0.000000000000000000e+00 0.000000000000000000e+00 0.000000000000000000e+00 0.000000000000000000e+00 0.000000000000000000e+00 0.000000000000000000e+00 0.000000000000000000e+00 0.000000000000000000e+00 0.000000000000000000e+00 0.000000000000000000e+00 0.000000000000000000e+00 0.000000000000000000e+00 0.000000000000000000e+00 0.000000000000000000e+00 0.000000000000000000e+00 0.000000000000000000e+00 0.000000000000000000e+00 0.000000000000000000e+00 0.000000000000000000e+00 0.000000000000000000e+00 0.000000000000000000e+00 0.000000000000000000e+00 0.000000000000000000e+00 0.000000000000000000e+00 0.000000000000000000e+00 0.000000000000000000e+00 0.000000000000000000e+00 0.000000000000000000e+00 0.000000000000000000e+00 0.000000000000000000e+00 0.000000000000000000e+00 0.000000000000000000e+00 0.000000000000000000e+00 0.000000000000000000e+00 0.000000000000000000e+00 0.000000000000000000e+00 0.000000000000000000e+00 0.000000000000000000e+00 0.000000000000000000e+00 0.000000000000000000e+00 0.000000000000000000e+00 0.000000000000000000e+00 0.000000000000000000e+00 0.000000000000000000e+00 0.000000000000000000e+00 0.000000000000000000e+00 0.000000000000000000e+00 0.000000000000000000e+00 0.000000000000000000e+00 0.000000000000000000e+00 0.000000000000000000e+00 0.000000000000000000e+00 0.000000000000000000e+00 0.000000000000000000e+00 0.000000000000000000e+00 0.000000000000000000e+00 0.000000000000000000e+00 0.000000000000000000e+00 0.000000000000000000e+00 0.000000000000000000e+00 0.000000000000000000e+00 0.000000000000000000e+00 0.000000000000000000e+00 0.000000000000000000e+00 0.000000000000000000e+00 0.000000000000000000e+00 0.000000000000000000e+00 0.000000000000000000e+00 0.000000000000000000e+00 0.000000000000000000e+00 0.000000000000000000e+00 0.000000000000000000e+00 0.000000000000000000e+00 0.000000000000000000e+00 0.000000000000000000e+00 0.000000000000000000e+00 0.000000000000000000e+00 0.000000000000000000e+00 0.000000000000000000e+00 0.000000000000000000e+00 0.000000000000000000e+00 0.000000000000000000e+00 0.000000000000000000e+00 0.000000000000000000e+00 0.000000000000000000e+00 0.000000000000000000e+00 0.000000000000000000e+00 0.000000000000000000e+00 0.000000000000000000e+00 0.000000000000000000e+00 0.000000000000000000e+00 0.000000000000000000e+00 0.000000000000000000e+00 0.000000000000000000e+00 0.000000000000000000e+00 0.000000000000000000e+00 0.000000000000000000e+00 0.000000000000000000e+00 0.000000000000000000e+00 0.000000000000000000e+00 0.000000000000000000e+00 0.000000000000000000e+00 0.000000000000000000e+00 0.000000000000000000e+00 0.000000000000000000e+00 0.000000000000000000e+00 0.000000000000000000e+00 0.000000000000000000e+00 0.000000000000000000e+00 0.000000000000000000e+00 0.000000000000000000e+00 0.000000000000000000e+00 0.000000000000000000e+00 0.000000000000000000e+00 0.000000000000000000e+00 0.000000000000000000e+00 0.000000000000000000e+00 0.000000000000000000e+00 0.000000000000000000e+00 0.000000000000000000e+00 0.000000000000000000e+00 0.000000000000000000e+00 0.000000000000000000e+00 0.000000000000000000e+00 0.000000000000000000e+00 0.000000000000000000e+00 0.000000000000000000e+00 0.000000000000000000e+00 0.000000000000000000e+00 0.000000000000000000e+00 0.000000000000000000e+00 0.000000000000000000e+00 0.000000000000000000e+00 0.000000000000000000e+00 0.000000000000000000e+00 0.000000000000000000e+00 0.000000000000000000e+00 0.000000000000000000e+00 0.000000000000000000e+00 0.000000000000000000e+00 0.000000000000000000e+00 0.000000000000000000e+00 0.000000000000000000e+00 0.000000000000000000e+00 0.000000000000000000e+00 0.000000000000000000e+00 0.000000000000000000e+00 0.000000000000000000e+00 0.000000000000000000e+00 0.000000000000000000e+00 0.000000000000000000e+00 0.000000000000000000e+00 0.000000000000000000e+00 0.000000000000000000e+00 0.000000000000000000e+00 0.000000000000000000e+00 0.000000000000000000e+00 0.000000000000000000e+00 0.000000000000000000e+00 0.000000000000000000e+00 0.000000000000000000e+00 0.000000000000000000e+00 0.000000000000000000e+00 0.000000000000000000e+00 0.000000000000000000e+00 0.000000000000000000e+00 0.000000000000000000e+00 0.000000000000000000e+00 0.000000000000000000e+00 0.000000000000000000e+00 0.000000000000000000e+00 0.000000000000000000e+00 0.000000000000000000e+00 0.000000000000000000e+00 0.000000000000000000e+00 0.000000000000000000e+00 0.000000000000000000e+00 0.000000000000000000e+00 0.000000000000000000e+00 0.000000000000000000e+00 0.000000000000000000e+00 0.000000000000000000e+00 0.000000000000000000e+00 0.000000000000000000e+00 0.000000000000000000e+00 0.000000000000000000e+00 0.000000000000000000e+00 0.000000000000000000e+00 0.000000000000000000e+00 0.000000000000000000e+00 0.000000000000000000e+00 0.000000000000000000e+00 0.000000000000000000e+00 0.000000000000000000e+00 0.000000000000000000e+00 0.000000000000000000e+00 0.000000000000000000e+00 0.000000000000000000e+00 0.000000000000000000e+00 0.000000000000000000e+00 0.000000000000000000e+00 0.000000000000000000e+00 0.000000000000000000e+00 0.000000000000000000e+00 0.000000000000000000e+00 0.000000000000000000e+00 0.000000000000000000e+00 0.000000000000000000e+00 0.000000000000000000e+00 0.000000000000000000e+00 0.000000000000000000e+00 0.000000000000000000e+00 0.000000000000000000e+00 0.000000000000000000e+00 0.000000000000000000e+00 0.000000000000000000e+00 0.000000000000000000e+00 0.000000000000000000e+00 0.000000000000000000e+00 0.000000000000000000e+00 0.000000000000000000e+00 0.000000000000000000e+00 0.000000000000000000e+00 0.000000000000000000e+00 0.000000000000000000e+00 0.000000000000000000e+00 0.000000000000000000e+00 0.000000000000000000e+00 0.000000000000000000e+00 0.000000000000000000e+00 0.000000000000000000e+00 0.000000000000000000e+00 0.000000000000000000e+00 0.000000000000000000e+00 0.000000000000000000e+00 0.000000000000000000e+00 0.000000000000000000e+00 0.000000000000000000e+00 0.000000000000000000e+00 0.000000000000000000e+00 0.000000000000000000e+00 0.000000000000000000e+00 0.000000000000000000e+00 0.000000000000000000e+00 0.000000000000000000e+00 0.000000000000000000e+00 0.000000000000000000e+00 0.000000000000000000e+00 0.000000000000000000e+00 0.000000000000000000e+00 0.000000000000000000e+00 0.000000000000000000e+00 0.000000000000000000e+00 0.000000000000000000e+00 0.000000000000000000e+00 0.000000000000000000e+00 0.000000000000000000e+00 0.000000000000000000e+00 0.000000000000000000e+00 0.000000000000000000e+00 0.000000000000000000e+00 0.000000000000000000e+00 0.000000000000000000e+00 0.000000000000000000e+00 0.000000000000000000e+00 0.000000000000000000e+00 0.000000000000000000e+00 0.000000000000000000e+00 0.000000000000000000e+00 0.000000000000000000e+00 0.000000000000000000e+00 0.000000000000000000e+00 0.000000000000000000e+00 0.000000000000000000e+00 0.000000000000000000e+00 0.000000000000000000e+00 0.000000000000000000e+00 0.000000000000000000e+00 0.000000000000000000e+00 0.000000000000000000e+00 0.000000000000000000e+00 0.000000000000000000e+00 0.000000000000000000e+00 0.000000000000000000e+00 0.000000000000000000e+00 0.000000000000000000e+00 0.000000000000000000e+00 0.000000000000000000e+00 0.000000000000000000e+00 0.000000000000000000e+00 0.000000000000000000e+00 0.000000000000000000e+00 0.000000000000000000e+00 0.000000000000000000e+00 0.000000000000000000e+00 0.000000000000000000e+00 0.000000000000000000e+00 0.000000000000000000e+00 0.000000000000000000e+00 0.000000000000000000e+00 0.000000000000000000e+00 0.000000000000000000e+00 0.000000000000000000e+00 0.000000000000000000e+00 0.000000000000000000e+00 0.000000000000000000e+00 0.000000000000000000e+00 0.000000000000000000e+00 0.000000000000000000e+00 0.000000000000000000e+00 0.000000000000000000e+00 0.000000000000000000e+00 0.000000000000000000e+00 0.000000000000000000e+00 0.000000000000000000e+00 0.000000000000000000e+00 0.000000000000000000e+00 0.000000000000000000e+00 0.000000000000000000e+00 0.000000000000000000e+00 0.000000000000000000e+00 0.000000000000000000e+00 0.000000000000000000e+00 0.000000000000000000e+00 0.000000000000000000e+00 0.000000000000000000e+00 0.000000000000000000e+00 0.000000000000000000e+00 0.000000000000000000e+00 0.000000000000000000e+00 0.000000000000000000e+00 0.000000000000000000e+00 0.000000000000000000e+00 0.000000000000000000e+00 0.000000000000000000e+00 0.000000000000000000e+00 0.000000000000000000e+00 0.000000000000000000e+00 0.000000000000000000e+00 0.000000000000000000e+00 0.000000000000000000e+00 0.000000000000000000e+00 0.000000000000000000e+00 0.000000000000000000e+00 0.000000000000000000e+00 0.000000000000000000e+00 0.000000000000000000e+00 0.000000000000000000e+00 0.000000000000000000e+00 0.000000000000000000e+00 0.000000000000000000e+00 0.000000000000000000e+00 0.000000000000000000e+00 0.000000000000000000e+00 0.000000000000000000e+00 0.000000000000000000e+00 0.000000000000000000e+00 0.000000000000000000e+00 0.000000000000000000e+00 0.000000000000000000e+00 0.000000000000000000e+00 0.000000000000000000e+00 0.000000000000000000e+00 0.000000000000000000e+00 0.000000000000000000e+00 0.000000000000000000e+00 0.000000000000000000e+00 0.000000000000000000e+00 0.000000000000000000e+00 0.000000000000000000e+00 0.000000000000000000e+00 0.000000000000000000e+00 0.000000000000000000e+00 0.000000000000000000e+00 0.000000000000000000e+00 0.000000000000000000e+00 0.000000000000000000e+00 0.000000000000000000e+00 0.000000000000000000e+00 0.000000000000000000e+00 0.000000000000000000e+00 0.000000000000000000e+00 0.000000000000000000e+00 0.000000000000000000e+00 0.000000000000000000e+00 0.000000000000000000e+00 0.000000000000000000e+00 0.000000000000000000e+00 0.000000000000000000e+00 0.000000000000000000e+00 0.000000000000000000e+00 0.000000000000000000e+00 0.000000000000000000e+00 0.000000000000000000e+00 0.000000000000000000e+00 0.000000000000000000e+00 0.000000000000000000e+00 0.000000000000000000e+00 0.000000000000000000e+00 0.000000000000000000e+00 0.000000000000000000e+00 0.000000000000000000e+00 0.000000000000000000e+00 0.000000000000000000e+00 0.000000000000000000e+00 0.000000000000000000e+00 0.000000000000000000e+00 0.000000000000000000e+00 0.000000000000000000e+00 0.000000000000000000e+00 0.000000000000000000e+00 0.000000000000000000e+00 0.000000000000000000e+00 0.000000000000000000e+00 0.000000000000000000e+00 0.000000000000000000e+00 0.000000000000000000e+00 0.000000000000000000e+00 0.000000000000000000e+00 0.000000000000000000e+00 0.000000000000000000e+00 0.000000000000000000e+00 0.000000000000000000e+00 0.000000000000000000e+00 0.000000000000000000e+00 0.000000000000000000e+00 0.000000000000000000e+00 0.000000000000000000e+00 0.000000000000000000e+00 0.000000000000000000e+00 0.000000000000000000e+00 0.000000000000000000e+00 0.000000000000000000e+00 0.000000000000000000e+00 0.000000000000000000e+00 0.000000000000000000e+00 0.000000000000000000e+00 0.000000000000000000e+00 0.000000000000000000e+00 0.000000000000000000e+00 0.000000000000000000e+00 0.000000000000000000e+00 0.000000000000000000e+00 0.000000000000000000e+00 0.000000000000000000e+00 0.000000000000000000e+00 0.000000000000000000e+00 0.000000000000000000e+00 0.000000000000000000e+00 0.000000000000000000e+00 0.000000000000000000e+00 0.000000000000000000e+00 0.000000000000000000e+00 0.000000000000000000e+00 0.000000000000000000e+00 0.000000000000000000e+00 0.000000000000000000e+00 0.000000000000000000e+00 0.000000000000000000e+00 0.000000000000000000e+00 0.000000000000000000e+00 0.000000000000000000e+00 0.000000000000000000e+00 0.000000000000000000e+00 0.000000000000000000e+00 0.000000000000000000e+00 0.000000000000000000e+00 0.000000000000000000e+00 0.000000000000000000e+00 0.000000000000000000e+00 0.000000000000000000e+00 0.000000000000000000e+00 0.000000000000000000e+00 0.000000000000000000e+00 0.000000000000000000e+00 0.000000000000000000e+00 0.000000000000000000e+00 0.000000000000000000e+00 0.000000000000000000e+00 0.000000000000000000e+00 0.000000000000000000e+00 0.000000000000000000e+00 0.000000000000000000e+00 0.000000000000000000e+00 0.000000000000000000e+00 0.000000000000000000e+00 0.000000000000000000e+00 0.000000000000000000e+00 0.000000000000000000e+00 0.000000000000000000e+00 0.000000000000000000e+00 0.000000000000000000e+00 0.000000000000000000e+00 0.000000000000000000e+00 0.000000000000000000e+00 0.000000000000000000e+00 0.000000000000000000e+00 0.000000000000000000e+00 0.000000000000000000e+00 0.000000000000000000e+00 0.000000000000000000e+00 0.000000000000000000e+00 0.000000000000000000e+00 0.000000000000000000e+00 0.000000000000000000e+00 0.000000000000000000e+00 0.000000000000000000e+00 0.000000000000000000e+00 0.000000000000000000e+00 0.000000000000000000e+00 0.000000000000000000e+00 0.000000000000000000e+00 0.000000000000000000e+00 0.000000000000000000e+00 0.000000000000000000e+00 0.000000000000000000e+00 0.000000000000000000e+00 0.000000000000000000e+00 0.000000000000000000e+00 0.000000000000000000e+00 0.000000000000000000e+00 0.000000000000000000e+00 0.000000000000000000e+00 0.000000000000000000e+00 0.000000000000000000e+00 0.000000000000000000e+00 0.000000000000000000e+00 0.000000000000000000e+00 0.000000000000000000e+00 0.000000000000000000e+00 0.000000000000000000e+00 0.000000000000000000e+00 0.000000000000000000e+00 0.000000000000000000e+00 0.000000000000000000e+00 0.000000000000000000e+00 0.000000000000000000e+00 0.000000000000000000e+00 0.000000000000000000e+00 0.000000000000000000e+00 0.000000000000000000e+00 0.000000000000000000e+00 0.000000000000000000e+00 0.000000000000000000e+00 0.000000000000000000e+00 0.000000000000000000e+00 0.000000000000000000e+00 0.000000000000000000e+00 0.000000000000000000e+00 0.000000000000000000e+00 0.000000000000000000e+00 0.000000000000000000e+00 0.000000000000000000e+00 0.000000000000000000e+00 0.000000000000000000e+00 0.000000000000000000e+00 0.000000000000000000e+00 0.000000000000000000e+00 0.000000000000000000e+00 0.000000000000000000e+00 0.000000000000000000e+00 0.000000000000000000e+00 0.000000000000000000e+00 0.000000000000000000e+00 0.000000000000000000e+00 0.000000000000000000e+00 0.000000000000000000e+00 0.000000000000000000e+00 0.000000000000000000e+00 0.000000000000000000e+00 0.000000000000000000e+00 0.000000000000000000e+00 0.000000000000000000e+00 0.000000000000000000e+00 0.000000000000000000e+00 0.000000000000000000e+00 0.000000000000000000e+00 0.000000000000000000e+00 0.000000000000000000e+00 0.000000000000000000e+00 0.000000000000000000e+00 0.000000000000000000e+00 0.000000000000000000e+00 0.000000000000000000e+00 0.000000000000000000e+00 0.000000000000000000e+00 0.000000000000000000e+00 0.000000000000000000e+00 0.000000000000000000e+00 0.000000000000000000e+00 0.000000000000000000e+00 0.000000000000000000e+00 0.000000000000000000e+00 0.000000000000000000e+00 0.000000000000000000e+00 0.000000000000000000e+00 0.000000000000000000e+00 0.000000000000000000e+00 0.000000000000000000e+00 0.000000000000000000e+00 0.000000000000000000e+00 0.000000000000000000e+00 0.000000000000000000e+00 0.000000000000000000e+00 0.000000000000000000e+00 0.000000000000000000e+00 0.000000000000000000e+00 0.000000000000000000e+00 0.000000000000000000e+00 0.000000000000000000e+00 0.000000000000000000e+00 0.000000000000000000e+00 0.000000000000000000e+00 0.000000000000000000e+00 0.000000000000000000e+00 0.000000000000000000e+00 0.000000000000000000e+00 0.000000000000000000e+00 0.000000000000000000e+00 0.000000000000000000e+00 0.000000000000000000e+00 0.000000000000000000e+00 0.000000000000000000e+00 0.000000000000000000e+00 0.000000000000000000e+00 0.000000000000000000e+00 0.000000000000000000e+00 0.000000000000000000e+00 0.000000000000000000e+00 0.000000000000000000e+00 0.000000000000000000e+00 0.000000000000000000e+00 0.000000000000000000e+00 0.000000000000000000e+00 0.000000000000000000e+00 0.000000000000000000e+00 0.000000000000000000e+00 0.000000000000000000e+00 0.000000000000000000e+00 0.000000000000000000e+00 0.000000000000000000e+00 0.000000000000000000e+00 0.000000000000000000e+00 0.000000000000000000e+00 0.000000000000000000e+00 0.000000000000000000e+00 0.000000000000000000e+00 0.000000000000000000e+00 0.000000000000000000e+00 0.000000000000000000e+00 0.000000000000000000e+00 0.000000000000000000e+00 0.000000000000000000e+00 0.000000000000000000e+00 0.000000000000000000e+00 0.000000000000000000e+00 0.000000000000000000e+00 0.000000000000000000e+00 0.000000000000000000e+00 0.000000000000000000e+00 0.000000000000000000e+00 0.000000000000000000e+00 0.000000000000000000e+00 0.000000000000000000e+00 0.000000000000000000e+00 0.000000000000000000e+00 0.000000000000000000e+00 0.000000000000000000e+00 0.000000000000000000e+00 0.000000000000000000e+00 0.000000000000000000e+00 0.000000000000000000e+00 0.000000000000000000e+00 0.000000000000000000e+00 0.000000000000000000e+00 0.000000000000000000e+00 0.000000000000000000e+00 0.000000000000000000e+00 0.000000000000000000e+00 0.000000000000000000e+00 0.000000000000000000e+00 0.000000000000000000e+00 0.000000000000000000e+00 0.000000000000000000e+00 0.000000000000000000e+00 0.000000000000000000e+00 0.000000000000000000e+00 0.000000000000000000e+00 0.000000000000000000e+00 0.000000000000000000e+00 0.000000000000000000e+00 0.000000000000000000e+00 0.000000000000000000e+00 0.000000000000000000e+00 0.000000000000000000e+00 0.000000000000000000e+00 0.000000000000000000e+00 0.000000000000000000e+00 0.000000000000000000e+00 0.000000000000000000e+00 0.000000000000000000e+00 0.000000000000000000e+00 0.000000000000000000e+00 0.000000000000000000e+00 0.000000000000000000e+00 0.000000000000000000e+00 0.000000000000000000e+00 0.000000000000000000e+00 0.000000000000000000e+00 0.000000000000000000e+00 0.000000000000000000e+00 0.000000000000000000e+00 0.000000000000000000e+00 0.000000000000000000e+00 0.000000000000000000e+00 0.000000000000000000e+00 0.000000000000000000e+00 0.000000000000000000e+00 0.000000000000000000e+00 0.000000000000000000e+00 0.000000000000000000e+00 0.000000000000000000e+00 0.000000000000000000e+00 0.000000000000000000e+00 0.000000000000000000e+00 0.000000000000000000e+00 0.000000000000000000e+00 0.000000000000000000e+00 0.000000000000000000e+00 0.000000000000000000e+00 0.000000000000000000e+00 0.000000000000000000e+00 0.000000000000000000e+00 0.000000000000000000e+00 0.000000000000000000e+00 0.000000000000000000e+00 0.000000000000000000e+00 0.000000000000000000e+00 0.000000000000000000e+00 0.000000000000000000e+00 0.000000000000000000e+00 0.000000000000000000e+00 0.000000000000000000e+00 0.000000000000000000e+00 0.000000000000000000e+00 0.000000000000000000e+00 0.000000000000000000e+00 0.000000000000000000e+00 0.000000000000000000e+00 0.000000000000000000e+00 0.000000000000000000e+00 0.000000000000000000e+00 0.000000000000000000e+00 0.000000000000000000e+00 0.000000000000000000e+00 0.000000000000000000e+00 0.000000000000000000e+00 0.000000000000000000e+00 0.000000000000000000e+00 0.000000000000000000e+00 0.000000000000000000e+00 0.000000000000000000e+00 0.000000000000000000e+00 0.000000000000000000e+00 0.000000000000000000e+00 0.000000000000000000e+00 0.000000000000000000e+00 0.000000000000000000e+00 0.000000000000000000e+00 0.000000000000000000e+00 0.000000000000000000e+00 0.000000000000000000e+00 0.000000000000000000e+00 0.000000000000000000e+00 0.000000000000000000e+00 0.000000000000000000e+00 0.000000000000000000e+00 0.000000000000000000e+00 0.000000000000000000e+00 0.000000000000000000e+00 0.000000000000000000e+00 0.000000000000000000e+00 0.000000000000000000e+00 0.000000000000000000e+00 0.000000000000000000e+00 0.000000000000000000e+00 0.000000000000000000e+00 0.000000000000000000e+00 0.000000000000000000e+00 0.000000000000000000e+00 0.000000000000000000e+00 0.000000000000000000e+00 0.000000000000000000e+00 0.000000000000000000e+00 0.000000000000000000e+00 0.000000000000000000e+00 0.000000000000000000e+00 0.000000000000000000e+00 0.000000000000000000e+00 0.000000000000000000e+00 0.000000000000000000e+00 0.000000000000000000e+00 0.000000000000000000e+00 0.000000000000000000e+00 0.000000000000000000e+00 0.000000000000000000e+00 0.000000000000000000e+00 0.000000000000000000e+00 0.000000000000000000e+00 0.000000000000000000e+00 0.000000000000000000e+00 0.000000000000000000e+00 0.000000000000000000e+00 0.000000000000000000e+00 0.000000000000000000e+00 0.000000000000000000e+00 0.000000000000000000e+00 0.000000000000000000e+00 0.000000000000000000e+00 0.000000000000000000e+00 0.000000000000000000e+00 0.000000000000000000e+00 0.000000000000000000e+00 0.000000000000000000e+00 0.000000000000000000e+00 0.000000000000000000e+00 0.000000000000000000e+00 0.000000000000000000e+00 0.000000000000000000e+00 0.000000000000000000e+00 0.000000000000000000e+00 0.000000000000000000e+00 0.000000000000000000e+00 0.000000000000000000e+00 0.000000000000000000e+00 0.000000000000000000e+00 0.000000000000000000e+00 0.000000000000000000e+00 0.000000000000000000e+00 0.000000000000000000e+00 0.000000000000000000e+00 0.000000000000000000e+00 0.000000000000000000e+00 0.000000000000000000e+00 0.000000000000000000e+00 0.000000000000000000e+00 0.000000000000000000e+00 0.000000000000000000e+00 0.000000000000000000e+00 0.000000000000000000e+00 0.000000000000000000e+00 0.000000000000000000e+00 0.000000000000000000e+00 0.000000000000000000e+00 0.000000000000000000e+00 0.000000000000000000e+00 0.000000000000000000e+00 0.000000000000000000e+00 0.000000000000000000e+00 0.000000000000000000e+00 0.000000000000000000e+00 0.000000000000000000e+00 0.000000000000000000e+00 0.000000000000000000e+00 0.000000000000000000e+00 0.000000000000000000e+00 0.000000000000000000e+00 0.000000000000000000e+00 0.000000000000000000e+00 0.000000000000000000e+00 0.000000000000000000e+00 0.000000000000000000e+00 0.000000000000000000e+00 0.000000000000000000e+00 0.000000000000000000e+00 0.000000000000000000e+00 0.000000000000000000e+00 0.000000000000000000e+00 0.000000000000000000e+00 0.000000000000000000e+00 0.000000000000000000e+00 0.000000000000000000e+00 0.000000000000000000e+00 0.000000000000000000e+00 0.000000000000000000e+00 0.000000000000000000e+00 0.000000000000000000e+00 0.000000000000000000e+00 0.000000000000000000e+00 0.000000000000000000e+00 0.000000000000000000e+00 0.000000000000000000e+00 0.000000000000000000e+00 0.000000000000000000e+00 0.000000000000000000e+00 0.000000000000000000e+00 0.000000000000000000e+00 0.000000000000000000e+00 0.000000000000000000e+00 0.000000000000000000e+00 0.000000000000000000e+00 0.000000000000000000e+00 0.000000000000000000e+00 0.000000000000000000e+00 0.000000000000000000e+00 0.000000000000000000e+00 0.000000000000000000e+00 0.000000000000000000e+00 0.000000000000000000e+00 0.000000000000000000e+00 0.000000000000000000e+00 0.000000000000000000e+00 0.000000000000000000e+00 0.000000000000000000e+00 0.000000000000000000e+00 0.000000000000000000e+00 0.000000000000000000e+00 0.000000000000000000e+00 0.000000000000000000e+00 0.000000000000000000e+00 0.000000000000000000e+00 0.000000000000000000e+00 0.000000000000000000e+00 0.000000000000000000e+00 0.000000000000000000e+00 0.000000000000000000e+00 0.000000000000000000e+00 0.000000000000000000e+00 0.000000000000000000e+00 0.000000000000000000e+00 0.000000000000000000e+00 0.000000000000000000e+00 0.000000000000000000e+00 0.000000000000000000e+00 0.000000000000000000e+00 0.000000000000000000e+00 0.000000000000000000e+00 0.000000000000000000e+00 0.000000000000000000e+00 0.000000000000000000e+00 0.000000000000000000e+00 0.000000000000000000e+00 0.000000000000000000e+00 0.000000000000000000e+00 0.000000000000000000e+00 0.000000000000000000e+00 0.000000000000000000e+00 0.000000000000000000e+00 0.000000000000000000e+00 0.000000000000000000e+00 0.000000000000000000e+00 0.000000000000000000e+00 0.000000000000000000e+00 0.000000000000000000e+00 0.000000000000000000e+00 0.000000000000000000e+00 0.000000000000000000e+00 0.000000000000000000e+00 0.000000000000000000e+00 0.000000000000000000e+00 0.000000000000000000e+00 0.000000000000000000e+00 0.000000000000000000e+00 0.000000000000000000e+00 0.000000000000000000e+00 0.000000000000000000e+00 0.000000000000000000e+00 0.000000000000000000e+00 0.000000000000000000e+00 0.000000000000000000e+00 0.000000000000000000e+00 0.000000000000000000e+00 0.000000000000000000e+00 0.000000000000000000e+00 0.000000000000000000e+00 0.000000000000000000e+00 0.000000000000000000e+00 0.000000000000000000e+00 0.000000000000000000e+00 0.000000000000000000e+00 0.000000000000000000e+00 0.000000000000000000e+00 0.000000000000000000e+00 0.000000000000000000e+00 0.000000000000000000e+00 0.000000000000000000e+00 0.000000000000000000e+00 0.000000000000000000e+00 0.000000000000000000e+00 0.000000000000000000e+00 0.000000000000000000e+00 0.000000000000000000e+00 0.000000000000000000e+00 0.000000000000000000e+00 0.000000000000000000e+00 0.000000000000000000e+00 0.000000000000000000e+00 0.000000000000000000e+00 0.000000000000000000e+00 0.000000000000000000e+00 0.000000000000000000e+00 0.000000000000000000e+00 0.000000000000000000e+00 0.000000000000000000e+00 0.000000000000000000e+00 0.000000000000000000e+00 0.000000000000000000e+00 0.000000000000000000e+00 0.000000000000000000e+00 0.000000000000000000e+00 0.000000000000000000e+00 0.000000000000000000e+00 0.000000000000000000e+00 0.000000000000000000e+00 0.000000000000000000e+00 0.000000000000000000e+00 0.000000000000000000e+00 0.000000000000000000e+00 0.000000000000000000e+00 0.000000000000000000e+00 0.000000000000000000e+00 0.000000000000000000e+00 0.000000000000000000e+00 0.000000000000000000e+00 0.000000000000000000e+00 0.000000000000000000e+00 0.000000000000000000e+00 0.000000000000000000e+00 0.000000000000000000e+00 0.000000000000000000e+00 0.000000000000000000e+00 0.000000000000000000e+00 0.000000000000000000e+00 0.000000000000000000e+00 0.000000000000000000e+00 0.000000000000000000e+00 0.000000000000000000e+00 0.000000000000000000e+00 0.000000000000000000e+00 0.000000000000000000e+00 0.000000000000000000e+00 0.000000000000000000e+00 0.000000000000000000e+00 0.000000000000000000e+00 0.000000000000000000e+00 0.000000000000000000e+00 0.000000000000000000e+00 0.000000000000000000e+00 0.000000000000000000e+00 0.000000000000000000e+00 0.000000000000000000e+00 0.000000000000000000e+00 0.000000000000000000e+00 0.000000000000000000e+00 0.000000000000000000e+00 0.000000000000000000e+00 0.000000000000000000e+00 0.000000000000000000e+00 0.000000000000000000e+00 0.000000000000000000e+00 0.000000000000000000e+00 0.000000000000000000e+00 0.000000000000000000e+00 0.000000000000000000e+00 0.000000000000000000e+00 0.000000000000000000e+00 0.000000000000000000e+00 0.000000000000000000e+00 0.000000000000000000e+00 0.000000000000000000e+00 0.000000000000000000e+00 0.000000000000000000e+00 0.000000000000000000e+00 0.000000000000000000e+00 0.000000000000000000e+00 0.000000000000000000e+00 0.000000000000000000e+00 0.000000000000000000e+00 0.000000000000000000e+00 0.000000000000000000e+00 0.000000000000000000e+00 0.000000000000000000e+00 0.000000000000000000e+00 0.000000000000000000e+00 0.000000000000000000e+00 0.000000000000000000e+00 0.000000000000000000e+00 0.000000000000000000e+00 0.000000000000000000e+00 0.000000000000000000e+00 0.000000000000000000e+00 0.000000000000000000e+00 0.000000000000000000e+00 0.000000000000000000e+00 0.000000000000000000e+00 0.000000000000000000e+00 0.000000000000000000e+00 0.000000000000000000e+00 0.000000000000000000e+00 0.000000000000000000e+00 0.000000000000000000e+00 0.000000000000000000e+00 0.000000000000000000e+00 0.000000000000000000e+00 0.000000000000000000e+00 0.000000000000000000e+00 0.000000000000000000e+00 0.000000000000000000e+00 0.000000000000000000e+00 0.000000000000000000e+00 0.000000000000000000e+00 0.000000000000000000e+00 0.000000000000000000e+00 0.000000000000000000e+00 0.000000000000000000e+00 0.000000000000000000e+00 0.000000000000000000e+00 0.000000000000000000e+00 0.000000000000000000e+00 0.000000000000000000e+00 0.000000000000000000e+00 0.000000000000000000e+00 0.000000000000000000e+00 0.000000000000000000e+00 0.000000000000000000e+00 0.000000000000000000e+00 0.000000000000000000e+00 0.000000000000000000e+00 0.000000000000000000e+00 0.000000000000000000e+00 0.000000000000000000e+00 0.000000000000000000e+00 0.000000000000000000e+00 0.000000000000000000e+00 0.000000000000000000e+00 0.000000000000000000e+00 0.000000000000000000e+00 0.000000000000000000e+00 0.000000000000000000e+00 0.000000000000000000e+00 0.000000000000000000e+00 0.000000000000000000e+00 0.000000000000000000e+00 0.000000000000000000e+00 0.000000000000000000e+00 0.000000000000000000e+00 0.000000000000000000e+00 0.000000000000000000e+00 0.000000000000000000e+00 0.000000000000000000e+00 0.000000000000000000e+00 0.000000000000000000e+00 0.000000000000000000e+00 0.000000000000000000e+00 0.000000000000000000e+00 0.000000000000000000e+00 0.000000000000000000e+00 0.000000000000000000e+00 0.000000000000000000e+00 0.000000000000000000e+00 0.000000000000000000e+00 0.000000000000000000e+00 0.000000000000000000e+00 0.000000000000000000e+00 0.000000000000000000e+00 0.000000000000000000e+00 0.000000000000000000e+00 0.000000000000000000e+00 0.000000000000000000e+00 0.000000000000000000e+00 0.000000000000000000e+00 0.000000000000000000e+00 0.000000000000000000e+00 0.000000000000000000e+00 0.000000000000000000e+00 0.000000000000000000e+00 0.000000000000000000e+00 0.000000000000000000e+00 0.000000000000000000e+00 0.000000000000000000e+00 0.000000000000000000e+00 0.000000000000000000e+00 0.000000000000000000e+00 0.000000000000000000e+00 0.000000000000000000e+00 0.000000000000000000e+00 0.000000000000000000e+00 0.000000000000000000e+00 0.000000000000000000e+00 0.000000000000000000e+00 0.000000000000000000e+00 0.000000000000000000e+00 0.000000000000000000e+00 0.000000000000000000e+00 0.000000000000000000e+00 0.000000000000000000e+00 0.000000000000000000e+00 0.000000000000000000e+00 0.000000000000000000e+00 0.000000000000000000e+00 0.000000000000000000e+00 0.000000000000000000e+00 0.000000000000000000e+00 0.000000000000000000e+00 0.000000000000000000e+00 0.000000000000000000e+00 0.000000000000000000e+00 0.000000000000000000e+00 0.000000000000000000e+00 0.000000000000000000e+00 0.000000000000000000e+00 0.000000000000000000e+00 0.000000000000000000e+00 0.000000000000000000e+00 0.000000000000000000e+00 0.000000000000000000e+00 0.000000000000000000e+00 0.000000000000000000e+00 0.000000000000000000e+00 0.000000000000000000e+00 0.000000000000000000e+00 0.000000000000000000e+00 0.000000000000000000e+00 0.000000000000000000e+00 0.000000000000000000e+00 0.000000000000000000e+00 0.000000000000000000e+00 0.000000000000000000e+00 0.000000000000000000e+00 0.000000000000000000e+00 0.000000000000000000e+00 0.000000000000000000e+00 0.000000000000000000e+00 0.000000000000000000e+00 0.000000000000000000e+00 0.000000000000000000e+00 0.000000000000000000e+00 0.000000000000000000e+00 0.000000000000000000e+00 0.000000000000000000e+00 0.000000000000000000e+00 0.000000000000000000e+00 0.000000000000000000e+00 0.000000000000000000e+00 0.000000000000000000e+00 0.000000000000000000e+00 0.000000000000000000e+00 0.000000000000000000e+00 0.000000000000000000e+00 0.000000000000000000e+00 0.000000000000000000e+00 0.000000000000000000e+00 0.000000000000000000e+00 0.000000000000000000e+00 0.000000000000000000e+00 0.000000000000000000e+00 0.000000000000000000e+00 0.000000000000000000e+00 0.000000000000000000e+00 0.000000000000000000e+00 0.000000000000000000e+00 0.000000000000000000e+00 0.000000000000000000e+00 0.000000000000000000e+00 0.000000000000000000e+00 0.000000000000000000e+00 0.000000000000000000e+00 0.000000000000000000e+00 0.000000000000000000e+00 0.000000000000000000e+00 0.000000000000000000e+00 0.000000000000000000e+00 0.000000000000000000e+00 0.000000000000000000e+00 0.000000000000000000e+00 0.000000000000000000e+00 0.000000000000000000e+00 0.000000000000000000e+00 0.000000000000000000e+00 0.000000000000000000e+00 0.000000000000000000e+00 0.000000000000000000e+00 0.000000000000000000e+00 0.000000000000000000e+00 0.000000000000000000e+00 0.000000000000000000e+00 0.000000000000000000e+00 0.000000000000000000e+00 0.000000000000000000e+00 0.000000000000000000e+00 0.000000000000000000e+00 0.000000000000000000e+00 0.000000000000000000e+00 0.000000000000000000e+00 0.000000000000000000e+00 0.000000000000000000e+00 0.000000000000000000e+00 0.000000000000000000e+00 0.000000000000000000e+00 0.000000000000000000e+00 0.000000000000000000e+00 0.000000000000000000e+00 0.000000000000000000e+00 0.000000000000000000e+00 0.000000000000000000e+00 0.000000000000000000e+00 0.000000000000000000e+00 0.000000000000000000e+00 0.000000000000000000e+00 0.000000000000000000e+00 0.000000000000000000e+00 0.000000000000000000e+00 0.000000000000000000e+00 0.000000000000000000e+00 0.000000000000000000e+00 0.000000000000000000e+00 0.000000000000000000e+00 0.000000000000000000e+00 0.000000000000000000e+00 0.000000000000000000e+00 0.000000000000000000e+00 0.000000000000000000e+00 0.000000000000000000e+00 0.000000000000000000e+00 0.000000000000000000e+00 0.000000000000000000e+00 0.000000000000000000e+00 0.000000000000000000e+00 0.000000000000000000e+00 0.000000000000000000e+00 0.000000000000000000e+00 0.000000000000000000e+00 0.000000000000000000e+00 0.000000000000000000e+00 0.000000000000000000e+00 0.000000000000000000e+00 0.000000000000000000e+00 0.000000000000000000e+00 0.000000000000000000e+00 0.000000000000000000e+00 0.000000000000000000e+00 0.000000000000000000e+00 0.000000000000000000e+00 0.000000000000000000e+00 0.000000000000000000e+00 0.000000000000000000e+00 0.000000000000000000e+00 0.000000000000000000e+00 0.000000000000000000e+00 0.000000000000000000e+00 0.000000000000000000e+00 0.000000000000000000e+00 0.000000000000000000e+00 0.000000000000000000e+00 0.000000000000000000e+00 0.000000000000000000e+00 0.000000000000000000e+00 0.000000000000000000e+00 0.000000000000000000e+00 0.000000000000000000e+00 0.000000000000000000e+00 0.000000000000000000e+00 0.000000000000000000e+00 0.000000000000000000e+00 0.000000000000000000e+00 0.000000000000000000e+00 0.000000000000000000e+00 0.000000000000000000e+00 0.000000000000000000e+00 0.000000000000000000e+00 0.000000000000000000e+00 0.000000000000000000e+00 0.000000000000000000e+00 0.000000000000000000e+00 0.000000000000000000e+00 0.000000000000000000e+00 0.000000000000000000e+00 0.000000000000000000e+00 0.000000000000000000e+00 0.000000000000000000e+00 0.000000000000000000e+00 0.000000000000000000e+00 0.000000000000000000e+00 0.000000000000000000e+00 0.000000000000000000e+00 0.000000000000000000e+00 0.000000000000000000e+00 0.000000000000000000e+00 0.000000000000000000e+00 0.000000000000000000e+00 0.000000000000000000e+00 0.000000000000000000e+00 0.000000000000000000e+00 0.000000000000000000e+00 0.000000000000000000e+00 0.000000000000000000e+00 0.000000000000000000e+00 0.000000000000000000e+00 0.000000000000000000e+00 0.000000000000000000e+00 0.000000000000000000e+00 0.000000000000000000e+00 0.000000000000000000e+00 0.000000000000000000e+00 0.000000000000000000e+00 0.000000000000000000e+00 0.000000000000000000e+00 0.000000000000000000e+00 0.000000000000000000e+00 0.000000000000000000e+00 0.000000000000000000e+00 0.000000000000000000e+00 0.000000000000000000e+00 0.000000000000000000e+00 0.000000000000000000e+00 0.000000000000000000e+00 0.000000000000000000e+00 0.000000000000000000e+00 0.000000000000000000e+00 0.000000000000000000e+00 0.000000000000000000e+00 0.000000000000000000e+00 0.000000000000000000e+00 0.000000000000000000e+00 0.000000000000000000e+00 0.000000000000000000e+00 0.000000000000000000e+00 0.000000000000000000e+00 0.000000000000000000e+00 0.000000000000000000e+00 0.000000000000000000e+00 0.000000000000000000e+00 0.000000000000000000e+00 0.000000000000000000e+00 0.000000000000000000e+00 0.000000000000000000e+00 0.000000000000000000e+00 0.000000000000000000e+00 0.000000000000000000e+00 0.000000000000000000e+00 0.000000000000000000e+00 0.000000000000000000e+00 0.000000000000000000e+00 0.000000000000000000e+00 0.000000000000000000e+00 0.000000000000000000e+00 0.000000000000000000e+00 0.000000000000000000e+00 0.000000000000000000e+00 0.000000000000000000e+00 0.000000000000000000e+00 0.000000000000000000e+00 0.000000000000000000e+00 0.000000000000000000e+00 0.000000000000000000e+00 0.000000000000000000e+00 0.000000000000000000e+00 0.000000000000000000e+00 0.000000000000000000e+00 0.000000000000000000e+00 0.000000000000000000e+00 0.000000000000000000e+00 0.000000000000000000e+00 0.000000000000000000e+00 0.000000000000000000e+00 0.000000000000000000e+00 0.000000000000000000e+00 0.000000000000000000e+00 0.000000000000000000e+00 0.000000000000000000e+00 0.000000000000000000e+00 0.000000000000000000e+00 0.000000000000000000e+00 0.000000000000000000e+00 0.000000000000000000e+00 0.000000000000000000e+00 0.000000000000000000e+00 0.000000000000000000e+00 0.000000000000000000e+00 0.000000000000000000e+00 0.000000000000000000e+00 0.000000000000000000e+00 0.000000000000000000e+00 0.000000000000000000e+00 0.000000000000000000e+00 0.000000000000000000e+00 0.000000000000000000e+00 0.000000000000000000e+00 0.000000000000000000e+00 0.000000000000000000e+00 0.000000000000000000e+00 0.000000000000000000e+00 0.000000000000000000e+00 0.000000000000000000e+00 0.000000000000000000e+00 0.000000000000000000e+00 0.000000000000000000e+00 0.000000000000000000e+00 0.000000000000000000e+00 0.000000000000000000e+00 0.000000000000000000e+00 0.000000000000000000e+00 0.000000000000000000e+00 0.000000000000000000e+00 0.000000000000000000e+00 0.000000000000000000e+00 0.000000000000000000e+00 0.000000000000000000e+00 0.000000000000000000e+00 0.000000000000000000e+00 0.000000000000000000e+00 0.000000000000000000e+00 0.000000000000000000e+00 0.000000000000000000e+00 0.000000000000000000e+00 0.000000000000000000e+00 0.000000000000000000e+00 0.000000000000000000e+00 0.000000000000000000e+00 0.000000000000000000e+00 0.000000000000000000e+00 0.000000000000000000e+00 0.000000000000000000e+00 0.000000000000000000e+00 0.000000000000000000e+00 0.000000000000000000e+00 0.000000000000000000e+00 0.000000000000000000e+00 0.000000000000000000e+00 0.000000000000000000e+00 0.000000000000000000e+00 0.000000000000000000e+00 0.000000000000000000e+00 0.000000000000000000e+00 0.000000000000000000e+00 0.000000000000000000e+00 0.000000000000000000e+00 0.000000000000000000e+00 0.000000000000000000e+00 0.000000000000000000e+00 0.000000000000000000e+00 0.000000000000000000e+00 0.000000000000000000e+00 0.000000000000000000e+00 0.000000000000000000e+00 0.000000000000000000e+00 0.000000000000000000e+00 0.000000000000000000e+00 0.000000000000000000e+00 0.000000000000000000e+00 0.000000000000000000e+00 0.000000000000000000e+00 0.000000000000000000e+00 0.000000000000000000e+00 0.000000000000000000e+00 0.000000000000000000e+00 0.000000000000000000e+00 0.000000000000000000e+00 0.000000000000000000e+00 0.000000000000000000e+00 0.000000000000000000e+00 0.000000000000000000e+00 0.000000000000000000e+00 0.000000000000000000e+00 0.000000000000000000e+00 0.000000000000000000e+00 0.000000000000000000e+00 0.000000000000000000e+00 0.000000000000000000e+00 0.000000000000000000e+00 0.000000000000000000e+00 0.000000000000000000e+00 0.000000000000000000e+00 0.000000000000000000e+00 0.000000000000000000e+00 0.000000000000000000e+00 0.000000000000000000e+00 0.000000000000000000e+00 0.000000000000000000e+00 0.000000000000000000e+00 0.000000000000000000e+00 0.000000000000000000e+00 0.000000000000000000e+00 0.000000000000000000e+00 0.000000000000000000e+00 0.000000000000000000e+00 0.000000000000000000e+00 0.000000000000000000e+00 0.000000000000000000e+00 0.000000000000000000e+00 0.000000000000000000e+00 0.000000000000000000e+00 0.000000000000000000e+00 0.000000000000000000e+00 0.000000000000000000e+00 0.000000000000000000e+00 0.000000000000000000e+00 0.000000000000000000e+00 0.000000000000000000e+00 0.000000000000000000e+00 0.000000000000000000e+00 0.000000000000000000e+00 0.000000000000000000e+00 0.000000000000000000e+00 0.000000000000000000e+00 0.000000000000000000e+00 0.000000000000000000e+00 0.000000000000000000e+00 0.000000000000000000e+00 0.000000000000000000e+00 0.000000000000000000e+00 0.000000000000000000e+00 0.000000000000000000e+00 0.000000000000000000e+00 0.000000000000000000e+00 0.000000000000000000e+00 0.000000000000000000e+00 0.000000000000000000e+00 0.000000000000000000e+00 0.000000000000000000e+00 0.000000000000000000e+00 0.000000000000000000e+00 0.000000000000000000e+00 0.000000000000000000e+00 0.000000000000000000e+00 0.000000000000000000e+00 0.000000000000000000e+00 0.000000000000000000e+00 0.000000000000000000e+00 0.000000000000000000e+00 0.000000000000000000e+00 0.000000000000000000e+00 0.000000000000000000e+00 0.000000000000000000e+00 0.000000000000000000e+00 0.000000000000000000e+00 0.000000000000000000e+00 0.000000000000000000e+00 0.000000000000000000e+00 0.000000000000000000e+00 0.000000000000000000e+00 0.000000000000000000e+00 0.000000000000000000e+00 0.000000000000000000e+00 0.000000000000000000e+00 0.000000000000000000e+00 0.000000000000000000e+00 0.000000000000000000e+00 0.000000000000000000e+00 0.000000000000000000e+00 0.000000000000000000e+00 0.000000000000000000e+00 0.000000000000000000e+00 0.000000000000000000e+00 0.000000000000000000e+00 0.000000000000000000e+00 0.000000000000000000e+00 0.000000000000000000e+00 0.000000000000000000e+00 0.000000000000000000e+00 0.000000000000000000e+00 0.000000000000000000e+00 0.000000000000000000e+00 0.000000000000000000e+00 0.000000000000000000e+00 0.000000000000000000e+00 0.000000000000000000e+00 0.000000000000000000e+00 0.000000000000000000e+00 0.000000000000000000e+00 0.000000000000000000e+00 0.000000000000000000e+00 0.000000000000000000e+00 0.000000000000000000e+00 0.000000000000000000e+00 0.000000000000000000e+00 0.000000000000000000e+00 0.000000000000000000e+00 0.000000000000000000e+00 0.000000000000000000e+00 0.000000000000000000e+00 0.000000000000000000e+00 0.000000000000000000e+00 0.000000000000000000e+00 0.000000000000000000e+00 0.000000000000000000e+00 0.000000000000000000e+00 0.000000000000000000e+00 0.000000000000000000e+00 0.000000000000000000e+00 0.000000000000000000e+00 0.000000000000000000e+00 0.000000000000000000e+00 0.000000000000000000e+00 0.000000000000000000e+00 0.000000000000000000e+00 0.000000000000000000e+00 0.000000000000000000e+00 0.000000000000000000e+00 0.000000000000000000e+00 0.000000000000000000e+00 0.000000000000000000e+00 0.000000000000000000e+00 0.000000000000000000e+00 0.000000000000000000e+00 0.000000000000000000e+00 0.000000000000000000e+00 0.000000000000000000e+00 0.000000000000000000e+00 0.000000000000000000e+00 0.000000000000000000e+00 0.000000000000000000e+00 0.000000000000000000e+00 0.000000000000000000e+00 0.000000000000000000e+00 0.000000000000000000e+00 0.000000000000000000e+00 0.000000000000000000e+00 0.000000000000000000e+00 0.000000000000000000e+00 0.000000000000000000e+00 0.000000000000000000e+00 0.000000000000000000e+00 0.000000000000000000e+00 0.000000000000000000e+00 0.000000000000000000e+00 0.000000000000000000e+00 0.000000000000000000e+00 0.000000000000000000e+00 0.000000000000000000e+00 0.000000000000000000e+00 0.000000000000000000e+00 0.000000000000000000e+00 0.000000000000000000e+00 0.000000000000000000e+00 0.000000000000000000e+00 0.000000000000000000e+00 0.000000000000000000e+00 0.000000000000000000e+00 0.000000000000000000e+00 0.000000000000000000e+00 0.000000000000000000e+00 0.000000000000000000e+00 0.000000000000000000e+00 0.000000000000000000e+00 0.000000000000000000e+00 0.000000000000000000e+00 0.000000000000000000e+00 0.000000000000000000e+00 0.000000000000000000e+00 0.000000000000000000e+00 0.000000000000000000e+00 0.000000000000000000e+00 0.000000000000000000e+00 0.000000000000000000e+00 0.000000000000000000e+00 0.000000000000000000e+00 0.000000000000000000e+00 0.000000000000000000e+00 0.000000000000000000e+00 0.000000000000000000e+00 0.000000000000000000e+00 0.000000000000000000e+00 0.000000000000000000e+00 0.000000000000000000e+00 0.000000000000000000e+00 0.000000000000000000e+00 0.000000000000000000e+00 0.000000000000000000e+00 0.000000000000000000e+00 0.000000000000000000e+00 0.000000000000000000e+00 0.000000000000000000e+00 0.000000000000000000e+00 0.000000000000000000e+00 0.000000000000000000e+00 0.000000000000000000e+00 0.000000000000000000e+00 0.000000000000000000e+00 0.000000000000000000e+00 0.000000000000000000e+00 0.000000000000000000e+00 0.000000000000000000e+00 0.000000000000000000e+00 0.000000000000000000e+00 0.000000000000000000e+00 0.000000000000000000e+00 0.000000000000000000e+00 0.000000000000000000e+00 0.000000000000000000e+00 0.000000000000000000e+00 0.000000000000000000e+00 0.000000000000000000e+00 0.000000000000000000e+00 0.000000000000000000e+00 0.000000000000000000e+00 0.000000000000000000e+00 0.000000000000000000e+00 0.000000000000000000e+00 0.000000000000000000e+00 0.000000000000000000e+00 0.000000000000000000e+00 0.000000000000000000e+00 0.000000000000000000e+00 0.000000000000000000e+00 0.000000000000000000e+00 0.000000000000000000e+00 0.000000000000000000e+00 0.000000000000000000e+00 0.000000000000000000e+00 0.000000000000000000e+00 0.000000000000000000e+00 0.000000000000000000e+00 0.000000000000000000e+00 0.000000000000000000e+00 0.000000000000000000e+00 0.000000000000000000e+00 0.000000000000000000e+00 0.000000000000000000e+00 0.000000000000000000e+00 0.000000000000000000e+00 0.000000000000000000e+00 0.000000000000000000e+00 0.000000000000000000e+00 0.000000000000000000e+00 0.000000000000000000e+00 0.000000000000000000e+00 0.000000000000000000e+00 0.000000000000000000e+00 0.000000000000000000e+00 0.000000000000000000e+00 0.000000000000000000e+00 0.000000000000000000e+00 0.000000000000000000e+00 0.000000000000000000e+00 0.000000000000000000e+00 0.000000000000000000e+00 0.000000000000000000e+00 0.000000000000000000e+00 0.000000000000000000e+00 0.000000000000000000e+00 0.000000000000000000e+00 0.000000000000000000e+00 0.000000000000000000e+00 0.000000000000000000e+00 0.000000000000000000e+00 0.000000000000000000e+00 0.000000000000000000e+00 0.000000000000000000e+00 0.000000000000000000e+00 0.000000000000000000e+00 0.000000000000000000e+00 0.000000000000000000e+00 0.000000000000000000e+00 0.000000000000000000e+00 0.000000000000000000e+00 0.000000000000000000e+00 0.000000000000000000e+00 0.000000000000000000e+00 0.000000000000000000e+00 0.000000000000000000e+00 0.000000000000000000e+00 0.000000000000000000e+00 0.000000000000000000e+00 0.000000000000000000e+00 0.000000000000000000e+00 0.000000000000000000e+00 0.000000000000000000e+00 0.000000000000000000e+00 0.000000000000000000e+00 0.000000000000000000e+00 0.000000000000000000e+00 0.000000000000000000e+00 0.000000000000000000e+00 0.000000000000000000e+00 0.000000000000000000e+00 0.000000000000000000e+00 0.000000000000000000e+00 0.000000000000000000e+00 0.000000000000000000e+00 0.000000000000000000e+00 0.000000000000000000e+00 0.000000000000000000e+00 0.000000000000000000e+00 0.000000000000000000e+00 0.000000000000000000e+00 0.000000000000000000e+00 0.000000000000000000e+00 0.000000000000000000e+00 0.000000000000000000e+00 0.000000000000000000e+00 0.000000000000000000e+00 0.000000000000000000e+00 0.000000000000000000e+00 0.000000000000000000e+00 0.000000000000000000e+00 0.000000000000000000e+00 0.000000000000000000e+00 0.000000000000000000e+00 0.000000000000000000e+00 0.000000000000000000e+00 0.000000000000000000e+00 0.000000000000000000e+00 0.000000000000000000e+00 0.000000000000000000e+00 0.000000000000000000e+00 0.000000000000000000e+00 0.000000000000000000e+00 0.000000000000000000e+00 0.000000000000000000e+00 0.000000000000000000e+00 0.000000000000000000e+00 0.000000000000000000e+00 0.000000000000000000e+00 0.000000000000000000e+00 0.000000000000000000e+00 0.000000000000000000e+00 0.000000000000000000e+00 0.000000000000000000e+00 0.000000000000000000e+00 0.000000000000000000e+00 0.000000000000000000e+00 0.000000000000000000e+00 0.000000000000000000e+00 0.000000000000000000e+00 0.000000000000000000e+00 0.000000000000000000e+00 0.000000000000000000e+00 0.000000000000000000e+00 0.000000000000000000e+00 0.000000000000000000e+00 0.000000000000000000e+00 0.000000000000000000e+00 0.000000000000000000e+00 0.000000000000000000e+00 0.000000000000000000e+00 0.000000000000000000e+00 0.000000000000000000e+00 0.000000000000000000e+00 0.000000000000000000e+00 0.000000000000000000e+00 0.000000000000000000e+00 0.000000000000000000e+00 0.000000000000000000e+00 0.000000000000000000e+00 0.000000000000000000e+00 0.000000000000000000e+00 0.000000000000000000e+00 0.000000000000000000e+00 0.000000000000000000e+00 0.000000000000000000e+00 0.000000000000000000e+00 0.000000000000000000e+00 0.000000000000000000e+00 0.000000000000000000e+00 0.000000000000000000e+00 0.000000000000000000e+00 0.000000000000000000e+00 0.000000000000000000e+00 0.000000000000000000e+00 0.000000000000000000e+00 0.000000000000000000e+00 0.000000000000000000e+00 0.000000000000000000e+00 0.000000000000000000e+00 0.000000000000000000e+00 0.000000000000000000e+00 0.000000000000000000e+00 0.000000000000000000e+00 0.000000000000000000e+00 0.000000000000000000e+00 0.000000000000000000e+00 0.000000000000000000e+00 0.000000000000000000e+00 0.000000000000000000e+00 0.000000000000000000e+00 0.000000000000000000e+00 0.000000000000000000e+00 0.000000000000000000e+00 0.000000000000000000e+00 0.000000000000000000e+00 0.000000000000000000e+00 0.000000000000000000e+00 0.000000000000000000e+00 0.000000000000000000e+00 0.000000000000000000e+00 0.000000000000000000e+00 0.000000000000000000e+00 0.000000000000000000e+00 0.000000000000000000e+00 0.000000000000000000e+00 0.000000000000000000e+00 0.000000000000000000e+00 0.000000000000000000e+00 0.000000000000000000e+00 0.000000000000000000e+00 0.000000000000000000e+00 0.000000000000000000e+00 0.000000000000000000e+00 0.000000000000000000e+00 0.000000000000000000e+00 0.000000000000000000e+00 0.000000000000000000e+00 0.000000000000000000e+00 0.000000000000000000e+00 0.000000000000000000e+00 0.000000000000000000e+00 0.000000000000000000e+00 0.000000000000000000e+00 0.000000000000000000e+00 0.000000000000000000e+00 0.000000000000000000e+00 0.000000000000000000e+00 0.000000000000000000e+00 0.000000000000000000e+00 0.000000000000000000e+00 0.000000000000000000e+00 0.000000000000000000e+00 0.000000000000000000e+00 0.000000000000000000e+00 0.000000000000000000e+00 0.000000000000000000e+00 0.000000000000000000e+00 0.000000000000000000e+00 0.000000000000000000e+00 0.000000000000000000e+00 0.000000000000000000e+00 0.000000000000000000e+00 0.000000000000000000e+00 0.000000000000000000e+00 0.000000000000000000e+00 0.000000000000000000e+00 0.000000000000000000e+00 0.000000000000000000e+00 0.000000000000000000e+00 0.000000000000000000e+00 0.000000000000000000e+00 0.000000000000000000e+00 0.000000000000000000e+00 0.000000000000000000e+00 0.000000000000000000e+00 0.000000000000000000e+00 0.000000000000000000e+00 0.000000000000000000e+00 0.000000000000000000e+00 0.000000000000000000e+00 0.000000000000000000e+00 0.000000000000000000e+00 0.000000000000000000e+00 0.000000000000000000e+00 0.000000000000000000e+00 0.000000000000000000e+00 0.000000000000000000e+00 0.000000000000000000e+00 0.000000000000000000e+00 0.000000000000000000e+00 0.000000000000000000e+00 0.000000000000000000e+00 0.000000000000000000e+00 0.000000000000000000e+00 0.000000000000000000e+00 0.000000000000000000e+00 0.000000000000000000e+00 0.000000000000000000e+00 0.000000000000000000e+00 0.000000000000000000e+00 0.000000000000000000e+00 0.000000000000000000e+00 0.000000000000000000e+00 0.000000000000000000e+00 0.000000000000000000e+00 0.000000000000000000e+00 0.000000000000000000e+00 0.000000000000000000e+00 0.000000000000000000e+00 0.000000000000000000e+00 0.000000000000000000e+00 0.000000000000000000e+00 0.000000000000000000e+00 0.000000000000000000e+00 0.000000000000000000e+00 0.000000000000000000e+00 0.000000000000000000e+00 0.000000000000000000e+00 0.000000000000000000e+00 0.000000000000000000e+00 0.000000000000000000e+00 0.000000000000000000e+00 0.000000000000000000e+00 0.000000000000000000e+00 0.000000000000000000e+00 0.000000000000000000e+00 0.000000000000000000e+00 0.000000000000000000e+00 0.000000000000000000e+00 0.000000000000000000e+00 0.000000000000000000e+00 0.000000000000000000e+00 0.000000000000000000e+00 0.000000000000000000e+00 0.000000000000000000e+00 0.000000000000000000e+00 0.000000000000000000e+00 0.000000000000000000e+00 0.000000000000000000e+00 0.000000000000000000e+00 0.000000000000000000e+00 0.000000000000000000e+00 0.000000000000000000e+00 0.000000000000000000e+00 0.000000000000000000e+00 0.000000000000000000e+00 0.000000000000000000e+00 0.000000000000000000e+00 0.000000000000000000e+00 0.000000000000000000e+00 0.000000000000000000e+00 0.000000000000000000e+00 0.000000000000000000e+00 0.000000000000000000e+00 0.000000000000000000e+00 0.000000000000000000e+00 0.000000000000000000e+00 0.000000000000000000e+00 0.000000000000000000e+00 0.000000000000000000e+00 0.000000000000000000e+00 0.000000000000000000e+00 0.000000000000000000e+00 0.000000000000000000e+00 0.000000000000000000e+00 0.000000000000000000e+00 0.000000000000000000e+00 0.000000000000000000e+00 0.000000000000000000e+00 0.000000000000000000e+00 0.000000000000000000e+00 0.000000000000000000e+00 0.000000000000000000e+00 0.000000000000000000e+00 0.000000000000000000e+00 0.000000000000000000e+00 0.000000000000000000e+00 0.000000000000000000e+00 0.000000000000000000e+00 0.000000000000000000e+00 0.000000000000000000e+00 0.000000000000000000e+00 0.000000000000000000e+00 0.000000000000000000e+00 0.000000000000000000e+00 0.000000000000000000e+00 0.000000000000000000e+00 0.000000000000000000e+00 0.000000000000000000e+00 0.000000000000000000e+00 0.000000000000000000e+00 0.000000000000000000e+00 0.000000000000000000e+00 0.000000000000000000e+00 0.000000000000000000e+00 0.000000000000000000e+00 0.000000000000000000e+00 0.000000000000000000e+00 0.000000000000000000e+00 0.000000000000000000e+00 0.000000000000000000e+00 0.000000000000000000e+00 0.000000000000000000e+00 0.000000000000000000e+00 0.000000000000000000e+00 0.000000000000000000e+00 0.000000000000000000e+00 0.000000000000000000e+00 0.000000000000000000e+00 0.000000000000000000e+00 0.000000000000000000e+00 0.000000000000000000e+00 0.000000000000000000e+00 0.000000000000000000e+00 0.000000000000000000e+00 0.000000000000000000e+00 0.000000000000000000e+00 0.000000000000000000e+00 0.000000000000000000e+00 0.000000000000000000e+00 0.000000000000000000e+00 0.000000000000000000e+00 0.000000000000000000e+00 0.000000000000000000e+00 0.000000000000000000e+00 0.000000000000000000e+00 0.000000000000000000e+00 0.000000000000000000e+00 0.000000000000000000e+00 0.000000000000000000e+00 0.000000000000000000e+00 0.000000000000000000e+00 0.000000000000000000e+00 0.000000000000000000e+00 0.000000000000000000e+00 0.000000000000000000e+00 0.000000000000000000e+00 0.000000000000000000e+00 0.000000000000000000e+00 0.000000000000000000e+00 0.000000000000000000e+00 0.000000000000000000e+00 0.000000000000000000e+00 0.000000000000000000e+00 0.000000000000000000e+00 0.000000000000000000e+00 0.000000000000000000e+00 0.000000000000000000e+00 0.000000000000000000e+00 0.000000000000000000e+00 0.000000000000000000e+00 0.000000000000000000e+00 0.000000000000000000e+00 0.000000000000000000e+00 0.000000000000000000e+00 0.000000000000000000e+00 0.000000000000000000e+00 0.000000000000000000e+00 0.000000000000000000e+00 0.000000000000000000e+00 0.000000000000000000e+00 0.000000000000000000e+00 0.000000000000000000e+00 0.000000000000000000e+00 0.000000000000000000e+00 0.000000000000000000e+00 0.000000000000000000e+00 0.000000000000000000e+00 0.000000000000000000e+00 0.000000000000000000e+00 0.000000000000000000e+00 0.000000000000000000e+00 0.000000000000000000e+00 0.000000000000000000e+00 0.000000000000000000e+00 0.000000000000000000e+00 0.000000000000000000e+00 0.000000000000000000e+00 0.000000000000000000e+00 0.000000000000000000e+00 0.000000000000000000e+00 0.000000000000000000e+00 0.000000000000000000e+00 0.000000000000000000e+00 0.000000000000000000e+00 0.000000000000000000e+00 0.000000000000000000e+00 0.000000000000000000e+00 0.000000000000000000e+00 0.000000000000000000e+00 0.000000000000000000e+00 0.000000000000000000e+00 0.000000000000000000e+00 0.000000000000000000e+00 0.000000000000000000e+00 0.000000000000000000e+00 0.000000000000000000e+00 0.000000000000000000e+00 0.000000000000000000e+00 0.000000000000000000e+00 0.000000000000000000e+00 0.000000000000000000e+00 0.000000000000000000e+00 0.000000000000000000e+00 0.000000000000000000e+00 0.000000000000000000e+00 0.000000000000000000e+00 0.000000000000000000e+00 0.000000000000000000e+00 0.000000000000000000e+00 0.000000000000000000e+00 0.000000000000000000e+00 0.000000000000000000e+00 0.000000000000000000e+00 0.000000000000000000e+00 0.000000000000000000e+00 0.000000000000000000e+00 0.000000000000000000e+00 0.000000000000000000e+00 0.000000000000000000e+00 0.000000000000000000e+00 0.000000000000000000e+00 0.000000000000000000e+00 0.000000000000000000e+00 0.000000000000000000e+00 0.000000000000000000e+00 0.000000000000000000e+00 0.000000000000000000e+00 0.000000000000000000e+00 0.000000000000000000e+00 0.000000000000000000e+00 0.000000000000000000e+00 0.000000000000000000e+00 0.000000000000000000e+00 0.000000000000000000e+00 0.000000000000000000e+00 0.000000000000000000e+00 0.000000000000000000e+00 0.000000000000000000e+00 0.000000000000000000e+00 0.000000000000000000e+00 0.000000000000000000e+00 0.000000000000000000e+00 0.000000000000000000e+00 0.000000000000000000e+00 0.000000000000000000e+00 0.000000000000000000e+00 0.000000000000000000e+00 0.000000000000000000e+00 0.000000000000000000e+00 0.000000000000000000e+00 0.000000000000000000e+00 0.000000000000000000e+00 0.000000000000000000e+00 0.000000000000000000e+00 0.000000000000000000e+00 0.000000000000000000e+00 0.000000000000000000e+00 0.000000000000000000e+00 0.000000000000000000e+00 0.000000000000000000e+00 0.000000000000000000e+00 0.000000000000000000e+00 0.000000000000000000e+00 0.000000000000000000e+00 0.000000000000000000e+00 0.000000000000000000e+00 0.000000000000000000e+00 0.000000000000000000e+00 0.000000000000000000e+00 0.000000000000000000e+00 0.000000000000000000e+00 0.000000000000000000e+00 0.000000000000000000e+00 0.000000000000000000e+00 0.000000000000000000e+00 0.000000000000000000e+00 0.000000000000000000e+00 0.000000000000000000e+00 0.000000000000000000e+00 0.000000000000000000e+00 0.000000000000000000e+00 0.000000000000000000e+00 0.000000000000000000e+00 0.000000000000000000e+00 0.000000000000000000e+00 0.000000000000000000e+00 0.000000000000000000e+00 0.000000000000000000e+00 0.000000000000000000e+00 0.000000000000000000e+00 0.000000000000000000e+00 0.000000000000000000e+00 0.000000000000000000e+00 0.000000000000000000e+00 0.000000000000000000e+00 0.000000000000000000e+00 0.000000000000000000e+00 0.000000000000000000e+00 0.000000000000000000e+00 0.000000000000000000e+00 0.000000000000000000e+00 0.000000000000000000e+00 0.000000000000000000e+00 0.000000000000000000e+00 0.000000000000000000e+00 0.000000000000000000e+00 0.000000000000000000e+00 0.000000000000000000e+00 0.000000000000000000e+00 0.000000000000000000e+00 0.000000000000000000e+00 0.000000000000000000e+00 0.000000000000000000e+00 0.000000000000000000e+00 0.000000000000000000e+00 0.000000000000000000e+00 0.000000000000000000e+00 0.000000000000000000e+00 0.000000000000000000e+00 0.000000000000000000e+00 0.000000000000000000e+00 0.000000000000000000e+00 0.000000000000000000e+00 0.000000000000000000e+00 0.000000000000000000e+00 0.000000000000000000e+00 0.000000000000000000e+00 0.000000000000000000e+00 0.000000000000000000e+00 0.000000000000000000e+00 0.000000000000000000e+00 0.000000000000000000e+00 0.000000000000000000e+00 0.000000000000000000e+00 0.000000000000000000e+00 0.000000000000000000e+00 0.000000000000000000e+00 0.000000000000000000e+00 0.000000000000000000e+00 0.000000000000000000e+00 0.000000000000000000e+00 0.000000000000000000e+00 0.000000000000000000e+00 0.000000000000000000e+00 0.000000000000000000e+00 0.000000000000000000e+00 0.000000000000000000e+00 0.000000000000000000e+00 0.000000000000000000e+00 0.000000000000000000e+00 0.000000000000000000e+00 0.000000000000000000e+00 0.000000000000000000e+00 0.000000000000000000e+00 0.000000000000000000e+00 0.000000000000000000e+00 0.000000000000000000e+00 0.000000000000000000e+00 0.000000000000000000e+00 0.000000000000000000e+00 0.000000000000000000e+00 0.000000000000000000e+00 0.000000000000000000e+00 0.000000000000000000e+00 0.000000000000000000e+00 0.000000000000000000e+00 0.000000000000000000e+00 0.000000000000000000e+00 0.000000000000000000e+00 0.000000000000000000e+00 0.000000000000000000e+00 0.000000000000000000e+00 0.000000000000000000e+00 0.000000000000000000e+00 0.000000000000000000e+00 0.000000000000000000e+00 0.000000000000000000e+00 0.000000000000000000e+00 0.000000000000000000e+00 0.000000000000000000e+00 0.000000000000000000e+00 0.000000000000000000e+00 0.000000000000000000e+00 0.000000000000000000e+00 0.000000000000000000e+00 0.000000000000000000e+00 0.000000000000000000e+00 0.000000000000000000e+00 0.000000000000000000e+00 0.000000000000000000e+00 0.000000000000000000e+00 0.000000000000000000e+00 0.000000000000000000e+00 0.000000000000000000e+00 0.000000000000000000e+00 0.000000000000000000e+00 0.000000000000000000e+00 0.000000000000000000e+00 0.000000000000000000e+00 0.000000000000000000e+00 0.000000000000000000e+00 0.000000000000000000e+00 0.000000000000000000e+00 0.000000000000000000e+00 0.000000000000000000e+00 0.000000000000000000e+00 0.000000000000000000e+00 0.000000000000000000e+00 0.000000000000000000e+00 0.000000000000000000e+00 0.000000000000000000e+00 0.000000000000000000e+00 0.000000000000000000e+00 0.000000000000000000e+00 0.000000000000000000e+00 0.000000000000000000e+00 0.000000000000000000e+00 0.000000000000000000e+00 0.000000000000000000e+00 0.000000000000000000e+00 0.000000000000000000e+00 0.000000000000000000e+00 0.000000000000000000e+00 0.000000000000000000e+00 0.000000000000000000e+00 0.000000000000000000e+00 0.000000000000000000e+00 0.000000000000000000e+00 0.000000000000000000e+00 0.000000000000000000e+00 0.000000000000000000e+00 0.000000000000000000e+00 0.000000000000000000e+00 0.000000000000000000e+00 0.000000000000000000e+00 0.000000000000000000e+00 0.000000000000000000e+00 0.000000000000000000e+00 0.000000000000000000e+00 0.000000000000000000e+00 0.000000000000000000e+00 0.000000000000000000e+00 0.000000000000000000e+00 0.000000000000000000e+00 0.000000000000000000e+00 0.000000000000000000e+00 0.000000000000000000e+00 0.000000000000000000e+00 0.000000000000000000e+00 0.000000000000000000e+00 0.000000000000000000e+00 0.000000000000000000e+00 0.000000000000000000e+00 0.000000000000000000e+00 0.000000000000000000e+00 0.000000000000000000e+00 0.000000000000000000e+00 0.000000000000000000e+00 0.000000000000000000e+00 0.000000000000000000e+00 0.000000000000000000e+00 0.000000000000000000e+00 0.000000000000000000e+00 0.000000000000000000e+00 0.000000000000000000e+00 0.000000000000000000e+00 0.000000000000000000e+00 0.000000000000000000e+00 0.000000000000000000e+00 0.000000000000000000e+00 0.000000000000000000e+00 0.000000000000000000e+00 0.000000000000000000e+00 0.000000000000000000e+00 0.000000000000000000e+00 0.000000000000000000e+00 0.000000000000000000e+00 0.000000000000000000e+00 0.000000000000000000e+00 0.000000000000000000e+00 0.000000000000000000e+00 0.000000000000000000e+00 0.000000000000000000e+00 0.000000000000000000e+00 0.000000000000000000e+00 0.000000000000000000e+00 0.000000000000000000e+00 0.000000000000000000e+00 0.000000000000000000e+00 0.000000000000000000e+00 0.000000000000000000e+00 0.000000000000000000e+00 0.000000000000000000e+00 0.000000000000000000e+00 0.000000000000000000e+00 0.000000000000000000e+00 0.000000000000000000e+00 0.000000000000000000e+00 0.000000000000000000e+00 0.000000000000000000e+00 0.000000000000000000e+00 0.000000000000000000e+00 0.000000000000000000e+00 0.000000000000000000e+00 0.000000000000000000e+00 0.000000000000000000e+00 0.000000000000000000e+00 0.000000000000000000e+00 0.000000000000000000e+00 0.000000000000000000e+00 0.000000000000000000e+00 0.000000000000000000e+00 0.000000000000000000e+00 0.000000000000000000e+00 0.000000000000000000e+00 0.000000000000000000e+00 0.000000000000000000e+00 0.000000000000000000e+00 0.000000000000000000e+00 0.000000000000000000e+00 0.000000000000000000e+00 0.000000000000000000e+00 0.000000000000000000e+00 0.000000000000000000e+00 0.000000000000000000e+00 0.000000000000000000e+00 0.000000000000000000e+00 0.000000000000000000e+00 0.000000000000000000e+00 0.000000000000000000e+00 0.000000000000000000e+00 0.000000000000000000e+00 0.000000000000000000e+00 0.000000000000000000e+00 0.000000000000000000e+00 0.000000000000000000e+00 0.000000000000000000e+00 0.000000000000000000e+00 0.000000000000000000e+00 0.000000000000000000e+00 0.000000000000000000e+00 0.000000000000000000e+00 0.000000000000000000e+00 0.000000000000000000e+00 0.000000000000000000e+00 0.000000000000000000e+00 0.000000000000000000e+00 0.000000000000000000e+00 0.000000000000000000e+00 0.000000000000000000e+00 0.000000000000000000e+00 0.000000000000000000e+00 0.000000000000000000e+00 0.000000000000000000e+00 0.000000000000000000e+00 0.000000000000000000e+00 0.000000000000000000e+00 0.000000000000000000e+00 0.000000000000000000e+00 0.000000000000000000e+00 0.000000000000000000e+00 0.000000000000000000e+00 0.000000000000000000e+00 0.000000000000000000e+00 0.000000000000000000e+00 0.000000000000000000e+00 0.000000000000000000e+00 0.000000000000000000e+00 0.000000000000000000e+00 0.000000000000000000e+00 0.000000000000000000e+00 0.000000000000000000e+00 0.000000000000000000e+00 0.000000000000000000e+00 0.000000000000000000e+00 0.000000000000000000e+00 0.000000000000000000e+00 0.000000000000000000e+00 0.000000000000000000e+00 0.000000000000000000e+00 0.000000000000000000e+00 0.000000000000000000e+00 0.000000000000000000e+00 0.000000000000000000e+00 0.000000000000000000e+00 0.000000000000000000e+00 0.000000000000000000e+00 0.000000000000000000e+00 0.000000000000000000e+00 0.000000000000000000e+00 0.000000000000000000e+00 0.000000000000000000e+00 0.000000000000000000e+00 0.000000000000000000e+00 0.000000000000000000e+00 0.000000000000000000e+00 0.000000000000000000e+00 0.000000000000000000e+00 0.000000000000000000e+00 0.000000000000000000e+00 0.000000000000000000e+00 0.000000000000000000e+00 0.000000000000000000e+00 0.000000000000000000e+00 0.000000000000000000e+00 0.000000000000000000e+00 0.000000000000000000e+00 0.000000000000000000e+00 0.000000000000000000e+00 0.000000000000000000e+00 0.000000000000000000e+00 0.000000000000000000e+00 0.000000000000000000e+00 0.000000000000000000e+00 0.000000000000000000e+00 0.000000000000000000e+00 0.000000000000000000e+00 0.000000000000000000e+00 0.000000000000000000e+00 0.000000000000000000e+00 0.000000000000000000e+00 0.000000000000000000e+00 0.000000000000000000e+00 0.000000000000000000e+00 0.000000000000000000e+00 0.000000000000000000e+00
[truncated: 3,599,776 more chars]
