# Supplementary material for: Bayesian inference of kinetic schemes for ion channels by Kalman filtering
Source: eLife. 2022 May 4;11:e62714. doi: 10.7554/eLife.62714 (PMC9342998; doi:10.7554/eLife.62714)
Supplement: Figure 7—source data 1. — Each of them has 10 ligand concentrations. The number in the file name reports the amount of ion channels in the patch. [file elife-62714-fig7-data1.zip › 40000fluor.txt]

0.000000000000000000e+00 0.000000000000000000e+00 0.000000000000000000e+00 0.000000000000000000e+00 0.000000000000000000e+00 0.000000000000000000e+00 0.000000000000000000e+00 0.000000000000000000e+00 0.000000000000000000e+00 0.000000000000000000e+00 0.000000000000000000e+00 0.000000000000000000e+00 0.000000000000000000e+00 0.000000000000000000e+00 0.000000000000000000e+00 0.000000000000000000e+00 0.000000000000000000e+00 0.000000000000000000e+00 0.000000000000000000e+00 0.000000000000000000e+00 0.000000000000000000e+00 0.000000000000000000e+00 0.000000000000000000e+00 0.000000000000000000e+00 0.000000000000000000e+00 0.000000000000000000e+00 0.000000000000000000e+00 0.000000000000000000e+00 0.000000000000000000e+00 0.000000000000000000e+00 0.000000000000000000e+00 0.000000000000000000e+00 0.000000000000000000e+00 0.000000000000000000e+00 0.000000000000000000e+00 0.000000000000000000e+00 0.000000000000000000e+00 0.000000000000000000e+00 0.000000000000000000e+00 0.000000000000000000e+00 0.000000000000000000e+00 0.000000000000000000e+00 0.000000000000000000e+00 0.000000000000000000e+00 0.000000000000000000e+00 0.000000000000000000e+00 0.000000000000000000e+00 0.000000000000000000e+00 0.000000000000000000e+00 0.000000000000000000e+00 0.000000000000000000e+00 0.000000000000000000e+00 0.000000000000000000e+00 0.000000000000000000e+00 0.000000000000000000e+00 0.000000000000000000e+00 0.000000000000000000e+00 0.000000000000000000e+00 0.000000000000000000e+00 0.000000000000000000e+00 0.000000000000000000e+00 0.000000000000000000e+00 0.000000000000000000e+00 0.000000000000000000e+00 0.000000000000000000e+00 0.000000000000000000e+00 0.000000000000000000e+00 0.000000000000000000e+00 0.000000000000000000e+00 0.000000000000000000e+00 0.000000000000000000e+00 0.000000000000000000e+00 0.000000000000000000e+00 0.000000000000000000e+00 0.000000000000000000e+00 0.000000000000000000e+00 0.000000000000000000e+00 0.000000000000000000e+00 0.000000000000000000e+00 0.000000000000000000e+00 0.000000000000000000e+00 0.000000000000000000e+00 0.000000000000000000e+00 0.000000000000000000e+00 0.000000000000000000e+00 0.000000000000000000e+00 0.000000000000000000e+00 0.000000000000000000e+00 0.000000000000000000e+00 0.000000000000000000e+00 0.000000000000000000e+00 0.000000000000000000e+00 0.000000000000000000e+00 0.000000000000000000e+00 0.000000000000000000e+00 0.000000000000000000e+00 0.000000000000000000e+00 0.000000000000000000e+00 0.000000000000000000e+00 0.000000000000000000e+00 0.000000000000000000e+00 0.000000000000000000e+00 0.000000000000000000e+00 0.000000000000000000e+00 0.000000000000000000e+00 0.000000000000000000e+00 0.000000000000000000e+00 0.000000000000000000e+00 0.000000000000000000e+00 0.000000000000000000e+00 0.000000000000000000e+00 0.000000000000000000e+00 0.000000000000000000e+00 0.000000000000000000e+00 0.000000000000000000e+00 0.000000000000000000e+00 0.000000000000000000e+00 0.000000000000000000e+00 0.000000000000000000e+00 0.000000000000000000e+00 0.000000000000000000e+00 0.000000000000000000e+00 0.000000000000000000e+00 0.000000000000000000e+00 0.000000000000000000e+00 0.000000000000000000e+00 0.000000000000000000e+00 0.000000000000000000e+00 0.000000000000000000e+00 0.000000000000000000e+00 0.000000000000000000e+00 0.000000000000000000e+00 0.000000000000000000e+00 0.000000000000000000e+00 0.000000000000000000e+00 0.000000000000000000e+00 0.000000000000000000e+00 0.000000000000000000e+00 0.000000000000000000e+00 0.000000000000000000e+00 0.000000000000000000e+00 0.000000000000000000e+00 0.000000000000000000e+00 0.000000000000000000e+00 0.000000000000000000e+00 0.000000000000000000e+00 0.000000000000000000e+00 0.000000000000000000e+00 0.000000000000000000e+00 0.000000000000000000e+00 0.000000000000000000e+00 0.000000000000000000e+00 0.000000000000000000e+00 0.000000000000000000e+00 0.000000000000000000e+00 0.000000000000000000e+00 0.000000000000000000e+00 0.000000000000000000e+00 0.000000000000000000e+00 0.000000000000000000e+00 0.000000000000000000e+00 0.000000000000000000e+00 0.000000000000000000e+00 0.000000000000000000e+00 0.000000000000000000e+00 0.000000000000000000e+00 0.000000000000000000e+00 0.000000000000000000e+00 0.000000000000000000e+00 0.000000000000000000e+00 0.000000000000000000e+00 0.000000000000000000e+00 0.000000000000000000e+00 0.000000000000000000e+00 0.000000000000000000e+00 0.000000000000000000e+00 0.000000000000000000e+00 0.000000000000000000e+00 0.000000000000000000e+00 0.000000000000000000e+00 0.000000000000000000e+00 0.000000000000000000e+00 0.000000000000000000e+00 0.000000000000000000e+00 0.000000000000000000e+00 0.000000000000000000e+00 0.000000000000000000e+00 0.000000000000000000e+00 0.000000000000000000e+00 0.000000000000000000e+00 0.000000000000000000e+00 0.000000000000000000e+00 0.000000000000000000e+00 0.000000000000000000e+00 0.000000000000000000e+00 0.000000000000000000e+00 0.000000000000000000e+00 0.000000000000000000e+00 0.000000000000000000e+00 0.000000000000000000e+00 0.000000000000000000e+00 0.000000000000000000e+00 0.000000000000000000e+00 0.000000000000000000e+00 0.000000000000000000e+00 0.000000000000000000e+00 0.000000000000000000e+00 0.000000000000000000e+00 0.000000000000000000e+00 0.000000000000000000e+00 0.000000000000000000e+00 0.000000000000000000e+00 0.000000000000000000e+00 0.000000000000000000e+00 0.000000000000000000e+00 0.000000000000000000e+00 0.000000000000000000e+00 0.000000000000000000e+00 0.000000000000000000e+00 0.000000000000000000e+00 0.000000000000000000e+00 0.000000000000000000e+00 0.000000000000000000e+00 0.000000000000000000e+00 0.000000000000000000e+00 0.000000000000000000e+00 0.000000000000000000e+00 0.000000000000000000e+00 0.000000000000000000e+00 0.000000000000000000e+00 0.000000000000000000e+00 0.000000000000000000e+00 0.000000000000000000e+00 0.000000000000000000e+00 0.000000000000000000e+00 0.000000000000000000e+00 0.000000000000000000e+00 0.000000000000000000e+00 0.000000000000000000e+00 0.000000000000000000e+00 0.000000000000000000e+00 0.000000000000000000e+00 0.000000000000000000e+00 0.000000000000000000e+00 0.000000000000000000e+00 0.000000000000000000e+00 0.000000000000000000e+00 0.000000000000000000e+00 0.000000000000000000e+00 0.000000000000000000e+00 0.000000000000000000e+00 0.000000000000000000e+00 0.000000000000000000e+00 0.000000000000000000e+00 0.000000000000000000e+00 0.000000000000000000e+00 0.000000000000000000e+00 0.000000000000000000e+00 0.000000000000000000e+00 0.000000000000000000e+00 0.000000000000000000e+00 0.000000000000000000e+00 0.000000000000000000e+00 0.000000000000000000e+00 0.000000000000000000e+00 0.000000000000000000e+00 0.000000000000000000e+00 0.000000000000000000e+00 0.000000000000000000e+00 0.000000000000000000e+00 0.000000000000000000e+00 0.000000000000000000e+00 0.000000000000000000e+00 0.000000000000000000e+00 0.000000000000000000e+00 0.000000000000000000e+00 0.000000000000000000e+00 0.000000000000000000e+00 0.000000000000000000e+00 0.000000000000000000e+00 0.000000000000000000e+00 0.000000000000000000e+00 0.000000000000000000e+00 0.000000000000000000e+00 0.000000000000000000e+00 0.000000000000000000e+00 0.000000000000000000e+00 0.000000000000000000e+00 0.000000000000000000e+00 0.000000000000000000e+00 0.000000000000000000e+00 0.000000000000000000e+00 0.000000000000000000e+00 0.000000000000000000e+00 0.000000000000000000e+00 0.000000000000000000e+00 0.000000000000000000e+00 0.000000000000000000e+00 0.000000000000000000e+00 0.000000000000000000e+00 0.000000000000000000e+00 0.000000000000000000e+00 0.000000000000000000e+00 0.000000000000000000e+00 0.000000000000000000e+00 0.000000000000000000e+00 0.000000000000000000e+00 0.000000000000000000e+00 0.000000000000000000e+00 0.000000000000000000e+00 0.000000000000000000e+00 0.000000000000000000e+00 0.000000000000000000e+00 0.000000000000000000e+00 0.000000000000000000e+00 0.000000000000000000e+00 0.000000000000000000e+00 0.000000000000000000e+00 0.000000000000000000e+00 0.000000000000000000e+00 0.000000000000000000e+00 0.000000000000000000e+00 0.000000000000000000e+00 0.000000000000000000e+00 0.000000000000000000e+00 0.000000000000000000e+00 0.000000000000000000e+00 0.000000000000000000e+00 0.000000000000000000e+00 0.000000000000000000e+00 0.000000000000000000e+00 0.000000000000000000e+00 0.000000000000000000e+00 0.000000000000000000e+00 0.000000000000000000e+00 0.000000000000000000e+00 0.000000000000000000e+00 0.000000000000000000e+00 0.000000000000000000e+00 0.000000000000000000e+00 0.000000000000000000e+00 0.000000000000000000e+00 0.000000000000000000e+00 0.000000000000000000e+00 0.000000000000000000e+00 0.000000000000000000e+00 0.000000000000000000e+00 0.000000000000000000e+00 0.000000000000000000e+00 0.000000000000000000e+00 0.000000000000000000e+00 0.000000000000000000e+00 0.000000000000000000e+00 0.000000000000000000e+00 0.000000000000000000e+00 0.000000000000000000e+00 0.000000000000000000e+00 0.000000000000000000e+00 0.000000000000000000e+00 0.000000000000000000e+00 0.000000000000000000e+00 0.000000000000000000e+00 0.000000000000000000e+00 0.000000000000000000e+00 0.000000000000000000e+00 0.000000000000000000e+00 0.000000000000000000e+00 0.000000000000000000e+00 0.000000000000000000e+00 0.000000000000000000e+00 0.000000000000000000e+00 0.000000000000000000e+00 0.000000000000000000e+00 0.000000000000000000e+00 0.000000000000000000e+00 0.000000000000000000e+00 0.000000000000000000e+00 0.000000000000000000e+00 0.000000000000000000e+00 0.000000000000000000e+00 0.000000000000000000e+00 0.000000000000000000e+00 0.000000000000000000e+00 0.000000000000000000e+00 0.000000000000000000e+00 0.000000000000000000e+00 0.000000000000000000e+00 0.000000000000000000e+00 0.000000000000000000e+00 0.000000000000000000e+00 0.000000000000000000e+00 0.000000000000000000e+00 0.000000000000000000e+00 0.000000000000000000e+00 0.000000000000000000e+00 0.000000000000000000e+00 0.000000000000000000e+00 0.000000000000000000e+00 0.000000000000000000e+00 0.000000000000000000e+00 0.000000000000000000e+00 0.000000000000000000e+00 0.000000000000000000e+00 0.000000000000000000e+00 0.000000000000000000e+00 0.000000000000000000e+00 0.000000000000000000e+00 0.000000000000000000e+00 0.000000000000000000e+00 0.000000000000000000e+00 0.000000000000000000e+00 0.000000000000000000e+00 0.000000000000000000e+00 0.000000000000000000e+00 0.000000000000000000e+00 0.000000000000000000e+00 0.000000000000000000e+00 0.000000000000000000e+00 0.000000000000000000e+00 0.000000000000000000e+00 0.000000000000000000e+00 0.000000000000000000e+00 0.000000000000000000e+00 0.000000000000000000e+00 0.000000000000000000e+00 0.000000000000000000e+00 0.000000000000000000e+00 0.000000000000000000e+00 0.000000000000000000e+00 0.000000000000000000e+00 0.000000000000000000e+00 0.000000000000000000e+00 0.000000000000000000e+00 0.000000000000000000e+00 0.000000000000000000e+00 0.000000000000000000e+00 0.000000000000000000e+00 0.000000000000000000e+00 0.000000000000000000e+00 0.000000000000000000e+00 0.000000000000000000e+00 0.000000000000000000e+00 0.000000000000000000e+00 0.000000000000000000e+00 0.000000000000000000e+00 0.000000000000000000e+00 0.000000000000000000e+00 0.000000000000000000e+00 0.000000000000000000e+00 0.000000000000000000e+00 0.000000000000000000e+00 0.000000000000000000e+00 0.000000000000000000e+00 0.000000000000000000e+00 0.000000000000000000e+00 0.000000000000000000e+00 0.000000000000000000e+00 0.000000000000000000e+00 0.000000000000000000e+00 0.000000000000000000e+00 0.000000000000000000e+00 0.000000000000000000e+00 0.000000000000000000e+00 0.000000000000000000e+00 0.000000000000000000e+00 0.000000000000000000e+00 0.000000000000000000e+00 0.000000000000000000e+00 0.000000000000000000e+00 0.000000000000000000e+00 0.000000000000000000e+00 0.000000000000000000e+00 0.000000000000000000e+00 0.000000000000000000e+00 0.000000000000000000e+00 0.000000000000000000e+00 0.000000000000000000e+00 0.000000000000000000e+00 0.000000000000000000e+00 0.000000000000000000e+00 0.000000000000000000e+00 0.000000000000000000e+00 0.000000000000000000e+00 0.000000000000000000e+00 0.000000000000000000e+00 0.000000000000000000e+00 0.000000000000000000e+00 0.000000000000000000e+00 0.000000000000000000e+00 0.000000000000000000e+00 0.000000000000000000e+00 0.000000000000000000e+00 0.000000000000000000e+00 0.000000000000000000e+00 0.000000000000000000e+00 0.000000000000000000e+00 0.000000000000000000e+00 0.000000000000000000e+00 0.000000000000000000e+00 0.000000000000000000e+00 0.000000000000000000e+00 0.000000000000000000e+00 0.000000000000000000e+00 0.000000000000000000e+00 0.000000000000000000e+00 0.000000000000000000e+00 0.000000000000000000e+00 0.000000000000000000e+00 0.000000000000000000e+00 0.000000000000000000e+00 0.000000000000000000e+00 0.000000000000000000e+00 0.000000000000000000e+00 0.000000000000000000e+00 0.000000000000000000e+00 0.000000000000000000e+00 0.000000000000000000e+00 0.000000000000000000e+00 0.000000000000000000e+00 0.000000000000000000e+00 0.000000000000000000e+00 0.000000000000000000e+00 0.000000000000000000e+00 0.000000000000000000e+00 0.000000000000000000e+00 0.000000000000000000e+00 0.000000000000000000e+00 0.000000000000000000e+00 0.000000000000000000e+00 0.000000000000000000e+00 0.000000000000000000e+00 0.000000000000000000e+00 0.000000000000000000e+00 0.000000000000000000e+00 0.000000000000000000e+00 0.000000000000000000e+00 0.000000000000000000e+00 0.000000000000000000e+00 0.000000000000000000e+00 0.000000000000000000e+00 0.000000000000000000e+00 0.000000000000000000e+00 0.000000000000000000e+00 0.000000000000000000e+00 0.000000000000000000e+00 0.000000000000000000e+00 0.000000000000000000e+00 0.000000000000000000e+00 0.000000000000000000e+00 0.000000000000000000e+00 0.000000000000000000e+00 0.000000000000000000e+00 0.000000000000000000e+00 0.000000000000000000e+00 0.000000000000000000e+00 0.000000000000000000e+00 0.000000000000000000e+00 0.000000000000000000e+00 0.000000000000000000e+00 0.000000000000000000e+00 0.000000000000000000e+00 0.000000000000000000e+00 0.000000000000000000e+00 0.000000000000000000e+00 0.000000000000000000e+00 0.000000000000000000e+00 0.000000000000000000e+00 0.000000000000000000e+00 0.000000000000000000e+00 0.000000000000000000e+00 0.000000000000000000e+00 0.000000000000000000e+00 0.000000000000000000e+00 0.000000000000000000e+00 0.000000000000000000e+00 0.000000000000000000e+00 0.000000000000000000e+00 0.000000000000000000e+00 0.000000000000000000e+00 0.000000000000000000e+00 0.000000000000000000e+00 0.000000000000000000e+00 0.000000000000000000e+00 0.000000000000000000e+00 0.000000000000000000e+00 0.000000000000000000e+00 0.000000000000000000e+00 0.000000000000000000e+00 0.000000000000000000e+00 0.000000000000000000e+00 0.000000000000000000e+00 0.000000000000000000e+00 0.000000000000000000e+00 0.000000000000000000e+00 0.000000000000000000e+00 0.000000000000000000e+00 0.000000000000000000e+00 0.000000000000000000e+00 0.000000000000000000e+00 0.000000000000000000e+00 0.000000000000000000e+00 0.000000000000000000e+00 0.000000000000000000e+00 0.000000000000000000e+00 0.000000000000000000e+00 0.000000000000000000e+00 0.000000000000000000e+00 0.000000000000000000e+00 0.000000000000000000e+00 0.000000000000000000e+00 0.000000000000000000e+00 0.000000000000000000e+00 0.000000000000000000e+00 0.000000000000000000e+00 0.000000000000000000e+00 0.000000000000000000e+00 0.000000000000000000e+00 0.000000000000000000e+00 0.000000000000000000e+00 0.000000000000000000e+00 0.000000000000000000e+00 0.000000000000000000e+00 0.000000000000000000e+00 0.000000000000000000e+00 0.000000000000000000e+00 0.000000000000000000e+00 0.000000000000000000e+00 0.000000000000000000e+00 0.000000000000000000e+00 0.000000000000000000e+00 0.000000000000000000e+00 0.000000000000000000e+00 0.000000000000000000e+00 0.000000000000000000e+00 0.000000000000000000e+00 0.000000000000000000e+00 0.000000000000000000e+00 0.000000000000000000e+00 0.000000000000000000e+00 0.000000000000000000e+00 0.000000000000000000e+00 0.000000000000000000e+00 0.000000000000000000e+00 0.000000000000000000e+00 0.000000000000000000e+00 0.000000000000000000e+00 0.000000000000000000e+00 0.000000000000000000e+00 0.000000000000000000e+00 0.000000000000000000e+00 0.000000000000000000e+00 0.000000000000000000e+00 0.000000000000000000e+00 0.000000000000000000e+00 0.000000000000000000e+00 0.000000000000000000e+00 0.000000000000000000e+00 0.000000000000000000e+00 0.000000000000000000e+00 0.000000000000000000e+00 0.000000000000000000e+00 0.000000000000000000e+00 0.000000000000000000e+00 0.000000000000000000e+00 0.000000000000000000e+00 0.000000000000000000e+00 0.000000000000000000e+00 0.000000000000000000e+00 0.000000000000000000e+00 0.000000000000000000e+00 0.000000000000000000e+00 0.000000000000000000e+00 0.000000000000000000e+00 0.000000000000000000e+00 0.000000000000000000e+00 0.000000000000000000e+00 0.000000000000000000e+00 0.000000000000000000e+00 0.000000000000000000e+00 0.000000000000000000e+00 0.000000000000000000e+00 0.000000000000000000e+00 0.000000000000000000e+00 0.000000000000000000e+00 0.000000000000000000e+00 0.000000000000000000e+00 0.000000000000000000e+00 0.000000000000000000e+00 0.000000000000000000e+00 0.000000000000000000e+00 0.000000000000000000e+00 0.000000000000000000e+00 0.000000000000000000e+00 0.000000000000000000e+00 0.000000000000000000e+00 0.000000000000000000e+00 0.000000000000000000e+00 0.000000000000000000e+00 0.000000000000000000e+00 0.000000000000000000e+00 0.000000000000000000e+00 0.000000000000000000e+00 0.000000000000000000e+00 0.000000000000000000e+00 0.000000000000000000e+00 0.000000000000000000e+00 0.000000000000000000e+00 0.000000000000000000e+00 0.000000000000000000e+00 0.000000000000000000e+00 0.000000000000000000e+00 0.000000000000000000e+00 0.000000000000000000e+00 0.000000000000000000e+00 0.000000000000000000e+00 0.000000000000000000e+00 0.000000000000000000e+00 0.000000000000000000e+00 0.000000000000000000e+00 0.000000000000000000e+00 0.000000000000000000e+00 0.000000000000000000e+00 0.000000000000000000e+00 0.000000000000000000e+00 0.000000000000000000e+00 0.000000000000000000e+00 0.000000000000000000e+00 0.000000000000000000e+00 0.000000000000000000e+00 0.000000000000000000e+00 0.000000000000000000e+00 0.000000000000000000e+00 0.000000000000000000e+00 0.000000000000000000e+00 0.000000000000000000e+00 0.000000000000000000e+00 0.000000000000000000e+00 0.000000000000000000e+00 0.000000000000000000e+00 0.000000000000000000e+00 0.000000000000000000e+00 0.000000000000000000e+00 0.000000000000000000e+00 0.000000000000000000e+00 0.000000000000000000e+00 0.000000000000000000e+00 0.000000000000000000e+00 0.000000000000000000e+00 0.000000000000000000e+00 0.000000000000000000e+00 0.000000000000000000e+00 0.000000000000000000e+00 0.000000000000000000e+00 0.000000000000000000e+00 0.000000000000000000e+00 0.000000000000000000e+00 0.000000000000000000e+00 0.000000000000000000e+00 0.000000000000000000e+00 0.000000000000000000e+00 0.000000000000000000e+00 0.000000000000000000e+00 0.000000000000000000e+00 0.000000000000000000e+00 0.000000000000000000e+00 0.000000000000000000e+00 0.000000000000000000e+00 0.000000000000000000e+00 0.000000000000000000e+00 0.000000000000000000e+00 0.000000000000000000e+00 0.000000000000000000e+00 0.000000000000000000e+00 0.000000000000000000e+00 0.000000000000000000e+00 0.000000000000000000e+00 0.000000000000000000e+00 0.000000000000000000e+00 0.000000000000000000e+00 0.000000000000000000e+00 0.000000000000000000e+00 0.000000000000000000e+00 0.000000000000000000e+00 0.000000000000000000e+00 0.000000000000000000e+00 0.000000000000000000e+00 0.000000000000000000e+00 0.000000000000000000e+00 0.000000000000000000e+00 0.000000000000000000e+00 0.000000000000000000e+00 0.000000000000000000e+00 0.000000000000000000e+00 0.000000000000000000e+00 0.000000000000000000e+00 0.000000000000000000e+00 0.000000000000000000e+00 0.000000000000000000e+00 0.000000000000000000e+00 0.000000000000000000e+00 0.000000000000000000e+00 0.000000000000000000e+00 0.000000000000000000e+00 0.000000000000000000e+00 0.000000000000000000e+00 0.000000000000000000e+00 0.000000000000000000e+00 0.000000000000000000e+00 0.000000000000000000e+00 0.000000000000000000e+00 0.000000000000000000e+00 0.000000000000000000e+00 0.000000000000000000e+00 0.000000000000000000e+00 0.000000000000000000e+00 0.000000000000000000e+00 0.000000000000000000e+00 0.000000000000000000e+00 0.000000000000000000e+00 0.000000000000000000e+00 0.000000000000000000e+00 0.000000000000000000e+00 0.000000000000000000e+00 0.000000000000000000e+00 0.000000000000000000e+00 0.000000000000000000e+00 0.000000000000000000e+00 0.000000000000000000e+00 0.000000000000000000e+00 0.000000000000000000e+00 0.000000000000000000e+00 0.000000000000000000e+00 0.000000000000000000e+00 0.000000000000000000e+00 0.000000000000000000e+00 0.000000000000000000e+00 0.000000000000000000e+00 0.000000000000000000e+00 0.000000000000000000e+00 0.000000000000000000e+00 0.000000000000000000e+00 0.000000000000000000e+00 0.000000000000000000e+00 0.000000000000000000e+00 0.000000000000000000e+00 0.000000000000000000e+00 0.000000000000000000e+00 0.000000000000000000e+00 0.000000000000000000e+00 0.000000000000000000e+00 0.000000000000000000e+00 0.000000000000000000e+00 0.000000000000000000e+00 0.000000000000000000e+00 0.000000000000000000e+00 0.000000000000000000e+00 0.000000000000000000e+00 0.000000000000000000e+00 0.000000000000000000e+00 0.000000000000000000e+00 0.000000000000000000e+00 0.000000000000000000e+00 0.000000000000000000e+00 0.000000000000000000e+00 0.000000000000000000e+00 0.000000000000000000e+00 0.000000000000000000e+00 0.000000000000000000e+00 0.000000000000000000e+00 0.000000000000000000e+00 0.000000000000000000e+00 0.000000000000000000e+00 0.000000000000000000e+00 0.000000000000000000e+00 0.000000000000000000e+00 0.000000000000000000e+00 0.000000000000000000e+00 0.000000000000000000e+00 0.000000000000000000e+00 0.000000000000000000e+00 0.000000000000000000e+00 0.000000000000000000e+00 0.000000000000000000e+00 0.000000000000000000e+00 0.000000000000000000e+00 0.000000000000000000e+00 0.000000000000000000e+00 0.000000000000000000e+00 0.000000000000000000e+00 0.000000000000000000e+00 0.000000000000000000e+00 0.000000000000000000e+00 0.000000000000000000e+00 0.000000000000000000e+00 0.000000000000000000e+00 0.000000000000000000e+00 0.000000000000000000e+00 0.000000000000000000e+00 0.000000000000000000e+00 0.000000000000000000e+00 0.000000000000000000e+00 0.000000000000000000e+00 0.000000000000000000e+00 0.000000000000000000e+00 0.000000000000000000e+00 0.000000000000000000e+00 0.000000000000000000e+00 0.000000000000000000e+00 0.000000000000000000e+00 0.000000000000000000e+00 0.000000000000000000e+00 0.000000000000000000e+00 0.000000000000000000e+00 0.000000000000000000e+00 0.000000000000000000e+00 0.000000000000000000e+00 0.000000000000000000e+00 0.000000000000000000e+00 0.000000000000000000e+00 0.000000000000000000e+00 0.000000000000000000e+00 0.000000000000000000e+00 0.000000000000000000e+00 0.000000000000000000e+00 0.000000000000000000e+00 0.000000000000000000e+00 0.000000000000000000e+00 0.000000000000000000e+00 0.000000000000000000e+00 0.000000000000000000e+00 0.000000000000000000e+00 0.000000000000000000e+00 0.000000000000000000e+00 0.000000000000000000e+00 0.000000000000000000e+00 0.000000000000000000e+00 0.000000000000000000e+00 0.000000000000000000e+00 0.000000000000000000e+00 0.000000000000000000e+00 0.000000000000000000e+00 0.000000000000000000e+00 0.000000000000000000e+00 0.000000000000000000e+00 0.000000000000000000e+00 0.000000000000000000e+00 0.000000000000000000e+00 0.000000000000000000e+00 0.000000000000000000e+00 0.000000000000000000e+00 0.000000000000000000e+00 0.000000000000000000e+00 0.000000000000000000e+00 0.000000000000000000e+00 0.000000000000000000e+00 0.000000000000000000e+00 0.000000000000000000e+00 0.000000000000000000e+00 0.000000000000000000e+00 0.000000000000000000e+00 0.000000000000000000e+00 0.000000000000000000e+00 0.000000000000000000e+00 0.000000000000000000e+00 0.000000000000000000e+00 0.000000000000000000e+00 0.000000000000000000e+00 0.000000000000000000e+00 0.000000000000000000e+00 0.000000000000000000e+00 0.000000000000000000e+00 0.000000000000000000e+00 0.000000000000000000e+00 0.000000000000000000e+00 0.000000000000000000e+00 0.000000000000000000e+00 0.000000000000000000e+00 0.000000000000000000e+00 0.000000000000000000e+00 0.000000000000000000e+00 0.000000000000000000e+00 0.000000000000000000e+00 0.000000000000000000e+00 0.000000000000000000e+00 0.000000000000000000e+00 0.000000000000000000e+00 0.000000000000000000e+00 0.000000000000000000e+00 0.000000000000000000e+00 0.000000000000000000e+00 0.000000000000000000e+00 0.000000000000000000e+00 0.000000000000000000e+00 0.000000000000000000e+00 0.000000000000000000e+00 0.000000000000000000e+00 0.000000000000000000e+00 0.000000000000000000e+00 0.000000000000000000e+00 1.355000000000000000e+03 2.596000000000000000e+03 3.929000000000000000e+03 5.094000000000000000e+03 6.397000000000000000e+03 7.591000000000000000e+03 8.209000000000000000e+03 9.207000000000000000e+03 1.021900000000000000e+04 1.100100000000000000e+04 1.161800000000000000e+04 1.205600000000000000e+04 1.269500000000000000e+04 1.354700000000000000e+04 1.407000000000000000e+04 1.499300000000000000e+04 1.587800000000000000e+04 1.606200000000000000e+04 1.686300000000000000e+04 1.701900000000000000e+04 1.769100000000000000e+04 1.782600000000000000e+04 1.836000000000000000e+04 1.860400000000000000e+04 1.925100000000000000e+04 1.975200000000000000e+04 2.006000000000000000e+04 2.064000000000000000e+04 2.046900000000000000e+04 2.099700000000000000e+04 2.156200000000000000e+04 2.167500000000000000e+04 2.220500000000000000e+04 2.276800000000000000e+04 2.281200000000000000e+04 2.302200000000000000e+04 2.312700000000000000e+04 2.369900000000000000e+04 2.356000000000000000e+04 2.365100000000000000e+04 2.431100000000000000e+04 2.418900000000000000e+04 2.461300000000000000e+04 2.476000000000000000e+04 2.500100000000000000e+04 2.553800000000000000e+04 2.560600000000000000e+04 2.573800000000000000e+04 2.605200000000000000e+04 2.570300000000000000e+04 2.613400000000000000e+04 2.605700000000000000e+04 2.649800000000000000e+04 2.690800000000000000e+04 2.696900000000000000e+04 2.740900000000000000e+04 2.779600000000000000e+04 2.785300000000000000e+04 2.791000000000000000e+04 2.791800000000000000e+04 2.796700000000000000e+04 2.822900000000000000e+04 2.828700000000000000e+04 2.855100000000000000e+04 2.876700000000000000e+04 2.861500000000000000e+04 2.875100000000000000e+04 2.925900000000000000e+04 2.912000000000000000e+04 2.923800000000000000e+04 2.939700000000000000e+04 2.991900000000000000e+04 3.009300000000000000e+04 3.014600000000000000e+04 3.044200000000000000e+04 3.033100000000000000e+04 3.011300000000000000e+04 3.083600000000000000e+04 3.095400000000000000e+04 3.108600000000000000e+04 3.076300000000000000e+04 3.124000000000000000e+04 3.101800000000000000e+04 3.115300000000000000e+04 3.080400000000000000e+04 3.069800000000000000e+04 3.112400000000000000e+04 3.148300000000000000e+04 3.125800000000000000e+04 3.154300000000000000e+04 3.167800000000000000e+04 3.206500000000000000e+04 3.209600000000000000e+04 3.216000000000000000e+04 3.228200000000000000e+04 3.270600000000000000e+04 3.281700000000000000e+04 3.253000000000000000e+04 3.286800000000000000e+04 3.293800000000000000e+04 3.323400000000000000e+04 3.322300000000000000e+04 3.350200000000000000e+04 3.420700000000000000e+04 3.357900000000000000e+04 3.414100000000000000e+04 3.451100000000000000e+04 3.446100000000000000e+04 3.455100000000000000e+04 3.472900000000000000e+04 3.476200000000000000e+04 3.496800000000000000e+04 3.509100000000000000e+04 3.530400000000000000e+04 3.518800000000000000e+04 3.545400000000000000e+04 3.561200000000000000e+04 3.539200000000000000e+04 3.554500000000000000e+04 3.531900000000000000e+04 3.517000000000000000e+04 3.581900000000000000e+04 3.542500000000000000e+04 3.592600000000000000e+04 3.570000000000000000e+04 3.586700000000000000e+04 3.616400000000000000e+04 3.633000000000000000e+04 3.631000000000000000e+04 3.632100000000000000e+04 3.641200000000000000e+04 3.639600000000000000e+04 3.643300000000000000e+04 3.663700000000000000e+04 3.691500000000000000e+04 3.701700000000000000e+04 3.686600000000000000e+04 3.806800000000000000e+04 3.780900000000000000e+04 3.766500000000000000e+04 3.753100000000000000e+04 3.791800000000000000e+04 3.785900000000000000e+04 3.803400000000000000e+04 3.821700000000000000e+04 3.797800000000000000e+04 3.814400000000000000e+04 3.852500000000000000e+04 3.849300000000000000e+04 3.896800000000000000e+04 3.906200000000000000e+04 3.913300000000000000e+04 3.888500000000000000e+04 3.903600000000000000e+04 3.935200000000000000e+04 3.936600000000000000e+04 3.915600000000000000e+04 3.900200000000000000e+04 3.865600000000000000e+04 3.905000000000000000e+04 3.892700000000000000e+04 3.977800000000000000e+04 3.957200000000000000e+04 3.921800000000000000e+04 3.950600000000000000e+04 3.918300000000000000e+04 3.916600000000000000e+04 3.933300000000000000e+04 3.932800000000000000e+04 3.930700000000000000e+04 3.929700000000000000e+04 3.930500000000000000e+04 3.997200000000000000e+04 3.957900000000000000e+04 3.976800000000000000e+04 3.998100000000000000e+04 3.999500000000000000e+04 4.044200000000000000e+04 4.013500000000000000e+04 4.004700000000000000e+04 3.996400000000000000e+04 4.031700000000000000e+04 4.000300000000000000e+04 4.038600000000000000e+04 4.072800000000000000e+04 4.043800000000000000e+04 4.076600000000000000e+04 4.061900000000000000e+04 4.071200000000000000e+04 4.122100000000000000e+04 4.052100000000000000e+04 4.070200000000000000e+04 4.082000000000000000e+04 4.126300000000000000e+04 4.081500000000000000e+04 4.128000000000000000e+04 4.124400000000000000e+04 4.078800000000000000e+04 4.090900000000000000e+04 4.138100000000000000e+04 4.126000000000000000e+04 4.078100000000000000e+04 4.152600000000000000e+04 4.101900000000000000e+04 4.134400000000000000e+04 4.174400000000000000e+04 4.140300000000000000e+04 4.164800000000000000e+04 4.201800000000000000e+04 4.183600000000000000e+04 4.127200000000000000e+04 4.160200000000000000e+04 4.184700000000000000e+04 4.149000000000000000e+04 4.156600000000000000e+04 4.174000000000000000e+04 4.145400000000000000e+04 4.137100000000000000e+04 4.164600000000000000e+04 4.241300000000000000e+04 4.207600000000000000e+04 4.177400000000000000e+04 4.202600000000000000e+04 4.255100000000000000e+04 4.253000000000000000e+04 4.238500000000000000e+04 4.246500000000000000e+04 4.218900000000000000e+04 4.212100000000000000e+04 4.220200000000000000e+04 4.252100000000000000e+04 4.254800000000000000e+04 4.248200000000000000e+04 4.297300000000000000e+04 4.258400000000000000e+04 4.267200000000000000e+04 4.263100000000000000e+04 4.267700000000000000e+04 4.257900000000000000e+04 4.329000000000000000e+04 4.318700000000000000e+04 4.293000000000000000e+04 4.290900000000000000e+04 4.264000000000000000e+04 4.284600000000000000e+04 4.281300000000000000e+04 4.258600000000000000e+04 4.275600000000000000e+04 4.294300000000000000e+04 4.279200000000000000e+04 4.317700000000000000e+04 4.341300000000000000e+04 4.319600000000000000e+04 4.308400000000000000e+04 4.349100000000000000e+04 4.303100000000000000e+04 4.344000000000000000e+04 4.345500000000000000e+04 4.296600000000000000e+04 4.300300000000000000e+04 4.308700000000000000e+04 4.306500000000000000e+04 4.320200000000000000e+04 4.307900000000000000e+04 4.322400000000000000e+04 4.309800000000000000e+04 4.326600000000000000e+04 4.328300000000000000e+04 4.363900000000000000e+04 4.339200000000000000e+04 4.312400000000000000e+04 4.367400000000000000e+04 4.352700000000000000e+04 4.362600000000000000e+04 4.389200000000000000e+04 4.368600000000000000e+04 4.395700000000000000e+04 4.387900000000000000e+04 4.361600000000000000e+04 4.372700000000000000e+04 4.399500000000000000e+04 4.362900000000000000e+04 4.376100000000000000e+04 4.373600000000000000e+04 4.419600000000000000e+04 4.396400000000000000e+04 4.384800000000000000e+04 4.388300000000000000e+04 4.413700000000000000e+04 4.408000000000000000e+04 4.381600000000000000e+04 4.371600000000000000e+04 4.448300000000000000e+04 4.438300000000000000e+04 4.458400000000000000e+04 4.434700000000000000e+04 4.392000000000000000e+04 4.433400000000000000e+04 4.414400000000000000e+04 4.435800000000000000e+04 4.396800000000000000e+04 4.405700000000000000e+04 4.428300000000000000e+04 4.386700000000000000e+04 4.458200000000000000e+04 4.434800000000000000e+04 4.421200000000000000e+04 4.462400000000000000e+04 4.418500000000000000e+04 4.466500000000000000e+04 4.438500000000000000e+04 4.457100000000000000e+04 4.465900000000000000e+04 4.485000000000000000e+04 4.478500000000000000e+04 4.488900000000000000e+04 4.488600000000000000e+04 4.471300000000000000e+04 4.447200000000000000e+04 4.462800000000000000e+04 4.493800000000000000e+04 4.465600000000000000e+04 4.516200000000000000e+04 4.526800000000000000e+04 4.477800000000000000e+04 4.544200000000000000e+04 4.553100000000000000e+04 4.484000000000000000e+04 4.494800000000000000e+04 4.483200000000000000e+04 4.473100000000000000e+04 4.464300000000000000e+04 4.471900000000000000e+04 4.498000000000000000e+04 4.416800000000000000e+04 4.414000000000000000e+04 4.408600000000000000e+04 4.420400000000000000e+04 4.443400000000000000e+04 4.452100000000000000e+04 4.460100000000000000e+04 4.441900000000000000e+04 4.448300000000000000e+04 4.497400000000000000e+04 4.504100000000000000e+04 4.518300000000000000e+04 4.496700000000000000e+04 4.495100000000000000e+04 4.498600000000000000e+04 4.501600000000000000e+04 4.481500000000000000e+04 4.506000000000000000e+04 4.513700000000000000e+04 4.517900000000000000e+04 4.497500000000000000e+04 4.471500000000000000e+04 4.452100000000000000e+04 4.453600000000000000e+04 4.467000000000000000e+04 4.518100000000000000e+04 4.507200000000000000e+04 4.485300000000000000e+04 4.486800000000000000e+04 4.476000000000000000e+04 4.429800000000000000e+04 4.436400000000000000e+04 4.394300000000000000e+04 4.462000000000000000e+04 4.458100000000000000e+04 4.470900000000000000e+04 4.436800000000000000e+04 4.460400000000000000e+04 4.460300000000000000e+04 4.429700000000000000e+04 4.440200000000000000e+04 4.456800000000000000e+04 4.428300000000000000e+04 4.440600000000000000e+04 4.469700000000000000e+04 4.467700000000000000e+04 4.472200000000000000e+04 4.441500000000000000e+04 4.443800000000000000e+04 4.493700000000000000e+04 4.457400000000000000e+04 4.466600000000000000e+04 4.464700000000000000e+04 4.501800000000000000e+04 4.453500000000000000e+04 4.503100000000000000e+04 4.502800000000000000e+04 4.475900000000000000e+04 4.473300000000000000e+04 4.503200000000000000e+04 4.487000000000000000e+04 4.528800000000000000e+04 4.481700000000000000e+04 4.511300000000000000e+04 4.510400000000000000e+04 4.527900000000000000e+04 4.463000000000000000e+04 4.525600000000000000e+04 4.478500000000000000e+04 4.542100000000000000e+04 4.514700000000000000e+04 4.521500000000000000e+04 4.554400000000000000e+04 4.554500000000000000e+04 4.539500000000000000e+04 4.552900000000000000e+04 4.538300000000000000e+04 4.540100000000000000e+04 4.550900000000000000e+04 4.523500000000000000e+04 4.545300000000000000e+04 4.559800000000000000e+04 4.568400000000000000e+04 4.551200000000000000e+04 4.561200000000000000e+04 4.567900000000000000e+04 4.520500000000000000e+04 4.527600000000000000e+04 4.540700000000000000e+04 4.547000000000000000e+04 4.536700000000000000e+04 4.510300000000000000e+04 4.531400000000000000e+04 4.516700000000000000e+04 4.543600000000000000e+04 4.541500000000000000e+04 4.555300000000000000e+04 4.537000000000000000e+04 4.587100000000000000e+04 4.542200000000000000e+04 4.543000000000000000e+04 4.549200000000000000e+04 4.534600000000000000e+04 4.524600000000000000e+04 4.566900000000000000e+04 4.543700000000000000e+04 4.582700000000000000e+04 4.603700000000000000e+04 4.595900000000000000e+04 4.564000000000000000e+04 4.617100000000000000e+04 4.594000000000000000e+04 4.599800000000000000e+04 4.637200000000000000e+04 4.600600000000000000e+04 4.637700000000000000e+04 4.571500000000000000e+04 4.550500000000000000e+04 4.541300000000000000e+04 4.600800000000000000e+04 4.595800000000000000e+04 4.555900000000000000e+04 4.565100000000000000e+04 4.537200000000000000e+04 4.576600000000000000e+04 4.634300000000000000e+04 4.582700000000000000e+04 4.633800000000000000e+04 4.616500000000000000e+04 4.631600000000000000e+04 4.647500000000000000e+04 4.652800000000000000e+04 4.618300000000000000e+04 4.623100000000000000e+04 4.575600000000000000e+04 4.625000000000000000e+04 4.598800000000000000e+04 4.593500000000000000e+04 4.575000000000000000e+04 4.610400000000000000e+04 4.579100000000000000e+04 4.578400000000000000e+04 4.567000000000000000e+04 4.527900000000000000e+04 4.591600000000000000e+04 4.580500000000000000e+04 4.532500000000000000e+04 4.554200000000000000e+04 4.525500000000000000e+04 4.563000000000000000e+04 4.547700000000000000e+04 4.585800000000000000e+04 4.535100000000000000e+04 4.607900000000000000e+04 4.598700000000000000e+04 4.593800000000000000e+04 4.586500000000000000e+04 4.604700000000000000e+04 4.606900000000000000e+04 4.606200000000000000e+04 4.600800000000000000e+04 4.596900000000000000e+04 4.624800000000000000e+04 4.573600000000000000e+04 4.546500000000000000e+04 4.579700000000000000e+04 4.533700000000000000e+04 4.553200000000000000e+04 4.557600000000000000e+04 4.519700000000000000e+04 4.519600000000000000e+04 4.560500000000000000e+04 4.540200000000000000e+04 4.573200000000000000e+04 4.608700000000000000e+04 4.567800000000000000e+04 4.579500000000000000e+04 4.577600000000000000e+04 4.596700000000000000e+04 4.542600000000000000e+04 4.529200000000000000e+04 4.556600000000000000e+04 4.560600000000000000e+04 4.561200000000000000e+04 4.559300000000000000e+04 4.563500000000000000e+04 4.572100000000000000e+04 4.556800000000000000e+04 4.561200000000000000e+04 4.571700000000000000e+04 4.579100000000000000e+04 4.578500000000000000e+04 4.553200000000000000e+04 4.582000000000000000e+04 4.543100000000000000e+04 4.579100000000000000e+04 4.598100000000000000e+04 4.513600000000000000e+04 4.620600000000000000e+04 4.582900000000000000e+04 4.564300000000000000e+04 4.538000000000000000e+04 4.533300000000000000e+04 4.576000000000000000e+04 4.542200000000000000e+04 4.640800000000000000e+04 4.576800000000000000e+04 4.540900000000000000e+04 4.584900000000000000e+04 4.578100000000000000e+04 4.527500000000000000e+04 4.540700000000000000e+04 4.531100000000000000e+04 4.570800000000000000e+04 4.589400000000000000e+04 4.578500000000000000e+04 4.605800000000000000e+04 4.570100000000000000e+04 4.587600000000000000e+04 4.573900000000000000e+04 4.580700000000000000e+04 4.631500000000000000e+04 4.574700000000000000e+04 4.564400000000000000e+04 4.556800000000000000e+04 4.578100000000000000e+04 4.585500000000000000e+04 4.594300000000000000e+04 4.592000000000000000e+04 4.658900000000000000e+04 4.600500000000000000e+04 4.602000000000000000e+04 4.579700000000000000e+04 4.566400000000000000e+04 4.610200000000000000e+04 4.586800000000000000e+04 4.605400000000000000e+04 4.619200000000000000e+04 4.622900000000000000e+04 4.623400000000000000e+04 4.598800000000000000e+04 4.584900000000000000e+04 4.630300000000000000e+04 4.621300000000000000e+04 4.611900000000000000e+04 4.603200000000000000e+04 4.575300000000000000e+04 4.630000000000000000e+04 4.612900000000000000e+04 4.595000000000000000e+04 4.615700000000000000e+04 4.607500000000000000e+04 4.566400000000000000e+04 4.554200000000000000e+04 4.579500000000000000e+04 4.570100000000000000e+04 4.567600000000000000e+04 4.589500000000000000e+04 4.575100000000000000e+04 4.600700000000000000e+04 4.611000000000000000e+04 4.580000000000000000e+04 4.557700000000000000e+04 4.538700000000000000e+04 4.525700000000000000e+04 4.552400000000000000e+04 4.587600000000000000e+04 4.559500000000000000e+04 4.583700000000000000e+04 4.560200000000000000e+04 4.590900000000000000e+04 4.596100000000000000e+04 4.581900000000000000e+04 4.558700000000000000e+04 4.552700000000000000e+04 4.516500000000000000e+04 4.548900000000000000e+04 4.526700000000000000e+04 4.582300000000000000e+04 4.588700000000000000e+04 4.575500000000000000e+04 4.633900000000000000e+04 4.573800000000000000e+04 4.584500000000000000e+04 4.670800000000000000e+04 4.608600000000000000e+04 4.657100000000000000e+04 4.626700000000000000e+04 4.660900000000000000e+04 4.617400000000000000e+04 4.580300000000000000e+04 4.582300000000000000e+04 4.636200000000000000e+04 4.576100000000000000e+04 4.549100000000000000e+04 4.550300000000000000e+04 4.587000000000000000e+04 4.580100000000000000e+04 4.573200000000000000e+04 4.595900000000000000e+04 4.614500000000000000e+04 4.547600000000000000e+04 4.596400000000000000e+04 4.620400000000000000e+04 4.549100000000000000e+04 4.593800000000000000e+04 4.600600000000000000e+04 4.610000000000000000e+04 4.646100000000000000e+04 4.670600000000000000e+04 4.628500000000000000e+04 4.653000000000000000e+04 4.591900000000000000e+04 4.570800000000000000e+04 4.606200000000000000e+04 4.601100000000000000e+04 4.593700000000000000e+04 4.605700000000000000e+04 4.606500000000000000e+04 4.580700000000000000e+04 4.633500000000000000e+04 4.643200000000000000e+04 4.625300000000000000e+04 4.622000000000000000e+04 4.596900000000000000e+04 4.609100000000000000e+04 4.616300000000000000e+04 4.628300000000000000e+04 4.622400000000000000e+04 4.625400000000000000e+04 4.608000000000000000e+04 4.617800000000000000e+04 4.602800000000000000e+04 4.642900000000000000e+04 4.620500000000000000e+04 4.591000000000000000e+04 4.600500000000000000e+04 4.586800000000000000e+04 4.599100000000000000e+04 4.635600000000000000e+04 4.591500000000000000e+04 4.565000000000000000e+04 4.593000000000000000e+04 4.583100000000000000e+04 4.597300000000000000e+04 4.644500000000000000e+04 4.642600000000000000e+04 4.652200000000000000e+04 4.623000000000000000e+04 4.658600000000000000e+04 4.617700000000000000e+04 4.615300000000000000e+04 4.645700000000000000e+04 4.636400000000000000e+04 4.638800000000000000e+04 4.623900000000000000e+04 4.669300000000000000e+04 4.659400000000000000e+04 4.577900000000000000e+04 4.638000000000000000e+04 4.598900000000000000e+04 4.623700000000000000e+04 4.622200000000000000e+04 4.582700000000000000e+04 4.619100000000000000e+04 4.624700000000000000e+04 4.613600000000000000e+04 4.616200000000000000e+04 4.586100000000000000e+04 4.598300000000000000e+04 4.595700000000000000e+04 4.591500000000000000e+04 4.578900000000000000e+04 4.601200000000000000e+04 4.652100000000000000e+04 4.601400000000000000e+04 4.619700000000000000e+04 4.629000000000000000e+04 4.623400000000000000e+04 4.619100000000000000e+04 4.639800000000000000e+04 4.648100000000000000e+04 4.672000000000000000e+04 4.665300000000000000e+04 4.654600000000000000e+04 4.661900000000000000e+04 4.652500000000000000e+04 4.640800000000000000e+04 4.618300000000000000e+04 4.639300000000000000e+04 4.629300000000000000e+04 4.649300000000000000e+04 4.630900000000000000e+04 4.648500000000000000e+04 4.658100000000000000e+04 4.631000000000000000e+04 4.611400000000000000e+04 4.645100000000000000e+04 4.666700000000000000e+04 4.585600000000000000e+04 4.623200000000000000e+04 4.579300000000000000e+04 4.628500000000000000e+04 4.569100000000000000e+04 4.606900000000000000e+04 4.603400000000000000e+04 4.658700000000000000e+04 4.630100000000000000e+04 4.599400000000000000e+04 4.612100000000000000e+04 4.606700000000000000e+04 4.590400000000000000e+04 4.575900000000000000e+04 4.615500000000000000e+04 4.584000000000000000e+04 4.600800000000000000e+04 4.566900000000000000e+04 4.618700000000000000e+04 4.560400000000000000e+04 4.603100000000000000e+04 4.610500000000000000e+04 4.648200000000000000e+04 4.608900000000000000e+04 4.580100000000000000e+04 4.609100000000000000e+04 4.571500000000000000e+04 4.559200000000000000e+04 4.612500000000000000e+04 4.595200000000000000e+04 4.628800000000000000e+04 4.604700000000000000e+04 4.606900000000000000e+04 4.575700000000000000e+04 4.606300000000000000e+04 4.644300000000000000e+04 4.614100000000000000e+04 4.607200000000000000e+04 4.679000000000000000e+04 4.677000000000000000e+04 4.638100000000000000e+04 4.700800000000000000e+04 4.631100000000000000e+04 4.628600000000000000e+04 4.652200000000000000e+04 4.650900000000000000e+04 4.651800000000000000e+04 4.631300000000000000e+04 4.671800000000000000e+04 4.673000000000000000e+04 4.631600000000000000e+04 4.676500000000000000e+04 4.666200000000000000e+04 4.649000000000000000e+04 4.683700000000000000e+04 4.697600000000000000e+04 4.670400000000000000e+04 4.640300000000000000e+04 4.631200000000000000e+04 4.666200000000000000e+04 4.697700000000000000e+04 4.619600000000000000e+04 4.639500000000000000e+04 4.612600000000000000e+04 4.582100000000000000e+04 4.612800000000000000e+04 4.598500000000000000e+04 4.610500000000000000e+04 4.629200000000000000e+04 4.629600000000000000e+04 4.646800000000000000e+04 4.613800000000000000e+04 4.587500000000000000e+04 4.668400000000000000e+04 4.605300000000000000e+04 4.630700000000000000e+04 4.635300000000000000e+04 4.666200000000000000e+04 4.656700000000000000e+04 4.646100000000000000e+04 4.635200000000000000e+04 4.638800000000000000e+04 4.609200000000000000e+04 4.608100000000000000e+04 4.663100000000000000e+04 4.662400000000000000e+04 4.637800000000000000e+04 4.690800000000000000e+04 4.641300000000000000e+04 4.685500000000000000e+04 4.677000000000000000e+04 4.661100000000000000e+04 4.666400000000000000e+04 4.657500000000000000e+04 4.634800000000000000e+04 4.631900000000000000e+04 4.577400000000000000e+04 4.645300000000000000e+04 4.606700000000000000e+04 4.647000000000000000e+04 4.600300000000000000e+04 4.606100000000000000e+04 4.617300000000000000e+04 4.570800000000000000e+04 4.661100000000000000e+04 4.571500000000000000e+04 4.608100000000000000e+04 4.574400000000000000e+04 4.619600000000000000e+04 4.545000000000000000e+04 4.611500000000000000e+04 4.589400000000000000e+04 4.610000000000000000e+04 4.616200000000000000e+04 4.619000000000000000e+04 4.573500000000000000e+04 4.607700000000000000e+04 4.628900000000000000e+04 4.640200000000000000e+04 4.637600000000000000e+04 4.663200000000000000e+04 4.641500000000000000e+04 4.656100000000000000e+04 4.654200000000000000e+04 4.641500000000000000e+04 4.639400000000000000e+04 4.690100000000000000e+04 4.637700000000000000e+04 4.629800000000000000e+04 4.656400000000000000e+04 4.640300000000000000e+04 4.611900000000000000e+04 4.595200000000000000e+04 4.638600000000000000e+04 4.632000000000000000e+04 4.670100000000000000e+04 4.651300000000000000e+04 4.625500000000000000e+04 4.649900000000000000e+04 4.705100000000000000e+04 4.689800000000000000e+04 4.668200000000000000e+04 4.659900000000000000e+04 4.726300000000000000e+04 4.699900000000000000e+04 4.720500000000000000e+04 4.692800000000000000e+04 4.661400000000000000e+04 4.678200000000000000e+04 4.684400000000000000e+04 4.646600000000000000e+04 4.642800000000000000e+04 4.714100000000000000e+04 4.683300000000000000e+04 4.683700000000000000e+04 4.689400000000000000e+04 4.655100000000000000e+04 4.689500000000000000e+04 4.704000000000000000e+04 4.764600000000000000e+04 4.719800000000000000e+04 4.671400000000000000e+04 4.721000000000000000e+04 4.672900000000000000e+04 4.692000000000000000e+04 4.715400000000000000e+04 4.711300000000000000e+04 4.631000000000000000e+04 4.686700000000000000e+04 4.649400000000000000e+04 4.670400000000000000e+04 4.669000000000000000e+04 4.673800000000000000e+04 4.718400000000000000e+04 4.692300000000000000e+04 4.675700000000000000e+04 4.664100000000000000e+04 4.680100000000000000e+04 4.687300000000000000e+04 4.689500000000000000e+04 4.690300000000000000e+04 4.667200000000000000e+04 4.650500000000000000e+04 4.751200000000000000e+04 4.691100000000000000e+04 4.678000000000000000e+04 4.671700000000000000e+04 4.723500000000000000e+04 4.733000000000000000e+04 4.706600000000000000e+04 4.724100000000000000e+04 4.731700000000000000e+04 4.683400000000000000e+04 4.725000000000000000e+04 4.737600000000000000e+04 4.731900000000000000e+04 4.701800000000000000e+04 4.686300000000000000e+04 4.711000000000000000e+04 4.726200000000000000e+04 4.738300000000000000e+04 4.677600000000000000e+04 4.696100000000000000e+04 4.719400000000000000e+04 4.640500000000000000e+04 4.644900000000000000e+04 4.696000000000000000e+04 4.698200000000000000e+04 4.723100000000000000e+04 4.699200000000000000e+04 4.720400000000000000e+04 4.677100000000000000e+04 4.707200000000000000e+04 4.689700000000000000e+04 4.680000000000000000e+04 4.674000000000000000e+04 4.643500000000000000e+04 4.666700000000000000e+04 4.643400000000000000e+04 4.687900000000000000e+04 4.648100000000000000e+04 4.643300000000000000e+04 4.636200000000000000e+04 4.659100000000000000e+04 4.700000000000000000e+04 4.652000000000000000e+04 4.666600000000000000e+04 4.607100000000000000e+04 4.631700000000000000e+04 4.639900000000000000e+04 4.640500000000000000e+04 4.617900000000000000e+04 4.651300000000000000e+04 4.649000000000000000e+04 4.619000000000000000e+04 4.606900000000000000e+04 4.683100000000000000e+04 4.593800000000000000e+04 4.634800000000000000e+04 4.619100000000000000e+04 4.615400000000000000e+04 4.624500000000000000e+04 4.594000000000000000e+04 4.566600000000000000e+04 4.569600000000000000e+04 4.539800000000000000e+04 4.583100000000000000e+04 4.581900000000000000e+04 4.551200000000000000e+04 4.561800000000000000e+04 4.628900000000000000e+04 4.572600000000000000e+04 4.554100000000000000e+04 4.605700000000000000e+04 4.622200000000000000e+04 4.631000000000000000e+04 4.615500000000000000e+04 4.637500000000000000e+04 4.615300000000000000e+04 4.594700000000000000e+04 4.589500000000000000e+04 4.564000000000000000e+04 4.592600000000000000e+04 4.630800000000000000e+04 4.585600000000000000e+04 4.582100000000000000e+04 4.610900000000000000e+04 4.634400000000000000e+04 4.600700000000000000e+04 4.580300000000000000e+04 4.602200000000000000e+04 4.562100000000000000e+04 4.662800000000000000e+04 4.616800000000000000e+04 4.669700000000000000e+04 4.613700000000000000e+04 4.610600000000000000e+04 4.635000000000000000e+04 4.620400000000000000e+04 4.598100000000000000e+04 4.654800000000000000e+04 4.645900000000000000e+04 4.641700000000000000e+04 4.630900000000000000e+04 4.615200000000000000e+04 4.628600000000000000e+04 4.652600000000000000e+04 4.608100000000000000e+04 4.624400000000000000e+04 4.596100000000000000e+04 4.603600000000000000e+04 4.569600000000000000e+04 4.599700000000000000e+04 4.570800000000000000e+04 4.618800000000000000e+04 4.579200000000000000e+04 4.581800000000000000e+04 4.613600000000000000e+04 4.655400000000000000e+04 4.609400000000000000e+04 4.632200000000000000e+04 4.601900000000000000e+04 4.627100000000000000e+04 4.645600000000000000e+04 4.635300000000000000e+04 4.608000000000000000e+04 4.634700000000000000e+04 4.675100000000000000e+04 4.676000000000000000e+04 4.647100000000000000e+04 4.662800000000000000e+04 4.632400000000000000e+04 4.652100000000000000e+04 4.641200000000000000e+04 4.621400000000000000e+04 4.622700000000000000e+04 4.664600000000000000e+04 4.662800000000000000e+04 4.647600000000000000e+04 4.674000000000000000e+04 4.652400000000000000e+04 4.651200000000000000e+04 4.656100000000000000e+04 4.642200000000000000e+04 4.661700000000000000e+04 4.681200000000000000e+04 4.630900000000000000e+04 4.631800000000000000e+04 4.651000000000000000e+04 4.627400000000000000e+04 4.677200000000000000e+04 4.663000000000000000e+04 4.613100000000000000e+04 4.613300000000000000e+04 4.638900000000000000e+04 4.641300000000000000e+04 4.671000000000000000e+04 4.678100000000000000e+04 4.670200000000000000e+04 4.693200000000000000e+04 4.657300000000000000e+04 4.647900000000000000e+04 4.636600000000000000e+04 4.689000000000000000e+04 4.618200000000000000e+04 4.689700000000000000e+04 4.703700000000000000e+04 4.636700000000000000e+04 4.656100000000000000e+04 4.632900000000000000e+04 4.638700000000000000e+04 4.653200000000000000e+04 4.622900000000000000e+04 4.675300000000000000e+04 4.656900000000000000e+04 4.697900000000000000e+04 4.716500000000000000e+04 4.716500000000000000e+04 4.674800000000000000e+04 4.708100000000000000e+04 4.694200000000000000e+04 4.665600000000000000e+04 4.702800000000000000e+04 4.686800000000000000e+04 4.634800000000000000e+04 4.643900000000000000e+04 4.674600000000000000e+04 4.698200000000000000e+04 4.678200000000000000e+04 4.722500000000000000e+04 4.707000000000000000e+04 4.637600000000000000e+04 4.659500000000000000e+04 4.725900000000000000e+04 4.695600000000000000e+04 4.699100000000000000e+04 4.720400000000000000e+04 4.645800000000000000e+04 4.627300000000000000e+04 4.699000000000000000e+04 4.691500000000000000e+04 4.702300000000000000e+04 4.655100000000000000e+04 4.709500000000000000e+04 4.712200000000000000e+04 4.717100000000000000e+04 4.686600000000000000e+04 4.708500000000000000e+04 4.699200000000000000e+04 4.706500000000000000e+04 4.699400000000000000e+04 4.683300000000000000e+04 4.761800000000000000e+04 4.768600000000000000e+04 4.738400000000000000e+04 4.724900000000000000e+04 4.714400000000000000e+04 4.711600000000000000e+04 4.697300000000000000e+04 4.727800000000000000e+04 4.688200000000000000e+04 4.721100000000000000e+04 4.759300000000000000e+04 4.778500000000000000e+04 4.697600000000000000e+04 4.697100000000000000e+04 4.721400000000000000e+04 4.648100000000000000e+04 4.713400000000000000e+04 4.699000000000000000e+04 4.665000000000000000e+04 4.690000000000000000e+04 4.680900000000000000e+04 4.675900000000000000e+04 4.711200000000000000e+04 4.725600000000000000e+04 4.733100000000000000e+04 4.746300000000000000e+04 4.701900000000000000e+04 4.736800000000000000e+04 4.709000000000000000e+04 4.734400000000000000e+04 4.745500000000000000e+04 4.753800000000000000e+04 4.728600000000000000e+04 4.763300000000000000e+04 4.769100000000000000e+04 4.755200000000000000e+04 4.739500000000000000e+04 4.798200000000000000e+04 4.752700000000000000e+04 4.736900000000000000e+04 4.714500000000000000e+04 4.770200000000000000e+04 4.785000000000000000e+04 4.743400000000000000e+04 4.740800000000000000e+04 4.730700000000000000e+04 4.675700000000000000e+04 4.746500000000000000e+04 4.707600000000000000e+04 4.716200000000000000e+04 4.734100000000000000e+04 4.708500000000000000e+04 4.651100000000000000e+04 4.712300000000000000e+04 4.692700000000000000e+04 4.684800000000000000e+04 4.675200000000000000e+04 4.676700000000000000e+04 4.669600000000000000e+04 4.667500000000000000e+04 4.642600000000000000e+04 4.670600000000000000e+04 4.691700000000000000e+04 4.673000000000000000e+04 4.675400000000000000e+04 4.684600000000000000e+04 4.696300000000000000e+04 4.696900000000000000e+04 4.671200000000000000e+04 4.681800000000000000e+04 4.698900000000000000e+04 4.672200000000000000e+04 4.719900000000000000e+04 4.671800000000000000e+04 4.695600000000000000e+04 4.644200000000000000e+04 4.687400000000000000e+04 4.701500000000000000e+04 4.700700000000000000e+04 4.686800000000000000e+04 4.638600000000000000e+04 4.712800000000000000e+04 4.710600000000000000e+04 4.758000000000000000e+04 4.739000000000000000e+04 4.759200000000000000e+04 4.736400000000000000e+04 4.721600000000000000e+04 4.742200000000000000e+04 4.753200000000000000e+04 4.736000000000000000e+04 4.724400000000000000e+04 4.699700000000000000e+04 4.710000000000000000e+04 4.684500000000000000e+04 4.682000000000000000e+04 4.681400000000000000e+04 4.735200000000000000e+04 4.684100000000000000e+04 4.718600000000000000e+04 4.738900000000000000e+04 4.748400000000000000e+04 4.741600000000000000e+04 4.775200000000000000e+04 4.705600000000000000e+04 4.699500000000000000e+04 4.720700000000000000e+04 4.679800000000000000e+04 4.696100000000000000e+04 4.691200000000000000e+04 4.732000000000000000e+04 4.718000000000000000e+04 4.683100000000000000e+04 4.664400000000000000e+04 4.703600000000000000e+04 4.642900000000000000e+04 4.705700000000000000e+04 4.714600000000000000e+04 4.635000000000000000e+04 4.687800000000000000e+04 4.692900000000000000e+04 4.675600000000000000e+04 4.651300000000000000e+04 4.654600000000000000e+04 4.601400000000000000e+04 4.658500000000000000e+04 4.641300000000000000e+04 4.651100000000000000e+04 4.665000000000000000e+04 4.695300000000000000e+04 4.729300000000000000e+04 4.718700000000000000e+04 4.649600000000000000e+04 4.695200000000000000e+04 4.710200000000000000e+04 4.710500000000000000e+04 4.734100000000000000e+04 4.702800000000000000e+04 4.706200000000000000e+04 4.710800000000000000e+04 4.709700000000000000e+04 4.687200000000000000e+04 4.719100000000000000e+04 4.700500000000000000e+04 4.761800000000000000e+04 4.700800000000000000e+04 4.699000000000000000e+04 4.682800000000000000e+04 4.699100000000000000e+04 4.670700000000000000e+04 4.613000000000000000e+04 4.611000000000000000e+04 4.576800000000000000e+04 4.595100000000000000e+04 4.583200000000000000e+04 4.610400000000000000e+04 4.616100000000000000e+04 4.584000000000000000e+04 4.587700000000000000e+04 4.621700000000000000e+04 4.618500000000000000e+04 4.613000000000000000e+04 4.627300000000000000e+04 4.656100000000000000e+04 4.616400000000000000e+04 4.645600000000000000e+04 4.627500000000000000e+04 4.642800000000000000e+04 4.649500000000000000e+04 4.634800000000000000e+04 4.625800000000000000e+04 4.635300000000000000e+04 4.670800000000000000e+04 4.656100000000000000e+04 4.684300000000000000e+04 4.675900000000000000e+04 4.674000000000000000e+04 4.646200000000000000e+04 4.697300000000000000e+04 4.670800000000000000e+04 4.642400000000000000e+04 4.683400000000000000e+04 4.665400000000000000e+04 4.675300000000000000e+04 4.698400000000000000e+04 4.680800000000000000e+04 4.706400000000000000e+04 4.643000000000000000e+04 4.636100000000000000e+04 4.663100000000000000e+04 4.644900000000000000e+04 4.622900000000000000e+04 4.637200000000000000e+04 4.619100000000000000e+04 4.660400000000000000e+04 4.655800000000000000e+04 4.630000000000000000e+04 4.599700000000000000e+04 4.601100000000000000e+04 4.630300000000000000e+04 4.673100000000000000e+04 4.688400000000000000e+04 4.646200000000000000e+04 4.637300000000000000e+04 4.614900000000000000e+04 4.637100000000000000e+04 4.640300000000000000e+04 4.635400000000000000e+04 4.667800000000000000e+04 4.620900000000000000e+04 4.649300000000000000e+04 4.634500000000000000e+04 4.597400000000000000e+04 4.629600000000000000e+04 4.617900000000000000e+04 4.634200000000000000e+04 4.637100000000000000e+04 4.612600000000000000e+04 4.597200000000000000e+04 4.587700000000000000e+04 4.585200000000000000e+04 4.571500000000000000e+04 4.573700000000000000e+04 4.618600000000000000e+04 4.590600000000000000e+04 4.590800000000000000e+04 4.587800000000000000e+04 4.586900000000000000e+04 4.557100000000000000e+04 4.506200000000000000e+04 4.577000000000000000e+04 4.564600000000000000e+04 4.565500000000000000e+04 4.555500000000000000e+04 4.523800000000000000e+04 4.571500000000000000e+04 4.572500000000000000e+04 4.527900000000000000e+04 4.541100000000000000e+04 4.605000000000000000e+04 4.580000000000000000e+04 4.589400000000000000e+04 4.612200000000000000e+04 4.560800000000000000e+04 4.552300000000000000e+04 4.555600000000000000e+04 4.568700000000000000e+04 4.579900000000000000e+04 4.505300000000000000e+04 4.561800000000000000e+04 4.590900000000000000e+04 4.604800000000000000e+04 4.616300000000000000e+04 4.605900000000000000e+04 4.620700000000000000e+04 4.622500000000000000e+04 4.614200000000000000e+04 4.616100000000000000e+04 4.635300000000000000e+04 4.612100000000000000e+04 4.615800000000000000e+04 4.598600000000000000e+04 4.661800000000000000e+04 4.607900000000000000e+04 4.603500000000000000e+04 4.603500000000000000e+04 4.599600000000000000e+04 4.649900000000000000e+04 4.597500000000000000e+04 4.607100000000000000e+04 4.565600000000000000e+04 4.629000000000000000e+04 4.594900000000000000e+04 4.595600000000000000e+04 4.583600000000000000e+04 4.598000000000000000e+04 4.588300000000000000e+04 4.596100000000000000e+04 4.611400000000000000e+04 4.580000000000000000e+04 4.604800000000000000e+04 4.570600000000000000e+04 4.613800000000000000e+04 4.596500000000000000e+04 4.583600000000000000e+04 4.594800000000000000e+04 4.587400000000000000e+04 4.577800000000000000e+04 4.539200000000000000e+04 4.577100000000000000e+04 4.595000000000000000e+04 4.613600000000000000e+04 4.602700000000000000e+04 4.608400000000000000e+04 4.661900000000000000e+04 4.692200000000000000e+04 4.691400000000000000e+04 4.668600000000000000e+04 4.677400000000000000e+04 4.668400000000000000e+04 4.664400000000000000e+04 4.679700000000000000e+04 4.652400000000000000e+04 4.683200000000000000e+04 4.633700000000000000e+04 4.648200000000000000e+04 4.642400000000000000e+04 4.649800000000000000e+04 4.624600000000000000e+04 4.657100000000000000e+04 4.632200000000000000e+04 4.658200000000000000e+04 4.645100000000000000e+04 4.657500000000000000e+04 4.655700000000000000e+04 4.656900000000000000e+04 4.667600000000000000e+04 4.670900000000000000e+04 4.686100000000000000e+04 4.654200000000000000e+04 4.641900000000000000e+04 4.623300000000000000e+04 4.616400000000000000e+04 4.572600000000000000e+04 4.630400000000000000e+04 4.602200000000000000e+04 4.625100000000000000e+04 4.596800000000000000e+04 4.623100000000000000e+04 4.655800000000000000e+04 4.662100000000000000e+04 4.664700000000000000e+04 4.578700000000000000e+04 4.648200000000000000e+04 4.673900000000000000e+04 4.632800000000000000e+04 4.602200000000000000e+04 4.598200000000000000e+04 4.633100000000000000e+04 4.607800000000000000e+04 4.583600000000000000e+04 4.630800000000000000e+04 4.610900000000000000e+04 4.587700000000000000e+04 4.594500000000000000e+04 4.603800000000000000e+04 4.606700000000000000e+04 4.627400000000000000e+04 4.587700000000000000e+04 4.560900000000000000e+04 4.570700000000000000e+04 4.561700000000000000e+04 4.481900000000000000e+04 4.559400000000000000e+04 4.540000000000000000e+04 4.524200000000000000e+04 4.512900000000000000e+04 4.489100000000000000e+04 4.547000000000000000e+04 4.540500000000000000e+04 4.514300000000000000e+04 4.539100000000000000e+04 4.524900000000000000e+04 4.518000000000000000e+04 4.516600000000000000e+04 4.518100000000000000e+04 4.527200000000000000e+04 4.546600000000000000e+04 4.579600000000000000e+04 4.572100000000000000e+04 4.519200000000000000e+04 4.529700000000000000e+04 4.563100000000000000e+04 4.549400000000000000e+04 4.516700000000000000e+04 4.493200000000000000e+04 4.528300000000000000e+04 4.543000000000000000e+04 4.529600000000000000e+04 4.491500000000000000e+04 4.523600000000000000e+04 4.508300000000000000e+04 4.506600000000000000e+04 4.538700000000000000e+04 4.549100000000000000e+04 4.545600000000000000e+04 4.594200000000000000e+04 4.570800000000000000e+04 4.584000000000000000e+04 4.567000000000000000e+04 4.599800000000000000e+04 4.566300000000000000e+04 4.547400000000000000e+04 4.572100000000000000e+04 4.558800000000000000e+04 4.551200000000000000e+04 4.556900000000000000e+04 4.571200000000000000e+04 4.544200000000000000e+04 4.567200000000000000e+04 4.574500000000000000e+04 4.565300000000000000e+04 4.558500000000000000e+04 4.565700000000000000e+04 4.579200000000000000e+04 4.605300000000000000e+04 4.619000000000000000e+04 4.602400000000000000e+04 4.585700000000000000e+04 4.614500000000000000e+04 4.640500000000000000e+04 4.578100000000000000e+04 4.623900000000000000e+04 4.631200000000000000e+04 4.612700000000000000e+04 4.630600000000000000e+04 4.658500000000000000e+04 4.639900000000000000e+04 4.596800000000000000e+04 4.650500000000000000e+04 4.617300000000000000e+04 4.665000000000000000e+04 4.641200000000000000e+04 4.621100000000000000e+04 4.614200000000000000e+04 4.623400000000000000e+04 4.638000000000000000e+04 4.623400000000000000e+04 4.635100000000000000e+04 4.597200000000000000e+04 4.590900000000000000e+04 4.625400000000000000e+04 4.609400000000000000e+04 4.641700000000000000e+04 4.605500000000000000e+04 4.630900000000000000e+04 4.654800000000000000e+04 4.619400000000000000e+04 4.645400000000000000e+04 4.632800000000000000e+04 4.608400000000000000e+04 4.612100000000000000e+04 4.618800000000000000e+04 4.611300000000000000e+04 4.629300000000000000e+04 4.657700000000000000e+04 4.584000000000000000e+04 4.637900000000000000e+04 4.637600000000000000e+04 4.645600000000000000e+04 4.603400000000000000e+04 4.614700000000000000e+04 4.643300000000000000e+04 4.642900000000000000e+04 4.628200000000000000e+04 4.601800000000000000e+04 4.611900000000000000e+04 4.611300000000000000e+04 4.630600000000000000e+04 4.609000000000000000e+04 4.639800000000000000e+04 4.620300000000000000e+04 4.651600000000000000e+04 4.631900000000000000e+04 4.608100000000000000e+04 4.599200000000000000e+04 4.597100000000000000e+04 4.603700000000000000e+04 4.645700000000000000e+04 4.579400000000000000e+04 4.562100000000000000e+04 4.617900000000000000e+04 4.626700000000000000e+04 4.628400000000000000e+04 4.654300000000000000e+04 4.598800000000000000e+04 4.578800000000000000e+04 4.611100000000000000e+04 4.579800000000000000e+04 4.569900000000000000e+04 4.546000000000000000e+04 4.561000000000000000e+04 4.611000000000000000e+04 4.541600000000000000e+04 4.566700000000000000e+04 4.575200000000000000e+04 4.587500000000000000e+04 4.557300000000000000e+04 4.562600000000000000e+04 4.614900000000000000e+04 4.612500000000000000e+04 4.616600000000000000e+04 4.610000000000000000e+04 4.580100000000000000e+04 4.599100000000000000e+04 4.622000000000000000e+04 4.660700000000000000e+04 4.587400000000000000e+04 4.547000000000000000e+04 4.596200000000000000e+04 4.580100000000000000e+04 4.605200000000000000e+04 4.568600000000000000e+04 4.589400000000000000e+04 4.593900000000000000e+04 4.621200000000000000e+04 4.552400000000000000e+04 4.567400000000000000e+04 4.592300000000000000e+04 4.626200000000000000e+04 4.596000000000000000e+04 4.626200000000000000e+04 4.656500000000000000e+04 4.583500000000000000e+04 4.600500000000000000e+04 4.622500000000000000e+04 4.603400000000000000e+04 4.627900000000000000e+04 4.616900000000000000e+04 4.569900000000000000e+04 4.596400000000000000e+04 4.615200000000000000e+04 4.625900000000000000e+04 4.630100000000000000e+04 4.626600000000000000e+04 4.652400000000000000e+04 4.611800000000000000e+04 4.655200000000000000e+04 4.615200000000000000e+04 4.622100000000000000e+04 4.664800000000000000e+04 4.647100000000000000e+04 4.593200000000000000e+04 4.619700000000000000e+04 4.698900000000000000e+04 4.644700000000000000e+04 4.693200000000000000e+04 4.655200000000000000e+04 4.655100000000000000e+04 4.645400000000000000e+04 4.671800000000000000e+04 4.642700000000000000e+04 4.618600000000000000e+04 4.666200000000000000e+04 4.627000000000000000e+04 4.659000000000000000e+04 4.661100000000000000e+04 4.647900000000000000e+04 4.703300000000000000e+04 4.677800000000000000e+04 4.671800000000000000e+04 4.604700000000000000e+04 4.637300000000000000e+04 4.620300000000000000e+04 4.635300000000000000e+04 4.613000000000000000e+04 4.623800000000000000e+04 4.640000000000000000e+04 4.617300000000000000e+04 4.625900000000000000e+04 4.628300000000000000e+04 4.641000000000000000e+04 4.634200000000000000e+04 4.626600000000000000e+04 4.593200000000000000e+04 4.637500000000000000e+04 4.584100000000000000e+04 4.598500000000000000e+04 4.619600000000000000e+04 4.604700000000000000e+04 4.546000000000000000e+04 4.558700000000000000e+04 4.560800000000000000e+04 4.587000000000000000e+04 4.560200000000000000e+04 4.598200000000000000e+04 4.608700000000000000e+04 4.618800000000000000e+04 4.577200000000000000e+04 4.563500000000000000e+04 4.644700000000000000e+04 4.596400000000000000e+04 4.611700000000000000e+04 4.652800000000000000e+04 4.613300000000000000e+04 4.575400000000000000e+04 4.649400000000000000e+04 4.630500000000000000e+04 4.632100000000000000e+04 4.632200000000000000e+04 4.640100000000000000e+04 4.653700000000000000e+04 4.652700000000000000e+04 4.653200000000000000e+04 4.612200000000000000e+04 4.631500000000000000e+04 4.628000000000000000e+04 4.643600000000000000e+04 4.612400000000000000e+04 4.618700000000000000e+04 4.620800000000000000e+04 4.629100000000000000e+04 4.627100000000000000e+04 4.678100000000000000e+04 4.602800000000000000e+04 4.575500000000000000e+04 4.630700000000000000e+04 4.612400000000000000e+04 4.596000000000000000e+04 4.594000000000000000e+04 4.628500000000000000e+04 4.597900000000000000e+04 4.653900000000000000e+04 4.590600000000000000e+04 4.596500000000000000e+04 4.615100000000000000e+04 4.673300000000000000e+04 4.632100000000000000e+04 4.625500000000000000e+04 4.636200000000000000e+04 4.638600000000000000e+04 4.632900000000000000e+04 4.581100000000000000e+04 4.597900000000000000e+04 4.619700000000000000e+04 4.628200000000000000e+04 4.620900000000000000e+04 4.626300000000000000e+04 4.618800000000000000e+04 4.662600000000000000e+04 4.632300000000000000e+04 4.636500000000000000e+04 4.592900000000000000e+04 4.673100000000000000e+04 4.609900000000000000e+04 4.648500000000000000e+04 4.646600000000000000e+04 4.652100000000000000e+04 4.617000000000000000e+04 4.620500000000000000e+04 4.605600000000000000e+04 4.622900000000000000e+04 4.640200000000000000e+04 4.668900000000000000e+04 4.651200000000000000e+04 4.644200000000000000e+04 4.646800000000000000e+04 4.645600000000000000e+04 4.656800000000000000e+04 4.656900000000000000e+04 4.581300000000000000e+04 4.641100000000000000e+04 4.637000000000000000e+04 4.639100000000000000e+04 4.620000000000000000e+04 4.667700000000000000e+04 4.624100000000000000e+04 4.639200000000000000e+04 4.600400000000000000e+04 4.632600000000000000e+04 4.643900000000000000e+04 4.660000000000000000e+04 4.697000000000000000e+04 4.670100000000000000e+04 4.626100000000000000e+04 4.669800000000000000e+04 4.653800000000000000e+04 4.654000000000000000e+04 4.619900000000000000e+04 4.702500000000000000e+04 4.666600000000000000e+04 4.648000000000000000e+04 4.597300000000000000e+04 4.626800000000000000e+04 4.677200000000000000e+04 4.666600000000000000e+04 4.664500000000000000e+04 4.589600000000000000e+04 4.626100000000000000e+04 4.654100000000000000e+04 4.630300000000000000e+04 4.658900000000000000e+04 4.696200000000000000e+04 4.670000000000000000e+04 4.688400000000000000e+04 4.694900000000000000e+04 4.634000000000000000e+04 4.642100000000000000e+04 4.657700000000000000e+04 4.673800000000000000e+04 4.609700000000000000e+04 4.629400000000000000e+04 4.624100000000000000e+04 4.658400000000000000e+04 4.680200000000000000e+04 4.676700000000000000e+04 4.636800000000000000e+04 4.676300000000000000e+04 4.715500000000000000e+04 4.706800000000000000e+04 4.702800000000000000e+04 4.648300000000000000e+04 4.674600000000000000e+04 4.704000000000000000e+04 4.711600000000000000e+04 4.679500000000000000e+04 4.762300000000000000e+04 4.724200000000000000e+04 4.745300000000000000e+04 4.727100000000000000e+04 4.704200000000000000e+04 4.739900000000000000e+04 4.779700000000000000e+04 4.737500000000000000e+04 4.679100000000000000e+04 4.691900000000000000e+04 4.675700000000000000e+04 4.694500000000000000e+04 4.705000000000000000e+04 4.684500000000000000e+04 4.708700000000000000e+04 4.673200000000000000e+04 4.614500000000000000e+04 4.668500000000000000e+04 4.685900000000000000e+04 4.675000000000000000e+04 4.664600000000000000e+04 4.600300000000000000e+04 4.647600000000000000e+04 4.639700000000000000e+04 4.653100000000000000e+04 4.616900000000000000e+04 4.711900000000000000e+04 4.684900000000000000e+04 4.700100000000000000e+04 4.640200000000000000e+04 4.750200000000000000e+04 4.714800000000000000e+04 4.694000000000000000e+04 4.677900000000000000e+04 4.686900000000000000e+04 4.698300000000000000e+04 4.703200000000000000e+04 4.673600000000000000e+04 4.643700000000000000e+04 4.651800000000000000e+04 4.692600000000000000e+04 4.671100000000000000e+04 4.645600000000000000e+04 4.696100000000000000e+04 4.686300000000000000e+04 4.668400000000000000e+04 4.669200000000000000e+04 4.724000000000000000e+04 4.648000000000000000e+04 4.647400000000000000e+04 4.707800000000000000e+04 4.698000000000000000e+04 4.682200000000000000e+04 4.680100000000000000e+04 4.742000000000000000e+04 4.725500000000000000e+04 4.684700000000000000e+04 4.706200000000000000e+04 4.717700000000000000e+04 4.724000000000000000e+04 4.689900000000000000e+04 4.721400000000000000e+04 4.646600000000000000e+04 4.651700000000000000e+04 4.722000000000000000e+04 4.693600000000000000e+04 4.666000000000000000e+04 4.685300000000000000e+04 4.670200000000000000e+04 4.657400000000000000e+04 4.642400000000000000e+04 4.657700000000000000e+04 4.683100000000000000e+04 4.691700000000000000e+04 4.699900000000000000e+04 4.745100000000000000e+04 4.699300000000000000e+04 4.712500000000000000e+04 4.711000000000000000e+04 4.704300000000000000e+04 4.639900000000000000e+04 4.645200000000000000e+04 4.703300000000000000e+04 4.653400000000000000e+04 4.632100000000000000e+04 4.599400000000000000e+04 4.625400000000000000e+04 4.652500000000000000e+04 4.642800000000000000e+04 4.618800000000000000e+04 4.647500000000000000e+04 4.609800000000000000e+04 4.644600000000000000e+04 4.622300000000000000e+04 4.620800000000000000e+04 4.649900000000000000e+04 4.631500000000000000e+04 4.655200000000000000e+04 4.633900000000000000e+04 4.604900000000000000e+04 4.664600000000000000e+04 4.632200000000000000e+04 4.642200000000000000e+04 4.695600000000000000e+04 4.630100000000000000e+04 4.669900000000000000e+04 4.641200000000000000e+04 4.604300000000000000e+04 4.656900000000000000e+04 4.650500000000000000e+04 4.639400000000000000e+04 4.660600000000000000e+04 4.679200000000000000e+04 4.660200000000000000e+04 4.616500000000000000e+04 4.627700000000000000e+04 4.604400000000000000e+04 4.644900000000000000e+04 4.568300000000000000e+04 4.559700000000000000e+04 4.644300000000000000e+04 4.598900000000000000e+04 4.702300000000000000e+04 4.651300000000000000e+04 4.620000000000000000e+04 4.653400000000000000e+04 4.606400000000000000e+04 4.624800000000000000e+04 4.643000000000000000e+04 4.627800000000000000e+04 4.630200000000000000e+04 4.614600000000000000e+04 4.658800000000000000e+04 4.672700000000000000e+04 4.649100000000000000e+04 4.665500000000000000e+04 4.659800000000000000e+04 4.640800000000000000e+04 4.601800000000000000e+04 4.630500000000000000e+04 4.668300000000000000e+04 4.665600000000000000e+04 4.644000000000000000e+04 4.665000000000000000e+04 4.625400000000000000e+04 4.661200000000000000e+04 4.612400000000000000e+04 4.609800000000000000e+04 4.643400000000000000e+04 4.656200000000000000e+04 4.674900000000000000e+04 4.630700000000000000e+04 4.631300000000000000e+04 4.643000000000000000e+04 4.660000000000000000e+04 4.691100000000000000e+04 4.619600000000000000e+04 4.634800000000000000e+04 4.639300000000000000e+04 4.711600000000000000e+04 4.661400000000000000e+04 4.699100000000000000e+04 4.665700000000000000e+04 4.639200000000000000e+04 4.650700000000000000e+04 4.712000000000000000e+04 4.724400000000000000e+04 4.660100000000000000e+04 4.656900000000000000e+04 4.726600000000000000e+04 4.684500000000000000e+04 4.684800000000000000e+04 4.711600000000000000e+04 4.681500000000000000e+04 4.709500000000000000e+04 4.703700000000000000e+04 4.692200000000000000e+04 4.672500000000000000e+04 4.670000000000000000e+04 4.687300000000000000e+04 4.735000000000000000e+04 4.709400000000000000e+04 4.685600000000000000e+04 4.688300000000000000e+04 4.660800000000000000e+04 4.682000000000000000e+04 4.648400000000000000e+04 4.645100000000000000e+04 4.687100000000000000e+04 4.644700000000000000e+04 4.709400000000000000e+04 4.668900000000000000e+04 4.677600000000000000e+04 4.707200000000000000e+04 4.649100000000000000e+04 4.681000000000000000e+04 4.689100000000000000e+04 4.714600000000000000e+04 4.679000000000000000e+04 4.685700000000000000e+04 4.733200000000000000e+04 4.696300000000000000e+04 4.643800000000000000e+04 4.700700000000000000e+04 4.675400000000000000e+04 4.607300000000000000e+04 4.667700000000000000e+04 4.665900000000000000e+04 4.650400000000000000e+04 4.688400000000000000e+04 4.675600000000000000e+04 4.658900000000000000e+04 4.627200000000000000e+04 4.596000000000000000e+04 4.647300000000000000e+04 4.645300000000000000e+04 4.618400000000000000e+04 4.647300000000000000e+04 4.653700000000000000e+04 4.652500000000000000e+04 4.697800000000000000e+04 4.682900000000000000e+04 4.704400000000000000e+04 4.658600000000000000e+04 4.662800000000000000e+04 4.668500000000000000e+04 4.616700000000000000e+04 4.702900000000000000e+04 4.651400000000000000e+04 4.640300000000000000e+04 4.673600000000000000e+04 4.645100000000000000e+04 4.666000000000000000e+04 4.697400000000000000e+04 4.699100000000000000e+04 4.692300000000000000e+04 4.671200000000000000e+04 4.695200000000000000e+04 4.671600000000000000e+04 4.696500000000000000e+04 4.673900000000000000e+04 4.675500000000000000e+04 4.662600000000000000e+04 4.667900000000000000e+04 4.654300000000000000e+04 4.690600000000000000e+04 4.617600000000000000e+04 4.638900000000000000e+04 4.660000000000000000e+04 4.644600000000000000e+04 4.649200000000000000e+04 4.686300000000000000e+04 4.664700000000000000e+04 4.661900000000000000e+04 4.632000000000000000e+04 4.643300000000000000e+04 4.694700000000000000e+04 4.665800000000000000e+04 4.636400000000000000e+04 4.661000000000000000e+04 4.707300000000000000e+04 4.649000000000000000e+04 4.671100000000000000e+04 4.615900000000000000e+04 4.664900000000000000e+04 4.663200000000000000e+04 4.647100000000000000e+04 4.636200000000000000e+04 4.715800000000000000e+04 4.693800000000000000e+04 4.705700000000000000e+04 4.684200000000000000e+04 4.713000000000000000e+04 4.690100000000000000e+04 4.721100000000000000e+04 4.715000000000000000e+04 4.675300000000000000e+04 4.698200000000000000e+04 4.680000000000000000e+04 4.693100000000000000e+04 4.623400000000000000e+04 4.685600000000000000e+04 4.676600000000000000e+04 4.703900000000000000e+04 4.698600000000000000e+04 4.693200000000000000e+04 4.695100000000000000e+04 4.702300000000000000e+04 4.732500000000000000e+04 4.724100000000000000e+04 4.661300000000000000e+04 4.663000000000000000e+04 4.670300000000000000e+04 4.641000000000000000e+04 4.645100000000000000e+04 4.696000000000000000e+04 4.679500000000000000e+04 4.676600000000000000e+04 4.684500000000000000e+04 4.647700000000000000e+04 4.692700000000000000e+04 4.660000000000000000e+04 4.635500000000000000e+04 4.678200000000000000e+04 4.617100000000000000e+04 4.697400000000000000e+04 4.663500000000000000e+04 4.638400000000000000e+04 4.691500000000000000e+04 4.658900000000000000e+04 4.676000000000000000e+04 4.698500000000000000e+04 4.673500000000000000e+04 4.691900000000000000e+04 4.712000000000000000e+04 4.771800000000000000e+04 4.712600000000000000e+04 4.704300000000000000e+04 4.723100000000000000e+04 4.747200000000000000e+04 4.742000000000000000e+04 4.717300000000000000e+04 4.683300000000000000e+04 4.708300000000000000e+04 4.704900000000000000e+04 4.752600000000000000e+04 4.689800000000000000e+04 4.716700000000000000e+04 4.687100000000000000e+04 4.694400000000000000e+04 4.737100000000000000e+04 4.711100000000000000e+04 4.755400000000000000e+04 4.790800000000000000e+04 4.778700000000000000e+04 4.740900000000000000e+04 4.747700000000000000e+04 4.725000000000000000e+04 4.754100000000000000e+04 4.757500000000000000e+04 4.754100000000000000e+04 4.738200000000000000e+04 4.813100000000000000e+04 4.735500000000000000e+04 4.807600000000000000e+04 4.783900000000000000e+04 4.798800000000000000e+04 4.764800000000000000e+04 4.759400000000000000e+04 4.762400000000000000e+04 4.782400000000000000e+04 4.782200000000000000e+04 4.760200000000000000e+04 4.715600000000000000e+04 4.737100000000000000e+04 4.702200000000000000e+04 4.747600000000000000e+04 4.774800000000000000e+04 4.758400000000000000e+04 4.792900000000000000e+04 4.814500000000000000e+04 4.768200000000000000e+04 4.772300000000000000e+04 4.855700000000000000e+04 4.800900000000000000e+04 4.808800000000000000e+04 4.812500000000000000e+04 4.794800000000000000e+04 4.766400000000000000e+04 4.773300000000000000e+04 4.778900000000000000e+04 4.762200000000000000e+04 4.799800000000000000e+04 4.762200000000000000e+04 4.759600000000000000e+04 4.801700000000000000e+04 4.761200000000000000e+04 4.785600000000000000e+04 4.767000000000000000e+04 4.784700000000000000e+04 4.758200000000000000e+04 4.753700000000000000e+04 4.733300000000000000e+04 4.744100000000000000e+04 4.784300000000000000e+04 4.731100000000000000e+04 4.719200000000000000e+04 4.696700000000000000e+04 4.722200000000000000e+04 4.740400000000000000e+04 4.742000000000000000e+04 4.748500000000000000e+04 4.729400000000000000e+04 4.727000000000000000e+04 4.697400000000000000e+04 4.690800000000000000e+04 4.694100000000000000e+04 4.745500000000000000e+04 4.750500000000000000e+04 4.738400000000000000e+04 4.718800000000000000e+04 4.710200000000000000e+04 4.682700000000000000e+04 4.671200000000000000e+04 4.666200000000000000e+04 4.652600000000000000e+04 4.667600000000000000e+04 4.643900000000000000e+04 4.635000000000000000e+04 4.637100000000000000e+04 4.632500000000000000e+04 4.595700000000000000e+04 4.638500000000000000e+04 4.647000000000000000e+04 4.669000000000000000e+04 4.627100000000000000e+04 4.649100000000000000e+04 4.672100000000000000e+04 4.652700000000000000e+04 4.638800000000000000e+04 4.641100000000000000e+04 4.624600000000000000e+04 4.605900000000000000e+04 4.628700000000000000e+04 4.637400000000000000e+04 4.655000000000000000e+04 4.598600000000000000e+04 4.642900000000000000e+04 4.658000000000000000e+04 4.615800000000000000e+04 4.599000000000000000e+04 4.597500000000000000e+04 4.640800000000000000e+04 4.593000000000000000e+04 4.577800000000000000e+04 4.603200000000000000e+04 4.626000000000000000e+04 4.638200000000000000e+04 4.600300000000000000e+04 4.613500000000000000e+04 4.667500000000000000e+04 4.650200000000000000e+04 4.608700000000000000e+04 4.627100000000000000e+04 4.656800000000000000e+04 4.590800000000000000e+04 4.641100000000000000e+04 4.663500000000000000e+04 4.642300000000000000e+04 4.681800000000000000e+04 4.630300000000000000e+04 4.623500000000000000e+04 4.656900000000000000e+04 4.630000000000000000e+04 4.635100000000000000e+04 4.598800000000000000e+04 4.575900000000000000e+04 4.595900000000000000e+04 4.592800000000000000e+04 4.610900000000000000e+04 4.585200000000000000e+04 4.594100000000000000e+04 4.597100000000000000e+04 4.596200000000000000e+04 4.576800000000000000e+04 4.606200000000000000e+04 4.586600000000000000e+04 4.602000000000000000e+04 4.577600000000000000e+04 4.612200000000000000e+04 4.614700000000000000e+04 4.658500000000000000e+04 4.687900000000000000e+04 4.658400000000000000e+04 4.646500000000000000e+04 4.625000000000000000e+04 4.601300000000000000e+04 4.594600000000000000e+04 4.610700000000000000e+04 4.615700000000000000e+04 4.583900000000000000e+04 4.537600000000000000e+04 4.558300000000000000e+04 4.561900000000000000e+04 4.541800000000000000e+04 4.565600000000000000e+04 4.534800000000000000e+04 4.528600000000000000e+04 4.555200000000000000e+04 4.547400000000000000e+04 4.590100000000000000e+04 4.566300000000000000e+04 4.536100000000000000e+04 4.604800000000000000e+04 4.592300000000000000e+04 4.572200000000000000e+04 4.564400000000000000e+04 4.591800000000000000e+04 4.542700000000000000e+04 4.616500000000000000e+04 4.646500000000000000e+04 4.616000000000000000e+04 4.572300000000000000e+04 4.594200000000000000e+04 4.630300000000000000e+04 4.629200000000000000e+04 4.628900000000000000e+04 4.620200000000000000e+04 4.629200000000000000e+04 4.603700000000000000e+04 4.637800000000000000e+04 4.605400000000000000e+04 4.589200000000000000e+04 4.633900000000000000e+04 4.631900000000000000e+04 4.641100000000000000e+04 4.625000000000000000e+04 4.638400000000000000e+04 4.683300000000000000e+04 4.668700000000000000e+04 4.704800000000000000e+04 4.713200000000000000e+04 4.694400000000000000e+04 4.665200000000000000e+04 4.727100000000000000e+04 4.662400000000000000e+04 4.677100000000000000e+04 4.683200000000000000e+04 4.659600000000000000e+04 4.648400000000000000e+04 4.629600000000000000e+04 4.637400000000000000e+04 4.635300000000000000e+04 4.655000000000000000e+04 4.668200000000000000e+04 4.722100000000000000e+04 4.654800000000000000e+04 4.642300000000000000e+04 4.645000000000000000e+04 4.624600000000000000e+04 4.634600000000000000e+04 4.609000000000000000e+04 4.654800000000000000e+04 4.619700000000000000e+04 4.674500000000000000e+04 4.666500000000000000e+04 4.657500000000000000e+04 4.658500000000000000e+04 4.652000000000000000e+04 4.667700000000000000e+04 4.601800000000000000e+04 4.621300000000000000e+04 4.649900000000000000e+04 4.669100000000000000e+04 4.652000000000000000e+04 4.656200000000000000e+04 4.615300000000000000e+04 4.597200000000000000e+04 4.612300000000000000e+04 4.636100000000000000e+04 4.613800000000000000e+04 4.631700000000000000e+04 4.654600000000000000e+04 4.645000000000000000e+04 4.651100000000000000e+04 4.655100000000000000e+04 4.656500000000000000e+04 4.653800000000000000e+04 4.652600000000000000e+04 4.619300000000000000e+04 4.671300000000000000e+04 4.627300000000000000e+04 4.601800000000000000e+04 4.610900000000000000e+04 4.703400000000000000e+04 4.677900000000000000e+04 4.712300000000000000e+04 4.645500000000000000e+04 4.660000000000000000e+04 4.661600000000000000e+04 4.657700000000000000e+04 4.674400000000000000e+04 4.728100000000000000e+04 4.698400000000000000e+04 4.680800000000000000e+04 4.710800000000000000e+04 4.683100000000000000e+04 4.628300000000000000e+04 4.670500000000000000e+04 4.715000000000000000e+04 4.652300000000000000e+04 4.668200000000000000e+04 4.661600000000000000e+04 4.648100000000000000e+04 4.610000000000000000e+04 4.639800000000000000e+04 4.628900000000000000e+04 4.635800000000000000e+04 4.679900000000000000e+04 4.717500000000000000e+04 4.686200000000000000e+04 4.662500000000000000e+04 4.664700000000000000e+04 4.659000000000000000e+04 4.697800000000000000e+04 4.629100000000000000e+04 4.637300000000000000e+04 4.585100000000000000e+04 4.638100000000000000e+04 4.642000000000000000e+04 4.657500000000000000e+04 4.620800000000000000e+04 4.593500000000000000e+04 4.642800000000000000e+04 4.667700000000000000e+04 4.652600000000000000e+04 4.652000000000000000e+04 4.595800000000000000e+04 4.661100000000000000e+04 4.665500000000000000e+04 4.641800000000000000e+04 4.660800000000000000e+04 4.579500000000000000e+04 4.617900000000000000e+04 4.645900000000000000e+04 4.652700000000000000e+04 4.636800000000000000e+04 4.653300000000000000e+04 4.641900000000000000e+04 4.694700000000000000e+04 4.605900000000000000e+04 4.651000000000000000e+04 4.664300000000000000e+04 4.665100000000000000e+04 4.665800000000000000e+04 4.625800000000000000e+04 4.658200000000000000e+04 4.647700000000000000e+04 4.592400000000000000e+04 4.615100000000000000e+04 4.679800000000000000e+04 4.662800000000000000e+04 4.681500000000000000e+04 4.644700000000000000e+04 4.670900000000000000e+04 4.690800000000000000e+04 4.677700000000000000e+04 4.663300000000000000e+04 4.670000000000000000e+04 4.713900000000000000e+04 4.681200000000000000e+04 4.636100000000000000e+04 4.654500000000000000e+04 4.644000000000000000e+04 4.675000000000000000e+04 4.658000000000000000e+04 4.613700000000000000e+04 4.585600000000000000e+04 4.627900000000000000e+04 4.617200000000000000e+04 4.631000000000000000e+04 4.650500000000000000e+04 4.632900000000000000e+04 4.614000000000000000e+04 4.600800000000000000e+04 4.640100000000000000e+04 4.638500000000000000e+04 4.603400000000000000e+04 4.614300000000000000e+04 4.586900000000000000e+04 4.614600000000000000e+04 4.607800000000000000e+04 4.604900000000000000e+04 4.615300000000000000e+04 4.624600000000000000e+04 4.680300000000000000e+04 4.601400000000000000e+04 4.655000000000000000e+04 4.642700000000000000e+04 4.666000000000000000e+04 4.633000000000000000e+04 4.659700000000000000e+04 4.657700000000000000e+04 4.654700000000000000e+04 4.689900000000000000e+04 4.713900000000000000e+04 4.668500000000000000e+04 4.605900000000000000e+04 4.656600000000000000e+04 4.678700000000000000e+04 4.689700000000000000e+04 4.660000000000000000e+04 4.592800000000000000e+04 4.611600000000000000e+04 4.670400000000000000e+04 4.628700000000000000e+04 4.683900000000000000e+04 4.670100000000000000e+04 4.654700000000000000e+04 4.633500000000000000e+04 4.616400000000000000e+04 4.647300000000000000e+04 4.626500000000000000e+04 4.592700000000000000e+04 4.636300000000000000e+04 4.598400000000000000e+04 4.612400000000000000e+04 4.633400000000000000e+04 4.624000000000000000e+04 4.568600000000000000e+04 4.594400000000000000e+04 4.595200000000000000e+04 4.602300000000000000e+04 4.607600000000000000e+04 4.647400000000000000e+04 4.630500000000000000e+04 4.627600000000000000e+04 4.630600000000000000e+04 4.611400000000000000e+04 4.608000000000000000e+04 4.623200000000000000e+04 4.644400000000000000e+04 4.590900000000000000e+04 4.617800000000000000e+04 4.617000000000000000e+04 4.614400000000000000e+04 4.598500000000000000e+04 4.600300000000000000e+04 4.597900000000000000e+04 4.610500000000000000e+04 4.656800000000000000e+04 4.572600000000000000e+04 4.628000000000000000e+04 4.608600000000000000e+04 4.575700000000000000e+04 4.619200000000000000e+04 4.576200000000000000e+04 4.604400000000000000e+04 4.630000000000000000e+04 4.614200000000000000e+04 4.620300000000000000e+04 4.578400000000000000e+04 4.602700000000000000e+04 4.605600000000000000e+04 4.640200000000000000e+04 4.655700000000000000e+04 4.624500000000000000e+04 4.672200000000000000e+04 4.658500000000000000e+04 4.647500000000000000e+04 4.658700000000000000e+04 4.649400000000000000e+04 4.636200000000000000e+04 4.655700000000000000e+04 4.652800000000000000e+04 4.673400000000000000e+04 4.651300000000000000e+04 4.674600000000000000e+04 4.643400000000000000e+04 4.614500000000000000e+04 4.612100000000000000e+04 4.636600000000000000e+04 4.664900000000000000e+04 4.625200000000000000e+04 4.659400000000000000e+04 4.630000000000000000e+04 4.616000000000000000e+04 4.614400000000000000e+04 4.651800000000000000e+04 4.615300000000000000e+04 4.650700000000000000e+04 4.665700000000000000e+04 4.639700000000000000e+04 4.572700000000000000e+04 4.556900000000000000e+04 4.621100000000000000e+04 4.618000000000000000e+04 4.571600000000000000e+04 4.596000000000000000e+04 4.582000000000000000e+04 4.622700000000000000e+04 4.578500000000000000e+04 4.555400000000000000e+04 4.564000000000000000e+04 4.595700000000000000e+04 4.602200000000000000e+04 4.531700000000000000e+04 4.583000000000000000e+04 4.530400000000000000e+04 4.551300000000000000e+04 4.583300000000000000e+04 4.576800000000000000e+04 4.567200000000000000e+04 4.531900000000000000e+04 4.561700000000000000e+04 4.567700000000000000e+04 4.561900000000000000e+04 4.570300000000000000e+04 4.515600000000000000e+04 4.552500000000000000e+04 4.500800000000000000e+04 4.508200000000000000e+04 4.539900000000000000e+04 4.544100000000000000e+04 4.494200000000000000e+04 4.514000000000000000e+04 4.470800000000000000e+04 4.534000000000000000e+04 4.560900000000000000e+04 4.550000000000000000e+04 4.544300000000000000e+04 4.575300000000000000e+04 4.601200000000000000e+04 4.554800000000000000e+04 4.583400000000000000e+04 4.564600000000000000e+04 4.567800000000000000e+04 4.528700000000000000e+04 4.584600000000000000e+04 4.581400000000000000e+04 4.510800000000000000e+04 4.573400000000000000e+04 4.573000000000000000e+04 4.543900000000000000e+04 4.611500000000000000e+04 4.560400000000000000e+04 4.586000000000000000e+04 4.589500000000000000e+04 4.540500000000000000e+04 4.579800000000000000e+04 4.566900000000000000e+04 4.589100000000000000e+04 4.606100000000000000e+04 4.616100000000000000e+04 4.601600000000000000e+04 4.602600000000000000e+04 4.626400000000000000e+04 4.679100000000000000e+04 4.645600000000000000e+04 4.602300000000000000e+04 4.635600000000000000e+04 4.614400000000000000e+04 4.648100000000000000e+04 4.632000000000000000e+04 4.587400000000000000e+04 4.599500000000000000e+04 4.613400000000000000e+04 4.585200000000000000e+04 4.618800000000000000e+04 4.636000000000000000e+04 4.604200000000000000e+04 4.609200000000000000e+04 4.566600000000000000e+04 4.599400000000000000e+04 4.584900000000000000e+04 4.583400000000000000e+04 4.574600000000000000e+04 4.636300000000000000e+04 4.618000000000000000e+04 4.666000000000000000e+04 4.629600000000000000e+04 4.665200000000000000e+04 4.645400000000000000e+04 4.660700000000000000e+04 4.663000000000000000e+04 4.619000000000000000e+04 4.667700000000000000e+04 4.695200000000000000e+04 4.617700000000000000e+04 4.625900000000000000e+04 4.621600000000000000e+04 4.625900000000000000e+04 4.581200000000000000e+04 4.601500000000000000e+04 4.671000000000000000e+04 4.641300000000000000e+04 4.622900000000000000e+04 4.631300000000000000e+04 4.551000000000000000e+04 4.567100000000000000e+04 4.596600000000000000e+04 4.581300000000000000e+04 4.585900000000000000e+04 4.609300000000000000e+04 4.651100000000000000e+04 4.626900000000000000e+04 4.649900000000000000e+04 4.634000000000000000e+04 4.610400000000000000e+04 4.577100000000000000e+04 4.589800000000000000e+04 4.577100000000000000e+04 4.587500000000000000e+04 4.596800000000000000e+04 4.550900000000000000e+04 4.567400000000000000e+04 4.628200000000000000e+04 4.658500000000000000e+04 4.681900000000000000e+04 4.648700000000000000e+04 4.639300000000000000e+04 4.686000000000000000e+04 4.617500000000000000e+04 4.629400000000000000e+04 4.601000000000000000e+04 4.632100000000000000e+04 4.610200000000000000e+04 4.632900000000000000e+04 4.644100000000000000e+04 4.635500000000000000e+04 4.614100000000000000e+04 4.658800000000000000e+04 4.640100000000000000e+04 4.630200000000000000e+04 4.619400000000000000e+04 4.595000000000000000e+04 4.623100000000000000e+04 4.584000000000000000e+04 4.637200000000000000e+04 4.627000000000000000e+04 4.588800000000000000e+04 4.654100000000000000e+04 4.605100000000000000e+04 4.593900000000000000e+04 4.623400000000000000e+04 4.562100000000000000e+04 4.638300000000000000e+04 4.628300000000000000e+04 4.614200000000000000e+04 4.631800000000000000e+04 4.666700000000000000e+04 4.627300000000000000e+04 4.633600000000000000e+04 4.668300000000000000e+04 4.648800000000000000e+04 4.604800000000000000e+04 4.631500000000000000e+04 4.626600000000000000e+04 4.644900000000000000e+04 4.655900000000000000e+04 4.576300000000000000e+04 4.597100000000000000e+04 4.622800000000000000e+04 4.607100000000000000e+04 4.597300000000000000e+04 4.650800000000000000e+04 4.642000000000000000e+04 4.646900000000000000e+04 4.699900000000000000e+04 4.648300000000000000e+04 4.683300000000000000e+04 4.676400000000000000e+04 4.655800000000000000e+04 4.640700000000000000e+04 4.661400000000000000e+04 4.638400000000000000e+04 4.634700000000000000e+04 4.666100000000000000e+04 4.643100000000000000e+04 4.651500000000000000e+04 4.641100000000000000e+04 4.632400000000000000e+04 4.602900000000000000e+04 4.606800000000000000e+04 4.647000000000000000e+04 4.605300000000000000e+04 4.634100000000000000e+04 4.664100000000000000e+04 4.594200000000000000e+04 4.606300000000000000e+04 4.603400000000000000e+04 4.649900000000000000e+04 4.620500000000000000e+04 4.673100000000000000e+04 4.631600000000000000e+04 4.652300000000000000e+04 4.659900000000000000e+04 4.625100000000000000e+04 4.676900000000000000e+04 4.603000000000000000e+04 4.648700000000000000e+04 4.657300000000000000e+04 4.657700000000000000e+04 4.617000000000000000e+04 4.633800000000000000e+04 4.617900000000000000e+04 4.633500000000000000e+04 4.655000000000000000e+04 4.643700000000000000e+04 4.668200000000000000e+04 4.669500000000000000e+04 4.613400000000000000e+04 4.670900000000000000e+04 4.682000000000000000e+04 4.695900000000000000e+04 4.712500000000000000e+04 4.699400000000000000e+04 4.623600000000000000e+04 4.695500000000000000e+04 4.646600000000000000e+04 4.692600000000000000e+04 4.660900000000000000e+04 4.656700000000000000e+04 4.655500000000000000e+04 4.698700000000000000e+04 4.614300000000000000e+04 4.605600000000000000e+04 4.612300000000000000e+04 4.635800000000000000e+04 4.593900000000000000e+04 4.594700000000000000e+04 4.583300000000000000e+04 4.636300000000000000e+04 4.578900000000000000e+04 4.560800000000000000e+04 4.624800000000000000e+04 4.609200000000000000e+04 4.594400000000000000e+04 4.592200000000000000e+04 4.575500000000000000e+04 4.551200000000000000e+04 4.619100000000000000e+04 4.581700000000000000e+04 4.567100000000000000e+04 4.601400000000000000e+04 4.626700000000000000e+04 4.584700000000000000e+04 4.576000000000000000e+04 4.621300000000000000e+04 4.604900000000000000e+04 4.585400000000000000e+04 4.611400000000000000e+04 4.637000000000000000e+04 4.622900000000000000e+04 4.629500000000000000e+04 4.644400000000000000e+04 4.659900000000000000e+04 4.636200000000000000e+04 4.655700000000000000e+04 4.641100000000000000e+04 4.636400000000000000e+04 4.626200000000000000e+04 4.654200000000000000e+04 4.684200000000000000e+04 4.637200000000000000e+04 4.668800000000000000e+04 4.666300000000000000e+04 4.659500000000000000e+04 4.664600000000000000e+04 4.648800000000000000e+04 4.609400000000000000e+04 4.622100000000000000e+04 4.626200000000000000e+04 4.612100000000000000e+04 4.602900000000000000e+04 4.639700000000000000e+04 4.620400000000000000e+04 4.635900000000000000e+04 4.610300000000000000e+04 4.636700000000000000e+04 4.648200000000000000e+04 4.664000000000000000e+04 4.638200000000000000e+04 4.635800000000000000e+04 4.634100000000000000e+04 4.624800000000000000e+04 4.643000000000000000e+04 4.607400000000000000e+04 4.633300000000000000e+04 4.581200000000000000e+04 4.585900000000000000e+04 4.601700000000000000e+04 4.586500000000000000e+04 4.625500000000000000e+04 4.633700000000000000e+04 4.581000000000000000e+04 4.582400000000000000e+04 4.612500000000000000e+04 4.607700000000000000e+04 4.593100000000000000e+04 4.580600000000000000e+04 4.635900000000000000e+04 4.670600000000000000e+04 4.617400000000000000e+04 4.581400000000000000e+04 4.591800000000000000e+04 4.585800000000000000e+04 4.575300000000000000e+04 4.614600000000000000e+04 4.627100000000000000e+04 4.634400000000000000e+04 4.645000000000000000e+04 4.654200000000000000e+04 4.655200000000000000e+04 4.649100000000000000e+04 4.649700000000000000e+04 4.623500000000000000e+04 4.614500000000000000e+04 4.594900000000000000e+04 4.623000000000000000e+04 4.588000000000000000e+04 4.635200000000000000e+04 4.632700000000000000e+04 4.634700000000000000e+04 4.633100000000000000e+04 4.577500000000000000e+04 4.599700000000000000e+04 4.579400000000000000e+04 4.569500000000000000e+04 4.618300000000000000e+04 4.577300000000000000e+04 4.540800000000000000e+04 4.590800000000000000e+04 4.611800000000000000e+04 4.629900000000000000e+04 4.572100000000000000e+04 4.621300000000000000e+04 4.629300000000000000e+04 4.610900000000000000e+04 4.674100000000000000e+04 4.632000000000000000e+04 4.607100000000000000e+04 4.587600000000000000e+04 4.553800000000000000e+04 4.586700000000000000e+04 4.586000000000000000e+04 4.527500000000000000e+04 4.559100000000000000e+04 4.628100000000000000e+04 4.587000000000000000e+04 4.578000000000000000e+04 4.592200000000000000e+04 4.580200000000000000e+04 4.634800000000000000e+04 4.661100000000000000e+04 4.580300000000000000e+04 4.597500000000000000e+04 4.614700000000000000e+04 4.638000000000000000e+04 4.642700000000000000e+04 4.623600000000000000e+04 4.627400000000000000e+04 4.650100000000000000e+04 4.621400000000000000e+04 4.578300000000000000e+04 4.622500000000000000e+04 4.622000000000000000e+04 4.618600000000000000e+04 4.659300000000000000e+04 4.608900000000000000e+04 4.621400000000000000e+04 4.617300000000000000e+04 4.574800000000000000e+04 4.575500000000000000e+04 4.621800000000000000e+04 4.555800000000000000e+04 4.623600000000000000e+04 4.600000000000000000e+04 4.602600000000000000e+04 4.597100000000000000e+04 4.571900000000000000e+04 4.588800000000000000e+04 4.601000000000000000e+04 4.586300000000000000e+04 4.607100000000000000e+04 4.630900000000000000e+04 4.605600000000000000e+04 4.554900000000000000e+04 4.596900000000000000e+04 4.580800000000000000e+04 4.642100000000000000e+04 4.598700000000000000e+04 4.639000000000000000e+04 4.579900000000000000e+04 4.574900000000000000e+04 4.589900000000000000e+04 4.566500000000000000e+04 4.575500000000000000e+04 4.597900000000000000e+04 4.619500000000000000e+04 4.549400000000000000e+04 4.581700000000000000e+04 4.591600000000000000e+04 4.585300000000000000e+04 4.586500000000000000e+04 4.630200000000000000e+04 4.633100000000000000e+04 4.584500000000000000e+04 4.555600000000000000e+04 4.610300000000000000e+04 4.599500000000000000e+04 4.555600000000000000e+04 4.587800000000000000e+04 4.603800000000000000e+04 4.604500000000000000e+04 4.593700000000000000e+04 4.634500000000000000e+04 4.627400000000000000e+04 4.611300000000000000e+04 4.624300000000000000e+04 4.615900000000000000e+04 4.616600000000000000e+04 4.609900000000000000e+04 4.553900000000000000e+04 4.602300000000000000e+04 4.617400000000000000e+04 4.588100000000000000e+04 4.601600000000000000e+04 4.638800000000000000e+04 4.647300000000000000e+04 4.699100000000000000e+04 4.633200000000000000e+04 4.636300000000000000e+04 4.700500000000000000e+04 4.642100000000000000e+04 4.631600000000000000e+04 4.652200000000000000e+04 4.661900000000000000e+04 4.639900000000000000e+04 4.627500000000000000e+04 4.683700000000000000e+04 4.664000000000000000e+04 4.677300000000000000e+04 4.661300000000000000e+04 4.691100000000000000e+04 4.677600000000000000e+04 4.683500000000000000e+04 4.691400000000000000e+04 4.694000000000000000e+04 4.677900000000000000e+04 4.656200000000000000e+04 4.680400000000000000e+04 4.641200000000000000e+04 4.711800000000000000e+04 4.674100000000000000e+04 4.662800000000000000e+04 4.644400000000000000e+04 4.695500000000000000e+04 4.661900000000000000e+04 4.647500000000000000e+04 4.642500000000000000e+04 4.645400000000000000e+04 4.658600000000000000e+04 4.658100000000000000e+04 4.647700000000000000e+04 4.662200000000000000e+04 4.693400000000000000e+04 4.695200000000000000e+04 4.674700000000000000e+04 4.682000000000000000e+04 4.633900000000000000e+04 4.671000000000000000e+04 4.679900000000000000e+04 4.686700000000000000e+04 4.651800000000000000e+04 4.656200000000000000e+04 4.689800000000000000e+04 4.673800000000000000e+04 4.724800000000000000e+04 4.721500000000000000e+04 4.677300000000000000e+04 4.745500000000000000e+04 4.689900000000000000e+04 4.691900000000000000e+04 4.661300000000000000e+04 4.658400000000000000e+04 4.665100000000000000e+04 4.658600000000000000e+04 4.651100000000000000e+04 4.649800000000000000e+04 4.661300000000000000e+04 4.635400000000000000e+04 4.680100000000000000e+04 4.678000000000000000e+04 4.676600000000000000e+04 4.730900000000000000e+04 4.671200000000000000e+04 4.658900000000000000e+04 4.656400000000000000e+04 4.699100000000000000e+04 4.716500000000000000e+04 4.677500000000000000e+04 4.699600000000000000e+04 4.676900000000000000e+04 4.723200000000000000e+04 4.692800000000000000e+04 4.697000000000000000e+04 4.691900000000000000e+04 4.685600000000000000e+04 4.688800000000000000e+04 4.718100000000000000e+04 4.704800000000000000e+04 4.742400000000000000e+04 4.690000000000000000e+04 4.714500000000000000e+04 4.641300000000000000e+04 4.631000000000000000e+04 4.677300000000000000e+04 4.683100000000000000e+04 4.651200000000000000e+04 4.688900000000000000e+04 4.675300000000000000e+04 4.704500000000000000e+04 4.666300000000000000e+04 4.705400000000000000e+04 4.739400000000000000e+04 4.714600000000000000e+04 4.716900000000000000e+04 4.719800000000000000e+04 4.720600000000000000e+04 4.755300000000000000e+04 4.736900000000000000e+04 4.710700000000000000e+04 4.729200000000000000e+04 4.747000000000000000e+04 4.715400000000000000e+04 4.775600000000000000e+04 4.732800000000000000e+04 4.699500000000000000e+04 4.705200000000000000e+04 4.708000000000000000e+04 4.660800000000000000e+04 4.694400000000000000e+04 4.729500000000000000e+04 4.681200000000000000e+04 4.695500000000000000e+04 4.715100000000000000e+04 4.741500000000000000e+04 4.708400000000000000e+04 4.713900000000000000e+04 4.721300000000000000e+04 4.716300000000000000e+04 4.671600000000000000e+04 4.689200000000000000e+04 4.682600000000000000e+04 4.677000000000000000e+04 4.680300000000000000e+04 4.720700000000000000e+04 4.683500000000000000e+04 4.668500000000000000e+04 4.691200000000000000e+04 4.615400000000000000e+04 4.652100000000000000e+04 4.643200000000000000e+04 4.614700000000000000e+04 4.626000000000000000e+04 4.685200000000000000e+04 4.685400000000000000e+04 4.645100000000000000e+04 4.650300000000000000e+04 4.695100000000000000e+04 4.588900000000000000e+04 4.619800000000000000e+04 4.653900000000000000e+04 4.666800000000000000e+04 4.629900000000000000e+04 4.677100000000000000e+04 4.673200000000000000e+04 4.738200000000000000e+04 4.643000000000000000e+04 4.752100000000000000e+04 4.728700000000000000e+04 4.731000000000000000e+04 4.753200000000000000e+04 4.730500000000000000e+04 4.741500000000000000e+04 4.709000000000000000e+04 4.680300000000000000e+04 4.738500000000000000e+04 4.700400000000000000e+04 4.719100000000000000e+04 4.706500000000000000e+04 4.707000000000000000e+04 4.729700000000000000e+04 4.716800000000000000e+04 4.717600000000000000e+04 4.764900000000000000e+04 4.708900000000000000e+04 4.723000000000000000e+04 4.706900000000000000e+04 4.685400000000000000e+04 4.688500000000000000e+04 4.669000000000000000e+04 4.640700000000000000e+04 4.662400000000000000e+04 4.641800000000000000e+04 4.642700000000000000e+04 4.643400000000000000e+04 4.645900000000000000e+04 4.638800000000000000e+04 4.615900000000000000e+04 4.601000000000000000e+04 4.597800000000000000e+04 4.649200000000000000e+04 4.583300000000000000e+04 4.637600000000000000e+04 4.606500000000000000e+04 4.620300000000000000e+04 4.641300000000000000e+04 4.613700000000000000e+04 4.642900000000000000e+04 4.699900000000000000e+04 4.682700000000000000e+04 4.608600000000000000e+04 4.634300000000000000e+04 4.632800000000000000e+04 4.632000000000000000e+04 4.681100000000000000e+04 4.676800000000000000e+04 4.659400000000000000e+04 4.653300000000000000e+04 4.573000000000000000e+04 4.603400000000000000e+04 4.618100000000000000e+04 4.628300000000000000e+04 4.623600000000000000e+04 4.630500000000000000e+04 4.643900000000000000e+04 4.567900000000000000e+04 4.584100000000000000e+04 4.628900000000000000e+04 4.629800000000000000e+04 4.621600000000000000e+04 4.674800000000000000e+04 4.649500000000000000e+04 4.626600000000000000e+04 4.635600000000000000e+04 4.649700000000000000e+04 4.617800000000000000e+04 4.647500000000000000e+04 4.625200000000000000e+04 4.650000000000000000e+04 4.639700000000000000e+04 4.643900000000000000e+04 4.655100000000000000e+04 4.627500000000000000e+04 4.664600000000000000e+04 4.630600000000000000e+04 4.618800000000000000e+04 4.664900000000000000e+04 4.644600000000000000e+04 4.655700000000000000e+04 4.660100000000000000e+04 4.652700000000000000e+04 4.659200000000000000e+04 4.646100000000000000e+04 4.686600000000000000e+04 4.629400000000000000e+04 4.664100000000000000e+04 4.626600000000000000e+04 4.670800000000000000e+04 4.672300000000000000e+04 4.649400000000000000e+04 4.615500000000000000e+04 4.615200000000000000e+04 4.613800000000000000e+04 4.606800000000000000e+04 4.644500000000000000e+04 4.633900000000000000e+04 4.643200000000000000e+04 4.621400000000000000e+04 4.651200000000000000e+04 4.632700000000000000e+04 4.640800000000000000e+04 4.591900000000000000e+04 4.606100000000000000e+04 4.652500000000000000e+04 4.679000000000000000e+04 4.680000000000000000e+04 4.687400000000000000e+04 4.664300000000000000e+04 4.668800000000000000e+04 4.647100000000000000e+04 4.684600000000000000e+04 4.656500000000000000e+04 4.682100000000000000e+04 4.662400000000000000e+04 4.710600000000000000e+04 4.634400000000000000e+04 4.623600000000000000e+04 4.650200000000000000e+04 4.648100000000000000e+04 4.707000000000000000e+04 4.717000000000000000e+04 4.701000000000000000e+04 4.641800000000000000e+04 4.672000000000000000e+04 4.613600000000000000e+04 4.619300000000000000e+04 4.698100000000000000e+04 4.660100000000000000e+04 4.667500000000000000e+04 4.680300000000000000e+04 4.691000000000000000e+04 4.704200000000000000e+04 4.682600000000000000e+04 4.639600000000000000e+04 4.663500000000000000e+04 4.688400000000000000e+04 4.625800000000000000e+04 4.685900000000000000e+04 4.691800000000000000e+04 4.705900000000000000e+04 4.651200000000000000e+04 4.689200000000000000e+04 4.653400000000000000e+04 4.685000000000000000e+04 4.665400000000000000e+04 4.665600000000000000e+04 4.706500000000000000e+04 4.695800000000000000e+04 4.715200000000000000e+04 4.733800000000000000e+04 4.707500000000000000e+04 4.733500000000000000e+04 4.759100000000000000e+04 4.748600000000000000e+04 4.695700000000000000e+04 4.716500000000000000e+04 4.714200000000000000e+04 4.643000000000000000e+04 4.669100000000000000e+04 4.676900000000000000e+04 4.676700000000000000e+04 4.668800000000000000e+04 4.654100000000000000e+04 4.659100000000000000e+04 4.640900000000000000e+04 4.623500000000000000e+04 4.682200000000000000e+04 4.654100000000000000e+04 4.623200000000000000e+04 4.623800000000000000e+04 4.702500000000000000e+04 4.679000000000000000e+04 4.665600000000000000e+04 4.689700000000000000e+04 4.684000000000000000e+04 4.694900000000000000e+04 4.701600000000000000e+04 4.654300000000000000e+04 4.689800000000000000e+04 4.657600000000000000e+04 4.646400000000000000e+04 4.646800000000000000e+04 4.640800000000000000e+04 4.651000000000000000e+04 4.643700000000000000e+04 4.633600000000000000e+04 4.639500000000000000e+04 4.641300000000000000e+04 4.648500000000000000e+04 4.666600000000000000e+04 4.641600000000000000e+04 4.696000000000000000e+04 4.620700000000000000e+04 4.682100000000000000e+04 4.670500000000000000e+04 4.655900000000000000e+04 4.659700000000000000e+04 4.651400000000000000e+04 4.660700000000000000e+04 4.710400000000000000e+04 4.660600000000000000e+04 4.644900000000000000e+04 4.705700000000000000e+04 4.684800000000000000e+04 4.689500000000000000e+04 4.670200000000000000e+04 4.672800000000000000e+04 4.673500000000000000e+04 4.684400000000000000e+04 4.710200000000000000e+04 4.713900000000000000e+04 4.747000000000000000e+04 4.748800000000000000e+04 4.712900000000000000e+04 4.713500000000000000e+04 4.671200000000000000e+04 4.732000000000000000e+04 4.725800000000000000e+04 4.692500000000000000e+04 4.651500000000000000e+04 4.694400000000000000e+04 4.671900000000000000e+04 4.769100000000000000e+04 4.722900000000000000e+04 4.733400000000000000e+04 4.752600000000000000e+04 4.782900000000000000e+04 4.765400000000000000e+04 4.729800000000000000e+04 4.799500000000000000e+04 4.772500000000000000e+04 4.761400000000000000e+04 4.748100000000000000e+04 4.752700000000000000e+04 4.698800000000000000e+04 4.731500000000000000e+04 4.771800000000000000e+04 4.740500000000000000e+04 4.777400000000000000e+04 4.727000000000000000e+04 4.711600000000000000e+04 4.711800000000000000e+04 4.740500000000000000e+04 4.752000000000000000e+04 4.710200000000000000e+04 4.738200000000000000e+04 4.743400000000000000e+04 4.722200000000000000e+04 4.804200000000000000e+04 4.752500000000000000e+04 4.778000000000000000e+04 4.777900000000000000e+04 4.748800000000000000e+04 4.740400000000000000e+04 4.721900000000000000e+04 4.709300000000000000e+04 4.770400000000000000e+04 4.751300000000000000e+04 4.755300000000000000e+04 4.730600000000000000e+04 4.714800000000000000e+04 4.657500000000000000e+04 4.696600000000000000e+04 4.709400000000000000e+04 4.689800000000000000e+04 4.729700000000000000e+04 4.690600000000000000e+04 4.712100000000000000e+04 4.668500000000000000e+04 4.724200000000000000e+04 4.692700000000000000e+04 4.701800000000000000e+04 4.689100000000000000e+04 4.677500000000000000e+04 4.679300000000000000e+04 4.709400000000000000e+04 4.713600000000000000e+04 4.705400000000000000e+04 4.668900000000000000e+04 4.670500000000000000e+04 4.684800000000000000e+04 4.666600000000000000e+04 4.674000000000000000e+04 4.670800000000000000e+04 4.682000000000000000e+04 4.673100000000000000e+04 4.701000000000000000e+04 4.634700000000000000e+04 4.670800000000000000e+04 4.707100000000000000e+04 4.702800000000000000e+04 4.666400000000000000e+04 4.718900000000000000e+04 4.712900000000000000e+04 4.667300000000000000e+04 4.730400000000000000e+04 4.744300000000000000e+04 4.690900000000000000e+04 4.711900000000000000e+04 4.728200000000000000e+04 4.710600000000000000e+04 4.706600000000000000e+04 4.685400000000000000e+04 4.709100000000000000e+04 4.725100000000000000e+04 4.706800000000000000e+04 4.727700000000000000e+04 4.709600000000000000e+04 4.700500000000000000e+04 4.661500000000000000e+04 4.668000000000000000e+04 4.739600000000000000e+04 4.713100000000000000e+04 4.691000000000000000e+04 4.677900000000000000e+04 4.697600000000000000e+04 4.682700000000000000e+04 4.730300000000000000e+04 4.717400000000000000e+04 4.739900000000000000e+04 4.750100000000000000e+04 4.722700000000000000e+04 4.704100000000000000e+04 4.696800000000000000e+04 4.732200000000000000e+04 4.695200000000000000e+04 4.712400000000000000e+04 4.715300000000000000e+04 4.702200000000000000e+04 4.678300000000000000e+04 4.683800000000000000e+04 4.684200000000000000e+04 4.717900000000000000e+04 4.691900000000000000e+04 4.769200000000000000e+04 4.729100000000000000e+04 4.700800000000000000e+04 4.741500000000000000e+04 4.715700000000000000e+04 4.737100000000000000e+04 4.733800000000000000e+04 4.777600000000000000e+04 4.806900000000000000e+04 4.751100000000000000e+04 4.780400000000000000e+04 4.735100000000000000e+04 4.787500000000000000e+04 4.784200000000000000e+04 4.803600000000000000e+04 4.773700000000000000e+04 4.785800000000000000e+04 4.770700000000000000e+04 4.759600000000000000e+04 4.757500000000000000e+04 4.799900000000000000e+04 4.735400000000000000e+04 4.782000000000000000e+04 4.834800000000000000e+04 4.785100000000000000e+04 4.790200000000000000e+04 4.747700000000000000e+04 4.746200000000000000e+04 4.754500000000000000e+04 4.756200000000000000e+04 4.766900000000000000e+04 4.681500000000000000e+04 4.755900000000000000e+04 4.765400000000000000e+04 4.713200000000000000e+04 4.732200000000000000e+04 4.716600000000000000e+04 4.734600000000000000e+04 4.705900000000000000e+04 4.718700000000000000e+04 4.746000000000000000e+04 4.771900000000000000e+04 4.723100000000000000e+04 4.753700000000000000e+04 4.774800000000000000e+04 4.746400000000000000e+04 4.790900000000000000e+04 4.771000000000000000e+04 4.690400000000000000e+04 4.750800000000000000e+04 4.731500000000000000e+04 4.751700000000000000e+04 4.751400000000000000e+04 4.782900000000000000e+04 4.767100000000000000e+04 4.806900000000000000e+04 4.734200000000000000e+04 4.738600000000000000e+04 4.783800000000000000e+04 4.770800000000000000e+04 4.837000000000000000e+04 4.819800000000000000e+04 4.793300000000000000e+04 4.771500000000000000e+04 4.751300000000000000e+04 4.738800000000000000e+04 4.797500000000000000e+04 4.774600000000000000e+04 4.810800000000000000e+04 4.788300000000000000e+04 4.729100000000000000e+04 4.731400000000000000e+04 4.765900000000000000e+04 4.749800000000000000e+04 4.761500000000000000e+04 4.701200000000000000e+04 4.737900000000000000e+04 4.738800000000000000e+04 4.767700000000000000e+04 4.721200000000000000e+04 4.759200000000000000e+04 4.744500000000000000e+04 4.775600000000000000e+04 4.765100000000000000e+04 4.724300000000000000e+04 4.783200000000000000e+04 4.746300000000000000e+04 4.759300000000000000e+04 4.759100000000000000e+04 4.759200000000000000e+04 4.707400000000000000e+04 4.741600000000000000e+04 4.692400000000000000e+04 4.702600000000000000e+04 4.720800000000000000e+04 4.723600000000000000e+04 4.746400000000000000e+04 4.694800000000000000e+04 4.684200000000000000e+04 4.704400000000000000e+04 4.729700000000000000e+04 4.691900000000000000e+04 4.707600000000000000e+04 4.709400000000000000e+04 4.707600000000000000e+04 4.710900000000000000e+04 4.737500000000000000e+04 4.679300000000000000e+04 4.702700000000000000e+04 4.704800000000000000e+04 4.654900000000000000e+04 4.694400000000000000e+04 4.620400000000000000e+04 4.624200000000000000e+04 4.663800000000000000e+04 4.638800000000000000e+04 4.643200000000000000e+04 4.612900000000000000e+04 4.674900000000000000e+04 4.658000000000000000e+04 4.663500000000000000e+04 4.657200000000000000e+04 4.606400000000000000e+04 4.678600000000000000e+04 4.667300000000000000e+04 4.674900000000000000e+04 4.681300000000000000e+04 4.682700000000000000e+04 4.659200000000000000e+04 4.666600000000000000e+04 4.632200000000000000e+04 4.649400000000000000e+04 4.647000000000000000e+04 4.669800000000000000e+04 4.682400000000000000e+04 4.729200000000000000e+04 4.637900000000000000e+04 4.679700000000000000e+04 4.695200000000000000e+04 4.681500000000000000e+04 4.664300000000000000e+04 4.679100000000000000e+04 4.637300000000000000e+04 4.663800000000000000e+04 4.673900000000000000e+04 4.688300000000000000e+04 4.699500000000000000e+04 4.679500000000000000e+04 4.669700000000000000e+04 4.719500000000000000e+04 4.723500000000000000e+04 4.717900000000000000e+04 4.702600000000000000e+04 4.656800000000000000e+04 4.669600000000000000e+04 4.725700000000000000e+04 4.715400000000000000e+04 4.712700000000000000e+04 4.745800000000000000e+04 4.748900000000000000e+04 4.684500000000000000e+04 4.807000000000000000e+04 4.738500000000000000e+04 4.753600000000000000e+04 4.686000000000000000e+04 4.729200000000000000e+04 4.723200000000000000e+04 4.673500000000000000e+04 4.708200000000000000e+04 4.705200000000000000e+04 4.690300000000000000e+04 4.675300000000000000e+04 4.669900000000000000e+04 4.692600000000000000e+04 4.721700000000000000e+04 4.653600000000000000e+04 4.730500000000000000e+04 4.688700000000000000e+04 4.669200000000000000e+04 4.709800000000000000e+04 4.716300000000000000e+04 4.710300000000000000e+04 4.708300000000000000e+04 4.724500000000000000e+04 4.720400000000000000e+04 4.667700000000000000e+04 4.685400000000000000e+04 4.706100000000000000e+04 4.741100000000000000e+04 4.682900000000000000e+04 4.668300000000000000e+04 4.778900000000000000e+04 4.724900000000000000e+04 4.731900000000000000e+04 4.717900000000000000e+04 4.698100000000000000e+04 4.735600000000000000e+04 4.745400000000000000e+04 4.736700000000000000e+04 4.697200000000000000e+04 4.698300000000000000e+04 4.698400000000000000e+04 4.679400000000000000e+04 4.732200000000000000e+04 4.704200000000000000e+04 4.758600000000000000e+04 4.741000000000000000e+04 4.772700000000000000e+04 4.709500000000000000e+04 4.716200000000000000e+04 4.708300000000000000e+04 4.699400000000000000e+04 4.708000000000000000e+04 4.694400000000000000e+04 4.658600000000000000e+04 4.651300000000000000e+04 4.682700000000000000e+04 4.701000000000000000e+04 4.666900000000000000e+04 4.711200000000000000e+04 4.728600000000000000e+04 4.737800000000000000e+04 4.743900000000000000e+04 4.705400000000000000e+04 4.677500000000000000e+04 4.678600000000000000e+04 4.648200000000000000e+04 4.663100000000000000e+04 4.669300000000000000e+04 4.631000000000000000e+04 4.701900000000000000e+04 4.670800000000000000e+04 4.640200000000000000e+04 4.631500000000000000e+04 4.648300000000000000e+04 4.602500000000000000e+04 4.614500000000000000e+04 4.626600000000000000e+04 4.633300000000000000e+04 4.678700000000000000e+04 4.650500000000000000e+04 4.605300000000000000e+04 4.642300000000000000e+04 4.642000000000000000e+04 4.625500000000000000e+04 4.682800000000000000e+04 4.623300000000000000e+04 4.635100000000000000e+04 4.728300000000000000e+04 4.620500000000000000e+04 4.667800000000000000e+04 4.668900000000000000e+04 4.664200000000000000e+04 4.692000000000000000e+04 4.700000000000000000e+04 4.668400000000000000e+04 4.688600000000000000e+04 4.717800000000000000e+04 4.741800000000000000e+04 4.714700000000000000e+04 4.694600000000000000e+04 4.639300000000000000e+04 4.700800000000000000e+04 4.685600000000000000e+04 4.684400000000000000e+04 4.701500000000000000e+04 4.707800000000000000e+04 4.727500000000000000e+04 4.729700000000000000e+04 4.714000000000000000e+04 4.694500000000000000e+04 4.672600000000000000e+04 4.722000000000000000e+04 4.729000000000000000e+04 4.713300000000000000e+04 4.675500000000000000e+04 4.712600000000000000e+04 4.703400000000000000e+04 4.681900000000000000e+04 4.679400000000000000e+04 4.712700000000000000e+04 4.718700000000000000e+04 4.751900000000000000e+04 4.753100000000000000e+04 4.697900000000000000e+04 4.661500000000000000e+04 4.708100000000000000e+04 4.684300000000000000e+04 4.668700000000000000e+04 4.751500000000000000e+04 4.667200000000000000e+04 4.715500000000000000e+04 4.678700000000000000e+04 4.674500000000000000e+04 4.686200000000000000e+04 4.719000000000000000e+04 4.693100000000000000e+04 4.657400000000000000e+04 4.738800000000000000e+04 4.698100000000000000e+04 4.712400000000000000e+04 4.673500000000000000e+04 4.689200000000000000e+04 4.666200000000000000e+04 4.673200000000000000e+04 4.669600000000000000e+04 4.676300000000000000e+04 4.659100000000000000e+04 4.643300000000000000e+04 4.642800000000000000e+04 4.641100000000000000e+04 4.595900000000000000e+04 4.635800000000000000e+04 4.648200000000000000e+04 4.649000000000000000e+04 4.673000000000000000e+04 4.630700000000000000e+04 4.606900000000000000e+04 4.623100000000000000e+04 4.598100000000000000e+04 4.627300000000000000e+04 4.614800000000000000e+04 4.572800000000000000e+04 4.561300000000000000e+04 4.610800000000000000e+04 4.560400000000000000e+04 4.583700000000000000e+04 4.600800000000000000e+04 4.632400000000000000e+04 4.599600000000000000e+04 4.607400000000000000e+04 4.592000000000000000e+04 4.563400000000000000e+04 4.535500000000000000e+04 4.589800000000000000e+04 4.564000000000000000e+04 4.577900000000000000e+04 4.574700000000000000e+04 4.595600000000000000e+04 4.569600000000000000e+04 4.630800000000000000e+04 4.645000000000000000e+04 4.630200000000000000e+04 4.626000000000000000e+04 4.650900000000000000e+04 4.637500000000000000e+04 4.622900000000000000e+04 4.692800000000000000e+04 4.685500000000000000e+04 4.654600000000000000e+04 4.660900000000000000e+04 4.645900000000000000e+04 4.656500000000000000e+04 4.706400000000000000e+04 4.679400000000000000e+04 4.714100000000000000e+04 4.673400000000000000e+04 4.700700000000000000e+04 4.669900000000000000e+04 4.683700000000000000e+04 4.697800000000000000e+04 4.683300000000000000e+04 4.702700000000000000e+04 4.693700000000000000e+04 4.712400000000000000e+04 4.686200000000000000e+04 4.737600000000000000e+04 4.699500000000000000e+04 4.736700000000000000e+04 4.712500000000000000e+04 4.739800000000000000e+04 4.715900000000000000e+04 4.715900000000000000e+04 4.692500000000000000e+04 4.647600000000000000e+04 4.737900000000000000e+04 4.753800000000000000e+04 4.683700000000000000e+04 4.661700000000000000e+04 4.668500000000000000e+04 4.663000000000000000e+04 4.683100000000000000e+04 4.642200000000000000e+04 4.648400000000000000e+04 4.657500000000000000e+04 4.633800000000000000e+04 4.630700000000000000e+04 4.648100000000000000e+04 4.677800000000000000e+04 4.619600000000000000e+04 4.662000000000000000e+04 4.650400000000000000e+04 4.692600000000000000e+04 4.700600000000000000e+04 4.627900000000000000e+04 4.649200000000000000e+04 4.672500000000000000e+04 4.643400000000000000e+04 4.673600000000000000e+04 4.704500000000000000e+04 4.675900000000000000e+04 4.640800000000000000e+04 4.645900000000000000e+04 4.652800000000000000e+04 4.685500000000000000e+04 4.696100000000000000e+04 4.707100000000000000e+04 4.740600000000000000e+04 4.718700000000000000e+04 4.680200000000000000e+04 4.690300000000000000e+04 4.699600000000000000e+04 4.696100000000000000e+04 4.670300000000000000e+04 4.712600000000000000e+04 4.697300000000000000e+04 4.672400000000000000e+04 4.653800000000000000e+04 4.721500000000000000e+04 4.703800000000000000e+04 4.675700000000000000e+04 4.669000000000000000e+04 4.686900000000000000e+04 4.641100000000000000e+04 4.610400000000000000e+04 4.626700000000000000e+04 4.621800000000000000e+04 4.607100000000000000e+04 4.581000000000000000e+04 4.625600000000000000e+04 4.611400000000000000e+04 4.616000000000000000e+04 4.593700000000000000e+04 4.605900000000000000e+04 4.590100000000000000e+04 4.628600000000000000e+04 4.605900000000000000e+04 4.609900000000000000e+04 4.599300000000000000e+04 4.648900000000000000e+04 4.627100000000000000e+04 4.615700000000000000e+04 4.652900000000000000e+04 4.629500000000000000e+04 4.659800000000000000e+04 4.698700000000000000e+04 4.653500000000000000e+04 4.624200000000000000e+04 4.655100000000000000e+04 4.670700000000000000e+04 4.632200000000000000e+04 4.672800000000000000e+04 4.659600000000000000e+04 4.657900000000000000e+04 4.664100000000000000e+04 4.668600000000000000e+04 4.719300000000000000e+04 4.695300000000000000e+04 4.701700000000000000e+04 4.707300000000000000e+04 4.708400000000000000e+04 4.695600000000000000e+04 4.683500000000000000e+04 4.718800000000000000e+04 4.680200000000000000e+04 4.676400000000000000e+04 4.670200000000000000e+04 4.681200000000000000e+04 4.674200000000000000e+04 4.670900000000000000e+04 4.675500000000000000e+04 4.680700000000000000e+04 4.714700000000000000e+04 4.707600000000000000e+04 4.643000000000000000e+04 4.660000000000000000e+04 4.678400000000000000e+04 4.645800000000000000e+04 4.653400000000000000e+04 4.626600000000000000e+04 4.625300000000000000e+04 4.636000000000000000e+04 4.621700000000000000e+04 4.661600000000000000e+04 4.663600000000000000e+04 4.698300000000000000e+04 4.690700000000000000e+04 4.698400000000000000e+04 4.632600000000000000e+04 4.723600000000000000e+04 4.688600000000000000e+04 4.715900000000000000e+04 4.705900000000000000e+04 4.673000000000000000e+04 4.706000000000000000e+04 4.721100000000000000e+04 4.705000000000000000e+04 4.705300000000000000e+04 4.668300000000000000e+04 4.654800000000000000e+04 4.672800000000000000e+04 4.652200000000000000e+04 4.650600000000000000e+04 4.734100000000000000e+04 4.663200000000000000e+04 4.676600000000000000e+04 4.668800000000000000e+04 4.684400000000000000e+04 4.677400000000000000e+04 4.710000000000000000e+04 4.690100000000000000e+04 4.693400000000000000e+04 4.686200000000000000e+04 4.703400000000000000e+04 4.665200000000000000e+04 4.680100000000000000e+04 4.673900000000000000e+04 4.708000000000000000e+04 4.657800000000000000e+04 4.676400000000000000e+04 4.651300000000000000e+04 4.658600000000000000e+04 4.676600000000000000e+04 4.728200000000000000e+04 4.626000000000000000e+04 4.657900000000000000e+04 4.634100000000000000e+04 4.614200000000000000e+04 4.658200000000000000e+04 4.668300000000000000e+04 4.646900000000000000e+04 4.697700000000000000e+04 4.643800000000000000e+04 4.686700000000000000e+04 4.644400000000000000e+04 4.632600000000000000e+04 4.698300000000000000e+04 4.658100000000000000e+04 4.670100000000000000e+04 4.683700000000000000e+04 4.695900000000000000e+04 4.648200000000000000e+04 4.648400000000000000e+04 4.639300000000000000e+04 4.654700000000000000e+04 4.655000000000000000e+04 4.611100000000000000e+04 4.632200000000000000e+04 4.601700000000000000e+04 4.613000000000000000e+04 4.603800000000000000e+04 4.593700000000000000e+04 4.617600000000000000e+04 4.598200000000000000e+04 4.635600000000000000e+04 4.641600000000000000e+04 4.621300000000000000e+04 4.628100000000000000e+04 4.621600000000000000e+04 4.659400000000000000e+04 4.648600000000000000e+04 4.648400000000000000e+04 4.627000000000000000e+04 4.674600000000000000e+04 4.657100000000000000e+04 4.697700000000000000e+04 4.661100000000000000e+04 4.664400000000000000e+04 4.632900000000000000e+04 4.596400000000000000e+04 4.606700000000000000e+04 4.602500000000000000e+04 4.639300000000000000e+04 4.633900000000000000e+04 4.596900000000000000e+04 4.613400000000000000e+04 4.625000000000000000e+04 4.617600000000000000e+04 4.620200000000000000e+04 4.632300000000000000e+04 4.629800000000000000e+04 4.665400000000000000e+04 4.649200000000000000e+04 4.656800000000000000e+04 4.670300000000000000e+04 4.618000000000000000e+04 4.640400000000000000e+04 4.614300000000000000e+04 4.646000000000000000e+04 4.623000000000000000e+04 4.612100000000000000e+04 4.664000000000000000e+04 4.649700000000000000e+04 4.665000000000000000e+04 4.645700000000000000e+04 4.710000000000000000e+04 4.670900000000000000e+04 4.709200000000000000e+04 4.684600000000000000e+04 4.650300000000000000e+04 4.706000000000000000e+04 4.721600000000000000e+04 4.680100000000000000e+04 4.674200000000000000e+04 4.677800000000000000e+04 4.689600000000000000e+04 4.717000000000000000e+04 4.651400000000000000e+04 4.616100000000000000e+04 4.673800000000000000e+04 4.675900000000000000e+04 4.661800000000000000e+04 4.658500000000000000e+04 4.692500000000000000e+04 4.694700000000000000e+04 4.684200000000000000e+04 4.721100000000000000e+04 4.719600000000000000e+04 4.686300000000000000e+04 4.715800000000000000e+04 4.668800000000000000e+04 4.664000000000000000e+04 4.677300000000000000e+04 4.683300000000000000e+04 4.672200000000000000e+04 4.638600000000000000e+04 4.620400000000000000e+04 4.660900000000000000e+04 4.664200000000000000e+04 4.649200000000000000e+04 4.630000000000000000e+04 4.593600000000000000e+04 4.643700000000000000e+04 4.609500000000000000e+04 4.628500000000000000e+04 4.622100000000000000e+04 4.617500000000000000e+04 4.588700000000000000e+04 4.586000000000000000e+04 4.641500000000000000e+04 4.639700000000000000e+04 4.625400000000000000e+04 4.620800000000000000e+04 4.583100000000000000e+04 4.609700000000000000e+04 4.553700000000000000e+04 4.596300000000000000e+04 4.639300000000000000e+04 4.615500000000000000e+04 4.614100000000000000e+04 4.596000000000000000e+04 4.608800000000000000e+04 4.626600000000000000e+04 4.626700000000000000e+04 4.663400000000000000e+04 4.602500000000000000e+04 4.650500000000000000e+04 4.576500000000000000e+04 4.615100000000000000e+04 4.582900000000000000e+04 4.615000000000000000e+04 4.616500000000000000e+04 4.624200000000000000e+04 4.610100000000000000e+04 4.643400000000000000e+04 4.604700000000000000e+04 4.609100000000000000e+04 4.616600000000000000e+04 4.629300000000000000e+04 4.567700000000000000e+04 4.645800000000000000e+04 4.653200000000000000e+04 4.627400000000000000e+04 4.728400000000000000e+04 4.643300000000000000e+04 4.643300000000000000e+04 4.644400000000000000e+04 4.660600000000000000e+04 4.610100000000000000e+04 4.609200000000000000e+04 4.654200000000000000e+04 4.626800000000000000e+04 4.646000000000000000e+04 4.654000000000000000e+04 4.588500000000000000e+04 4.607400000000000000e+04 4.590400000000000000e+04 4.622500000000000000e+04 4.623400000000000000e+04 4.650100000000000000e+04 4.630700000000000000e+04 4.633900000000000000e+04 4.640000000000000000e+04 4.647200000000000000e+04 4.626900000000000000e+04 4.657700000000000000e+04 4.636300000000000000e+04 4.617400000000000000e+04 4.621700000000000000e+04 4.620400000000000000e+04 4.566400000000000000e+04 4.616000000000000000e+04 4.602900000000000000e+04 4.634200000000000000e+04 4.621600000000000000e+04 4.686600000000000000e+04 4.701100000000000000e+04 4.720300000000000000e+04 4.685100000000000000e+04 4.659000000000000000e+04 4.668400000000000000e+04 4.668500000000000000e+04 4.671500000000000000e+04 4.692100000000000000e+04 4.707900000000000000e+04 4.754000000000000000e+04 4.722900000000000000e+04 4.713100000000000000e+04 4.710500000000000000e+04 4.723500000000000000e+04 4.707300000000000000e+04 4.717600000000000000e+04 4.714400000000000000e+04 4.729500000000000000e+04 4.693100000000000000e+04 4.677000000000000000e+04 4.639000000000000000e+04 4.647000000000000000e+04 4.687500000000000000e+04 4.729600000000000000e+04 4.679800000000000000e+04 4.689500000000000000e+04 4.783000000000000000e+04 4.741900000000000000e+04 4.746200000000000000e+04 4.746800000000000000e+04 4.767300000000000000e+04 4.708500000000000000e+04 4.734600000000000000e+04 4.750700000000000000e+04 4.778000000000000000e+04 4.803000000000000000e+04 4.760900000000000000e+04 4.770800000000000000e+04 4.775700000000000000e+04 4.758300000000000000e+04 4.730800000000000000e+04 4.759100000000000000e+04 4.772800000000000000e+04 4.748300000000000000e+04 4.796400000000000000e+04 4.819600000000000000e+04 4.760200000000000000e+04 4.745800000000000000e+04 4.778600000000000000e+04 4.748300000000000000e+04 4.719600000000000000e+04 4.727700000000000000e+04 4.807100000000000000e+04 4.712800000000000000e+04 4.780300000000000000e+04 4.744300000000000000e+04 4.704700000000000000e+04 4.746300000000000000e+04 4.756800000000000000e+04 4.739600000000000000e+04 4.743700000000000000e+04 4.722600000000000000e+04 4.721600000000000000e+04 4.747800000000000000e+04 4.716100000000000000e+04 4.737700000000000000e+04 4.701300000000000000e+04 4.686600000000000000e+04 4.708200000000000000e+04 4.708200000000000000e+04 4.726100000000000000e+04 4.687900000000000000e+04 4.714900000000000000e+04 4.668200000000000000e+04 4.702300000000000000e+04 4.678100000000000000e+04 4.717000000000000000e+04 4.641200000000000000e+04 4.668900000000000000e+04 4.687500000000000000e+04 4.666500000000000000e+04 4.648600000000000000e+04 4.655700000000000000e+04 4.683900000000000000e+04 4.673900000000000000e+04 4.664900000000000000e+04 4.687000000000000000e+04 4.676000000000000000e+04 4.686900000000000000e+04 4.689300000000000000e+04 4.702800000000000000e+04 4.680500000000000000e+04 4.726200000000000000e+04 4.688500000000000000e+04 4.670300000000000000e+04 4.678600000000000000e+04 4.686300000000000000e+04 4.768800000000000000e+04 4.689000000000000000e+04 4.720900000000000000e+04 4.724400000000000000e+04 4.725000000000000000e+04 4.764700000000000000e+04 4.745100000000000000e+04 4.777300000000000000e+04 4.726900000000000000e+04 4.713700000000000000e+04 4.723100000000000000e+04 4.697900000000000000e+04 4.693800000000000000e+04 4.708200000000000000e+04 4.711900000000000000e+04 4.708300000000000000e+04 4.740000000000000000e+04 4.759300000000000000e+04 4.699400000000000000e+04 4.709000000000000000e+04 4.773600000000000000e+04 4.758900000000000000e+04 4.734800000000000000e+04 4.716600000000000000e+04 4.722400000000000000e+04 4.737700000000000000e+04 4.680300000000000000e+04 4.701100000000000000e+04 4.772100000000000000e+04 4.700900000000000000e+04 4.768500000000000000e+04 4.764200000000000000e+04 4.750500000000000000e+04 4.736700000000000000e+04 4.713200000000000000e+04 4.711500000000000000e+04 4.757300000000000000e+04 4.713600000000000000e+04 4.717700000000000000e+04 4.730500000000000000e+04 4.741300000000000000e+04 4.711500000000000000e+04 4.716900000000000000e+04 4.721600000000000000e+04 4.739700000000000000e+04 4.736600000000000000e+04 4.751700000000000000e+04 4.679100000000000000e+04 4.747800000000000000e+04 4.718100000000000000e+04 4.708600000000000000e+04 4.776400000000000000e+04 4.714800000000000000e+04 4.729000000000000000e+04 4.708600000000000000e+04 4.737600000000000000e+04 4.703400000000000000e+04 4.720200000000000000e+04 4.733000000000000000e+04 4.726100000000000000e+04 4.739900000000000000e+04 4.733900000000000000e+04 4.695800000000000000e+04 4.727700000000000000e+04 4.712200000000000000e+04 4.701500000000000000e+04 4.718600000000000000e+04 4.731700000000000000e+04 4.737000000000000000e+04 4.677800000000000000e+04 4.707600000000000000e+04 4.715600000000000000e+04 4.683200000000000000e+04 4.697600000000000000e+04 4.718900000000000000e+04 4.699700000000000000e+04 4.694000000000000000e+04 4.720300000000000000e+04 4.736900000000000000e+04 4.649600000000000000e+04 4.694900000000000000e+04 4.661200000000000000e+04 4.624600000000000000e+04 4.673100000000000000e+04 4.667900000000000000e+04 4.661200000000000000e+04 4.657300000000000000e+04 4.706400000000000000e+04 4.681900000000000000e+04 4.718500000000000000e+04 4.738400000000000000e+04 4.700600000000000000e+04 4.721400000000000000e+04 4.717500000000000000e+04 4.720700000000000000e+04 4.743800000000000000e+04 4.703600000000000000e+04 4.733800000000000000e+04 4.748100000000000000e+04 4.685300000000000000e+04 4.763000000000000000e+04 4.719800000000000000e+04 4.708800000000000000e+04 4.674100000000000000e+04 4.660000000000000000e+04 4.643400000000000000e+04 4.675600000000000000e+04 4.706900000000000000e+04 4.695300000000000000e+04 4.662100000000000000e+04 4.728500000000000000e+04 4.715400000000000000e+04 4.691900000000000000e+04 4.669800000000000000e+04 4.688100000000000000e+04 4.704800000000000000e+04 4.697000000000000000e+04 4.678000000000000000e+04 4.650100000000000000e+04 4.721300000000000000e+04 4.678800000000000000e+04 4.659800000000000000e+04 4.662400000000000000e+04 4.673200000000000000e+04 4.677100000000000000e+04 4.730300000000000000e+04 4.704600000000000000e+04 4.700300000000000000e+04 4.746500000000000000e+04 4.703100000000000000e+04 4.700700000000000000e+04 4.692500000000000000e+04 4.652400000000000000e+04 4.666700000000000000e+04 4.685600000000000000e+04 4.692600000000000000e+04 4.721800000000000000e+04 4.704800000000000000e+04 4.704300000000000000e+04 4.737200000000000000e+04 4.682900000000000000e+04 4.728600000000000000e+04 4.782400000000000000e+04 4.747200000000000000e+04 4.773500000000000000e+04 4.747600000000000000e+04 4.717400000000000000e+04 4.736400000000000000e+04 4.682100000000000000e+04 4.639900000000000000e+04 4.717000000000000000e+04 4.685000000000000000e+04 4.659600000000000000e+04 4.732800000000000000e+04 4.752100000000000000e+04 4.753300000000000000e+04 4.658200000000000000e+04 4.681200000000000000e+04 4.724800000000000000e+04 4.739100000000000000e+04 4.716400000000000000e+04 4.721800000000000000e+04 4.731300000000000000e+04 4.724300000000000000e+04 4.756300000000000000e+04 4.730300000000000000e+04 4.728600000000000000e+04 4.728300000000000000e+04 4.713500000000000000e+04 4.722100000000000000e+04 4.717600000000000000e+04 4.701600000000000000e+04 4.690900000000000000e+04 4.733200000000000000e+04 4.690100000000000000e+04 4.706100000000000000e+04 4.715500000000000000e+04 4.701900000000000000e+04 4.695000000000000000e+04 4.690900000000000000e+04 4.691500000000000000e+04 4.697400000000000000e+04 4.707500000000000000e+04 4.659400000000000000e+04 4.676800000000000000e+04 4.703400000000000000e+04 4.675500000000000000e+04 4.671500000000000000e+04 4.730100000000000000e+04 4.698000000000000000e+04 4.672400000000000000e+04 4.712000000000000000e+04 4.700800000000000000e+04 4.671300000000000000e+04 4.614100000000000000e+04 4.661700000000000000e+04 4.685500000000000000e+04 4.655600000000000000e+04 4.615200000000000000e+04 4.639400000000000000e+04 4.692300000000000000e+04 4.699400000000000000e+04 4.651000000000000000e+04 4.703900000000000000e+04 4.678600000000000000e+04 4.654200000000000000e+04 4.679500000000000000e+04 4.677800000000000000e+04 4.621800000000000000e+04 4.658900000000000000e+04 4.684500000000000000e+04 4.658600000000000000e+04 4.671700000000000000e+04 4.673200000000000000e+04 4.718500000000000000e+04 4.644700000000000000e+04 4.751600000000000000e+04 4.701500000000000000e+04 4.716700000000000000e+04 4.727100000000000000e+04 4.660100000000000000e+04 4.709600000000000000e+04 4.720600000000000000e+04 4.664900000000000000e+04 4.607800000000000000e+04 4.626000000000000000e+04 4.624000000000000000e+04 4.666600000000000000e+04 4.660400000000000000e+04 4.650800000000000000e+04 4.693600000000000000e+04 4.656500000000000000e+04 4.659700000000000000e+04 4.683100000000000000e+04 4.592800000000000000e+04 4.656300000000000000e+04 4.669400000000000000e+04 4.650600000000000000e+04 4.597600000000000000e+04 4.674500000000000000e+04 4.693800000000000000e+04 4.642000000000000000e+04 4.653000000000000000e+04 4.701900000000000000e+04 4.628500000000000000e+04 4.688400000000000000e+04 4.620100000000000000e+04 4.638800000000000000e+04 4.630400000000000000e+04 4.657100000000000000e+04 4.637100000000000000e+04 4.664800000000000000e+04 4.633000000000000000e+04 4.623800000000000000e+04 4.624200000000000000e+04 4.643800000000000000e+04 4.612300000000000000e+04 4.609400000000000000e+04 4.586500000000000000e+04 4.639300000000000000e+04 4.600100000000000000e+04 4.630600000000000000e+04 4.650000000000000000e+04 4.676000000000000000e+04 4.653800000000000000e+04 4.628600000000000000e+04 4.668000000000000000e+04 4.655300000000000000e+04 4.706300000000000000e+04 4.615500000000000000e+04 4.628600000000000000e+04 4.657000000000000000e+04 4.614300000000000000e+04 4.630500000000000000e+04 4.661100000000000000e+04 4.675000000000000000e+04 4.643300000000000000e+04 4.670900000000000000e+04 4.650100000000000000e+04 4.641600000000000000e+04 4.625100000000000000e+04 4.668600000000000000e+04 4.660100000000000000e+04 4.665700000000000000e+04 4.709600000000000000e+04 4.709300000000000000e+04 4.694800000000000000e+04 4.685800000000000000e+04 4.681500000000000000e+04 4.698800000000000000e+04 4.685700000000000000e+04 4.718800000000000000e+04 4.716300000000000000e+04 4.754500000000000000e+04 4.689400000000000000e+04 4.659200000000000000e+04 4.710500000000000000e+04 4.693100000000000000e+04 4.641100000000000000e+04 4.664900000000000000e+04 4.705700000000000000e+04 4.676500000000000000e+04 4.688300000000000000e+04 4.664100000000000000e+04 4.694200000000000000e+04 4.671600000000000000e+04 4.681300000000000000e+04 4.697500000000000000e+04 4.652700000000000000e+04 4.693200000000000000e+04 4.665300000000000000e+04 4.663100000000000000e+04 4.687000000000000000e+04 4.660300000000000000e+04 4.646100000000000000e+04 4.625200000000000000e+04 4.656000000000000000e+04 4.611200000000000000e+04 4.586200000000000000e+04 4.570700000000000000e+04 4.649800000000000000e+04 4.613200000000000000e+04 4.590400000000000000e+04 4.586200000000000000e+04 4.640300000000000000e+04 4.649900000000000000e+04 4.650100000000000000e+04 4.567400000000000000e+04 4.606200000000000000e+04 4.623100000000000000e+04 4.594300000000000000e+04 4.612300000000000000e+04 4.656300000000000000e+04 4.595700000000000000e+04 4.608500000000000000e+04 4.627300000000000000e+04 4.636500000000000000e+04 4.557700000000000000e+04 4.588300000000000000e+04 4.578400000000000000e+04 4.609200000000000000e+04 4.593800000000000000e+04 4.566000000000000000e+04 4.622300000000000000e+04 4.593100000000000000e+04 4.592000000000000000e+04 4.613000000000000000e+04 4.587100000000000000e+04 4.585000000000000000e+04 4.629800000000000000e+04 4.576400000000000000e+04 4.589100000000000000e+04 4.608600000000000000e+04 4.602800000000000000e+04 4.656700000000000000e+04 4.672900000000000000e+04 4.669700000000000000e+04 4.677400000000000000e+04 4.660600000000000000e+04 4.653300000000000000e+04 4.621300000000000000e+04 4.576400000000000000e+04 4.673100000000000000e+04 4.662200000000000000e+04 4.624400000000000000e+04 4.628100000000000000e+04 4.588800000000000000e+04 4.646100000000000000e+04 4.685800000000000000e+04 4.640400000000000000e+04 4.644000000000000000e+04 4.659800000000000000e+04 4.656700000000000000e+04 4.656600000000000000e+04 4.664600000000000000e+04 4.669000000000000000e+04 4.667100000000000000e+04 4.708100000000000000e+04 4.712000000000000000e+04 4.730500000000000000e+04 4.701600000000000000e+04 4.700800000000000000e+04 4.686600000000000000e+04 4.638300000000000000e+04 4.703400000000000000e+04 4.661700000000000000e+04 4.643300000000000000e+04 4.668800000000000000e+04 4.684500000000000000e+04 4.701200000000000000e+04 4.682700000000000000e+04 4.668100000000000000e+04 4.691700000000000000e+04 4.713900000000000000e+04 4.725100000000000000e+04 4.689100000000000000e+04 4.688600000000000000e+04 4.699500000000000000e+04 4.665200000000000000e+04 4.706900000000000000e+04 4.678800000000000000e+04 4.686300000000000000e+04 4.652900000000000000e+04 4.693000000000000000e+04 4.690900000000000000e+04 4.687200000000000000e+04 4.679100000000000000e+04 4.660900000000000000e+04 4.700700000000000000e+04 4.676500000000000000e+04 4.655700000000000000e+04 4.655600000000000000e+04 4.633300000000000000e+04 4.643500000000000000e+04 4.649200000000000000e+04 4.630000000000000000e+04 4.657900000000000000e+04 4.598600000000000000e+04 4.665700000000000000e+04 4.599700000000000000e+04 4.618000000000000000e+04 4.647800000000000000e+04 4.641200000000000000e+04 4.675300000000000000e+04 4.646800000000000000e+04 4.618200000000000000e+04 4.646300000000000000e+04 4.662900000000000000e+04 4.648100000000000000e+04 4.668600000000000000e+04 4.674500000000000000e+04 4.698700000000000000e+04 4.690000000000000000e+04 4.620600000000000000e+04 4.664000000000000000e+04 4.698400000000000000e+04 4.707000000000000000e+04 4.676800000000000000e+04 4.734400000000000000e+04 4.699700000000000000e+04 4.654200000000000000e+04 4.738400000000000000e+04 4.705900000000000000e+04 4.739500000000000000e+04 4.696700000000000000e+04 4.712500000000000000e+04 4.707000000000000000e+04 4.688400000000000000e+04 4.687000000000000000e+04 4.699100000000000000e+04 4.709300000000000000e+04 4.694700000000000000e+04 4.722200000000000000e+04 4.718300000000000000e+04 4.776100000000000000e+04 4.719000000000000000e+04 4.734200000000000000e+04 4.709800000000000000e+04 4.752300000000000000e+04 4.774600000000000000e+04 4.745300000000000000e+04 4.719800000000000000e+04 4.724400000000000000e+04 4.696500000000000000e+04 4.667900000000000000e+04 4.707400000000000000e+04 4.670600000000000000e+04 4.717300000000000000e+04 4.710000000000000000e+04 4.701700000000000000e+04 4.700100000000000000e+04 4.717100000000000000e+04 4.694700000000000000e+04 4.670600000000000000e+04 4.681900000000000000e+04 4.693300000000000000e+04 4.691200000000000000e+04 4.645400000000000000e+04 4.697700000000000000e+04 4.677400000000000000e+04 4.687900000000000000e+04 4.724200000000000000e+04 4.740200000000000000e+04 4.720700000000000000e+04 4.710800000000000000e+04 4.710000000000000000e+04 4.713200000000000000e+04 4.737600000000000000e+04 4.719500000000000000e+04 4.632800000000000000e+04 4.651800000000000000e+04 4.651700000000000000e+04 4.692400000000000000e+04 4.687000000000000000e+04 4.672700000000000000e+04 4.675800000000000000e+04 4.672600000000000000e+04 4.636800000000000000e+04 4.727000000000000000e+04 4.698800000000000000e+04 4.677800000000000000e+04 4.641500000000000000e+04 4.683900000000000000e+04 4.650000000000000000e+04 4.637800000000000000e+04 4.679800000000000000e+04 4.717000000000000000e+04 4.655900000000000000e+04 4.681100000000000000e+04 4.686000000000000000e+04 4.661200000000000000e+04 4.642000000000000000e+04 4.623500000000000000e+04 4.631900000000000000e+04 4.641700000000000000e+04 4.618100000000000000e+04 4.626900000000000000e+04 4.693000000000000000e+04 4.650800000000000000e+04 4.653000000000000000e+04 4.640300000000000000e+04 4.628000000000000000e+04 4.639700000000000000e+04 4.626400000000000000e+04 4.670900000000000000e+04 4.681700000000000000e+04 4.668400000000000000e+04 4.621600000000000000e+04 4.616300000000000000e+04 4.585400000000000000e+04 4.644600000000000000e+04 4.636500000000000000e+04 4.612600000000000000e+04 4.561600000000000000e+04 4.600800000000000000e+04 4.631500000000000000e+04 4.588200000000000000e+04 4.647700000000000000e+04 4.614800000000000000e+04 4.613400000000000000e+04 4.621600000000000000e+04 4.625000000000000000e+04 4.570900000000000000e+04 4.620200000000000000e+04 4.574700000000000000e+04 4.623200000000000000e+04 4.574900000000000000e+04 4.640300000000000000e+04 4.635900000000000000e+04 4.631600000000000000e+04 4.615100000000000000e+04 4.560800000000000000e+04 4.646200000000000000e+04 4.636800000000000000e+04 4.653000000000000000e+04 4.605000000000000000e+04 4.661900000000000000e+04 4.638100000000000000e+04 4.698000000000000000e+04 4.697900000000000000e+04 4.654800000000000000e+04 4.664400000000000000e+04 4.688200000000000000e+04 4.702900000000000000e+04 4.686200000000000000e+04 4.702100000000000000e+04 4.707400000000000000e+04 4.729000000000000000e+04 4.721500000000000000e+04 4.696800000000000000e+04 4.679200000000000000e+04 4.749000000000000000e+04 4.715600000000000000e+04 4.688400000000000000e+04 4.680500000000000000e+04 4.695700000000000000e+04 4.757800000000000000e+04 4.672300000000000000e+04 4.727200000000000000e+04 4.713400000000000000e+04 4.704400000000000000e+04 4.692600000000000000e+04 4.689600000000000000e+04 4.684300000000000000e+04 4.670300000000000000e+04 4.661000000000000000e+04 4.662000000000000000e+04 4.702100000000000000e+04 4.694300000000000000e+04 4.623800000000000000e+04 4.645700000000000000e+04 4.645200000000000000e+04 4.658800000000000000e+04 4.685200000000000000e+04 4.680700000000000000e+04 4.672600000000000000e+04 4.693500000000000000e+04 4.671000000000000000e+04 4.625200000000000000e+04 4.615100000000000000e+04 4.624000000000000000e+04 4.579800000000000000e+04 4.629100000000000000e+04 4.620400000000000000e+04 4.648000000000000000e+04 4.600800000000000000e+04 4.648900000000000000e+04 4.656500000000000000e+04 4.689700000000000000e+04 4.651000000000000000e+04 4.707700000000000000e+04 4.691400000000000000e+04 4.706100000000000000e+04 4.694400000000000000e+04 4.667900000000000000e+04 4.647900000000000000e+04 4.697700000000000000e+04 4.726800000000000000e+04 4.709800000000000000e+04 4.719700000000000000e+04 4.629100000000000000e+04 4.676500000000000000e+04 4.722800000000000000e+04 4.696900000000000000e+04 4.688600000000000000e+04 4.677900000000000000e+04 4.604000000000000000e+04 4.643100000000000000e+04 4.673800000000000000e+04 4.665000000000000000e+04 4.694600000000000000e+04 4.687800000000000000e+04 4.659800000000000000e+04 4.676600000000000000e+04 4.669900000000000000e+04 4.603300000000000000e+04 4.662300000000000000e+04 4.667300000000000000e+04 4.679000000000000000e+04 4.631900000000000000e+04 4.626100000000000000e+04 4.611400000000000000e+04 4.605300000000000000e+04 4.593700000000000000e+04 4.578200000000000000e+04 4.614300000000000000e+04 4.594800000000000000e+04 4.620700000000000000e+04 4.655700000000000000e+04 4.631100000000000000e+04 4.581400000000000000e+04 4.642600000000000000e+04 4.579900000000000000e+04 4.593200000000000000e+04 4.617300000000000000e+04 4.654500000000000000e+04 4.639100000000000000e+04 4.628300000000000000e+04 4.598300000000000000e+04 4.595100000000000000e+04 4.619800000000000000e+04 4.619100000000000000e+04 4.614200000000000000e+04 4.600200000000000000e+04 4.617000000000000000e+04 4.576600000000000000e+04 4.574300000000000000e+04 4.587100000000000000e+04 4.578000000000000000e+04 4.445100000000000000e+04 4.330800000000000000e+04 4.253200000000000000e+04 4.110400000000000000e+04 3.966600000000000000e+04 3.922800000000000000e+04 3.819100000000000000e+04 3.746900000000000000e+04 3.644500000000000000e+04 3.540800000000000000e+04 3.522400000000000000e+04 3.431100000000000000e+04 3.388700000000000000e+04 3.331400000000000000e+04 3.246600000000000000e+04 3.195700000000000000e+04 3.144500000000000000e+04 3.103500000000000000e+04 3.062600000000000000e+04 3.000200000000000000e+04 2.932200000000000000e+04 2.932200000000000000e+04 2.875000000000000000e+04 2.843500000000000000e+04 2.798300000000000000e+04 2.777100000000000000e+04 2.732900000000000000e+04 2.684600000000000000e+04 2.643800000000000000e+04 2.564800000000000000e+04 2.557500000000000000e+04 2.547800000000000000e+04 2.503800000000000000e+04 2.486500000000000000e+04 2.466300000000000000e+04 2.417400000000000000e+04 2.365300000000000000e+04 2.368200000000000000e+04 2.328000000000000000e+04 2.317100000000000000e+04 2.280300000000000000e+04 2.246200000000000000e+04 2.242900000000000000e+04 2.214700000000000000e+04 2.222100000000000000e+04 2.166300000000000000e+04 2.147700000000000000e+04 2.113400000000000000e+04 2.084100000000000000e+04 2.093000000000000000e+04 2.044400000000000000e+04 2.044800000000000000e+04 2.016000000000000000e+04 2.003800000000000000e+04 1.994800000000000000e+04 1.954700000000000000e+04 1.922300000000000000e+04 1.911000000000000000e+04 1.899900000000000000e+04 1.884600000000000000e+04 1.837400000000000000e+04 1.846300000000000000e+04 1.845800000000000000e+04 1.815100000000000000e+04 1.810400000000000000e+04 1.791000000000000000e+04 1.792200000000000000e+04 1.723100000000000000e+04 1.755400000000000000e+04 1.732000000000000000e+04 1.718200000000000000e+04 1.693500000000000000e+04 1.657700000000000000e+04 1.676000000000000000e+04 1.662400000000000000e+04 1.640000000000000000e+04 1.635000000000000000e+04 1.601600000000000000e+04 1.591400000000000000e+04 1.576000000000000000e+04 1.563400000000000000e+04 1.530300000000000000e+04 1.525200000000000000e+04 1.503200000000000000e+04 1.516800000000000000e+04 1.495200000000000000e+04 1.514500000000000000e+04 1.465700000000000000e+04 1.433600000000000000e+04 1.440100000000000000e+04 1.424600000000000000e+04 1.434200000000000000e+04 1.416100000000000000e+04 1.414300000000000000e+04 1.378600000000000000e+04 1.371800000000000000e+04 1.385100000000000000e+04 1.338200000000000000e+04 1.354100000000000000e+04 1.329000000000000000e+04 1.305800000000000000e+04 1.284500000000000000e+04 1.301200000000000000e+04 1.285200000000000000e+04 1.251400000000000000e+04 1.284300000000000000e+04 1.237400000000000000e+04 1.224500000000000000e+04 1.208200000000000000e+04 1.194900000000000000e+04 1.180800000000000000e+04 1.185600000000000000e+04 1.185700000000000000e+04 1.141300000000000000e+04 1.137300000000000000e+04 1.149000000000000000e+04 1.126300000000000000e+04 1.134500000000000000e+04 1.114800000000000000e+04 1.094300000000000000e+04 1.094600000000000000e+04 1.094800000000000000e+04 1.061700000000000000e+04 1.053000000000000000e+04 1.049900000000000000e+04 1.037300000000000000e+04 1.054100000000000000e+04 1.020800000000000000e+04 1.018900000000000000e+04 1.011800000000000000e+04 1.003600000000000000e+04 9.890000000000000000e+03 9.911000000000000000e+03 9.789000000000000000e+03 9.487000000000000000e+03 9.448000000000000000e+03 9.417000000000000000e+03 9.474000000000000000e+03 9.238000000000000000e+03 9.313000000000000000e+03 9.161000000000000000e+03 9.147000000000000000e+03 9.018000000000000000e+03 8.964000000000000000e+03 8.849000000000000000e+03 8.772000000000000000e+03 8.632000000000000000e+03 8.578000000000000000e+03 8.591000000000000000e+03 8.537000000000000000e+03 8.508000000000000000e+03 8.406000000000000000e+03 8.220000000000000000e+03 8.145000000000000000e+03 7.999000000000000000e+03 8.214000000000000000e+03 7.954000000000000000e+03 7.929000000000000000e+03 7.833000000000000000e+03 7.744000000000000000e+03 7.748000000000000000e+03 7.743000000000000000e+03 7.599000000000000000e+03 7.550000000000000000e+03 7.578000000000000000e+03 7.301000000000000000e+03 7.205000000000000000e+03 7.087000000000000000e+03 7.242000000000000000e+03 7.283000000000000000e+03 7.126000000000000000e+03 7.028000000000000000e+03 6.999000000000000000e+03 6.763000000000000000e+03 6.794000000000000000e+03 6.853000000000000000e+03 6.651000000000000000e+03 6.617000000000000000e+03 6.643000000000000000e+03 6.445000000000000000e+03 6.405000000000000000e+03 6.386000000000000000e+03 6.115000000000000000e+03 6.369000000000000000e+03 6.220000000000000000e+03 6.239000000000000000e+03 6.210000000000000000e+03 6.070000000000000000e+03 6.111000000000000000e+03 6.055000000000000000e+03 5.970000000000000000e+03 5.868000000000000000e+03 5.872000000000000000e+03 5.804000000000000000e+03 5.786000000000000000e+03 5.835000000000000000e+03 5.735000000000000000e+03 5.539000000000000000e+03 5.587000000000000000e+03 5.548000000000000000e+03 5.546000000000000000e+03 5.365000000000000000e+03 5.409000000000000000e+03 5.346000000000000000e+03 5.344000000000000000e+03 5.229000000000000000e+03 5.286000000000000000e+03 5.149000000000000000e+03 5.055000000000000000e+03 5.143000000000000000e+03 5.084000000000000000e+03 5.082000000000000000e+03 5.026000000000000000e+03 5.059000000000000000e+03 5.031000000000000000e+03 4.978000000000000000e+03 4.896000000000000000e+03 4.940000000000000000e+03 4.840000000000000000e+03 4.862000000000000000e+03 4.761000000000000000e+03 4.729000000000000000e+03 4.551000000000000000e+03 4.719000000000000000e+03 4.599000000000000000e+03 4.504000000000000000e+03 4.482000000000000000e+03 4.386000000000000000e+03 4.463000000000000000e+03 4.520000000000000000e+03 4.348000000000000000e+03 4.264000000000000000e+03 4.277000000000000000e+03 4.238000000000000000e+03 4.203000000000000000e+03 4.209000000000000000e+03 4.090000000000000000e+03 4.088000000000000000e+03 4.078000000000000000e+03 3.997000000000000000e+03 3.954000000000000000e+03 3.914000000000000000e+03 3.923000000000000000e+03 3.903000000000000000e+03 3.881000000000000000e+03 3.849000000000000000e+03 3.816000000000000000e+03 3.780000000000000000e+03 3.682000000000000000e+03 3.707000000000000000e+03 3.767000000000000000e+03 3.697000000000000000e+03 3.632000000000000000e+03 3.601000000000000000e+03 3.533000000000000000e+03 3.493000000000000000e+03 3.477000000000000000e+03 3.445000000000000000e+03 3.497000000000000000e+03 3.363000000000000000e+03 3.396000000000000000e+03 3.361000000000000000e+03 3.427000000000000000e+03 3.295000000000000000e+03 3.312000000000000000e+03 3.258000000000000000e+03 3.279000000000000000e+03 3.210000000000000000e+03 3.223000000000000000e+03 3.172000000000000000e+03 3.243000000000000000e+03 3.217000000000000000e+03 3.031000000000000000e+03 3.085000000000000000e+03 3.016000000000000000e+03 3.010000000000000000e+03 2.986000000000000000e+03 3.056000000000000000e+03 2.947000000000000000e+03 3.015000000000000000e+03 2.883000000000000000e+03 2.937000000000000000e+03 2.875000000000000000e+03 2.845000000000000000e+03 2.824000000000000000e+03 2.826000000000000000e+03 2.772000000000000000e+03 2.720000000000000000e+03 2.686000000000000000e+03 2.742000000000000000e+03 2.712000000000000000e+03 2.574000000000000000e+03 2.629000000000000000e+03 2.592000000000000000e+03 2.658000000000000000e+03 2.657000000000000000e+03 2.608000000000000000e+03 2.560000000000000000e+03 2.557000000000000000e+03 2.487000000000000000e+03 2.614000000000000000e+03 2.353000000000000000e+03 2.537000000000000000e+03 2.484000000000000000e+03 2.483000000000000000e+03 2.428000000000000000e+03 2.383000000000000000e+03 2.394000000000000000e+03 2.373000000000000000e+03 2.356000000000000000e+03 2.402000000000000000e+03 2.397000000000000000e+03 2.400000000000000000e+03 2.326000000000000000e+03 2.361000000000000000e+03 2.316000000000000000e+03 2.171000000000000000e+03 2.262000000000000000e+03 2.244000000000000000e+03 2.103000000000000000e+03 2.344000000000000000e+03 2.147000000000000000e+03 2.150000000000000000e+03 2.171000000000000000e+03 2.094000000000000000e+03 2.012000000000000000e+03 2.016000000000000000e+03 2.045000000000000000e+03 2.049000000000000000e+03 2.042000000000000000e+03 1.999000000000000000e+03 1.956000000000000000e+03 1.991000000000000000e+03 1.926000000000000000e+03 2.010000000000000000e+03 1.987000000000000000e+03 1.894000000000000000e+03 1.885000000000000000e+03 1.897000000000000000e+03 1.879000000000000000e+03 1.804000000000000000e+03 1.921000000000000000e+03 1.770000000000000000e+03 1.708000000000000000e+03 1.754000000000000000e+03 1.772000000000000000e+03 1.776000000000000000e+03 1.723000000000000000e+03 1.705000000000000000e+03 1.678000000000000000e+03 1.699000000000000000e+03 1.700000000000000000e+03 1.649000000000000000e+03 1.675000000000000000e+03 1.638000000000000000e+03 1.602000000000000000e+03 1.670000000000000000e+03 1.662000000000000000e+03 1.596000000000000000e+03 1.557000000000000000e+03 1.548000000000000000e+03 1.621000000000000000e+03 1.643000000000000000e+03 1.512000000000000000e+03 1.564000000000000000e+03 1.575000000000000000e+03 1.589000000000000000e+03 1.506000000000000000e+03 1.563000000000000000e+03 1.479000000000000000e+03 1.479000000000000000e+03 1.437000000000000000e+03 1.439000000000000000e+03 1.390000000000000000e+03 1.522000000000000000e+03 1.409000000000000000e+03 1.415000000000000000e+03 1.488000000000000000e+03 1.360000000000000000e+03 1.346000000000000000e+03 1.350000000000000000e+03 1.343000000000000000e+03 1.346000000000000000e+03 1.268000000000000000e+03 1.290000000000000000e+03 1.333000000000000000e+03 1.275000000000000000e+03 1.349000000000000000e+03 1.310000000000000000e+03 1.281000000000000000e+03 1.188000000000000000e+03 1.243000000000000000e+03 1.229000000000000000e+03 1.286000000000000000e+03 1.254000000000000000e+03 1.164000000000000000e+03 1.194000000000000000e+03 1.169000000000000000e+03 1.222000000000000000e+03 1.130000000000000000e+03 1.183000000000000000e+03 1.158000000000000000e+03 1.176000000000000000e+03 1.155000000000000000e+03 1.184000000000000000e+03 1.111000000000000000e+03 1.103000000000000000e+03 1.108000000000000000e+03 1.118000000000000000e+03 1.045000000000000000e+03 1.078000000000000000e+03 1.096000000000000000e+03 1.063000000000000000e+03 1.111000000000000000e+03 1.084000000000000000e+03 1.077000000000000000e+03 1.030000000000000000e+03 9.820000000000000000e+02 1.048000000000000000e+03 9.500000000000000000e+02 9.480000000000000000e+02 1.028000000000000000e+03 9.830000000000000000e+02 9.850000000000000000e+02 9.370000000000000000e+02 9.070000000000000000e+02 8.650000000000000000e+02 9.100000000000000000e+02 8.760000000000000000e+02 9.280000000000000000e+02 8.800000000000000000e+02 8.820000000000000000e+02 8.660000000000000000e+02 8.830000000000000000e+02 8.290000000000000000e+02 8.800000000000000000e+02 8.300000000000000000e+02 8.310000000000000000e+02 8.480000000000000000e+02 8.840000000000000000e+02 8.090000000000000000e+02 8.260000000000000000e+02 8.070000000000000000e+02 7.730000000000000000e+02 7.890000000000000000e+02 8.390000000000000000e+02 7.770000000000000000e+02 7.750000000000000000e+02 7.190000000000000000e+02 7.300000000000000000e+02 6.950000000000000000e+02 7.080000000000000000e+02 7.290000000000000000e+02 7.300000000000000000e+02 7.250000000000000000e+02 6.980000000000000000e+02 7.630000000000000000e+02 6.620000000000000000e+02 6.480000000000000000e+02 6.980000000000000000e+02 6.940000000000000000e+02 7.090000000000000000e+02 7.090000000000000000e+02 6.630000000000000000e+02 7.110000000000000000e+02 6.670000000000000000e+02 6.640000000000000000e+02 6.310000000000000000e+02 6.210000000000000000e+02 6.370000000000000000e+02 6.610000000000000000e+02 6.240000000000000000e+02 5.680000000000000000e+02 6.020000000000000000e+02 6.060000000000000000e+02 6.220000000000000000e+02 6.000000000000000000e+02 6.240000000000000000e+02 6.440000000000000000e+02 5.820000000000000000e+02 6.000000000000000000e+02 5.640000000000000000e+02 5.690000000000000000e+02 5.850000000000000000e+02 5.930000000000000000e+02 5.590000000000000000e+02 5.820000000000000000e+02 5.610000000000000000e+02 5.700000000000000000e+02 5.490000000000000000e+02 6.160000000000000000e+02 5.690000000000000000e+02 6.260000000000000000e+02 5.650000000000000000e+02 5.520000000000000000e+02 5.280000000000000000e+02 5.170000000000000000e+02 5.510000000000000000e+02 5.530000000000000000e+02 5.720000000000000000e+02 5.670000000000000000e+02 5.370000000000000000e+02 5.510000000000000000e+02 5.710000000000000000e+02 5.130000000000000000e+02 5.310000000000000000e+02 5.610000000000000000e+02 4.670000000000000000e+02 5.280000000000000000e+02 5.310000000000000000e+02 5.220000000000000000e+02 4.740000000000000000e+02 5.160000000000000000e+02 5.060000000000000000e+02 5.130000000000000000e+02 5.280000000000000000e+02 5.030000000000000000e+02 4.810000000000000000e+02 4.560000000000000000e+02 5.040000000000000000e+02 4.810000000000000000e+02 4.760000000000000000e+02 4.980000000000000000e+02 4.790000000000000000e+02 4.630000000000000000e+02 4.970000000000000000e+02 4.630000000000000000e+02 4.470000000000000000e+02 4.470000000000000000e+02 4.330000000000000000e+02 4.590000000000000000e+02 4.600000000000000000e+02 4.560000000000000000e+02 4.220000000000000000e+02 4.620000000000000000e+02 4.140000000000000000e+02 4.540000000000000000e+02 4.250000000000000000e+02 4.170000000000000000e+02 3.890000000000000000e+02 4.070000000000000000e+02 4.100000000000000000e+02 4.510000000000000000e+02 3.590000000000000000e+02 4.000000000000000000e+02 3.810000000000000000e+02 3.770000000000000000e+02 3.510000000000000000e+02 3.880000000000000000e+02 3.650000000000000000e+02 3.490000000000000000e+02 3.400000000000000000e+02 3.410000000000000000e+02 3.540000000000000000e+02 3.700000000000000000e+02 3.430000000000000000e+02 3.560000000000000000e+02 3.390000000000000000e+02 3.160000000000000000e+02 3.390000000000000000e+02 3.390000000000000000e+02 3.540000000000000000e+02 3.450000000000000000e+02 2.960000000000000000e+02 3.550000000000000000e+02 3.310000000000000000e+02 2.970000000000000000e+02 3.490000000000000000e+02 3.520000000000000000e+02 3.290000000000000000e+02 3.150000000000000000e+02 2.770000000000000000e+02 2.900000000000000000e+02 3.360000000000000000e+02 2.900000000000000000e+02 2.690000000000000000e+02 2.650000000000000000e+02 3.040000000000000000e+02 2.610000000000000000e+02 2.790000000000000000e+02 2.670000000000000000e+02 2.770000000000000000e+02 2.530000000000000000e+02 2.810000000000000000e+02 2.710000000000000000e+02 2.690000000000000000e+02 2.440000000000000000e+02 2.270000000000000000e+02 2.540000000000000000e+02 2.550000000000000000e+02 2.140000000000000000e+02 2.250000000000000000e+02 2.180000000000000000e+02 2.130000000000000000e+02 2.360000000000000000e+02 2.060000000000000000e+02 2.270000000000000000e+02 2.330000000000000000e+02 2.230000000000000000e+02 2.040000000000000000e+02 2.260000000000000000e+02 2.130000000000000000e+02 2.100000000000000000e+02 2.110000000000000000e+02 2.220000000000000000e+02 2.030000000000000000e+02 2.130000000000000000e+02 2.040000000000000000e+02 1.890000000000000000e+02 2.220000000000000000e+02 2.090000000000000000e+02 2.190000000000000000e+02 1.840000000000000000e+02 1.840000000000000000e+02 1.920000000000000000e+02 1.660000000000000000e+02 1.950000000000000000e+02 1.740000000000000000e+02 1.860000000000000000e+02 1.680000000000000000e+02 1.820000000000000000e+02 1.610000000000000000e+02 1.620000000000000000e+02 2.050000000000000000e+02 1.870000000000000000e+02 1.680000000000000000e+02 1.660000000000000000e+02 1.650000000000000000e+02 1.610000000000000000e+02 1.880000000000000000e+02 1.660000000000000000e+02 1.980000000000000000e+02 1.600000000000000000e+02 1.440000000000000000e+02 1.890000000000000000e+02 1.600000000000000000e+02 1.820000000000000000e+02 1.520000000000000000e+02 1.660000000000000000e+02 1.430000000000000000e+02 1.460000000000000000e+02 1.350000000000000000e+02 1.500000000000000000e+02 1.330000000000000000e+02 1.520000000000000000e+02 1.650000000000000000e+02 1.340000000000000000e+02 1.510000000000000000e+02 1.470000000000000000e+02 1.300000000000000000e+02 1.290000000000000000e+02 1.280000000000000000e+02 1.730000000000000000e+02 1.340000000000000000e+02 1.600000000000000000e+02 1.500000000000000000e+02 1.480000000000000000e+02 1.410000000000000000e+02 1.520000000000000000e+02 1.350000000000000000e+02 1.360000000000000000e+02 1.450000000000000000e+02 1.300000000000000000e+02 1.200000000000000000e+02 1.200000000000000000e+02 1.380000000000000000e+02 1.310000000000000000e+02 1.280000000000000000e+02 1.470000000000000000e+02 1.130000000000000000e+02 1.230000000000000000e+02 1.160000000000000000e+02 1.150000000000000000e+02 1.280000000000000000e+02 1.240000000000000000e+02 1.220000000000000000e+02 1.280000000000000000e+02 1.030000000000000000e+02 1.240000000000000000e+02 1.310000000000000000e+02 1.330000000000000000e+02 1.120000000000000000e+02 1.430000000000000000e+02 1.210000000000000000e+02 1.010000000000000000e+02 1.020000000000000000e+02 1.150000000000000000e+02 1.100000000000000000e+02 1.350000000000000000e+02 1.270000000000000000e+02 1.170000000000000000e+02 1.280000000000000000e+02 1.090000000000000000e+02 1.280000000000000000e+02 9.900000000000000000e+01 1.040000000000000000e+02 1.130000000000000000e+02 1.010000000000000000e+02 9.700000000000000000e+01 1.130000000000000000e+02 1.250000000000000000e+02 9.000000000000000000e+01 1.130000000000000000e+02 9.500000000000000000e+01 9.200000000000000000e+01 8.100000000000000000e+01 8.400000000000000000e+01 1.050000000000000000e+02 1.060000000000000000e+02 9.000000000000000000e+01 1.050000000000000000e+02 8.400000000000000000e+01 1.100000000000000000e+02 1.000000000000000000e+02 9.800000000000000000e+01 9.400000000000000000e+01 9.000000000000000000e+01 7.800000000000000000e+01 1.050000000000000000e+02 9.100000000000000000e+01 9.600000000000000000e+01 9.200000000000000000e+01 8.600000000000000000e+01 8.700000000000000000e+01 8.300000000000000000e+01 7.700000000000000000e+01 8.000000000000000000e+01 8.700000000000000000e+01 7.500000000000000000e+01 8.100000000000000000e+01 7.400000000000000000e+01 6.700000000000000000e+01 7.900000000000000000e+01 8.300000000000000000e+01 9.300000000000000000e+01 8.700000000000000000e+01 8.500000000000000000e+01 6.600000000000000000e+01 7.700000000000000000e+01 8.900000000000000000e+01 8.200000000000000000e+01 8.400000000000000000e+01 8.500000000000000000e+01 8.200000000000000000e+01 9.100000000000000000e+01 7.800000000000000000e+01 8.400000000000000000e+01 6.800000000000000000e+01 8.300000000000000000e+01 7.000000000000000000e+01 6.300000000000000000e+01 7.400000000000000000e+01 5.900000000000000000e+01 8.000000000000000000e+01 7.600000000000000000e+01 6.800000000000000000e+01 8.400000000000000000e+01 6.100000000000000000e+01 8.200000000000000000e+01 6.000000000000000000e+01 7.500000000000000000e+01 5.000000000000000000e+01 6.800000000000000000e+01 6.900000000000000000e+01 6.300000000000000000e+01 7.300000000000000000e+01 7.300000000000000000e+01 7.300000000000000000e+01 6.500000000000000000e+01 5.500000000000000000e+01 6.400000000000000000e+01 5.400000000000000000e+01 6.800000000000000000e+01 5.900000000000000000e+01 5.700000000000000000e+01 5.700000000000000000e+01 3.900000000000000000e+01 5.400000000000000000e+01 5.100000000000000000e+01 5.400000000000000000e+01 6.000000000000000000e+01 4.600000000000000000e+01 4.300000000000000000e+01 4.000000000000000000e+01 4.100000000000000000e+01 3.400000000000000000e+01 4.600000000000000000e+01 4.500000000000000000e+01 6.100000000000000000e+01 4.900000000000000000e+01 3.900000000000000000e+01 3.500000000000000000e+01 3.800000000000000000e+01 4.400000000000000000e+01 4.400000000000000000e+01 4.900000000000000000e+01 5.400000000000000000e+01 4.400000000000000000e+01 4.600000000000000000e+01 4.300000000000000000e+01 4.600000000000000000e+01 5.500000000000000000e+01 4.700000000000000000e+01 5.000000000000000000e+01 2.000000000000000000e+01 4.100000000000000000e+01 3.800000000000000000e+01 3.800000000000000000e+01 4.100000000000000000e+01 3.300000000000000000e+01 2.900000000000000000e+01 3.200000000000000000e+01 3.600000000000000000e+01 2.700000000000000000e+01 3.000000000000000000e+01 4.100000000000000000e+01 3.000000000000000000e+01 3.000000000000000000e+01 3.100000000000000000e+01 3.100000000000000000e+01 3.800000000000000000e+01 2.400000000000000000e+01 2.900000000000000000e+01 3.200000000000000000e+01 2.400000000000000000e+01 3.200000000000000000e+01 2.600000000000000000e+01 2.300000000000000000e+01 2.900000000000000000e+01 1.800000000000000000e+01 3.000000000000000000e+01 1.600000000000000000e+01 2.300000000000000000e+01 3.100000000000000000e+01 2.800000000000000000e+01 1.900000000000000000e+01 2.600000000000000000e+01 2.300000000000000000e+01 2.300000000000000000e+01 2.400000000000000000e+01 2.100000000000000000e+01 2.200000000000000000e+01 2.300000000000000000e+01 2.200000000000000000e+01 2.200000000000000000e+01 2.200000000000000000e+01 2.400000000000000000e+01 2.500000000000000000e+01 2.700000000000000000e+01 2.200000000000000000e+01 2.600000000000000000e+01 2.200000000000000000e+01 2.400000000000000000e+01 2.900000000000000000e+01 2.100000000000000000e+01 3.300000000000000000e+01 2.100000000000000000e+01 2.000000000000000000e+01 2.600000000000000000e+01 1.400000000000000000e+01 2.000000000000000000e+01 2.400000000000000000e+01 2.300000000000000000e+01 1.200000000000000000e+01 1.200000000000000000e+01 1.500000000000000000e+01 1.300000000000000000e+01 2.100000000000000000e+01 1.300000000000000000e+01 1.700000000000000000e+01 1.600000000000000000e+01 1.500000000000000000e+01 1.200000000000000000e+01 1.700000000000000000e+01 1.800000000000000000e+01 9.000000000000000000e+00 1.400000000000000000e+01 1.000000000000000000e+01 1.300000000000000000e+01 1.200000000000000000e+01 1.900000000000000000e+01 1.700000000000000000e+01 8.000000000000000000e+00 1.500000000000000000e+01 1.000000000000000000e+01 7.000000000000000000e+00 7.000000000000000000e+00 1.100000000000000000e+01 6.000000000000000000e+00 8.000000000000000000e+00 1.100000000000000000e+01 1.200000000000000000e+01 1.100000000000000000e+01 6.000000000000000000e+00 6.000000000000000000e+00 6.000000000000000000e+00 5.000000000000000000e+00 1.100000000000000000e+01 1.000000000000000000e+01 1.400000000000000000e+01 1.600000000000000000e+01 8.000000000000000000e+00 1.100000000000000000e+01 6.000000000000000000e+00 1.100000000000000000e+01 4.000000000000000000e+00 1.000000000000000000e+01 8.000000000000000000e+00 9.000000000000000000e+00 5.000000000000000000e+00 1.200000000000000000e+01 7.000000000000000000e+00 1.300000000000000000e+01 9.000000000000000000e+00 8.000000000000000000e+00 1.100000000000000000e+01 1.100000000000000000e+01 1.600000000000000000e+01 1.400000000000000000e+01 9.000000000000000000e+00 1.000000000000000000e+01 6.000000000000000000e+00 3.000000000000000000e+00 4.000000000000000000e+00 1.000000000000000000e+00 9.000000000000000000e+00 5.000000000000000000e+00 5.000000000000000000e+00 7.000000000000000000e+00 7.000000000000000000e+00 7.000000000000000000e+00 8.000000000000000000e+00 5.000000000000000000e+00 6.000000000000000000e+00 8.000000000000000000e+00 3.000000000000000000e+00 8.000000000000000000e+00 1.600000000000000000e+01 7.000000000000000000e+00 7.000000000000000000e+00 4.000000000000000000e+00 8.000000000000000000e+00 9.000000000000000000e+00 8.000000000000000000e+00 6.000000000000000000e+00 8.000000000000000000e+00 7.000000000000000000e+00 3.000000000000000000e+00 3.000000000000000000e+00 7.000000000000000000e+00 2.000000000000000000e+00 3.000000000000000000e+00 5.000000000000000000e+00 5.000000000000000000e+00 8.000000000000000000e+00 8.000000000000000000e+00 4.000000000000000000e+00 6.000000000000000000e+00 6.000000000000000000e+00 3.000000000000000000e+00 4.000000000000000000e+00 7.000000000000000000e+00 6.000000000000000000e+00 3.000000000000000000e+00 1.100000000000000000e+01 8.000000000000000000e+00 3.000000000000000000e+00 2.000000000000000000e+00 0.000000000000000000e+00 0.000000000000000000e+00 0.000000000000000000e+00 0.000000000000000000e+00 0.000000000000000000e+00 0.000000000000000000e+00 0.000000000000000000e+00 0.000000000000000000e+00 0.000000000000000000e+00 0.000000000000000000e+00 0.000000000000000000e+00 0.000000000000000000e+00 0.000000000000000000e+00 0.000000000000000000e+00 0.000000000000000000e+00 0.000000000000000000e+00 0.000000000000000000e+00 0.000000000000000000e+00 0.000000000000000000e+00 0.000000000000000000e+00 0.000000000000000000e+00 0.000000000000000000e+00 0.000000000000000000e+00 0.000000000000000000e+00 0.000000000000000000e+00 0.000000000000000000e+00 0.000000000000000000e+00 0.000000000000000000e+00 0.000000000000000000e+00 0.000000000000000000e+00 0.000000000000000000e+00 0.000000000000000000e+00 0.000000000000000000e+00 0.000000000000000000e+00 0.000000000000000000e+00 0.000000000000000000e+00 0.000000000000000000e+00 0.000000000000000000e+00 0.000000000000000000e+00 0.000000000000000000e+00 0.000000000000000000e+00 0.000000000000000000e+00 0.000000000000000000e+00 0.000000000000000000e+00 0.000000000000000000e+00 0.000000000000000000e+00 0.000000000000000000e+00 0.000000000000000000e+00 0.000000000000000000e+00 0.000000000000000000e+00 0.000000000000000000e+00 0.000000000000000000e+00 0.000000000000000000e+00 0.000000000000000000e+00 0.000000000000000000e+00 0.000000000000000000e+00 0.000000000000000000e+00 0.000000000000000000e+00 0.000000000000000000e+00 0.000000000000000000e+00 0.000000000000000000e+00 0.000000000000000000e+00 0.000000000000000000e+00 0.000000000000000000e+00 0.000000000000000000e+00 0.000000000000000000e+00 0.000000000000000000e+00 0.000000000000000000e+00 0.000000000000000000e+00 0.000000000000000000e+00 0.000000000000000000e+00 0.000000000000000000e+00 0.000000000000000000e+00 0.000000000000000000e+00 0.000000000000000000e+00 0.000000000000000000e+00 0.000000000000000000e+00 0.000000000000000000e+00 0.000000000000000000e+00 0.000000000000000000e+00 0.000000000000000000e+00 0.000000000000000000e+00 0.000000000000000000e+00 0.000000000000000000e+00 0.000000000000000000e+00 0.000000000000000000e+00 0.000000000000000000e+00 0.000000000000000000e+00 0.000000000000000000e+00 0.000000000000000000e+00 0.000000000000000000e+00 0.000000000000000000e+00 0.000000000000000000e+00 0.000000000000000000e+00 0.000000000000000000e+00 0.000000000000000000e+00 0.000000000000000000e+00 0.000000000000000000e+00 0.000000000000000000e+00 0.000000000000000000e+00 0.000000000000000000e+00 0.000000000000000000e+00 0.000000000000000000e+00 0.000000000000000000e+00 0.000000000000000000e+00 0.000000000000000000e+00 0.000000000000000000e+00 0.000000000000000000e+00 0.000000000000000000e+00 0.000000000000000000e+00 0.000000000000000000e+00 0.000000000000000000e+00 0.000000000000000000e+00 0.000000000000000000e+00 0.000000000000000000e+00 0.000000000000000000e+00 0.000000000000000000e+00 0.000000000000000000e+00 0.000000000000000000e+00 0.000000000000000000e+00 0.000000000000000000e+00 0.000000000000000000e+00 0.000000000000000000e+00 0.000000000000000000e+00 0.000000000000000000e+00 0.000000000000000000e+00 0.000000000000000000e+00 0.000000000000000000e+00 0.000000000000000000e+00 0.000000000000000000e+00 0.000000000000000000e+00 0.000000000000000000e+00 0.000000000000000000e+00 0.000000000000000000e+00 0.000000000000000000e+00 0.000000000000000000e+00 0.000000000000000000e+00 0.000000000000000000e+00 0.000000000000000000e+00 0.000000000000000000e+00 0.000000000000000000e+00 0.000000000000000000e+00 0.000000000000000000e+00 0.000000000000000000e+00 0.000000000000000000e+00 0.000000000000000000e+00 0.000000000000000000e+00 0.000000000000000000e+00 0.000000000000000000e+00 0.000000000000000000e+00 0.000000000000000000e+00 0.000000000000000000e+00 0.000000000000000000e+00 0.000000000000000000e+00 0.000000000000000000e+00 0.000000000000000000e+00 0.000000000000000000e+00 0.000000000000000000e+00 0.000000000000000000e+00 0.000000000000000000e+00 0.000000000000000000e+00 0.000000000000000000e+00 0.000000000000000000e+00 0.000000000000000000e+00 0.000000000000000000e+00 0.000000000000000000e+00 0.000000000000000000e+00 0.000000000000000000e+00 0.000000000000000000e+00 0.000000000000000000e+00 0.000000000000000000e+00 0.000000000000000000e+00 0.000000000000000000e+00 0.000000000000000000e+00 0.000000000000000000e+00 0.000000000000000000e+00 0.000000000000000000e+00 0.000000000000000000e+00 0.000000000000000000e+00 0.000000000000000000e+00 0.000000000000000000e+00 0.000000000000000000e+00 0.000000000000000000e+00 0.000000000000000000e+00 0.000000000000000000e+00 0.000000000000000000e+00 0.000000000000000000e+00 0.000000000000000000e+00 0.000000000000000000e+00 0.000000000000000000e+00 0.000000000000000000e+00 0.000000000000000000e+00 0.000000000000000000e+00 0.000000000000000000e+00 0.000000000000000000e+00 0.000000000000000000e+00 0.000000000000000000e+00 0.000000000000000000e+00 0.000000000000000000e+00 0.000000000000000000e+00 0.000000000000000000e+00 0.000000000000000000e+00 0.000000000000000000e+00 0.000000000000000000e+00 0.000000000000000000e+00 0.000000000000000000e+00 0.000000000000000000e+00 0.000000000000000000e+00 0.000000000000000000e+00 0.000000000000000000e+00 0.000000000000000000e+00 0.000000000000000000e+00 0.000000000000000000e+00 0.000000000000000000e+00 0.000000000000000000e+00 0.000000000000000000e+00 0.000000000000000000e+00 0.000000000000000000e+00 0.000000000000000000e+00 0.000000000000000000e+00 0.000000000000000000e+00 0.000000000000000000e+00 0.000000000000000000e+00 0.000000000000000000e+00 0.000000000000000000e+00 0.000000000000000000e+00 0.000000000000000000e+00 0.000000000000000000e+00 0.000000000000000000e+00 0.000000000000000000e+00 0.000000000000000000e+00 0.000000000000000000e+00 0.000000000000000000e+00 0.000000000000000000e+00 0.000000000000000000e+00 0.000000000000000000e+00 0.000000000000000000e+00 0.000000000000000000e+00 0.000000000000000000e+00 0.000000000000000000e+00 0.000000000000000000e+00 0.000000000000000000e+00 0.000000000000000000e+00 0.000000000000000000e+00 0.000000000000000000e+00 0.000000000000000000e+00 0.000000000000000000e+00 0.000000000000000000e+00 0.000000000000000000e+00 0.000000000000000000e+00 0.000000000000000000e+00 0.000000000000000000e+00 0.000000000000000000e+00 0.000000000000000000e+00 0.000000000000000000e+00 0.000000000000000000e+00 0.000000000000000000e+00 0.000000000000000000e+00 0.000000000000000000e+00 0.000000000000000000e+00 0.000000000000000000e+00 0.000000000000000000e+00 0.000000000000000000e+00 0.000000000000000000e+00 0.000000000000000000e+00 0.000000000000000000e+00 0.000000000000000000e+00 0.000000000000000000e+00 0.000000000000000000e+00 0.000000000000000000e+00 0.000000000000000000e+00 0.000000000000000000e+00 0.000000000000000000e+00 0.000000000000000000e+00 0.000000000000000000e+00 0.000000000000000000e+00 0.000000000000000000e+00 0.000000000000000000e+00 0.000000000000000000e+00 0.000000000000000000e+00 0.000000000000000000e+00 0.000000000000000000e+00 0.000000000000000000e+00 0.000000000000000000e+00 0.000000000000000000e+00 0.000000000000000000e+00 0.000000000000000000e+00 0.000000000000000000e+00 0.000000000000000000e+00 0.000000000000000000e+00 0.000000000000000000e+00 0.000000000000000000e+00 0.000000000000000000e+00 0.000000000000000000e+00 0.000000000000000000e+00 0.000000000000000000e+00 0.000000000000000000e+00 0.000000000000000000e+00 0.000000000000000000e+00 0.000000000000000000e+00 0.000000000000000000e+00 0.000000000000000000e+00 0.000000000000000000e+00 0.000000000000000000e+00 0.000000000000000000e+00 0.000000000000000000e+00 0.000000000000000000e+00 0.000000000000000000e+00 0.000000000000000000e+00 0.000000000000000000e+00 0.000000000000000000e+00 0.000000000000000000e+00 0.000000000000000000e+00 0.000000000000000000e+00 0.000000000000000000e+00 0.000000000000000000e+00 0.000000000000000000e+00 0.000000000000000000e+00 0.000000000000000000e+00 0.000000000000000000e+00 0.000000000000000000e+00 0.000000000000000000e+00 0.000000000000000000e+00 0.000000000000000000e+00 0.000000000000000000e+00 0.000000000000000000e+00 0.000000000000000000e+00 0.000000000000000000e+00 0.000000000000000000e+00 0.000000000000000000e+00 0.000000000000000000e+00 0.000000000000000000e+00 0.000000000000000000e+00 0.000000000000000000e+00 0.000000000000000000e+00 0.000000000000000000e+00 0.000000000000000000e+00 0.000000000000000000e+00 0.000000000000000000e+00 0.000000000000000000e+00 0.000000000000000000e+00 0.000000000000000000e+00 0.000000000000000000e+00 0.000000000000000000e+00 0.000000000000000000e+00 0.000000000000000000e+00 0.000000000000000000e+00 0.000000000000000000e+00 0.000000000000000000e+00 0.000000000000000000e+00 0.000000000000000000e+00 0.000000000000000000e+00 0.000000000000000000e+00 0.000000000000000000e+00 0.000000000000000000e+00 0.000000000000000000e+00 0.000000000000000000e+00 0.000000000000000000e+00 0.000000000000000000e+00 0.000000000000000000e+00 0.000000000000000000e+00 0.000000000000000000e+00 0.000000000000000000e+00 0.000000000000000000e+00 0.000000000000000000e+00 0.000000000000000000e+00 0.000000000000000000e+00 0.000000000000000000e+00 0.000000000000000000e+00 0.000000000000000000e+00 0.000000000000000000e+00 0.000000000000000000e+00 0.000000000000000000e+00 0.000000000000000000e+00 0.000000000000000000e+00 0.000000000000000000e+00 0.000000000000000000e+00 0.000000000000000000e+00 0.000000000000000000e+00 0.000000000000000000e+00 0.000000000000000000e+00 0.000000000000000000e+00 0.000000000000000000e+00 0.000000000000000000e+00 0.000000000000000000e+00 0.000000000000000000e+00 0.000000000000000000e+00 0.000000000000000000e+00 0.000000000000000000e+00 0.000000000000000000e+00 0.000000000000000000e+00 0.000000000000000000e+00 0.000000000000000000e+00 0.000000000000000000e+00 0.000000000000000000e+00 0.000000000000000000e+00 0.000000000000000000e+00 0.000000000000000000e+00 0.000000000000000000e+00 0.000000000000000000e+00 0.000000000000000000e+00 0.000000000000000000e+00 0.000000000000000000e+00 0.000000000000000000e+00 0.000000000000000000e+00 0.000000000000000000e+00 0.000000000000000000e+00 0.000000000000000000e+00 0.000000000000000000e+00 0.000000000000000000e+00 0.000000000000000000e+00 0.000000000000000000e+00 0.000000000000000000e+00 0.000000000000000000e+00 0.000000000000000000e+00 0.000000000000000000e+00 0.000000000000000000e+00 0.000000000000000000e+00 0.000000000000000000e+00 0.000000000000000000e+00 0.000000000000000000e+00 0.000000000000000000e+00 0.000000000000000000e+00 0.000000000000000000e+00 0.000000000000000000e+00 0.000000000000000000e+00 0.000000000000000000e+00 0.000000000000000000e+00 0.000000000000000000e+00 0.000000000000000000e+00 0.000000000000000000e+00 0.000000000000000000e+00 0.000000000000000000e+00 0.000000000000000000e+00 0.000000000000000000e+00 0.000000000000000000e+00 0.000000000000000000e+00 0.000000000000000000e+00 0.000000000000000000e+00 0.000000000000000000e+00 0.000000000000000000e+00 0.000000000000000000e+00 0.000000000000000000e+00 0.000000000000000000e+00 0.000000000000000000e+00 0.000000000000000000e+00 0.000000000000000000e+00 0.000000000000000000e+00 0.000000000000000000e+00 0.000000000000000000e+00 0.000000000000000000e+00 0.000000000000000000e+00 0.000000000000000000e+00 0.000000000000000000e+00 0.000000000000000000e+00 0.000000000000000000e+00 0.000000000000000000e+00 0.000000000000000000e+00 0.000000000000000000e+00 0.000000000000000000e+00 0.000000000000000000e+00 0.000000000000000000e+00 0.000000000000000000e+00 0.000000000000000000e+00 0.000000000000000000e+00 0.000000000000000000e+00 0.000000000000000000e+00 0.000000000000000000e+00 0.000000000000000000e+00 0.000000000000000000e+00 0.000000000000000000e+00 0.000000000000000000e+00 0.000000000000000000e+00 0.000000000000000000e+00 0.000000000000000000e+00 0.000000000000000000e+00 0.000000000000000000e+00 0.000000000000000000e+00 0.000000000000000000e+00 0.000000000000000000e+00 0.000000000000000000e+00 0.000000000000000000e+00 0.000000000000000000e+00 0.000000000000000000e+00 0.000000000000000000e+00 0.000000000000000000e+00 0.000000000000000000e+00 0.000000000000000000e+00 0.000000000000000000e+00 0.000000000000000000e+00 0.000000000000000000e+00 0.000000000000000000e+00 0.000000000000000000e+00 0.000000000000000000e+00 0.000000000000000000e+00 0.000000000000000000e+00 0.000000000000000000e+00 0.000000000000000000e+00 0.000000000000000000e+00 0.000000000000000000e+00 0.000000000000000000e+00 0.000000000000000000e+00 0.000000000000000000e+00 0.000000000000000000e+00 0.000000000000000000e+00 0.000000000000000000e+00 0.000000000000000000e+00 0.000000000000000000e+00 0.000000000000000000e+00 0.000000000000000000e+00 0.000000000000000000e+00 0.000000000000000000e+00 0.000000000000000000e+00 0.000000000000000000e+00 0.000000000000000000e+00 0.000000000000000000e+00 0.000000000000000000e+00 0.000000000000000000e+00 0.000000000000000000e+00 0.000000000000000000e+00 0.000000000000000000e+00 0.000000000000000000e+00 0.000000000000000000e+00 0.000000000000000000e+00 0.000000000000000000e+00 0.000000000000000000e+00 0.000000000000000000e+00 0.000000000000000000e+00 0.000000000000000000e+00 0.000000000000000000e+00 0.000000000000000000e+00 0.000000000000000000e+00 0.000000000000000000e+00 0.000000000000000000e+00 0.000000000000000000e+00 0.000000000000000000e+00 0.000000000000000000e+00 0.000000000000000000e+00 0.000000000000000000e+00 0.000000000000000000e+00 0.000000000000000000e+00 0.000000000000000000e+00 0.000000000000000000e+00 0.000000000000000000e+00 0.000000000000000000e+00 0.000000000000000000e+00 0.000000000000000000e+00 0.000000000000000000e+00 0.000000000000000000e+00 0.000000000000000000e+00 0.000000000000000000e+00 0.000000000000000000e+00 0.000000000000000000e+00 0.000000000000000000e+00 0.000000000000000000e+00 0.000000000000000000e+00 0.000000000000000000e+00 0.000000000000000000e+00 0.000000000000000000e+00 0.000000000000000000e+00 0.000000000000000000e+00 0.000000000000000000e+00 0.000000000000000000e+00 0.000000000000000000e+00 0.000000000000000000e+00 0.000000000000000000e+00 0.000000000000000000e+00 0.000000000000000000e+00 0.000000000000000000e+00 0.000000000000000000e+00 0.000000000000000000e+00 0.000000000000000000e+00 0.000000000000000000e+00 0.000000000000000000e+00 0.000000000000000000e+00 0.000000000000000000e+00 0.000000000000000000e+00 0.000000000000000000e+00 0.000000000000000000e+00 0.000000000000000000e+00 0.000000000000000000e+00 0.000000000000000000e+00 0.000000000000000000e+00 0.000000000000000000e+00 0.000000000000000000e+00 0.000000000000000000e+00 0.000000000000000000e+00 0.000000000000000000e+00 0.000000000000000000e+00 0.000000000000000000e+00 0.000000000000000000e+00 0.000000000000000000e+00 0.000000000000000000e+00 0.000000000000000000e+00 0.000000000000000000e+00 0.000000000000000000e+00 0.000000000000000000e+00 0.000000000000000000e+00 0.000000000000000000e+00 0.000000000000000000e+00 0.000000000000000000e+00 0.000000000000000000e+00 0.000000000000000000e+00 0.000000000000000000e+00 0.000000000000000000e+00 0.000000000000000000e+00 0.000000000000000000e+00 0.000000000000000000e+00 0.000000000000000000e+00 0.000000000000000000e+00 0.000000000000000000e+00 0.000000000000000000e+00 0.000000000000000000e+00 0.000000000000000000e+00 0.000000000000000000e+00 0.000000000000000000e+00 0.000000000000000000e+00 0.000000000000000000e+00 0.000000000000000000e+00 0.000000000000000000e+00 0.000000000000000000e+00 0.000000000000000000e+00 0.000000000000000000e+00 0.000000000000000000e+00 0.000000000000000000e+00 0.000000000000000000e+00 0.000000000000000000e+00 0.000000000000000000e+00 0.000000000000000000e+00 0.000000000000000000e+00 0.000000000000000000e+00 0.000000000000000000e+00 0.000000000000000000e+00 0.000000000000000000e+00 0.000000000000000000e+00 0.000000000000000000e+00 0.000000000000000000e+00 0.000000000000000000e+00 0.000000000000000000e+00 0.000000000000000000e+00 0.000000000000000000e+00 0.000000000000000000e+00 0.000000000000000000e+00 0.000000000000000000e+00 0.000000000000000000e+00 0.000000000000000000e+00 0.000000000000000000e+00 0.000000000000000000e+00 0.000000000000000000e+00 0.000000000000000000e+00 0.000000000000000000e+00 0.000000000000000000e+00 0.000000000000000000e+00 0.000000000000000000e+00 0.000000000000000000e+00 0.000000000000000000e+00 0.000000000000000000e+00 0.000000000000000000e+00 0.000000000000000000e+00 0.000000000000000000e+00 0.000000000000000000e+00 0.000000000000000000e+00 0.000000000000000000e+00 0.000000000000000000e+00 0.000000000000000000e+00 0.000000000000000000e+00 0.000000000000000000e+00 0.000000000000000000e+00 0.000000000000000000e+00 0.000000000000000000e+00 0.000000000000000000e+00 0.000000000000000000e+00 0.000000000000000000e+00 0.000000000000000000e+00 0.000000000000000000e+00 0.000000000000000000e+00 0.000000000000000000e+00 0.000000000000000000e+00 0.000000000000000000e+00 0.000000000000000000e+00 0.000000000000000000e+00 0.000000000000000000e+00 0.000000000000000000e+00 0.000000000000000000e+00 0.000000000000000000e+00 0.000000000000000000e+00 0.000000000000000000e+00 0.000000000000000000e+00 0.000000000000000000e+00 0.000000000000000000e+00 0.000000000000000000e+00 0.000000000000000000e+00 0.000000000000000000e+00 0.000000000000000000e+00 0.000000000000000000e+00 0.000000000000000000e+00 0.000000000000000000e+00 0.000000000000000000e+00 0.000000000000000000e+00 0.000000000000000000e+00 0.000000000000000000e+00 0.000000000000000000e+00 0.000000000000000000e+00 0.000000000000000000e+00 0.000000000000000000e+00 0.000000000000000000e+00 0.000000000000000000e+00 0.000000000000000000e+00 0.000000000000000000e+00 0.000000000000000000e+00 0.000000000000000000e+00 0.000000000000000000e+00 0.000000000000000000e+00 0.000000000000000000e+00 0.000000000000000000e+00 0.000000000000000000e+00 0.000000000000000000e+00 0.000000000000000000e+00 0.000000000000000000e+00 0.000000000000000000e+00 0.000000000000000000e+00 0.000000000000000000e+00 0.000000000000000000e+00 0.000000000000000000e+00 0.000000000000000000e+00 0.000000000000000000e+00 0.000000000000000000e+00 0.000000000000000000e+00 0.000000000000000000e+00 0.000000000000000000e+00 0.000000000000000000e+00 0.000000000000000000e+00 0.000000000000000000e+00 0.000000000000000000e+00 0.000000000000000000e+00 0.000000000000000000e+00 0.000000000000000000e+00 0.000000000000000000e+00 0.000000000000000000e+00 0.000000000000000000e+00 0.000000000000000000e+00 0.000000000000000000e+00 0.000000000000000000e+00 0.000000000000000000e+00 0.000000000000000000e+00 0.000000000000000000e+00 0.000000000000000000e+00 0.000000000000000000e+00 0.000000000000000000e+00 0.000000000000000000e+00 0.000000000000000000e+00 0.000000000000000000e+00 0.000000000000000000e+00 0.000000000000000000e+00 0.000000000000000000e+00 0.000000000000000000e+00 0.000000000000000000e+00 0.000000000000000000e+00 0.000000000000000000e+00 0.000000000000000000e+00 0.000000000000000000e+00 0.000000000000000000e+00 0.000000000000000000e+00 0.000000000000000000e+00 0.000000000000000000e+00 0.000000000000000000e+00 0.000000000000000000e+00 0.000000000000000000e+00 0.000000000000000000e+00 0.000000000000000000e+00 0.000000000000000000e+00 0.000000000000000000e+00 0.000000000000000000e+00 0.000000000000000000e+00 0.000000000000000000e+00 0.000000000000000000e+00 0.000000000000000000e+00 0.000000000000000000e+00 0.000000000000000000e+00 0.000000000000000000e+00 0.000000000000000000e+00 0.000000000000000000e+00 0.000000000000000000e+00 0.000000000000000000e+00 0.000000000000000000e+00 0.000000000000000000e+00 0.000000000000000000e+00 0.000000000000000000e+00 0.000000000000000000e+00 0.000000000000000000e+00 0.000000000000000000e+00 0.000000000000000000e+00 0.000000000000000000e+00 0.000000000000000000e+00 0.000000000000000000e+00 0.000000000000000000e+00 0.000000000000000000e+00 0.000000000000000000e+00 0.000000000000000000e+00 0.000000000000000000e+00 0.000000000000000000e+00 0.000000000000000000e+00 0.000000000000000000e+00 0.000000000000000000e+00 0.000000000000000000e+00 0.000000000000000000e+00 0.000000000000000000e+00 0.000000000000000000e+00 0.000000000000000000e+00 0.000000000000000000e+00 0.000000000000000000e+00 0.000000000000000000e+00 0.000000000000000000e+00 0.000000000000000000e+00 0.000000000000000000e+00 0.000000000000000000e+00 0.000000000000000000e+00 0.000000000000000000e+00 0.000000000000000000e+00 0.000000000000000000e+00 0.000000000000000000e+00 0.000000000000000000e+00 0.000000000000000000e+00 0.000000000000000000e+00 0.000000000000000000e+00 0.000000000000000000e+00 0.000000000000000000e+00 0.000000000000000000e+00 0.000000000000000000e+00 0.000000000000000000e+00 0.000000000000000000e+00 0.000000000000000000e+00 0.000000000000000000e+00 0.000000000000000000e+00 0.000000000000000000e+00 0.000000000000000000e+00 0.000000000000000000e+00 0.000000000000000000e+00 0.000000000000000000e+00 0.000000000000000000e+00 0.000000000000000000e+00 0.000000000000000000e+00 0.000000000000000000e+00 0.000000000000000000e+00 0.000000000000000000e+00 0.000000000000000000e+00 0.000000000000000000e+00 0.000000000000000000e+00 0.000000000000000000e+00 0.000000000000000000e+00 0.000000000000000000e+00 0.000000000000000000e+00 0.000000000000000000e+00 0.000000000000000000e+00 0.000000000000000000e+00 0.000000000000000000e+00 0.000000000000000000e+00 0.000000000000000000e+00 0.000000000000000000e+00 0.000000000000000000e+00 0.000000000000000000e+00 0.000000000000000000e+00 0.000000000000000000e+00 0.000000000000000000e+00 0.000000000000000000e+00 0.000000000000000000e+00 0.000000000000000000e+00 0.000000000000000000e+00 0.000000000000000000e+00 0.000000000000000000e+00 0.000000000000000000e+00 0.000000000000000000e+00 0.000000000000000000e+00 0.000000000000000000e+00 0.000000000000000000e+00 0.000000000000000000e+00 0.000000000000000000e+00 0.000000000000000000e+00 0.000000000000000000e+00 0.000000000000000000e+00 0.000000000000000000e+00 0.000000000000000000e+00 0.000000000000000000e+00 0.000000000000000000e+00 0.000000000000000000e+00 0.000000000000000000e+00 0.000000000000000000e+00 0.000000000000000000e+00 0.000000000000000000e+00 0.000000000000000000e+00 0.000000000000000000e+00 0.000000000000000000e+00 0.000000000000000000e+00 0.000000000000000000e+00 0.000000000000000000e+00 0.000000000000000000e+00 0.000000000000000000e+00 0.000000000000000000e+00 0.000000000000000000e+00 0.000000000000000000e+00 0.000000000000000000e+00 0.000000000000000000e+00 0.000000000000000000e+00 0.000000000000000000e+00 0.000000000000000000e+00 0.000000000000000000e+00 0.000000000000000000e+00 0.000000000000000000e+00 0.000000000000000000e+00 0.000000000000000000e+00 0.000000000000000000e+00 0.000000000000000000e+00 0.000000000000000000e+00 0.000000000000000000e+00 0.000000000000000000e+00 0.000000000000000000e+00 0.000000000000000000e+00 0.000000000000000000e+00 0.000000000000000000e+00 0.000000000000000000e+00 0.000000000000000000e+00 0.000000000000000000e+00 0.000000000000000000e+00 0.000000000000000000e+00 0.000000000000000000e+00 0.000000000000000000e+00 0.000000000000000000e+00 0.000000000000000000e+00 0.000000000000000000e+00 0.000000000000000000e+00 0.000000000000000000e+00 0.000000000000000000e+00 0.000000000000000000e+00 0.000000000000000000e+00 0.000000000000000000e+00 0.000000000000000000e+00 0.000000000000000000e+00 0.000000000000000000e+00 0.000000000000000000e+00 0.000000000000000000e+00 0.000000000000000000e+00 0.000000000000000000e+00 0.000000000000000000e+00 0.000000000000000000e+00 0.000000000000000000e+00 0.000000000000000000e+00 0.000000000000000000e+00 0.000000000000000000e+00 0.000000000000000000e+00 0.000000000000000000e+00 0.000000000000000000e+00 0.000000000000000000e+00 0.000000000000000000e+00 0.000000000000000000e+00 0.000000000000000000e+00 0.000000000000000000e+00 0.000000000000000000e+00 0.000000000000000000e+00 0.000000000000000000e+00 0.000000000000000000e+00 0.000000000000000000e+00 0.000000000000000000e+00 0.000000000000000000e+00 0.000000000000000000e+00 0.000000000000000000e+00 0.000000000000000000e+00 0.000000000000000000e+00 0.000000000000000000e+00 0.000000000000000000e+00 0.000000000000000000e+00 0.000000000000000000e+00 0.000000000000000000e+00 0.000000000000000000e+00 0.000000000000000000e+00 0.000000000000000000e+00 0.000000000000000000e+00 0.000000000000000000e+00 0.000000000000000000e+00 0.000000000000000000e+00 0.000000000000000000e+00 0.000000000000000000e+00 0.000000000000000000e+00 0.000000000000000000e+00 0.000000000000000000e+00 0.000000000000000000e+00 0.000000000000000000e+00 0.000000000000000000e+00 0.000000000000000000e+00 0.000000000000000000e+00 0.000000000000000000e+00 0.000000000000000000e+00 0.000000000000000000e+00 0.000000000000000000e+00 0.000000000000000000e+00 0.000000000000000000e+00 0.000000000000000000e+00 0.000000000000000000e+00 0.000000000000000000e+00 0.000000000000000000e+00 0.000000000000000000e+00 0.000000000000000000e+00 0.000000000000000000e+00 0.000000000000000000e+00 0.000000000000000000e+00 0.000000000000000000e+00 0.000000000000000000e+00 0.000000000000000000e+00 0.000000000000000000e+00 0.000000000000000000e+00 0.000000000000000000e+00 0.000000000000000000e+00 0.000000000000000000e+00 0.000000000000000000e+00 0.000000000000000000e+00 0.000000000000000000e+00 0.000000000000000000e+00 0.000000000000000000e+00 0.000000000000000000e+00 0.000000000000000000e+00 0.000000000000000000e+00 0.000000000000000000e+00 0.000000000000000000e+00 0.000000000000000000e+00 0.000000000000000000e+00 0.000000000000000000e+00 0.000000000000000000e+00 0.000000000000000000e+00 0.000000000000000000e+00 0.000000000000000000e+00 0.000000000000000000e+00 0.000000000000000000e+00 0.000000000000000000e+00 0.000000000000000000e+00 0.000000000000000000e+00 0.000000000000000000e+00 0.000000000000000000e+00 0.000000000000000000e+00 0.000000000000000000e+00 0.000000000000000000e+00 0.000000000000000000e+00 0.000000000000000000e+00 0.000000000000000000e+00 0.000000000000000000e+00 0.000000000000000000e+00 0.000000000000000000e+00 0.000000000000000000e+00 0.000000000000000000e+00 0.000000000000000000e+00 0.000000000000000000e+00 0.000000000000000000e+00 0.000000000000000000e+00 0.000000000000000000e+00 0.000000000000000000e+00 0.000000000000000000e+00 0.000000000000000000e+00 0.000000000000000000e+00 0.000000000000000000e+00 0.000000000000000000e+00 0.000000000000000000e+00 0.000000000000000000e+00 0.000000000000000000e+00 0.000000000000000000e+00 0.000000000000000000e+00 0.000000000000000000e+00 0.000000000000000000e+00 0.000000000000000000e+00 0.000000000000000000e+00 0.000000000000000000e+00 0.000000000000000000e+00 0.000000000000000000e+00 0.000000000000000000e+00 0.000000000000000000e+00 0.000000000000000000e+00 0.000000000000000000e+00 0.000000000000000000e+00 0.000000000000000000e+00 0.000000000000000000e+00 0.000000000000000000e+00 0.000000000000000000e+00 0.000000000000000000e+00 0.000000000000000000e+00 0.000000000000000000e+00 0.000000000000000000e+00 0.000000000000000000e+00 0.000000000000000000e+00 0.000000000000000000e+00 0.000000000000000000e+00 0.000000000000000000e+00 0.000000000000000000e+00 0.000000000000000000e+00 0.000000000000000000e+00 0.000000000000000000e+00 0.000000000000000000e+00 0.000000000000000000e+00 0.000000000000000000e+00 0.000000000000000000e+00 0.000000000000000000e+00 0.000000000000000000e+00 0.000000000000000000e+00 0.000000000000000000e+00 0.000000000000000000e+00 0.000000000000000000e+00 0.000000000000000000e+00 0.000000000000000000e+00 0.000000000000000000e+00 0.000000000000000000e+00 0.000000000000000000e+00 0.000000000000000000e+00 0.000000000000000000e+00 0.000000000000000000e+00 0.000000000000000000e+00 0.000000000000000000e+00 0.000000000000000000e+00 0.000000000000000000e+00 0.000000000000000000e+00 0.000000000000000000e+00 0.000000000000000000e+00 0.000000000000000000e+00 0.000000000000000000e+00 0.000000000000000000e+00 0.000000000000000000e+00 0.000000000000000000e+00 0.000000000000000000e+00 0.000000000000000000e+00 0.000000000000000000e+00 0.000000000000000000e+00 0.000000000000000000e+00 0.000000000000000000e+00 0.000000000000000000e+00 0.000000000000000000e+00 0.000000000000000000e+00 0.000000000000000000e+00 0.000000000000000000e+00 0.000000000000000000e+00 0.000000000000000000e+00 0.000000000000000000e+00 0.000000000000000000e+00 0.000000000000000000e+00 0.000000000000000000e+00 0.000000000000000000e+00 0.000000000000000000e+00 0.000000000000000000e+00 0.000000000000000000e+00 0.000000000000000000e+00 0.000000000000000000e+00 0.000000000000000000e+00 0.000000000000000000e+00 0.000000000000000000e+00 0.000000000000000000e+00 0.000000000000000000e+00 0.000000000000000000e+00 0.000000000000000000e+00 0.000000000000000000e+00 0.000000000000000000e+00 0.000000000000000000e+00 0.000000000000000000e+00 0.000000000000000000e+00 0.000000000000000000e+00 0.000000000000000000e+00 0.000000000000000000e+00 0.000000000000000000e+00 0.000000000000000000e+00 0.000000000000000000e+00 0.000000000000000000e+00 0.000000000000000000e+00 0.000000000000000000e+00 0.000000000000000000e+00 0.000000000000000000e+00 0.000000000000000000e+00 0.000000000000000000e+00 0.000000000000000000e+00 0.000000000000000000e+00 0.000000000000000000e+00 0.000000000000000000e+00 0.000000000000000000e+00 0.000000000000000000e+00 0.000000000000000000e+00 0.000000000000000000e+00 0.000000000000000000e+00 0.000000000000000000e+00 0.000000000000000000e+00 0.000000000000000000e+00 0.000000000000000000e+00 0.000000000000000000e+00 0.000000000000000000e+00 0.000000000000000000e+00 0.000000000000000000e+00 0.000000000000000000e+00 0.000000000000000000e+00 0.000000000000000000e+00 0.000000000000000000e+00 0.000000000000000000e+00 0.000000000000000000e+00 0.000000000000000000e+00 0.000000000000000000e+00 0.000000000000000000e+00 0.000000000000000000e+00 0.000000000000000000e+00 0.000000000000000000e+00 0.000000000000000000e+00 0.000000000000000000e+00 0.000000000000000000e+00 0.000000000000000000e+00 0.000000000000000000e+00 0.000000000000000000e+00 0.000000000000000000e+00 0.000000000000000000e+00 0.000000000000000000e+00 0.000000000000000000e+00 0.000000000000000000e+00 0.000000000000000000e+00 0.000000000000000000e+00 0.000000000000000000e+00 0.000000000000000000e+00 0.000000000000000000e+00 0.000000000000000000e+00 0.000000000000000000e+00 0.000000000000000000e+00 0.000000000000000000e+00 0.000000000000000000e+00 0.000000000000000000e+00 0.000000000000000000e+00 0.000000000000000000e+00 0.000000000000000000e+00 0.000000000000000000e+00 0.000000000000000000e+00 0.000000000000000000e+00 0.000000000000000000e+00 0.000000000000000000e+00 0.000000000000000000e+00 0.000000000000000000e+00 0.000000000000000000e+00 0.000000000000000000e+00 0.000000000000000000e+00 0.000000000000000000e+00 0.000000000000000000e+00 0.000000000000000000e+00 0.000000000000000000e+00 0.000000000000000000e+00 0.000000000000000000e+00 0.000000000000000000e+00 0.000000000000000000e+00 0.000000000000000000e+00 0.000000000000000000e+00 0.000000000000000000e+00 0.000000000000000000e+00 0.000000000000000000e+00 0.000000000000000000e+00 0.000000000000000000e+00 0.000000000000000000e+00 0.000000000000000000e+00 0.000000000000000000e+00 0.000000000000000000e+00 0.000000000000000000e+00 0.000000000000000000e+00 0.000000000000000000e+00 0.000000000000000000e+00 0.000000000000000000e+00 0.000000000000000000e+00 0.000000000000000000e+00 0.000000000000000000e+00 0.000000000000000000e+00 0.000000000000000000e+00 0.000000000000000000e+00 0.000000000000000000e+00 0.000000000000000000e+00 0.000000000000000000e+00 0.000000000000000000e+00 0.000000000000000000e+00 0.000000000000000000e+00 0.000000000000000000e+00 0.000000000000000000e+00 0.000000000000000000e+00 0.000000000000000000e+00 0.000000000000000000e+00 0.000000000000000000e+00 0.000000000000000000e+00 0.000000000000000000e+00 0.000000000000000000e+00 0.000000000000000000e+00 0.000000000000000000e+00 0.000000000000000000e+00 0.000000000000000000e+00 0.000000000000000000e+00 0.000000000000000000e+00 0.000000000000000000e+00 0.000000000000000000e+00 0.000000000000000000e+00 0.000000000000000000e+00 0.000000000000000000e+00 0.000000000000000000e+00 0.000000000000000000e+00 0.000000000000000000e+00 0.000000000000000000e+00 0.000000000000000000e+00 0.000000000000000000e+00 0.000000000000000000e+00 0.000000000000000000e+00 0.000000000000000000e+00 0.000000000000000000e+00 0.000000000000000000e+00 0.000000000000000000e+00 0.000000000000000000e+00 0.000000000000000000e+00 0.000000000000000000e+00 0.000000000000000000e+00 0.000000000000000000e+00 0.000000000000000000e+00 0.000000000000000000e+00 0.000000000000000000e+00 0.000000000000000000e+00 0.000000000000000000e+00 0.000000000000000000e+00 0.000000000000000000e+00 0.000000000000000000e+00 0.000000000000000000e+00 0.000000000000000000e+00 0.000000000000000000e+00 0.000000000000000000e+00 0.000000000000000000e+00 0.000000000000000000e+00 0.000000000000000000e+00 0.000000000000000000e+00 0.000000000000000000e+00 0.000000000000000000e+00 0.000000000000000000e+00 0.000000000000000000e+00 0.000000000000000000e+00 0.000000000000000000e+00 0.000000000000000000e+00 0.000000000000000000e+00 0.000000000000000000e+00 0.000000000000000000e+00 0.000000000000000000e+00 0.000000000000000000e+00 0.000000000000000000e+00 0.000000000000000000e+00 0.000000000000000000e+00 0.000000000000000000e+00 0.000000000000000000e+00 0.000000000000000000e+00 0.000000000000000000e+00 0.000000000000000000e+00 0.000000000000000000e+00 0.000000000000000000e+00 0.000000000000000000e+00 0.000000000000000000e+00 0.000000000000000000e+00 0.000000000000000000e+00 0.000000000000000000e+00 0.000000000000000000e+00 0.000000000000000000e+00 0.000000000000000000e+00 0.000000000000000000e+00 0.000000000000000000e+00 0.000000000000000000e+00 0.000000000000000000e+00 0.000000000000000000e+00 0.000000000000000000e+00 0.000000000000000000e+00 0.000000000000000000e+00 0.000000000000000000e+00 0.000000000000000000e+00 0.000000000000000000e+00 0.000000000000000000e+00 0.000000000000000000e+00 0.000000000000000000e+00 0.000000000000000000e+00 0.000000000000000000e+00 0.000000000000000000e+00 0.000000000000000000e+00 0.000000000000000000e+00 0.000000000000000000e+00 0.000000000000000000e+00 0.000000000000000000e+00 0.000000000000000000e+00 0.000000000000000000e+00 0.000000000000000000e+00 0.000000000000000000e+00 0.000000000000000000e+00 0.000000000000000000e+00 0.000000000000000000e+00 0.000000000000000000e+00 0.000000000000000000e+00 0.000000000000000000e+00 0.000000000000000000e+00 0.000000000000000000e+00 0.000000000000000000e+00 0.000000000000000000e+00 0.000000000000000000e+00 0.000000000000000000e+00 0.000000000000000000e+00 0.000000000000000000e+00 0.000000000000000000e+00 0.000000000000000000e+00 0.000000000000000000e+00 0.000000000000000000e+00 0.000000000000000000e+00 0.000000000000000000e+00 0.000000000000000000e+00 0.000000000000000000e+00 0.000000000000000000e+00 0.000000000000000000e+00 0.000000000000000000e+00 0.000000000000000000e+00 0.000000000000000000e+00 0.000000000000000000e+00 0.000000000000000000e+00 0.000000000000000000e+00 0.000000000000000000e+00 0.000000000000000000e+00 0.000000000000000000e+00 0.000000000000000000e+00 0.000000000000000000e+00 0.000000000000000000e+00 0.000000000000000000e+00 0.000000000000000000e+00 0.000000000000000000e+00 0.000000000000000000e+00 0.000000000000000000e+00 0.000000000000000000e+00 0.000000000000000000e+00 0.000000000000000000e+00 0.000000000000000000e+00 0.000000000000000000e+00 0.000000000000000000e+00 0.000000000000000000e+00 0.000000000000000000e+00 0.000000000000000000e+00 0.000000000000000000e+00 0.000000000000000000e+00 0.000000000000000000e+00 0.000000000000000000e+00 0.000000000000000000e+00 0.000000000000000000e+00 0.000000000000000000e+00 0.000000000000000000e+00 0.000000000000000000e+00 0.000000000000000000e+00 0.000000000000000000e+00 0.000000000000000000e+00 0.000000000000000000e+00 0.000000000000000000e+00 0.000000000000000000e+00 0.000000000000000000e+00 0.000000000000000000e+00 0.000000000000000000e+00 0.000000000000000000e+00 0.000000000000000000e+00 0.000000000000000000e+00 0.000000000000000000e+00 0.000000000000000000e+00 0.000000000000000000e+00 0.000000000000000000e+00 0.000000000000000000e+00 0.000000000000000000e+00 0.000000000000000000e+00 0.000000000000000000e+00 0.000000000000000000e+00 0.000000000000000000e+00 0.000000000000000000e+00 0.000000000000000000e+00 0.000000000000000000e+00 0.000000000000000000e+00 0.000000000000000000e+00 0.000000000000000000e+00 0.000000000000000000e+00 0.000000000000000000e+00 0.000000000000000000e+00 0.000000000000000000e+00 0.000000000000000000e+00 0.000000000000000000e+00 0.000000000000000000e+00 0.000000000000000000e+00 0.000000000000000000e+00 0.000000000000000000e+00 0.000000000000000000e+00 0.000000000000000000e+00 0.000000000000000000e+00 0.000000000000000000e+00 0.000000000000000000e+00 0.000000000000000000e+00 0.000000000000000000e+00 0.000000000000000000e+00 0.000000000000000000e+00 0.000000000000000000e+00 0.000000000000000000e+00 0.000000000000000000e+00 0.000000000000000000e+00 0.000000000000000000e+00 0.000000000000000000e+00 0.000000000000000000e+00 0.000000000000000000e+00 0.000000000000000000e+00 0.000000000000000000e+00 0.000000000000000000e+00 0.000000000000000000e+00 0.000000000000000000e+00 0.000000000000000000e+00 0.000000000000000000e+00 0.000000000000000000e+00 0.000000000000000000e+00 0.000000000000000000e+00 0.000000000000000000e+00 0.000000000000000000e+00 0.000000000000000000e+00 0.000000000000000000e+00 0.000000000000000000e+00 0.000000000000000000e+00 0.000000000000000000e+00 0.000000000000000000e+00 0.000000000000000000e+00 0.000000000000000000e+00 0.000000000000000000e+00 0.000000000000000000e+00 0.000000000000000000e+00 0.000000000000000000e+00 0.000000000000000000e+00 0.000000000000000000e+00 0.000000000000000000e+00 0.000000000000000000e+00 0.000000000000000000e+00 0.000000000000000000e+00 0.000000000000000000e+00 0.000000000000000000e+00 0.000000000000000000e+00 0.000000000000000000e+00 0.000000000000000000e+00 0.000000000000000000e+00 0.000000000000000000e+00 0.000000000000000000e+00 0.000000000000000000e+00 0.000000000000000000e+00 0.000000000000000000e+00 0.000000000000000000e+00 0.000000000000000000e+00 0.000000000000000000e+00 0.000000000000000000e+00 0.000000000000000000e+00 0.000000000000000000e+00 0.000000000000000000e+00 0.000000000000000000e+00 0.000000000000000000e+00 0.000000000000000000e+00 0.000000000000000000e+00 0.000000000000000000e+00 0.000000000000000000e+00 0.000000000000000000e+00 0.000000000000000000e+00 0.000000000000000000e+00 0.000000000000000000e+00 0.000000000000000000e+00 0.000000000000000000e+00 0.000000000000000000e+00 0.000000000000000000e+00 0.000000000000000000e+00 0.000000000000000000e+00 0.000000000000000000e+00 0.000000000000000000e+00 0.000000000000000000e+00 0.000000000000000000e+00 0.000000000000000000e+00 0.000000000000000000e+00 0.000000000000000000e+00 0.000000000000000000e+00 0.000000000000000000e+00 0.000000000000000000e+00 0.000000000000000000e+00 0.000000000000000000e+00 0.000000000000000000e+00 0.000000000000000000e+00 0.000000000000000000e+00 0.000000000000000000e+00 0.000000000000000000e+00 0.000000000000000000e+00 0.000000000000000000e+00 0.000000000000000000e+00 0.000000000000000000e+00 0.000000000000000000e+00 0.000000000000000000e+00 0.000000000000000000e+00 0.000000000000000000e+00 0.000000000000000000e+00 0.000000000000000000e+00 0.000000000000000000e+00 0.000000000000000000e+00 0.000000000000000000e+00 0.000000000000000000e+00 0.000000000000000000e+00 0.000000000000000000e+00 0.000000000000000000e+00 0.000000000000000000e+00 0.000000000000000000e+00 0.000000000000000000e+00 0.000000000000000000e+00 0.000000000000000000e+00 0.000000000000000000e+00 0.000000000000000000e+00 0.000000000000000000e+00 0.000000000000000000e+00 0.000000000000000000e+00 0.000000000000000000e+00 0.000000000000000000e+00 0.000000000000000000e+00 0.000000000000000000e+00 0.000000000000000000e+00 0.000000000000000000e+00 0.000000000000000000e+00 0.000000000000000000e+00 0.000000000000000000e+00 0.000000000000000000e+00 0.000000000000000000e+00 0.000000000000000000e+00 0.000000000000000000e+00 0.000000000000000000e+00 0.000000000000000000e+00 0.000000000000000000e+00 0.000000000000000000e+00 0.000000000000000000e+00 0.000000000000000000e+00 0.000000000000000000e+00 0.000000000000000000e+00 0.000000000000000000e+00 0.000000000000000000e+00 0.000000000000000000e+00 0.000000000000000000e+00 0.000000000000000000e+00 0.000000000000000000e+00 0.000000000000000000e+00 0.000000000000000000e+00 0.000000000000000000e+00 0.000000000000000000e+00 0.000000000000000000e+00 0.000000000000000000e+00 0.000000000000000000e+00 0.000000000000000000e+00 0.000000000000000000e+00 0.000000000000000000e+00 0.000000000000000000e+00 0.000000000000000000e+00 0.000000000000000000e+00 0.000000000000000000e+00 0.000000000000000000e+00 0.000000000000000000e+00 0.000000000000000000e+00 0.000000000000000000e+00 0.000000000000000000e+00 0.000000000000000000e+00 0.000000000000000000e+00 0.000000000000000000e+00 0.000000000000000000e+00 0.000000000000000000e+00 0.000000000000000000e+00 0.000000000000000000e+00 0.000000000000000000e+00 0.000000000000000000e+00 0.000000000000000000e+00 0.000000000000000000e+00 0.000000000000000000e+00 0.000000000000000000e+00 0.000000000000000000e+00 0.000000000000000000e+00 0.000000000000000000e+00 0.000000000000000000e+00 0.000000000000000000e+00 0.000000000000000000e+00 0.000000000000000000e+00 0.000000000000000000e+00 0.000000000000000000e+00 0.000000000000000000e+00 0.000000000000000000e+00 0.000000000000000000e+00 0.000000000000000000e+00 0.000000000000000000e+00 0.000000000000000000e+00 0.000000000000000000e+00 0.000000000000000000e+00 0.000000000000000000e+00 0.000000000000000000e+00 0.000000000000000000e+00 0.000000000000000000e+00 0.000000000000000000e+00 0.000000000000000000e+00 0.000000000000000000e+00 0.000000000000000000e+00 0.000000000000000000e+00 0.000000000000000000e+00 0.000000000000000000e+00 0.000000000000000000e+00 0.000000000000000000e+00 0.000000000000000000e+00 0.000000000000000000e+00 0.000000000000000000e+00 0.000000000000000000e+00 0.000000000000000000e+00 0.000000000000000000e+00 0.000000000000000000e+00 0.000000000000000000e+00 0.000000000000000000e+00 0.000000000000000000e+00 0.000000000000000000e+00 0.000000000000000000e+00 0.000000000000000000e+00 0.000000000000000000e+00 0.000000000000000000e+00 0.000000000000000000e+00 0.000000000000000000e+00 0.000000000000000000e+00 0.000000000000000000e+00 0.000000000000000000e+00 0.000000000000000000e+00 0.000000000000000000e+00 0.000000000000000000e+00 0.000000000000000000e+00 0.000000000000000000e+00 0.000000000000000000e+00 0.000000000000000000e+00 0.000000000000000000e+00 0.000000000000000000e+00 0.000000000000000000e+00 0.000000000000000000e+00 0.000000000000000000e+00 0.000000000000000000e+00 0.000000000000000000e+00 0.000000000000000000e+00 0.000000000000000000e+00 0.000000000000000000e+00 0.000000000000000000e+00 0.000000000000000000e+00 0.000000000000000000e+00 0.000000000000000000e+00 0.000000000000000000e+00 0.000000000000000000e+00 0.000000000000000000e+00 0.000000000000000000e+00 0.000000000000000000e+00 0.000000000000000000e+00 0.000000000000000000e+00 0.000000000000000000e+00 0.000000000000000000e+00 0.000000000000000000e+00 0.000000000000000000e+00 0.000000000000000000e+00 0.000000000000000000e+00 0.000000000000000000e+00 0.000000000000000000e+00 0.000000000000000000e+00 0.000000000000000000e+00 0.000000000000000000e+00 0.000000000000000000e+00 0.000000000000000000e+00 0.000000000000000000e+00 0.000000000000000000e+00 0.000000000000000000e+00 0.000000000000000000e+00 0.000000000000000000e+00 0.000000000000000000e+00 0.000000000000000000e+00 0.000000000000000000e+00 0.000000000000000000e+00 0.000000000000000000e+00 0.000000000000000000e+00 0.000000000000000000e+00 0.000000000000000000e+00 0.000000000000000000e+00 0.000000000000000000e+00 0.000000000000000000e+00 0.000000000000000000e+00 0.000000000000000000e+00 0.000000000000000000e+00 0.000000000000000000e+00 0.000000000000000000e+00 0.000000000000000000e+00 0.000000000000000000e+00 0.000000000000000000e+00 0.000000000000000000e+00 0.000000000000000000e+00 0.000000000000000000e+00 0.000000000000000000e+00 0.000000000000000000e+00 0.000000000000000000e+00 0.000000000000000000e+00 0.000000000000000000e+00 0.000000000000000000e+00 0.000000000000000000e+00 0.000000000000000000e+00 0.000000000000000000e+00 0.000000000000000000e+00 0.000000000000000000e+00 0.000000000000000000e+00 0.000000000000000000e+00 0.000000000000000000e+00 0.000000000000000000e+00 0.000000000000000000e+00 0.000000000000000000e+00 0.000000000000000000e+00 0.000000000000000000e+00 0.000000000000000000e+00 0.000000000000000000e+00 0.000000000000000000e+00 0.000000000000000000e+00 0.000000000000000000e+00 0.000000000000000000e+00 0.000000000000000000e+00 0.000000000000000000e+00 0.000000000000000000e+00 0.000000000000000000e+00 0.000000000000000000e+00 0.000000000000000000e+00 0.000000000000000000e+00 0.000000000000000000e+00 0.000000000000000000e+00 0.000000000000000000e+00 0.000000000000000000e+00 0.000000000000000000e+00 0.000000000000000000e+00 0.000000000000000000e+00 0.000000000000000000e+00 0.000000000000000000e+00 0.000000000000000000e+00 0.000000000000000000e+00 0.000000000000000000e+00 0.000000000000000000e+00 0.000000000000000000e+00 0.000000000000000000e+00 0.000000000000000000e+00 0.000000000000000000e+00 0.000000000000000000e+00 0.000000000000000000e+00 0.000000000000000000e+00 0.000000000000000000e+00 0.000000000000000000e+00 0.000000000000000000e+00 0.000000000000000000e+00 0.000000000000000000e+00 0.000000000000000000e+00 0.000000000000000000e+00 0.000000000000000000e+00 0.000000000000000000e+00 0.000000000000000000e+00 0.000000000000000000e+00 0.000000000000000000e+00 0.000000000000000000e+00 0.000000000000000000e+00 0.000000000000000000e+00 0.000000000000000000e+00 0.000000000000000000e+00 0.000000000000000000e+00 0.000000000000000000e+00 0.000000000000000000e+00 0.000000000000000000e+00 0.000000000000000000e+00 0.000000000000000000e+00 0.000000000000000000e+00 0.000000000000000000e+00 0.000000000000000000e+00 0.000000000000000000e+00 0.000000000000000000e+00 0.000000000000000000e+00 0.000000000000000000e+00 0.000000000000000000e+00 0.000000000000000000e+00 0.000000000000000000e+00 0.000000000000000000e+00 0.000000000000000000e+00 0.000000000000000000e+00 0.000000000000000000e+00 0.000000000000000000e+00 0.000000000000000000e+00 0.000000000000000000e+00 0.000000000000000000e+00 0.000000000000000000e+00 0.000000000000000000e+00 0.000000000000000000e+00 0.000000000000000000e+00 0.000000000000000000e+00 0.000000000000000000e+00 0.000000000000000000e+00 0.000000000000000000e+00 0.000000000000000000e+00 0.000000000000000000e+00 0.000000000000000000e+00 0.000000000000000000e+00 0.000000000000000000e+00 0.000000000000000000e+00 0.000000000000000000e+00 0.000000000000000000e+00 0.000000000000000000e+00 0.000000000000000000e+00 0.000000000000000000e+00 0.000000000000000000e+00 0.000000000000000000e+00 0.000000000000000000e+00 0.000000000000000000e+00 0.000000000000000000e+00 0.000000000000000000e+00 0.000000000000000000e+00 0.000000000000000000e+00 0.000000000000000000e+00 0.000000000000000000e+00 0.000000000000000000e+00 0.000000000000000000e+00 0.000000000000000000e+00 0.000000000000000000e+00 0.000000000000000000e+00 0.000000000000000000e+00 0.000000000000000000e+00 0.000000000000000000e+00 0.000000000000000000e+00 0.000000000000000000e+00 0.000000000000000000e+00 0.000000000000000000e+00 0.000000000000000000e+00 0.000000000000000000e+00 0.000000000000000000e+00 0.000000000000000000e+00 0.000000000000000000e+00 0.000000000000000000e+00 0.000000000000000000e+00 0.000000000000000000e+00 0.000000000000000000e+00 0.000000000000000000e+00 0.000000000000000000e+00 0.000000000000000000e+00 0.000000000000000000e+00 0.000000000000000000e+00 0.000000000000000000e+00 0.000000000000000000e+00 0.000000000000000000e+00 0.000000000000000000e+00 0.000000000000000000e+00 0.000000000000000000e+00 0.000000000000000000e+00 0.000000000000000000e+00 0.000000000000000000e+00 0.000000000000000000e+00 0.000000000000000000e+00 0.000000000000000000e+00 0.000000000000000000e+00 0.000000000000000000e+00 0.000000000000000000e+00 0.000000000000000000e+00 0.000000000000000000e+00 0.000000000000000000e+00 0.000000000000000000e+00 0.000000000000000000e+00 0.000000000000000000e+00 0.000000000000000000e+00 0.000000000000000000e+00 0.000000000000000000e+00 0.000000000000000000e+00 0.000000000000000000e+00 0.000000000000000000e+00 0.000000000000000000e+00 0.000000000000000000e+00 0.000000000000000000e+00 0.000000000000000000e+00 0.000000000000000000e+00 0.000000000000000000e+00 0.000000000000000000e+00 0.000000000000000000e+00 0.000000000000000000e+00 0.000000000000000000e+00 0.000000000000000000e+00 0.000000000000000000e+00 0.000000000000000000e+00 0.000000000000000000e+00 0.000000000000000000e+00 0.000000000000000000e+00 0.000000000000000000e+00 0.000000000000000000e+00 0.000000000000000000e+00 0.000000000000000000e+00 0.000000000000000000e+00 0.000000000000000000e+00 0.000000000000000000e+00 0.000000000000000000e+00 0.000000000000000000e+00 0.000000000000000000e+00 0.000000000000000000e+00 0.000000000000000000e+00 0.000000000000000000e+00 0.000000000000000000e+00 0.000000000000000000e+00 0.000000000000000000e+00 0.000000000000000000e+00 0.000000000000000000e+00 0.000000000000000000e+00 0.000000000000000000e+00 0.000000000000000000e+00 0.000000000000000000e+00 0.000000000000000000e+00 0.000000000000000000e+00 0.000000000000000000e+00 0.000000000000000000e+00 0.000000000000000000e+00 0.000000000000000000e+00 0.000000000000000000e+00 0.000000000000000000e+00 0.000000000000000000e+00 0.000000000000000000e+00 0.000000000000000000e+00 0.000000000000000000e+00 0.000000000000000000e+00 0.000000000000000000e+00 0.000000000000000000e+00 0.000000000000000000e+00 0.000000000000000000e+00 0.000000000000000000e+00 0.000000000000000000e+00 0.000000000000000000e+00 0.000000000000000000e+00 0.000000000000000000e+00 0.000000000000000000e+00 0.000000000000000000e+00 0.000000000000000000e+00 0.000000000000000000e+00 0.000000000000000000e+00 0.000000000000000000e+00 0.000000000000000000e+00 0.000000000000000000e+00 0.000000000000000000e+00 0.000000000000000000e+00 0.000000000000000000e+00 0.000000000000000000e+00 0.000000000000000000e+00 0.000000000000000000e+00 0.000000000000000000e+00 0.000000000000000000e+00 0.000000000000000000e+00 0.000000000000000000e+00 0.000000000000000000e+00 0.000000000000000000e+00 0.000000000000000000e+00 0.000000000000000000e+00 0.000000000000000000e+00 0.000000000000000000e+00 0.000000000000000000e+00 0.000000000000000000e+00 0.000000000000000000e+00 0.000000000000000000e+00 0.000000000000000000e+00 0.000000000000000000e+00 0.000000000000000000e+00 0.000000000000000000e+00 0.000000000000000000e+00 0.000000000000000000e+00 0.000000000000000000e+00 0.000000000000000000e+00 0.000000000000000000e+00 0.000000000000000000e+00 0.000000000000000000e+00 0.000000000000000000e+00 0.000000000000000000e+00 0.000000000000000000e+00 0.000000000000000000e+00 0.000000000000000000e+00 0.000000000000000000e+00 0.000000000000000000e+00 0.000000000000000000e+00 0.000000000000000000e+00 0.000000000000000000e+00 0.000000000000000000e+00 0.000000000000000000e+00 0.000000000000000000e+00 0.000000000000000000e+00 0.000000000000000000e+00 0.000000000000000000e+00 0.000000000000000000e+00 0.000000000000000000e+00 0.000000000000000000e+00 0.000000000000000000e+00 0.000000000000000000e+00 0.000000000000000000e+00 0.000000000000000000e+00 0.000000000000000000e+00 0.000000000000000000e+00 0.000000000000000000e+00 0.000000000000000000e+00 0.000000000000000000e+00 0.000000000000000000e+00 0.000000000000000000e+00 0.000000000000000000e+00 0.000000000000000000e+00 0.000000000000000000e+00 0.000000000000000000e+00 0.000000000000000000e+00 0.000000000000000000e+00 0.000000000000000000e+00 0.000000000000000000e+00 0.000000000000000000e+00 0.000000000000000000e+00 0.000000000000000000e+00 0.000000000000000000e+00 0.000000000000000000e+00 0.000000000000000000e+00 0.000000000000000000e+00 0.000000000000000000e+00 0.000000000000000000e+00 0.000000000000000000e+00 0.000000000000000000e+00 0.000000000000000000e+00 0.000000000000000000e+00 0.000000000000000000e+00 0.000000000000000000e+00 0.000000000000000000e+00 0.000000000000000000e+00 0.000000000000000000e+00 0.000000000000000000e+00 0.000000000000000000e+00 0.000000000000000000e+00 0.000000000000000000e+00 0.000000000000000000e+00 0.000000000000000000e+00 0.000000000000000000e+00 0.000000000000000000e+00 0.000000000000000000e+00 0.000000000000000000e+00 0.000000000000000000e+00 0.000000000000000000e+00 0.000000000000000000e+00 0.000000000000000000e+00 0.000000000000000000e+00 0.000000000000000000e+00 0.000000000000000000e+00 0.000000000000000000e+00 0.000000000000000000e+00 0.000000000000000000e+00 0.000000000000000000e+00 0.000000000000000000e+00 0.000000000000000000e+00 0.000000000000000000e+00 0.000000000000000000e+00 0.000000000000000000e+00 0.000000000000000000e+00 0.000000000000000000e+00 0.000000000000000000e+00 0.000000000000000000e+00 0.000000000000000000e+00 0.000000000000000000e+00 0.000000000000000000e+00 0.000000000000000000e+00 0.000000000000000000e+00 0.000000000000000000e+00 0.000000000000000000e+00 0.000000000000000000e+00 0.000000000000000000e+00 0.000000000000000000e+00 0.000000000000000000e+00 0.000000000000000000e+00 0.000000000000000000e+00 0.000000000000000000e+00 0.000000000000000000e+00 0.000000000000000000e+00 0.000000000000000000e+00 0.000000000000000000e+00 0.000000000000000000e+00 0.000000000000000000e+00 0.000000000000000000e+00 0.000000000000000000e+00 0.000000000000000000e+00 0.000000000000000000e+00 0.000000000000000000e+00 0.000000000000000000e+00 0.000000000000000000e+00 0.000000000000000000e+00 0.000000000000000000e+00 0.000000000000000000e+00 0.000000000000000000e+00 0.000000000000000000e+00 0.000000000000000000e+00 0.000000000000000000e+00 0.000000000000000000e+00 0.000000000000000000e+00 0.000000000000000000e+00 0.000000000000000000e+00 0.000000000000000000e+00 0.000000000000000000e+00 0.000000000000000000e+00 0.000000000000000000e+00 0.000000000000000000e+00 0.000000000000000000e+00 0.000000000000000000e+00 0.000000000000000000e+00 0.000000000000000000e+00 0.000000000000000000e+00 0.000000000000000000e+00 0.000000000000000000e+00 0.000000000000000000e+00 0.000000000000000000e+00 0.000000000000000000e+00 0.000000000000000000e+00 0.000000000000000000e+00 0.000000000000000000e+00 0.000000000000000000e+00 0.000000000000000000e+00 0.000000000000000000e+00 0.000000000000000000e+00 0.000000000000000000e+00 0.000000000000000000e+00 0.000000000000000000e+00 0.000000000000000000e+00 0.000000000000000000e+00 0.000000000000000000e+00 0.000000000000000000e+00 0.000000000000000000e+00 0.000000000000000000e+00 0.000000000000000000e+00 0.000000000000000000e+00 0.000000000000000000e+00 0.000000000000000000e+00 0.000000000000000000e+00 0.000000000000000000e+00 0.000000000000000000e+00 0.000000000000000000e+00 0.000000000000000000e+00 0.000000000000000000e+00 0.000000000000000000e+00 0.000000000000000000e+00 0.000000000000000000e+00 0.000000000000000000e+00 0.000000000000000000e+00 0.000000000000000000e+00 0.000000000000000000e+00 0.000000000000000000e+00 0.000000000000000000e+00 0.000000000000000000e+00 0.000000000000000000e+00 0.000000000000000000e+00 0.000000000000000000e+00 0.000000000000000000e+00 0.000000000000000000e+00 0.000000000000000000e+00 0.000000000000000000e+00 0.000000000000000000e+00 0.000000000000000000e+00 0.000000000000000000e+00 0.000000000000000000e+00 0.000000000000000000e+00 0.000000000000000000e+00 0.000000000000000000e+00 0.000000000000000000e+00 0.000000000000000000e+00 0.000000000000000000e+00 0.000000000000000000e+00 0.000000000000000000e+00 0.000000000000000000e+00 0.000000000000000000e+00 0.000000000000000000e+00 0.000000000000000000e+00 0.000000000000000000e+00 0.000000000000000000e+00 0.000000000000000000e+00 0.000000000000000000e+00 0.000000000000000000e+00 0.000000000000000000e+00 0.000000000000000000e+00 0.000000000000000000e+00 0.000000000000000000e+00 0.000000000000000000e+00 0.000000000000000000e+00 0.000000000000000000e+00 0.000000000000000000e+00 0.000000000000000000e+00 0.000000000000000000e+00 0.000000000000000000e+00 0.000000000000000000e+00 0.000000000000000000e+00 0.000000000000000000e+00 0.000000000000000000e+00 0.000000000000000000e+00 0.000000000000000000e+00 0.000000000000000000e+00 0.000000000000000000e+00 0.000000000000000000e+00 0.000000000000000000e+00 0.000000000000000000e+00 0.000000000000000000e+00 0.000000000000000000e+00 0.000000000000000000e+00 0.000000000000000000e+00 0.000000000000000000e+00 0.000000000000000000e+00 0.000000000000000000e+00 0.000000000000000000e+00 0.000000000000000000e+00 0.000000000000000000e+00 0.000000000000000000e+00 0.000000000000000000e+00 0.000000000000000000e+00 0.000000000000000000e+00 0.000000000000000000e+00 0.000000000000000000e+00 0.000000000000000000e+00 0.000000000000000000e+00 0.000000000000000000e+00 0.000000000000000000e+00 0.000000000000000000e+00 0.000000000000000000e+00 0.000000000000000000e+00 0.000000000000000000e+00 0.000000000000000000e+00 0.000000000000000000e+00 0.000000000000000000e+00 0.000000000000000000e+00 0.000000000000000000e+00 0.000000000000000000e+00 0.000000000000000000e+00 0.000000000000000000e+00 0.000000000000000000e+00 0.000000000000000000e+00 0.000000000000000000e+00 0.000000000000000000e+00 0.000000000000000000e+00 0.000000000000000000e+00 0.000000000000000000e+00 0.000000000000000000e+00 0.000000000000000000e+00 0.000000000000000000e+00 0.000000000000000000e+00 0.000000000000000000e+00 0.000000000000000000e+00 0.000000000000000000e+00 0.000000000000000000e+00 0.000000000000000000e+00 0.000000000000000000e+00 0.000000000000000000e+00 0.000000000000000000e+00 0.000000000000000000e+00 0.000000000000000000e+00 0.000000000000000000e+00 0.000000000000000000e+00 0.000000000000000000e+00 0.000000000000000000e+00 0.000000000000000000e+00 0.000000000000000000e+00 0.000000000000000000e+00 0.000000000000000000e+00 0.000000000000000000e+00 0.000000000000000000e+00 0.000000000000000000e+00 0.000000000000000000e+00 0.000000000000000000e+00 0.000000000000000000e+00 0.000000000000000000e+00 0.000000000000000000e+00 0.000000000000000000e+00 0.000000000000000000e+00 0.000000000000000000e+00 0.000000000000000000e+00 0.000000000000000000e+00 0.000000000000000000e+00 0.000000000000000000e+00 0.000000000000000000e+00 0.000000000000000000e+00 0.000000000000000000e+00 0.000000000000000000e+00 0.000000000000000000e+00 0.000000000000000000e+00 0.000000000000000000e+00 0.000000000000000000e+00 0.000000000000000000e+00 0.000000000000000000e+00 0.000000000000000000e+00 0.000000000000000000e+00 0.000000000000000000e+00 0.000000000000000000e+00 0.000000000000000000e+00 0.000000000000000000e+00 0.000000000000000000e+00 0.000000000000000000e+00 0.000000000000000000e+00 0.000000000000000000e+00 0.000000000000000000e+00 0.000000000000000000e+00 0.000000000000000000e+00 0.000000000000000000e+00 0.000000000000000000e+00 0.000000000000000000e+00 0.000000000000000000e+00 0.000000000000000000e+00 0.000000000000000000e+00 0.000000000000000000e+00 0.000000000000000000e+00 0.000000000000000000e+00 0.000000000000000000e+00 0.000000000000000000e+00 0.000000000000000000e+00 0.000000000000000000e+00 0.000000000000000000e+00 0.000000000000000000e+00 0.000000000000000000e+00 0.000000000000000000e+00 0.000000000000000000e+00 0.000000000000000000e+00 0.000000000000000000e+00 0.000000000000000000e+00 0.000000000000000000e+00 0.000000000000000000e+00 0.000000000000000000e+00 0.000000000000000000e+00 0.000000000000000000e+00 0.000000000000000000e+00 0.000000000000000000e+00 0.000000000000000000e+00 0.000000000000000000e+00 0.000000000000000000e+00 0.000000000000000000e+00 0.000000000000000000e+00 0.000000000000000000e+00 0.000000000000000000e+00 0.000000000000000000e+00 0.000000000000000000e+00 0.000000000000000000e+00 0.000000000000000000e+00 0.000000000000000000e+00 0.000000000000000000e+00 0.000000000000000000e+00 0.000000000000000000e+00 0.000000000000000000e+00 0.000000000000000000e+00 0.000000000000000000e+00 0.000000000000000000e+00 0.000000000000000000e+00 0.000000000000000000e+00 0.000000000000000000e+00 0.000000000000000000e+00 0.000000000000000000e+00 0.000000000000000000e+00 0.000000000000000000e+00 0.000000000000000000e+00 0.000000000000000000e+00 0.000000000000000000e+00 0.000000000000000000e+00 0.000000000000000000e+00 0.000000000000000000e+00 0.000000000000000000e+00 0.000000000000000000e+00 0.000000000000000000e+00 0.000000000000000000e+00 0.000000000000000000e+00 0.000000000000000000e+00 0.000000000000000000e+00 0.000000000000000000e+00 0.000000000000000000e+00 0.000000000000000000e+00 0.000000000000000000e+00 0.000000000000000000e+00 0.000000000000000000e+00 0.000000000000000000e+00 0.000000000000000000e+00 0.000000000000000000e+00 0.000000000000000000e+00 0.000000000000000000e+00 0.000000000000000000e+00 0.000000000000000000e+00 0.000000000000000000e+00 0.000000000000000000e+00 0.000000000000000000e+00 0.000000000000000000e+00 0.000000000000000000e+00 0.000000000000000000e+00 0.000000000000000000e+00 0.000000000000000000e+00 0.000000000000000000e+00 0.000000000000000000e+00 0.000000000000000000e+00 0.000000000000000000e+00 0.000000000000000000e+00 0.000000000000000000e+00 0.000000000000000000e+00 0.000000000000000000e+00 0.000000000000000000e+00 0.000000000000000000e+00 0.000000000000000000e+00 0.000000000000000000e+00 0.000000000000000000e+00 0.000000000000000000e+00 0.000000000000000000e+00 0.000000000000000000e+00 0.000000000000000000e+00 0.000000000000000000e+00 0.000000000000000000e+00 0.000000000000000000e+00 0.000000000000000000e+00 0.000000000000000000e+00 0.000000000000000000e+00 0.000000000000000000e+00 0.000000000000000000e+00 0.000000000000000000e+00 0.000000000000000000e+00 0.000000000000000000e+00 0.000000000000000000e+00 0.000000000000000000e+00 0.000000000000000000e+00 0.000000000000000000e+00 0.000000000000000000e+00 0.000000000000000000e+00 0.000000000000000000e+00 0.000000000000000000e+00 0.000000000000000000e+00 0.000000000000000000e+00 0.000000000000000000e+00 0.000000000000000000e+00 0.000000000000000000e+00 0.000000000000000000e+00 0.000000000000000000e+00 0.000000000000000000e+00 0.000000000000000000e+00 0.000000000000000000e+00 0.000000000000000000e+00 0.000000000000000000e+00 0.000000000000000000e+00 0.000000000000000000e+00 0.000000000000000000e+00 0.000000000000000000e+00 0.000000000000000000e+00 0.000000000000000000e+00 0.000000000000000000e+00 0.000000000000000000e+00 0.000000000000000000e+00 0.000000000000000000e+00 0.000000000000000000e+00 0.000000000000000000e+00 0.000000000000000000e+00 0.000000000000000000e+00 0.000000000000000000e+00 0.000000000000000000e+00 0.000000000000000000e+00 0.000000000000000000e+00 0.000000000000000000e+00 0.000000000000000000e+00 0.000000000000000000e+00 0.000000000000000000e+00 0.000000000000000000e+00 0.000000000000000000e+00 0.000000000000000000e+00 0.000000000000000000e+00 0.000000000000000000e+00 0.000000000000000000e+00 0.000000000000000000e+00 0.000000000000000000e+00 0.000000000000000000e+00 0.000000000000000000e+00 0.000000000000000000e+00 0.000000000000000000e+00 0.000000000000000000e+00 0.000000000000000000e+00 0.000000000000000000e+00 0.000000000000000000e+00 0.000000000000000000e+00 0.000000000000000000e+00 0.000000000000000000e+00 0.000000000000000000e+00 0.000000000000000000e+00 0.000000000000000000e+00 0.000000000000000000e+00 0.000000000000000000e+00 0.000000000000000000e+00 0.000000000000000000e+00 0.000000000000000000e+00 0.000000000000000000e+00 0.000000000000000000e+00 0.000000000000000000e+00 0.000000000000000000e+00 0.000000000000000000e+00 0.000000000000000000e+00 0.000000000000000000e+00 0.000000000000000000e+00 0.000000000000000000e+00 0.000000000000000000e+00 0.000000000000000000e+00 0.000000000000000000e+00 0.000000000000000000e+00 0.000000000000000000e+00 0.000000000000000000e+00 0.000000000000000000e+00 0.000000000000000000e+00 0.000000000000000000e+00 0.000000000000000000e+00 0.000000000000000000e+00 0.000000000000000000e+00 0.000000000000000000e+00 0.000000000000000000e+00 0.000000000000000000e+00 0.000000000000000000e+00 0.000000000000000000e+00 0.000000000000000000e+00 0.000000000000000000e+00 0.000000000000000000e+00 0.000000000000000000e+00 0.000000000000000000e+00 0.000000000000000000e+00 0.000000000000000000e+00 0.000000000000000000e+00 0.000000000000000000e+00 0.000000000000000000e+00 0.000000000000000000e+00 0.000000000000000000e+00 0.000000000000000000e+00 0.000000000000000000e+00 0.000000000000000000e+00 0.000000000000000000e+00 0.000000000000000000e+00 0.000000000000000000e+00 0.000000000000000000e+00 0.000000000000000000e+00 0.000000000000000000e+00 0.000000000000000000e+00 0.000000000000000000e+00 0.000000000000000000e+00 0.000000000000000000e+00 0.000000000000000000e+00 0.000000000000000000e+00 0.000000000000000000e+00 0.000000000000000000e+00 0.000000000000000000e+00 0.000000000000000000e+00 0.000000000000000000e+00 0.000000000000000000e+00 0.000000000000000000e+00 0.000000000000000000e+00 0.000000000000000000e+00 0.000000000000000000e+00 0.000000000000000000e+00 0.000000000000000000e+00 0.000000000000000000e+00 0.000000000000000000e+00 0.000000000000000000e+00 0.000000000000000000e+00 0.000000000000000000e+00 0.000000000000000000e+00 0.000000000000000000e+00 0.000000000000000000e+00 0.000000000000000000e+00 0.000000000000000000e+00 0.000000000000000000e+00 0.000000000000000000e+00 0.000000000000000000e+00 0.000000000000000000e+00 0.000000000000000000e+00 0.000000000000000000e+00 0.000000000000000000e+00 0.000000000000000000e+00 0.000000000000000000e+00 0.000000000000000000e+00 0.000000000000000000e+00 0.000000000000000000e+00 0.000000000000000000e+00 0.000000000000000000e+00 0.000000000000000000e+00 0.000000000000000000e+00 0.000000000000000000e+00 0.000000000000000000e+00 0.000000000000000000e+00 0.000000000000000000e+00 0.000000000000000000e+00 0.000000000000000000e+00 0.000000000000000000e+00 0.000000000000000000e+00 0.000000000000000000e+00 0.000000000000000000e+00 0.000000000000000000e+00 0.000000000000000000e+00 0.000000000000000000e+00 0.000000000000000000e+00 0.000000000000000000e+00 0.000000000000000000e+00 0.000000000000000000e+00 0.000000000000000000e+00 0.000000000000000000e+00 0.000000000000000000e+00 0.000000000000000000e+00 0.000000000000000000e+00 0.000000000000000000e+00 0.000000000000000000e+00 0.000000000000000000e+00 0.000000000000000000e+00 0.000000000000000000e+00 0.000000000000000000e+00 0.000000000000000000e+00 0.000000000000000000e+00 0.000000000000000000e+00 0.000000000000000000e+00 0.000000000000000000e+00 0.000000000000000000e+00 0.000000000000000000e+00 0.000000000000000000e+00 0.000000000000000000e+00 0.000000000000000000e+00 0.000000000000000000e+00 0.000000000000000000e+00 0.000000000000000000e+00 0.000000000000000000e+00 0.000000000000000000e+00 0.000000000000000000e+00 0.000000000000000000e+00 0.000000000000000000e+00 0.000000000000000000e+00 0.000000000000000000e+00 0.000000000000000000e+00 0.000000000000000000e+00 0.000000000000000000e+00 0.000000000000000000e+00 0.000000000000000000e+00 0.000000000000000000e+00 0.000000000000000000e+00 0.000000000000000000e+00 0.000000000000000000e+00 0.000000000000000000e+00 0.000000000000000000e+00 0.000000000000000000e+00 0.000000000000000000e+00 0.000000000000000000e+00 0.000000000000000000e+00 0.000000000000000000e+00 0.000000000000000000e+00 0.000000000000000000e+00 0.000000000000000000e+00 0.000000000000000000e+00 0.000000000000000000e+00 0.000000000000000000e+00 0.000000000000000000e+00 0.000000000000000000e+00 0.000000000000000000e+00 0.000000000000000000e+00 0.000000000000000000e+00 0.000000000000000000e+00 0.000000000000000000e+00 0.000000000000000000e+00 0.000000000000000000e+00 0.000000000000000000e+00 0.000000000000000000e+00 0.000000000000000000e+00 0.000000000000000000e+00 0.000000000000000000e+00 0.000000000000000000e+00 0.000000000000000000e+00 0.000000000000000000e+00 0.000000000000000000e+00 0.000000000000000000e+00 0.000000000000000000e+00 0.000000000000000000e+00 0.000000000000000000e+00 0.000000000000000000e+00 0.000000000000000000e+00 0.000000000000000000e+00 0.000000000000000000e+00 0.000000000000000000e+00 0.000000000000000000e+00 0.000000000000000000e+00 0.000000000000000000e+00 0.000000000000000000e+00 0.000000000000000000e+00 0.000000000000000000e+00 0.000000000000000000e+00 0.000000000000000000e+00 0.000000000000000000e+00 0.000000000000000000e+00 0.000000000000000000e+00 0.000000000000000000e+00 0.000000000000000000e+00 0.000000000000000000e+00 0.000000000000000000e+00 0.000000000000000000e+00 0.000000000000000000e+00 0.000000000000000000e+00 0.000000000000000000e+00 0.000000000000000000e+00 0.000000000000000000e+00 0.000000000000000000e+00 0.000000000000000000e+00 0.000000000000000000e+00 0.000000000000000000e+00 0.000000000000000000e+00 0.000000000000000000e+00 0.000000000000000000e+00 0.000000000000000000e+00 0.000000000000000000e+00 0.000000000000000000e+00 0.000000000000000000e+00 0.000000000000000000e+00 0.000000000000000000e+00 0.000000000000000000e+00 0.000000000000000000e+00 0.000000000000000000e+00 0.000000000000000000e+00 0.000000000000000000e+00 0.000000000000000000e+00 0.000000000000000000e+00 0.000000000000000000e+00 0.000000000000000000e+00 0.000000000000000000e+00 0.000000000000000000e+00 0.000000000000000000e+00 0.000000000000000000e+00 0.000000000000000000e+00 0.000000000000000000e+00 0.000000000000000000e+00 0.000000000000000000e+00 0.000000000000000000e+00 0.000000000000000000e+00 0.000000000000000000e+00 0.000000000000000000e+00 0.000000000000000000e+00 0.000000000000000000e+00 0.000000000000000000e+00 0.000000000000000000e+00 0.000000000000000000e+00 0.000000000000000000e+00 0.000000000000000000e+00 0.000000000000000000e+00 0.000000000000000000e+00 0.000000000000000000e+00 0.000000000000000000e+00 0.000000000000000000e+00 0.000000000000000000e+00 0.000000000000000000e+00 0.000000000000000000e+00 0.000000000000000000e+00 0.000000000000000000e+00 0.000000000000000000e+00 0.000000000000000000e+00 0.000000000000000000e+00 0.000000000000000000e+00 0.000000000000000000e+00 0.000000000000000000e+00 0.000000000000000000e+00 0.000000000000000000e+00 0.000000000000000000e+00 0.000000000000000000e+00 0.000000000000000000e+00 0.000000000000000000e+00 0.000000000000000000e+00 0.000000000000000000e+00 0.000000000000000000e+00 0.000000000000000000e+00 0.000000000000000000e+00 0.000000000000000000e+00 0.000000000000000000e+00 0.000000000000000000e+00 0.000000000000000000e+00 0.000000000000000000e+00 0.000000000000000000e+00 0.000000000000000000e+00 0.000000000000000000e+00 0.000000000000000000e+00 0.000000000000000000e+00 0.000000000000000000e+00 0.000000000000000000e+00 0.000000000000000000e+00 0.000000000000000000e+00 0.000000000000000000e+00 0.000000000000000000e+00 0.000000000000000000e+00 0.000000000000000000e+00 0.000000000000000000e+00 0.000000000000000000e+00 0.000000000000000000e+00 0.000000000000000000e+00 0.000000000000000000e+00 0.000000000000000000e+00 0.000000000000000000e+00 0.000000000000000000e+00 0.000000000000000000e+00 0.000000000000000000e+00 0.000000000000000000e+00 0.000000000000000000e+00 0.000000000000000000e+00 0.000000000000000000e+00 0.000000000000000000e+00 0.000000000000000000e+00 0.000000000000000000e+00 0.000000000000000000e+00 0.000000000000000000e+00 0.000000000000000000e+00 0.000000000000000000e+00 0.000000000000000000e+00 0.000000000000000000e+00 0.000000000000000000e+00 0.000000000000000000e+00 0.000000000000000000e+00 0.000000000000000000e+00 0.000000000000000000e+00 0.000000000000000000e+00 0.000000000000000000e+00 0.000000000000000000e+00 0.000000000000000000e+00 0.000000000000000000e+00 0.000000000000000000e+00 0.000000000000000000e+00 0.000000000000000000e+00 0.000000000000000000e+00 0.000000000000000000e+00 0.000000000000000000e+00 0.000000000000000000e+00 0.000000000000000000e+00 0.000000000000000000e+00 0.000000000000000000e+00 0.000000000000000000e+00 0.000000000000000000e+00 0.000000000000000000e+00 0.000000000000000000e+00 0.000000000000000000e+00 0.000000000000000000e+00 0.000000000000000000e+00 0.000000000000000000e+00 0.000000000000000000e+00 0.000000000000000000e+00 0.000000000000000000e+00 0.000000000000000000e+00 0.000000000000000000e+00 0.000000000000000000e+00 0.000000000000000000e+00 0.000000000000000000e+00 0.000000000000000000e+00 0.000000000000000000e+00 0.000000000000000000e+00 0.000000000000000000e+00 0.000000000000000000e+00 0.000000000000000000e+00 0.000000000000000000e+00 0.000000000000000000e+00 0.000000000000000000e+00 0.000000000000000000e+00 0.000000000000000000e+00 0.000000000000000000e+00 0.000000000000000000e+00 0.000000000000000000e+00 0.000000000000000000e+00 0.000000000000000000e+00 0.000000000000000000e+00 0.000000000000000000e+00 0.000000000000000000e+00 0.000000000000000000e+00 0.000000000000000000e+00 0.000000000000000000e+00 0.000000000000000000e+00 0.000000000000000000e+00 0.000000000000000000e+00 0.000000000000000000e+00 0.000000000000000000e+00 0.000000000000000000e+00 0.000000000000000000e+00 0.000000000000000000e+00 0.000000000000000000e+00 0.000000000000000000e+00 0.000000000000000000e+00 0.000000000000000000e+00 0.000000000000000000e+00 0.000000000000000000e+00 0.000000000000000000e+00 0.000000000000000000e+00 0.000000000000000000e+00 0.000000000000000000e+00 0.000000000000000000e+00 0.000000000000000000e+00 0.000000000000000000e+00 0.000000000000000000e+00 0.000000000000000000e+00 0.000000000000000000e+00 0.000000000000000000e+00 0.000000000000000000e+00 0.000000000000000000e+00 0.000000000000000000e+00 0.000000000000000000e+00 0.000000000000000000e+00 0.000000000000000000e+00 0.000000000000000000e+00 0.000000000000000000e+00 0.000000000000000000e+00 0.000000000000000000e+00 0.000000000000000000e+00 0.000000000000000000e+00 0.000000000000000000e+00 0.000000000000000000e+00 0.000000000000000000e+00 0.000000000000000000e+00 0.000000000000000000e+00 0.000000000000000000e+00 0.000000000000000000e+00 0.000000000000000000e+00 0.000000000000000000e+00 0.000000000000000000e+00 0.000000000000000000e+00 0.000000000000000000e+00 0.000000000000000000e+00 0.000000000000000000e+00 0.000000000000000000e+00 0.000000000000000000e+00 0.000000000000000000e+00 0.000000000000000000e+00 0.000000000000000000e+00 0.000000000000000000e+00 0.000000000000000000e+00 0.000000000000000000e+00 0.000000000000000000e+00 0.000000000000000000e+00 0.000000000000000000e+00 0.000000000000000000e+00 0.000000000000000000e+00 0.000000000000000000e+00 0.000000000000000000e+00 0.000000000000000000e+00 0.000000000000000000e+00 0.000000000000000000e+00 0.000000000000000000e+00 0.000000000000000000e+00 0.000000000000000000e+00 0.000000000000000000e+00 0.000000000000000000e+00 0.000000000000000000e+00 0.000000000000000000e+00 0.000000000000000000e+00 0.000000000000000000e+00 0.000000000000000000e+00 0.000000000000000000e+00 0.000000000000000000e+00 0.000000000000000000e+00 0.000000000000000000e+00 0.000000000000000000e+00 0.000000000000000000e+00 0.000000000000000000e+00 0.000000000000000000e+00 0.000000000000000000e+00 0.000000000000000000e+00 0.000000000000000000e+00 0.000000000000000000e+00 0.000000000000000000e+00 0.000000000000000000e+00 0.000000000000000000e+00 0.000000000000000000e+00 0.000000000000000000e+00 0.000000000000000000e+00 0.000000000000000000e+00 0.000000000000000000e+00 0.000000000000000000e+00 0.000000000000000000e+00 0.000000000000000000e+00 0.000000000000000000e+00 0.000000000000000000e+00 0.000000000000000000e+00 0.000000000000000000e+00 0.000000000000000000e+00 0.000000000000000000e+00 0.000000000000000000e+00 0.000000000000000000e+00 0.000000000000000000e+00 0.000000000000000000e+00 0.000000000000000000e+00 0.000000000000000000e+00 0.000000000000000000e+00 0.000000000000000000e+00 0.000000000000000000e+00 0.000000000000000000e+00 0.000000000000000000e+00 0.000000000000000000e+00 0.000000000000000000e+00 0.000000000000000000e+00 0.000000000000000000e+00 0.000000000000000000e+00 0.000000000000000000e+00 0.000000000000000000e+00 0.000000000000000000e+00 0.000000000000000000e+00 0.000000000000000000e+00 0.000000000000000000e+00 0.000000000000000000e+00 0.000000000000000000e+00 0.000000000000000000e+00 0.000000000000000000e+00 0.000000000000000000e+00 0.000000000000000000e+00 0.000000000000000000e+00 0.000000000000000000e+00 0.000000000000000000e+00 0.000000000000000000e+00 0.000000000000000000e+00 0.000000000000000000e+00 0.000000000000000000e+00 0.000000000000000000e+00 0.000000000000000000e+00 0.000000000000000000e+00 0.000000000000000000e+00 0.000000000000000000e+00 0.000000000000000000e+00 0.000000000000000000e+00 0.000000000000000000e+00 0.000000000000000000e+00 0.000000000000000000e+00 0.000000000000000000e+00 0.000000000000000000e+00 0.000000000000000000e+00 0.000000000000000000e+00 0.000000000000000000e+00 0.000000000000000000e+00 0.000000000000000000e+00 0.000000000000000000e+00 0.000000000000000000e+00 0.000000000000000000e+00 0.000000000000000000e+00 0.000000000000000000e+00 0.000000000000000000e+00 0.000000000000000000e+00 0.000000000000000000e+00 0.000000000000000000e+00 0.000000000000000000e+00 0.000000000000000000e+00 0.000000000000000000e+00 0.000000000000000000e+00 0.000000000000000000e+00 0.000000000000000000e+00 0.000000000000000000e+00 0.000000000000000000e+00 0.000000000000000000e+00 0.000000000000000000e+00 0.000000000000000000e+00 0.000000000000000000e+00 0.000000000000000000e+00 0.000000000000000000e+00 0.000000000000000000e+00 0.000000000000000000e+00 0.000000000000000000e+00 0.000000000000000000e+00 0.000000000000000000e+00 0.000000000000000000e+00 0.000000000000000000e+00 0.000000000000000000e+00 0.000000000000000000e+00 0.000000000000000000e+00 0.000000000000000000e+00 0.000000000000000000e+00 0.000000000000000000e+00 0.000000000000000000e+00 0.000000000000000000e+00 0.000000000000000000e+00 0.000000000000000000e+00 0.000000000000000000e+00 0.000000000000000000e+00 0.000000000000000000e+00 0.000000000000000000e+00 0.000000000000000000e+00 0.000000000000000000e+00 0.000000000000000000e+00 0.000000000000000000e+00 0.000000000000000000e+00 0.000000000000000000e+00 0.000000000000000000e+00 0.000000000000000000e+00 0.000000000000000000e+00 0.000000000000000000e+00 0.000000000000000000e+00 0.000000000000000000e+00 0.000000000000000000e+00 0.000000000000000000e+00 0.000000000000000000e+00 0.000000000000000000e+00 0.000000000000000000e+00 0.000000000000000000e+00 0.000000000000000000e+00 0.000000000000000000e+00 0.000000000000000000e+00 0.000000000000000000e+00 0.000000000000000000e+00 0.000000000000000000e+00 0.000000000000000000e+00 0.000000000000000000e+00 0.000000000000000000e+00 0.000000000000000000e+00 0.000000000000000000e+00 0.000000000000000000e+00 0.000000000000000000e+00 0.000000000000000000e+00 0.000000000000000000e+00 0.000000000000000000e+00 0.000000000000000000e+00 0.000000000000000000e+00 0.000000000000000000e+00 0.000000000000000000e+00 0.000000000000000000e+00 0.000000000000000000e+00 0.000000000000000000e+00 0.000000000000000000e+00 0.000000000000000000e+00 0.000000000000000000e+00 0.000000000000000000e+00 0.000000000000000000e+00 0.000000000000000000e+00 0.000000000000000000e+00 0.000000000000000000e+00 0.000000000000000000e+00 0.000000000000000000e+00 0.000000000000000000e+00 0.000000000000000000e+00 0.000000000000000000e+00 0.000000000000000000e+00 0.000000000000000000e+00 0.000000000000000000e+00 0.000000000000000000e+00 0.000000000000000000e+00 0.000000000000000000e+00 0.000000000000000000e+00 0.000000000000000000e+00 0.000000000000000000e+00 0.000000000000000000e+00 0.000000000000000000e+00 0.000000000000000000e+00 0.000000000000000000e+00 0.000000000000000000e+00 0.000000000000000000e+00 0.000000000000000000e+00 0.000000000000000000e+00 0.000000000000000000e+00 0.000000000000000000e+00 0.000000000000000000e+00 0.000000000000000000e+00 0.000000000000000000e+00 0.000000000000000000e+00 0.000000000000000000e+00 0.000000000000000000e+00 0.000000000000000000e+00 0.000000000000000000e+00 0.000000000000000000e+00 0.000000000000000000e+00 0.000000000000000000e+00 0.000000000000000000e+00 0.000000000000000000e+00 0.000000000000000000e+00 0.000000000000000000e+00 0.000000000000000000e+00 0.000000000000000000e+00 0.000000000000000000e+00 0.000000000000000000e+00 0.000000000000000000e+00 0.000000000000000000e+00 0.000000000000000000e+00 0.000000000000000000e+00 0.000000000000000000e+00 0.000000000000000000e+00 0.000000000000000000e+00 0.000000000000000000e+00 0.000000000000000000e+00 0.000000000000000000e+00 0.000000000000000000e+00 0.000000000000000000e+00 0.000000000000000000e+00 0.000000000000000000e+00 0.000000000000000000e+00 0.000000000000000000e+00 0.000000000000000000e+00 0.000000000000000000e+00 0.000000000000000000e+00 0.000000000000000000e+00 0.000000000000000000e+00 0.000000000000000000e+00 0.000000000000000000e+00 0.000000000000000000e+00 0.000000000000000000e+00 0.000000000000000000e+00 0.000000000000000000e+00 0.000000000000000000e+00 0.000000000000000000e+00 0.000000000000000000e+00 0.000000000000000000e+00 0.000000000000000000e+00 0.000000000000000000e+00 0.000000000000000000e+00 0.000000000000000000e+00 0.000000000000000000e+00 0.000000000000000000e+00 0.000000000000000000e+00 0.000000000000000000e+00 0.000000000000000000e+00 0.000000000000000000e+00 0.000000000000000000e+00 0.000000000000000000e+00 0.000000000000000000e+00 0.000000000000000000e+00 0.000000000000000000e+00 0.000000000000000000e+00 0.000000000000000000e+00 0.000000000000000000e+00 0.000000000000000000e+00 0.000000000000000000e+00 0.000000000000000000e+00 0.000000000000000000e+00 0.000000000000000000e+00 0.000000000000000000e+00 0.000000000000000000e+00 0.000000000000000000e+00 0.000000000000000000e+00 0.000000000000000000e+00 0.000000000000000000e+00 0.000000000000000000e+00 0.000000000000000000e+00 0.000000000000000000e+00 0.000000000000000000e+00 0.000000000000000000e+00 0.000000000000000000e+00 0.000000000000000000e+00 0.000000000000000000e+00 0.000000000000000000e+00 0.000000000000000000e+00 0.000000000000000000e+00 0.000000000000000000e+00 0.000000000000000000e+00 0.000000000000000000e+00 0.000000000000000000e+00 0.000000000000000000e+00 0.000000000000000000e+00 0.000000000000000000e+00 0.000000000000000000e+00 0.000000000000000000e+00 0.000000000000000000e+00 0.000000000000000000e+00 0.000000000000000000e+00 0.000000000000000000e+00 0.000000000000000000e+00 0.000000000000000000e+00 0.000000000000000000e+00 0.000000000000000000e+00 0.000000000000000000e+00 0.000000000000000000e+00 0.000000000000000000e+00 0.000000000000000000e+00 0.000000000000000000e+00 0.000000000000000000e+00 0.000000000000000000e+00 0.000000000000000000e+00 0.000000000000000000e+00 0.000000000000000000e+00 0.000000000000000000e+00 0.000000000000000000e+00 0.000000000000000000e+00 0.000000000000000000e+00 0.000000000000000000e+00 0.000000000000000000e+00 0.000000000000000000e+00 0.000000000000000000e+00 0.000000000000000000e+00 0.000000000000000000e+00 0.000000000000000000e+00 0.000000000000000000e+00 0.000000000000000000e+00 0.000000000000000000e+00 0.000000000000000000e+00 0.000000000000000000e+00 0.000000000000000000e+00 0.000000000000000000e+00 0.000000000000000000e+00 0.000000000000000000e+00 0.000000000000000000e+00 0.000000000000000000e+00 0.000000000000000000e+00 0.000000000000000000e+00 0.000000000000000000e+00 0.000000000000000000e+00 0.000000000000000000e+00 0.000000000000000000e+00 0.000000000000000000e+00 0.000000000000000000e+00 0.000000000000000000e+00 0.000000000000000000e+00 0.000000000000000000e+00 0.000000000000000000e+00 0.000000000000000000e+00 0.000000000000000000e+00 0.000000000000000000e+00 0.000000000000000000e+00 0.000000000000000000e+00 0.000000000000000000e+00 0.000000000000000000e+00 0.000000000000000000e+00 0.000000000000000000e+00 0.000000000000000000e+00 0.000000000000000000e+00 0.000000000000000000e+00 0.000000000000000000e+00 0.000000000000000000e+00 0.000000000000000000e+00 0.000000000000000000e+00 0.000000000000000000e+00 0.000000000000000000e+00 0.000000000000000000e+00 0.000000000000000000e+00 0.000000000000000000e+00 0.000000000000000000e+00 0.000000000000000000e+00 0.000000000000000000e+00 0.000000000000000000e+00 0.000000000000000000e+00 0.000000000000000000e+00 0.000000000000000000e+00 0.000000000000000000e+00 0.000000000000000000e+00 0.000000000000000000e+00 0.000000000000000000e+00 0.000000000000000000e+00 0.000000000000000000e+00 0.000000000000000000e+00 0.000000000000000000e+00 0.000000000000000000e+00 0.000000000000000000e+00 0.000000000000000000e+00 0.000000000000000000e+00 0.000000000000000000e+00 0.000000000000000000e+00 0.000000000000000000e+00 0.000000000000000000e+00 0.000000000000000000e+00 0.000000000000000000e+00 0.000000000000000000e+00 0.000000000000000000e+00 0.000000000000000000e+00 0.000000000000000000e+00 0.000000000000000000e+00 0.000000000000000000e+00 0.000000000000000000e+00 0.000000000000000000e+00 0.000000000000000000e+00 0.000000000000000000e+00 0.000000000000000000e+00 0.000000000000000000e+00 0.000000000000000000e+00 0.000000000000000000e+00 0.000000000000000000e+00 0.000000000000000000e+00 0.000000000000000000e+00 0.000000000000000000e+00 0.000000000000000000e+00 0.000000000000000000e+00 0.000000000000000000e+00 0.000000000000000000e+00 0.000000000000000000e+00 0.000000000000000000e+00 0.000000000000000000e+00 0.000000000000000000e+00 0.000000000000000000e+00 0.000000000000000000e+00 0.000000000000000000e+00 0.000000000000000000e+00 0.000000000000000000e+00 0.000000000000000000e+00 0.000000000000000000e+00 0.000000000000000000e+00 0.000000000000000000e+00 0.000000000000000000e+00 0.000000000000000000e+00 0.000000000000000000e+00 0.000000000000000000e+00 0.000000000000000000e+00 0.000000000000000000e+00 0.000000000000000000e+00 0.000000000000000000e+00 0.000000000000000000e+00 0.000000000000000000e+00 0.000000000000000000e+00 0.000000000000000000e+00 0.000000000000000000e+00 0.000000000000000000e+00 0.000000000000000000e+00 0.000000000000000000e+00 0.000000000000000000e+00 0.000000000000000000e+00 0.000000000000000000e+00 0.000000000000000000e+00 0.000000000000000000e+00 0.000000000000000000e+00 0.000000000000000000e+00 0.000000000000000000e+00 0.000000000000000000e+00 0.000000000000000000e+00 0.000000000000000000e+00 0.000000000000000000e+00 0.000000000000000000e+00 0.000000000000000000e+00 0.000000000000000000e+00 0.000000000000000000e+00 0.000000000000000000e+00 0.000000000000000000e+00 0.000000000000000000e+00 0.000000000000000000e+00 0.000000000000000000e+00 0.000000000000000000e+00 0.000000000000000000e+00 0.000000000000000000e+00 0.000000000000000000e+00 0.000000000000000000e+00 0.000000000000000000e+00 0.000000000000000000e+00 0.000000000000000000e+00 0.000000000000000000e+00 0.000000000000000000e+00 0.000000000000000000e+00 0.000000000000000000e+00 0.000000000000000000e+00 0.000000000000000000e+00 0.000000000000000000e+00 0.000000000000000000e+00 0.000000000000000000e+00 0.000000000000000000e+00 0.000000000000000000e+00 0.000000000000000000e+00 0.000000000000000000e+00 0.000000000000000000e+00 0.000000000000000000e+00 0.000000000000000000e+00 0.000000000000000000e+00 0.000000000000000000e+00 0.000000000000000000e+00 0.000000000000000000e+00 0.000000000000000000e+00 0.000000000000000000e+00 0.000000000000000000e+00 0.000000000000000000e+00 0.000000000000000000e+00 0.000000000000000000e+00 0.000000000000000000e+00 0.000000000000000000e+00 0.000000000000000000e+00 0.000000000000000000e+00 0.000000000000000000e+00 0.000000000000000000e+00 0.000000000000000000e+00 0.000000000000000000e+00 0.000000000000000000e+00 0.000000000000000000e+00 0.000000000000000000e+00 0.000000000000000000e+00 0.000000000000000000e+00 0.000000000000000000e+00 0.000000000000000000e+00 0.000000000000000000e+00 0.000000000000000000e+00 0.000000000000000000e+00 0.000000000000000000e+00 0.000000000000000000e+00 0.000000000000000000e+00 0.000000000000000000e+00 0.000000000000000000e+00 0.000000000000000000e+00 0.000000000000000000e+00 0.000000000000000000e+00 0.000000000000000000e+00 0.000000000000000000e+00 0.000000000000000000e+00 0.000000000000000000e+00 0.000000000000000000e+00 0.000000000000000000e+00 0.000000000000000000e+00 0.000000000000000000e+00 0.000000000000000000e+00 0.000000000000000000e+00 0.000000000000000000e+00 0.000000000000000000e+00 0.000000000000000000e+00 0.000000000000000000e+00 0.000000000000000000e+00 0.000000000000000000e+00 0.000000000000000000e+00 0.000000000000000000e+00 0.000000000000000000e+00 0.000000000000000000e+00 0.000000000000000000e+00 0.000000000000000000e+00 0.000000000000000000e+00 0.000000000000000000e+00 0.000000000000000000e+00 0.000000000000000000e+00 0.000000000000000000e+00 0.000000000000000000e+00 0.000000000000000000e+00 0.000000000000000000e+00 0.000000000000000000e+00 0.000000000000000000e+00 0.000000000000000000e+00 0.000000000000000000e+00 0.000000000000000000e+00 0.000000000000000000e+00 0.000000000000000000e+00 0.000000000000000000e+00 0.000000000000000000e+00 0.000000000000000000e+00 0.000000000000000000e+00 0.000000000000000000e+00 0.000000000000000000e+00 0.000000000000000000e+00 0.000000000000000000e+00 0.000000000000000000e+00 0.000000000000000000e+00 0.000000000000000000e+00 0.000000000000000000e+00 0.000000000000000000e+00 0.000000000000000000e+00 0.000000000000000000e+00 0.000000000000000000e+00 0.000000000000000000e+00 0.000000000000000000e+00 0.000000000000000000e+00 0.000000000000000000e+00 0.000000000000000000e+00 0.000000000000000000e+00 0.000000000000000000e+00 0.000000000000000000e+00 0.000000000000000000e+00 0.000000000000000000e+00 0.000000000000000000e+00 0.000000000000000000e+00 0.000000000000000000e+00 0.000000000000000000e+00 0.000000000000000000e+00 0.000000000000000000e+00 0.000000000000000000e+00 0.000000000000000000e+00 0.000000000000000000e+00 0.000000000000000000e+00 0.000000000000000000e+00 0.000000000000000000e+00 0.000000000000000000e+00 0.000000000000000000e+00 0.000000000000000000e+00 0.000000000000000000e+00 0.000000000000000000e+00 0.000000000000000000e+00 0.000000000000000000e+00 0.000000000000000000e+00 0.000000000000000000e+00 0.000000000000000000e+00 0.000000000000000000e+00 0.000000000000000000e+00 0.000000000000000000e+00 0.000000000000000000e+00 0.000000000000000000e+00 0.000000000000000000e+00 0.000000000000000000e+00 0.000000000000000000e+00 0.000000000000000000e+00 0.000000000000000000e+00 0.000000000000000000e+00 0.000000000000000000e+00 0.000000000000000000e+00 0.000000000000000000e+00 0.000000000000000000e+00 0.000000000000000000e+00 0.000000000000000000e+00 0.000000000000000000e+00 0.000000000000000000e+00 0.000000000000000000e+00 0.000000000000000000e+00 0.000000000000000000e+00 0.000000000000000000e+00 0.000000000000000000e+00 0.000000000000000000e+00 0.000000000000000000e+00 0.000000000000000000e+00 0.000000000000000000e+00 0.000000000000000000e+00 0.000000000000000000e+00 0.000000000000000000e+00 0.000000000000000000e+00 0.000000000000000000e+00 0.000000000000000000e+00 0.000000000000000000e+00 0.000000000000000000e+00 0.000000000000000000e+00 0.000000000000000000e+00 0.000000000000000000e+00 0.000000000000000000e+00 0.000000000000000000e+00 0.000000000000000000e+00 0.000000000000000000e+00 0.000000000000000000e+00 0.000000000000000000e+00 0.000000000000000000e+00 0.000000000000000000e+00 0.000000000000000000e+00 0.000000000000000000e+00 0.000000000000000000e+00 0.000000000000000000e+00 0.000000000000000000e+00 0.000000000000000000e+00 0.000000000000000000e+00 0.000000000000000000e+00 0.000000000000000000e+00 0.000000000000000000e+00 0.000000000000000000e+00 0.000000000000000000e+00 0.000000000000000000e+00 0.000000000000000000e+00 0.000000000000000000e+00 0.000000000000000000e+00 0.000000000000000000e+00 0.000000000000000000e+00 0.000000000000000000e+00 0.000000000000000000e+00 0.000000000000000000e+00 0.000000000000000000e+00 0.000000000000000000e+00 0.000000000000000000e+00 0.000000000000000000e+00 0.000000000000000000e+00 0.000000000000000000e+00 0.000000000000000000e+00 0.000000000000000000e+00 0.000000000000000000e+00 0.000000000000000000e+00 0.000000000000000000e+00 0.000000000000000000e+00 0.000000000000000000e+00 0.000000000000000000e+00 0.000000000000000000e+00 0.000000000000000000e+00 0.000000000000000000e+00 0.000000000000000000e+00 0.000000000000000000e+00 0.000000000000000000e+00 0.000000000000000000e+00 0.000000000000000000e+00 0.000000000000000000e+00 0.000000000000000000e+00 0.000000000000000000e+00 0.000000000000000000e+00 0.000000000000000000e+00 0.000000000000000000e+00 0.000000000000000000e+00 0.000000000000000000e+00 0.000000000000000000e+00 0.000000000000000000e+00 0.000000000000000000e+00 0.000000000000000000e+00 0.000000000000000000e+00 0.000000000000000000e+00 0.000000000000000000e+00 0.000000000000000000e+00 0.000000000000000000e+00 0.000000000000000000e+00 0.000000000000000000e+00 0.000000000000000000e+00 0.000000000000000000e+00 0.000000000000000000e+00 0.000000000000000000e+00 0.000000000000000000e+00 0.000000000000000000e+00 0.000000000000000000e+00 0.000000000000000000e+00 0.000000000000000000e+00 0.000000000000000000e+00 0.000000000000000000e+00 0.000000000000000000e+00 0.000000000000000000e+00 0.000000000000000000e+00 0.000000000000000000e+00 0.000000000000000000e+00 0.000000000000000000e+00 0.000000000000000000e+00 0.000000000000000000e+00 0.000000000000000000e+00 0.000000000000000000e+00 0.000000000000000000e+00 0.000000000000000000e+00 0.000000000000000000e+00 0.000000000000000000e+00 0.000000000000000000e+00 0.000000000000000000e+00 0.000000000000000000e+00 0.000000000000000000e+00 0.000000000000000000e+00 0.000000000000000000e+00 0.000000000000000000e+00 0.000000000000000000e+00 0.000000000000000000e+00 0.000000000000000000e+00 0.000000000000000000e+00 0.000000000000000000e+00 0.000000000000000000e+00 0.000000000000000000e+00 0.000000000000000000e+00 0.000000000000000000e+00 0.000000000000000000e+00 0.000000000000000000e+00 0.000000000000000000e+00 0.000000000000000000e+00 0.000000000000000000e+00 0.000000000000000000e+00 0.000000000000000000e+00 0.000000000000000000e+00 0.000000000000000000e+00 0.000000000000000000e+00 0.000000000000000000e+00 0.000000000000000000e+00 0.000000000000000000e+00 0.000000000000000000e+00 0.000000000000000000e+00 0.000000000000000000e+00 0.000000000000000000e+00 0.000000000000000000e+00 0.000000000000000000e+00 0.000000000000000000e+00 0.000000000000000000e+00 0.000000000000000000e+00 0.000000000000000000e+00 0.000000000000000000e+00 0.000000000000000000e+00 0.000000000000000000e+00 0.000000000000000000e+00 0.000000000000000000e+00 0.000000000000000000e+00 0.000000000000000000e+00 0.000000000000000000e+00 0.000000000000000000e+00 0.000000000000000000e+00 0.000000000000000000e+00 0.000000000000000000e+00 0.000000000000000000e+00 0.000000000000000000e+00 0.000000000000000000e+00 0.000000000000000000e+00 0.000000000000000000e+00 0.000000000000000000e+00 0.000000000000000000e+00 0.000000000000000000e+00 0.000000000000000000e+00 0.000000000000000000e+00 0.000000000000000000e+00 0.000000000000000000e+00 0.000000000000000000e+00 0.000000000000000000e+00 0.000000000000000000e+00 0.000000000000000000e+00 0.000000000000000000e+00 0.000000000000000000e+00 0.000000000000000000e+00 0.000000000000000000e+00 0.000000000000000000e+00 0.000000000000000000e+00 0.000000000000000000e+00 0.000000000000000000e+00 0.000000000000000000e+00 0.000000000000000000e+00 0.000000000000000000e+00 0.000000000000000000e+00 0.000000000000000000e+00 0.000000000000000000e+00 0.000000000000000000e+00 0.000000000000000000e+00 0.000000000000000000e+00 0.000000000000000000e+00 0.000000000000000000e+00 0.000000000000000000e+00 0.000000000000000000e+00 0.000000000000000000e+00 0.000000000000000000e+00 0.000000000000000000e+00 0.000000000000000000e+00 0.000000000000000000e+00 0.000000000000000000e+00 0.000000000000000000e+00 0.000000000000000000e+00 0.000000000000000000e+00 0.000000000000000000e+00 0.000000000000000000e+00 0.000000000000000000e+00 0.000000000000000000e+00 0.000000000000000000e+00 0.000000000000000000e+00 0.000000000000000000e+00 0.000000000000000000e+00 0.000000000000000000e+00 0.000000000000000000e+00 0.000000000000000000e+00 0.000000000000000000e+00 0.000000000000000000e+00 0.000000000000000000e+00 0.000000000000000000e+00 0.000000000000000000e+00 0.000000000000000000e+00 0.000000000000000000e+00 0.000000000000000000e+00 0.000000000000000000e+00 0.000000000000000000e+00 0.000000000000000000e+00 0.000000000000000000e+00 0.000000000000000000e+00 0.000000000000000000e+00 0.000000000000000000e+00 0.000000000000000000e+00 0.000000000000000000e+00 0.000000000000000000e+00 0.000000000000000000e+00 0.000000000000000000e+00 0.000000000000000000e+00 0.000000000000000000e+00 0.000000000000000000e+00 0.000000000000000000e+00 0.000000000000000000e+00 0.000000000000000000e+00 0.000000000000000000e+00 0.000000000000000000e+00 0.000000000000000000e+00 0.000000000000000000e+00 0.000000000000000000e+00 0.000000000000000000e+00 0.000000000000000000e+00 0.000000000000000000e+00 0.000000000000000000e+00 0.000000000000000000e+00 0.000000000000000000e+00 0.000000000000000000e+00 0.000000000000000000e+00 0.000000000000000000e+00 0.000000000000000000e+00 0.000000000000000000e+00 0.000000000000000000e+00 0.000000000000000000e+00 0.000000000000000000e+00 0.000000000000000000e+00 0.000000000000000000e+00 0.000000000000000000e+00 0.000000000000000000e+00 0.000000000000000000e+00 0.000000000000000000e+00 0.000000000000000000e+00 0.000000000000000000e+00 0.000000000000000000e+00 0.000000000000000000e+00 0.000000000000000000e+00 0.000000000000000000e+00 0.000000000000000000e+00 0.000000000000000000e+00 0.000000000000000000e+00 0.000000000000000000e+00 0.000000000000000000e+00 0.000000000000000000e+00 0.000000000000000000e+00 0.000000000000000000e+00 0.000000000000000000e+00 0.000000000000000000e+00 0.000000000000000000e+00 0.000000000000000000e+00 0.000000000000000000e+00 0.000000000000000000e+00 0.000000000000000000e+00 0.000000000000000000e+00 0.000000000000000000e+00 0.000000000000000000e+00 0.000000000000000000e+00 0.000000000000000000e+00 0.000000000000000000e+00 0.000000000000000000e+00 0.000000000000000000e+00 0.000000000000000000e+00 0.000000000000000000e+00 0.000000000000000000e+00 0.000000000000000000e+00 0.000000000000000000e+00 0.000000000000000000e+00 0.000000000000000000e+00 0.000000000000000000e+00 0.000000000000000000e+00 0.000000000000000000e+00 0.000000000000000000e+00 0.000000000000000000e+00 0.000000000000000000e+00 0.000000000000000000e+00 0.000000000000000000e+00 0.000000000000000000e+00 0.000000000000000000e+00 0.000000000000000000e+00 0.000000000000000000e+00 0.000000000000000000e+00 0.000000000000000000e+00 0.000000000000000000e+00 0.000000000000000000e+00 0.000000000000000000e+00 0.000000000000000000e+00 0.000000000000000000e+00 0.000000000000000000e+00 0.000000000000000000e+00 0.000000000000000000e+00 0.000000000000000000e+00 0.000000000000000000e+00 0.000000000000000000e+00 0.000000000000000000e+00 0.000000000000000000e+00 0.000000000000000000e+00 0.000000000000000000e+00 0.000000000000000000e+00 0.000000000000000000e+00 0.000000000000000000e+00 0.000000000000000000e+00 0.000000000000000000e+00 0.000000000000000000e+00 0.000000000000000000e+00 0.000000000000000000e+00 0.000000000000000000e+00 0.000000000000000000e+00 0.000000000000000000e+00 0.000000000000000000e+00 0.000000000000000000e+00 0.000000000000000000e+00 0.000000000000000000e+00 0.000000000000000000e+00 0.000000000000000000e+00 0.000000000000000000e+00 0.000000000000000000e+00 0.000000000000000000e+00 0.000000000000000000e+00 0.000000000000000000e+00 0.000000000000000000e+00 0.000000000000000000e+00 0.000000000000000000e+00 0.000000000000000000e+00 0.000000000000000000e+00 0.000000000000000000e+00 0.000000000000000000e+00 0.000000000000000000e+00 0.000000000000000000e+00 0.000000000000000000e+00 0.000000000000000000e+00 0.000000000000000000e+00 0.000000000000000000e+00 0.000000000000000000e+00 0.000000000000000000e+00 0.000000000000000000e+00 0.000000000000000000e+00 0.000000000000000000e+00 0.000000000000000000e+00 0.000000000000000000e+00 0.000000000000000000e+00 0.000000000000000000e+00 0.000000000000000000e+00 0.000000000000000000e+00 0.000000000000000000e+00 0.000000000000000000e+00 0.000000000000000000e+00 0.000000000000000000e+00 0.000000000000000000e+00 0.000000000000000000e+00 0.000000000000000000e+00 0.000000000000000000e+00 0.000000000000000000e+00 0.000000000000000000e+00 0.000000000000000000e+00 0.000000000000000000e+00 0.000000000000000000e+00 0.000000000000000000e+00 0.000000000000000000e+00 0.000000000000000000e+00 0.000000000000000000e+00 0.000000000000000000e+00 0.000000000000000000e+00 0.000000000000000000e+00 0.000000000000000000e+00 0.000000000000000000e+00 0.000000000000000000e+00 0.000000000000000000e+00 0.000000000000000000e+00 0.000000000000000000e+00 0.000000000000000000e+00 0.000000000000000000e+00 0.000000000000000000e+00 0.000000000000000000e+00 0.000000000000000000e+00 0.000000000000000000e+00 0.000000000000000000e+00 0.000000000000000000e+00 0.000000000000000000e+00 0.000000000000000000e+00 0.000000000000000000e+00 0.000000000000000000e+00 0.000000000000000000e+00 0.000000000000000000e+00 0.000000000000000000e+00 0.000000000000000000e+00 0.000000000000000000e+00 0.000000000000000000e+00 0.000000000000000000e+00 0.000000000000000000e+00 0.000000000000000000e+00 0.000000000000000000e+00 0.000000000000000000e+00 0.000000000000000000e+00 0.000000000000000000e+00 0.000000000000000000e+00 0.000000000000000000e+00 0.000000000000000000e+00 0.000000000000000000e+00 0.000000000000000000e+00 0.000000000000000000e+00 0.000000000000000000e+00 0.000000000000000000e+00 0.000000000000000000e+00 0.000000000000000000e+00 0.000000000000000000e+00 0.000000000000000000e+00 0.000000000000000000e+00 0.000000000000000000e+00 0.000000000000000000e+00 0.000000000000000000e+00 0.000000000000000000e+00 0.000000000000000000e+00 0.000000000000000000e+00 0.000000000000000000e+00 0.000000000000000000e+00 0.000000000000000000e+00 0.000000000000000000e+00 0.000000000000000000e+00 0.000000000000000000e+00 0.000000000000000000e+00 0.000000000000000000e+00 0.000000000000000000e+00 0.000000000000000000e+00 0.000000000000000000e+00 0.000000000000000000e+00 0.000000000000000000e+00 0.000000000000000000e+00 0.000000000000000000e+00 0.000000000000000000e+00 0.000000000000000000e+00 0.000000000000000000e+00 0.000000000000000000e+00 0.000000000000000000e+00 0.000000000000000000e+00 0.000000000000000000e+00 0.000000000000000000e+00 0.000000000000000000e+00 0.000000000000000000e+00 0.000000000000000000e+00 0.000000000000000000e+00 0.000000000000000000e+00 0.000000000000000000e+00 0.000000000000000000e+00 0.000000000000000000e+00 0.000000000000000000e+00 0.000000000000000000e+00 0.000000000000000000e+00 0.000000000000000000e+00 0.000000000000000000e+00 0.000000000000000000e+00 0.000000000000000000e+00 0.000000000000000000e+00 0.000000000000000000e+00 0.000000000000000000e+00 0.000000000000000000e+00 0.000000000000000000e+00 0.000000000000000000e+00 0.000000000000000000e+00 0.000000000000000000e+00 0.000000000000000000e+00 0.000000000000000000e+00 0.000000000000000000e+00 0.000000000000000000e+00 0.000000000000000000e+00 0.000000000000000000e+00 0.000000000000000000e+00 0.000000000000000000e+00 0.000000000000000000e+00 0.000000000000000000e+00 0.000000000000000000e+00 0.000000000000000000e+00 0.000000000000000000e+00 0.000000000000000000e+00 0.000000000000000000e+00 0.000000000000000000e+00 0.000000000000000000e+00 0.000000000000000000e+00 0.000000000000000000e+00 0.000000000000000000e+00 0.000000000000000000e+00 0.000000000000000000e+00 0.000000000000000000e+00 0.000000000000000000e+00 0.000000000000000000e+00 0.000000000000000000e+00 0.000000000000000000e+00 0.000000000000000000e+00 0.000000000000000000e+00 0.000000000000000000e+00 0.000000000000000000e+00 0.000000000000000000e+00 0.000000000000000000e+00 0.000000000000000000e+00 0.000000000000000000e+00 0.000000000000000000e+00 0.000000000000000000e+00 0.000000000000000000e+00 0.000000000000000000e+00 0.000000000000000000e+00 0.000000000000000000e+00 0.000000000000000000e+00 0.000000000000000000e+00 0.000000000000000000e+00 0.000000000000000000e+00 0.000000000000000000e+00 0.000000000000000000e+00 0.000000000000000000e+00 0.000000000000000000e+00 0.000000000000000000e+00 0.000000000000000000e+00 0.000000000000000000e+00 0.000000000000000000e+00 0.000000000000000000e+00 0.000000000000000000e+00 0.000000000000000000e+00 0.000000000000000000e+00 0.000000000000000000e+00 0.000000000000000000e+00 0.000000000000000000e+00 0.000000000000000000e+00 0.000000000000000000e+00 0.000000000000000000e+00 0.000000000000000000e+00 0.000000000000000000e+00 0.000000000000000000e+00 0.000000000000000000e+00 0.000000000000000000e+00 0.000000000000000000e+00 0.000000000000000000e+00 0.000000000000000000e+00 0.000000000000000000e+00 0.000000000000000000e+00 0.000000000000000000e+00 0.000000000000000000e+00 0.000000000000000000e+00 0.000000000000000000e+00 0.000000000000000000e+00 0.000000000000000000e+00 0.000000000000000000e+00 0.000000000000000000e+00 0.000000000000000000e+00 0.000000000000000000e+00 0.000000000000000000e+00 0.000000000000000000e+00 0.000000000000000000e+00 0.000000000000000000e+00 0.000000000000000000e+00 0.000000000000000000e+00 0.000000000000000000e+00 0.000000000000000000e+00 0.000000000000000000e+00 0.000000000000000000e+00 0.000000000000000000e+00 0.000000000000000000e+00 0.000000000000000000e+00 0.000000000000000000e+00 0.000000000000000000e+00 0.000000000000000000e+00 0.000000000000000000e+00 0.000000000000000000e+00 0.000000000000000000e+00 0.000000000000000000e+00 0.000000000000000000e+00 0.000000000000000000e+00 0.000000000000000000e+00 0.000000000000000000e+00 0.000000000000000000e+00 0.000000000000000000e+00 0.000000000000000000e+00 0.000000000000000000e+00 0.000000000000000000e+00 0.000000000000000000e+00 0.000000000000000000e+00 0.000000000000000000e+00 0.000000000000000000e+00 0.000000000000000000e+00 0.000000000000000000e+00 0.000000000000000000e+00 0.000000000000000000e+00 0.000000000000000000e+00 0.000000000000000000e+00 0.000000000000000000e+00 0.000000000000000000e+00 0.000000000000000000e+00 0.000000000000000000e+00 0.000000000000000000e+00 0.000000000000000000e+00 0.000000000000000000e+00 0.000000000000000000e+00 0.000000000000000000e+00 0.000000000000000000e+00 0.000000000000000000e+00 0.000000000000000000e+00 0.000000000000000000e+00 0.000000000000000000e+00 0.000000000000000000e+00 0.000000000000000000e+00 0.000000000000000000e+00 0.000000000000000000e+00 0.000000000000000000e+00 0.000000000000000000e+00 0.000000000000000000e+00 0.000000000000000000e+00 0.000000000000000000e+00 0.000000000000000000e+00 0.000000000000000000e+00 0.000000000000000000e+00 0.000000000000000000e+00 0.000000000000000000e+00 0.000000000000000000e+00 0.000000000000000000e+00 0.000000000000000000e+00 0.000000000000000000e+00 0.000000000000000000e+00 0.000000000000000000e+00 0.000000000000000000e+00 0.000000000000000000e+00 0.000000000000000000e+00 0.000000000000000000e+00 0.000000000000000000e+00 0.000000000000000000e+00 0.000000000000000000e+00 0.000000000000000000e+00 0.000000000000000000e+00 0.000000000000000000e+00 0.000000000000000000e+00 0.000000000000000000e+00 0.000000000000000000e+00 0.000000000000000000e+00 0.000000000000000000e+00 0.000000000000000000e+00 0.000000000000000000e+00 0.000000000000000000e+00 0.000000000000000000e+00 0.000000000000000000e+00 0.000000000000000000e+00 0.000000000000000000e+00 0.000000000000000000e+00 0.000000000000000000e+00 0.000000000000000000e+00 0.000000000000000000e+00 0.000000000000000000e+00 0.000000000000000000e+00 0.000000000000000000e+00 0.000000000000000000e+00 0.000000000000000000e+00 0.000000000000000000e+00 0.000000000000000000e+00 0.000000000000000000e+00 0.000000000000000000e+00 0.000000000000000000e+00 0.000000000000000000e+00 0.000000000000000000e+00 0.000000000000000000e+00 0.000000000000000000e+00 0.000000000000000000e+00 0.000000000000000000e+00 0.000000000000000000e+00 0.000000000000000000e+00 0.000000000000000000e+00 0.000000000000000000e+00 0.000000000000000000e+00 0.000000000000000000e+00 0.000000000000000000e+00 0.000000000000000000e+00 0.000000000000000000e+00 0.000000000000000000e+00 0.000000000000000000e+00 0.000000000000000000e+00 0.000000000000000000e+00 0.000000000000000000e+00 0.000000000000000000e+00 0.000000000000000000e+00 0.000000000000000000e+00 0.000000000000000000e+00 0.000000000000000000e+00 0.000000000000000000e+00 0.000000000000000000e+00 0.000000000000000000e+00 0.000000000000000000e+00 0.000000000000000000e+00 0.000000000000000000e+00 0.000000000000000000e+00 0.000000000000000000e+00 0.000000000000000000e+00 0.000000000000000000e+00 0.000000000000000000e+00 0.000000000000000000e+00 0.000000000000000000e+00 0.000000000000000000e+00 0.000000000000000000e+00 0.000000000000000000e+00 0.000000000000000000e+00 0.000000000000000000e+00 0.000000000000000000e+00 0.000000000000000000e+00 0.000000000000000000e+00 0.000000000000000000e+00 0.000000000000000000e+00 0.000000000000000000e+00 0.000000000000000000e+00 0.000000000000000000e+00 0.000000000000000000e+00 0.000000000000000000e+00 0.000000000000000000e+00 0.000000000000000000e+00 0.000000000000000000e+00 0.000000000000000000e+00 0.000000000000000000e+00 0.000000000000000000e+00 0.000000000000000000e+00 0.000000000000000000e+00 0.000000000000000000e+00 0.000000000000000000e+00 0.000000000000000000e+00 0.000000000000000000e+00 0.000000000000000000e+00 0.000000000000000000e+00 0.000000000000000000e+00 0.000000000000000000e+00 0.000000000000000000e+00 0.000000000000000000e+00 0.000000000000000000e+00 0.000000000000000000e+00 0.000000000000000000e+00 0.000000000000000000e+00 0.000000000000000000e+00 0.000000000000000000e+00 0.000000000000000000e+00 0.000000000000000000e+00 0.000000000000000000e+00 0.000000000000000000e+00 0.000000000000000000e+00 0.000000000000000000e+00 0.000000000000000000e+00 0.000000000000000000e+00 0.000000000000000000e+00 0.000000000000000000e+00 0.000000000000000000e+00 0.000000000000000000e+00 0.000000000000000000e+00 0.000000000000000000e+00 0.000000000000000000e+00 0.000000000000000000e+00 0.000000000000000000e+00 0.000000000000000000e+00 0.000000000000000000e+00 0.000000000000000000e+00 0.000000000000000000e+00 0.000000000000000000e+00 0.000000000000000000e+00 0.000000000000000000e+00 0.000000000000000000e+00 0.000000000000000000e+00 0.000000000000000000e+00 0.000000000000000000e+00 0.000000000000000000e+00 0.000000000000000000e+00 0.000000000000000000e+00 0.000000000000000000e+00 0.000000000000000000e+00 0.000000000000000000e+00 0.000000000000000000e+00 0.000000000000000000e+00 0.000000000000000000e+00 0.000000000000000000e+00 0.000000000000000000e+00 0.000000000000000000e+00 0.000000000000000000e+00 0.000000000000000000e+00 0.000000000000000000e+00 0.000000000000000000e+00 0.000000000000000000e+00 0.000000000000000000e+00 0.000000000000000000e+00 0.000000000000000000e+00 0.000000000000000000e+00 0.000000000000000000e+00 0.000000000000000000e+00 0.000000000000000000e+00 0.000000000000000000e+00 0.000000000000000000e+00 0.000000000000000000e+00 0.000000000000000000e+00 0.000000000000000000e+00 0.000000000000000000e+00 0.000000000000000000e+00 0.000000000000000000e+00 0.000000000000000000e+00 0.000000000000000000e+00 0.000000000000000000e+00 0.000000000000000000e+00 0.000000000000000000e+00 0.000000000000000000e+00 0.000000000000000000e+00 0.000000000000000000e+00 0.000000000000000000e+00 0.000000000000000000e+00 0.000000000000000000e+00 0.000000000000000000e+00 0.000000000000000000e+00 0.000000000000000000e+00 0.000000000000000000e+00 0.000000000000000000e+00 0.000000000000000000e+00 0.000000000000000000e+00 0.000000000000000000e+00 0.000000000000000000e+00 0.000000000000000000e+00 0.000000000000000000e+00 0.000000000000000000e+00 0.000000000000000000e+00 0.000000000000000000e+00 0.000000000000000000e+00 0.000000000000000000e+00 0.000000000000000000e+00 0.000000000000000000e+00 0.000000000000000000e+00 0.000000000000000000e+00 0.000000000000000000e+00 0.000000000000000000e+00 0.000000000000000000e+00 0.000000000000000000e+00 0.000000000000000000e+00 0.000000000000000000e+00 0.000000000000000000e+00 0.000000000000000000e+00 0.000000000000000000e+00 0.000000000000000000e+00 0.000000000000000000e+00 0.000000000000000000e+00 0.000000000000000000e+00 0.000000000000000000e+00 0.000000000000000000e+00 0.000000000000000000e+00 0.000000000000000000e+00 0.000000000000000000e+00 0.000000000000000000e+00 0.000000000000000000e+00 0.000000000000000000e+00 0.000000000000000000e+00 0.000000000000000000e+00 0.000000000000000000e+00 0.000000000000000000e+00 0.000000000000000000e+00 0.000000000000000000e+00 0.000000000000000000e+00 0.000000000000000000e+00 0.000000000000000000e+00 0.000000000000000000e+00 0.000000000000000000e+00 0.000000000000000000e+00 0.000000000000000000e+00 0.000000000000000000e+00 0.000000000000000000e+00 0.000000000000000000e+00 0.000000000000000000e+00 0.000000000000000000e+00 0.000000000000000000e+00 0.000000000000000000e+00 0.000000000000000000e+00 0.000000000000000000e+00 0.000000000000000000e+00 0.000000000000000000e+00 0.000000000000000000e+00 0.000000000000000000e+00 0.000000000000000000e+00 0.000000000000000000e+00 0.000000000000000000e+00 0.000000000000000000e+00 0.000000000000000000e+00 0.000000000000000000e+00 0.000000000000000000e+00 0.000000000000000000e+00 0.000000000000000000e+00 0.000000000000000000e+00 0.000000000000000000e+00 0.000000000000000000e+00 0.000000000000000000e+00 0.000000000000000000e+00 0.000000000000000000e+00 0.000000000000000000e+00 0.000000000000000000e+00 0.000000000000000000e+00 0.000000000000000000e+00 0.000000000000000000e+00 0.000000000000000000e+00 0.000000000000000000e+00 0.000000000000000000e+00 0.000000000000000000e+00 0.000000000000000000e+00 0.000000000000000000e+00 0.000000000000000000e+00 0.000000000000000000e+00 0.000000000000000000e+00 0.000000000000000000e+00 0.000000000000000000e+00 0.000000000000000000e+00 0.000000000000000000e+00 0.000000000000000000e+00 0.000000000000000000e+00 0.000000000000000000e+00 0.000000000000000000e+00 0.000000000000000000e+00 0.000000000000000000e+00 0.000000000000000000e+00 0.000000000000000000e+00 0.000000000000000000e+00 0.000000000000000000e+00 0.000000000000000000e+00 0.000000000000000000e+00 0.000000000000000000e+00 0.000000000000000000e+00 0.000000000000000000e+00 0.000000000000000000e+00 0.000000000000000000e+00 0.000000000000000000e+00 0.000000000000000000e+00 0.000000000000000000e+00 0.000000000000000000e+00 0.000000000000000000e+00 0.000000000000000000e+00 0.000000000000000000e+00 0.000000000000000000e+00 0.000000000000000000e+00 0.000000000000000000e+00 0.000000000000000000e+00 0.000000000000000000e+00 0.000000000000000000e+00 0.000000000000000000e+00 0.000000000000000000e+00 0.000000000000000000e+00 0.000000000000000000e+00 0.000000000000000000e+00 0.000000000000000000e+00 0.000000000000000000e+00 0.000000000000000000e+00 0.000000000000000000e+00 0.000000000000000000e+00 0.000000000000000000e+00 0.000000000000000000e+00 0.000000000000000000e+00 0.000000000000000000e+00 0.000000000000000000e+00 0.000000000000000000e+00 0.000000000000000000e+00 0.000000000000000000e+00 0.000000000000000000e+00 0.000000000000000000e+00 0.000000000000000000e+00 0.000000000000000000e+00 0.000000000000000000e+00 0.000000000000000000e+00 0.000000000000000000e+00 0.000000000000000000e+00 0.000000000000000000e+00 0.000000000000000000e+00 0.000000000000000000e+00 0.000000000000000000e+00 0.000000000000000000e+00 0.000000000000000000e+00 0.000000000000000000e+00 0.000000000000000000e+00 0.000000000000000000e+00 0.000000000000000000e+00 0.000000000000000000e+00 0.000000000000000000e+00 0.000000000000000000e+00 0.000000000000000000e+00 0.000000000000000000e+00 0.000000000000000000e+00 0.000000000000000000e+00 0.000000000000000000e+00 0.000000000000000000e+00 0.000000000000000000e+00 0.000000000000000000e+00 0.000000000000000000e+00 0.000000000000000000e+00 0.000000000000000000e+00 0.000000000000000000e+00 0.000000000000000000e+00 0.000000000000000000e+00 0.000000000000000000e+00 0.000000000000000000e+00 0.000000000000000000e+00 0.000000000000000000e+00 0.000000000000000000e+00 0.000000000000000000e+00 0.000000000000000000e+00 0.000000000000000000e+00 0.000000000000000000e+00 0.000000000000000000e+00 0.000000000000000000e+00 0.000000000000000000e+00 0.000000000000000000e+00 0.000000000000000000e+00 0.000000000000000000e+00 0.000000000000000000e+00 0.000000000000000000e+00 0.000000000000000000e+00 0.000000000000000000e+00 0.000000000000000000e+00 0.000000000000000000e+00 0.000000000000000000e+00 0.000000000000000000e+00 0.000000000000000000e+00 0.000000000000000000e+00 0.000000000000000000e+00 0.000000000000000000e+00 0.000000000000000000e+00 0.000000000000000000e+00 0.000000000000000000e+00 0.000000000000000000e+00 0.000000000000000000e+00 0.000000000000000000e+00 0.000000000000000000e+00 0.000000000000000000e+00 0.000000000000000000e+00 0.000000000000000000e+00 0.000000000000000000e+00 0.000000000000000000e+00 0.000000000000000000e+00 0.000000000000000000e+00 0.000000000000000000e+00 0.000000000000000000e+00 0.000000000000000000e+00 0.000000000000000000e+00 0.000000000000000000e+00 0.000000000000000000e+00 0.000000000000000000e+00 0.000000000000000000e+00 0.000000000000000000e+00 0.000000000000000000e+00 0.000000000000000000e+00 0.000000000000000000e+00 0.000000000000000000e+00 0.000000000000000000e+00 0.000000000000000000e+00 0.000000000000000000e+00 0.000000000000000000e+00 0.000000000000000000e+00 0.000000000000000000e+00 0.000000000000000000e+00 0.000000000000000000e+00 0.000000000000000000e+00 0.000000000000000000e+00 0.000000000000000000e+00 0.000000000000000000e+00 0.000000000000000000e+00 0.000000000000000000e+00 0.000000000000000000e+00 0.000000000000000000e+00 0.000000000000000000e+00 0.000000000000000000e+00 0.000000000000000000e+00 0.000000000000000000e+00 0.000000000000000000e+00 0.000000000000000000e+00 0.000000000000000000e+00 0.000000000000000000e+00 0.000000000000000000e+00 0.000000000000000000e+00 0.000000000000000000e+00 0.000000000000000000e+00 0.000000000000000000e+00 0.000000000000000000e+00 0.000000000000000000e+00 0.000000000000000000e+00 0.000000000000000000e+00 0.000000000000000000e+00 0.000000000000000000e+00 0.000000000000000000e+00 0.000000000000000000e+00 0.000000000000000000e+00 0.000000000000000000e+00 0.000000000000000000e+00 0.000000000000000000e+00 0.000000000000000000e+00 0.000000000000000000e+00 0.000000000000000000e+00 0.000000000000000000e+00 0.000000000000000000e+00 0.000000000000000000e+00 0.000000000000000000e+00 0.000000000000000000e+00 0.000000000000000000e+00 0.000000000000000000e+00 0.000000000000000000e+00 0.000000000000000000e+00 0.000000000000000000e+00 0.000000000000000000e+00 0.000000000000000000e+00 0.000000000000000000e+00 0.000000000000000000e+00 0.000000000000000000e+00 0.000000000000000000e+00 0.000000000000000000e+00 0.000000000000000000e+00 0.000000000000000000e+00 0.000000000000000000e+00 0.000000000000000000e+00 0.000000000000000000e+00 0.000000000000000000e+00 0.000000000000000000e+00 0.000000000000000000e+00 0.000000000000000000e+00 0.000000000000000000e+00 0.000000000000000000e+00 0.000000000000000000e+00 0.000000000000000000e+00 0.000000000000000000e+00 0.000000000000000000e+00 0.000000000000000000e+00 0.000000000000000000e+00 0.000000000000000000e+00 0.000000000000000000e+00 0.000000000000000000e+00 0.000000000000000000e+00 0.000000000000000000e+00 0.000000000000000000e+00 0.000000000000000000e+00 0.000000000000000000e+00 0.000000000000000000e+00 0.000000000000000000e+00 0.000000000000000000e+00 0.000000000000000000e+00 0.000000000000000000e+00 0.000000000000000000e+00 0.000000000000000000e+00 0.000000000000000000e+00 0.000000000000000000e+00 0.000000000000000000e+00 0.000000000000000000e+00 0.000000000000000000e+00 0.000000000000000000e+00 0.000000000000000000e+00 0.000000000000000000e+00 0.000000000000000000e+00 0.000000000000000000e+00 0.000000000000000000e+00 0.000000000000000000e+00 0.000000000000000000e+00 0.000000000000000000e+00 0.000000000000000000e+00 0.000000000000000000e+00 0.000000000000000000e+00 0.000000000000000000e+00 0.000000000000000000e+00 0.000000000000000000e+00 0.000000000000000000e+00 0.000000000000000000e+00 0.000000000000000000e+00 0.000000000000000000e+00 0.000000000000000000e+00 0.000000000000000000e+00 0.000000000000000000e+00 0.000000000000000000e+00 0.000000000000000000e+00 0.000000000000000000e+00 0.000000000000000000e+00 0.000000000000000000e+00 0.000000000000000000e+00 0.000000000000000000e+00 0.000000000000000000e+00 0.000000000000000000e+00 0.000000000000000000e+00 0.000000000000000000e+00 0.000000000000000000e+00 0.000000000000000000e+00 0.000000000000000000e+00 0.000000000000000000e+00 0.000000000000000000e+00 0.000000000000000000e+00 0.000000000000000000e+00 0.000000000000000000e+00 0.000000000000000000e+00 0.000000000000000000e+00 0.000000000000000000e+00 0.000000000000000000e+00 0.000000000000000000e+00 0.000000000000000000e+00 0.000000000000000000e+00 0.000000000000000000e+00 0.000000000000000000e+00 0.000000000000000000e+00 0.000000000000000000e+00 0.000000000000000000e+00 0.000000000000000000e+00 0.000000000000000000e+00 0.000000000000000000e+00 0.000000000000000000e+00 0.000000000000000000e+00 0.000000000000000000e+00 0.000000000000000000e+00 0.000000000000000000e+00 0.000000000000000000e+00 0.000000000000000000e+00 0.000000000000000000e+00 0.000000000000000000e+00 0.000000000000000000e+00 0.000000000000000000e+00 0.000000000000000000e+00 0.000000000000000000e+00 0.000000000000000000e+00 0.000000000000000000e+00 0.000000000000000000e+00 0.000000000000000000e+00 0.000000000000000000e+00 0.000000000000000000e+00 0.000000000000000000e+00 0.000000000000000000e+00 0.000000000000000000e+00 0.000000000000000000e+00 0.000000000000000000e+00 0.000000000000000000e+00 0.000000000000000000e+00 0.000000000000000000e+00 0.000000000000000000e+00 0.000000000000000000e+00 0.000000000000000000e+00 0.000000000000000000e+00 0.000000000000000000e+00 0.000000000000000000e+00 0.000000000000000000e+00 0.000000000000000000e+00 0.000000000000000000e+00 0.000000000000000000e+00 0.000000000000000000e+00 0.000000000000000000e+00 0.000000000000000000e+00 0.000000000000000000e+00 0.000000000000000000e+00 0.000000000000000000e+00 0.000000000000000000e+00 0.000000000000000000e+00 0.000000000000000000e+00 0.000000000000000000e+00 0.000000000000000000e+00 0.000000000000000000e+00 0.000000000000000000e+00 0.000000000000000000e+00 0.000000000000000000e+00 0.000000000000000000e+00 0.000000000000000000e+00 0.000000000000000000e+00 0.000000000000000000e+00 0.000000000000000000e+00 0.000000000000000000e+00 0.000000000000000000e+00 0.000000000000000000e+00 0.000000000000000000e+00 0.000000000000000000e+00 0.000000000000000000e+00 0.000000000000000000e+00 0.000000000000000000e+00 0.000000000000000000e+00 0.000000000000000000e+00 0.000000000000000000e+00 0.000000000000000000e+00 0.000000000000000000e+00 0.000000000000000000e+00 0.000000000000000000e+00 0.000000000000000000e+00 0.000000000000000000e+00 0.000000000000000000e+00 0.000000000000000000e+00 0.000000000000000000e+00 0.000000000000000000e+00 0.000000000000000000e+00 0.000000000000000000e+00 0.000000000000000000e+00 0.000000000000000000e+00 0.000000000000000000e+00 0.000000000000000000e+00 0.000000000000000000e+00 0.000000000000000000e+00 0.000000000000000000e+00 0.000000000000000000e+00 0.000000000000000000e+00 0.000000000000000000e+00 0.000000000000000000e+00 0.000000000000000000e+00 0.000000000000000000e+00 0.000000000000000000e+00 0.000000000000000000e+00 0.000000000000000000e+00 0.000000000000000000e+00 0.000000000000000000e+00 0.000000000000000000e+00 0.000000000000000000e+00 0.000000000000000000e+00 0.000000000000000000e+00 0.000000000000000000e+00 0.000000000000000000e+00 0.000000000000000000e+00 0.000000000000000000e+00 0.000000000000000000e+00 0.000000000000000000e+00 0.000000000000000000e+00 0.000000000000000000e+00 0.000000000000000000e+00 0.000000000000000000e+00 0.000000000000000000e+00 0.000000000000000000e+00 0.000000000000000000e+00 0.000000000000000000e+00 0.000000000000000000e+00 0.000000000000000000e+00 0.000000000000000000e+00 0.000000000000000000e+00 0.000000000000000000e+00 0.000000000000000000e+00 0.000000000000000000e+00 0.000000000000000000e+00 0.000000000000000000e+00 0.000000000000000000e+00 0.000000000000000000e+00 0.000000000000000000e+00 0.000000000000000000e+00 0.000000000000000000e+00 0.000000000000000000e+00 0.000000000000000000e+00 0.000000000000000000e+00 0.000000000000000000e+00 0.000000000000000000e+00 0.000000000000000000e+00 0.000000000000000000e+00 0.000000000000000000e+00 0.000000000000000000e+00 0.000000000000000000e+00 0.000000000000000000e+00 0.000000000000000000e+00 0.000000000000000000e+00 0.000000000000000000e+00 0.000000000000000000e+00 0.000000000000000000e+00 0.000000000000000000e+00 0.000000000000000000e+00 0.000000000000000000e+00 0.000000000000000000e+00 0.000000000000000000e+00 0.000000000000000000e+00 0.000000000000000000e+00 0.000000000000000000e+00 0.000000000000000000e+00 0.000000000000000000e+00 0.000000000000000000e+00 0.000000000000000000e+00 0.000000000000000000e+00 0.000000000000000000e+00 0.000000000000000000e+00 0.000000000000000000e+00 0.000000000000000000e+00 0.000000000000000000e+00 0.000000000000000000e+00 0.000000000000000000e+00 0.000000000000000000e+00 0.000000000000000000e+00 0.000000000000000000e+00 0.000000000000000000e+00 0.000000000000000000e+00 0.000000000000000000e+00 0.000000000000000000e+00 0.000000000000000000e+00 0.000000000000000000e+00 0.000000000000000000e+00 0.000000000000000000e+00 0.000000000000000000e+00 0.000000000000000000e+00 0.000000000000000000e+00 0.000000000000000000e+00 0.000000000000000000e+00 0.000000000000000000e+00 0.000000000000000000e+00 0.000000000000000000e+00 0.000000000000000000e+00 0.000000000000000000e+00 0.000000000000000000e+00 0.000000000000000000e+00 0.000000000000000000e+00 0.000000000000000000e+00 0.000000000000000000e+00 0.000000000000000000e+00 0.000000000000000000e+00 0.000000000000000000e+00 0.000000000000000000e+00 0.000000000000000000e+00 0.000000000000000000e+00 0.000000000000000000e+00 0.000000000000000000e+00 0.000000000000000000e+00 0.000000000000000000e+00 0.000000000000000000e+00 0.000000000000000000e+00 0.000000000000000000e+00 0.000000000000000000e+00 0.000000000000000000e+00 0.000000000000000000e+00 0.000000000000000000e+00 0.000000000000000000e+00 0.000000000000000000e+00 0.000000000000000000e+00 0.000000000000000000e+00 0.000000000000000000e+00 0.000000000000000000e+00 0.000000000000000000e+00 0.000000000000000000e+00 0.000000000000000000e+00 0.000000000000000000e+00 0.000000000000000000e+00 0.000000000000000000e+00 0.000000000000000000e+00 0.000000000000000000e+00 0.000000000000000000e+00 0.000000000000000000e+00 0.000000000000000000e+00 0.000000000000000000e+00 0.000000000000000000e+00 0.000000000000000000e+00 0.000000000000000000e+00 0.000000000000000000e+00 0.000000000000000000e+00 0.000000000000000000e+00 0.000000000000000000e+00 0.000000000000000000e+00 0.000000000000000000e+00 0.000000000000000000e+00 0.000000000000000000e+00 0.000000000000000000e+00 0.000000000000000000e+00 0.000000000000000000e+00 0.000000000000000000e+00 0.000000000000000000e+00 0.000000000000000000e+00 0.000000000000000000e+00 0.000000000000000000e+00 0.000000000000000000e+00 0.000000000000000000e+00 0.000000000000000000e+00 0.000000000000000000e+00 0.000000000000000000e+00 0.000000000000000000e+00 0.000000000000000000e+00 0.000000000000000000e+00 0.000000000000000000e+00 0.000000000000000000e+00 0.000000000000000000e+00 0.000000000000000000e+00 0.000000000000000000e+00 0.000000000000000000e+00 0.000000000000000000e+00 0.000000000000000000e+00 0.000000000000000000e+00 0.000000000000000000e+00 0.000000000000000000e+00 0.000000000000000000e+00 0.000000000000000000e+00 0.000000000000000000e+00 0.000000000000000000e+00 0.000000000000000000e+00 0.000000000000000000e+00 0.000000000000000000e+00 0.000000000000000000e+00 0.000000000000000000e+00 0.000000000000000000e+00 0.000000000000000000e+00 0.000000000000000000e+00 0.000000000000000000e+00 0.000000000000000000e+00 0.000000000000000000e+00 0.000000000000000000e+00 0.000000000000000000e+00 0.000000000000000000e+00 0.000000000000000000e+00 0.000000000000000000e+00 0.000000000000000000e+00 0.000000000000000000e+00 0.000000000000000000e+00 0.000000000000000000e+00 0.000000000000000000e+00 0.000000000000000000e+00 0.000000000000000000e+00 0.000000000000000000e+00 0.000000000000000000e+00 0.000000000000000000e+00 0.000000000000000000e+00 0.000000000000000000e+00 0.000000000000000000e+00 0.000000000000000000e+00 0.000000000000000000e+00 0.000000000000000000e+00 0.000000000000000000e+00 0.000000000000000000e+00 0.000000000000000000e+00 0.000000000000000000e+00 0.000000000000000000e+00 0.000000000000000000e+00 0.000000000000000000e+00 0.000000000000000000e+00 0.000000000000000000e+00 0.000000000000000000e+00 0.000000000000000000e+00 0.000000000000000000e+00 0.000000000000000000e+00 0.000000000000000000e+00 0.000000000000000000e+00 0.000000000000000000e+00 0.000000000000000000e+00 0.000000000000000000e+00 0.000000000000000000e+00 0.000000000000000000e+00 0.000000000000000000e+00 0.000000000000000000e+00 0.000000000000000000e+00 0.000000000000000000e+00 0.000000000000000000e+00 0.000000000000000000e+00 0.000000000000000000e+00 0.000000000000000000e+00 0.000000000000000000e+00 0.000000000000000000e+00 0.000000000000000000e+00 0.000000000000000000e+00 0.000000000000000000e+00 0.000000000000000000e+00 0.000000000000000000e+00 0.000000000000000000e+00 0.000000000000000000e+00 0.000000000000000000e+00 0.000000000000000000e+00 0.000000000000000000e+00 0.000000000000000000e+00 0.000000000000000000e+00 0.000000000000000000e+00 0.000000000000000000e+00 0.000000000000000000e+00 0.000000000000000000e+00 0.000000000000000000e+00 0.000000000000000000e+00 0.000000000000000000e+00 0.000000000000000000e+00 0.000000000000000000e+00 0.000000000000000000e+00 0.000000000000000000e+00 0.000000000000000000e+00 0.000000000000000000e+00 0.000000000000000000e+00 0.000000000000000000e+00 0.000000000000000000e+00 0.000000000000000000e+00 0.000000000000000000e+00 0.000000000000000000e+00 0.000000000000000000e+00 0.000000000000000000e+00 0.000000000000000000e+00 0.000000000000000000e+00 0.000000000000000000e+00 0.000000000000000000e+00 0.000000000000000000e+00 0.000000000000000000e+00 0.000000000000000000e+00 0.000000000000000000e+00 0.000000000000000000e+00 0.000000000000000000e+00 0.000000000000000000e+00 0.000000000000000000e+00 0.000000000000000000e+00 0.000000000000000000e+00 0.000000000000000000e+00 0.000000000000000000e+00 0.000000000000000000e+00 0.000000000000000000e+00 0.000000000000000000e+00 0.000000000000000000e+00 0.000000000000000000e+00 0.000000000000000000e+00 0.000000000000000000e+00 0.000000000000000000e+00 0.000000000000000000e+00 0.000000000000000000e+00 0.000000000000000000e+00 0.000000000000000000e+00 0.000000000000000000e+00 0.000000000000000000e+00 0.000000000000000000e+00 0.000000000000000000e+00 0.000000000000000000e+00 0.000000000000000000e+00 0.000000000000000000e+00 0.000000000000000000e+00 0.000000000000000000e+00 0.000000000000000000e+00 0.000000000000000000e+00 0.000000000000000000e+00 0.000000000000000000e+00 0.000000000000000000e+00 0.000000000000000000e+00 0.000000000000000000e+00 0.000000000000000000e+00 0.000000000000000000e+00 0.000000000000000000e+00 0.000000000000000000e+00 0.000000000000000000e+00 0.000000000000000000e+00 0.000000000000000000e+00 0.000000000000000000e+00 0.000000000000000000e+00 0.000000000000000000e+00 0.000000000000000000e+00 0.000000000000000000e+00 0.000000000000000000e+00 0.000000000000000000e+00 0.000000000000000000e+00 0.000000000000000000e+00 0.000000000000000000e+00 0.000000000000000000e+00 0.000000000000000000e+00 0.000000000000000000e+00 0.000000000000000000e+00 0.000000000000000000e+00 0.000000000000000000e+00 0.000000000000000000e+00 0.000000000000000000e+00 0.000000000000000000e+00 0.000000000000000000e+00 0.000000000000000000e+00 0.000000000000000000e+00 0.000000000000000000e+00 0.000000000000000000e+00 0.000000000000000000e+00 0.000000000000000000e+00 0.000000000000000000e+00 0.000000000000000000e+00 0.000000000000000000e+00 0.000000000000000000e+00 0.000000000000000000e+00 0.000000000000000000e+00 0.000000000000000000e+00 0.000000000000000000e+00 0.000000000000000000e+00 0.000000000000000000e+00 0.000000000000000000e+00 0.000000000000000000e+00 0.000000000000000000e+00 0.000000000000000000e+00 0.000000000000000000e+00 0.000000000000000000e+00 0.000000000000000000e+00 0.000000000000000000e+00 0.000000000000000000e+00 0.000000000000000000e+00 0.000000000000000000e+00 0.000000000000000000e+00 0.000000000000000000e+00 0.000000000000000000e+00 0.000000000000000000e+00 0.000000000000000000e+00 0.000000000000000000e+00 0.000000000000000000e+00 0.000000000000000000e+00 0.000000000000000000e+00 0.000000000000000000e+00 0.000000000000000000e+00 0.000000000000000000e+00 0.000000000000000000e+00 0.000000000000000000e+00 0.000000000000000000e+00 0.000000000000000000e+00 0.000000000000000000e+00 0.000000000000000000e+00 0.000000000000000000e+00 0.000000000000000000e+00 0.000000000000000000e+00 0.000000000000000000e+00 0.000000000000000000e+00 0.000000000000000000e+00 0.000000000000000000e+00 0.000000000000000000e+00 0.000000000000000000e+00 0.000000000000000000e+00 0.000000000000000000e+00 0.000000000000000000e+00 0.000000000000000000e+00 0.000000000000000000e+00 0.000000000000000000e+00 0.000000000000000000e+00 0.000000000000000000e+00 0.000000000000000000e+00 0.000000000000000000e+00 0.000000000000000000e+00 0.000000000000000000e+00 0.000000000000000000e+00 0.000000000000000000e+00 0.000000000000000000e+00 0.000000000000000000e+00 0.000000000000000000e+00 0.000000000000000000e+00 0.000000000000000000e+00 0.000000000000000000e+00 0.000000000000000000e+00 0.000000000000000000e+00 0.000000000000000000e+00 0.000000000000000000e+00 0.000000000000000000e+00 0.000000000000000000e+00 0.000000000000000000e+00 0.000000000000000000e+00 0.000000000000000000e+00 0.000000000000000000e+00 0.000000000000000000e+00 0.000000000000000000e+00 0.000000000000000000e+00 0.000000000000000000e+00 0.000000000000000000e+00 0.000000000000000000e+00 0.000000000000000000e+00 0.000000000000000000e+00 0.000000000000000000e+00 0.000000000000000000e+00 0.000000000000000000e+00 0.000000000000000000e+00 0.000000000000000000e+00 0.000000000000000000e+00 0.000000000000000000e+00 0.000000000000000000e+00 0.000000000000000000e+00 0.000000000000000000e+00 0.000000000000000000e+00 0.000000000000000000e+00 0.000000000000000000e+00 0.000000000000000000e+00 0.000000000000000000e+00 0.000000000000000000e+00 0.000000000000000000e+00 0.000000000000000000e+00 0.000000000000000000e+00 0.000000000000000000e+00 0.000000000000000000e+00 0.000000000000000000e+00 0.000000000000000000e+00 0.000000000000000000e+00 0.000000000000000000e+00 0.000000000000000000e+00 0.000000000000000000e+00 0.000000000000000000e+00 0.000000000000000000e+00 0.000000000000000000e+00 0.000000000000000000e+00 0.000000000000000000e+00 0.000000000000000000e+00 0.000000000000000000e+00 0.000000000000000000e+00 0.000000000000000000e+00 0.000000000000000000e+00 0.000000000000000000e+00 0.000000000000000000e+00 0.000000000000000000e+00 0.000000000000000000e+00 0.000000000000000000e+00 0.000000000000000000e+00 0.000000000000000000e+00 0.000000000000000000e+00 0.000000000000000000e+00 0.000000000000000000e+00 0.000000000000000000e+00 0.000000000000000000e+00 0.000000000000000000e+00 0.000000000000000000e+00 0.000000000000000000e+00 0.000000000000000000e+00 0.000000000000000000e+00 0.000000000000000000e+00 0.000000000000000000e+00 0.000000000000000000e+00 0.000000000000000000e+00 0.000000000000000000e+00 0.000000000000000000e+00 0.000000000000000000e+00 0.000000000000000000e+00 0.000000000000000000e+00 0.000000000000000000e+00 0.000000000000000000e+00 0.000000000000000000e+00 0.000000000000000000e+00 0.000000000000000000e+00 0.000000000000000000e+00 0.000000000000000000e+00 0.000000000000000000e+00 0.000000000000000000e+00 0.000000000000000000e+00 0.000000000000000000e+00 0.000000000000000000e+00 0.000000000000000000e+00 0.000000000000000000e+00 0.000000000000000000e+00 0.000000000000000000e+00 0.000000000000000000e+00 0.000000000000000000e+00 0.000000000000000000e+00 0.000000000000000000e+00 0.000000000000000000e+00 0.000000000000000000e+00 0.000000000000000000e+00 0.000000000000000000e+00 0.000000000000000000e+00 0.000000000000000000e+00 0.000000000000000000e+00 0.000000000000000000e+00 0.000000000000000000e+00 0.000000000000000000e+00 0.000000000000000000e+00 0.000000000000000000e+00 0.000000000000000000e+00 0.000000000000000000e+00 0.000000000000000000e+00 0.000000000000000000e+00 0.000000000000000000e+00 0.000000000000000000e+00 0.000000000000000000e+00 0.000000000000000000e+00 0.000000000000000000e+00 0.000000000000000000e+00 0.000000000000000000e+00 0.000000000000000000e+00 0.000000000000000000e+00 0.000000000000000000e+00 0.000000000000000000e+00 0.000000000000000000e+00 0.000000000000000000e+00 0.000000000000000000e+00 0.000000000000000000e+00 0.000000000000000000e+00 0.000000000000000000e+00 0.000000000000000000e+00 0.000000000000000000e+00 0.000000000000000000e+00 0.000000000000000000e+00 0.000000000000000000e+00 0.000000000000000000e+00 0.000000000000000000e+00 0.000000000000000000e+00 0.000000000000000000e+00 0.000000000000000000e+00 0.000000000000000000e+00 0.000000000000000000e+00 0.000000000000000000e+00 0.000000000000000000e+00 0.000000000000000000e+00 0.000000000000000000e+00 0.000000000000000000e+00 0.000000000000000000e+00 0.000000000000000000e+00 0.000000000000000000e+00 0.000000000000000000e+00 0.000000000000000000e+00 0.000000000000000000e+00 0.000000000000000000e+00 0.000000000000000000e+00 0.000000000000000000e+00 0.000000000000000000e+00 0.000000000000000000e+00 0.000000000000000000e+00 0.000000000000000000e+00 0.000000000000000000e+00 0.000000000000000000e+00 0.000000000000000000e+00 0.000000000000000000e+00 0.000000000000000000e+00 0.000000000000000000e+00 0.000000000000000000e+00 0.000000000000000000e+00 0.000000000000000000e+00 0.000000000000000000e+00 0.000000000000000000e+00 0.000000000000000000e+00 0.000000000000000000e+00 0.000000000000000000e+00 0.000000000000000000e+00 0.000000000000000000e+00 0.000000000000000000e+00 0.000000000000000000e+00 0.000000000000000000e+00 0.000000000000000000e+00 0.000000000000000000e+00 0.000000000000000000e+00 0.000000000000000000e+00 0.000000000000000000e+00 0.000000000000000000e+00 0.000000000000000000e+00 0.000000000000000000e+00 0.000000000000000000e+00 0.000000000000000000e+00 0.000000000000000000e+00 0.000000000000000000e+00 0.000000000000000000e+00 0.000000000000000000e+00 0.000000000000000000e+00 0.000000000000000000e+00 0.000000000000000000e+00 0.000000000000000000e+00 0.000000000000000000e+00 0.000000000000000000e+00 0.000000000000000000e+00 0.000000000000000000e+00 0.000000000000000000e+00 0.000000000000000000e+00 0.000000000000000000e+00 0.000000000000000000e+00 0.000000000000000000e+00 0.000000000000000000e+00 0.000000000000000000e+00 0.000000000000000000e+00 0.000000000000000000e+00 0.000000000000000000e+00 0.000000000000000000e+00 0.000000000000000000e+00 0.000000000000000000e+00 0.000000000000000000e+00 0.000000000000000000e+00 0.000000000000000000e+00 0.000000000000000000e+00 0.000000000000000000e+00 0.000000000000000000e+00 0.000000000000000000e+00 0.000000000000000000e+00 0.000000000000000000e+00 0.000000000000000000e+00 0.000000000000000000e+00 0.000000000000000000e+00 0.000000000000000000e+00 0.000000000000000000e+00 0.000000000000000000e+00 0.000000000000000000e+00 0.000000000000000000e+00 0.000000000000000000e+00 0.000000000000000000e+00 0.000000000000000000e+00 0.000000000000000000e+00 0.000000000000000000e+00 0.000000000000000000e+00 0.000000000000000000e+00 0.000000000000000000e+00 0.000000000000000000e+00 0.000000000000000000e+00 0.000000000000000000e+00 0.000000000000000000e+00 0.000000000000000000e+00 0.000000000000000000e+00 0.000000000000000000e+00 0.000000000000000000e+00 0.000000000000000000e+00 0.000000000000000000e+00 0.000000000000000000e+00 0.000000000000000000e+00 0.000000000000000000e+00 0.000000000000000000e+00 0.000000000000000000e+00 0.000000000000000000e+00 0.000000000000000000e+00 0.000000000000000000e+00 0.000000000000000000e+00 0.000000000000000000e+00 0.000000000000000000e+00 0.000000000000000000e+00 0.000000000000000000e+00 0.000000000000000000e+00 0.000000000000000000e+00 0.000000000000000000e+00 0.000000000000000000e+00 0.000000000000000000e+00 0.000000000000000000e+00 0.000000000000000000e+00 0.000000000000000000e+00 0.000000000000000000e+00 0.000000000000000000e+00 0.000000000000000000e+00 0.000000000000000000e+00 0.000000000000000000e+00 0.000000000000000000e+00 0.000000000000000000e+00 0.000000000000000000e+00 0.000000000000000000e+00 0.000000000000000000e+00 0.000000000000000000e+00 0.000000000000000000e+00 0.000000000000000000e+00 0.000000000000000000e+00 0.000000000000000000e+00 0.000000000000000000e+00 0.000000000000000000e+00 0.000000000000000000e+00 0.000000000000000000e+00 0.000000000000000000e+00 0.000000000000000000e+00 0.000000000000000000e+00 0.000000000000000000e+00 0.000000000000000000e+00 0.000000000000000000e+00 0.000000000000000000e+00 0.000000000000000000e+00 0.000000000000000000e+00 0.000000000000000000e+00 0.000000000000000000e+00 0.000000000000000000e+00 0.000000000000000000e+00 0.000000000000000000e+00 0.000000000000000000e+00 0.000000000000000000e+00 0.000000000000000000e+00 0.000000000000000000e+00 0.000000000000000000e+00 0.000000000000000000e+00 0.000000000000000000e+00 0.000000000000000000e+00 0.000000000000000000e+00 0.000000000000000000e+00 0.000000000000000000e+00 0.000000000000000000e+00 0.000000000000000000e+00 0.000000000000000000e+00 0.000000000000000000e+00 0.000000000000000000e+00 0.000000000000000000e+00 0.000000000000000000e+00 0.000000000000000000e+00 0.000000000000000000e+00 0.000000000000000000e+00 0.000000000000000000e+00 0.000000000000000000e+00 0.000000000000000000e+00 0.000000000000000000e+00 0.000000000000000000e+00 0.000000000000000000e+00 0.000000000000000000e+00 0.000000000000000000e+00 0.000000000000000000e+00 0.000000000000000000e+00 0.000000000000000000e+00 0.000000000000000000e+00 0.000000000000000000e+00 0.000000000000000000e+00 0.000000000000000000e+00 0.000000000000000000e+00 0.000000000000000000e+00 0.000000000000000000e+00 0.000000000000000000e+00 0.000000000000000000e+00 0.000000000000000000e+00 0.000000000000000000e+00 0.000000000000000000e+00 0.000000000000000000e+00 0.000000000000000000e+00 0.000000000000000000e+00 0.000000000000000000e+00 0.000000000000000000e+00 0.000000000000000000e+00 0.000000000000000000e+00 0.000000000000000000e+00 0.000000000000000000e+00 0.000000000000000000e+00 0.000000000000000000e+00 0.000000000000000000e+00 0.000000000000000000e+00 0.000000000000000000e+00 0.000000000000000000e+00 0.000000000000000000e+00 0.000000000000000000e+00 0.000000000000000000e+00 0.000000000000000000e+00 0.000000000000000000e+00 0.000000000000000000e+00 0.000000000000000000e+00 0.000000000000000000e+00 0.000000000000000000e+00 0.000000000000000000e+00 0.000000000000000000e+00 0.000000000000000000e+00 0.000000000000000000e+00 0.000000000000000000e+00 0.000000000000000000e+00 0.000000000000000000e+00 0.000000000000000000e+00 0.000000000000000000e+00 0.000000000000000000e+00 0.000000000000000000e+00 0.000000000000000000e+00 0.000000000000000000e+00 0.000000000000000000e+00 0.000000000000000000e+00 0.000000000000000000e+00 0.000000000000000000e+00 0.000000000000000000e+00 0.000000000000000000e+00 0.000000000000000000e+00 0.000000000000000000e+00 0.000000000000000000e+00 0.000000000000000000e+00 0.000000000000000000e+00 0.000000000000000000e+00 0.000000000000000000e+00 0.000000000000000000e+00 0.000000000000000000e+00 0.000000000000000000e+00 0.000000000000000000e+00 0.000000000000000000e+00 0.000000000000000000e+00 0.000000000000000000e+00 0.000000000000000000e+00 0.000000000000000000e+00 0.000000000000000000e+00 0.000000000000000000e+00 0.000000000000000000e+00 0.000000000000000000e+00 0.000000000000000000e+00 0.000000000000000000e+00 0.000000000000000000e+00 0.000000000000000000e+00 0.000000000000000000e+00 0.000000000000000000e+00 0.000000000000000000e+00 0.000000000000000000e+00 0.000000000000000000e+00 0.000000000000000000e+00 0.000000000000000000e+00 0.000000000000000000e+00 0.000000000000000000e+00 0.000000000000000000e+00 0.000000000000000000e+00 0.000000000000000000e+00 0.000000000000000000e+00 0.000000000000000000e+00 0.000000000000000000e+00 0.000000000000000000e+00 0.000000000000000000e+00 0.000000000000000000e+00 0.000000000000000000e+00 0.000000000000000000e+00 0.000000000000000000e+00 0.000000000000000000e+00 0.000000000000000000e+00 0.000000000000000000e+00 0.000000000000000000e+00 0.000000000000000000e+00 0.000000000000000000e+00 0.000000000000000000e+00 0.000000000000000000e+00 0.000000000000000000e+00 0.000000000000000000e+00 0.000000000000000000e+00 0.000000000000000000e+00 0.000000000000000000e+00 0.000000000000000000e+00 0.000000000000000000e+00 0.000000000000000000e+00 0.000000000000000000e+00 0.000000000000000000e+00 0.000000000000000000e+00 0.000000000000000000e+00 0.000000000000000000e+00 0.000000000000000000e+00 0.000000000000000000e+00 0.000000000000000000e+00 0.000000000000000000e+00 0.000000000000000000e+00 0.000000000000000000e+00 0.000000000000000000e+00 0.000000000000000000e+00 0.000000000000000000e+00 0.000000000000000000e+00 0.000000000000000000e+00 0.000000000000000000e+00 0.000000000000000000e+00 0.000000000000000000e+00 0.000000000000000000e+00 0.000000000000000000e+00 0.000000000000000000e+00 0.000000000000000000e+00 0.000000000000000000e+00 0.000000000000000000e+00 0.000000000000000000e+00 0.000000000000000000e+00 0.000000000000000000e+00 0.000000000000000000e+00 0.000000000000000000e+00 0.000000000000000000e+00 0.000000000000000000e+00 0.000000000000000000e+00 0.000000000000000000e+00 0.000000000000000000e+00 0.000000000000000000e+00 0.000000000000000000e+00 0.000000000000000000e+00 0.000000000000000000e+00 0.000000000000000000e+00 0.000000000000000000e+00 0.000000000000000000e+00 0.000000000000000000e+00 0.000000000000000000e+00 0.000000000000000000e+00 0.000000000000000000e+00 0.000000000000000000e+00 0.000000000000000000e+00 0.000000000000000000e+00 0.000000000000000000e+00 0.000000000000000000e+00 0.000000000000000000e+00 0.000000000000000000e+00 0.000000000000000000e+00 0.000000000000000000e+00 0.000000000000000000e+00 0.000000000000000000e+00 0.000000000000000000e+00 0.000000000000000000e+00 0.000000000000000000e+00 0.000000000000000000e+00 0.000000000000000000e+00 0.000000000000000000e+00 0.000000000000000000e+00 0.000000000000000000e+00 0.000000000000000000e+00 0.000000000000000000e+00 0.000000000000000000e+00 0.000000000000000000e+00 0.000000000000000000e+00 0.000000000000000000e+00 0.000000000000000000e+00 0.000000000000000000e+00 0.000000000000000000e+00 0.000000000000000000e+00 0.000000000000000000e+00 0.000000000000000000e+00 0.000000000000000000e+00 0.000000000000000000e+00 0.000000000000000000e+00 0.000000000000000000e+00 0.000000000000000000e+00 0.000000000000000000e+00 0.000000000000000000e+00 0.000000000000000000e+00 0.000000000000000000e+00 0.000000000000000000e+00 0.000000000000000000e+00 0.000000000000000000e+00 0.000000000000000000e+00 0.000000000000000000e+00 0.000000000000000000e+00 0.000000000000000000e+00 0.000000000000000000e+00 0.000000000000000000e+00 0.000000000000000000e+00 0.000000000000000000e+00 0.000000000000000000e+00 0.000000000000000000e+00 0.000000000000000000e+00 0.000000000000000000e+00 0.000000000000000000e+00 0.000000000000000000e+00 0.000000000000000000e+00 0.000000000000000000e+00 0.000000000000000000e+00 0.000000000000000000e+00 0.000000000000000000e+00 0.000000000000000000e+00 0.000000000000000000e+00 0.000000000000000000e+00 0.000000000000000000e+00 0.000000000000000000e+00 0.000000000000000000e+00 0.000000000000000000e+00 0.000000000000000000e+00 0.000000000000000000e+00 0.000000000000000000e+00 0.000000000000000000e+00 0.000000000000000000e+00 0.000000000000000000e+00 0.000000000000000000e+00 0.000000000000000000e+00 0.000000000000000000e+00 0.000000000000000000e+00 0.000000000000000000e+00 0.000000000000000000e+00 0.000000000000000000e+00 0.000000000000000000e+00 0.000000000000000000e+00 0.000000000000000000e+00 0.000000000000000000e+00 0.000000000000000000e+00 0.000000000000000000e+00 0.000000000000000000e+00 0.000000000000000000e+00 0.000000000000000000e+00 0.000000000000000000e+00 0.000000000000000000e+00 0.000000000000000000e+00 0.000000000000000000e+00 0.000000000000000000e+00 0.000000000000000000e+00 0.000000000000000000e+00 0.000000000000000000e+00 0.000000000000000000e+00 0.000000000000000000e+00 0.000000000000000000e+00 0.000000000000000000e+00 0.000000000000000000e+00 0.000000000000000000e+00 0.000000000000000000e+00 0.000000000000000000e+00 0.000000000000000000e+00 0.000000000000000000e+00 0.000000000000000000e+00 0.000000000000000000e+00 0.000000000000000000e+00 0.000000000000000000e+00 0.000000000000000000e+00 0.000000000000000000e+00 0.000000000000000000e+00 0.000000000000000000e+00 0.000000000000000000e+00 0.000000000000000000e+00 0.000000000000000000e+00 0.000000000000000000e+00 0.000000000000000000e+00 0.000000000000000000e+00 0.000000000000000000e+00 0.000000000000000000e+00 0.000000000000000000e+00 0.000000000000000000e+00 0.000000000000000000e+00 0.000000000000000000e+00 0.000000000000000000e+00 0.000000000000000000e+00 0.000000000000000000e+00 0.000000000000000000e+00 0.000000000000000000e+00 0.000000000000000000e+00 0.000000000000000000e+00 0.000000000000000000e+00 0.000000000000000000e+00 0.000000000000000000e+00 0.000000000000000000e+00 0.000000000000000000e+00 0.000000000000000000e+00 0.000000000000000000e+00 0.000000000000000000e+00 0.000000000000000000e+00 0.000000000000000000e+00 0.000000000000000000e+00 0.000000000000000000e+00 0.000000000000000000e+00 0.000000000000000000e+00 0.000000000000000000e+00 0.000000000000000000e+00 0.000000000000000000e+00 0.000000000000000000e+00 0.000000000000000000e+00 0.000000000000000000e+00 0.000000000000000000e+00 0.000000000000000000e+00 0.000000000000000000e+00 0.000000000000000000e+00 0.000000000000000000e+00 0.000000000000000000e+00 0.000000000000000000e+00 0.000000000000000000e+00 0.000000000000000000e+00 0.000000000000000000e+00 0.000000000000000000e+00 0.000000000000000000e+00 0.000000000000000000e+00 0.000000000000000000e+00 0.000000000000000000e+00 0.000000000000000000e+00 0.000000000000000000e+00 0.000000000000000000e+00 0.000000000000000000e+00 0.000000000000000000e+00 0.000000000000000000e+00 0.000000000000000000e+00 0.000000000000000000e+00 0.000000000000000000e+00 0.000000000000000000e+00 0.000000000000000000e+00 0.000000000000000000e+00 0.000000000000000000e+00 0.000000000000000000e+00 0.000000000000000000e+00 0.000000000000000000e+00 0.000000000000000000e+00 0.000000000000000000e+00 0.000000000000000000e+00 0.000000000000000000e+00 0.000000000000000000e+00 0.000000000000000000e+00 0.000000000000000000e+00 0.000000000000000000e+00 0.000000000000000000e+00 0.000000000000000000e+00 0.000000000000000000e+00 0.000000000000000000e+00 0.000000000000000000e+00 0.000000000000000000e+00 0.000000000000000000e+00 0.000000000000000000e+00 0.000000000000000000e+00 0.000000000000000000e+00 0.000000000000000000e+00 0.000000000000000000e+00 0.000000000000000000e+00 0.000000000000000000e+00 0.000000000000000000e+00 0.000000000000000000e+00 0.000000000000000000e+00 0.000000000000000000e+00 0.000000000000000000e+00 0.000000000000000000e+00 0.000000000000000000e+00 0.000000000000000000e+00 0.000000000000000000e+00 0.000000000000000000e+00 0.000000000000000000e+00 0.000000000000000000e+00 0.000000000000000000e+00 0.000000000000000000e+00 0.000000000000000000e+00 0.000000000000000000e+00 0.000000000000000000e+00 0.000000000000000000e+00 0.000000000000000000e+00 0.000000000000000000e+00 0.000000000000000000e+00 0.000000000000000000e+00 0.000000000000000000e+00 0.000000000000000000e+00 0.000000000000000000e+00 0.000000000000000000e+00 0.000000000000000000e+00 0.000000000000000000e+00 0.000000000000000000e+00 0.000000000000000000e+00 0.000000000000000000e+00 0.000000000000000000e+00 0.000000000000000000e+00 0.000000000000000000e+00 0.000000000000000000e+00 0.000000000000000000e+00 0.000000000000000000e+00 0.000000000000000000e+00 0.000000000000000000e+00 0.000000000000000000e+00 0.000000000000000000e+00 0.000000000000000000e+00 0.000000000000000000e+00 0.000000000000000000e+00 0.000000000000000000e+00 0.000000000000000000e+00 0.000000000000000000e+00 0.000000000000000000e+00 0.000000000000000000e+00 0.000000000000000000e+00 0.000000000000000000e+00 0.000000000000000000e+00 0.000000000000000000e+00 0.000000000000000000e+00 0.000000000000000000e+00 0.000000000000000000e+00 0.000000000000000000e+00 0.000000000000000000e+00 0.000000000000000000e+00 0.000000000000000000e+00 0.000000000000000000e+00 0.000000000000000000e+00 0.000000000000000000e+00 0.000000000000000000e+00 0.000000000000000000e+00 0.000000000000000000e+00 0.000000000000000000e+00 0.000000000000000000e+00 0.000000000000000000e+00 0.000000000000000000e+00 0.000000000000000000e+00 0.000000000000000000e+00 0.000000000000000000e+00 0.000000000000000000e+00 0.000000000000000000e+00 0.000000000000000000e+00 0.000000000000000000e+00 0.000000000000000000e+00 0.000000000000000000e+00 0.000000000000000000e+00 0.000000000000000000e+00 0.000000000000000000e+00 0.000000000000000000e+00 0.000000000000000000e+00 0.000000000000000000e+00 0.000000000000000000e+00 0.000000000000000000e+00 0.000000000000000000e+00 0.000000000000000000e+00 0.000000000000000000e+00 0.000000000000000000e+00 0.000000000000000000e+00 0.000000000000000000e+00 0.000000000000000000e+00 0.000000000000000000e+00 0.000000000000000000e+00 0.000000000000000000e+00 0.000000000000000000e+00 0.000000000000000000e+00 0.000000000000000000e+00 0.000000000000000000e+00 0.000000000000000000e+00 0.000000000000000000e+00 0.000000000000000000e+00 0.000000000000000000e+00 0.000000000000000000e+00 0.000000000000000000e+00 0.000000000000000000e+00 0.000000000000000000e+00 0.000000000000000000e+00 0.000000000000000000e+00 0.000000000000000000e+00 0.000000000000000000e+00 0.000000000000000000e+00 0.000000000000000000e+00 0.000000000000000000e+00 0.000000000000000000e+00 0.000000000000000000e+00 0.000000000000000000e+00 0.000000000000000000e+00 0.000000000000000000e+00 0.000000000000000000e+00 0.000000000000000000e+00 0.000000000000000000e+00 0.000000000000000000e+00 0.000000000000000000e+00 0.000000000000000000e+00 0.000000000000000000e+00 0.000000000000000000e+00 0.000000000000000000e+00 0.000000000000000000e+00 0.000000000000000000e+00 0.000000000000000000e+00 0.000000000000000000e+00 0.000000000000000000e+00 0.000000000000000000e+00 0.000000000000000000e+00 0.000000000000000000e+00 0.000000000000000000e+00 0.000000000000000000e+00 0.000000000000000000e+00 0.000000000000000000e+00 0.000000000000000000e+00 0.000000000000000000e+00 0.000000000000000000e+00 0.000000000000000000e+00 0.000000000000000000e+00 0.000000000000000000e+00 0.000000000000000000e+00 0.000000000000000000e+00 0.000000000000000000e+00 0.000000000000000000e+00 0.000000000000000000e+00 0.000000000000000000e+00 0.000000000000000000e+00 0.000000000000000000e+00 0.000000000000000000e+00 0.000000000000000000e+00 0.000000000000000000e+00 0.000000000000000000e+00 0.000000000000000000e+00 0.000000000000000000e+00 0.000000000000000000e+00 0.000000000000000000e+00 0.000000000000000000e+00 0.000000000000000000e+00 0.000000000000000000e+00 0.000000000000000000e+00 0.000000000000000000e+00 0.000000000000000000e+00 0.000000000000000000e+00 0.000000000000000000e+00 0.000000000000000000e+00 0.000000000000000000e+00 0.000000000000000000e+00 0.000000000000000000e+00 0.000000000000000000e+00 0.000000000000000000e+00 0.000000000000000000e+00 0.000000000000000000e+00 0.000000000000000000e+00 0.000000000000000000e+00 0.000000000000000000e+00 0.000000000000000000e+00 0.000000000000000000e+00 0.000000000000000000e+00 0.000000000000000000e+00 0.000000000000000000e+00 0.000000000000000000e+00 0.000000000000000000e+00 0.000000000000000000e+00 0.000000000000000000e+00 0.000000000000000000e+00 0.000000000000000000e+00 0.000000000000000000e+00 0.000000000000000000e+00 0.000000000000000000e+00 0.000000000000000000e+00 0.000000000000000000e+00 0.000000000000000000e+00 0.000000000000000000e+00 0.000000000000000000e+00 0.000000000000000000e+00 0.000000000000000000e+00 0.000000000000000000e+00 0.000000000000000000e+00 0.000000000000000000e+00 0.000000000000000000e+00 0.000000000000000000e+00 0.000000000000000000e+00 0.000000000000000000e+00 0.000000000000000000e+00 0.000000000000000000e+00 0.000000000000000000e+00 0.000000000000000000e+00 0.000000000000000000e+00 0.000000000000000000e+00 0.000000000000000000e+00 0.000000000000000000e+00 0.000000000000000000e+00 0.000000000000000000e+00 0.000000000000000000e+00 0.000000000000000000e+00 0.000000000000000000e+00 0.000000000000000000e+00 0.000000000000000000e+00 0.000000000000000000e+00 0.000000000000000000e+00 0.000000000000000000e+00 0.000000000000000000e+00 0.000000000000000000e+00 0.000000000000000000e+00 0.000000000000000000e+00 0.000000000000000000e+00 0.000000000000000000e+00 0.000000000000000000e+00 0.000000000000000000e+00 0.000000000000000000e+00 0.000000000000000000e+00 0.000000000000000000e+00 0.000000000000000000e+00 0.000000000000000000e+00 0.000000000000000000e+00 0.000000000000000000e+00 0.000000000000000000e+00 0.000000000000000000e+00 0.000000000000000000e+00 0.000000000000000000e+00 0.000000000000000000e+00 0.000000000000000000e+00 0.000000000000000000e+00 0.000000000000000000e+00 0.000000000000000000e+00 0.000000000000000000e+00 0.000000000000000000e+00 0.000000000000000000e+00 0.000000000000000000e+00 0.000000000000000000e+00 0.000000000000000000e+00 0.000000000000000000e+00 0.000000000000000000e+00 0.000000000000000000e+00 0.000000000000000000e+00 0.000000000000000000e+00 0.000000000000000000e+00 0.000000000000000000e+00 0.000000000000000000e+00 0.000000000000000000e+00 0.000000000000000000e+00 0.000000000000000000e+00 0.000000000000000000e+00 0.000000000000000000e+00 0.000000000000000000e+00 0.000000000000000000e+00 0.000000000000000000e+00 0.000000000000000000e+00 0.000000000000000000e+00 0.000000000000000000e+00 0.000000000000000000e+00 0.000000000000000000e+00 0.000000000000000000e+00 0.000000000000000000e+00 0.000000000000000000e+00 0.000000000000000000e+00 0.000000000000000000e+00 0.000000000000000000e+00 0.000000000000000000e+00 0.000000000000000000e+00 0.000000000000000000e+00 0.000000000000000000e+00 0.000000000000000000e+00 0.000000000000000000e+00 0.000000000000000000e+00 0.000000000000000000e+00 0.000000000000000000e+00 0.000000000000000000e+00 0.000000000000000000e+00 0.000000000000000000e+00 0.000000000000000000e+00 0.000000000000000000e+00 0.000000000000000000e+00 0.000000000000000000e+00 0.000000000000000000e+00 0.000000000000000000e+00 0.000000000000000000e+00 0.000000000000000000e+00 0.000000000000000000e+00 0.000000000000000000e+00 0.000000000000000000e+00 0.000000000000000000e+00 0.000000000000000000e+00 0.000000000000000000e+00 0.000000000000000000e+00 0.000000000000000000e+00 0.000000000000000000e+00 0.000000000000000000e+00 0.000000000000000000e+00 0.000000000000000000e+00 0.000000000000000000e+00 0.000000000000000000e+00 0.000000000000000000e+00 0.000000000000000000e+00 0.000000000000000000e+00 0.000000000000000000e+00 0.000000000000000000e+00 0.000000000000000000e+00 0.000000000000000000e+00 0.000000000000000000e+00 0.000000000000000000e+00 0.000000000000000000e+00 0.000000000000000000e+00 0.000000000000000000e+00 0.000000000000000000e+00 0.000000000000000000e+00 0.000000000000000000e+00 0.000000000000000000e+00 0.000000000000000000e+00 0.000000000000000000e+00 0.000000000000000000e+00 0.000000000000000000e+00 0.000000000000000000e+00 0.000000000000000000e+00 0.000000000000000000e+00 0.000000000000000000e+00 0.000000000000000000e+00 0.000000000000000000e+00 0.000000000000000000e+00 0.000000000000000000e+00 0.000000000000000000e+00 0.000000000000000000e+00 0.000000000000000000e+00 0.000000000000000000e+00 0.000000000000000000e+00 0.000000000000000000e+00 0.000000000000000000e+00 0.000000000000000000e+00 0.000000000000000000e+00 0.000000000000000000e+00 0.000000000000000000e+00 0.000000000000000000e+00 0.000000000000000000e+00 0.000000000000000000e+00 0.000000000000000000e+00 0.000000000000000000e+00 0.000000000000000000e+00 0.000000000000000000e+00 0.000000000000000000e+00 0.000000000000000000e+00 0.000000000000000000e+00 0.000000000000000000e+00 0.000000000000000000e+00 0.000000000000000000e+00 0.000000000000000000e+00 0.000000000000000000e+00 0.000000000000000000e+00 0.000000000000000000e+00 0.000000000000000000e+00 0.000000000000000000e+00 0.000000000000000000e+00 0.000000000000000000e+00 0.000000000000000000e+00 0.000000000000000000e+00 0.000000000000000000e+00 0.000000000000000000e+00 0.000000000000000000e+00 0.000000000000000000e+00 0.000000000000000000e+00 0.000000000000000000e+00 0.000000000000000000e+00 0.000000000000000000e+00 0.000000000000000000e+00 0.000000000000000000e+00 0.000000000000000000e+00 0.000000000000000000e+00 0.000000000000000000e+00 0.000000000000000000e+00 0.000000000000000000e+00 0.000000000000000000e+00 0.000000000000000000e+00 0.000000000000000000e+00 0.000000000000000000e+00 0.000000000000000000e+00 0.000000000000000000e+00 0.000000000000000000e+00 0.000000000000000000e+00 0.000000000000000000e+00 0.000000000000000000e+00 0.000000000000000000e+00 0.000000000000000000e+00 0.000000000000000000e+00 0.000000000000000000e+00 0.000000000000000000e+00 0.000000000000000000e+00 0.000000000000000000e+00 0.000000000000000000e+00 0.000000000000000000e+00 0.000000000000000000e+00 0.000000000000000000e+00 0.000000000000000000e+00 0.000000000000000000e+00 0.000000000000000000e+00 0.000000000000000000e+00 0.000000000000000000e+00 0.000000000000000000e+00 0.000000000000000000e+00 0.000000000000000000e+00 0.000000000000000000e+00 0.000000000000000000e+00 0.000000000000000000e+00 0.000000000000000000e+00 0.000000000000000000e+00 0.000000000000000000e+00 0.000000000000000000e+00 0.000000000000000000e+00 0.000000000000000000e+00 0.000000000000000000e+00 0.000000000000000000e+00 0.000000000000000000e+00 0.000000000000000000e+00 0.000000000000000000e+00 0.000000000000000000e+00 0.000000000000000000e+00 0.000000000000000000e+00 0.000000000000000000e+00 0.000000000000000000e+00 0.000000000000000000e+00 0.000000000000000000e+00 0.000000000000000000e+00 0.000000000000000000e+00 0.000000000000000000e+00 0.000000000000000000e+00 0.000000000000000000e+00 0.000000000000000000e+00 0.000000000000000000e+00 0.000000000000000000e+00 0.000000000000000000e+00 0.000000000000000000e+00 0.000000000000000000e+00 0.000000000000000000e+00 0.000000000000000000e+00 0.000000000000000000e+00 0.000000000000000000e+00 0.000000000000000000e+00 0.000000000000000000e+00 0.000000000000000000e+00 0.000000000000000000e+00 0.000000000000000000e+00 0.000000000000000000e+00 0.000000000000000000e+00 0.000000000000000000e+00 0.000000000000000000e+00 0.000000000000000000e+00 0.000000000000000000e+00 0.000000000000000000e+00 0.000000000000000000e+00 0.000000000000000000e+00 0.000000000000000000e+00 0.000000000000000000e+00 0.000000000000000000e+00 0.000000000000000000e+00 0.000000000000000000e+00 0.000000000000000000e+00 0.000000000000000000e+00 0.000000000000000000e+00 0.000000000000000000e+00 0.000000000000000000e+00 0.000000000000000000e+00 0.000000000000000000e+00 0.000000000000000000e+00 0.000000000000000000e+00 0.000000000000000000e+00 0.000000000000000000e+00 0.000000000000000000e+00 0.000000000000000000e+00 0.000000000000000000e+00 0.000000000000000000e+00 0.000000000000000000e+00 0.000000000000000000e+00 0.000000000000000000e+00 0.000000000000000000e+00 0.000000000000000000e+00 0.000000000000000000e+00 0.000000000000000000e+00 0.000000000000000000e+00 0.000000000000000000e+00 0.000000000000000000e+00 0.000000000000000000e+00 0.000000000000000000e+00 0.000000000000000000e+00 0.000000000000000000e+00 0.000000000000000000e+00 0.000000000000000000e+00 0.000000000000000000e+00 0.000000000000000000e+00 0.000000000000000000e+00 0.000000000000000000e+00 0.000000000000000000e+00 0.000000000000000000e+00 0.000000000000000000e+00 0.000000000000000000e+00 0.000000000000000000e+00 0.000000000000000000e+00 0.000000000000000000e+00 0.000000000000000000e+00 0.000000000000000000e+00 0.000000000000000000e+00 0.000000000000000000e+00 0.000000000000000000e+00 0.000000000000000000e+00 0.000000000000000000e+00 0.000000000000000000e+00 0.000000000000000000e+00 0.000000000000000000e+00 0.000000000000000000e+00 0.000000000000000000e+00 0.000000000000000000e+00 0.000000000000000000e+00 0.000000000000000000e+00 0.000000000000000000e+00 0.000000000000000000e+00 0.000000000000000000e+00 0.000000000000000000e+00 0.000000000000000000e+00 0.000000000000000000e+00 0.000000000000000000e+00 0.000000000000000000e+00 0.000000000000000000e+00 0.000000000000000000e+00 0.000000000000000000e+00 0.000000000000000000e+00 0.000000000000000000e+00 0.000000000000000000e+00 0.000000000000000000e+00 0.000000000000000000e+00 0.000000000000000000e+00 0.000000000000000000e+00 0.000000000000000000e+00 0.000000000000000000e+00 0.000000000000000000e+00 0.000000000000000000e+00 0.000000000000000000e+00 0.000000000000000000e+00 0.000000000000000000e+00 0.000000000000000000e+00 0.000000000000000000e+00 0.000000000000000000e+00 0.000000000000000000e+00 0.000000000000000000e+00 0.000000000000000000e+00 0.000000000000000000e+00 0.000000000000000000e+00 0.000000000000000000e+00 0.000000000000000000e+00 0.000000000000000000e+00 0.000000000000000000e+00 0.000000000000000000e+00 0.000000000000000000e+00 0.000000000000000000e+00 0.000000000000000000e+00 0.000000000000000000e+00 0.000000000000000000e+00 0.000000000000000000e+00 0.000000000000000000e+00 0.000000000000000000e+00 0.000000000000000000e+00 0.000000000000000000e+00 0.000000000000000000e+00 0.000000000000000000e+00 0.000000000000000000e+00 0.000000000000000000e+00 0.000000000000000000e+00 0.000000000000000000e+00 0.000000000000000000e+00 0.000000000000000000e+00 0.000000000000000000e+00 0.000000000000000000e+00 0.000000000000000000e+00 0.000000000000000000e+00 0.000000000000000000e+00 0.000000000000000000e+00 0.000000000000000000e+00 0.000000000000000000e+00 0.000000000000000000e+00 0.000000000000000000e+00 0.000000000000000000e+00 0.000000000000000000e+00 0.000000000000000000e+00 0.000000000000000000e+00 0.000000000000000000e+00 0.000000000000000000e+00 0.000000000000000000e+00 0.000000000000000000e+00 0.000000000000000000e+00 0.000000000000000000e+00 0.000000000000000000e+00 0.000000000000000000e+00 0.000000000000000000e+00 0.000000000000000000e+00 0.000000000000000000e+00 0.000000000000000000e+00 0.000000000000000000e+00 0.000000000000000000e+00 0.000000000000000000e+00 0.000000000000000000e+00 0.000000000000000000e+00 0.000000000000000000e+00 0.000000000000000000e+00 0.000000000000000000e+00 0.000000000000000000e+00 0.000000000000000000e+00 0.000000000000000000e+00 0.000000000000000000e+00 0.000000000000000000e+00 0.000000000000000000e+00 0.000000000000000000e+00 0.000000000000000000e+00 0.000000000000000000e+00 0.000000000000000000e+00 0.000000000000000000e+00 0.000000000000000000e+00 0.000000000000000000e+00 0.000000000000000000e+00 0.000000000000000000e+00 0.000000000000000000e+00 0.000000000000000000e+00 0.000000000000000000e+00 0.000000000000000000e+00 0.000000000000000000e+00 0.000000000000000000e+00 0.000000000000000000e+00 0.000000000000000000e+00 0.000000000000000000e+00 0.000000000000000000e+00 0.000000000000000000e+00 0.000000000000000000e+00 0.000000000000000000e+00 0.000000000000000000e+00 0.000000000000000000e+00 0.000000000000000000e+00 0.000000000000000000e+00 0.000000000000000000e+00 0.000000000000000000e+00 0.000000000000000000e+00 0.000000000000000000e+00 0.000000000000000000e+00 0.000000000000000000e+00 0.000000000000000000e+00 0.000000000000000000e+00 0.000000000000000000e+00 0.000000000000000000e+00 0.000000000000000000e+00 0.000000000000000000e+00 0.000000000000000000e+00 0.000000000000000000e+00 0.000000000000000000e+00 0.000000000000000000e+00 0.000000000000000000e+00 0.000000000000000000e+00 0.000000000000000000e+00 0.000000000000000000e+00 0.000000000000000000e+00 0.000000000000000000e+00 0.000000000000000000e+00 0.000000000000000000e+00 0.000000000000000000e+00 0.000000000000000000e+00 0.000000000000000000e+00 0.000000000000000000e+00 0.000000000000000000e+00 0.000000000000000000e+00 0.000000000000000000e+00 0.000000000000000000e+00 0.000000000000000000e+00 0.000000000000000000e+00 0.000000000000000000e+00 0.000000000000000000e+00 0.000000000000000000e+00 0.000000000000000000e+00 0.000000000000000000e+00 0.000000000000000000e+00 0.000000000000000000e+00 0.000000000000000000e+00 0.000000000000000000e+00 0.000000000000000000e+00 0.000000000000000000e+00 0.000000000000000000e+00 0.000000000000000000e+00 0.000000000000000000e+00 0.000000000000000000e+00 0.000000000000000000e+00 0.000000000000000000e+00 0.000000000000000000e+00 0.000000000000000000e+00 0.000000000000000000e+00 0.000000000000000000e+00 0.000000000000000000e+00 0.000000000000000000e+00 0.000000000000000000e+00 0.000000000000000000e+00 0.000000000000000000e+00 0.000000000000000000e+00 0.000000000000000000e+00 0.000000000000000000e+00 0.000000000000000000e+00 0.000000000000000000e+00 0.000000000000000000e+00 0.000000000000000000e+00 0.000000000000000000e+00 0.000000000000000000e+00 0.000000000000000000e+00 0.000000000000000000e+00 0.000000000000000000e+00 0.000000000000000000e+00 0.000000000000000000e+00 0.000000000000000000e+00 0.000000000000000000e+00 0.000000000000000000e+00 0.000000000000000000e+00 0.000000000000000000e+00 0.000000000000000000e+00 0.000000000000000000e+00 0.000000000000000000e+00 0.000000000000000000e+00 0.000000000000000000e+00 0.000000000000000000e+00 0.000000000000000000e+00 0.000000000000000000e+00 0.000000000000000000e+00 0.000000000000000000e+00 0.000000000000000000e+00 0.000000000000000000e+00 0.000000000000000000e+00 0.000000000000000000e+00 0.000000000000000000e+00 0.000000000000000000e+00 0.000000000000000000e+00 0.000000000000000000e+00 0.000000000000000000e+00 0.000000000000000000e+00 0.000000000000000000e+00 0.000000000000000000e+00 0.000000000000000000e+00 0.000000000000000000e+00 0.000000000000000000e+00 0.000000000000000000e+00 0.000000000000000000e+00 0.000000000000000000e+00 0.000000000000000000e+00 0.000000000000000000e+00 0.000000000000000000e+00 0.000000000000000000e+00 0.000000000000000000e+00 0.000000000000000000e+00 0.000000000000000000e+00 0.000000000000000000e+00 0.000000000000000000e+00 0.000000000000000000e+00 0.000000000000000000e+00 0.000000000000000000e+00 0.000000000000000000e+00 0.000000000000000000e+00 0.000000000000000000e+00 0.000000000000000000e+00 0.000000000000000000e+00 0.000000000000000000e+00 0.000000000000000000e+00 0.000000000000000000e+00 0.000000000000000000e+00 0.000000000000000000e+00 0.000000000000000000e+00 0.000000000000000000e+00 0.000000000000000000e+00 0.000000000000000000e+00 0.000000000000000000e+00 0.000000000000000000e+00 0.000000000000000000e+00 0.000000000000000000e+00 0.000000000000000000e+00 0.000000000000000000e+00 0.000000000000000000e+00 0.000000000000000000e+00 0.000000000000000000e+00 0.000000000000000000e+00 0.000000000000000000e+00 0.000000000000000000e+00 0.000000000000000000e+00 0.000000000000000000e+00 0.000000000000000000e+00 0.000000000000000000e+00 0.000000000000000000e+00 0.000000000000000000e+00 0.000000000000000000e+00 0.000000000000000000e+00 0.000000000000000000e+00 0.000000000000000000e+00 0.000000000000000000e+00 0.000000000000000000e+00 0.000000000000000000e+00 0.000000000000000000e+00 0.000000000000000000e+00 0.000000000000000000e+00 0.000000000000000000e+00 0.000000000000000000e+00 0.000000000000000000e+00 0.000000000000000000e+00 0.000000000000000000e+00 0.000000000000000000e+00 0.000000000000000000e+00 0.000000000000000000e+00 0.000000000000000000e+00 0.000000000000000000e+00 0.000000000000000000e+00 0.000000000000000000e+00 0.000000000000000000e+00 0.000000000000000000e+00 0.000000000000000000e+00 0.000000000000000000e+00 0.000000000000000000e+00 0.000000000000000000e+00 0.000000000000000000e+00 0.000000000000000000e+00 0.000000000000000000e+00 0.000000000000000000e+00 0.000000000000000000e+00 0.000000000000000000e+00 0.000000000000000000e+00 0.000000000000000000e+00 0.000000000000000000e+00 0.000000000000000000e+00 0.000000000000000000e+00 0.000000000000000000e+00 0.000000000000000000e+00 0.000000000000000000e+00 0.000000000000000000e+00 0.000000000000000000e+00 0.000000000000000000e+00 0.000000000000000000e+00 0.000000000000000000e+00 0.000000000000000000e+00 0.000000000000000000e+00 0.000000000000000000e+00 0.000000000000000000e+00 0.000000000000000000e+00 0.000000000000000000e+00 0.000000000000000000e+00 0.000000000000000000e+00 0.000000000000000000e+00 0.000000000000000000e+00 0.000000000000000000e+00 0.000000000000000000e+00 0.000000000000000000e+00 0.000000000000000000e+00 0.000000000000000000e+00 0.000000000000000000e+00 0.000000000000000000e+00 0.000000000000000000e+00 0.000000000000000000e+00 0.000000000000000000e+00 0.000000000000000000e+00 0.000000000000000000e+00 0.000000000000000000e+00 0.000000000000000000e+00 0.000000000000000000e+00 0.000000000000000000e+00 0.000000000000000000e+00 0.000000000000000000e+00 0.000000000000000000e+00 0.000000000000000000e+00 0.000000000000000000e+00 0.000000000000000000e+00 0.000000000000000000e+00 0.000000000000000000e+00 0.000000000000000000e+00 0.000000000000000000e+00 0.000000000000000000e+00 0.000000000000000000e+00 0.000000000000000000e+00 0.000000000000000000e+00 0.000000000000000000e+00 0.000000000000000000e+00 0.000000000000000000e+00 0.000000000000000000e+00 0.000000000000000000e+00 0.000000000000000000e+00 0.000000000000000000e+00 0.000000000000000000e+00 0.000000000000000000e+00 0.000000000000000000e+00 0.000000000000000000e+00 0.000000000000000000e+00 0.000000000000000000e+00 0.000000000000000000e+00 0.000000000000000000e+00 0.000000000000000000e+00 0.000000000000000000e+00 0.000000000000000000e+00 0.000000000000000000e+00 0.000000000000000000e+00 0.000000000000000000e+00 0.000000000000000000e+00 0.000000000000000000e+00 0.000000000000000000e+00 0.000000000000000000e+00 0.000000000000000000e+00 0.000000000000000000e+00 0.000000000000000000e+00 0.000000000000000000e+00 0.000000000000000000e+00 0.000000000000000000e+00 0.000000000000000000e+00 0.000000000000000000e+00 0.000000000000000000e+00 0.000000000000000000e+00 0.000000000000000000e+00 0.000000000000000000e+00 0.000000000000000000e+00 0.000000000000000000e+00 0.000000000000000000e+00 0.000000000000000000e+00 0.000000000000000000e+00 0.000000000000000000e+00 0.000000000000000000e+00 0.000000000000000000e+00 0.000000000000000000e+00 0.000000000000000000e+00 0.000000000000000000e+00 0.000000000000000000e+00 0.000000000000000000e+00 0.000000000000000000e+00 0.000000000000000000e+00 0.000000000000000000e+00 0.000000000000000000e+00 0.000000000000000000e+00 0.000000000000000000e+00 0.000000000000000000e+00 0.000000000000000000e+00 0.000000000000000000e+00 0.000000000000000000e+00 0.000000000000000000e+00 0.000000000000000000e+00 0.000000000000000000e+00 0.000000000000000000e+00 0.000000000000000000e+00 0.000000000000000000e+00 0.000000000000000000e+00 0.000000000000000000e+00 0.000000000000000000e+00 0.000000000000000000e+00 0.000000000000000000e+00 0.000000000000000000e+00 0.000000000000000000e+00 0.000000000000000000e+00 0.000000000000000000e+00 0.000000000000000000e+00 0.000000000000000000e+00 0.000000000000000000e+00 0.000000000000000000e+00 0.000000000000000000e+00 0.000000000000000000e+00 0.000000000000000000e+00 0.000000000000000000e+00 0.000000000000000000e+00 0.000000000000000000e+00 0.000000000000000000e+00 0.000000000000000000e+00 0.000000000000000000e+00 0.000000000000000000e+00 0.000000000000000000e+00 0.000000000000000000e+00 0.000000000000000000e+00 0.000000000000000000e+00 0.000000000000000000e+00 0.000000000000000000e+00 0.000000000000000000e+00 0.000000000000000000e+00 0.000000000000000000e+00 0.000000000000000000e+00 0.000000000000000000e+00 0.000000000000000000e+00 0.000000000000000000e+00 0.000000000000000000e+00 0.000000000000000000e+00 0.000000000000000000e+00 0.000000000000000000e+00 0.000000000000000000e+00 0.000000000000000000e+00 0.000000000000000000e+00 0.000000000000000000e+00 0.000000000000000000e+00 0.000000000000000000e+00 0.000000000000000000e+00 0.000000000000000000e+00 0.000000000000000000e+00 0.000000000000000000e+00 0.000000000000000000e+00 0.000000000000000000e+00 0.000000000000000000e+00 0.000000000000000000e+00 0.000000000000000000e+00 0.000000000000000000e+00 0.000000000000000000e+00 0.000000000000000000e+00 0.000000000000000000e+00 0.000000000000000000e+00 0.000000000000000000e+00 0.000000000000000000e+00 0.000000000000000000e+00 0.000000000000000000e+00 0.000000000000000000e+00 0.000000000000000000e+00 0.000000000000000000e+00 0.000000000000000000e+00 0.000000000000000000e+00 0.000000000000000000e+00 0.000000000000000000e+00 0.000000000000000000e+00 0.000000000000000000e+00 0.000000000000000000e+00 0.000000000000000000e+00 0.000000000000000000e+00 0.000000000000000000e+00 0.000000000000000000e+00 0.000000000000000000e+00 0.000000000000000000e+00 0.000000000000000000e+00 0.000000000000000000e+00 0.000000000000000000e+00 0.000000000000000000e+00 0.000000000000000000e+00 0.000000000000000000e+00 0.000000000000000000e+00 0.000000000000000000e+00 0.000000000000000000e+00 0.000000000000000000e+00 0.000000000000000000e+00 0.000000000000000000e+00 0.000000000000000000e+00 0.000000000000000000e+00 0.000000000000000000e+00 0.000000000000000000e+00 0.000000000000000000e+00 0.000000000000000000e+00 0.000000000000000000e+00 0.000000000000000000e+00 0.000000000000000000e+00 0.000000000000000000e+00 0.000000000000000000e+00 0.000000000000000000e+00 0.000000000000000000e+00 0.000000000000000000e+00 0.000000000000000000e+00 0.000000000000000000e+00 0.000000000000000000e+00 0.000000000000000000e+00 0.000000000000000000e+00 0.000000000000000000e+00 0.000000000000000000e+00 0.000000000000000000e+00 0.000000000000000000e+00 0.000000000000000000e+00 0.000000000000000000e+00 0.000000000000000000e+00 0.000000000000000000e+00 0.000000000000000000e+00 0.000000000000000000e+00 0.000000000000000000e+00 0.000000000000000000e+00 0.000000000000000000e+00 0.000000000000000000e+00 0.000000000000000000e+00 0.000000000000000000e+00 0.000000000000000000e+00 0.000000000000000000e+00 0.000000000000000000e+00 0.000000000000000000e+00 0.000000000000000000e+00 0.000000000000000000e+00 0.000000000000000000e+00 0.000000000000000000e+00 0.000000000000000000e+00 0.000000000000000000e+00 0.000000000000000000e+00 0.000000000000000000e+00 0.000000000000000000e+00 0.000000000000000000e+00 0.000000000000000000e+00 0.000000000000000000e+00 0.000000000000000000e+00 0.000000000000000000e+00 0.000000000000000000e+00 0.000000000000000000e+00 0.000000000000000000e+00 0.000000000000000000e+00 0.000000000000000000e+00 0.000000000000000000e+00 0.000000000000000000e+00 0.000000000000000000e+00 0.000000000000000000e+00 0.000000000000000000e+00 0.000000000000000000e+00 0.000000000000000000e+00 0.000000000000000000e+00 0.000000000000000000e+00 0.000000000000000000e+00 0.000000000000000000e+00 0.000000000000000000e+00 0.000000000000000000e+00 0.000000000000000000e+00 0.000000000000000000e+00 0.000000000000000000e+00 0.000000000000000000e+00 0.000000000000000000e+00 0.000000000000000000e+00 0.000000000000000000e+00 0.000000000000000000e+00 0.000000000000000000e+00 0.000000000000000000e+00 0.000000000000000000e+00 0.000000000000000000e+00 0.000000000000000000e+00 0.000000000000000000e+00 0.000000000000000000e+00 0.000000000000000000e+00 0.000000000000000000e+00 0.000000000000000000e+00 0.000000000000000000e+00 0.000000000000000000e+00 0.000000000000000000e+00 0.000000000000000000e+00 0.000000000000000000e+00 0.000000000000000000e+00 0.000000000000000000e+00 0.000000000000000000e+00 0.000000000000000000e+00 0.000000000000000000e+00 0.000000000000000000e+00 0.000000000000000000e+00 0.000000000000000000e+00 0.000000000000000000e+00 0.000000000000000000e+00 0.000000000000000000e+00 0.000000000000000000e+00 0.000000000000000000e+00 0.000000000000000000e+00 0.000000000000000000e+00 0.000000000000000000e+00 0.000000000000000000e+00 0.000000000000000000e+00 0.000000000000000000e+00 0.000000000000000000e+00 0.000000000000000000e+00 0.000000000000000000e+00 0.000000000000000000e+00 0.000000000000000000e+00 0.000000000000000000e+00 0.000000000000000000e+00 0.000000000000000000e+00 0.000000000000000000e+00 0.000000000000000000e+00 0.000000000000000000e+00 0.000000000000000000e+00 0.000000000000000000e+00 0.000000000000000000e+00 0.000000000000000000e+00 0.000000000000000000e+00 0.000000000000000000e+00 0.000000000000000000e+00 0.000000000000000000e+00 0.000000000000000000e+00 0.000000000000000000e+00 0.000000000000000000e+00 0.000000000000000000e+00 0.000000000000000000e+00 0.000000000000000000e+00 0.000000000000000000e+00 0.000000000000000000e+00 0.000000000000000000e+00 0.000000000000000000e+00 0.000000000000000000e+00 0.000000000000000000e+00 0.000000000000000000e+00 0.000000000000000000e+00 0.000000000000000000e+00 0.000000000000000000e+00 0.000000000000000000e+00 0.000000000000000000e+00 0.000000000000000000e+00 0.000000000000000000e+00 0.000000000000000000e+00 0.000000000000000000e+00 0.000000000000000000e+00 0.000000000000000000e+00 0.000000000000000000e+00 0.000000000000000000e+00 0.000000000000000000e+00 0.000000000000000000e+00 0.000000000000000000e+00 0.000000000000000000e+00 0.000000000000000000e+00 0.000000000000000000e+00 0.000000000000000000e+00 0.000000000000000000e+00 0.000000000000000000e+00 0.000000000000000000e+00 0.000000000000000000e+00 0.000000000000000000e+00 0.000000000000000000e+00 0.000000000000000000e+00 0.000000000000000000e+00 0.000000000000000000e+00 0.000000000000000000e+00 0.000000000000000000e+00 0.000000000000000000e+00 0.000000000000000000e+00 0.000000000000000000e+00 0.000000000000000000e+00 0.000000000000000000e+00 0.000000000000000000e+00 0.000000000000000000e+00 0.000000000000000000e+00 0.000000000000000000e+00 0.000000000000000000e+00 0.000000000000000000e+00 0.000000000000000000e+00 0.000000000000000000e+00 0.000000000000000000e+00 0.000000000000000000e+00 0.000000000000000000e+00 0.000000000000000000e+00 0.000000000000000000e+00 0.000000000000000000e+00 0.000000000000000000e+00 0.000000000000000000e+00 0.000000000000000000e+00 0.000000000000000000e+00 0.000000000000000000e+00 0.000000000000000000e+00 0.000000000000000000e+00 0.000000000000000000e+00 0.000000000000000000e+00 0.000000000000000000e+00 0.000000000000000000e+00 0.000000000000000000e+00 0.000000000000000000e+00 0.000000000000000000e+00 0.000000000000000000e+00 0.000000000000000000e+00 0.000000000000000000e+00 0.000000000000000000e+00 0.000000000000000000e+00 0.000000000000000000e+00 0.000000000000000000e+00 0.000000000000000000e+00 0.000000000000000000e+00 0.000000000000000000e+00 0.000000000000000000e+00 0.000000000000000000e+00 0.000000000000000000e+00 0.000000000000000000e+00 0.000000000000000000e+00 0.000000000000000000e+00 0.000000000000000000e+00 0.000000000000000000e+00 0.000000000000000000e+00 0.000000000000000000e+00 0.000000000000000000e+00 0.000000000000000000e+00 0.000000000000000000e+00 0.000000000000000000e+00 0.000000000000000000e+00 0.000000000000000000e+00 0.000000000000000000e+00 0.000000000000000000e+00 0.000000000000000000e+00 0.000000000000000000e+00 0.000000000000000000e+00 0.000000000000000000e+00 0.000000000000000000e+00 0.000000000000000000e+00 0.000000000000000000e+00 0.000000000000000000e+00 0.000000000000000000e+00 0.000000000000000000e+00 0.000000000000000000e+00 0.000000000000000000e+00 0.000000000000000000e+00 0.000000000000000000e+00 0.000000000000000000e+00 0.000000000000000000e+00 0.000000000000000000e+00 0.000000000000000000e+00 0.000000000000000000e+00 0.000000000000000000e+00 0.000000000000000000e+00 0.000000000000000000e+00 0.000000000000000000e+00 0.000000000000000000e+00 0.000000000000000000e+00 0.000000000000000000e+00 0.000000000000000000e+00 0.000000000000000000e+00 0.000000000000000000e+00 0.000000000000000000e+00 0.000000000000000000e+00 0.000000000000000000e+00 0.000000000000000000e+00 0.000000000000000000e+00 0.000000000000000000e+00 0.000000000000000000e+00 0.000000000000000000e+00 0.000000000000000000e+00 0.000000000000000000e+00 0.000000000000000000e+00 0.000000000000000000e+00 0.000000000000000000e+00 0.000000000000000000e+00 0.000000000000000000e+00 0.000000000000000000e+00 0.000000000000000000e+00 0.000000000000000000e+00 0.000000000000000000e+00 0.000000000000000000e+00 0.000000000000000000e+00 0.000000000000000000e+00 0.000000000000000000e+00 0.000000000000000000e+00 0.000000000000000000e+00 0.000000000000000000e+00 0.000000000000000000e+00 0.000000000000000000e+00 0.000000000000000000e+00 0.000000000000000000e+00 0.000000000000000000e+00 0.000000000000000000e+00 0.000000000000000000e+00 0.000000000000000000e+00 0.000000000000000000e+00 0.000000000000000000e+00 0.000000000000000000e+00 0.000000000000000000e+00 0.000000000000000000e+00 0.000000000000000000e+00 0.000000000000000000e+00 0.000000000000000000e+00 0.000000000000000000e+00 0.000000000000000000e+00 0.000000000000000000e+00 0.000000000000000000e+00 0.000000000000000000e+00 0.000000000000000000e+00 0.000000000000000000e+00 0.000000000000000000e+00 0.000000000000000000e+00 0.000000000000000000e+00 0.000000000000000000e+00 0.000000000000000000e+00 0.000000000000000000e+00 0.000000000000000000e+00 0.000000000000000000e+00 0.000000000000000000e+00 0.000000000000000000e+00 0.000000000000000000e+00 0.000000000000000000e+00 0.000000000000000000e+00 0.000000000000000000e+00 0.000000000000000000e+00 0.000000000000000000e+00 0.000000000000000000e+00 0.000000000000000000e+00 0.000000000000000000e+00 0.000000000000000000e+00 0.000000000000000000e+00 0.000000000000000000e+00 0.000000000000000000e+00 0.000000000000000000e+00 0.000000000000000000e+00 0.000000000000000000e+00 0.000000000000000000e+00 0.000000000000000000e+00 0.000000000000000000e+00 0.000000000000000000e+00 0.000000000000000000e+00 0.000000000000000000e+00 0.000000000000000000e+00 0.000000000000000000e+00 0.000000000000000000e+00 0.000000000000000000e+00 0.000000000000000000e+00 0.000000000000000000e+00 0.000000000000000000e+00 0.000000000000000000e+00 0.000000000000000000e+00 0.000000000000000000e+00 0.000000000000000000e+00 0.000000000000000000e+00 0.000000000000000000e+00 0.000000000000000000e+00 0.000000000000000000e+00 0.000000000000000000e+00 0.000000000000000000e+00 0.000000000000000000e+00 0.000000000000000000e+00 0.000000000000000000e+00 0.000000000000000000e+00 0.000000000000000000e+00 0.000000000000000000e+00 0.000000000000000000e+00 0.000000000000000000e+00 0.000000000000000000e+00 0.000000000000000000e+00 0.000000000000000000e+00 0.000000000000000000e+00 0.000000000000000000e+00 0.000000000000000000e+00 0.000000000000000000e+00 0.000000000000000000e+00 0.000000000000000000e+00 0.000000000000000000e+00 0.000000000000000000e+00 0.000000000000000000e+00 0.000000000000000000e+00 0.000000000000000000e+00 0.000000000000000000e+00 0.000000000000000000e+00 0.000000000000000000e+00 0.000000000000000000e+00 0.000000000000000000e+00 0.000000000000000000e+00 0.000000000000000000e+00 0.000000000000000000e+00 0.000000000000000000e+00 0.000000000000000000e+00 0.000000000000000000e+00 0.000000000000000000e+00 0.000000000000000000e+00 0.000000000000000000e+00 0.000000000000000000e+00 0.000000000000000000e+00 0.000000000000000000e+00 0.000000000000000000e+00 0.000000000000000000e+00 0.000000000000000000e+00 0.000000000000000000e+00 0.000000000000000000e+00 0.000000000000000000e+00 0.000000000000000000e+00 0.000000000000000000e+00 0.000000000000000000e+00 0.000000000000000000e+00 0.000000000000000000e+00 0.000000000000000000e+00 0.000000000000000000e+00 0.000000000000000000e+00 0.000000000000000000e+00 0.000000000000000000e+00 0.000000000000000000e+00 0.000000000000000000e+00 0.000000000000000000e+00 0.000000000000000000e+00 0.000000000000000000e+00 0.000000000000000000e+00 0.000000000000000000e+00 0.000000000000000000e+00 0.000000000000000000e+00 0.000000000000000000e+00 0.000000000000000000e+00 0.000000000000000000e+00 0.000000000000000000e+00 0.000000000000000000e+00 0.000000000000000000e+00 0.000000000000000000e+00 0.000000000000000000e+00 0.000000000000000000e+00 0.000000000000000000e+00 0.000000000000000000e+00 0.000000000000000000e+00 0.000000000000000000e+00 0.000000000000000000e+00 0.000000000000000000e+00 0.000000000000000000e+00 0.000000000000000000e+00 0.000000000000000000e+00 0.000000000000000000e+00 0.000000000000000000e+00 0.000000000000000000e+00 0.000000000000000000e+00 0.000000000000000000e+00 0.000000000000000000e+00 0.000000000000000000e+00 0.000000000000000000e+00 0.000000000000000000e+00 0.000000000000000000e+00 0.000000000000000000e+00 0.000000000000000000e+00 0.000000000000000000e+00 0.000000000000000000e+00 0.000000000000000000e+00 0.000000000000000000e+00 0.000000000000000000e+00 0.000000000000000000e+00 0.000000000000000000e+00 0.000000000000000000e+00 0.000000000000000000e+00 0.000000000000000000e+00 0.000000000000000000e+00 0.000000000000000000e+00 0.000000000000000000e+00 0.000000000000000000e+00 0.000000000000000000e+00 0.000000000000000000e+00 0.000000000000000000e+00 0.000000000000000000e+00 0.000000000000000000e+00 0.000000000000000000e+00 0.000000000000000000e+00 0.000000000000000000e+00 0.000000000000000000e+00 0.000000000000000000e+00 0.000000000000000000e+00 0.000000000000000000e+00 0.000000000000000000e+00 0.000000000000000000e+00 0.000000000000000000e+00 0.000000000000000000e+00 0.000000000000000000e+00 0.000000000000000000e+00 0.000000000000000000e+00 0.000000000000000000e+00 0.000000000000000000e+00 0.000000000000000000e+00 0.000000000000000000e+00 0.000000000000000000e+00 0.000000000000000000e+00 0.000000000000000000e+00 0.000000000000000000e+00 0.000000000000000000e+00 0.000000000000000000e+00 0.000000000000000000e+00 0.000000000000000000e+00 0.000000000000000000e+00 0.000000000000000000e+00 0.000000000000000000e+00 0.000000000000000000e+00 0.000000000000000000e+00 0.000000000000000000e+00 0.000000000000000000e+00 0.000000000000000000e+00 0.000000000000000000e+00 0.000000000000000000e+00 0.000000000000000000e+00 0.000000000000000000e+00 0.000000000000000000e+00 0.000000000000000000e+00 0.000000000000000000e+00 0.000000000000000000e+00 0.000000000000000000e+00 0.000000000000000000e+00 0.000000000000000000e+00 0.000000000000000000e+00 0.000000000000000000e+00 0.000000000000000000e+00 0.000000000000000000e+00 0.000000000000000000e+00 0.000000000000000000e+00 0.000000000000000000e+00 0.000000000000000000e+00 0.000000000000000000e+00 0.000000000000000000e+00 0.000000000000000000e+00 0.000000000000000000e+00 0.000000000000000000e+00 0.000000000000000000e+00 0.000000000000000000e+00 0.000000000000000000e+00 0.000000000000000000e+00 0.000000000000000000e+00 0.000000000000000000e+00 0.000000000000000000e+00 0.000000000000000000e+00 0.000000000000000000e+00 0.000000000000000000e+00 0.000000000000000000e+00 0.000000000000000000e+00 0.000000000000000000e+00 0.000000000000000000e+00 0.000000000000000000e+00 0.000000000000000000e+00 0.000000000000000000e+00 0.000000000000000000e+00 0.000000000000000000e+00 0.000000000000000000e+00 0.000000000000000000e+00 0.000000000000000000e+00 0.000000000000000000e+00 0.000000000000000000e+00 0.000000000000000000e+00 0.000000000000000000e+00 0.000000000000000000e+00 0.000000000000000000e+00 0.000000000000000000e+00 0.000000000000000000e+00 0.000000000000000000e+00 0.000000000000000000e+00 0.000000000000000000e+00 0.000000000000000000e+00 0.000000000000000000e+00 0.000000000000000000e+00 0.000000000000000000e+00 0.000000000000000000e+00 0.000000000000000000e+00 0.000000000000000000e+00 0.000000000000000000e+00 0.000000000000000000e+00 0.000000000000000000e+00 0.000000000000000000e+00 0.000000000000000000e+00 0.000000000000000000e+00 0.000000000000000000e+00 0.000000000000000000e+00 0.000000000000000000e+00 0.000000000000000000e+00 0.000000000000000000e+00 0.000000000000000000e+00 0.000000000000000000e+00 0.000000000000000000e+00 0.000000000000000000e+00 0.000000000000000000e+00 0.000000000000000000e+00 0.000000000000000000e+00 0.000000000000000000e+00 0.000000000000000000e+00 0.000000000000000000e+00 0.000000000000000000e+00 0.000000000000000000e+00 0.000000000000000000e+00 0.000000000000000000e+00 0.000000000000000000e+00 0.000000000000000000e+00 0.000000000000000000e+00 0.000000000000000000e+00 0.000000000000000000e+00 0.000000000000000000e+00 0.000000000000000000e+00 0.000000000000000000e+00 0.000000000000000000e+00 0.000000000000000000e+00 0.000000000000000000e+00 0.000000000000000000e+00 0.000000000000000000e+00 0.000000000000000000e+00 0.000000000000000000e+00 0.000000000000000000e+00 0.000000000000000000e+00 0.000000000000000000e+00 0.000000000000000000e+00 0.000000000000000000e+00 0.000000000000000000e+00 0.000000000000000000e+00 0.000000000000000000e+00 0.000000000000000000e+00 0.000000000000000000e+00 0.000000000000000000e+00 0.000000000000000000e+00 0.000000000000000000e+00 0.000000000000000000e+00 0.000000000000000000e+00 0.000000000000000000e+00 0.000000000000000000e+00 0.000000000000000000e+00 0.000000000000000000e+00 0.000000000000000000e+00 0.000000000000000000e+00 0.000000000000000000e+00 0.000000000000000000e+00 0.000000000000000000e+00 0.000000000000000000e+00 0.000000000000000000e+00 0.000000000000000000e+00 0.000000000000000000e+00 0.000000000000000000e+00 0.000000000000000000e+00 0.000000000000000000e+00 0.000000000000000000e+00 0.000000000000000000e+00 0.000000000000000000e+00 0.000000000000000000e+00 0.000000000000000000e+00 0.000000000000000000e+00 0.000000000000000000e+00 0.000000000000000000e+00 0.000000000000000000e+00 0.000000000000000000e+00 0.000000000000000000e+00 0.000000000000000000e+00 0.000000000000000000e+00 0.000000000000000000e+00 0.000000000000000000e+00 0.000000000000000000e+00 0.000000000000000000e+00 0.000000000000000000e+00 0.000000000000000000e+00 0.000000000000000000e+00 0.000000000000000000e+00 0.000000000000000000e+00 0.000000000000000000e+00 0.000000000000000000e+00 0.000000000000000000e+00 0.000000000000000000e+00 0.000000000000000000e+00 0.000000000000000000e+00 0.000000000000000000e+00 0.000000000000000000e+00 0.000000000000000000e+00 0.000000000000000000e+00 0.000000000000000000e+00 0.000000000000000000e+00 0.000000000000000000e+00 0.000000000000000000e+00 0.000000000000000000e+00 0.000000000000000000e+00 0.000000000000000000e+00 0.000000000000000000e+00 0.000000000000000000e+00 0.000000000000000000e+00 0.000000000000000000e+00 0.000000000000000000e+00 0.000000000000000000e+00 0.000000000000000000e+00 0.000000000000000000e+00 0.000000000000000000e+00 0.000000000000000000e+00 0.000000000000000000e+00 0.000000000000000000e+00 0.000000000000000000e+00 0.000000000000000000e+00 0.000000000000000000e+00 0.000000000000000000e+00 0.000000000000000000e+00 0.000000000000000000e+00 0.000000000000000000e+00 0.000000000000000000e+00 0.000000000000000000e+00 0.000000000000000000e+00 0.000000000000000000e+00 0.000000000000000000e+00 0.000000000000000000e+00 0.000000000000000000e+00 0.000000000000000000e+00 0.000000000000000000e+00 0.000000000000000000e+00 0.000000000000000000e+00 0.000000000000000000e+00 0.000000000000000000e+00 0.000000000000000000e+00 0.000000000000000000e+00 0.000000000000000000e+00 0.000000000000000000e+00 0.000000000000000000e+00 0.000000000000000000e+00 0.000000000000000000e+00 0.000000000000000000e+00 0.000000000000000000e+00 0.000000000000000000e+00 0.000000000000000000e+00 0.000000000000000000e+00 0.000000000000000000e+00 0.000000000000000000e+00 0.000000000000000000e+00 0.000000000000000000e+00 0.000000000000000000e+00 0.000000000000000000e+00 0.000000000000000000e+00 0.000000000000000000e+00 0.000000000000000000e+00 0.000000000000000000e+00 0.000000000000000000e+00 0.000000000000000000e+00 0.000000000000000000e+00 0.000000000000000000e+00 0.000000000000000000e+00 0.000000000000000000e+00 0.000000000000000000e+00 0.000000000000000000e+00 0.000000000000000000e+00 0.000000000000000000e+00 0.000000000000000000e+00 0.000000000000000000e+00 0.000000000000000000e+00 0.000000000000000000e+00 0.000000000000000000e+00 0.000000000000000000e+00 0.000000000000000000e+00 0.000000000000000000e+00 0.000000000000000000e+00 0.000000000000000000e+00 0.000000000000000000e+00 0.000000000000000000e+00 0.000000000000000000e+00 0.000000000000000000e+00 0.000000000000000000e+00 0.000000000000000000e+00 0.000000000000000000e+00 0.000000000000000000e+00 0.000000000000000000e+00 0.000000000000000000e+00 0.000000000000000000e+00 0.000000000000000000e+00 0.000000000000000000e+00 0.000000000000000000e+00 0.000000000000000000e+00 0.000000000000000000e+00 0.000000000000000000e+00 0.000000000000000000e+00 0.000000000000000000e+00 0.000000000000000000e+00 0.000000000000000000e+00 0.000000000000000000e+00 0.000000000000000000e+00 0.000000000000000000e+00 0.000000000000000000e+00 0.000000000000000000e+00 0.000000000000000000e+00 0.000000000000000000e+00 0.000000000000000000e+00 0.000000000000000000e+00 0.000000000000000000e+00 0.000000000000000000e+00 0.000000000000000000e+00 0.000000000000000000e+00 0.000000000000000000e+00 0.000000000000000000e+00 0.000000000000000000e+00 0.000000000000000000e+00 0.000000000000000000e+00 0.000000000000000000e+00 0.000000000000000000e+00 0.000000000000000000e+00 0.000000000000000000e+00 0.000000000000000000e+00 0.000000000000000000e+00 0.000000000000000000e+00 0.000000000000000000e+00 0.000000000000000000e+00 0.000000000000000000e+00 0.000000000000000000e+00 0.000000000000000000e+00 0.000000000000000000e+00 0.000000000000000000e+00 0.000000000000000000e+00 0.000000000000000000e+00 0.000000000000000000e+00 0.000000000000000000e+00 0.000000000000000000e+00 0.000000000000000000e+00 0.000000000000000000e+00 0.000000000000000000e+00 0.000000000000000000e+00 0.000000000000000000e+00 0.000000000000000000e+00 0.000000000000000000e+00 0.000000000000000000e+00 0.000000000000000000e+00 0.000000000000000000e+00 0.000000000000000000e+00 0.000000000000000000e+00 0.000000000000000000e+00 0.000000000000000000e+00 0.000000000000000000e+00 0.000000000000000000e+00 0.000000000000000000e+00 0.000000000000000000e+00 0.000000000000000000e+00 0.000000000000000000e+00 0.000000000000000000e+00 0.000000000000000000e+00 0.000000000000000000e+00 0.000000000000000000e+00 0.000000000000000000e+00 0.000000000000000000e+00 0.000000000000000000e+00 0.000000000000000000e+00 0.000000000000000000e+00 0.000000000000000000e+00 0.000000000000000000e+00 0.000000000000000000e+00 0.000000000000000000e+00 0.000000000000000000e+00 0.000000000000000000e+00 0.000000000000000000e+00 0.000000000000000000e+00 0.000000000000000000e+00 0.000000000000000000e+00 0.000000000000000000e+00 0.000000000000000000e+00 0.000000000000000000e+00 0.000000000000000000e+00 0.000000000000000000e+00 0.000000000000000000e+00 0.000000000000000000e+00 0.000000000000000000e+00 0.000000000000000000e+00 0.000000000000000000e+00 0.000000000000000000e+00 0.000000000000000000e+00 0.000000000000000000e+00 0.000000000000000000e+00 0.000000000000000000e+00 0.000000000000000000e+00 0.000000000000000000e+00 0.000000000000000000e+00 0.000000000000000000e+00 0.000000000000000000e+00 0.000000000000000000e+00 0.000000000000000000e+00 0.000000000000000000e+00 0.000000000000000000e+00 0.000000000000000000e+00 0.000000000000000000e+00 0.000000000000000000e+00 0.000000000000000000e+00 0.000000000000000000e+00 0.000000000000000000e+00 0.000000000000000000e+00 0.000000000000000000e+00 0.000000000000000000e+00 0.000000000000000000e+00 0.000000000000000000e+00 0.000000000000000000e+00 0.000000000000000000e+00 0.000000000000000000e+00 0.000000000000000000e+00 0.000000000000000000e+00 0.000000000000000000e+00 0.000000000000000000e+00 0.000000000000000000e+00 0.000000000000000000e+00 0.000000000000000000e+00 0.000000000000000000e+00 0.000000000000000000e+00 0.000000000000000000e+00 0.000000000000000000e+00 0.000000000000000000e+00 0.000000000000000000e+00 0.000000000000000000e+00 0.000000000000000000e+00 0.000000000000000000e+00 0.000000000000000000e+00 0.000000000000000000e+00 0.000000000000000000e+00 0.000000000000000000e+00 0.000000000000000000e+00 0.000000000000000000e+00 0.000000000000000000e+00 0.000000000000000000e+00 0.000000000000000000e+00 0.000000000000000000e+00 0.000000000000000000e+00 0.000000000000000000e+00 0.000000000000000000e+00 0.000000000000000000e+00 0.000000000000000000e+00 0.000000000000000000e+00 0.000000000000000000e+00 0.000000000000000000e+00 0.000000000000000000e+00 0.000000000000000000e+00 0.000000000000000000e+00 0.000000000000000000e+00 0.000000000000000000e+00 0.000000000000000000e+00 0.000000000000000000e+00 0.000000000000000000e+00 0.000000000000000000e+00 0.000000000000000000e+00 0.000000000000000000e+00 0.000000000000000000e+00 0.000000000000000000e+00 0.000000000000000000e+00 0.000000000000000000e+00 0.000000000000000000e+00 0.000000000000000000e+00 0.000000000000000000e+00 0.000000000000000000e+00 0.000000000000000000e+00 0.000000000000000000e+00 0.000000000000000000e+00 0.000000000000000000e+00 0.000000000000000000e+00 0.000000000000000000e+00 0.000000000000000000e+00 0.000000000000000000e+00 0.000000000000000000e+00 0.000000000000000000e+00 0.000000000000000000e+00 0.000000000000000000e+00 0.000000000000000000e+00 0.000000000000000000e+00 0.000000000000000000e+00 0.000000000000000000e+00 0.000000000000000000e+00 0.000000000000000000e+00 0.000000000000000000e+00 0.000000000000000000e+00 0.000000000000000000e+00 0.000000000000000000e+00 0.000000000000000000e+00 0.000000000000000000e+00 0.000000000000000000e+00 0.000000000000000000e+00 0.000000000000000000e+00 0.000000000000000000e+00 0.000000000000000000e+00 0.000000000000000000e+00 0.000000000000000000e+00 0.000000000000000000e+00 0.000000000000000000e+00 0.000000000000000000e+00 0.000000000000000000e+00 0.000000000000000000e+00 0.000000000000000000e+00 0.000000000000000000e+00 0.000000000000000000e+00 0.000000000000000000e+00 0.000000000000000000e+00 0.000000000000000000e+00 0.000000000000000000e+00 0.000000000000000000e+00 0.000000000000000000e+00 0.000000000000000000e+00 0.000000000000000000e+00 0.000000000000000000e+00 0.000000000000000000e+00 0.000000000000000000e+00 0.000000000000000000e+00 0.000000000000000000e+00 0.000000000000000000e+00 0.000000000000000000e+00 0.000000000000000000e+00 0.000000000000000000e+00 0.000000000000000000e+00 0.000000000000000000e+00 0.000000000000000000e+00 0.000000000000000000e+00 0.000000000000000000e+00 0.000000000000000000e+00 0.000000000000000000e+00 0.000000000000000000e+00 0.000000000000000000e+00 0.000000000000000000e+00 0.000000000000000000e+00 0.000000000000000000e+00 0.000000000000000000e+00 0.000000000000000000e+00 0.000000000000000000e+00 0.000000000000000000e+00 0.000000000000000000e+00 0.000000000000000000e+00 0.000000000000000000e+00 0.000000000000000000e+00 0.000000000000000000e+00 0.000000000000000000e+00 0.000000000000000000e+00 0.000000000000000000e+00 0.000000000000000000e+00 0.000000000000000000e+00 0.000000000000000000e+00 0.000000000000000000e+00 0.000000000000000000e+00 0.000000000000000000e+00 0.000000000000000000e+00 0.000000000000000000e+00 0.000000000000000000e+00 0.000000000000000000e+00 0.000000000000000000e+00 0.000000000000000000e+00 0.000000000000000000e+00 0.000000000000000000e+00 0.000000000000000000e+00 0.000000000000000000e+00 0.000000000000000000e+00 0.000000000000000000e+00 0.000000000000000000e+00 0.000000000000000000e+00 0.000000000000000000e+00 0.000000000000000000e+00 0.000000000000000000e+00 0.000000000000000000e+00 0.000000000000000000e+00 0.000000000000000000e+00 0.000000000000000000e+00 0.000000000000000000e+00 0.000000000000000000e+00 0.000000000000000000e+00 0.000000000000000000e+00 0.000000000000000000e+00 0.000000000000000000e+00 0.000000000000000000e+00 0.000000000000000000e+00 0.000000000000000000e+00 0.000000000000000000e+00 0.000000000000000000e+00 0.000000000000000000e+00 0.000000000000000000e+00 0.000000000000000000e+00 0.000000000000000000e+00 0.000000000000000000e+00 0.000000000000000000e+00 0.000000000000000000e+00 0.000000000000000000e+00 0.000000000000000000e+00 0.000000000000000000e+00 0.000000000000000000e+00 0.000000000000000000e+00 0.000000000000000000e+00 0.000000000000000000e+00 0.000000000000000000e+00 0.000000000000000000e+00 0.000000000000000000e+00 0.000000000000000000e+00 0.000000000000000000e+00 0.000000000000000000e+00 0.000000000000000000e+00 0.000000000000000000e+00 0.000000000000000000e+00 0.000000000000000000e+00 0.000000000000000000e+00 0.000000000000000000e+00 0.000000000000000000e+00 0.000000000000000000e+00 0.000000000000000000e+00 0.000000000000000000e+00 0.000000000000000000e+00 0.000000000000000000e+00 0.000000000000000000e+00 0.000000000000000000e+00 0.000000000000000000e+00 0.000000000000000000e+00 0.000000000000000000e+00 0.000000000000000000e+00 0.000000000000000000e+00 0.000000000000000000e+00 0.000000000000000000e+00 0.000000000000000000e+00 0.000000000000000000e+00 0.000000000000000000e+00 0.000000000000000000e+00 0.000000000000000000e+00 0.000000000000000000e+00 0.000000000000000000e+00 0.000000000000000000e+00 0.000000000000000000e+00 0.000000000000000000e+00 0.000000000000000000e+00 0.000000000000000000e+00 0.000000000000000000e+00 0.000000000000000000e+00 0.000000000000000000e+00 0.000000000000000000e+00 0.000000000000000000e+00 0.000000000000000000e+00 0.000000000000000000e+00 0.000000000000000000e+00 0.000000000000000000e+00 0.000000000000000000e+00 0.000000000000000000e+00 0.000000000000000000e+00 0.000000000000000000e+00 0.000000000000000000e+00 0.000000000000000000e+00 0.000000000000000000e+00 0.000000000000000000e+00 0.000000000000000000e+00 0.000000000000000000e+00 0.000000000000000000e+00 0.000000000000000000e+00 0.000000000000000000e+00 0.000000000000000000e+00 0.000000000000000000e+00 0.000000000000000000e+00 0.000000000000000000e+00 0.000000000000000000e+00 0.000000000000000000e+00 0.000000000000000000e+00 0.000000000000000000e+00 0.000000000000000000e+00 0.000000000000000000e+00 0.000000000000000000e+00 0.000000000000000000e+00 0.000000000000000000e+00 0.000000000000000000e+00 0.000000000000000000e+00 0.000000000000000000e+00 0.000000000000000000e+00 0.000000000000000000e+00 0.000000000000000000e+00 0.000000000000000000e+00 0.000000000000000000e+00 0.000000000000000000e+00 0.000000000000000000e+00 0.000000000000000000e+00 0.000000000000000000e+00 0.000000000000000000e+00 0.000000000000000000e+00 0.000000000000000000e+00 0.000000000000000000e+00 0.000000000000000000e+00 0.000000000000000000e+00 0.000000000000000000e+00 0.000000000000000000e+00 0.000000000000000000e+00 0.000000000000000000e+00 0.000000000000000000e+00 0.000000000000000000e+00 0.000000000000000000e+00 0.000000000000000000e+00 0.000000000000000000e+00 0.000000000000000000e+00 0.000000000000000000e+00 0.000000000000000000e+00 0.000000000000000000e+00 0.000000000000000000e+00 0.000000000000000000e+00 0.000000000000000000e+00 0.000000000000000000e+00 0.000000000000000000e+00 0.000000000000000000e+00 0.000000000000000000e+00 0.000000000000000000e+00 0.000000000000000000e+00 0.000000000000000000e+00 0.000000000000000000e+00 0.000000000000000000e+00 0.000000000000000000e+00 0.000000000000000000e+00 0.000000000000000000e+00 0.000000000000000000e+00 0.000000000000000000e+00 0.000000000000000000e+00 0.000000000000000000e+00 0.000000000000000000e+00 0.000000000000000000e+00 0.000000000000000000e+00 0.000000000000000000e+00 0.000000000000000000e+00 0.000000000000000000e+00 0.000000000000000000e+00 0.000000000000000000e+00 0.000000000000000000e+00 0.000000000000000000e+00 0.000000000000000000e+00 0.000000000000000000e+00 0.000000000000000000e+00 0.000000000000000000e+00 0.000000000000000000e+00 0.000000000000000000e+00 0.000000000000000000e+00 0.000000000000000000e+00 0.000000000000000000e+00 0.000000000000000000e+00 0.000000000000000000e+00 0.000000000000000000e+00 0.000000000000000000e+00 0.000000000000000000e+00 0.000000000000000000e+00 0.000000000000000000e+00 0.000000000000000000e+00 0.000000000000000000e+00 0.000000000000000000e+00 0.000000000000000000e+00 0.000000000000000000e+00 0.000000000000000000e+00 0.000000000000000000e+00 0.000000000000000000e+00 0.000000000000000000e+00 0.000000000000000000e+00 0.000000000000000000e+00 0.000000000000000000e+00 0.000000000000000000e+00 0.000000000000000000e+00 0.000000000000000000e+00 0.000000000000000000e+00 0.000000000000000000e+00 0.000000000000000000e+00 0.000000000000000000e+00 0.000000000000000000e+00 0.000000000000000000e+00 0.000000000000000000e+00 0.000000000000000000e+00 0.000000000000000000e+00 0.000000000000000000e+00 0.000000000000000000e+00 0.000000000000000000e+00 0.000000000000000000e+00 0.000000000000000000e+00 0.000000000000000000e+00 0.000000000000000000e+00 0.000000000000000000e+00 0.000000000000000000e+00 0.000000000000000000e+00 0.000000000000000000e+00 0.000000000000000000e+00 0.000000000000000000e+00 0.000000000000000000e+00 0.000000000000000000e+00 0.000000000000000000e+00 0.000000000000000000e+00 0.000000000000000000e+00 0.000000000000000000e+00 0.000000000000000000e+00 0.000000000000000000e+00 0.000000000000000000e+00 0.000000000000000000e+00 0.000000000000000000e+00 0.000000000000000000e+00 0.000000000000000000e+00 0.000000000000000000e+00 0.000000000000000000e+00 0.000000000000000000e+00 0.000000000000000000e+00 0.000000000000000000e+00 0.000000000000000000e+00 0.000000000000000000e+00 0.000000000000000000e+00 0.000000000000000000e+00 0.000000000000000000e+00 0.000000000000000000e+00 0.000000000000000000e+00 0.000000000000000000e+00 0.000000000000000000e+00 0.000000000000000000e+00 0.000000000000000000e+00 0.000000000000000000e+00 0.000000000000000000e+00 0.000000000000000000e+00 0.000000000000000000e+00 0.000000000000000000e+00 0.000000000000000000e+00 0.000000000000000000e+00 0.000000000000000000e+00 0.000000000000000000e+00 0.000000000000000000e+00 0.000000000000000000e+00 0.000000000000000000e+00 0.000000000000000000e+00 0.000000000000000000e+00 0.000000000000000000e+00 0.000000000000000000e+00 0.000000000000000000e+00 0.000000000000000000e+00 0.000000000000000000e+00 0.000000000000000000e+00 0.000000000000000000e+00 0.000000000000000000e+00 0.000000000000000000e+00 0.000000000000000000e+00 0.000000000000000000e+00 0.000000000000000000e+00 0.000000000000000000e+00 0.000000000000000000e+00 0.000000000000000000e+00 0.000000000000000000e+00 0.000000000000000000e+00 0.000000000000000000e+00 0.000000000000000000e+00 0.000000000000000000e+00 0.000000000000000000e+00 0.000000000000000000e+00 0.000000000000000000e+00 0.000000000000000000e+00 0.000000000000000000e+00 0.000000000000000000e+00 0.000000000000000000e+00 0.000000000000000000e+00 0.000000000000000000e+00 0.000000000000000000e+00 0.000000000000000000e+00 0.000000000000000000e+00 0.000000000000000000e+00 0.000000000000000000e+00 0.000000000000000000e+00 0.000000000000000000e+00 0.000000000000000000e+00 0.000000000000000000e+00 0.000000000000000000e+00 0.000000000000000000e+00 0.000000000000000000e+00 0.000000000000000000e+00 0.000000000000000000e+00 0.000000000000000000e+00 0.000000000000000000e+00 0.000000000000000000e+00 0.000000000000000000e+00 0.000000000000000000e+00 0.000000000000000000e+00 0.000000000000000000e+00 0.000000000000000000e+00 0.000000000000000000e+00 0.000000000000000000e+00 0.000000000000000000e+00 0.000000000000000000e+00 0.000000000000000000e+00 0.000000000000000000e+00 0.000000000000000000e+00 0.000000000000000000e+00 0.000000000000000000e+00 0.000000000000000000e+00 0.000000000000000000e+00 0.000000000000000000e+00 0.000000000000000000e+00 0.000000000000000000e+00 0.000000000000000000e+00 0.000000000000000000e+00 0.000000000000000000e+00 0.000000000000000000e+00 0.000000000000000000e+00 0.000000000000000000e+00 0.000000000000000000e+00 0.000000000000000000e+00 0.000000000000000000e+00 0.000000000000000000e+00 0.000000000000000000e+00 0.000000000000000000e+00 0.000000000000000000e+00 0.000000000000000000e+00 0.000000000000000000e+00 0.000000000000000000e+00 0.000000000000000000e+00 0.000000000000000000e+00 0.000000000000000000e+00 0.000000000000000000e+00 0.000000000000000000e+00 0.000000000000000000e+00 0.000000000000000000e+00 0.000000000000000000e+00 0.000000000000000000e+00 0.000000000000000000e+00 0.000000000000000000e+00 0.000000000000000000e+00 0.000000000000000000e+00 0.000000000000000000e+00 0.000000000000000000e+00 0.000000000000000000e+00 0.000000000000000000e+00 0.000000000000000000e+00 0.000000000000000000e+00 0.000000000000000000e+00 0.000000000000000000e+00 0.000000000000000000e+00 0.000000000000000000e+00 0.000000000000000000e+00 0.000000000000000000e+00 0.000000000000000000e+00 0.000000000000000000e+00 0.000000000000000000e+00 0.000000000000000000e+00 0.000000000000000000e+00 0.000000000000000000e+00 0.000000000000000000e+00 0.000000000000000000e+00 0.000000000000000000e+00 0.000000000000000000e+00 0.000000000000000000e+00 0.000000000000000000e+00 0.000000000000000000e+00 0.000000000000000000e+00 0.000000000000000000e+00 0.000000000000000000e+00 0.000000000000000000e+00 0.000000000000000000e+00 0.000000000000000000e+00 0.000000000000000000e+00 0.000000000000000000e+00 0.000000000000000000e+00 0.000000000000000000e+00 0.000000000000000000e+00 0.000000000000000000e+00 0.000000000000000000e+00 0.000000000000000000e+00 0.000000000000000000e+00 0.000000000000000000e+00 0.000000000000000000e+00 0.000000000000000000e+00 0.000000000000000000e+00 0.000000000000000000e+00 0.000000000000000000e+00 0.000000000000000000e+00 0.000000000000000000e+00 0.000000000000000000e+00 0.000000000000000000e+00 0.000000000000000000e+00 0.000000000000000000e+00 0.000000000000000000e+00 0.000000000000000000e+00 0.000000000000000000e+00 0.000000000000000000e+00 0.000000000000000000e+00 0.000000000000000000e+00 0.000000000000000000e+00 0.000000000000000000e+00 0.000000000000000000e+00 0.000000000000000000e+00 0.000000000000000000e+00 0.000000000000000000e+00 0.000000000000000000e+00 0.000000000000000000e+00 0.000000000000000000e+00 0.000000000000000000e+00 0.000000000000000000e+00 0.000000000000000000e+00 0.000000000000000000e+00 0.000000000000000000e+00 0.000000000000000000e+00 0.000000000000000000e+00 0.000000000000000000e+00 0.000000000000000000e+00 0.000000000000000000e+00 0.000000000000000000e+00 0.000000000000000000e+00 0.000000000000000000e+00 0.000000000000000000e+00 0.000000000000000000e+00 0.000000000000000000e+00 0.000000000000000000e+00 0.000000000000000000e+00 0.000000000000000000e+00 0.000000000000000000e+00 0.000000000000000000e+00 0.000000000000000000e+00 0.000000000000000000e+00 0.000000000000000000e+00 0.000000000000000000e+00 0.000000000000000000e+00 0.000000000000000000e+00 0.000000000000000000e+00 0.000000000000000000e+00 0.000000000000000000e+00 0.000000000000000000e+00 0.000000000000000000e+00 0.000000000000000000e+00 0.000000000000000000e+00 0.000000000000000000e+00 0.000000000000000000e+00 0.000000000000000000e+00 0.000000000000000000e+00 0.000000000000000000e+00 0.000000000000000000e+00 0.000000000000000000e+00 0.000000000000000000e+00 0.000000000000000000e+00 0.000000000000000000e+00 0.000000000000000000e+00 0.000000000000000000e+00 0.000000000000000000e+00 0.000000000000000000e+00 0.000000000000000000e+00 0.000000000000000000e+00 0.000000000000000000e+00 0.000000000000000000e+00 0.000000000000000000e+00 0.000000000000000000e+00 0.000000000000000000e+00 0.000000000000000000e+00 0.000000000000000000e+00 0.000000000000000000e+00 0.000000000000000000e+00 0.000000000000000000e+00 0.000000000000000000e+00 0.000000000000000000e+00 0.000000000000000000e+00 0.000000000000000000e+00 0.000000000000000000e+00 0.000000000000000000e+00 0.000000000000000000e+00 0.000000000000000000e+00 0.000000000000000000e+00 0.000000000000000000e+00 0.000000000000000000e+00 0.000000000000000000e+00 0.000000000000000000e+00 0.000000000000000000e+00 0.000000000000000000e+00 0.000000000000000000e+00 0.000000000000000000e+00 0.000000000000000000e+00 0.000000000000000000e+00 0.000000000000000000e+00 0.000000000000000000e+00 0.000000000000000000e+00 0.000000000000000000e+00 0.000000000000000000e+00 0.000000000000000000e+00 0.000000000000000000e+00 0.000000000000000000e+00 0.000000000000000000e+00 0.000000000000000000e+00 0.000000000000000000e+00 0.000000000000000000e+00 0.000000000000000000e+00 0.000000000000000000e+00 0.000000000000000000e+00 0.000000000000000000e+00 0.000000000000000000e+00 0.000000000000000000e+00 0.000000000000000000e+00 0.000000000000000000e+00 0.000000000000000000e+00 0.000000000000000000e+00 0.000000000000000000e+00 0.000000000000000000e+00 0.000000000000000000e+00 0.000000000000000000e+00 0.000000000000000000e+00 0.000000000000000000e+00 0.000000000000000000e+00 0.000000000000000000e+00 0.000000000000000000e+00 0.000000000000000000e+00 0.000000000000000000e+00 0.000000000000000000e+00 0.000000000000000000e+00 0.000000000000000000e+00 0.000000000000000000e+00 0.000000000000000000e+00 0.000000000000000000e+00 0.000000000000000000e+00 0.000000000000000000e+00 0.000000000000000000e+00 0.000000000000000000e+00 0.000000000000000000e+00 0.000000000000000000e+00 0.000000000000000000e+00 0.000000000000000000e+00 0.000000000000000000e+00 0.000000000000000000e+00 0.000000000000000000e+00 0.000000000000000000e+00 0.000000000000000000e+00 0.000000000000000000e+00 0.000000000000000000e+00 0.000000000000000000e+00 0.000000000000000000e+00 0.000000000000000000e+00 0.000000000000000000e+00 0.000000000000000000e+00 0.000000000000000000e+00 0.000000000000000000e+00 0.000000000000000000e+00 0.000000000000000000e+00 0.000000000000000000e+00 0.000000000000000000e+00 0.000000000000000000e+00 0.000000000000000000e+00 0.000000000000000000e+00 0.000000000000000000e+00 0.000000000000000000e+00 0.000000000000000000e+00 0.000000000000000000e+00 0.000000000000000000e+00 0.000000000000000000e+00 0.000000000000000000e+00 0.000000000000000000e+00 0.000000000000000000e+00 0.000000000000000000e+00 0.000000000000000000e+00 0.000000000000000000e+00 0.000000000000000000e+00 0.000000000000000000e+00 0.000000000000000000e+00 0.000000000000000000e+00 0.000000000000000000e+00 0.000000000000000000e+00 0.000000000000000000e+00 0.000000000000000000e+00 0.000000000000000000e+00 0.000000000000000000e+00 0.000000000000000000e+00 0.000000000000000000e+00 0.000000000000000000e+00 0.000000000000000000e+00 0.000000000000000000e+00 0.000000000000000000e+00 0.000000000000000000e+00 0.000000000000000000e+00 0.000000000000000000e+00 0.000000000000000000e+00 0.000000000000000000e+00 0.000000000000000000e+00 0.000000000000000000e+00 0.000000000000000000e+00 0.000000000000000000e+00 0.000000000000000000e+00 0.000000000000000000e+00 0.000000000000000000e+00 0.000000000000000000e+00 0.000000000000000000e+00 0.000000000000000000e+00 0.000000000000000000e+00 0.000000000000000000e+00 0.000000000000000000e+00 0.000000000000000000e+00 0.000000000000000000e+00 0.000000000000000000e+00 0.000000000000000000e+00 0.000000000000000000e+00 0.000000000000000000e+00 0.000000000000000000e+00 0.000000000000000000e+00 0.000000000000000000e+00 0.000000000000000000e+00 0.000000000000000000e+00 0.000000000000000000e+00 0.000000000000000000e+00 0.000000000000000000e+00 0.000000000000000000e+00 0.000000000000000000e+00 0.000000000000000000e+00 0.000000000000000000e+00 0.000000000000000000e+00 0.000000000000000000e+00 0.000000000000000000e+00 0.000000000000000000e+00 0.000000000000000000e+00 0.000000000000000000e+00 0.000000000000000000e+00 0.000000000000000000e+00 0.000000000000000000e+00 0.000000000000000000e+00 0.000000000000000000e+00 0.000000000000000000e+00 0.000000000000000000e+00 0.000000000000000000e+00 0.000000000000000000e+00 0.000000000000000000e+00 0.000000000000000000e+00 0.000000000000000000e+00 0.000000000000000000e+00 0.000000000000000000e+00 0.000000000000000000e+00 0.000000000000000000e+00 0.000000000000000000e+00 0.000000000000000000e+00 0.000000000000000000e+00 0.000000000000000000e+00 0.000000000000000000e+00 0.000000000000000000e+00 0.000000000000000000e+00 0.000000000000000000e+00 0.000000000000000000e+00 0.000000000000000000e+00 0.000000000000000000e+00 0.000000000000000000e+00 0.000000000000000000e+00 0.000000000000000000e+00 0.000000000000000000e+00 0.000000000000000000e+00 0.000000000000000000e+00 0.000000000000000000e+00 0.000000000000000000e+00 0.000000000000000000e+00 0.000000000000000000e+00 0.000000000000000000e+00 0.000000000000000000e+00 0.000000000000000000e+00 0.000000000000000000e+00 0.000000000000000000e+00 0.000000000000000000e+00 0.000000000000000000e+00 0.000000000000000000e+00 0.000000000000000000e+00 0.000000000000000000e+00 0.000000000000000000e+00 0.000000000000000000e+00 0.000000000000000000e+00 0.000000000000000000e+00 0.000000000000000000e+00 0.000000000000000000e+00 0.000000000000000000e+00 0.000000000000000000e+00 0.000000000000000000e+00 0.000000000000000000e+00 0.000000000000000000e+00 0.000000000000000000e+00 0.000000000000000000e+00 0.000000000000000000e+00 0.000000000000000000e+00 0.000000000000000000e+00 0.000000000000000000e+00 0.000000000000000000e+00 0.000000000000000000e+00 0.000000000000000000e+00 0.000000000000000000e+00 0.000000000000000000e+00 0.000000000000000000e+00 0.000000000000000000e+00 0.000000000000000000e+00 0.000000000000000000e+00 0.000000000000000000e+00 0.000000000000000000e+00 0.000000000000000000e+00 0.000000000000000000e+00 0.000000000000000000e+00 0.000000000000000000e+00 0.000000000000000000e+00 0.000000000000000000e+00 0.000000000000000000e+00 0.000000000000000000e+00 0.000000000000000000e+00 0.000000000000000000e+00 0.000000000000000000e+00 0.000000000000000000e+00 0.000000000000000000e+00 0.000000000000000000e+00 0.000000000000000000e+00 0.000000000000000000e+00 0.000000000000000000e+00 0.000000000000000000e+00 0.000000000000000000e+00 0.000000000000000000e+00 0.000000000000000000e+00 0.000000000000000000e+00 0.000000000000000000e+00 0.000000000000000000e+00 0.000000000000000000e+00 0.000000000000000000e+00 0.000000000000000000e+00 0.000000000000000000e+00 0.000000000000000000e+00 0.000000000000000000e+00 0.000000000000000000e+00 0.000000000000000000e+00 0.000000000000000000e+00 0.000000000000000000e+00 0.000000000000000000e+00 0.000000000000000000e+00 0.000000000000000000e+00 0.000000000000000000e+00 0.000000000000000000e+00 0.000000000000000000e+00 0.000000000000000000e+00 0.000000000000000000e+00 0.000000000000000000e+00 0.000000000000000000e+00 0.000000000000000000e+00 0.000000000000000000e+00 0.000000000000000000e+00 0.000000000000000000e+00 0.000000000000000000e+00 0.000000000000000000e+00 0.000000000000000000e+00 0.000000000000000000e+00 0.000000000000000000e+00 0.000000000000000000e+00 0.000000000000000000e+00 0.000000000000000000e+00 0.000000000000000000e+00 0.000000000000000000e+00 0.000000000000000000e+00 0.000000000000000000e+00 0.000000000000000000e+00 0.000000000000000000e+00 0.000000000000000000e+00 0.000000000000000000e+00 0.000000000000000000e+00 0.000000000000000000e+00 0.000000000000000000e+00 0.000000000000000000e+00 0.000000000000000000e+00 0.000000000000000000e+00 0.000000000000000000e+00 0.000000000000000000e+00 0.000000000000000000e+00 0.000000000000000000e+00 0.000000000000000000e+00 0.000000000000000000e+00 0.000000000000000000e+00 0.000000000000000000e+00 0.000000000000000000e+00 0.000000000000000000e+00 0.000000000000000000e+00 0.000000000000000000e+00 0.000000000000000000e+00 0.000000000000000000e+00 0.000000000000000000e+00 0.000000000000000000e+00 0.000000000000000000e+00 0.000000000000000000e+00 0.000000000000000000e+00 0.000000000000000000e+00 0.000000000000000000e+00 0.000000000000000000e+00 0.000000000000000000e+00 0.000000000000000000e+00 0.000000000000000000e+00 0.000000000000000000e+00 0.000000000000000000e+00 0.000000000000000000e+00 0.000000000000000000e+00 0.000000000000000000e+00 0.000000000000000000e+00 0.000000000000000000e+00 0.000000000000000000e+00 0.000000000000000000e+00 0.000000000000000000e+00 0.000000000000000000e+00 0.000000000000000000e+00 0.000000000000000000e+00 0.000000000000000000e+00 0.000000000000000000e+00 0.000000000000000000e+00 0.000000000000000000e+00 0.000000000000000000e+00 0.000000000000000000e+00 0.000000000000000000e+00 0.000000000000000000e+00
[truncated: 3,599,776 more chars]
