# Supplementary material for: Bayesian inference of kinetic schemes for ion channels by Kalman filtering
Source: eLife. 2022 May 4;11:e62714. doi: 10.7554/eLife.62714 (PMC9342998; doi:10.7554/eLife.62714)
Supplement: Figure 7—source data 1. — Each of them has 10 ligand concentrations. The number in the file name reports the amount of ion channels in the patch. [file elife-62714-fig7-data1.zip › 500000fluor.txt]

0.000000000000000000e+00 0.000000000000000000e+00 0.000000000000000000e+00 0.000000000000000000e+00 0.000000000000000000e+00 0.000000000000000000e+00 0.000000000000000000e+00 0.000000000000000000e+00 0.000000000000000000e+00 0.000000000000000000e+00 0.000000000000000000e+00 0.000000000000000000e+00 0.000000000000000000e+00 0.000000000000000000e+00 0.000000000000000000e+00 0.000000000000000000e+00 0.000000000000000000e+00 0.000000000000000000e+00 0.000000000000000000e+00 0.000000000000000000e+00 0.000000000000000000e+00 0.000000000000000000e+00 0.000000000000000000e+00 0.000000000000000000e+00 0.000000000000000000e+00 0.000000000000000000e+00 0.000000000000000000e+00 0.000000000000000000e+00 0.000000000000000000e+00 0.000000000000000000e+00 0.000000000000000000e+00 0.000000000000000000e+00 0.000000000000000000e+00 0.000000000000000000e+00 0.000000000000000000e+00 0.000000000000000000e+00 0.000000000000000000e+00 0.000000000000000000e+00 0.000000000000000000e+00 0.000000000000000000e+00 0.000000000000000000e+00 0.000000000000000000e+00 0.000000000000000000e+00 0.000000000000000000e+00 0.000000000000000000e+00 0.000000000000000000e+00 0.000000000000000000e+00 0.000000000000000000e+00 0.000000000000000000e+00 0.000000000000000000e+00 0.000000000000000000e+00 0.000000000000000000e+00 0.000000000000000000e+00 0.000000000000000000e+00 0.000000000000000000e+00 0.000000000000000000e+00 0.000000000000000000e+00 0.000000000000000000e+00 0.000000000000000000e+00 0.000000000000000000e+00 0.000000000000000000e+00 0.000000000000000000e+00 0.000000000000000000e+00 0.000000000000000000e+00 0.000000000000000000e+00 0.000000000000000000e+00 0.000000000000000000e+00 0.000000000000000000e+00 0.000000000000000000e+00 0.000000000000000000e+00 0.000000000000000000e+00 0.000000000000000000e+00 0.000000000000000000e+00 0.000000000000000000e+00 0.000000000000000000e+00 0.000000000000000000e+00 0.000000000000000000e+00 0.000000000000000000e+00 0.000000000000000000e+00 0.000000000000000000e+00 0.000000000000000000e+00 0.000000000000000000e+00 0.000000000000000000e+00 0.000000000000000000e+00 0.000000000000000000e+00 0.000000000000000000e+00 0.000000000000000000e+00 0.000000000000000000e+00 0.000000000000000000e+00 0.000000000000000000e+00 0.000000000000000000e+00 0.000000000000000000e+00 0.000000000000000000e+00 0.000000000000000000e+00 0.000000000000000000e+00 0.000000000000000000e+00 0.000000000000000000e+00 0.000000000000000000e+00 0.000000000000000000e+00 0.000000000000000000e+00 0.000000000000000000e+00 0.000000000000000000e+00 0.000000000000000000e+00 0.000000000000000000e+00 0.000000000000000000e+00 0.000000000000000000e+00 0.000000000000000000e+00 0.000000000000000000e+00 0.000000000000000000e+00 0.000000000000000000e+00 0.000000000000000000e+00 0.000000000000000000e+00 0.000000000000000000e+00 0.000000000000000000e+00 0.000000000000000000e+00 0.000000000000000000e+00 0.000000000000000000e+00 0.000000000000000000e+00 0.000000000000000000e+00 0.000000000000000000e+00 0.000000000000000000e+00 0.000000000000000000e+00 0.000000000000000000e+00 0.000000000000000000e+00 0.000000000000000000e+00 0.000000000000000000e+00 0.000000000000000000e+00 0.000000000000000000e+00 0.000000000000000000e+00 0.000000000000000000e+00 0.000000000000000000e+00 0.000000000000000000e+00 0.000000000000000000e+00 0.000000000000000000e+00 0.000000000000000000e+00 0.000000000000000000e+00 0.000000000000000000e+00 0.000000000000000000e+00 0.000000000000000000e+00 0.000000000000000000e+00 0.000000000000000000e+00 0.000000000000000000e+00 0.000000000000000000e+00 0.000000000000000000e+00 0.000000000000000000e+00 0.000000000000000000e+00 0.000000000000000000e+00 0.000000000000000000e+00 0.000000000000000000e+00 0.000000000000000000e+00 0.000000000000000000e+00 0.000000000000000000e+00 0.000000000000000000e+00 0.000000000000000000e+00 0.000000000000000000e+00 0.000000000000000000e+00 0.000000000000000000e+00 0.000000000000000000e+00 0.000000000000000000e+00 0.000000000000000000e+00 0.000000000000000000e+00 0.000000000000000000e+00 0.000000000000000000e+00 0.000000000000000000e+00 0.000000000000000000e+00 0.000000000000000000e+00 0.000000000000000000e+00 0.000000000000000000e+00 0.000000000000000000e+00 0.000000000000000000e+00 0.000000000000000000e+00 0.000000000000000000e+00 0.000000000000000000e+00 0.000000000000000000e+00 0.000000000000000000e+00 0.000000000000000000e+00 0.000000000000000000e+00 0.000000000000000000e+00 0.000000000000000000e+00 0.000000000000000000e+00 0.000000000000000000e+00 0.000000000000000000e+00 0.000000000000000000e+00 0.000000000000000000e+00 0.000000000000000000e+00 0.000000000000000000e+00 0.000000000000000000e+00 0.000000000000000000e+00 0.000000000000000000e+00 0.000000000000000000e+00 0.000000000000000000e+00 0.000000000000000000e+00 0.000000000000000000e+00 0.000000000000000000e+00 0.000000000000000000e+00 0.000000000000000000e+00 0.000000000000000000e+00 0.000000000000000000e+00 0.000000000000000000e+00 0.000000000000000000e+00 0.000000000000000000e+00 0.000000000000000000e+00 0.000000000000000000e+00 0.000000000000000000e+00 0.000000000000000000e+00 0.000000000000000000e+00 0.000000000000000000e+00 0.000000000000000000e+00 0.000000000000000000e+00 0.000000000000000000e+00 0.000000000000000000e+00 0.000000000000000000e+00 0.000000000000000000e+00 0.000000000000000000e+00 0.000000000000000000e+00 0.000000000000000000e+00 0.000000000000000000e+00 0.000000000000000000e+00 0.000000000000000000e+00 0.000000000000000000e+00 0.000000000000000000e+00 0.000000000000000000e+00 0.000000000000000000e+00 0.000000000000000000e+00 0.000000000000000000e+00 0.000000000000000000e+00 0.000000000000000000e+00 0.000000000000000000e+00 0.000000000000000000e+00 0.000000000000000000e+00 0.000000000000000000e+00 0.000000000000000000e+00 0.000000000000000000e+00 0.000000000000000000e+00 0.000000000000000000e+00 0.000000000000000000e+00 0.000000000000000000e+00 0.000000000000000000e+00 0.000000000000000000e+00 0.000000000000000000e+00 0.000000000000000000e+00 0.000000000000000000e+00 0.000000000000000000e+00 0.000000000000000000e+00 0.000000000000000000e+00 0.000000000000000000e+00 0.000000000000000000e+00 0.000000000000000000e+00 0.000000000000000000e+00 0.000000000000000000e+00 0.000000000000000000e+00 0.000000000000000000e+00 0.000000000000000000e+00 0.000000000000000000e+00 0.000000000000000000e+00 0.000000000000000000e+00 0.000000000000000000e+00 0.000000000000000000e+00 0.000000000000000000e+00 0.000000000000000000e+00 0.000000000000000000e+00 0.000000000000000000e+00 0.000000000000000000e+00 0.000000000000000000e+00 0.000000000000000000e+00 0.000000000000000000e+00 0.000000000000000000e+00 0.000000000000000000e+00 0.000000000000000000e+00 0.000000000000000000e+00 0.000000000000000000e+00 0.000000000000000000e+00 0.000000000000000000e+00 0.000000000000000000e+00 0.000000000000000000e+00 0.000000000000000000e+00 0.000000000000000000e+00 0.000000000000000000e+00 0.000000000000000000e+00 0.000000000000000000e+00 0.000000000000000000e+00 0.000000000000000000e+00 0.000000000000000000e+00 0.000000000000000000e+00 0.000000000000000000e+00 0.000000000000000000e+00 0.000000000000000000e+00 0.000000000000000000e+00 0.000000000000000000e+00 0.000000000000000000e+00 0.000000000000000000e+00 0.000000000000000000e+00 0.000000000000000000e+00 0.000000000000000000e+00 0.000000000000000000e+00 0.000000000000000000e+00 0.000000000000000000e+00 0.000000000000000000e+00 0.000000000000000000e+00 0.000000000000000000e+00 0.000000000000000000e+00 0.000000000000000000e+00 0.000000000000000000e+00 0.000000000000000000e+00 0.000000000000000000e+00 0.000000000000000000e+00 0.000000000000000000e+00 0.000000000000000000e+00 0.000000000000000000e+00 0.000000000000000000e+00 0.000000000000000000e+00 0.000000000000000000e+00 0.000000000000000000e+00 0.000000000000000000e+00 0.000000000000000000e+00 0.000000000000000000e+00 0.000000000000000000e+00 0.000000000000000000e+00 0.000000000000000000e+00 0.000000000000000000e+00 0.000000000000000000e+00 0.000000000000000000e+00 0.000000000000000000e+00 0.000000000000000000e+00 0.000000000000000000e+00 0.000000000000000000e+00 0.000000000000000000e+00 0.000000000000000000e+00 0.000000000000000000e+00 0.000000000000000000e+00 0.000000000000000000e+00 0.000000000000000000e+00 0.000000000000000000e+00 0.000000000000000000e+00 0.000000000000000000e+00 0.000000000000000000e+00 0.000000000000000000e+00 0.000000000000000000e+00 0.000000000000000000e+00 0.000000000000000000e+00 0.000000000000000000e+00 0.000000000000000000e+00 0.000000000000000000e+00 0.000000000000000000e+00 0.000000000000000000e+00 0.000000000000000000e+00 0.000000000000000000e+00 0.000000000000000000e+00 0.000000000000000000e+00 0.000000000000000000e+00 0.000000000000000000e+00 0.000000000000000000e+00 0.000000000000000000e+00 0.000000000000000000e+00 0.000000000000000000e+00 0.000000000000000000e+00 0.000000000000000000e+00 0.000000000000000000e+00 0.000000000000000000e+00 0.000000000000000000e+00 0.000000000000000000e+00 0.000000000000000000e+00 0.000000000000000000e+00 0.000000000000000000e+00 0.000000000000000000e+00 0.000000000000000000e+00 0.000000000000000000e+00 0.000000000000000000e+00 0.000000000000000000e+00 0.000000000000000000e+00 0.000000000000000000e+00 0.000000000000000000e+00 0.000000000000000000e+00 0.000000000000000000e+00 0.000000000000000000e+00 0.000000000000000000e+00 0.000000000000000000e+00 0.000000000000000000e+00 0.000000000000000000e+00 0.000000000000000000e+00 0.000000000000000000e+00 0.000000000000000000e+00 0.000000000000000000e+00 0.000000000000000000e+00 0.000000000000000000e+00 0.000000000000000000e+00 0.000000000000000000e+00 0.000000000000000000e+00 0.000000000000000000e+00 0.000000000000000000e+00 0.000000000000000000e+00 0.000000000000000000e+00 0.000000000000000000e+00 0.000000000000000000e+00 0.000000000000000000e+00 0.000000000000000000e+00 0.000000000000000000e+00 0.000000000000000000e+00 0.000000000000000000e+00 0.000000000000000000e+00 0.000000000000000000e+00 0.000000000000000000e+00 0.000000000000000000e+00 0.000000000000000000e+00 0.000000000000000000e+00 0.000000000000000000e+00 0.000000000000000000e+00 0.000000000000000000e+00 0.000000000000000000e+00 0.000000000000000000e+00 0.000000000000000000e+00 0.000000000000000000e+00 0.000000000000000000e+00 0.000000000000000000e+00 0.000000000000000000e+00 0.000000000000000000e+00 0.000000000000000000e+00 0.000000000000000000e+00 0.000000000000000000e+00 0.000000000000000000e+00 0.000000000000000000e+00 0.000000000000000000e+00 0.000000000000000000e+00 0.000000000000000000e+00 0.000000000000000000e+00 0.000000000000000000e+00 0.000000000000000000e+00 0.000000000000000000e+00 0.000000000000000000e+00 0.000000000000000000e+00 0.000000000000000000e+00 0.000000000000000000e+00 0.000000000000000000e+00 0.000000000000000000e+00 0.000000000000000000e+00 0.000000000000000000e+00 0.000000000000000000e+00 0.000000000000000000e+00 0.000000000000000000e+00 0.000000000000000000e+00 0.000000000000000000e+00 0.000000000000000000e+00 0.000000000000000000e+00 0.000000000000000000e+00 0.000000000000000000e+00 0.000000000000000000e+00 0.000000000000000000e+00 0.000000000000000000e+00 0.000000000000000000e+00 0.000000000000000000e+00 0.000000000000000000e+00 0.000000000000000000e+00 0.000000000000000000e+00 0.000000000000000000e+00 0.000000000000000000e+00 0.000000000000000000e+00 0.000000000000000000e+00 0.000000000000000000e+00 0.000000000000000000e+00 0.000000000000000000e+00 0.000000000000000000e+00 0.000000000000000000e+00 0.000000000000000000e+00 0.000000000000000000e+00 0.000000000000000000e+00 0.000000000000000000e+00 0.000000000000000000e+00 0.000000000000000000e+00 0.000000000000000000e+00 0.000000000000000000e+00 0.000000000000000000e+00 0.000000000000000000e+00 0.000000000000000000e+00 0.000000000000000000e+00 0.000000000000000000e+00 0.000000000000000000e+00 0.000000000000000000e+00 0.000000000000000000e+00 0.000000000000000000e+00 0.000000000000000000e+00 0.000000000000000000e+00 0.000000000000000000e+00 0.000000000000000000e+00 0.000000000000000000e+00 0.000000000000000000e+00 0.000000000000000000e+00 0.000000000000000000e+00 0.000000000000000000e+00 0.000000000000000000e+00 0.000000000000000000e+00 0.000000000000000000e+00 0.000000000000000000e+00 0.000000000000000000e+00 0.000000000000000000e+00 0.000000000000000000e+00 0.000000000000000000e+00 0.000000000000000000e+00 0.000000000000000000e+00 0.000000000000000000e+00 0.000000000000000000e+00 0.000000000000000000e+00 0.000000000000000000e+00 0.000000000000000000e+00 0.000000000000000000e+00 0.000000000000000000e+00 0.000000000000000000e+00 0.000000000000000000e+00 0.000000000000000000e+00 0.000000000000000000e+00 0.000000000000000000e+00 0.000000000000000000e+00 0.000000000000000000e+00 0.000000000000000000e+00 0.000000000000000000e+00 0.000000000000000000e+00 0.000000000000000000e+00 0.000000000000000000e+00 0.000000000000000000e+00 0.000000000000000000e+00 0.000000000000000000e+00 0.000000000000000000e+00 0.000000000000000000e+00 0.000000000000000000e+00 0.000000000000000000e+00 0.000000000000000000e+00 0.000000000000000000e+00 0.000000000000000000e+00 0.000000000000000000e+00 0.000000000000000000e+00 0.000000000000000000e+00 0.000000000000000000e+00 0.000000000000000000e+00 0.000000000000000000e+00 0.000000000000000000e+00 0.000000000000000000e+00 0.000000000000000000e+00 0.000000000000000000e+00 0.000000000000000000e+00 0.000000000000000000e+00 0.000000000000000000e+00 0.000000000000000000e+00 0.000000000000000000e+00 0.000000000000000000e+00 0.000000000000000000e+00 0.000000000000000000e+00 0.000000000000000000e+00 0.000000000000000000e+00 0.000000000000000000e+00 0.000000000000000000e+00 0.000000000000000000e+00 0.000000000000000000e+00 0.000000000000000000e+00 0.000000000000000000e+00 0.000000000000000000e+00 0.000000000000000000e+00 0.000000000000000000e+00 0.000000000000000000e+00 0.000000000000000000e+00 0.000000000000000000e+00 0.000000000000000000e+00 0.000000000000000000e+00 0.000000000000000000e+00 0.000000000000000000e+00 0.000000000000000000e+00 0.000000000000000000e+00 0.000000000000000000e+00 0.000000000000000000e+00 0.000000000000000000e+00 0.000000000000000000e+00 0.000000000000000000e+00 0.000000000000000000e+00 0.000000000000000000e+00 0.000000000000000000e+00 0.000000000000000000e+00 0.000000000000000000e+00 0.000000000000000000e+00 0.000000000000000000e+00 0.000000000000000000e+00 0.000000000000000000e+00 0.000000000000000000e+00 0.000000000000000000e+00 0.000000000000000000e+00 0.000000000000000000e+00 0.000000000000000000e+00 0.000000000000000000e+00 0.000000000000000000e+00 0.000000000000000000e+00 0.000000000000000000e+00 0.000000000000000000e+00 0.000000000000000000e+00 0.000000000000000000e+00 0.000000000000000000e+00 0.000000000000000000e+00 0.000000000000000000e+00 0.000000000000000000e+00 0.000000000000000000e+00 0.000000000000000000e+00 0.000000000000000000e+00 0.000000000000000000e+00 0.000000000000000000e+00 0.000000000000000000e+00 0.000000000000000000e+00 0.000000000000000000e+00 0.000000000000000000e+00 0.000000000000000000e+00 0.000000000000000000e+00 0.000000000000000000e+00 0.000000000000000000e+00 0.000000000000000000e+00 0.000000000000000000e+00 0.000000000000000000e+00 0.000000000000000000e+00 0.000000000000000000e+00 0.000000000000000000e+00 0.000000000000000000e+00 0.000000000000000000e+00 0.000000000000000000e+00 0.000000000000000000e+00 0.000000000000000000e+00 0.000000000000000000e+00 0.000000000000000000e+00 0.000000000000000000e+00 0.000000000000000000e+00 0.000000000000000000e+00 0.000000000000000000e+00 0.000000000000000000e+00 0.000000000000000000e+00 0.000000000000000000e+00 0.000000000000000000e+00 0.000000000000000000e+00 0.000000000000000000e+00 0.000000000000000000e+00 0.000000000000000000e+00 0.000000000000000000e+00 0.000000000000000000e+00 0.000000000000000000e+00 0.000000000000000000e+00 0.000000000000000000e+00 0.000000000000000000e+00 0.000000000000000000e+00 0.000000000000000000e+00 0.000000000000000000e+00 0.000000000000000000e+00 0.000000000000000000e+00 0.000000000000000000e+00 0.000000000000000000e+00 0.000000000000000000e+00 0.000000000000000000e+00 0.000000000000000000e+00 0.000000000000000000e+00 0.000000000000000000e+00 0.000000000000000000e+00 0.000000000000000000e+00 0.000000000000000000e+00 0.000000000000000000e+00 0.000000000000000000e+00 0.000000000000000000e+00 0.000000000000000000e+00 0.000000000000000000e+00 0.000000000000000000e+00 0.000000000000000000e+00 0.000000000000000000e+00 0.000000000000000000e+00 0.000000000000000000e+00 0.000000000000000000e+00 0.000000000000000000e+00 0.000000000000000000e+00 0.000000000000000000e+00 0.000000000000000000e+00 0.000000000000000000e+00 0.000000000000000000e+00 0.000000000000000000e+00 0.000000000000000000e+00 0.000000000000000000e+00 0.000000000000000000e+00 0.000000000000000000e+00 0.000000000000000000e+00 0.000000000000000000e+00 0.000000000000000000e+00 0.000000000000000000e+00 0.000000000000000000e+00 0.000000000000000000e+00 0.000000000000000000e+00 0.000000000000000000e+00 0.000000000000000000e+00 0.000000000000000000e+00 0.000000000000000000e+00 0.000000000000000000e+00 0.000000000000000000e+00 0.000000000000000000e+00 0.000000000000000000e+00 0.000000000000000000e+00 0.000000000000000000e+00 0.000000000000000000e+00 0.000000000000000000e+00 0.000000000000000000e+00 0.000000000000000000e+00 0.000000000000000000e+00 0.000000000000000000e+00 0.000000000000000000e+00 0.000000000000000000e+00 0.000000000000000000e+00 0.000000000000000000e+00 0.000000000000000000e+00 0.000000000000000000e+00 0.000000000000000000e+00 0.000000000000000000e+00 0.000000000000000000e+00 0.000000000000000000e+00 0.000000000000000000e+00 0.000000000000000000e+00 0.000000000000000000e+00 0.000000000000000000e+00 0.000000000000000000e+00 0.000000000000000000e+00 0.000000000000000000e+00 0.000000000000000000e+00 0.000000000000000000e+00 0.000000000000000000e+00 0.000000000000000000e+00 0.000000000000000000e+00 0.000000000000000000e+00 0.000000000000000000e+00 0.000000000000000000e+00 0.000000000000000000e+00 0.000000000000000000e+00 0.000000000000000000e+00 0.000000000000000000e+00 0.000000000000000000e+00 0.000000000000000000e+00 0.000000000000000000e+00 0.000000000000000000e+00 0.000000000000000000e+00 0.000000000000000000e+00 0.000000000000000000e+00 0.000000000000000000e+00 0.000000000000000000e+00 0.000000000000000000e+00 0.000000000000000000e+00 0.000000000000000000e+00 0.000000000000000000e+00 0.000000000000000000e+00 0.000000000000000000e+00 0.000000000000000000e+00 0.000000000000000000e+00 0.000000000000000000e+00 0.000000000000000000e+00 0.000000000000000000e+00 0.000000000000000000e+00 0.000000000000000000e+00 0.000000000000000000e+00 0.000000000000000000e+00 0.000000000000000000e+00 0.000000000000000000e+00 0.000000000000000000e+00 0.000000000000000000e+00 0.000000000000000000e+00 0.000000000000000000e+00 0.000000000000000000e+00 0.000000000000000000e+00 0.000000000000000000e+00 0.000000000000000000e+00 0.000000000000000000e+00 0.000000000000000000e+00 0.000000000000000000e+00 0.000000000000000000e+00 0.000000000000000000e+00 0.000000000000000000e+00 0.000000000000000000e+00 0.000000000000000000e+00 0.000000000000000000e+00 0.000000000000000000e+00 0.000000000000000000e+00 0.000000000000000000e+00 0.000000000000000000e+00 0.000000000000000000e+00 0.000000000000000000e+00 0.000000000000000000e+00 0.000000000000000000e+00 0.000000000000000000e+00 0.000000000000000000e+00 0.000000000000000000e+00 0.000000000000000000e+00 0.000000000000000000e+00 0.000000000000000000e+00 0.000000000000000000e+00 0.000000000000000000e+00 0.000000000000000000e+00 0.000000000000000000e+00 0.000000000000000000e+00 0.000000000000000000e+00 0.000000000000000000e+00 0.000000000000000000e+00 0.000000000000000000e+00 0.000000000000000000e+00 0.000000000000000000e+00 0.000000000000000000e+00 0.000000000000000000e+00 0.000000000000000000e+00 0.000000000000000000e+00 0.000000000000000000e+00 0.000000000000000000e+00 0.000000000000000000e+00 0.000000000000000000e+00 0.000000000000000000e+00 0.000000000000000000e+00 0.000000000000000000e+00 0.000000000000000000e+00 0.000000000000000000e+00 0.000000000000000000e+00 0.000000000000000000e+00 0.000000000000000000e+00 0.000000000000000000e+00 0.000000000000000000e+00 0.000000000000000000e+00 0.000000000000000000e+00 0.000000000000000000e+00 0.000000000000000000e+00 0.000000000000000000e+00 0.000000000000000000e+00 0.000000000000000000e+00 0.000000000000000000e+00 0.000000000000000000e+00 0.000000000000000000e+00 0.000000000000000000e+00 0.000000000000000000e+00 0.000000000000000000e+00 0.000000000000000000e+00 0.000000000000000000e+00 0.000000000000000000e+00 0.000000000000000000e+00 0.000000000000000000e+00 0.000000000000000000e+00 0.000000000000000000e+00 0.000000000000000000e+00 0.000000000000000000e+00 0.000000000000000000e+00 0.000000000000000000e+00 0.000000000000000000e+00 0.000000000000000000e+00 0.000000000000000000e+00 0.000000000000000000e+00 0.000000000000000000e+00 0.000000000000000000e+00 0.000000000000000000e+00 0.000000000000000000e+00 0.000000000000000000e+00 0.000000000000000000e+00 0.000000000000000000e+00 0.000000000000000000e+00 0.000000000000000000e+00 0.000000000000000000e+00 0.000000000000000000e+00 0.000000000000000000e+00 0.000000000000000000e+00 0.000000000000000000e+00 0.000000000000000000e+00 0.000000000000000000e+00 0.000000000000000000e+00 0.000000000000000000e+00 0.000000000000000000e+00 0.000000000000000000e+00 0.000000000000000000e+00 0.000000000000000000e+00 0.000000000000000000e+00 0.000000000000000000e+00 0.000000000000000000e+00 0.000000000000000000e+00 0.000000000000000000e+00 0.000000000000000000e+00 0.000000000000000000e+00 0.000000000000000000e+00 0.000000000000000000e+00 0.000000000000000000e+00 0.000000000000000000e+00 0.000000000000000000e+00 0.000000000000000000e+00 0.000000000000000000e+00 0.000000000000000000e+00 0.000000000000000000e+00 0.000000000000000000e+00 0.000000000000000000e+00 0.000000000000000000e+00 0.000000000000000000e+00 0.000000000000000000e+00 0.000000000000000000e+00 0.000000000000000000e+00 0.000000000000000000e+00 0.000000000000000000e+00 0.000000000000000000e+00 0.000000000000000000e+00 0.000000000000000000e+00 0.000000000000000000e+00 0.000000000000000000e+00 0.000000000000000000e+00 0.000000000000000000e+00 0.000000000000000000e+00 0.000000000000000000e+00 0.000000000000000000e+00 0.000000000000000000e+00 0.000000000000000000e+00 0.000000000000000000e+00 0.000000000000000000e+00 0.000000000000000000e+00 0.000000000000000000e+00 0.000000000000000000e+00 0.000000000000000000e+00 0.000000000000000000e+00 0.000000000000000000e+00 0.000000000000000000e+00 0.000000000000000000e+00 0.000000000000000000e+00 0.000000000000000000e+00 0.000000000000000000e+00 0.000000000000000000e+00 0.000000000000000000e+00 0.000000000000000000e+00 0.000000000000000000e+00 0.000000000000000000e+00 0.000000000000000000e+00 0.000000000000000000e+00 0.000000000000000000e+00 0.000000000000000000e+00 0.000000000000000000e+00 0.000000000000000000e+00 0.000000000000000000e+00 0.000000000000000000e+00 0.000000000000000000e+00 0.000000000000000000e+00 0.000000000000000000e+00 0.000000000000000000e+00 0.000000000000000000e+00 0.000000000000000000e+00 0.000000000000000000e+00 0.000000000000000000e+00 0.000000000000000000e+00 0.000000000000000000e+00 0.000000000000000000e+00 0.000000000000000000e+00 0.000000000000000000e+00 0.000000000000000000e+00 0.000000000000000000e+00 0.000000000000000000e+00 0.000000000000000000e+00 0.000000000000000000e+00 0.000000000000000000e+00 0.000000000000000000e+00 0.000000000000000000e+00 0.000000000000000000e+00 0.000000000000000000e+00 0.000000000000000000e+00 0.000000000000000000e+00 0.000000000000000000e+00 0.000000000000000000e+00 0.000000000000000000e+00 0.000000000000000000e+00 0.000000000000000000e+00 0.000000000000000000e+00 0.000000000000000000e+00 0.000000000000000000e+00 0.000000000000000000e+00 0.000000000000000000e+00 0.000000000000000000e+00 0.000000000000000000e+00 0.000000000000000000e+00 0.000000000000000000e+00 0.000000000000000000e+00 0.000000000000000000e+00 0.000000000000000000e+00 0.000000000000000000e+00 0.000000000000000000e+00 0.000000000000000000e+00 0.000000000000000000e+00 0.000000000000000000e+00 0.000000000000000000e+00 0.000000000000000000e+00 0.000000000000000000e+00 0.000000000000000000e+00 0.000000000000000000e+00 0.000000000000000000e+00 0.000000000000000000e+00 0.000000000000000000e+00 0.000000000000000000e+00 0.000000000000000000e+00 0.000000000000000000e+00 0.000000000000000000e+00 0.000000000000000000e+00 0.000000000000000000e+00 0.000000000000000000e+00 0.000000000000000000e+00 0.000000000000000000e+00 0.000000000000000000e+00 0.000000000000000000e+00 0.000000000000000000e+00 0.000000000000000000e+00 0.000000000000000000e+00 0.000000000000000000e+00 0.000000000000000000e+00 0.000000000000000000e+00 1.816900000000000000e+04 3.574100000000000000e+04 5.098100000000000000e+04 6.544400000000000000e+04 8.016100000000000000e+04 9.478800000000000000e+04 1.067490000000000000e+05 1.188780000000000000e+05 1.311510000000000000e+05 1.404410000000000000e+05 1.504420000000000000e+05 1.607480000000000000e+05 1.698860000000000000e+05 1.769170000000000000e+05 1.840810000000000000e+05 1.924580000000000000e+05 1.993620000000000000e+05 2.057630000000000000e+05 2.124980000000000000e+05 2.190590000000000000e+05 2.238930000000000000e+05 2.299140000000000000e+05 2.340650000000000000e+05 2.395990000000000000e+05 2.444390000000000000e+05 2.496200000000000000e+05 2.543980000000000000e+05 2.594100000000000000e+05 2.632640000000000000e+05 2.675990000000000000e+05 2.719450000000000000e+05 2.754000000000000000e+05 2.791570000000000000e+05 2.837260000000000000e+05 2.859800000000000000e+05 2.897540000000000000e+05 2.930560000000000000e+05 2.954850000000000000e+05 2.995990000000000000e+05 3.029320000000000000e+05 3.044590000000000000e+05 3.093610000000000000e+05 3.115630000000000000e+05 3.148050000000000000e+05 3.159120000000000000e+05 3.191390000000000000e+05 3.221490000000000000e+05 3.248320000000000000e+05 3.258910000000000000e+05 3.293070000000000000e+05 3.312430000000000000e+05 3.332440000000000000e+05 3.375040000000000000e+05 3.405570000000000000e+05 3.408610000000000000e+05 3.422770000000000000e+05 3.451470000000000000e+05 3.466600000000000000e+05 3.506790000000000000e+05 3.514750000000000000e+05 3.537790000000000000e+05 3.546810000000000000e+05 3.572170000000000000e+05 3.584240000000000000e+05 3.604260000000000000e+05 3.626230000000000000e+05 3.649870000000000000e+05 3.672940000000000000e+05 3.707140000000000000e+05 3.706330000000000000e+05 3.734560000000000000e+05 3.760170000000000000e+05 3.764850000000000000e+05 3.787750000000000000e+05 3.800600000000000000e+05 3.825410000000000000e+05 3.844170000000000000e+05 3.837080000000000000e+05 3.855560000000000000e+05 3.880610000000000000e+05 3.907340000000000000e+05 3.906200000000000000e+05 3.919490000000000000e+05 3.936720000000000000e+05 3.950020000000000000e+05 3.972170000000000000e+05 3.980960000000000000e+05 3.999180000000000000e+05 4.015070000000000000e+05 4.023390000000000000e+05 4.044210000000000000e+05 4.058250000000000000e+05 4.065260000000000000e+05 4.079460000000000000e+05 4.102730000000000000e+05 4.103910000000000000e+05 4.112420000000000000e+05 4.133560000000000000e+05 4.165500000000000000e+05 4.174860000000000000e+05 4.184770000000000000e+05 4.204930000000000000e+05 4.205690000000000000e+05 4.225400000000000000e+05 4.239750000000000000e+05 4.242510000000000000e+05 4.273210000000000000e+05 4.281260000000000000e+05 4.294600000000000000e+05 4.292380000000000000e+05 4.304520000000000000e+05 4.326570000000000000e+05 4.339530000000000000e+05 4.349270000000000000e+05 4.369850000000000000e+05 4.391250000000000000e+05 4.403140000000000000e+05 4.417610000000000000e+05 4.410050000000000000e+05 4.422950000000000000e+05 4.437070000000000000e+05 4.456650000000000000e+05 4.459880000000000000e+05 4.481850000000000000e+05 4.507150000000000000e+05 4.498650000000000000e+05 4.515760000000000000e+05 4.504950000000000000e+05 4.519940000000000000e+05 4.538710000000000000e+05 4.551140000000000000e+05 4.550640000000000000e+05 4.574790000000000000e+05 4.576170000000000000e+05 4.598610000000000000e+05 4.615450000000000000e+05 4.616470000000000000e+05 4.619900000000000000e+05 4.632610000000000000e+05 4.634030000000000000e+05 4.660380000000000000e+05 4.661100000000000000e+05 4.677510000000000000e+05 4.673090000000000000e+05 4.693000000000000000e+05 4.706260000000000000e+05 4.704480000000000000e+05 4.716550000000000000e+05 4.720500000000000000e+05 4.729590000000000000e+05 4.739810000000000000e+05 4.755460000000000000e+05 4.769770000000000000e+05 4.773640000000000000e+05 4.770470000000000000e+05 4.802310000000000000e+05 4.799630000000000000e+05 4.798280000000000000e+05 4.821820000000000000e+05 4.816000000000000000e+05 4.835450000000000000e+05 4.827140000000000000e+05 4.829900000000000000e+05 4.835200000000000000e+05 4.831090000000000000e+05 4.868750000000000000e+05 4.872230000000000000e+05 4.871270000000000000e+05 4.877470000000000000e+05 4.893650000000000000e+05 4.902740000000000000e+05 4.900870000000000000e+05 4.906410000000000000e+05 4.903960000000000000e+05 4.924470000000000000e+05 4.917910000000000000e+05 4.925190000000000000e+05 4.945830000000000000e+05 4.947260000000000000e+05 4.947890000000000000e+05 4.974610000000000000e+05 4.980060000000000000e+05 4.989950000000000000e+05 4.982720000000000000e+05 5.006990000000000000e+05 4.998870000000000000e+05 5.023090000000000000e+05 5.011650000000000000e+05 5.033980000000000000e+05 5.036740000000000000e+05 5.034150000000000000e+05 5.050750000000000000e+05 5.043880000000000000e+05 5.058000000000000000e+05 5.064520000000000000e+05 5.056010000000000000e+05 5.073360000000000000e+05 5.072640000000000000e+05 5.085420000000000000e+05 5.097990000000000000e+05 5.099900000000000000e+05 5.098810000000000000e+05 5.102620000000000000e+05 5.107190000000000000e+05 5.123090000000000000e+05 5.120450000000000000e+05 5.112230000000000000e+05 5.139550000000000000e+05 5.157370000000000000e+05 5.141880000000000000e+05 5.148240000000000000e+05 5.145670000000000000e+05 5.157250000000000000e+05 5.160200000000000000e+05 5.165650000000000000e+05 5.167890000000000000e+05 5.180770000000000000e+05 5.193690000000000000e+05 5.193770000000000000e+05 5.197090000000000000e+05 5.211870000000000000e+05 5.200550000000000000e+05 5.234020000000000000e+05 5.233130000000000000e+05 5.238330000000000000e+05 5.255290000000000000e+05 5.262350000000000000e+05 5.267110000000000000e+05 5.260380000000000000e+05 5.272600000000000000e+05 5.284740000000000000e+05 5.274300000000000000e+05 5.264320000000000000e+05 5.285360000000000000e+05 5.301100000000000000e+05 5.289600000000000000e+05 5.301290000000000000e+05 5.307260000000000000e+05 5.305520000000000000e+05 5.310040000000000000e+05 5.323030000000000000e+05 5.326930000000000000e+05 5.332690000000000000e+05 5.347540000000000000e+05 5.335820000000000000e+05 5.345320000000000000e+05 5.348260000000000000e+05 5.372200000000000000e+05 5.368440000000000000e+05 5.350660000000000000e+05 5.381740000000000000e+05 5.380340000000000000e+05 5.374840000000000000e+05 5.379180000000000000e+05 5.385820000000000000e+05 5.386940000000000000e+05 5.383100000000000000e+05 5.392660000000000000e+05 5.409620000000000000e+05 5.411060000000000000e+05 5.404280000000000000e+05 5.417660000000000000e+05 5.421420000000000000e+05 5.431770000000000000e+05 5.416560000000000000e+05 5.435050000000000000e+05 5.422390000000000000e+05 5.424590000000000000e+05 5.422290000000000000e+05 5.429300000000000000e+05 5.433790000000000000e+05 5.424230000000000000e+05 5.435250000000000000e+05 5.445370000000000000e+05 5.428710000000000000e+05 5.448690000000000000e+05 5.451100000000000000e+05 5.458200000000000000e+05 5.455140000000000000e+05 5.471540000000000000e+05 5.461280000000000000e+05 5.463170000000000000e+05 5.460980000000000000e+05 5.473120000000000000e+05 5.464920000000000000e+05 5.460360000000000000e+05 5.475220000000000000e+05 5.465470000000000000e+05 5.481500000000000000e+05 5.488550000000000000e+05 5.482900000000000000e+05 5.492570000000000000e+05 5.499310000000000000e+05 5.486900000000000000e+05 5.506140000000000000e+05 5.492310000000000000e+05 5.500960000000000000e+05 5.509590000000000000e+05 5.514690000000000000e+05 5.515900000000000000e+05 5.508250000000000000e+05 5.527230000000000000e+05 5.531550000000000000e+05 5.518560000000000000e+05 5.523950000000000000e+05 5.536530000000000000e+05 5.542980000000000000e+05 5.545040000000000000e+05 5.533410000000000000e+05 5.546430000000000000e+05 5.548300000000000000e+05 5.550640000000000000e+05 5.543120000000000000e+05 5.553360000000000000e+05 5.546490000000000000e+05 5.539610000000000000e+05 5.554120000000000000e+05 5.564000000000000000e+05 5.572240000000000000e+05 5.567940000000000000e+05 5.573600000000000000e+05 5.584030000000000000e+05 5.581170000000000000e+05 5.576690000000000000e+05 5.591650000000000000e+05 5.579140000000000000e+05 5.583980000000000000e+05 5.591030000000000000e+05 5.593190000000000000e+05 5.586380000000000000e+05 5.593790000000000000e+05 5.596270000000000000e+05 5.597910000000000000e+05 5.616980000000000000e+05 5.599830000000000000e+05 5.607630000000000000e+05 5.621850000000000000e+05 5.612250000000000000e+05 5.635470000000000000e+05 5.617420000000000000e+05 5.639010000000000000e+05 5.619590000000000000e+05 5.623630000000000000e+05 5.623420000000000000e+05 5.628440000000000000e+05 5.642610000000000000e+05 5.627970000000000000e+05 5.605670000000000000e+05 5.628860000000000000e+05 5.648100000000000000e+05 5.616370000000000000e+05 5.640120000000000000e+05 5.637290000000000000e+05 5.620760000000000000e+05 5.632900000000000000e+05 5.629670000000000000e+05 5.635930000000000000e+05 5.650860000000000000e+05 5.654010000000000000e+05 5.635800000000000000e+05 5.653950000000000000e+05 5.667240000000000000e+05 5.672260000000000000e+05 5.653890000000000000e+05 5.660830000000000000e+05 5.637330000000000000e+05 5.650320000000000000e+05 5.649360000000000000e+05 5.659060000000000000e+05 5.672780000000000000e+05 5.666690000000000000e+05 5.664770000000000000e+05 5.681170000000000000e+05 5.684090000000000000e+05 5.688690000000000000e+05 5.680190000000000000e+05 5.676700000000000000e+05 5.674310000000000000e+05 5.677840000000000000e+05 5.673370000000000000e+05 5.674120000000000000e+05 5.679080000000000000e+05 5.686220000000000000e+05 5.677150000000000000e+05 5.703880000000000000e+05 5.694610000000000000e+05 5.685960000000000000e+05 5.702100000000000000e+05 5.688700000000000000e+05 5.689260000000000000e+05 5.695040000000000000e+05 5.719360000000000000e+05 5.703750000000000000e+05 5.697410000000000000e+05 5.710620000000000000e+05 5.712140000000000000e+05 5.727120000000000000e+05 5.716890000000000000e+05 5.707430000000000000e+05 5.721280000000000000e+05 5.713390000000000000e+05 5.719320000000000000e+05 5.716090000000000000e+05 5.749470000000000000e+05 5.712110000000000000e+05 5.720950000000000000e+05 5.721860000000000000e+05 5.733220000000000000e+05 5.737300000000000000e+05 5.728120000000000000e+05 5.737590000000000000e+05 5.742390000000000000e+05 5.744950000000000000e+05 5.735890000000000000e+05 5.749540000000000000e+05 5.741070000000000000e+05 5.735990000000000000e+05 5.747800000000000000e+05 5.748350000000000000e+05 5.754950000000000000e+05 5.748690000000000000e+05 5.734640000000000000e+05 5.736040000000000000e+05 5.742700000000000000e+05 5.753060000000000000e+05 5.745780000000000000e+05 5.751350000000000000e+05 5.757190000000000000e+05 5.753300000000000000e+05 5.751310000000000000e+05 5.749460000000000000e+05 5.745120000000000000e+05 5.755650000000000000e+05 5.754800000000000000e+05 5.754480000000000000e+05 5.765430000000000000e+05 5.755510000000000000e+05 5.754140000000000000e+05 5.770460000000000000e+05 5.764630000000000000e+05 5.762390000000000000e+05 5.752110000000000000e+05 5.766040000000000000e+05 5.762350000000000000e+05 5.774140000000000000e+05 5.777130000000000000e+05 5.772560000000000000e+05 5.778870000000000000e+05 5.769730000000000000e+05 5.740860000000000000e+05 5.757700000000000000e+05 5.765520000000000000e+05 5.753130000000000000e+05 5.765250000000000000e+05 5.762120000000000000e+05 5.749870000000000000e+05 5.764820000000000000e+05 5.764090000000000000e+05 5.758900000000000000e+05 5.769450000000000000e+05 5.771090000000000000e+05 5.773910000000000000e+05 5.768850000000000000e+05 5.760040000000000000e+05 5.766420000000000000e+05 5.769530000000000000e+05 5.776610000000000000e+05 5.774060000000000000e+05 5.782640000000000000e+05 5.763440000000000000e+05 5.789280000000000000e+05 5.783310000000000000e+05 5.773200000000000000e+05 5.778450000000000000e+05 5.796410000000000000e+05 5.792230000000000000e+05 5.792950000000000000e+05 5.791130000000000000e+05 5.789240000000000000e+05 5.788560000000000000e+05 5.781660000000000000e+05 5.796140000000000000e+05 5.788420000000000000e+05 5.769290000000000000e+05 5.772520000000000000e+05 5.780880000000000000e+05 5.783510000000000000e+05 5.786480000000000000e+05 5.778400000000000000e+05 5.773490000000000000e+05 5.777730000000000000e+05 5.783980000000000000e+05 5.774080000000000000e+05 5.784760000000000000e+05 5.782820000000000000e+05 5.800620000000000000e+05 5.780960000000000000e+05 5.795250000000000000e+05 5.784310000000000000e+05 5.791020000000000000e+05 5.769850000000000000e+05 5.773520000000000000e+05 5.782350000000000000e+05 5.792880000000000000e+05 5.797670000000000000e+05 5.779190000000000000e+05 5.779670000000000000e+05 5.792960000000000000e+05 5.789990000000000000e+05 5.773080000000000000e+05 5.784680000000000000e+05 5.778730000000000000e+05 5.788780000000000000e+05 5.800900000000000000e+05 5.801820000000000000e+05 5.795810000000000000e+05 5.789610000000000000e+05 5.783670000000000000e+05 5.779330000000000000e+05 5.789100000000000000e+05 5.792200000000000000e+05 5.777350000000000000e+05 5.763740000000000000e+05 5.767150000000000000e+05 5.778410000000000000e+05 5.764220000000000000e+05 5.775820000000000000e+05 5.761050000000000000e+05 5.775140000000000000e+05 5.753790000000000000e+05 5.776120000000000000e+05 5.775290000000000000e+05 5.774460000000000000e+05 5.783760000000000000e+05 5.798790000000000000e+05 5.781680000000000000e+05 5.796660000000000000e+05 5.780670000000000000e+05 5.795930000000000000e+05 5.797240000000000000e+05 5.788270000000000000e+05 5.785210000000000000e+05 5.791560000000000000e+05 5.785060000000000000e+05 5.794920000000000000e+05 5.802760000000000000e+05 5.815110000000000000e+05 5.790740000000000000e+05 5.811280000000000000e+05 5.811080000000000000e+05 5.812390000000000000e+05 5.803050000000000000e+05 5.795100000000000000e+05 5.821580000000000000e+05 5.811640000000000000e+05 5.812350000000000000e+05 5.818390000000000000e+05 5.804030000000000000e+05 5.804920000000000000e+05 5.809190000000000000e+05 5.813700000000000000e+05 5.818330000000000000e+05 5.815710000000000000e+05 5.804620000000000000e+05 5.802170000000000000e+05 5.805040000000000000e+05 5.787820000000000000e+05 5.816860000000000000e+05 5.798420000000000000e+05 5.809390000000000000e+05 5.792000000000000000e+05 5.814130000000000000e+05 5.819430000000000000e+05 5.803430000000000000e+05 5.805170000000000000e+05 5.780990000000000000e+05 5.794570000000000000e+05 5.793780000000000000e+05 5.787940000000000000e+05 5.787670000000000000e+05 5.788050000000000000e+05 5.798710000000000000e+05 5.779740000000000000e+05 5.779100000000000000e+05 5.774650000000000000e+05 5.768090000000000000e+05 5.785180000000000000e+05 5.796960000000000000e+05 5.783830000000000000e+05 5.797420000000000000e+05 5.771760000000000000e+05 5.780730000000000000e+05 5.782060000000000000e+05 5.790040000000000000e+05 5.784090000000000000e+05 5.791710000000000000e+05 5.795070000000000000e+05 5.797110000000000000e+05 5.807050000000000000e+05 5.804610000000000000e+05 5.795070000000000000e+05 5.812770000000000000e+05 5.820510000000000000e+05 5.809490000000000000e+05 5.811360000000000000e+05 5.812360000000000000e+05 5.817360000000000000e+05 5.801690000000000000e+05 5.807450000000000000e+05 5.814540000000000000e+05 5.813980000000000000e+05 5.815260000000000000e+05 5.815700000000000000e+05 5.798970000000000000e+05 5.807330000000000000e+05 5.801300000000000000e+05 5.790610000000000000e+05 5.795340000000000000e+05 5.804980000000000000e+05 5.792910000000000000e+05 5.802260000000000000e+05 5.797950000000000000e+05 5.803890000000000000e+05 5.829210000000000000e+05 5.806570000000000000e+05 5.802630000000000000e+05 5.811690000000000000e+05 5.812520000000000000e+05 5.811570000000000000e+05 5.812600000000000000e+05 5.801700000000000000e+05 5.797990000000000000e+05 5.797220000000000000e+05 5.800100000000000000e+05 5.792320000000000000e+05 5.789490000000000000e+05 5.789670000000000000e+05 5.811710000000000000e+05 5.797390000000000000e+05 5.806780000000000000e+05 5.816000000000000000e+05 5.808020000000000000e+05 5.804780000000000000e+05 5.791300000000000000e+05 5.812750000000000000e+05 5.818550000000000000e+05 5.813480000000000000e+05 5.806160000000000000e+05 5.825490000000000000e+05 5.826210000000000000e+05 5.808000000000000000e+05 5.821480000000000000e+05 5.825270000000000000e+05 5.804000000000000000e+05 5.809330000000000000e+05 5.807280000000000000e+05 5.802990000000000000e+05 5.811370000000000000e+05 5.805710000000000000e+05 5.816680000000000000e+05 5.828820000000000000e+05 5.808110000000000000e+05 5.822510000000000000e+05 5.824060000000000000e+05 5.797750000000000000e+05 5.828700000000000000e+05 5.817150000000000000e+05 5.811700000000000000e+05 5.816450000000000000e+05 5.821570000000000000e+05 5.820510000000000000e+05 5.821540000000000000e+05 5.812400000000000000e+05 5.818510000000000000e+05 5.827960000000000000e+05 5.816270000000000000e+05 5.827970000000000000e+05 5.815830000000000000e+05 5.823330000000000000e+05 5.832300000000000000e+05 5.825930000000000000e+05 5.830430000000000000e+05 5.835150000000000000e+05 5.835450000000000000e+05 5.822490000000000000e+05 5.840310000000000000e+05 5.828590000000000000e+05 5.830910000000000000e+05 5.844640000000000000e+05 5.836110000000000000e+05 5.840560000000000000e+05 5.824970000000000000e+05 5.832240000000000000e+05 5.812830000000000000e+05 5.820710000000000000e+05 5.821460000000000000e+05 5.828250000000000000e+05 5.836420000000000000e+05 5.818280000000000000e+05 5.819660000000000000e+05 5.798210000000000000e+05 5.833750000000000000e+05 5.811040000000000000e+05 5.819960000000000000e+05 5.818360000000000000e+05 5.835690000000000000e+05 5.816090000000000000e+05 5.821120000000000000e+05 5.826570000000000000e+05 5.823820000000000000e+05 5.808330000000000000e+05 5.814770000000000000e+05 5.825620000000000000e+05 5.817540000000000000e+05 5.843800000000000000e+05 5.821760000000000000e+05 5.827500000000000000e+05 5.836920000000000000e+05 5.842350000000000000e+05 5.820280000000000000e+05 5.832150000000000000e+05 5.838150000000000000e+05 5.839190000000000000e+05 5.839130000000000000e+05 5.838530000000000000e+05 5.846810000000000000e+05 5.830730000000000000e+05 5.840460000000000000e+05 5.823430000000000000e+05 5.846800000000000000e+05 5.830250000000000000e+05 5.842170000000000000e+05 5.838460000000000000e+05 5.831230000000000000e+05 5.832160000000000000e+05 5.813830000000000000e+05 5.823990000000000000e+05 5.836990000000000000e+05 5.843990000000000000e+05 5.847180000000000000e+05 5.828560000000000000e+05 5.839850000000000000e+05 5.840760000000000000e+05 5.822920000000000000e+05 5.832060000000000000e+05 5.840660000000000000e+05 5.808460000000000000e+05 5.822720000000000000e+05 5.826640000000000000e+05 5.835870000000000000e+05 5.835200000000000000e+05 5.852220000000000000e+05 5.848100000000000000e+05 5.836310000000000000e+05 5.847260000000000000e+05 5.828190000000000000e+05 5.843550000000000000e+05 5.835290000000000000e+05 5.839890000000000000e+05 5.838840000000000000e+05 5.831640000000000000e+05 5.835030000000000000e+05 5.845460000000000000e+05 5.839660000000000000e+05 5.837460000000000000e+05 5.842340000000000000e+05 5.845280000000000000e+05 5.841180000000000000e+05 5.859900000000000000e+05 5.848760000000000000e+05 5.854160000000000000e+05 5.849640000000000000e+05 5.840430000000000000e+05 5.847550000000000000e+05 5.855510000000000000e+05 5.856170000000000000e+05 5.854610000000000000e+05 5.841580000000000000e+05 5.845040000000000000e+05 5.855130000000000000e+05 5.847970000000000000e+05 5.860950000000000000e+05 5.860160000000000000e+05 5.858290000000000000e+05 5.864980000000000000e+05 5.847110000000000000e+05 5.841090000000000000e+05 5.859950000000000000e+05 5.837910000000000000e+05 5.843880000000000000e+05 5.848680000000000000e+05 5.849000000000000000e+05 5.839140000000000000e+05 5.851040000000000000e+05 5.848050000000000000e+05 5.840970000000000000e+05 5.841980000000000000e+05 5.825660000000000000e+05 5.836830000000000000e+05 5.833530000000000000e+05 5.829120000000000000e+05 5.820100000000000000e+05 5.824690000000000000e+05 5.832130000000000000e+05 5.836840000000000000e+05 5.842890000000000000e+05 5.839990000000000000e+05 5.822490000000000000e+05 5.826330000000000000e+05 5.831150000000000000e+05 5.829050000000000000e+05 5.840790000000000000e+05 5.836830000000000000e+05 5.810760000000000000e+05 5.819230000000000000e+05 5.822560000000000000e+05 5.809170000000000000e+05 5.825860000000000000e+05 5.831660000000000000e+05 5.818630000000000000e+05 5.815590000000000000e+05 5.832200000000000000e+05 5.826530000000000000e+05 5.822530000000000000e+05 5.828260000000000000e+05 5.829070000000000000e+05 5.836370000000000000e+05 5.836090000000000000e+05 5.837830000000000000e+05 5.821730000000000000e+05 5.824000000000000000e+05 5.820770000000000000e+05 5.811520000000000000e+05 5.820730000000000000e+05 5.819260000000000000e+05 5.823540000000000000e+05 5.821870000000000000e+05 5.826430000000000000e+05 5.828030000000000000e+05 5.826040000000000000e+05 5.839940000000000000e+05 5.823930000000000000e+05 5.833800000000000000e+05 5.822560000000000000e+05 5.819740000000000000e+05 5.820910000000000000e+05 5.829590000000000000e+05 5.819410000000000000e+05 5.835830000000000000e+05 5.828570000000000000e+05 5.817410000000000000e+05 5.816550000000000000e+05 5.830700000000000000e+05 5.821140000000000000e+05 5.826460000000000000e+05 5.821730000000000000e+05 5.829570000000000000e+05 5.818280000000000000e+05 5.818110000000000000e+05 5.814140000000000000e+05 5.807820000000000000e+05 5.823090000000000000e+05 5.814350000000000000e+05 5.810790000000000000e+05 5.814500000000000000e+05 5.810800000000000000e+05 5.806620000000000000e+05 5.802860000000000000e+05 5.799270000000000000e+05 5.812120000000000000e+05 5.813720000000000000e+05 5.802080000000000000e+05 5.798500000000000000e+05 5.798960000000000000e+05 5.820080000000000000e+05 5.785390000000000000e+05 5.789780000000000000e+05 5.797860000000000000e+05 5.796760000000000000e+05 5.798690000000000000e+05 5.814600000000000000e+05 5.828360000000000000e+05 5.811660000000000000e+05 5.806810000000000000e+05 5.817730000000000000e+05 5.807840000000000000e+05 5.802990000000000000e+05 5.815280000000000000e+05 5.822620000000000000e+05 5.816040000000000000e+05 5.813190000000000000e+05 5.818600000000000000e+05 5.829170000000000000e+05 5.835790000000000000e+05 5.815720000000000000e+05 5.821790000000000000e+05 5.829730000000000000e+05 5.820020000000000000e+05 5.831300000000000000e+05 5.827100000000000000e+05 5.838930000000000000e+05 5.836040000000000000e+05 5.821410000000000000e+05 5.828400000000000000e+05 5.817680000000000000e+05 5.815320000000000000e+05 5.808340000000000000e+05 5.820910000000000000e+05 5.820130000000000000e+05 5.831800000000000000e+05 5.831970000000000000e+05 5.826180000000000000e+05 5.812320000000000000e+05 5.820190000000000000e+05 5.812210000000000000e+05 5.815810000000000000e+05 5.830390000000000000e+05 5.820390000000000000e+05 5.834620000000000000e+05 5.821470000000000000e+05 5.832510000000000000e+05 5.823370000000000000e+05 5.842470000000000000e+05 5.825350000000000000e+05 5.828160000000000000e+05 5.829250000000000000e+05 5.834610000000000000e+05 5.839060000000000000e+05 5.825510000000000000e+05 5.816250000000000000e+05 5.831150000000000000e+05 5.838190000000000000e+05 5.835290000000000000e+05 5.833410000000000000e+05 5.849870000000000000e+05 5.840100000000000000e+05 5.834060000000000000e+05 5.839710000000000000e+05 5.848380000000000000e+05 5.860300000000000000e+05 5.850690000000000000e+05 5.847230000000000000e+05 5.840780000000000000e+05 5.845890000000000000e+05 5.838160000000000000e+05 5.835550000000000000e+05 5.858470000000000000e+05 5.844680000000000000e+05 5.843860000000000000e+05 5.846690000000000000e+05 5.842910000000000000e+05 5.830650000000000000e+05 5.818040000000000000e+05 5.826800000000000000e+05 5.810500000000000000e+05 5.828270000000000000e+05 5.822920000000000000e+05 5.830050000000000000e+05 5.836050000000000000e+05 5.845140000000000000e+05 5.821650000000000000e+05 5.821280000000000000e+05 5.839310000000000000e+05 5.832730000000000000e+05 5.848180000000000000e+05 5.838020000000000000e+05 5.836160000000000000e+05 5.828570000000000000e+05 5.832050000000000000e+05 5.853210000000000000e+05 5.828580000000000000e+05 5.827150000000000000e+05 5.822690000000000000e+05 5.838530000000000000e+05 5.825530000000000000e+05 5.836820000000000000e+05 5.829450000000000000e+05 5.825440000000000000e+05 5.828600000000000000e+05 5.846360000000000000e+05 5.833240000000000000e+05 5.835150000000000000e+05 5.840990000000000000e+05 5.850100000000000000e+05 5.852400000000000000e+05 5.849580000000000000e+05 5.841200000000000000e+05 5.855520000000000000e+05 5.843330000000000000e+05 5.838270000000000000e+05 5.849380000000000000e+05 5.830250000000000000e+05 5.850020000000000000e+05 5.843340000000000000e+05 5.815030000000000000e+05 5.829050000000000000e+05 5.841280000000000000e+05 5.827980000000000000e+05 5.820610000000000000e+05 5.832420000000000000e+05 5.828420000000000000e+05 5.816250000000000000e+05 5.817450000000000000e+05 5.837000000000000000e+05 5.830090000000000000e+05 5.812400000000000000e+05 5.811110000000000000e+05 5.814470000000000000e+05 5.817330000000000000e+05 5.812080000000000000e+05 5.820830000000000000e+05 5.800030000000000000e+05 5.807120000000000000e+05 5.806340000000000000e+05 5.821650000000000000e+05 5.819450000000000000e+05 5.809590000000000000e+05 5.824220000000000000e+05 5.808530000000000000e+05 5.809280000000000000e+05 5.823770000000000000e+05 5.824100000000000000e+05 5.821590000000000000e+05 5.827580000000000000e+05 5.821540000000000000e+05 5.829630000000000000e+05 5.838860000000000000e+05 5.808330000000000000e+05 5.823140000000000000e+05 5.803480000000000000e+05 5.815770000000000000e+05 5.812710000000000000e+05 5.811140000000000000e+05 5.837960000000000000e+05 5.798860000000000000e+05 5.820780000000000000e+05 5.807530000000000000e+05 5.801020000000000000e+05 5.816580000000000000e+05 5.830950000000000000e+05 5.824930000000000000e+05 5.826120000000000000e+05 5.818960000000000000e+05 5.831170000000000000e+05 5.816410000000000000e+05 5.831240000000000000e+05 5.830470000000000000e+05 5.830510000000000000e+05 5.834350000000000000e+05 5.827460000000000000e+05 5.809840000000000000e+05 5.809050000000000000e+05 5.820910000000000000e+05 5.811480000000000000e+05 5.809970000000000000e+05 5.804930000000000000e+05 5.824970000000000000e+05 5.822790000000000000e+05 5.815090000000000000e+05 5.826200000000000000e+05 5.822900000000000000e+05 5.814700000000000000e+05 5.816850000000000000e+05 5.817070000000000000e+05 5.815140000000000000e+05 5.807230000000000000e+05 5.819990000000000000e+05 5.809920000000000000e+05 5.820350000000000000e+05 5.817880000000000000e+05 5.814840000000000000e+05 5.828220000000000000e+05 5.818020000000000000e+05 5.824180000000000000e+05 5.817920000000000000e+05 5.819390000000000000e+05 5.812190000000000000e+05 5.830930000000000000e+05 5.821490000000000000e+05 5.820320000000000000e+05 5.810680000000000000e+05 5.806290000000000000e+05 5.806970000000000000e+05 5.806990000000000000e+05 5.810860000000000000e+05 5.796430000000000000e+05 5.820180000000000000e+05 5.802410000000000000e+05 5.823380000000000000e+05 5.813300000000000000e+05 5.805420000000000000e+05 5.827110000000000000e+05 5.804660000000000000e+05 5.814270000000000000e+05 5.815790000000000000e+05 5.803060000000000000e+05 5.823470000000000000e+05 5.805880000000000000e+05 5.806780000000000000e+05 5.809630000000000000e+05 5.796830000000000000e+05 5.791910000000000000e+05 5.812670000000000000e+05 5.810220000000000000e+05 5.826660000000000000e+05 5.805820000000000000e+05 5.807030000000000000e+05 5.803730000000000000e+05 5.799810000000000000e+05 5.818470000000000000e+05 5.824300000000000000e+05 5.817080000000000000e+05 5.849310000000000000e+05 5.842070000000000000e+05 5.830940000000000000e+05 5.819210000000000000e+05 5.816450000000000000e+05 5.823370000000000000e+05 5.837580000000000000e+05 5.824600000000000000e+05 5.818490000000000000e+05 5.807690000000000000e+05 5.810740000000000000e+05 5.827350000000000000e+05 5.829400000000000000e+05 5.818820000000000000e+05 5.818940000000000000e+05 5.811460000000000000e+05 5.817450000000000000e+05 5.824390000000000000e+05 5.830540000000000000e+05 5.818740000000000000e+05 5.817870000000000000e+05 5.819620000000000000e+05 5.834030000000000000e+05 5.812700000000000000e+05 5.834560000000000000e+05 5.820610000000000000e+05 5.830170000000000000e+05 5.839420000000000000e+05 5.818000000000000000e+05 5.806250000000000000e+05 5.818670000000000000e+05 5.825070000000000000e+05 5.829470000000000000e+05 5.814440000000000000e+05 5.813090000000000000e+05 5.811600000000000000e+05 5.830480000000000000e+05 5.821040000000000000e+05 5.808670000000000000e+05 5.815840000000000000e+05 5.814450000000000000e+05 5.814560000000000000e+05 5.807280000000000000e+05 5.803620000000000000e+05 5.802110000000000000e+05 5.803910000000000000e+05 5.798040000000000000e+05 5.808790000000000000e+05 5.794170000000000000e+05 5.816430000000000000e+05 5.788450000000000000e+05 5.777450000000000000e+05 5.789320000000000000e+05 5.787330000000000000e+05 5.801780000000000000e+05 5.814670000000000000e+05 5.822330000000000000e+05 5.824730000000000000e+05 5.838690000000000000e+05 5.799670000000000000e+05 5.816240000000000000e+05 5.806770000000000000e+05 5.816020000000000000e+05 5.811030000000000000e+05 5.813690000000000000e+05 5.800860000000000000e+05 5.817200000000000000e+05 5.817540000000000000e+05 5.815310000000000000e+05 5.806270000000000000e+05 5.823730000000000000e+05 5.823170000000000000e+05 5.804960000000000000e+05 5.810190000000000000e+05 5.806130000000000000e+05 5.814130000000000000e+05 5.816970000000000000e+05 5.808050000000000000e+05 5.808840000000000000e+05 5.820150000000000000e+05 5.828590000000000000e+05 5.844790000000000000e+05 5.824020000000000000e+05 5.812600000000000000e+05 5.816480000000000000e+05 5.820900000000000000e+05 5.793760000000000000e+05 5.808950000000000000e+05 5.814730000000000000e+05 5.798940000000000000e+05 5.799500000000000000e+05 5.790220000000000000e+05 5.794310000000000000e+05 5.811090000000000000e+05 5.802860000000000000e+05 5.799840000000000000e+05 5.817990000000000000e+05 5.817260000000000000e+05 5.822670000000000000e+05 5.802740000000000000e+05 5.818200000000000000e+05 5.816380000000000000e+05 5.795590000000000000e+05 5.812540000000000000e+05 5.795600000000000000e+05 5.829250000000000000e+05 5.826850000000000000e+05 5.841460000000000000e+05 5.830220000000000000e+05 5.837370000000000000e+05 5.818180000000000000e+05 5.837030000000000000e+05 5.824580000000000000e+05 5.832440000000000000e+05 5.825760000000000000e+05 5.814150000000000000e+05 5.826320000000000000e+05 5.837020000000000000e+05 5.829130000000000000e+05 5.814310000000000000e+05 5.820340000000000000e+05 5.808700000000000000e+05 5.809220000000000000e+05 5.806410000000000000e+05 5.814800000000000000e+05 5.801010000000000000e+05 5.817950000000000000e+05 5.799500000000000000e+05 5.797570000000000000e+05 5.810650000000000000e+05 5.804080000000000000e+05 5.797140000000000000e+05 5.812540000000000000e+05 5.800930000000000000e+05 5.805550000000000000e+05 5.807870000000000000e+05 5.810750000000000000e+05 5.815730000000000000e+05 5.816460000000000000e+05 5.803960000000000000e+05 5.790050000000000000e+05 5.803950000000000000e+05 5.826540000000000000e+05 5.814500000000000000e+05 5.823620000000000000e+05 5.824310000000000000e+05 5.810890000000000000e+05 5.822580000000000000e+05 5.805660000000000000e+05 5.818480000000000000e+05 5.838560000000000000e+05 5.829200000000000000e+05 5.812630000000000000e+05 5.812520000000000000e+05 5.835510000000000000e+05 5.822940000000000000e+05 5.806620000000000000e+05 5.810150000000000000e+05 5.785620000000000000e+05 5.816080000000000000e+05 5.811470000000000000e+05 5.805290000000000000e+05 5.813270000000000000e+05 5.803280000000000000e+05 5.817950000000000000e+05 5.815360000000000000e+05 5.806180000000000000e+05 5.830030000000000000e+05 5.809320000000000000e+05 5.817510000000000000e+05 5.822570000000000000e+05 5.827450000000000000e+05 5.829440000000000000e+05 5.836960000000000000e+05 5.830430000000000000e+05 5.810260000000000000e+05 5.822480000000000000e+05 5.811830000000000000e+05 5.830590000000000000e+05 5.812200000000000000e+05 5.815590000000000000e+05 5.817750000000000000e+05 5.811450000000000000e+05 5.819020000000000000e+05 5.821980000000000000e+05 5.823410000000000000e+05 5.832580000000000000e+05 5.828060000000000000e+05 5.833620000000000000e+05 5.833550000000000000e+05 5.834080000000000000e+05 5.834240000000000000e+05 5.826880000000000000e+05 5.821890000000000000e+05 5.822090000000000000e+05 5.811470000000000000e+05 5.829410000000000000e+05 5.803400000000000000e+05 5.812610000000000000e+05 5.816500000000000000e+05 5.820380000000000000e+05 5.812200000000000000e+05 5.820190000000000000e+05 5.826720000000000000e+05 5.822810000000000000e+05 5.835690000000000000e+05 5.827340000000000000e+05 5.824490000000000000e+05 5.833660000000000000e+05 5.833040000000000000e+05 5.814600000000000000e+05 5.813160000000000000e+05 5.816740000000000000e+05 5.809620000000000000e+05 5.812900000000000000e+05 5.805240000000000000e+05 5.819500000000000000e+05 5.819530000000000000e+05 5.821030000000000000e+05 5.808470000000000000e+05 5.823710000000000000e+05 5.823630000000000000e+05 5.801360000000000000e+05 5.802580000000000000e+05 5.794030000000000000e+05 5.806750000000000000e+05 5.803870000000000000e+05 5.822430000000000000e+05 5.815020000000000000e+05 5.805040000000000000e+05 5.820540000000000000e+05 5.807430000000000000e+05 5.807360000000000000e+05 5.816240000000000000e+05 5.813240000000000000e+05 5.801360000000000000e+05 5.815380000000000000e+05 5.808650000000000000e+05 5.806590000000000000e+05 5.812070000000000000e+05 5.804310000000000000e+05 5.810120000000000000e+05 5.808150000000000000e+05 5.788190000000000000e+05 5.803610000000000000e+05 5.803500000000000000e+05 5.806800000000000000e+05 5.813410000000000000e+05 5.804810000000000000e+05 5.817920000000000000e+05 5.823690000000000000e+05 5.813020000000000000e+05 5.815020000000000000e+05 5.829520000000000000e+05 5.818180000000000000e+05 5.824850000000000000e+05 5.829970000000000000e+05 5.828160000000000000e+05 5.828440000000000000e+05 5.827290000000000000e+05 5.827680000000000000e+05 5.827670000000000000e+05 5.834370000000000000e+05 5.826090000000000000e+05 5.826170000000000000e+05 5.827680000000000000e+05 5.832500000000000000e+05 5.826100000000000000e+05 5.810310000000000000e+05 5.823150000000000000e+05 5.826180000000000000e+05 5.835580000000000000e+05 5.821730000000000000e+05 5.839370000000000000e+05 5.829230000000000000e+05 5.824240000000000000e+05 5.838700000000000000e+05 5.832730000000000000e+05 5.843150000000000000e+05 5.840420000000000000e+05 5.836830000000000000e+05 5.838360000000000000e+05 5.837190000000000000e+05 5.837940000000000000e+05 5.818880000000000000e+05 5.819190000000000000e+05 5.829300000000000000e+05 5.837680000000000000e+05 5.831700000000000000e+05 5.834970000000000000e+05 5.842530000000000000e+05 5.845200000000000000e+05 5.820540000000000000e+05 5.830800000000000000e+05 5.834370000000000000e+05 5.828580000000000000e+05 5.831980000000000000e+05 5.827030000000000000e+05 5.837740000000000000e+05 5.836940000000000000e+05 5.851200000000000000e+05 5.823580000000000000e+05 5.826180000000000000e+05 5.826600000000000000e+05 5.833830000000000000e+05 5.838120000000000000e+05 5.840980000000000000e+05 5.836780000000000000e+05 5.828950000000000000e+05 5.824220000000000000e+05 5.828990000000000000e+05 5.826150000000000000e+05 5.820980000000000000e+05 5.818770000000000000e+05 5.823230000000000000e+05 5.813500000000000000e+05 5.813290000000000000e+05 5.823170000000000000e+05 5.815680000000000000e+05 5.810710000000000000e+05 5.809590000000000000e+05 5.813150000000000000e+05 5.826880000000000000e+05 5.814750000000000000e+05 5.804040000000000000e+05 5.813030000000000000e+05 5.828190000000000000e+05 5.812750000000000000e+05 5.822420000000000000e+05 5.829410000000000000e+05 5.821490000000000000e+05 5.816220000000000000e+05 5.812320000000000000e+05 5.821140000000000000e+05 5.839260000000000000e+05 5.833710000000000000e+05 5.821380000000000000e+05 5.825810000000000000e+05 5.835970000000000000e+05 5.817410000000000000e+05 5.826480000000000000e+05 5.803930000000000000e+05 5.827300000000000000e+05 5.809520000000000000e+05 5.825660000000000000e+05 5.824540000000000000e+05 5.803450000000000000e+05 5.814750000000000000e+05 5.806030000000000000e+05 5.822850000000000000e+05 5.825490000000000000e+05 5.819950000000000000e+05 5.833110000000000000e+05 5.821240000000000000e+05 5.821570000000000000e+05 5.825700000000000000e+05 5.825610000000000000e+05 5.824940000000000000e+05 5.814800000000000000e+05 5.806500000000000000e+05 5.820960000000000000e+05 5.805950000000000000e+05 5.803310000000000000e+05 5.819970000000000000e+05 5.819920000000000000e+05 5.821520000000000000e+05 5.825690000000000000e+05 5.831690000000000000e+05 5.841060000000000000e+05 5.834750000000000000e+05 5.828830000000000000e+05 5.845550000000000000e+05 5.834740000000000000e+05 5.834740000000000000e+05 5.836950000000000000e+05 5.845210000000000000e+05 5.833190000000000000e+05 5.834130000000000000e+05 5.816910000000000000e+05 5.837650000000000000e+05 5.827310000000000000e+05 5.832620000000000000e+05 5.815050000000000000e+05 5.815900000000000000e+05 5.837050000000000000e+05 5.829510000000000000e+05 5.827530000000000000e+05 5.825540000000000000e+05 5.842250000000000000e+05 5.836960000000000000e+05 5.840250000000000000e+05 5.836690000000000000e+05 5.843940000000000000e+05 5.841690000000000000e+05 5.842910000000000000e+05 5.850620000000000000e+05 5.841060000000000000e+05 5.848130000000000000e+05 5.848390000000000000e+05 5.844880000000000000e+05 5.843710000000000000e+05 5.848470000000000000e+05 5.851740000000000000e+05 5.823800000000000000e+05 5.837140000000000000e+05 5.843920000000000000e+05 5.852590000000000000e+05 5.843390000000000000e+05 5.849080000000000000e+05 5.840490000000000000e+05 5.846310000000000000e+05 5.848390000000000000e+05 5.838380000000000000e+05 5.826080000000000000e+05 5.815020000000000000e+05 5.841070000000000000e+05 5.833210000000000000e+05 5.836530000000000000e+05 5.808390000000000000e+05 5.834930000000000000e+05 5.833770000000000000e+05 5.822580000000000000e+05 5.837740000000000000e+05 5.821340000000000000e+05 5.834550000000000000e+05 5.847050000000000000e+05 5.835510000000000000e+05 5.830900000000000000e+05 5.838490000000000000e+05 5.839190000000000000e+05 5.832280000000000000e+05 5.856800000000000000e+05 5.852450000000000000e+05 5.831850000000000000e+05 5.821450000000000000e+05 5.845860000000000000e+05 5.836360000000000000e+05 5.834650000000000000e+05 5.826210000000000000e+05 5.822050000000000000e+05 5.825950000000000000e+05 5.817120000000000000e+05 5.809840000000000000e+05 5.817300000000000000e+05 5.812250000000000000e+05 5.805710000000000000e+05 5.814220000000000000e+05 5.813810000000000000e+05 5.803030000000000000e+05 5.805830000000000000e+05 5.814180000000000000e+05 5.807270000000000000e+05 5.796640000000000000e+05 5.805230000000000000e+05 5.797620000000000000e+05 5.809990000000000000e+05 5.820070000000000000e+05 5.816550000000000000e+05 5.800270000000000000e+05 5.811470000000000000e+05 5.804730000000000000e+05 5.827190000000000000e+05 5.826990000000000000e+05 5.819420000000000000e+05 5.810470000000000000e+05 5.812700000000000000e+05 5.815620000000000000e+05 5.793930000000000000e+05 5.824930000000000000e+05 5.827060000000000000e+05 5.821960000000000000e+05 5.815390000000000000e+05 5.829100000000000000e+05 5.829990000000000000e+05 5.824610000000000000e+05 5.825050000000000000e+05 5.821210000000000000e+05 5.826680000000000000e+05 5.832320000000000000e+05 5.832910000000000000e+05 5.834570000000000000e+05 5.828560000000000000e+05 5.835890000000000000e+05 5.829250000000000000e+05 5.833160000000000000e+05 5.837840000000000000e+05 5.823410000000000000e+05 5.827670000000000000e+05 5.846880000000000000e+05 5.842140000000000000e+05 5.848450000000000000e+05 5.839800000000000000e+05 5.840870000000000000e+05 5.838920000000000000e+05 5.830960000000000000e+05 5.839960000000000000e+05 5.830750000000000000e+05 5.837370000000000000e+05 5.839940000000000000e+05 5.835670000000000000e+05 5.815210000000000000e+05 5.833070000000000000e+05 5.834770000000000000e+05 5.837860000000000000e+05 5.800420000000000000e+05 5.824540000000000000e+05 5.835360000000000000e+05 5.827660000000000000e+05 5.820510000000000000e+05 5.824560000000000000e+05 5.809420000000000000e+05 5.815240000000000000e+05 5.816280000000000000e+05 5.837300000000000000e+05 5.834560000000000000e+05 5.819400000000000000e+05 5.815710000000000000e+05 5.816490000000000000e+05 5.809050000000000000e+05 5.811020000000000000e+05 5.787390000000000000e+05 5.804020000000000000e+05 5.806090000000000000e+05 5.795290000000000000e+05 5.801320000000000000e+05 5.800250000000000000e+05 5.796280000000000000e+05 5.799410000000000000e+05 5.800470000000000000e+05 5.804820000000000000e+05 5.787730000000000000e+05 5.798080000000000000e+05 5.796840000000000000e+05 5.807400000000000000e+05 5.801450000000000000e+05 5.817740000000000000e+05 5.799360000000000000e+05 5.807420000000000000e+05 5.816200000000000000e+05 5.829130000000000000e+05 5.828370000000000000e+05 5.802980000000000000e+05 5.815600000000000000e+05 5.806960000000000000e+05 5.811390000000000000e+05 5.822620000000000000e+05 5.818130000000000000e+05 5.818620000000000000e+05 5.816540000000000000e+05 5.819840000000000000e+05 5.833140000000000000e+05 5.824260000000000000e+05 5.827370000000000000e+05 5.807230000000000000e+05 5.806850000000000000e+05 5.807860000000000000e+05 5.811700000000000000e+05 5.817190000000000000e+05 5.819690000000000000e+05 5.835120000000000000e+05 5.826390000000000000e+05 5.828600000000000000e+05 5.816310000000000000e+05 5.806940000000000000e+05 5.798840000000000000e+05 5.824100000000000000e+05 5.818220000000000000e+05 5.827240000000000000e+05 5.829750000000000000e+05 5.831520000000000000e+05 5.828540000000000000e+05 5.831850000000000000e+05 5.841630000000000000e+05 5.828450000000000000e+05 5.828060000000000000e+05 5.831750000000000000e+05 5.829030000000000000e+05 5.816520000000000000e+05 5.820200000000000000e+05 5.825700000000000000e+05 5.824840000000000000e+05 5.824140000000000000e+05 5.824190000000000000e+05 5.812170000000000000e+05 5.826920000000000000e+05 5.827720000000000000e+05 5.839500000000000000e+05 5.826560000000000000e+05 5.830680000000000000e+05 5.826430000000000000e+05 5.840790000000000000e+05 5.829880000000000000e+05 5.824120000000000000e+05 5.833010000000000000e+05 5.826150000000000000e+05 5.842130000000000000e+05 5.850320000000000000e+05 5.849750000000000000e+05 5.828720000000000000e+05 5.845160000000000000e+05 5.834930000000000000e+05 5.830640000000000000e+05 5.844460000000000000e+05 5.841200000000000000e+05 5.839140000000000000e+05 5.844840000000000000e+05 5.847300000000000000e+05 5.847600000000000000e+05 5.848580000000000000e+05 5.836480000000000000e+05 5.851730000000000000e+05 5.845410000000000000e+05 5.840500000000000000e+05 5.853040000000000000e+05 5.848700000000000000e+05 5.853620000000000000e+05 5.862500000000000000e+05 5.843900000000000000e+05 5.829630000000000000e+05 5.831080000000000000e+05 5.840340000000000000e+05 5.840560000000000000e+05 5.843200000000000000e+05 5.833080000000000000e+05 5.827090000000000000e+05 5.824460000000000000e+05 5.841130000000000000e+05 5.838790000000000000e+05 5.826180000000000000e+05 5.835000000000000000e+05 5.814780000000000000e+05 5.831030000000000000e+05 5.836010000000000000e+05 5.828420000000000000e+05 5.820820000000000000e+05 5.809420000000000000e+05 5.814230000000000000e+05 5.831570000000000000e+05 5.834380000000000000e+05 5.809620000000000000e+05 5.814050000000000000e+05 5.811310000000000000e+05 5.816480000000000000e+05 5.810520000000000000e+05 5.827860000000000000e+05 5.815710000000000000e+05 5.826440000000000000e+05 5.829100000000000000e+05 5.816690000000000000e+05 5.813000000000000000e+05 5.800680000000000000e+05 5.809590000000000000e+05 5.823990000000000000e+05 5.825780000000000000e+05 5.823310000000000000e+05 5.807200000000000000e+05 5.809980000000000000e+05 5.820330000000000000e+05 5.816870000000000000e+05 5.828690000000000000e+05 5.813160000000000000e+05 5.833280000000000000e+05 5.822880000000000000e+05 5.821330000000000000e+05 5.801850000000000000e+05 5.818710000000000000e+05 5.822220000000000000e+05 5.808420000000000000e+05 5.784120000000000000e+05 5.809960000000000000e+05 5.808710000000000000e+05 5.820810000000000000e+05 5.813800000000000000e+05 5.796200000000000000e+05 5.809650000000000000e+05 5.800980000000000000e+05 5.804560000000000000e+05 5.808960000000000000e+05 5.807830000000000000e+05 5.816770000000000000e+05 5.819490000000000000e+05 5.817740000000000000e+05 5.804750000000000000e+05 5.806140000000000000e+05 5.795390000000000000e+05 5.799910000000000000e+05 5.799870000000000000e+05 5.797280000000000000e+05 5.813400000000000000e+05 5.815290000000000000e+05 5.794970000000000000e+05 5.819110000000000000e+05 5.828690000000000000e+05 5.805500000000000000e+05 5.812030000000000000e+05 5.816820000000000000e+05 5.810120000000000000e+05 5.813650000000000000e+05 5.806550000000000000e+05 5.816870000000000000e+05 5.807170000000000000e+05 5.811940000000000000e+05 5.836290000000000000e+05 5.816950000000000000e+05 5.814690000000000000e+05 5.815550000000000000e+05 5.829800000000000000e+05 5.828880000000000000e+05 5.822260000000000000e+05 5.814690000000000000e+05 5.832560000000000000e+05 5.817230000000000000e+05 5.819700000000000000e+05 5.836860000000000000e+05 5.843400000000000000e+05 5.849560000000000000e+05 5.836930000000000000e+05 5.837410000000000000e+05 5.825190000000000000e+05 5.843250000000000000e+05 5.842730000000000000e+05 5.832790000000000000e+05 5.845700000000000000e+05 5.832640000000000000e+05 5.827360000000000000e+05 5.835710000000000000e+05 5.858680000000000000e+05 5.839800000000000000e+05 5.848890000000000000e+05 5.827520000000000000e+05 5.829970000000000000e+05 5.826180000000000000e+05 5.838550000000000000e+05 5.816800000000000000e+05 5.815600000000000000e+05 5.810300000000000000e+05 5.830400000000000000e+05 5.815410000000000000e+05 5.817390000000000000e+05 5.822410000000000000e+05 5.822320000000000000e+05 5.813890000000000000e+05 5.807520000000000000e+05 5.810290000000000000e+05 5.798610000000000000e+05 5.805240000000000000e+05 5.788130000000000000e+05 5.801680000000000000e+05 5.812910000000000000e+05 5.823850000000000000e+05 5.800350000000000000e+05 5.801230000000000000e+05 5.797480000000000000e+05 5.792100000000000000e+05 5.799500000000000000e+05 5.801260000000000000e+05 5.800620000000000000e+05 5.806930000000000000e+05 5.796850000000000000e+05 5.823290000000000000e+05 5.824450000000000000e+05 5.808610000000000000e+05 5.815160000000000000e+05 5.828330000000000000e+05 5.832200000000000000e+05 5.822390000000000000e+05 5.828440000000000000e+05 5.822300000000000000e+05 5.833180000000000000e+05 5.837140000000000000e+05 5.831340000000000000e+05 5.827690000000000000e+05 5.829180000000000000e+05 5.831350000000000000e+05 5.825750000000000000e+05 5.817270000000000000e+05 5.812000000000000000e+05 5.811990000000000000e+05 5.816960000000000000e+05 5.808930000000000000e+05 5.806180000000000000e+05 5.797160000000000000e+05 5.810560000000000000e+05 5.821890000000000000e+05 5.808640000000000000e+05 5.805670000000000000e+05 5.798980000000000000e+05 5.828280000000000000e+05 5.787350000000000000e+05 5.802170000000000000e+05 5.808710000000000000e+05 5.815300000000000000e+05 5.812040000000000000e+05 5.809770000000000000e+05 5.814600000000000000e+05 5.809330000000000000e+05 5.799080000000000000e+05 5.798840000000000000e+05 5.825830000000000000e+05 5.814920000000000000e+05 5.833140000000000000e+05 5.809150000000000000e+05 5.831550000000000000e+05 5.831360000000000000e+05 5.856200000000000000e+05 5.827410000000000000e+05 5.824340000000000000e+05 5.823120000000000000e+05 5.827130000000000000e+05 5.813280000000000000e+05 5.815260000000000000e+05 5.824540000000000000e+05 5.813530000000000000e+05 5.802160000000000000e+05 5.814070000000000000e+05 5.818270000000000000e+05 5.825700000000000000e+05 5.817420000000000000e+05 5.816510000000000000e+05 5.831250000000000000e+05 5.828180000000000000e+05 5.823260000000000000e+05 5.845410000000000000e+05 5.840420000000000000e+05 5.829320000000000000e+05 5.825450000000000000e+05 5.826730000000000000e+05 5.834540000000000000e+05 5.835240000000000000e+05 5.846400000000000000e+05 5.831870000000000000e+05 5.835340000000000000e+05 5.841970000000000000e+05 5.831290000000000000e+05 5.845500000000000000e+05 5.839100000000000000e+05 5.827880000000000000e+05 5.834670000000000000e+05 5.836050000000000000e+05 5.829160000000000000e+05 5.825270000000000000e+05 5.817310000000000000e+05 5.815670000000000000e+05 5.829990000000000000e+05 5.833610000000000000e+05 5.843200000000000000e+05 5.818970000000000000e+05 5.801820000000000000e+05 5.824660000000000000e+05 5.833500000000000000e+05 5.836380000000000000e+05 5.833960000000000000e+05 5.842600000000000000e+05 5.827970000000000000e+05 5.823000000000000000e+05 5.816100000000000000e+05 5.804980000000000000e+05 5.816970000000000000e+05 5.825380000000000000e+05 5.816110000000000000e+05 5.808810000000000000e+05 5.822250000000000000e+05 5.822250000000000000e+05 5.808830000000000000e+05 5.816350000000000000e+05 5.817840000000000000e+05 5.845250000000000000e+05 5.818260000000000000e+05 5.824900000000000000e+05 5.818550000000000000e+05 5.815030000000000000e+05 5.813010000000000000e+05 5.824520000000000000e+05 5.808480000000000000e+05 5.810490000000000000e+05 5.812190000000000000e+05 5.806660000000000000e+05 5.827600000000000000e+05 5.814940000000000000e+05 5.805980000000000000e+05 5.799930000000000000e+05 5.813260000000000000e+05 5.818190000000000000e+05 5.830430000000000000e+05 5.825140000000000000e+05 5.806090000000000000e+05 5.818900000000000000e+05 5.837430000000000000e+05 5.814080000000000000e+05 5.814170000000000000e+05 5.805710000000000000e+05 5.825130000000000000e+05 5.829880000000000000e+05 5.831030000000000000e+05 5.831220000000000000e+05 5.822230000000000000e+05 5.837560000000000000e+05 5.830550000000000000e+05 5.823020000000000000e+05 5.815580000000000000e+05 5.812360000000000000e+05 5.831560000000000000e+05 5.816130000000000000e+05 5.838230000000000000e+05 5.845990000000000000e+05 5.825570000000000000e+05 5.831460000000000000e+05 5.826140000000000000e+05 5.838400000000000000e+05 5.824040000000000000e+05 5.839400000000000000e+05 5.852360000000000000e+05 5.828240000000000000e+05 5.841330000000000000e+05 5.832360000000000000e+05 5.833460000000000000e+05 5.834950000000000000e+05 5.833030000000000000e+05 5.844480000000000000e+05 5.835790000000000000e+05 5.841530000000000000e+05 5.855260000000000000e+05 5.854150000000000000e+05 5.859240000000000000e+05 5.848130000000000000e+05 5.830900000000000000e+05 5.835530000000000000e+05 5.846120000000000000e+05 5.843070000000000000e+05 5.836020000000000000e+05 5.847900000000000000e+05 5.847550000000000000e+05 5.854360000000000000e+05 5.838070000000000000e+05 5.871260000000000000e+05 5.839070000000000000e+05 5.835060000000000000e+05 5.845390000000000000e+05 5.836700000000000000e+05 5.835430000000000000e+05 5.838240000000000000e+05 5.834720000000000000e+05 5.842860000000000000e+05 5.845320000000000000e+05 5.858120000000000000e+05 5.839140000000000000e+05 5.827080000000000000e+05 5.821170000000000000e+05 5.825370000000000000e+05 5.836860000000000000e+05 5.840210000000000000e+05 5.823530000000000000e+05 5.818720000000000000e+05 5.828380000000000000e+05 5.823030000000000000e+05 5.822720000000000000e+05 5.823180000000000000e+05 5.838750000000000000e+05 5.827250000000000000e+05 5.838700000000000000e+05 5.836730000000000000e+05 5.836580000000000000e+05 5.850410000000000000e+05 5.841780000000000000e+05 5.827310000000000000e+05 5.839430000000000000e+05 5.830250000000000000e+05 5.826960000000000000e+05 5.843330000000000000e+05 5.822600000000000000e+05 5.819800000000000000e+05 5.817780000000000000e+05 5.829480000000000000e+05 5.820400000000000000e+05 5.828280000000000000e+05 5.818080000000000000e+05 5.824320000000000000e+05 5.820300000000000000e+05 5.810680000000000000e+05 5.824790000000000000e+05 5.809330000000000000e+05 5.817480000000000000e+05 5.805770000000000000e+05 5.827490000000000000e+05 5.827840000000000000e+05 5.817030000000000000e+05 5.810720000000000000e+05 5.827980000000000000e+05 5.804320000000000000e+05 5.818370000000000000e+05 5.827950000000000000e+05 5.820980000000000000e+05 5.831700000000000000e+05 5.823360000000000000e+05 5.813760000000000000e+05 5.842300000000000000e+05 5.816970000000000000e+05 5.814990000000000000e+05 5.829580000000000000e+05 5.832020000000000000e+05 5.842160000000000000e+05 5.818070000000000000e+05 5.825910000000000000e+05 5.830440000000000000e+05 5.808300000000000000e+05 5.811760000000000000e+05 5.826690000000000000e+05 5.822540000000000000e+05 5.827810000000000000e+05 5.838320000000000000e+05 5.812120000000000000e+05 5.837910000000000000e+05 5.830350000000000000e+05 5.811810000000000000e+05 5.837460000000000000e+05 5.830230000000000000e+05 5.821040000000000000e+05 5.835280000000000000e+05 5.825540000000000000e+05 5.830170000000000000e+05 5.816560000000000000e+05 5.821380000000000000e+05 5.822240000000000000e+05 5.800580000000000000e+05 5.817300000000000000e+05 5.818530000000000000e+05 5.810730000000000000e+05 5.824850000000000000e+05 5.814990000000000000e+05 5.822500000000000000e+05 5.835990000000000000e+05 5.813360000000000000e+05 5.834570000000000000e+05 5.837250000000000000e+05 5.838700000000000000e+05 5.836730000000000000e+05 5.842770000000000000e+05 5.851270000000000000e+05 5.846880000000000000e+05 5.841950000000000000e+05 5.833830000000000000e+05 5.841980000000000000e+05 5.841100000000000000e+05 5.844370000000000000e+05 5.835770000000000000e+05 5.840120000000000000e+05 5.844260000000000000e+05 5.838100000000000000e+05 5.825550000000000000e+05 5.826000000000000000e+05 5.818650000000000000e+05 5.826840000000000000e+05 5.822970000000000000e+05 5.820150000000000000e+05 5.825180000000000000e+05 5.810560000000000000e+05 5.816460000000000000e+05 5.812330000000000000e+05 5.822640000000000000e+05 5.821700000000000000e+05 5.838780000000000000e+05 5.821780000000000000e+05 5.814040000000000000e+05 5.814970000000000000e+05 5.818820000000000000e+05 5.804410000000000000e+05 5.822490000000000000e+05 5.806180000000000000e+05 5.817330000000000000e+05 5.802190000000000000e+05 5.819400000000000000e+05 5.805160000000000000e+05 5.822370000000000000e+05 5.823670000000000000e+05 5.829750000000000000e+05 5.833860000000000000e+05 5.814650000000000000e+05 5.827540000000000000e+05 5.828860000000000000e+05 5.827410000000000000e+05 5.822530000000000000e+05 5.816680000000000000e+05 5.812790000000000000e+05 5.828460000000000000e+05 5.830000000000000000e+05 5.831890000000000000e+05 5.830730000000000000e+05 5.813600000000000000e+05 5.815200000000000000e+05 5.813580000000000000e+05 5.830780000000000000e+05 5.828940000000000000e+05 5.823290000000000000e+05 5.832400000000000000e+05 5.835900000000000000e+05 5.840760000000000000e+05 5.844380000000000000e+05 5.863040000000000000e+05 5.855080000000000000e+05 5.838960000000000000e+05 5.843720000000000000e+05 5.828370000000000000e+05 5.846620000000000000e+05 5.832590000000000000e+05 5.832900000000000000e+05 5.839990000000000000e+05 5.836650000000000000e+05 5.814930000000000000e+05 5.823440000000000000e+05 5.822300000000000000e+05 5.834090000000000000e+05 5.820750000000000000e+05 5.820240000000000000e+05 5.835620000000000000e+05 5.830670000000000000e+05 5.837390000000000000e+05 5.837550000000000000e+05 5.838030000000000000e+05 5.845230000000000000e+05 5.851350000000000000e+05 5.845280000000000000e+05 5.830920000000000000e+05 5.850080000000000000e+05 5.843250000000000000e+05 5.855340000000000000e+05 5.846360000000000000e+05 5.848960000000000000e+05 5.849630000000000000e+05 5.841750000000000000e+05 5.834870000000000000e+05 5.825320000000000000e+05 5.829460000000000000e+05 5.840370000000000000e+05 5.833040000000000000e+05 5.841290000000000000e+05 5.832830000000000000e+05 5.832870000000000000e+05 5.848990000000000000e+05 5.842070000000000000e+05 5.840870000000000000e+05 5.834410000000000000e+05 5.837300000000000000e+05 5.828610000000000000e+05 5.842310000000000000e+05 5.828280000000000000e+05 5.833390000000000000e+05 5.850790000000000000e+05 5.841370000000000000e+05 5.852540000000000000e+05 5.844160000000000000e+05 5.849130000000000000e+05 5.838750000000000000e+05 5.848780000000000000e+05 5.831060000000000000e+05 5.833650000000000000e+05 5.846190000000000000e+05 5.848210000000000000e+05 5.840570000000000000e+05 5.836810000000000000e+05 5.846000000000000000e+05 5.843940000000000000e+05 5.854970000000000000e+05 5.858450000000000000e+05 5.856010000000000000e+05 5.849630000000000000e+05 5.868710000000000000e+05 5.851950000000000000e+05 5.852760000000000000e+05 5.855280000000000000e+05 5.843120000000000000e+05 5.854300000000000000e+05 5.848820000000000000e+05 5.851270000000000000e+05 5.861520000000000000e+05 5.848390000000000000e+05 5.856450000000000000e+05 5.854490000000000000e+05 5.847330000000000000e+05 5.861190000000000000e+05 5.858680000000000000e+05 5.868970000000000000e+05 5.847270000000000000e+05 5.862380000000000000e+05 5.845530000000000000e+05 5.836890000000000000e+05 5.851810000000000000e+05 5.863540000000000000e+05 5.857330000000000000e+05 5.854790000000000000e+05 5.843240000000000000e+05 5.845830000000000000e+05 5.848820000000000000e+05 5.827850000000000000e+05 5.842110000000000000e+05 5.829690000000000000e+05 5.855600000000000000e+05 5.826700000000000000e+05 5.846010000000000000e+05 5.841370000000000000e+05 5.836390000000000000e+05 5.830890000000000000e+05 5.830870000000000000e+05 5.812700000000000000e+05 5.833710000000000000e+05 5.819400000000000000e+05 5.826630000000000000e+05 5.824660000000000000e+05 5.849860000000000000e+05 5.829160000000000000e+05 5.838800000000000000e+05 5.834090000000000000e+05 5.822640000000000000e+05 5.806760000000000000e+05 5.830830000000000000e+05 5.833250000000000000e+05 5.832220000000000000e+05 5.817550000000000000e+05 5.830690000000000000e+05 5.812690000000000000e+05 5.817650000000000000e+05 5.812380000000000000e+05 5.802110000000000000e+05 5.794730000000000000e+05 5.802610000000000000e+05 5.795010000000000000e+05 5.821020000000000000e+05 5.808640000000000000e+05 5.824760000000000000e+05 5.802370000000000000e+05 5.825570000000000000e+05 5.825230000000000000e+05 5.810640000000000000e+05 5.812880000000000000e+05 5.824660000000000000e+05 5.818630000000000000e+05 5.827160000000000000e+05 5.811090000000000000e+05 5.814460000000000000e+05 5.812160000000000000e+05 5.799780000000000000e+05 5.807630000000000000e+05 5.805910000000000000e+05 5.806910000000000000e+05 5.811270000000000000e+05 5.822330000000000000e+05 5.805530000000000000e+05 5.803150000000000000e+05 5.791860000000000000e+05 5.799350000000000000e+05 5.800850000000000000e+05 5.809260000000000000e+05 5.810990000000000000e+05 5.818940000000000000e+05 5.823490000000000000e+05 5.797870000000000000e+05 5.798580000000000000e+05 5.798100000000000000e+05 5.799720000000000000e+05 5.796280000000000000e+05 5.789550000000000000e+05 5.803780000000000000e+05 5.786820000000000000e+05 5.818930000000000000e+05 5.814090000000000000e+05 5.820880000000000000e+05 5.792000000000000000e+05 5.799380000000000000e+05 5.807360000000000000e+05 5.799140000000000000e+05 5.802500000000000000e+05 5.805600000000000000e+05 5.792910000000000000e+05 5.794120000000000000e+05 5.806570000000000000e+05 5.803820000000000000e+05 5.808680000000000000e+05 5.811860000000000000e+05 5.813180000000000000e+05 5.797700000000000000e+05 5.817260000000000000e+05 5.812540000000000000e+05 5.815360000000000000e+05 5.813030000000000000e+05 5.827170000000000000e+05 5.811980000000000000e+05 5.832140000000000000e+05 5.830320000000000000e+05 5.815430000000000000e+05 5.819960000000000000e+05 5.817760000000000000e+05 5.822710000000000000e+05 5.833530000000000000e+05 5.847670000000000000e+05 5.855250000000000000e+05 5.843900000000000000e+05 5.838460000000000000e+05 5.837230000000000000e+05 5.826090000000000000e+05 5.828700000000000000e+05 5.824950000000000000e+05 5.824200000000000000e+05 5.832550000000000000e+05 5.811790000000000000e+05 5.813280000000000000e+05 5.816980000000000000e+05 5.814400000000000000e+05 5.817000000000000000e+05 5.826410000000000000e+05 5.812670000000000000e+05 5.812970000000000000e+05 5.824590000000000000e+05 5.831910000000000000e+05 5.828920000000000000e+05 5.825200000000000000e+05 5.822370000000000000e+05 5.821100000000000000e+05 5.826340000000000000e+05 5.823720000000000000e+05 5.822090000000000000e+05 5.825260000000000000e+05 5.823980000000000000e+05 5.822490000000000000e+05 5.812180000000000000e+05 5.822670000000000000e+05 5.835090000000000000e+05 5.817890000000000000e+05 5.806190000000000000e+05 5.819160000000000000e+05 5.831630000000000000e+05 5.825580000000000000e+05 5.828670000000000000e+05 5.808710000000000000e+05 5.818030000000000000e+05 5.822150000000000000e+05 5.821900000000000000e+05 5.816280000000000000e+05 5.819760000000000000e+05 5.812750000000000000e+05 5.807320000000000000e+05 5.816200000000000000e+05 5.809200000000000000e+05 5.838910000000000000e+05 5.829850000000000000e+05 5.815780000000000000e+05 5.812970000000000000e+05 5.807450000000000000e+05 5.815380000000000000e+05 5.814440000000000000e+05 5.801020000000000000e+05 5.817820000000000000e+05 5.815520000000000000e+05 5.818700000000000000e+05 5.813150000000000000e+05 5.821380000000000000e+05 5.813390000000000000e+05 5.816260000000000000e+05 5.828250000000000000e+05 5.821910000000000000e+05 5.835670000000000000e+05 5.819640000000000000e+05 5.837780000000000000e+05 5.829840000000000000e+05 5.835790000000000000e+05 5.823130000000000000e+05 5.820470000000000000e+05 5.835010000000000000e+05 5.830960000000000000e+05 5.829430000000000000e+05 5.832300000000000000e+05 5.831130000000000000e+05 5.831010000000000000e+05 5.834350000000000000e+05 5.836670000000000000e+05 5.829230000000000000e+05 5.826780000000000000e+05 5.844600000000000000e+05 5.827300000000000000e+05 5.814870000000000000e+05 5.839420000000000000e+05 5.818740000000000000e+05 5.842110000000000000e+05 5.820390000000000000e+05 5.821640000000000000e+05 5.827970000000000000e+05 5.818100000000000000e+05 5.828180000000000000e+05 5.823900000000000000e+05 5.817260000000000000e+05 5.835920000000000000e+05 5.838790000000000000e+05 5.833890000000000000e+05 5.825190000000000000e+05 5.857750000000000000e+05 5.827700000000000000e+05 5.841580000000000000e+05 5.830010000000000000e+05 5.823770000000000000e+05 5.824090000000000000e+05 5.819530000000000000e+05 5.836080000000000000e+05 5.827730000000000000e+05 5.830070000000000000e+05 5.806940000000000000e+05 5.816070000000000000e+05 5.838510000000000000e+05 5.844420000000000000e+05 5.835310000000000000e+05 5.858110000000000000e+05 5.825950000000000000e+05 5.839620000000000000e+05 5.834270000000000000e+05 5.835600000000000000e+05 5.844600000000000000e+05 5.848020000000000000e+05 5.835190000000000000e+05 5.849660000000000000e+05 5.836620000000000000e+05 5.834880000000000000e+05 5.836340000000000000e+05 5.849400000000000000e+05 5.848960000000000000e+05 5.845770000000000000e+05 5.857500000000000000e+05 5.840490000000000000e+05 5.837630000000000000e+05 5.839310000000000000e+05 5.827150000000000000e+05 5.837900000000000000e+05 5.838170000000000000e+05 5.832560000000000000e+05 5.837680000000000000e+05 5.847580000000000000e+05 5.838980000000000000e+05 5.833280000000000000e+05 5.822070000000000000e+05 5.808910000000000000e+05 5.819820000000000000e+05 5.832230000000000000e+05 5.832290000000000000e+05 5.840560000000000000e+05 5.828690000000000000e+05 5.839020000000000000e+05 5.831850000000000000e+05 5.834500000000000000e+05 5.824570000000000000e+05 5.825130000000000000e+05 5.828760000000000000e+05 5.824500000000000000e+05 5.826360000000000000e+05 5.836890000000000000e+05 5.822730000000000000e+05 5.838680000000000000e+05 5.812530000000000000e+05 5.812460000000000000e+05 5.816320000000000000e+05 5.828860000000000000e+05 5.831320000000000000e+05 5.845190000000000000e+05 5.845580000000000000e+05 5.821280000000000000e+05 5.821590000000000000e+05 5.851360000000000000e+05 5.841150000000000000e+05 5.833210000000000000e+05 5.819980000000000000e+05 5.832860000000000000e+05 5.807690000000000000e+05 5.816140000000000000e+05 5.815700000000000000e+05 5.821070000000000000e+05 5.834280000000000000e+05 5.824580000000000000e+05 5.817070000000000000e+05 5.816240000000000000e+05 5.826420000000000000e+05 5.810180000000000000e+05 5.809840000000000000e+05 5.824220000000000000e+05 5.828640000000000000e+05 5.819530000000000000e+05 5.811370000000000000e+05 5.828370000000000000e+05 5.829090000000000000e+05 5.823680000000000000e+05 5.817270000000000000e+05 5.815580000000000000e+05 5.811550000000000000e+05 5.810350000000000000e+05 5.820360000000000000e+05 5.816430000000000000e+05 5.820660000000000000e+05 5.806210000000000000e+05 5.836120000000000000e+05 5.831160000000000000e+05 5.829060000000000000e+05 5.824760000000000000e+05 5.829930000000000000e+05 5.835700000000000000e+05 5.838280000000000000e+05 5.821170000000000000e+05 5.837600000000000000e+05 5.827580000000000000e+05 5.837750000000000000e+05 5.837130000000000000e+05 5.843100000000000000e+05 5.840490000000000000e+05 5.842130000000000000e+05 5.832000000000000000e+05 5.847730000000000000e+05 5.845200000000000000e+05 5.841320000000000000e+05 5.858290000000000000e+05 5.858880000000000000e+05 5.852280000000000000e+05 5.862070000000000000e+05 5.860560000000000000e+05 5.850040000000000000e+05 5.855230000000000000e+05 5.855310000000000000e+05 5.858960000000000000e+05 5.849900000000000000e+05 5.857780000000000000e+05 5.856230000000000000e+05 5.862860000000000000e+05 5.861400000000000000e+05 5.834410000000000000e+05 5.844840000000000000e+05 5.847990000000000000e+05 5.834870000000000000e+05 5.833840000000000000e+05 5.836030000000000000e+05 5.840620000000000000e+05 5.846320000000000000e+05 5.838740000000000000e+05 5.840680000000000000e+05 5.844390000000000000e+05 5.848170000000000000e+05 5.847050000000000000e+05 5.824640000000000000e+05 5.818630000000000000e+05 5.817420000000000000e+05 5.830790000000000000e+05 5.832910000000000000e+05 5.827520000000000000e+05 5.844770000000000000e+05 5.842900000000000000e+05 5.841650000000000000e+05 5.838580000000000000e+05 5.833840000000000000e+05 5.839970000000000000e+05 5.834050000000000000e+05 5.832060000000000000e+05 5.844050000000000000e+05 5.842660000000000000e+05 5.836610000000000000e+05 5.840820000000000000e+05 5.828530000000000000e+05 5.829930000000000000e+05 5.829920000000000000e+05 5.849520000000000000e+05 5.838650000000000000e+05 5.838760000000000000e+05 5.824550000000000000e+05 5.834880000000000000e+05 5.831310000000000000e+05 5.829690000000000000e+05 5.831940000000000000e+05 5.846380000000000000e+05 5.812770000000000000e+05 5.825120000000000000e+05 5.841540000000000000e+05 5.829810000000000000e+05 5.818290000000000000e+05 5.818590000000000000e+05 5.805040000000000000e+05 5.802490000000000000e+05 5.814070000000000000e+05 5.828690000000000000e+05 5.832220000000000000e+05 5.833600000000000000e+05 5.819150000000000000e+05 5.823770000000000000e+05 5.829580000000000000e+05 5.827660000000000000e+05 5.817500000000000000e+05 5.827180000000000000e+05 5.826710000000000000e+05 5.832190000000000000e+05 5.821100000000000000e+05 5.826030000000000000e+05 5.804180000000000000e+05 5.806100000000000000e+05 5.829200000000000000e+05 5.819590000000000000e+05 5.831950000000000000e+05 5.821590000000000000e+05 5.837020000000000000e+05 5.825050000000000000e+05 5.837340000000000000e+05 5.839800000000000000e+05 5.818810000000000000e+05 5.835370000000000000e+05 5.824430000000000000e+05 5.833330000000000000e+05 5.823740000000000000e+05 5.816500000000000000e+05 5.805560000000000000e+05 5.828660000000000000e+05 5.808900000000000000e+05 5.835510000000000000e+05 5.834080000000000000e+05 5.835260000000000000e+05 5.817080000000000000e+05 5.817610000000000000e+05 5.828060000000000000e+05 5.813230000000000000e+05 5.833270000000000000e+05 5.837960000000000000e+05 5.852680000000000000e+05 5.825200000000000000e+05 5.836620000000000000e+05 5.829500000000000000e+05 5.847850000000000000e+05 5.839510000000000000e+05 5.839660000000000000e+05 5.837840000000000000e+05 5.860890000000000000e+05 5.850840000000000000e+05 5.856360000000000000e+05 5.834250000000000000e+05 5.845070000000000000e+05 5.852220000000000000e+05 5.849230000000000000e+05 5.848560000000000000e+05 5.847300000000000000e+05 5.831620000000000000e+05 5.824800000000000000e+05 5.838460000000000000e+05 5.832770000000000000e+05 5.829560000000000000e+05 5.824540000000000000e+05 5.831730000000000000e+05 5.835870000000000000e+05 5.837720000000000000e+05 5.851940000000000000e+05 5.851330000000000000e+05 5.857860000000000000e+05 5.859160000000000000e+05 5.842840000000000000e+05 5.837350000000000000e+05 5.847730000000000000e+05 5.847870000000000000e+05 5.847230000000000000e+05 5.841170000000000000e+05 5.848590000000000000e+05 5.850230000000000000e+05 5.848110000000000000e+05 5.847150000000000000e+05 5.841040000000000000e+05 5.846820000000000000e+05 5.854440000000000000e+05 5.838790000000000000e+05 5.839590000000000000e+05 5.857420000000000000e+05 5.841020000000000000e+05 5.832870000000000000e+05 5.854680000000000000e+05 5.852560000000000000e+05 5.850790000000000000e+05 5.847110000000000000e+05 5.838080000000000000e+05 5.833790000000000000e+05 5.862390000000000000e+05 5.848160000000000000e+05 5.839320000000000000e+05 5.831910000000000000e+05 5.840300000000000000e+05 5.843700000000000000e+05 5.840200000000000000e+05 5.833220000000000000e+05 5.821690000000000000e+05 5.841330000000000000e+05 5.829360000000000000e+05 5.838490000000000000e+05 5.830370000000000000e+05 5.833830000000000000e+05 5.846100000000000000e+05 5.850140000000000000e+05 5.845730000000000000e+05 5.841250000000000000e+05 5.854750000000000000e+05 5.839750000000000000e+05 5.848360000000000000e+05 5.843610000000000000e+05 5.844500000000000000e+05 5.835940000000000000e+05 5.839320000000000000e+05 5.837500000000000000e+05 5.839460000000000000e+05 5.831910000000000000e+05 5.817010000000000000e+05 5.839570000000000000e+05 5.845840000000000000e+05 5.851130000000000000e+05 5.833810000000000000e+05 5.837960000000000000e+05 5.832890000000000000e+05 5.832870000000000000e+05 5.831730000000000000e+05 5.846970000000000000e+05 5.848680000000000000e+05 5.850880000000000000e+05 5.834030000000000000e+05 5.836570000000000000e+05 5.835620000000000000e+05 5.837300000000000000e+05 5.842400000000000000e+05 5.841610000000000000e+05 5.850120000000000000e+05 5.855180000000000000e+05 5.817650000000000000e+05 5.823000000000000000e+05 5.839090000000000000e+05 5.832020000000000000e+05 5.840800000000000000e+05 5.844890000000000000e+05 5.849210000000000000e+05 5.856230000000000000e+05 5.857620000000000000e+05 5.842500000000000000e+05 5.833270000000000000e+05 5.850270000000000000e+05 5.825830000000000000e+05 5.845440000000000000e+05 5.853060000000000000e+05 5.825490000000000000e+05 5.857560000000000000e+05 5.848460000000000000e+05 5.845200000000000000e+05 5.846860000000000000e+05 5.857890000000000000e+05 5.839090000000000000e+05 5.857370000000000000e+05 5.844530000000000000e+05 5.856530000000000000e+05 5.843470000000000000e+05 5.844570000000000000e+05 5.821810000000000000e+05 5.831980000000000000e+05 5.845190000000000000e+05 5.842680000000000000e+05 5.829600000000000000e+05 5.839650000000000000e+05 5.857910000000000000e+05 5.851810000000000000e+05 5.844640000000000000e+05 5.855560000000000000e+05 5.858800000000000000e+05 5.856070000000000000e+05 5.861280000000000000e+05 5.864510000000000000e+05 5.847580000000000000e+05 5.843810000000000000e+05 5.840930000000000000e+05 5.840600000000000000e+05 5.837950000000000000e+05 5.838640000000000000e+05 5.823210000000000000e+05 5.835430000000000000e+05 5.830260000000000000e+05 5.824120000000000000e+05 5.830100000000000000e+05 5.824100000000000000e+05 5.831240000000000000e+05 5.820500000000000000e+05 5.825440000000000000e+05 5.820290000000000000e+05 5.823230000000000000e+05 5.819610000000000000e+05 5.806340000000000000e+05 5.820910000000000000e+05 5.816440000000000000e+05 5.808980000000000000e+05 5.811060000000000000e+05 5.809870000000000000e+05 5.797480000000000000e+05 5.797840000000000000e+05 5.809120000000000000e+05 5.807200000000000000e+05 5.805420000000000000e+05 5.799940000000000000e+05 5.797150000000000000e+05 5.810220000000000000e+05 5.807550000000000000e+05 5.824810000000000000e+05 5.803550000000000000e+05 5.803540000000000000e+05 5.822130000000000000e+05 5.822010000000000000e+05 5.827560000000000000e+05 5.840540000000000000e+05 5.844100000000000000e+05 5.831220000000000000e+05 5.838260000000000000e+05 5.824850000000000000e+05 5.837660000000000000e+05 5.828170000000000000e+05 5.840440000000000000e+05 5.837750000000000000e+05 5.845400000000000000e+05 5.833030000000000000e+05 5.848490000000000000e+05 5.833960000000000000e+05 5.830400000000000000e+05 5.838840000000000000e+05 5.835330000000000000e+05 5.826620000000000000e+05 5.831730000000000000e+05 5.830160000000000000e+05 5.834460000000000000e+05 5.821170000000000000e+05 5.833120000000000000e+05 5.816650000000000000e+05 5.818700000000000000e+05 5.824450000000000000e+05 5.830040000000000000e+05 5.822700000000000000e+05 5.829000000000000000e+05 5.816790000000000000e+05 5.813110000000000000e+05 5.808390000000000000e+05 5.824620000000000000e+05 5.821250000000000000e+05 5.816640000000000000e+05 5.823800000000000000e+05 5.805920000000000000e+05 5.829250000000000000e+05 5.814100000000000000e+05 5.816300000000000000e+05 5.807610000000000000e+05 5.809900000000000000e+05 5.817770000000000000e+05 5.822610000000000000e+05 5.809480000000000000e+05 5.821830000000000000e+05 5.808020000000000000e+05 5.812440000000000000e+05 5.810720000000000000e+05 5.823770000000000000e+05 5.818210000000000000e+05 5.822760000000000000e+05 5.827580000000000000e+05 5.818070000000000000e+05 5.814420000000000000e+05 5.825680000000000000e+05 5.807920000000000000e+05 5.819540000000000000e+05 5.821180000000000000e+05 5.828630000000000000e+05 5.822720000000000000e+05 5.812350000000000000e+05 5.819820000000000000e+05 5.813620000000000000e+05 5.813450000000000000e+05 5.822740000000000000e+05 5.832430000000000000e+05 5.827340000000000000e+05 5.841170000000000000e+05 5.816040000000000000e+05 5.829720000000000000e+05 5.824660000000000000e+05 5.840440000000000000e+05 5.837240000000000000e+05 5.831620000000000000e+05 5.823900000000000000e+05 5.836120000000000000e+05 5.824010000000000000e+05 5.830430000000000000e+05 5.841620000000000000e+05 5.838260000000000000e+05 5.831570000000000000e+05 5.832400000000000000e+05 5.825330000000000000e+05 5.849080000000000000e+05 5.820490000000000000e+05 5.831530000000000000e+05 5.837470000000000000e+05 5.830160000000000000e+05 5.824790000000000000e+05 5.819990000000000000e+05 5.840770000000000000e+05 5.828990000000000000e+05 5.835040000000000000e+05 5.829480000000000000e+05 5.813030000000000000e+05 5.813030000000000000e+05 5.803640000000000000e+05 5.819290000000000000e+05 5.820140000000000000e+05 5.814320000000000000e+05 5.809360000000000000e+05 5.796700000000000000e+05 5.820230000000000000e+05 5.814030000000000000e+05 5.806090000000000000e+05 5.822990000000000000e+05 5.845300000000000000e+05 5.845050000000000000e+05 5.827160000000000000e+05 5.816580000000000000e+05 5.840710000000000000e+05 5.834690000000000000e+05 5.835840000000000000e+05 5.831930000000000000e+05 5.825200000000000000e+05 5.818380000000000000e+05 5.818150000000000000e+05 5.812420000000000000e+05 5.816460000000000000e+05 5.818950000000000000e+05 5.807540000000000000e+05 5.809510000000000000e+05 5.808630000000000000e+05 5.812100000000000000e+05 5.812220000000000000e+05 5.799970000000000000e+05 5.811630000000000000e+05 5.807630000000000000e+05 5.824970000000000000e+05 5.799430000000000000e+05 5.809540000000000000e+05 5.814180000000000000e+05 5.826790000000000000e+05 5.814290000000000000e+05 5.820310000000000000e+05 5.825040000000000000e+05 5.833920000000000000e+05 5.822050000000000000e+05 5.835250000000000000e+05 5.822140000000000000e+05 5.818470000000000000e+05 5.820550000000000000e+05 5.825430000000000000e+05 5.818650000000000000e+05 5.818690000000000000e+05 5.815860000000000000e+05 5.823680000000000000e+05 5.831250000000000000e+05 5.826780000000000000e+05 5.821340000000000000e+05 5.830390000000000000e+05 5.819180000000000000e+05 5.833860000000000000e+05 5.828920000000000000e+05 5.835950000000000000e+05 5.844600000000000000e+05 5.848210000000000000e+05 5.846110000000000000e+05 5.839790000000000000e+05 5.847610000000000000e+05 5.836200000000000000e+05 5.843880000000000000e+05 5.865250000000000000e+05 5.841190000000000000e+05 5.846970000000000000e+05 5.838230000000000000e+05 5.837310000000000000e+05 5.859680000000000000e+05 5.845500000000000000e+05 5.845210000000000000e+05 5.845360000000000000e+05 5.843930000000000000e+05 5.850050000000000000e+05 5.844480000000000000e+05 5.848680000000000000e+05 5.853910000000000000e+05 5.845220000000000000e+05 5.859190000000000000e+05 5.844520000000000000e+05 5.843000000000000000e+05 5.830020000000000000e+05 5.828280000000000000e+05 5.832490000000000000e+05 5.838900000000000000e+05 5.831810000000000000e+05 5.864810000000000000e+05 5.850070000000000000e+05 5.842730000000000000e+05 5.833540000000000000e+05 5.839640000000000000e+05 5.836990000000000000e+05 5.841550000000000000e+05 5.840510000000000000e+05 5.852090000000000000e+05 5.843690000000000000e+05 5.844010000000000000e+05 5.849890000000000000e+05 5.852800000000000000e+05 5.841440000000000000e+05 5.834400000000000000e+05 5.833660000000000000e+05 5.835090000000000000e+05 5.826110000000000000e+05 5.814250000000000000e+05 5.828400000000000000e+05 5.833270000000000000e+05 5.846310000000000000e+05 5.841690000000000000e+05 5.838990000000000000e+05 5.840470000000000000e+05 5.831810000000000000e+05 5.828060000000000000e+05 5.838970000000000000e+05 5.823120000000000000e+05 5.848990000000000000e+05 5.831470000000000000e+05 5.832560000000000000e+05 5.826310000000000000e+05 5.827510000000000000e+05 5.828380000000000000e+05 5.825980000000000000e+05 5.809740000000000000e+05 5.825980000000000000e+05 5.823800000000000000e+05 5.830100000000000000e+05 5.826980000000000000e+05 5.831130000000000000e+05 5.810610000000000000e+05 5.811720000000000000e+05 5.814640000000000000e+05 5.823640000000000000e+05 5.828000000000000000e+05 5.833010000000000000e+05 5.813350000000000000e+05 5.810520000000000000e+05 5.830200000000000000e+05 5.816780000000000000e+05 5.812750000000000000e+05 5.826220000000000000e+05 5.822740000000000000e+05 5.834060000000000000e+05 5.822730000000000000e+05 5.825460000000000000e+05 5.835750000000000000e+05 5.829120000000000000e+05 5.835640000000000000e+05 5.834610000000000000e+05 5.849900000000000000e+05 5.841220000000000000e+05 5.848560000000000000e+05 5.849170000000000000e+05 5.826670000000000000e+05 5.830320000000000000e+05 5.804940000000000000e+05 5.811270000000000000e+05 5.817270000000000000e+05 5.818300000000000000e+05 5.819250000000000000e+05 5.815070000000000000e+05 5.839220000000000000e+05 5.832590000000000000e+05 5.826320000000000000e+05 5.833500000000000000e+05 5.827340000000000000e+05 5.835910000000000000e+05 5.809590000000000000e+05 5.814620000000000000e+05 5.813020000000000000e+05 5.817290000000000000e+05 5.816990000000000000e+05 5.816150000000000000e+05 5.820130000000000000e+05 5.808520000000000000e+05 5.828000000000000000e+05 5.820380000000000000e+05 5.802630000000000000e+05 5.801950000000000000e+05 5.821150000000000000e+05 5.802800000000000000e+05 5.800820000000000000e+05 5.805600000000000000e+05 5.815330000000000000e+05 5.810200000000000000e+05 5.817260000000000000e+05 5.811000000000000000e+05 5.819130000000000000e+05 5.828360000000000000e+05 5.802530000000000000e+05 5.825370000000000000e+05 5.805130000000000000e+05 5.802090000000000000e+05 5.812010000000000000e+05 5.805180000000000000e+05 5.812760000000000000e+05 5.812400000000000000e+05 5.806850000000000000e+05 5.809200000000000000e+05 5.808810000000000000e+05 5.828440000000000000e+05 5.821710000000000000e+05 5.819090000000000000e+05 5.835430000000000000e+05 5.821840000000000000e+05 5.818710000000000000e+05 5.827770000000000000e+05 5.850970000000000000e+05 5.823330000000000000e+05 5.841460000000000000e+05 5.832110000000000000e+05 5.834190000000000000e+05 5.820450000000000000e+05 5.825140000000000000e+05 5.844720000000000000e+05 5.840820000000000000e+05 5.832260000000000000e+05 5.837470000000000000e+05 5.825560000000000000e+05 5.839540000000000000e+05 5.834260000000000000e+05 5.828590000000000000e+05 5.826740000000000000e+05 5.815370000000000000e+05 5.832010000000000000e+05 5.825000000000000000e+05 5.818610000000000000e+05 5.831450000000000000e+05 5.835500000000000000e+05 5.837580000000000000e+05 5.830140000000000000e+05 5.829890000000000000e+05 5.834300000000000000e+05 5.829550000000000000e+05 5.846540000000000000e+05 5.828250000000000000e+05 5.829310000000000000e+05 5.843850000000000000e+05 5.839170000000000000e+05 5.811910000000000000e+05 5.836000000000000000e+05 5.826990000000000000e+05 5.828140000000000000e+05 5.824920000000000000e+05 5.822460000000000000e+05 5.814480000000000000e+05 5.825830000000000000e+05 5.820820000000000000e+05 5.826010000000000000e+05 5.823200000000000000e+05 5.822350000000000000e+05 5.817290000000000000e+05 5.813070000000000000e+05 5.818900000000000000e+05 5.817490000000000000e+05 5.816400000000000000e+05 5.807580000000000000e+05 5.815590000000000000e+05 5.815940000000000000e+05 5.815150000000000000e+05 5.815930000000000000e+05 5.822860000000000000e+05 5.818720000000000000e+05 5.828520000000000000e+05 5.817720000000000000e+05 5.820100000000000000e+05 5.815760000000000000e+05 5.815470000000000000e+05 5.817430000000000000e+05 5.819510000000000000e+05 5.825320000000000000e+05 5.806130000000000000e+05 5.828280000000000000e+05 5.815280000000000000e+05 5.837080000000000000e+05 5.823260000000000000e+05 5.815010000000000000e+05 5.815140000000000000e+05 5.812210000000000000e+05 5.825610000000000000e+05 5.828790000000000000e+05 5.836470000000000000e+05 5.816380000000000000e+05 5.840510000000000000e+05 5.833530000000000000e+05 5.829850000000000000e+05 5.827950000000000000e+05 5.814470000000000000e+05 5.816010000000000000e+05 5.831590000000000000e+05 5.815220000000000000e+05 5.816610000000000000e+05 5.822930000000000000e+05 5.829950000000000000e+05 5.845850000000000000e+05 5.848060000000000000e+05 5.840710000000000000e+05 5.824010000000000000e+05 5.830830000000000000e+05 5.825700000000000000e+05 5.831660000000000000e+05 5.803710000000000000e+05 5.817170000000000000e+05 5.819220000000000000e+05 5.808710000000000000e+05 5.814970000000000000e+05 5.815740000000000000e+05 5.830770000000000000e+05 5.819690000000000000e+05 5.848500000000000000e+05 5.828900000000000000e+05 5.818880000000000000e+05 5.827710000000000000e+05 5.824740000000000000e+05 5.825090000000000000e+05 5.828250000000000000e+05 5.828150000000000000e+05 5.825800000000000000e+05 5.839620000000000000e+05 5.833740000000000000e+05 5.820880000000000000e+05 5.838970000000000000e+05 5.821490000000000000e+05 5.838220000000000000e+05 5.835100000000000000e+05 5.824020000000000000e+05 5.833920000000000000e+05 5.812030000000000000e+05 5.823820000000000000e+05 5.816360000000000000e+05 5.824940000000000000e+05 5.824430000000000000e+05 5.825360000000000000e+05 5.800400000000000000e+05 5.813800000000000000e+05 5.814480000000000000e+05 5.802950000000000000e+05 5.823480000000000000e+05 5.787930000000000000e+05 5.812310000000000000e+05 5.822490000000000000e+05 5.827580000000000000e+05 5.837630000000000000e+05 5.818120000000000000e+05 5.809920000000000000e+05 5.822530000000000000e+05 5.820130000000000000e+05 5.832270000000000000e+05 5.824830000000000000e+05 5.826440000000000000e+05 5.820590000000000000e+05 5.841710000000000000e+05 5.817810000000000000e+05 5.830620000000000000e+05 5.813710000000000000e+05 5.816500000000000000e+05 5.817400000000000000e+05 5.795980000000000000e+05 5.802150000000000000e+05 5.818640000000000000e+05 5.815400000000000000e+05 5.817650000000000000e+05 5.814330000000000000e+05 5.802260000000000000e+05 5.803540000000000000e+05 5.817800000000000000e+05 5.818030000000000000e+05 5.822020000000000000e+05 5.826840000000000000e+05 5.802700000000000000e+05 5.814280000000000000e+05 5.833370000000000000e+05 5.824610000000000000e+05 5.822540000000000000e+05 5.800780000000000000e+05 5.823120000000000000e+05 5.815470000000000000e+05 5.797530000000000000e+05 5.791710000000000000e+05 5.803690000000000000e+05 5.806430000000000000e+05 5.805270000000000000e+05 5.814580000000000000e+05 5.803100000000000000e+05 5.800520000000000000e+05 5.801000000000000000e+05 5.791200000000000000e+05 5.802980000000000000e+05 5.806260000000000000e+05 5.798520000000000000e+05 5.813500000000000000e+05 5.811820000000000000e+05 5.805560000000000000e+05 5.809580000000000000e+05 5.809360000000000000e+05 5.813970000000000000e+05 5.793910000000000000e+05 5.812720000000000000e+05 5.815850000000000000e+05 5.806820000000000000e+05 5.824580000000000000e+05 5.820060000000000000e+05 5.809320000000000000e+05 5.801810000000000000e+05 5.813210000000000000e+05 5.802230000000000000e+05 5.819500000000000000e+05 5.816100000000000000e+05 5.818070000000000000e+05 5.823720000000000000e+05 5.829780000000000000e+05 5.822210000000000000e+05 5.814090000000000000e+05 5.842070000000000000e+05 5.825290000000000000e+05 5.831000000000000000e+05 5.840450000000000000e+05 5.840030000000000000e+05 5.866620000000000000e+05 5.829170000000000000e+05 5.840790000000000000e+05 5.836700000000000000e+05 5.838720000000000000e+05 5.844580000000000000e+05 5.840590000000000000e+05 5.844090000000000000e+05 5.829240000000000000e+05 5.825640000000000000e+05 5.814860000000000000e+05 5.817440000000000000e+05 5.815400000000000000e+05 5.822970000000000000e+05 5.824580000000000000e+05 5.835360000000000000e+05 5.834260000000000000e+05 5.816390000000000000e+05 5.828530000000000000e+05 5.816960000000000000e+05 5.806510000000000000e+05 5.805360000000000000e+05 5.820250000000000000e+05 5.806780000000000000e+05 5.812060000000000000e+05 5.798720000000000000e+05 5.816040000000000000e+05 5.826880000000000000e+05 5.830440000000000000e+05 5.821170000000000000e+05 5.804910000000000000e+05 5.817600000000000000e+05 5.823850000000000000e+05 5.806550000000000000e+05 5.799660000000000000e+05 5.806140000000000000e+05 5.806490000000000000e+05 5.812070000000000000e+05 5.802690000000000000e+05 5.811650000000000000e+05 5.811450000000000000e+05 5.813500000000000000e+05 5.839130000000000000e+05 5.823650000000000000e+05 5.813810000000000000e+05 5.827260000000000000e+05 5.809030000000000000e+05 5.817810000000000000e+05 5.823180000000000000e+05 5.825850000000000000e+05 5.828890000000000000e+05 5.835180000000000000e+05 5.831020000000000000e+05 5.835860000000000000e+05 5.832230000000000000e+05 5.817080000000000000e+05 5.823860000000000000e+05 5.810150000000000000e+05 5.804870000000000000e+05 5.819190000000000000e+05 5.826220000000000000e+05 5.816520000000000000e+05 5.815560000000000000e+05 5.820340000000000000e+05 5.843190000000000000e+05 5.845000000000000000e+05 5.827490000000000000e+05 5.842710000000000000e+05 5.853990000000000000e+05 5.831880000000000000e+05 5.826880000000000000e+05 5.830400000000000000e+05 5.826500000000000000e+05 5.828060000000000000e+05 5.830230000000000000e+05 5.830290000000000000e+05 5.840460000000000000e+05 5.822300000000000000e+05 5.828610000000000000e+05 5.821440000000000000e+05 5.838280000000000000e+05 5.816620000000000000e+05 5.824260000000000000e+05 5.818920000000000000e+05 5.809820000000000000e+05 5.807970000000000000e+05 5.813580000000000000e+05 5.801770000000000000e+05 5.816110000000000000e+05 5.805070000000000000e+05 5.818390000000000000e+05 5.793290000000000000e+05 5.782520000000000000e+05 5.800190000000000000e+05 5.783350000000000000e+05 5.805190000000000000e+05 5.804190000000000000e+05 5.799820000000000000e+05 5.824050000000000000e+05 5.816080000000000000e+05 5.803260000000000000e+05 5.818210000000000000e+05 5.812630000000000000e+05 5.827500000000000000e+05 5.826000000000000000e+05 5.820110000000000000e+05 5.815190000000000000e+05 5.826430000000000000e+05 5.833330000000000000e+05 5.835070000000000000e+05 5.830420000000000000e+05 5.832870000000000000e+05 5.828670000000000000e+05 5.832460000000000000e+05 5.815200000000000000e+05 5.829000000000000000e+05 5.828420000000000000e+05 5.838240000000000000e+05 5.820780000000000000e+05 5.835060000000000000e+05 5.813720000000000000e+05 5.827610000000000000e+05 5.816110000000000000e+05 5.815570000000000000e+05 5.820970000000000000e+05 5.821620000000000000e+05 5.831530000000000000e+05 5.834410000000000000e+05 5.819100000000000000e+05 5.835060000000000000e+05 5.832930000000000000e+05 5.833880000000000000e+05 5.823140000000000000e+05 5.826270000000000000e+05 5.828690000000000000e+05 5.831340000000000000e+05 5.816570000000000000e+05 5.828070000000000000e+05 5.830090000000000000e+05 5.836850000000000000e+05 5.842790000000000000e+05 5.819610000000000000e+05 5.827260000000000000e+05 5.832820000000000000e+05 5.824280000000000000e+05 5.837720000000000000e+05 5.840330000000000000e+05 5.826200000000000000e+05 5.821790000000000000e+05 5.822220000000000000e+05 5.822730000000000000e+05 5.838700000000000000e+05 5.832280000000000000e+05 5.819560000000000000e+05 5.830510000000000000e+05 5.826730000000000000e+05 5.836530000000000000e+05 5.839700000000000000e+05 5.818590000000000000e+05 5.821870000000000000e+05 5.830580000000000000e+05 5.823400000000000000e+05 5.816480000000000000e+05 5.829250000000000000e+05 5.821580000000000000e+05 5.822000000000000000e+05 5.822030000000000000e+05 5.828970000000000000e+05 5.824360000000000000e+05 5.841350000000000000e+05 5.841910000000000000e+05 5.831220000000000000e+05 5.837570000000000000e+05 5.827360000000000000e+05 5.818160000000000000e+05 5.815120000000000000e+05 5.816450000000000000e+05 5.835730000000000000e+05 5.816010000000000000e+05 5.821380000000000000e+05 5.797920000000000000e+05 5.807420000000000000e+05 5.809720000000000000e+05 5.801930000000000000e+05 5.810920000000000000e+05 5.821390000000000000e+05 5.827400000000000000e+05 5.821070000000000000e+05 5.813720000000000000e+05 5.823960000000000000e+05 5.829420000000000000e+05 5.816300000000000000e+05 5.841990000000000000e+05 5.831620000000000000e+05 5.821230000000000000e+05 5.820360000000000000e+05 5.830150000000000000e+05 5.839330000000000000e+05 5.830340000000000000e+05 5.832340000000000000e+05 5.837550000000000000e+05 5.826280000000000000e+05 5.821140000000000000e+05 5.819830000000000000e+05 5.817320000000000000e+05 5.818340000000000000e+05 5.832220000000000000e+05 5.831370000000000000e+05 5.831870000000000000e+05 5.840810000000000000e+05 5.830320000000000000e+05 5.828520000000000000e+05 5.838320000000000000e+05 5.818370000000000000e+05 5.846630000000000000e+05 5.826680000000000000e+05 5.809330000000000000e+05 5.826690000000000000e+05 5.829370000000000000e+05 5.831950000000000000e+05 5.834550000000000000e+05 5.840010000000000000e+05 5.834600000000000000e+05 5.841710000000000000e+05 5.828750000000000000e+05 5.827840000000000000e+05 5.857270000000000000e+05 5.847910000000000000e+05 5.845230000000000000e+05 5.835620000000000000e+05 5.841930000000000000e+05 5.836660000000000000e+05 5.827860000000000000e+05 5.850070000000000000e+05 5.842360000000000000e+05 5.841680000000000000e+05 5.857390000000000000e+05 5.836870000000000000e+05 5.836750000000000000e+05 5.840940000000000000e+05 5.830170000000000000e+05 5.823880000000000000e+05 5.820850000000000000e+05 5.814130000000000000e+05 5.821370000000000000e+05 5.811540000000000000e+05 5.837450000000000000e+05 5.802190000000000000e+05 5.818040000000000000e+05 5.812180000000000000e+05 5.805820000000000000e+05 5.808910000000000000e+05 5.823310000000000000e+05 5.816200000000000000e+05 5.816040000000000000e+05 5.822500000000000000e+05 5.802000000000000000e+05 5.794880000000000000e+05 5.804100000000000000e+05 5.807070000000000000e+05 5.812890000000000000e+05 5.796590000000000000e+05 5.787360000000000000e+05 5.822610000000000000e+05 5.800390000000000000e+05 5.804160000000000000e+05 5.817700000000000000e+05 5.794430000000000000e+05 5.816950000000000000e+05 5.804310000000000000e+05 5.813660000000000000e+05 5.813950000000000000e+05 5.814550000000000000e+05 5.807080000000000000e+05 5.837030000000000000e+05 5.830600000000000000e+05 5.818880000000000000e+05 5.824370000000000000e+05 5.839870000000000000e+05 5.838650000000000000e+05 5.842570000000000000e+05 5.834590000000000000e+05 5.833270000000000000e+05 5.835550000000000000e+05 5.841470000000000000e+05 5.845930000000000000e+05 5.838760000000000000e+05 5.851190000000000000e+05 5.841230000000000000e+05 5.843940000000000000e+05 5.835490000000000000e+05 5.855760000000000000e+05 5.865790000000000000e+05 5.851180000000000000e+05 5.847300000000000000e+05 5.854660000000000000e+05 5.841260000000000000e+05 5.863120000000000000e+05 5.853880000000000000e+05 5.859040000000000000e+05 5.859560000000000000e+05 5.854870000000000000e+05 5.868430000000000000e+05 5.872260000000000000e+05 5.881350000000000000e+05 5.888900000000000000e+05 5.874180000000000000e+05 5.893490000000000000e+05 5.890800000000000000e+05 5.894540000000000000e+05 5.904600000000000000e+05 5.891390000000000000e+05 5.880560000000000000e+05 5.871220000000000000e+05 5.885410000000000000e+05 5.882030000000000000e+05 5.864940000000000000e+05 5.865110000000000000e+05 5.876480000000000000e+05 5.875410000000000000e+05 5.875820000000000000e+05 5.850440000000000000e+05 5.862940000000000000e+05 5.860570000000000000e+05 5.864410000000000000e+05 5.865730000000000000e+05 5.876320000000000000e+05 5.858170000000000000e+05 5.862590000000000000e+05 5.866490000000000000e+05 5.873550000000000000e+05 5.863080000000000000e+05 5.849600000000000000e+05 5.856820000000000000e+05 5.853180000000000000e+05 5.853650000000000000e+05 5.850490000000000000e+05 5.866740000000000000e+05 5.864230000000000000e+05 5.845130000000000000e+05 5.845450000000000000e+05 5.855600000000000000e+05 5.859990000000000000e+05 5.854130000000000000e+05 5.849280000000000000e+05 5.850180000000000000e+05 5.850450000000000000e+05 5.857040000000000000e+05 5.844560000000000000e+05 5.850850000000000000e+05 5.847950000000000000e+05 5.850170000000000000e+05 5.865070000000000000e+05 5.858600000000000000e+05 5.859390000000000000e+05 5.854880000000000000e+05 5.850160000000000000e+05 5.860620000000000000e+05 5.851670000000000000e+05 5.852430000000000000e+05 5.846870000000000000e+05 5.848010000000000000e+05 5.845580000000000000e+05 5.837240000000000000e+05 5.847620000000000000e+05 5.872610000000000000e+05 5.846450000000000000e+05 5.849090000000000000e+05 5.864150000000000000e+05 5.864840000000000000e+05 5.857730000000000000e+05 5.843660000000000000e+05 5.853320000000000000e+05 5.853300000000000000e+05 5.840110000000000000e+05 5.836280000000000000e+05 5.834490000000000000e+05 5.837370000000000000e+05 5.833840000000000000e+05 5.847240000000000000e+05 5.835940000000000000e+05 5.849450000000000000e+05 5.861740000000000000e+05 5.849420000000000000e+05 5.856380000000000000e+05 5.851080000000000000e+05 5.846690000000000000e+05 5.829440000000000000e+05 5.836810000000000000e+05 5.843240000000000000e+05 5.834600000000000000e+05 5.826470000000000000e+05 5.828010000000000000e+05 5.817890000000000000e+05 5.825640000000000000e+05 5.836280000000000000e+05 5.835130000000000000e+05 5.847230000000000000e+05 5.831400000000000000e+05 5.842140000000000000e+05 5.822640000000000000e+05 5.833360000000000000e+05 5.835010000000000000e+05 5.824480000000000000e+05 5.836960000000000000e+05 5.824640000000000000e+05 5.821410000000000000e+05 5.827410000000000000e+05 5.836290000000000000e+05 5.822300000000000000e+05 5.829680000000000000e+05 5.831100000000000000e+05 5.833090000000000000e+05 5.839620000000000000e+05 5.803150000000000000e+05 5.828730000000000000e+05 5.826160000000000000e+05 5.811400000000000000e+05 5.813670000000000000e+05 5.831360000000000000e+05 5.820950000000000000e+05 5.832460000000000000e+05 5.820560000000000000e+05 5.823490000000000000e+05 5.818310000000000000e+05 5.837190000000000000e+05 5.830020000000000000e+05 5.861570000000000000e+05 5.836080000000000000e+05 5.850380000000000000e+05 5.848190000000000000e+05 5.845610000000000000e+05 5.837510000000000000e+05 5.855880000000000000e+05 5.849110000000000000e+05 5.846880000000000000e+05 5.837410000000000000e+05 5.830380000000000000e+05 5.839520000000000000e+05 5.834600000000000000e+05 5.845930000000000000e+05 5.856100000000000000e+05 5.845980000000000000e+05 5.870400000000000000e+05 5.832620000000000000e+05 5.856040000000000000e+05 5.864010000000000000e+05 5.858780000000000000e+05 5.860300000000000000e+05 5.847830000000000000e+05 5.855360000000000000e+05 5.853140000000000000e+05 5.861340000000000000e+05 5.843110000000000000e+05 5.851680000000000000e+05 5.857140000000000000e+05 5.855510000000000000e+05 5.845780000000000000e+05 5.847670000000000000e+05 5.849590000000000000e+05 5.868410000000000000e+05 5.862080000000000000e+05 5.865040000000000000e+05 5.867010000000000000e+05 5.866310000000000000e+05 5.849290000000000000e+05 5.826240000000000000e+05 5.847410000000000000e+05 5.854140000000000000e+05 5.847110000000000000e+05 5.843370000000000000e+05 5.840370000000000000e+05 5.826830000000000000e+05 5.843040000000000000e+05 5.838600000000000000e+05 5.828190000000000000e+05 5.846820000000000000e+05 5.831160000000000000e+05 5.839080000000000000e+05 5.844260000000000000e+05 5.845030000000000000e+05 5.839190000000000000e+05 5.835370000000000000e+05 5.850750000000000000e+05 5.838170000000000000e+05 5.853780000000000000e+05 5.833950000000000000e+05 5.831910000000000000e+05 5.840030000000000000e+05 5.838660000000000000e+05 5.834850000000000000e+05 5.839600000000000000e+05 5.841950000000000000e+05 5.833250000000000000e+05 5.831050000000000000e+05 5.838060000000000000e+05 5.831640000000000000e+05 5.830940000000000000e+05 5.831000000000000000e+05 5.828050000000000000e+05 5.831840000000000000e+05 5.823010000000000000e+05 5.833370000000000000e+05 5.838440000000000000e+05 5.844600000000000000e+05 5.839910000000000000e+05 5.842760000000000000e+05 5.857340000000000000e+05 5.837530000000000000e+05 5.840100000000000000e+05 5.853650000000000000e+05 5.850130000000000000e+05 5.844110000000000000e+05 5.845440000000000000e+05 5.850210000000000000e+05 5.846450000000000000e+05 5.853160000000000000e+05 5.852740000000000000e+05 5.841870000000000000e+05 5.839720000000000000e+05 5.843150000000000000e+05 5.842810000000000000e+05 5.840630000000000000e+05 5.855360000000000000e+05 5.846480000000000000e+05 5.851610000000000000e+05 5.831950000000000000e+05 5.860870000000000000e+05 5.864320000000000000e+05 5.853510000000000000e+05 5.849750000000000000e+05 5.847720000000000000e+05 5.847110000000000000e+05 5.840540000000000000e+05 5.836020000000000000e+05 5.833000000000000000e+05 5.842870000000000000e+05 5.841210000000000000e+05 5.849120000000000000e+05 5.844680000000000000e+05 5.851870000000000000e+05 5.839910000000000000e+05 5.846890000000000000e+05 5.856010000000000000e+05 5.833950000000000000e+05 5.845350000000000000e+05 5.838890000000000000e+05 5.818250000000000000e+05 5.836760000000000000e+05 5.832800000000000000e+05 5.826720000000000000e+05 5.840300000000000000e+05 5.823710000000000000e+05 5.823180000000000000e+05 5.823740000000000000e+05 5.832240000000000000e+05 5.845770000000000000e+05 5.820050000000000000e+05 5.834920000000000000e+05 5.822540000000000000e+05 5.835870000000000000e+05 5.826900000000000000e+05 5.820570000000000000e+05 5.828970000000000000e+05 5.837060000000000000e+05 5.819460000000000000e+05 5.831420000000000000e+05 5.839010000000000000e+05 5.843130000000000000e+05 5.855380000000000000e+05 5.830750000000000000e+05 5.835050000000000000e+05 5.833870000000000000e+05 5.822810000000000000e+05 5.817870000000000000e+05 5.825160000000000000e+05 5.838130000000000000e+05 5.827220000000000000e+05 5.822810000000000000e+05 5.815570000000000000e+05 5.822170000000000000e+05 5.830140000000000000e+05 5.808430000000000000e+05 5.826010000000000000e+05 5.829070000000000000e+05 5.836270000000000000e+05 5.829930000000000000e+05 5.829040000000000000e+05 5.832310000000000000e+05 5.828740000000000000e+05 5.813310000000000000e+05 5.833100000000000000e+05 5.819930000000000000e+05 5.825830000000000000e+05 5.856530000000000000e+05 5.845960000000000000e+05 5.843940000000000000e+05 5.836690000000000000e+05 5.850170000000000000e+05 5.822520000000000000e+05 5.843900000000000000e+05 5.831410000000000000e+05 5.830780000000000000e+05 5.829050000000000000e+05 5.829350000000000000e+05 5.804900000000000000e+05 5.832690000000000000e+05 5.822730000000000000e+05 5.829560000000000000e+05 5.833880000000000000e+05 5.846800000000000000e+05 5.836970000000000000e+05 5.837110000000000000e+05 5.843870000000000000e+05 5.839240000000000000e+05 5.838130000000000000e+05 5.843600000000000000e+05 5.852430000000000000e+05 5.846400000000000000e+05 5.854670000000000000e+05 5.848160000000000000e+05 5.838710000000000000e+05 5.855470000000000000e+05 5.841760000000000000e+05 5.841740000000000000e+05 5.829630000000000000e+05 5.844080000000000000e+05 5.830400000000000000e+05 5.837540000000000000e+05 5.826900000000000000e+05 5.822130000000000000e+05 5.852500000000000000e+05 5.820070000000000000e+05 5.834610000000000000e+05 5.822710000000000000e+05 5.832420000000000000e+05 5.824120000000000000e+05 5.806530000000000000e+05 5.807940000000000000e+05 5.822690000000000000e+05 5.813350000000000000e+05 5.810480000000000000e+05 5.828380000000000000e+05 5.807730000000000000e+05 5.808310000000000000e+05 5.804560000000000000e+05 5.805500000000000000e+05 5.816800000000000000e+05 5.794430000000000000e+05 5.808550000000000000e+05 5.826900000000000000e+05 5.821340000000000000e+05 5.808430000000000000e+05 5.811590000000000000e+05 5.805860000000000000e+05 5.816910000000000000e+05 5.814600000000000000e+05 5.819030000000000000e+05 5.820820000000000000e+05 5.815510000000000000e+05 5.806430000000000000e+05 5.811230000000000000e+05 5.815180000000000000e+05 5.812920000000000000e+05 5.820250000000000000e+05 5.808340000000000000e+05 5.805560000000000000e+05 5.810010000000000000e+05 5.817390000000000000e+05 5.796350000000000000e+05 5.818420000000000000e+05 5.807060000000000000e+05 5.800180000000000000e+05 5.809070000000000000e+05 5.796970000000000000e+05 5.820890000000000000e+05 5.798750000000000000e+05 5.804320000000000000e+05 5.811970000000000000e+05 5.798720000000000000e+05 5.816040000000000000e+05 5.796520000000000000e+05 5.793650000000000000e+05 5.813520000000000000e+05 5.793400000000000000e+05 5.779930000000000000e+05 5.803730000000000000e+05 5.793080000000000000e+05 5.798140000000000000e+05 5.786170000000000000e+05 5.813120000000000000e+05 5.805980000000000000e+05 5.803780000000000000e+05 5.809540000000000000e+05 5.805330000000000000e+05 5.812200000000000000e+05 5.816300000000000000e+05 5.799500000000000000e+05 5.812410000000000000e+05 5.800710000000000000e+05 5.805340000000000000e+05 5.807200000000000000e+05 5.820870000000000000e+05 5.824670000000000000e+05 5.821330000000000000e+05 5.823890000000000000e+05 5.839270000000000000e+05 5.821830000000000000e+05 5.812870000000000000e+05 5.812670000000000000e+05 5.823270000000000000e+05 5.804120000000000000e+05 5.814160000000000000e+05 5.812980000000000000e+05 5.813160000000000000e+05 5.821790000000000000e+05 5.814280000000000000e+05 5.803710000000000000e+05 5.814810000000000000e+05 5.830640000000000000e+05 5.815350000000000000e+05 5.827260000000000000e+05 5.830200000000000000e+05 5.828240000000000000e+05 5.820790000000000000e+05 5.842430000000000000e+05 5.825170000000000000e+05 5.816340000000000000e+05 5.827530000000000000e+05 5.823290000000000000e+05 5.823670000000000000e+05 5.822940000000000000e+05 5.820910000000000000e+05 5.822240000000000000e+05 5.824740000000000000e+05 5.803360000000000000e+05 5.809920000000000000e+05 5.800520000000000000e+05 5.798790000000000000e+05 5.805930000000000000e+05 5.794930000000000000e+05 5.801530000000000000e+05 5.806670000000000000e+05 5.795030000000000000e+05 5.810620000000000000e+05 5.803100000000000000e+05 5.809930000000000000e+05 5.789700000000000000e+05 5.794560000000000000e+05 5.795650000000000000e+05 5.795400000000000000e+05 5.778710000000000000e+05 5.790970000000000000e+05 5.790380000000000000e+05 5.794620000000000000e+05 5.787080000000000000e+05 5.790890000000000000e+05 5.790420000000000000e+05 5.796280000000000000e+05 5.790100000000000000e+05 5.801430000000000000e+05 5.789070000000000000e+05 5.805090000000000000e+05 5.806390000000000000e+05 5.807220000000000000e+05 5.788580000000000000e+05 5.798810000000000000e+05 5.798050000000000000e+05 5.796440000000000000e+05 5.799160000000000000e+05 5.794280000000000000e+05 5.809900000000000000e+05 5.797900000000000000e+05 5.806320000000000000e+05 5.818620000000000000e+05 5.801240000000000000e+05 5.799770000000000000e+05 5.809720000000000000e+05 5.793260000000000000e+05 5.805130000000000000e+05 5.806520000000000000e+05 5.801520000000000000e+05 5.794640000000000000e+05 5.793130000000000000e+05 5.817490000000000000e+05 5.817170000000000000e+05 5.814940000000000000e+05 5.817620000000000000e+05 5.814110000000000000e+05 5.818030000000000000e+05 5.817050000000000000e+05 5.825350000000000000e+05 5.817690000000000000e+05 5.810450000000000000e+05 5.813910000000000000e+05 5.812300000000000000e+05 5.824560000000000000e+05 5.833880000000000000e+05 5.820570000000000000e+05 5.817650000000000000e+05 5.825890000000000000e+05 5.835360000000000000e+05 5.823700000000000000e+05 5.834400000000000000e+05 5.814950000000000000e+05 5.820400000000000000e+05 5.827310000000000000e+05 5.830440000000000000e+05 5.834490000000000000e+05 5.834730000000000000e+05 5.829750000000000000e+05 5.841540000000000000e+05 5.835750000000000000e+05 5.838580000000000000e+05 5.835350000000000000e+05 5.838290000000000000e+05 5.829470000000000000e+05 5.828580000000000000e+05 5.830580000000000000e+05 5.828410000000000000e+05 5.824880000000000000e+05 5.826140000000000000e+05 5.832740000000000000e+05 5.823290000000000000e+05 5.834670000000000000e+05 5.822910000000000000e+05 5.826200000000000000e+05 5.838650000000000000e+05 5.827830000000000000e+05 5.814560000000000000e+05 5.824760000000000000e+05 5.826880000000000000e+05 5.842700000000000000e+05 5.818470000000000000e+05 5.829030000000000000e+05 5.833260000000000000e+05 5.843610000000000000e+05 5.835520000000000000e+05 5.827230000000000000e+05 5.819490000000000000e+05 5.834590000000000000e+05 5.817030000000000000e+05 5.837870000000000000e+05 5.838260000000000000e+05 5.837280000000000000e+05 5.834430000000000000e+05 5.834860000000000000e+05 5.821620000000000000e+05 5.834020000000000000e+05 5.842360000000000000e+05 5.826250000000000000e+05 5.832800000000000000e+05 5.840960000000000000e+05 5.825740000000000000e+05 5.832350000000000000e+05 5.840030000000000000e+05 5.829390000000000000e+05 5.823150000000000000e+05 5.817580000000000000e+05 5.812130000000000000e+05 5.821200000000000000e+05 5.810150000000000000e+05 5.828750000000000000e+05 5.805650000000000000e+05 5.819180000000000000e+05 5.824170000000000000e+05 5.847720000000000000e+05 5.802250000000000000e+05 5.821110000000000000e+05 5.806420000000000000e+05 5.811560000000000000e+05 5.833100000000000000e+05 5.822480000000000000e+05 5.820050000000000000e+05 5.833430000000000000e+05 5.816230000000000000e+05 5.819190000000000000e+05 5.818850000000000000e+05 5.819860000000000000e+05 5.816440000000000000e+05 5.820270000000000000e+05 5.817330000000000000e+05 5.810790000000000000e+05 5.824290000000000000e+05 5.831140000000000000e+05 5.802670000000000000e+05 5.824920000000000000e+05 5.819320000000000000e+05 5.816760000000000000e+05 5.838820000000000000e+05 5.812300000000000000e+05 5.835460000000000000e+05 5.827950000000000000e+05 5.827870000000000000e+05 5.843250000000000000e+05 5.837490000000000000e+05 5.826120000000000000e+05 5.830390000000000000e+05 5.842760000000000000e+05 5.829190000000000000e+05 5.835030000000000000e+05 5.818870000000000000e+05 5.819530000000000000e+05 5.824850000000000000e+05 5.824750000000000000e+05 5.839160000000000000e+05 5.834970000000000000e+05 5.828810000000000000e+05 5.818010000000000000e+05 5.832800000000000000e+05 5.825550000000000000e+05 5.814060000000000000e+05 5.850900000000000000e+05 5.838470000000000000e+05 5.832270000000000000e+05 5.842360000000000000e+05 5.831120000000000000e+05 5.832460000000000000e+05 5.854050000000000000e+05 5.831740000000000000e+05 5.832780000000000000e+05 5.844090000000000000e+05 5.828940000000000000e+05 5.849150000000000000e+05 5.837410000000000000e+05 5.835720000000000000e+05 5.844420000000000000e+05 5.847590000000000000e+05 5.853170000000000000e+05 5.835710000000000000e+05 5.837550000000000000e+05 5.830370000000000000e+05 5.851320000000000000e+05 5.859240000000000000e+05 5.825950000000000000e+05 5.841340000000000000e+05 5.816040000000000000e+05 5.814440000000000000e+05 5.826450000000000000e+05 5.820220000000000000e+05 5.810860000000000000e+05 5.816880000000000000e+05 5.810260000000000000e+05 5.819200000000000000e+05 5.838600000000000000e+05 5.804650000000000000e+05 5.800690000000000000e+05 5.805930000000000000e+05 5.807680000000000000e+05 5.805850000000000000e+05 5.807100000000000000e+05 5.819640000000000000e+05 5.809760000000000000e+05 5.819330000000000000e+05 5.829980000000000000e+05 5.843020000000000000e+05 5.836560000000000000e+05 5.834050000000000000e+05 5.844810000000000000e+05 5.837430000000000000e+05 5.838280000000000000e+05 5.841330000000000000e+05 5.849960000000000000e+05 5.841040000000000000e+05 5.848610000000000000e+05 5.829170000000000000e+05 5.833080000000000000e+05 5.817890000000000000e+05 5.819470000000000000e+05 5.821420000000000000e+05 5.817290000000000000e+05 5.819800000000000000e+05 5.816200000000000000e+05 5.813480000000000000e+05 5.826640000000000000e+05 5.825610000000000000e+05 5.830330000000000000e+05 5.832860000000000000e+05 5.852970000000000000e+05 5.838860000000000000e+05 5.837590000000000000e+05 5.829900000000000000e+05 5.838780000000000000e+05 5.846810000000000000e+05 5.830550000000000000e+05 5.835640000000000000e+05 5.843130000000000000e+05 5.850900000000000000e+05 5.855780000000000000e+05 5.840570000000000000e+05 5.858860000000000000e+05 5.825760000000000000e+05 5.848380000000000000e+05 5.852720000000000000e+05 5.826910000000000000e+05 5.838300000000000000e+05 5.845970000000000000e+05 5.850060000000000000e+05 5.841530000000000000e+05 5.840070000000000000e+05 5.847950000000000000e+05 5.825520000000000000e+05 5.842010000000000000e+05 5.833410000000000000e+05 5.846010000000000000e+05 5.836910000000000000e+05 5.830020000000000000e+05 5.828750000000000000e+05 5.828600000000000000e+05 5.834740000000000000e+05 5.829810000000000000e+05 5.824680000000000000e+05 5.832370000000000000e+05 5.841380000000000000e+05 5.837590000000000000e+05 5.825230000000000000e+05 5.830470000000000000e+05 5.824070000000000000e+05 5.816600000000000000e+05 5.813190000000000000e+05 5.841930000000000000e+05 5.830380000000000000e+05 5.829950000000000000e+05 5.833120000000000000e+05 5.828630000000000000e+05 5.817470000000000000e+05 5.825040000000000000e+05 5.824920000000000000e+05 5.828270000000000000e+05 5.842350000000000000e+05 5.842550000000000000e+05 5.843750000000000000e+05 5.817310000000000000e+05 5.833690000000000000e+05 5.833050000000000000e+05 5.829010000000000000e+05 5.833040000000000000e+05 5.816810000000000000e+05 5.826050000000000000e+05 5.827910000000000000e+05 5.833070000000000000e+05 5.844790000000000000e+05 5.842420000000000000e+05 5.825470000000000000e+05 5.816210000000000000e+05 5.826620000000000000e+05 5.833480000000000000e+05 5.835520000000000000e+05 5.823670000000000000e+05 5.834340000000000000e+05 5.826210000000000000e+05 5.823270000000000000e+05 5.814300000000000000e+05 5.809610000000000000e+05 5.805350000000000000e+05 5.808580000000000000e+05 5.800910000000000000e+05 5.806510000000000000e+05 5.804470000000000000e+05 5.813430000000000000e+05 5.813780000000000000e+05 5.815440000000000000e+05 5.817200000000000000e+05 5.817760000000000000e+05 5.819860000000000000e+05 5.830390000000000000e+05 5.823770000000000000e+05 5.854510000000000000e+05 5.839360000000000000e+05 5.836350000000000000e+05 5.839740000000000000e+05 5.845920000000000000e+05 5.839810000000000000e+05 5.838980000000000000e+05 5.843450000000000000e+05 5.834340000000000000e+05 5.835410000000000000e+05 5.827700000000000000e+05 5.834940000000000000e+05 5.833690000000000000e+05 5.833590000000000000e+05 5.851500000000000000e+05 5.842800000000000000e+05 5.834960000000000000e+05 5.844610000000000000e+05 5.833000000000000000e+05 5.816910000000000000e+05 5.824550000000000000e+05 5.838370000000000000e+05 5.843990000000000000e+05 5.829840000000000000e+05 5.828410000000000000e+05 5.817970000000000000e+05 5.831980000000000000e+05 5.823160000000000000e+05 5.846030000000000000e+05 5.824170000000000000e+05 5.813560000000000000e+05 5.824120000000000000e+05 5.852800000000000000e+05 5.838880000000000000e+05 5.842870000000000000e+05 5.839910000000000000e+05 5.850130000000000000e+05 5.836330000000000000e+05 5.820780000000000000e+05 5.846540000000000000e+05 5.829340000000000000e+05 5.835730000000000000e+05 5.831600000000000000e+05 5.842220000000000000e+05 5.840550000000000000e+05 5.833100000000000000e+05 5.837020000000000000e+05 5.847780000000000000e+05 5.834710000000000000e+05 5.822490000000000000e+05 5.826200000000000000e+05 5.825210000000000000e+05 5.825160000000000000e+05 5.804240000000000000e+05 5.816160000000000000e+05 5.817790000000000000e+05 5.820510000000000000e+05 5.815220000000000000e+05 5.825550000000000000e+05 5.824010000000000000e+05 5.830920000000000000e+05 5.832700000000000000e+05 5.825180000000000000e+05 5.814810000000000000e+05 5.819950000000000000e+05 5.819460000000000000e+05 5.820840000000000000e+05 5.817050000000000000e+05 5.795190000000000000e+05 5.812840000000000000e+05 5.800930000000000000e+05 5.804900000000000000e+05 5.805870000000000000e+05 5.808630000000000000e+05 5.801560000000000000e+05 5.795310000000000000e+05 5.795910000000000000e+05 5.793990000000000000e+05 5.800700000000000000e+05 5.803750000000000000e+05 5.796810000000000000e+05 5.805460000000000000e+05 5.798920000000000000e+05 5.800170000000000000e+05 5.804580000000000000e+05 5.823610000000000000e+05 5.815550000000000000e+05 5.839290000000000000e+05 5.824190000000000000e+05 5.821420000000000000e+05 5.813270000000000000e+05 5.811350000000000000e+05 5.814700000000000000e+05 5.809590000000000000e+05 5.811740000000000000e+05 5.813830000000000000e+05 5.835040000000000000e+05 5.833780000000000000e+05 5.824830000000000000e+05 5.838330000000000000e+05 5.834550000000000000e+05 5.822020000000000000e+05 5.816690000000000000e+05 5.826490000000000000e+05 5.823070000000000000e+05 5.823660000000000000e+05 5.822360000000000000e+05 5.832860000000000000e+05 5.833190000000000000e+05 5.830040000000000000e+05 5.823300000000000000e+05 5.811960000000000000e+05 5.821100000000000000e+05 5.828560000000000000e+05 5.831880000000000000e+05 5.826580000000000000e+05 5.837530000000000000e+05 5.827840000000000000e+05 5.829720000000000000e+05 5.842070000000000000e+05 5.832820000000000000e+05 5.844250000000000000e+05 5.857210000000000000e+05 5.846220000000000000e+05 5.841170000000000000e+05 5.842380000000000000e+05 5.837240000000000000e+05 5.841300000000000000e+05 5.825600000000000000e+05 5.848840000000000000e+05 5.820500000000000000e+05 5.825530000000000000e+05 5.837950000000000000e+05 5.826610000000000000e+05 5.824960000000000000e+05 5.825620000000000000e+05 5.821690000000000000e+05 5.817680000000000000e+05 5.828840000000000000e+05 5.795440000000000000e+05 5.828120000000000000e+05 5.811240000000000000e+05 5.822680000000000000e+05 5.815460000000000000e+05 5.821710000000000000e+05 5.823930000000000000e+05 5.820290000000000000e+05 5.827600000000000000e+05 5.832260000000000000e+05 5.815560000000000000e+05 5.821720000000000000e+05 5.821290000000000000e+05 5.822770000000000000e+05 5.832790000000000000e+05 5.836310000000000000e+05 5.827310000000000000e+05 5.826020000000000000e+05 5.819850000000000000e+05 5.826650000000000000e+05 5.827260000000000000e+05 5.829840000000000000e+05 5.841160000000000000e+05 5.842070000000000000e+05 5.811400000000000000e+05 5.837060000000000000e+05 5.826600000000000000e+05 5.825560000000000000e+05 5.826510000000000000e+05 5.830920000000000000e+05 5.835350000000000000e+05 5.824610000000000000e+05 5.834370000000000000e+05 5.835520000000000000e+05 5.812550000000000000e+05 5.815690000000000000e+05 5.832380000000000000e+05 5.807630000000000000e+05 5.808620000000000000e+05 5.821530000000000000e+05 5.827380000000000000e+05 5.823870000000000000e+05 5.812170000000000000e+05 5.826540000000000000e+05 5.813590000000000000e+05 5.819260000000000000e+05 5.818910000000000000e+05 5.815020000000000000e+05 5.811380000000000000e+05 5.817240000000000000e+05 5.820740000000000000e+05 5.813850000000000000e+05 5.799090000000000000e+05 5.821760000000000000e+05 5.836250000000000000e+05 5.819060000000000000e+05 5.810770000000000000e+05 5.801920000000000000e+05 5.812140000000000000e+05 5.806630000000000000e+05 5.824030000000000000e+05 5.802930000000000000e+05 5.816290000000000000e+05 5.809370000000000000e+05 5.818560000000000000e+05 5.803820000000000000e+05 5.817270000000000000e+05 5.805800000000000000e+05 5.805420000000000000e+05 5.801990000000000000e+05 5.812420000000000000e+05 5.810020000000000000e+05 5.806460000000000000e+05 5.793210000000000000e+05 5.802460000000000000e+05 5.806390000000000000e+05 5.811410000000000000e+05 5.799270000000000000e+05 5.800940000000000000e+05 5.798050000000000000e+05 5.802550000000000000e+05 5.813920000000000000e+05 5.818210000000000000e+05 5.828380000000000000e+05 5.812500000000000000e+05 5.815350000000000000e+05 5.813350000000000000e+05 5.821410000000000000e+05 5.819610000000000000e+05 5.807010000000000000e+05 5.799550000000000000e+05 5.781180000000000000e+05 5.798510000000000000e+05 5.805570000000000000e+05 5.803480000000000000e+05 5.796160000000000000e+05 5.803050000000000000e+05 5.799440000000000000e+05 5.814600000000000000e+05 5.796780000000000000e+05 5.804890000000000000e+05 5.809990000000000000e+05 5.804880000000000000e+05 5.795640000000000000e+05 5.802380000000000000e+05 5.797300000000000000e+05 5.796100000000000000e+05 5.806870000000000000e+05 5.805620000000000000e+05 5.809110000000000000e+05 5.828180000000000000e+05 5.811020000000000000e+05 5.829740000000000000e+05 5.831020000000000000e+05 5.832640000000000000e+05 5.828820000000000000e+05 5.821280000000000000e+05 5.834180000000000000e+05 5.820590000000000000e+05 5.832080000000000000e+05 5.836160000000000000e+05 5.826750000000000000e+05 5.812220000000000000e+05 5.805650000000000000e+05 5.822750000000000000e+05 5.823370000000000000e+05 5.811560000000000000e+05 5.819260000000000000e+05 5.831450000000000000e+05 5.842340000000000000e+05 5.838850000000000000e+05 5.833880000000000000e+05 5.819770000000000000e+05 5.819070000000000000e+05 5.819270000000000000e+05 5.847130000000000000e+05 5.835300000000000000e+05 5.848950000000000000e+05 5.828630000000000000e+05 5.842180000000000000e+05 5.850100000000000000e+05 5.846080000000000000e+05 5.832910000000000000e+05 5.839470000000000000e+05 5.830570000000000000e+05 5.828750000000000000e+05 5.829730000000000000e+05 5.800090000000000000e+05 5.818980000000000000e+05 5.811740000000000000e+05 5.811370000000000000e+05 5.805250000000000000e+05 5.807210000000000000e+05 5.816340000000000000e+05 5.815730000000000000e+05 5.811760000000000000e+05 5.821730000000000000e+05 5.804740000000000000e+05 5.822210000000000000e+05 5.821650000000000000e+05 5.819950000000000000e+05 5.820790000000000000e+05 5.829290000000000000e+05 5.830290000000000000e+05 5.838240000000000000e+05 5.824610000000000000e+05 5.817460000000000000e+05 5.830260000000000000e+05 5.833460000000000000e+05 5.826890000000000000e+05 5.812710000000000000e+05 5.820460000000000000e+05 5.827210000000000000e+05 5.816120000000000000e+05 5.819570000000000000e+05 5.817810000000000000e+05 5.815050000000000000e+05 5.801160000000000000e+05 5.812190000000000000e+05 5.804950000000000000e+05 5.820820000000000000e+05 5.807950000000000000e+05 5.826560000000000000e+05 5.819910000000000000e+05 5.816550000000000000e+05 5.815130000000000000e+05 5.818550000000000000e+05 5.811050000000000000e+05 5.809600000000000000e+05 5.826050000000000000e+05 5.828690000000000000e+05 5.816080000000000000e+05 5.816800000000000000e+05 5.811630000000000000e+05 5.807630000000000000e+05 5.815040000000000000e+05 5.792680000000000000e+05 5.824700000000000000e+05 5.808160000000000000e+05 5.820730000000000000e+05 5.823940000000000000e+05 5.816830000000000000e+05 5.811480000000000000e+05 5.843020000000000000e+05 5.826100000000000000e+05 5.833110000000000000e+05 5.825270000000000000e+05 5.832620000000000000e+05 5.836020000000000000e+05 5.827280000000000000e+05 5.818740000000000000e+05 5.822460000000000000e+05 5.845090000000000000e+05 5.826600000000000000e+05 5.834460000000000000e+05 5.805190000000000000e+05 5.833320000000000000e+05 5.823940000000000000e+05 5.827520000000000000e+05 5.819650000000000000e+05 5.820040000000000000e+05 5.817160000000000000e+05 5.821790000000000000e+05 5.819000000000000000e+05 5.803270000000000000e+05 5.818980000000000000e+05 5.816640000000000000e+05 5.818950000000000000e+05 5.814120000000000000e+05 5.808680000000000000e+05 5.807450000000000000e+05 5.805920000000000000e+05 5.825190000000000000e+05 5.816410000000000000e+05 5.810480000000000000e+05 5.830210000000000000e+05 5.817740000000000000e+05 5.818340000000000000e+05 5.823410000000000000e+05 5.825000000000000000e+05 5.840540000000000000e+05 5.843100000000000000e+05 5.825070000000000000e+05 5.849910000000000000e+05 5.832190000000000000e+05 5.845240000000000000e+05 5.836140000000000000e+05 5.843040000000000000e+05 5.830080000000000000e+05 5.836590000000000000e+05 5.829490000000000000e+05 5.825450000000000000e+05 5.828840000000000000e+05 5.824860000000000000e+05 5.812360000000000000e+05 5.842820000000000000e+05 5.823330000000000000e+05 5.818970000000000000e+05 5.835130000000000000e+05 5.821510000000000000e+05 5.827690000000000000e+05 5.836450000000000000e+05 5.823780000000000000e+05 5.832290000000000000e+05 5.829190000000000000e+05 5.834950000000000000e+05 5.839130000000000000e+05 5.822050000000000000e+05 5.821790000000000000e+05 5.816650000000000000e+05 5.801230000000000000e+05 5.809230000000000000e+05 5.796810000000000000e+05 5.813660000000000000e+05 5.816280000000000000e+05 5.824450000000000000e+05 5.823410000000000000e+05 5.830280000000000000e+05 5.818340000000000000e+05 5.822800000000000000e+05 5.832380000000000000e+05 5.835580000000000000e+05 5.812750000000000000e+05 5.820860000000000000e+05 5.838880000000000000e+05 5.835120000000000000e+05 5.817460000000000000e+05 5.822510000000000000e+05 5.812590000000000000e+05 5.830380000000000000e+05 5.835580000000000000e+05 5.821640000000000000e+05 5.818360000000000000e+05 5.819480000000000000e+05 5.822010000000000000e+05 5.839060000000000000e+05 5.835060000000000000e+05 5.803260000000000000e+05 5.816880000000000000e+05 5.818600000000000000e+05 5.843650000000000000e+05 5.823710000000000000e+05 5.819450000000000000e+05 5.811860000000000000e+05 5.827170000000000000e+05 5.823340000000000000e+05 5.818210000000000000e+05 5.832980000000000000e+05 5.826160000000000000e+05 5.819440000000000000e+05 5.824240000000000000e+05 5.819300000000000000e+05 5.814960000000000000e+05 5.825490000000000000e+05 5.817540000000000000e+05 5.821420000000000000e+05 5.808440000000000000e+05 5.812130000000000000e+05 5.799660000000000000e+05 5.797350000000000000e+05 5.788940000000000000e+05 5.792580000000000000e+05 5.794850000000000000e+05 5.787710000000000000e+05 5.801870000000000000e+05 5.798710000000000000e+05 5.805680000000000000e+05 5.799110000000000000e+05 5.793870000000000000e+05 5.809670000000000000e+05 5.800950000000000000e+05 5.799180000000000000e+05 5.808500000000000000e+05 5.802170000000000000e+05 5.800950000000000000e+05 5.817860000000000000e+05 5.821990000000000000e+05 5.794830000000000000e+05 5.813120000000000000e+05 5.816440000000000000e+05 5.808340000000000000e+05 5.819490000000000000e+05 5.810070000000000000e+05 5.810960000000000000e+05 5.821550000000000000e+05 5.803650000000000000e+05 5.811520000000000000e+05 5.794130000000000000e+05 5.796100000000000000e+05 5.824580000000000000e+05 5.826090000000000000e+05 5.822770000000000000e+05 5.821970000000000000e+05 5.827360000000000000e+05 5.822330000000000000e+05 5.823960000000000000e+05 5.830580000000000000e+05 5.836330000000000000e+05 5.844480000000000000e+05 5.838260000000000000e+05 5.844350000000000000e+05 5.833570000000000000e+05 5.843270000000000000e+05 5.844810000000000000e+05 5.840710000000000000e+05 5.847690000000000000e+05 5.694870000000000000e+05 5.538510000000000000e+05 5.401720000000000000e+05 5.258160000000000000e+05 5.134770000000000000e+05 5.011810000000000000e+05 4.890610000000000000e+05 4.789340000000000000e+05 4.670960000000000000e+05 4.575270000000000000e+05 4.476620000000000000e+05 4.393110000000000000e+05 4.296030000000000000e+05 4.217690000000000000e+05 4.146750000000000000e+05 4.068280000000000000e+05 4.000450000000000000e+05 3.942490000000000000e+05 3.878390000000000000e+05 3.813230000000000000e+05 3.765910000000000000e+05 3.705110000000000000e+05 3.644430000000000000e+05 3.590320000000000000e+05 3.550760000000000000e+05 3.497230000000000000e+05 3.438490000000000000e+05 3.381700000000000000e+05 3.361520000000000000e+05 3.302250000000000000e+05 3.266780000000000000e+05 3.213160000000000000e+05 3.193330000000000000e+05 3.156230000000000000e+05 3.116590000000000000e+05 3.092230000000000000e+05 3.044340000000000000e+05 3.012030000000000000e+05 2.975950000000000000e+05 2.953410000000000000e+05 2.915250000000000000e+05 2.886730000000000000e+05 2.853130000000000000e+05 2.828220000000000000e+05 2.788240000000000000e+05 2.764430000000000000e+05 2.736440000000000000e+05 2.709000000000000000e+05 2.685460000000000000e+05 2.660640000000000000e+05 2.632220000000000000e+05 2.601260000000000000e+05 2.570730000000000000e+05 2.549710000000000000e+05 2.536950000000000000e+05 2.502920000000000000e+05 2.474140000000000000e+05 2.457710000000000000e+05 2.429620000000000000e+05 2.420690000000000000e+05 2.388370000000000000e+05 2.369260000000000000e+05 2.353750000000000000e+05 2.328850000000000000e+05 2.305740000000000000e+05 2.281510000000000000e+05 2.267790000000000000e+05 2.244100000000000000e+05 2.232230000000000000e+05 2.210210000000000000e+05 2.184130000000000000e+05 2.166400000000000000e+05 2.148190000000000000e+05 2.132080000000000000e+05 2.099460000000000000e+05 2.090770000000000000e+05 2.062540000000000000e+05 2.055120000000000000e+05 2.032660000000000000e+05 2.026420000000000000e+05 2.004530000000000000e+05 1.982160000000000000e+05 1.963760000000000000e+05 1.952460000000000000e+05 1.935080000000000000e+05 1.916000000000000000e+05 1.912120000000000000e+05 1.879520000000000000e+05 1.869490000000000000e+05 1.853150000000000000e+05 1.838450000000000000e+05 1.830370000000000000e+05 1.807920000000000000e+05 1.793040000000000000e+05 1.778650000000000000e+05 1.759340000000000000e+05 1.738170000000000000e+05 1.725430000000000000e+05 1.712170000000000000e+05 1.697020000000000000e+05 1.681730000000000000e+05 1.670460000000000000e+05 1.657640000000000000e+05 1.637510000000000000e+05 1.635380000000000000e+05 1.616590000000000000e+05 1.605780000000000000e+05 1.592960000000000000e+05 1.576160000000000000e+05 1.565530000000000000e+05 1.547450000000000000e+05 1.533940000000000000e+05 1.520790000000000000e+05 1.507180000000000000e+05 1.505230000000000000e+05 1.480600000000000000e+05 1.468510000000000000e+05 1.462370000000000000e+05 1.444910000000000000e+05 1.433890000000000000e+05 1.420790000000000000e+05 1.402620000000000000e+05 1.388360000000000000e+05 1.381570000000000000e+05 1.369990000000000000e+05 1.358170000000000000e+05 1.343190000000000000e+05 1.330870000000000000e+05 1.323630000000000000e+05 1.316070000000000000e+05 1.305450000000000000e+05 1.287100000000000000e+05 1.286390000000000000e+05 1.275890000000000000e+05 1.262640000000000000e+05 1.253570000000000000e+05 1.246160000000000000e+05 1.233750000000000000e+05 1.219750000000000000e+05 1.210760000000000000e+05 1.197180000000000000e+05 1.193300000000000000e+05 1.177240000000000000e+05 1.168340000000000000e+05 1.162390000000000000e+05 1.150000000000000000e+05 1.139080000000000000e+05 1.133470000000000000e+05 1.121740000000000000e+05 1.115610000000000000e+05 1.103580000000000000e+05 1.098040000000000000e+05 1.079500000000000000e+05 1.077190000000000000e+05 1.064370000000000000e+05 1.054730000000000000e+05 1.050550000000000000e+05 1.039830000000000000e+05 1.029130000000000000e+05 1.025850000000000000e+05 1.015090000000000000e+05 1.001980000000000000e+05 9.961000000000000000e+04 9.843500000000000000e+04 9.752300000000000000e+04 9.729000000000000000e+04 9.617200000000000000e+04 9.572200000000000000e+04 9.478000000000000000e+04 9.388700000000000000e+04 9.338500000000000000e+04 9.208600000000000000e+04 9.182800000000000000e+04 9.056400000000000000e+04 8.944600000000000000e+04 8.969600000000000000e+04 8.847300000000000000e+04 8.757300000000000000e+04 8.706800000000000000e+04 8.614000000000000000e+04 8.524000000000000000e+04 8.457500000000000000e+04 8.392600000000000000e+04 8.365000000000000000e+04 8.303800000000000000e+04 8.251100000000000000e+04 8.105300000000000000e+04 8.040600000000000000e+04 7.990700000000000000e+04 7.928700000000000000e+04 7.856000000000000000e+04 7.791700000000000000e+04 7.682600000000000000e+04 7.655400000000000000e+04 7.601100000000000000e+04 7.560400000000000000e+04 7.468400000000000000e+04 7.366700000000000000e+04 7.358500000000000000e+04 7.270400000000000000e+04 7.214900000000000000e+04 7.188100000000000000e+04 7.096000000000000000e+04 7.030200000000000000e+04 6.995600000000000000e+04 6.918700000000000000e+04 6.882500000000000000e+04 6.838300000000000000e+04 6.762400000000000000e+04 6.720800000000000000e+04 6.661100000000000000e+04 6.605000000000000000e+04 6.537600000000000000e+04 6.509900000000000000e+04 6.409100000000000000e+04 6.329000000000000000e+04 6.286600000000000000e+04 6.242800000000000000e+04 6.155100000000000000e+04 6.169700000000000000e+04 6.029700000000000000e+04 6.062500000000000000e+04 5.975100000000000000e+04 5.944400000000000000e+04 5.840200000000000000e+04 5.845800000000000000e+04 5.815200000000000000e+04 5.762600000000000000e+04 5.662700000000000000e+04 5.658500000000000000e+04 5.640300000000000000e+04 5.583600000000000000e+04 5.511800000000000000e+04 5.459800000000000000e+04 5.449100000000000000e+04 5.389300000000000000e+04 5.329200000000000000e+04 5.340600000000000000e+04 5.255200000000000000e+04 5.204200000000000000e+04 5.187200000000000000e+04 5.103200000000000000e+04 5.026000000000000000e+04 5.029700000000000000e+04 4.997200000000000000e+04 4.928100000000000000e+04 4.949700000000000000e+04 4.846700000000000000e+04 4.821100000000000000e+04 4.792600000000000000e+04 4.713700000000000000e+04 4.682300000000000000e+04 4.651600000000000000e+04 4.603500000000000000e+04 4.577500000000000000e+04 4.556100000000000000e+04 4.500400000000000000e+04 4.488800000000000000e+04 4.432800000000000000e+04 4.367000000000000000e+04 4.353800000000000000e+04 4.311200000000000000e+04 4.295500000000000000e+04 4.248600000000000000e+04 4.222900000000000000e+04 4.172900000000000000e+04 4.134100000000000000e+04 4.058900000000000000e+04 4.052900000000000000e+04 4.028100000000000000e+04 3.962500000000000000e+04 3.966200000000000000e+04 3.957400000000000000e+04 3.902400000000000000e+04 3.893100000000000000e+04 3.822500000000000000e+04 3.807300000000000000e+04 3.748900000000000000e+04 3.740500000000000000e+04 3.694300000000000000e+04 3.675600000000000000e+04 3.625800000000000000e+04 3.608800000000000000e+04 3.589700000000000000e+04 3.554100000000000000e+04 3.518400000000000000e+04 3.466500000000000000e+04 3.453500000000000000e+04 3.397100000000000000e+04 3.398300000000000000e+04 3.387800000000000000e+04 3.318400000000000000e+04 3.298400000000000000e+04 3.303100000000000000e+04 3.237400000000000000e+04 3.242300000000000000e+04 3.211400000000000000e+04 3.195400000000000000e+04 3.157100000000000000e+04 3.128600000000000000e+04 3.100800000000000000e+04 3.075100000000000000e+04 3.039200000000000000e+04 3.019800000000000000e+04 2.987000000000000000e+04 2.967400000000000000e+04 2.951800000000000000e+04 2.918700000000000000e+04 2.899500000000000000e+04 2.897100000000000000e+04 2.889400000000000000e+04 2.810300000000000000e+04 2.816600000000000000e+04 2.798900000000000000e+04 2.795500000000000000e+04 2.758400000000000000e+04 2.710400000000000000e+04 2.708600000000000000e+04 2.676700000000000000e+04 2.642300000000000000e+04 2.654700000000000000e+04 2.616400000000000000e+04 2.586900000000000000e+04 2.587400000000000000e+04 2.569800000000000000e+04 2.538400000000000000e+04 2.481900000000000000e+04 2.483300000000000000e+04 2.493400000000000000e+04 2.444500000000000000e+04 2.442100000000000000e+04 2.402000000000000000e+04 2.407500000000000000e+04 2.344900000000000000e+04 2.350500000000000000e+04 2.318500000000000000e+04 2.314800000000000000e+04 2.289400000000000000e+04 2.288000000000000000e+04 2.270900000000000000e+04 2.238700000000000000e+04 2.227900000000000000e+04 2.215300000000000000e+04 2.206700000000000000e+04 2.145400000000000000e+04 2.169700000000000000e+04 2.148800000000000000e+04 2.100400000000000000e+04 2.101800000000000000e+04 2.111300000000000000e+04 2.106500000000000000e+04 2.070300000000000000e+04 2.050500000000000000e+04 2.027900000000000000e+04 2.003600000000000000e+04 2.014300000000000000e+04 1.966800000000000000e+04 1.973500000000000000e+04 1.946300000000000000e+04 1.924500000000000000e+04 1.927300000000000000e+04 1.895800000000000000e+04 1.871900000000000000e+04 1.855700000000000000e+04 1.839300000000000000e+04 1.826600000000000000e+04 1.821800000000000000e+04 1.823600000000000000e+04 1.785800000000000000e+04 1.772400000000000000e+04 1.770600000000000000e+04 1.724500000000000000e+04 1.739400000000000000e+04 1.696100000000000000e+04 1.713000000000000000e+04 1.683500000000000000e+04 1.667400000000000000e+04 1.647500000000000000e+04 1.647700000000000000e+04 1.635700000000000000e+04 1.618900000000000000e+04 1.592700000000000000e+04 1.587700000000000000e+04 1.576800000000000000e+04 1.566500000000000000e+04 1.538700000000000000e+04 1.540100000000000000e+04 1.521900000000000000e+04 1.513000000000000000e+04 1.491800000000000000e+04 1.474400000000000000e+04 1.468600000000000000e+04 1.460500000000000000e+04 1.441000000000000000e+04 1.438700000000000000e+04 1.414800000000000000e+04 1.384400000000000000e+04 1.393500000000000000e+04 1.373700000000000000e+04 1.359700000000000000e+04 1.348400000000000000e+04 1.331600000000000000e+04 1.313400000000000000e+04 1.325000000000000000e+04 1.307200000000000000e+04 1.321800000000000000e+04 1.276900000000000000e+04 1.279600000000000000e+04 1.272100000000000000e+04 1.255700000000000000e+04 1.254500000000000000e+04 1.252900000000000000e+04 1.233700000000000000e+04 1.228500000000000000e+04 1.216500000000000000e+04 1.228600000000000000e+04 1.176800000000000000e+04 1.167600000000000000e+04 1.160100000000000000e+04 1.171800000000000000e+04 1.173600000000000000e+04 1.156100000000000000e+04 1.146600000000000000e+04 1.150900000000000000e+04 1.111900000000000000e+04 1.122600000000000000e+04 1.108800000000000000e+04 1.090800000000000000e+04 1.106100000000000000e+04 1.097000000000000000e+04 1.056700000000000000e+04 1.064500000000000000e+04 1.057400000000000000e+04 1.059400000000000000e+04 1.048400000000000000e+04 1.043900000000000000e+04 1.007600000000000000e+04 1.003800000000000000e+04 9.990000000000000000e+03 9.999000000000000000e+03 1.004600000000000000e+04 9.844000000000000000e+03 9.758000000000000000e+03 9.664000000000000000e+03 9.587000000000000000e+03 9.488000000000000000e+03 9.450000000000000000e+03 9.393000000000000000e+03 9.146000000000000000e+03 9.192000000000000000e+03 9.092000000000000000e+03 8.933000000000000000e+03 8.908000000000000000e+03 8.759000000000000000e+03 8.595000000000000000e+03 8.536000000000000000e+03 8.590000000000000000e+03 8.608000000000000000e+03 8.322000000000000000e+03 8.227000000000000000e+03 8.008000000000000000e+03 8.218000000000000000e+03 8.230000000000000000e+03 7.896000000000000000e+03 7.985000000000000000e+03 7.958000000000000000e+03 7.821000000000000000e+03 7.794000000000000000e+03 7.729000000000000000e+03 7.744000000000000000e+03 7.751000000000000000e+03 7.488000000000000000e+03 7.520000000000000000e+03 7.582000000000000000e+03 7.433000000000000000e+03 7.448000000000000000e+03 7.331000000000000000e+03 7.222000000000000000e+03 7.316000000000000000e+03 7.138000000000000000e+03 7.162000000000000000e+03 7.037000000000000000e+03 6.977000000000000000e+03 6.962000000000000000e+03 6.825000000000000000e+03 6.846000000000000000e+03 6.718000000000000000e+03 6.769000000000000000e+03 6.631000000000000000e+03 6.526000000000000000e+03 6.684000000000000000e+03 6.550000000000000000e+03 6.525000000000000000e+03 6.532000000000000000e+03 6.511000000000000000e+03 6.194000000000000000e+03 6.248000000000000000e+03 6.154000000000000000e+03 6.019000000000000000e+03 5.945000000000000000e+03 5.956000000000000000e+03 5.965000000000000000e+03 5.904000000000000000e+03 5.885000000000000000e+03 5.829000000000000000e+03 5.704000000000000000e+03 5.813000000000000000e+03 5.757000000000000000e+03 5.440000000000000000e+03 5.490000000000000000e+03 5.464000000000000000e+03 5.510000000000000000e+03 5.373000000000000000e+03 5.330000000000000000e+03 5.487000000000000000e+03 5.281000000000000000e+03 5.143000000000000000e+03 5.249000000000000000e+03 5.193000000000000000e+03 5.145000000000000000e+03 5.094000000000000000e+03 4.996000000000000000e+03 5.075000000000000000e+03 5.032000000000000000e+03 4.960000000000000000e+03 4.937000000000000000e+03 4.957000000000000000e+03 4.839000000000000000e+03 4.861000000000000000e+03 4.619000000000000000e+03 4.674000000000000000e+03 4.703000000000000000e+03 4.796000000000000000e+03 4.583000000000000000e+03 4.599000000000000000e+03 4.572000000000000000e+03 4.555000000000000000e+03 4.537000000000000000e+03 4.436000000000000000e+03 4.322000000000000000e+03 4.439000000000000000e+03 4.374000000000000000e+03 4.187000000000000000e+03 4.305000000000000000e+03 4.308000000000000000e+03 4.216000000000000000e+03 4.141000000000000000e+03 4.202000000000000000e+03 4.026000000000000000e+03 4.085000000000000000e+03 3.891000000000000000e+03 3.926000000000000000e+03 3.843000000000000000e+03 3.967000000000000000e+03 3.959000000000000000e+03 3.810000000000000000e+03 3.853000000000000000e+03 3.686000000000000000e+03 3.671000000000000000e+03 3.732000000000000000e+03 3.724000000000000000e+03 3.707000000000000000e+03 3.627000000000000000e+03 3.610000000000000000e+03 3.592000000000000000e+03 3.511000000000000000e+03 3.529000000000000000e+03 3.456000000000000000e+03 3.448000000000000000e+03 3.455000000000000000e+03 3.402000000000000000e+03 3.347000000000000000e+03 3.348000000000000000e+03 3.287000000000000000e+03 3.261000000000000000e+03 3.245000000000000000e+03 3.316000000000000000e+03 3.200000000000000000e+03 3.115000000000000000e+03 3.136000000000000000e+03 3.280000000000000000e+03 3.131000000000000000e+03 3.075000000000000000e+03 2.967000000000000000e+03 3.064000000000000000e+03 2.972000000000000000e+03 2.918000000000000000e+03 2.957000000000000000e+03 2.867000000000000000e+03 2.952000000000000000e+03 2.926000000000000000e+03 2.855000000000000000e+03 2.967000000000000000e+03 2.871000000000000000e+03 2.762000000000000000e+03 2.792000000000000000e+03 2.807000000000000000e+03 2.770000000000000000e+03 2.798000000000000000e+03 2.635000000000000000e+03 2.699000000000000000e+03 2.596000000000000000e+03 2.726000000000000000e+03 2.656000000000000000e+03 2.641000000000000000e+03 2.659000000000000000e+03 2.711000000000000000e+03 2.712000000000000000e+03 2.661000000000000000e+03 2.574000000000000000e+03 2.634000000000000000e+03 2.645000000000000000e+03 2.499000000000000000e+03 2.598000000000000000e+03 2.533000000000000000e+03 2.581000000000000000e+03 2.531000000000000000e+03 2.463000000000000000e+03 2.499000000000000000e+03 2.447000000000000000e+03 2.375000000000000000e+03 2.404000000000000000e+03 2.423000000000000000e+03 2.355000000000000000e+03 2.355000000000000000e+03 2.272000000000000000e+03 2.265000000000000000e+03 2.384000000000000000e+03 2.297000000000000000e+03 2.224000000000000000e+03 2.237000000000000000e+03 2.314000000000000000e+03 2.206000000000000000e+03 2.250000000000000000e+03 2.232000000000000000e+03 2.189000000000000000e+03 2.200000000000000000e+03 2.237000000000000000e+03 2.241000000000000000e+03 2.121000000000000000e+03 2.234000000000000000e+03 2.096000000000000000e+03 2.034000000000000000e+03 2.048000000000000000e+03 2.035000000000000000e+03 2.110000000000000000e+03 1.905000000000000000e+03 2.009000000000000000e+03 2.007000000000000000e+03 1.967000000000000000e+03 1.994000000000000000e+03 1.977000000000000000e+03 1.963000000000000000e+03 1.911000000000000000e+03 1.977000000000000000e+03 1.862000000000000000e+03 1.811000000000000000e+03 1.880000000000000000e+03 1.839000000000000000e+03 1.797000000000000000e+03 1.788000000000000000e+03 1.838000000000000000e+03 1.775000000000000000e+03 1.753000000000000000e+03 1.758000000000000000e+03 1.744000000000000000e+03 1.833000000000000000e+03 1.712000000000000000e+03 1.673000000000000000e+03 1.553000000000000000e+03 1.640000000000000000e+03 1.692000000000000000e+03 1.652000000000000000e+03 1.609000000000000000e+03 1.631000000000000000e+03 1.567000000000000000e+03 1.516000000000000000e+03 1.519000000000000000e+03 1.507000000000000000e+03 1.485000000000000000e+03 1.532000000000000000e+03 1.508000000000000000e+03 1.402000000000000000e+03 1.457000000000000000e+03 1.456000000000000000e+03 1.353000000000000000e+03 1.373000000000000000e+03 1.414000000000000000e+03 1.379000000000000000e+03 1.395000000000000000e+03 1.417000000000000000e+03 1.380000000000000000e+03 1.371000000000000000e+03 1.342000000000000000e+03 1.379000000000000000e+03 1.335000000000000000e+03 1.300000000000000000e+03 1.282000000000000000e+03 1.303000000000000000e+03 1.262000000000000000e+03 1.265000000000000000e+03 1.186000000000000000e+03 1.284000000000000000e+03 1.206000000000000000e+03 1.124000000000000000e+03 1.224000000000000000e+03 1.235000000000000000e+03 1.144000000000000000e+03 1.161000000000000000e+03 1.099000000000000000e+03 1.094000000000000000e+03 1.121000000000000000e+03 1.075000000000000000e+03 1.122000000000000000e+03 1.062000000000000000e+03 1.049000000000000000e+03 1.036000000000000000e+03 1.052000000000000000e+03 1.062000000000000000e+03 1.007000000000000000e+03 9.620000000000000000e+02 9.890000000000000000e+02 9.320000000000000000e+02 9.760000000000000000e+02 9.590000000000000000e+02 9.330000000000000000e+02 8.980000000000000000e+02 8.790000000000000000e+02 9.130000000000000000e+02 8.340000000000000000e+02 8.800000000000000000e+02 8.510000000000000000e+02 9.060000000000000000e+02 8.090000000000000000e+02 9.140000000000000000e+02 8.730000000000000000e+02 8.700000000000000000e+02 8.870000000000000000e+02 8.340000000000000000e+02 8.140000000000000000e+02 7.510000000000000000e+02 8.260000000000000000e+02 7.590000000000000000e+02 7.960000000000000000e+02 7.590000000000000000e+02 7.720000000000000000e+02 7.720000000000000000e+02 7.660000000000000000e+02 8.430000000000000000e+02 7.800000000000000000e+02 7.820000000000000000e+02 7.470000000000000000e+02 7.630000000000000000e+02 7.420000000000000000e+02 7.580000000000000000e+02 7.580000000000000000e+02 7.560000000000000000e+02 7.850000000000000000e+02 7.380000000000000000e+02 7.480000000000000000e+02 7.170000000000000000e+02 7.120000000000000000e+02 7.190000000000000000e+02 7.290000000000000000e+02 6.810000000000000000e+02 6.890000000000000000e+02 6.660000000000000000e+02 7.340000000000000000e+02 6.740000000000000000e+02 6.950000000000000000e+02 6.720000000000000000e+02 6.330000000000000000e+02 6.860000000000000000e+02 6.210000000000000000e+02 6.460000000000000000e+02 6.490000000000000000e+02 6.150000000000000000e+02 5.930000000000000000e+02 5.900000000000000000e+02 5.890000000000000000e+02 6.190000000000000000e+02 6.020000000000000000e+02 5.840000000000000000e+02 6.340000000000000000e+02 6.230000000000000000e+02 5.810000000000000000e+02 5.700000000000000000e+02 5.620000000000000000e+02 5.790000000000000000e+02 5.530000000000000000e+02 6.000000000000000000e+02 5.870000000000000000e+02 5.210000000000000000e+02 5.540000000000000000e+02 5.070000000000000000e+02 4.990000000000000000e+02 5.460000000000000000e+02 5.240000000000000000e+02 5.580000000000000000e+02 6.050000000000000000e+02 5.570000000000000000e+02 4.980000000000000000e+02 5.150000000000000000e+02 5.170000000000000000e+02 4.860000000000000000e+02 5.150000000000000000e+02 4.770000000000000000e+02 4.970000000000000000e+02 4.840000000000000000e+02 5.090000000000000000e+02 5.410000000000000000e+02 4.930000000000000000e+02 5.030000000000000000e+02 5.450000000000000000e+02 5.060000000000000000e+02 4.900000000000000000e+02 4.470000000000000000e+02 4.630000000000000000e+02 4.530000000000000000e+02 4.790000000000000000e+02 4.930000000000000000e+02 4.710000000000000000e+02 4.890000000000000000e+02 4.410000000000000000e+02 4.190000000000000000e+02 4.600000000000000000e+02 4.550000000000000000e+02 4.050000000000000000e+02 4.070000000000000000e+02 4.040000000000000000e+02 4.130000000000000000e+02 3.990000000000000000e+02 4.140000000000000000e+02 4.250000000000000000e+02 4.040000000000000000e+02 3.800000000000000000e+02 4.000000000000000000e+02 4.260000000000000000e+02 4.270000000000000000e+02 3.760000000000000000e+02 4.190000000000000000e+02 3.630000000000000000e+02 3.540000000000000000e+02 3.420000000000000000e+02 3.490000000000000000e+02 3.570000000000000000e+02 3.700000000000000000e+02 3.890000000000000000e+02 3.880000000000000000e+02 3.550000000000000000e+02 3.630000000000000000e+02 3.780000000000000000e+02 3.910000000000000000e+02 3.580000000000000000e+02 3.790000000000000000e+02 3.670000000000000000e+02 3.570000000000000000e+02 3.380000000000000000e+02 3.580000000000000000e+02 3.070000000000000000e+02 3.450000000000000000e+02 3.460000000000000000e+02 3.410000000000000000e+02 3.310000000000000000e+02 3.130000000000000000e+02 3.060000000000000000e+02 3.420000000000000000e+02 3.340000000000000000e+02 3.250000000000000000e+02 3.350000000000000000e+02 3.340000000000000000e+02 3.060000000000000000e+02 3.400000000000000000e+02 3.100000000000000000e+02 3.330000000000000000e+02 3.260000000000000000e+02 3.110000000000000000e+02 2.870000000000000000e+02 3.130000000000000000e+02 3.010000000000000000e+02 2.950000000000000000e+02 2.800000000000000000e+02 2.910000000000000000e+02 3.050000000000000000e+02 2.670000000000000000e+02 2.670000000000000000e+02 2.810000000000000000e+02 2.660000000000000000e+02 2.710000000000000000e+02 2.810000000000000000e+02 2.670000000000000000e+02 2.960000000000000000e+02 2.530000000000000000e+02 3.140000000000000000e+02 2.650000000000000000e+02 2.370000000000000000e+02 2.550000000000000000e+02 2.560000000000000000e+02 2.580000000000000000e+02 2.730000000000000000e+02 2.660000000000000000e+02 2.670000000000000000e+02 2.540000000000000000e+02 2.620000000000000000e+02 2.070000000000000000e+02 2.470000000000000000e+02 2.310000000000000000e+02 2.460000000000000000e+02 2.160000000000000000e+02 2.070000000000000000e+02 2.310000000000000000e+02 2.560000000000000000e+02 2.260000000000000000e+02 2.330000000000000000e+02 2.310000000000000000e+02 1.980000000000000000e+02 2.160000000000000000e+02 2.180000000000000000e+02 2.060000000000000000e+02 2.220000000000000000e+02 2.220000000000000000e+02 2.310000000000000000e+02 2.370000000000000000e+02 2.390000000000000000e+02 2.010000000000000000e+02 1.810000000000000000e+02 2.100000000000000000e+02 2.130000000000000000e+02 2.040000000000000000e+02 1.870000000000000000e+02 1.940000000000000000e+02 1.720000000000000000e+02 1.700000000000000000e+02 1.880000000000000000e+02 1.830000000000000000e+02 1.730000000000000000e+02 1.840000000000000000e+02 1.740000000000000000e+02 2.070000000000000000e+02 1.830000000000000000e+02 1.780000000000000000e+02 1.680000000000000000e+02 1.520000000000000000e+02 1.610000000000000000e+02 1.780000000000000000e+02 1.720000000000000000e+02 1.560000000000000000e+02 1.790000000000000000e+02 1.970000000000000000e+02 1.780000000000000000e+02 1.750000000000000000e+02 1.680000000000000000e+02 1.830000000000000000e+02 1.720000000000000000e+02 1.700000000000000000e+02 1.490000000000000000e+02 1.430000000000000000e+02 1.590000000000000000e+02 1.680000000000000000e+02 1.510000000000000000e+02 1.390000000000000000e+02 1.500000000000000000e+02 1.820000000000000000e+02 1.360000000000000000e+02 1.380000000000000000e+02 1.640000000000000000e+02 1.280000000000000000e+02 1.520000000000000000e+02 1.230000000000000000e+02 1.420000000000000000e+02 1.360000000000000000e+02 1.540000000000000000e+02 1.500000000000000000e+02 1.250000000000000000e+02 1.140000000000000000e+02 1.330000000000000000e+02 1.310000000000000000e+02 1.250000000000000000e+02 1.240000000000000000e+02 9.300000000000000000e+01 1.130000000000000000e+02 9.700000000000000000e+01 1.300000000000000000e+02 1.150000000000000000e+02 1.310000000000000000e+02 1.140000000000000000e+02 1.020000000000000000e+02 1.090000000000000000e+02 1.170000000000000000e+02 1.000000000000000000e+02 1.170000000000000000e+02 1.120000000000000000e+02 9.900000000000000000e+01 1.190000000000000000e+02 1.210000000000000000e+02 9.700000000000000000e+01 1.080000000000000000e+02 1.030000000000000000e+02 1.050000000000000000e+02 1.040000000000000000e+02 9.700000000000000000e+01 1.200000000000000000e+02 1.050000000000000000e+02 9.100000000000000000e+01 1.240000000000000000e+02 1.030000000000000000e+02 1.100000000000000000e+02 8.800000000000000000e+01 1.060000000000000000e+02 9.300000000000000000e+01 1.040000000000000000e+02 1.160000000000000000e+02 9.200000000000000000e+01 9.400000000000000000e+01 1.020000000000000000e+02 9.600000000000000000e+01 9.100000000000000000e+01 1.010000000000000000e+02 8.700000000000000000e+01 1.000000000000000000e+02 1.120000000000000000e+02 9.800000000000000000e+01 9.400000000000000000e+01 1.000000000000000000e+02 9.500000000000000000e+01 1.010000000000000000e+02 9.700000000000000000e+01 7.400000000000000000e+01 8.500000000000000000e+01 7.800000000000000000e+01 8.600000000000000000e+01 8.300000000000000000e+01 8.000000000000000000e+01 7.400000000000000000e+01 8.000000000000000000e+01 7.700000000000000000e+01 6.900000000000000000e+01 8.100000000000000000e+01 6.400000000000000000e+01 7.700000000000000000e+01 6.200000000000000000e+01 6.300000000000000000e+01 7.400000000000000000e+01 7.700000000000000000e+01 8.000000000000000000e+01 7.800000000000000000e+01 8.000000000000000000e+01 7.800000000000000000e+01 7.700000000000000000e+01 7.400000000000000000e+01 7.300000000000000000e+01 7.500000000000000000e+01 7.300000000000000000e+01 6.600000000000000000e+01 6.700000000000000000e+01 7.300000000000000000e+01 8.700000000000000000e+01 5.300000000000000000e+01 8.300000000000000000e+01 7.700000000000000000e+01 6.600000000000000000e+01 8.500000000000000000e+01 9.600000000000000000e+01 7.400000000000000000e+01 6.400000000000000000e+01 7.400000000000000000e+01 7.100000000000000000e+01 5.300000000000000000e+01 6.000000000000000000e+01 4.900000000000000000e+01 5.900000000000000000e+01 5.300000000000000000e+01 7.200000000000000000e+01 5.000000000000000000e+01 6.700000000000000000e+01 5.500000000000000000e+01 4.400000000000000000e+01 4.500000000000000000e+01 4.700000000000000000e+01 4.400000000000000000e+01 4.400000000000000000e+01 4.800000000000000000e+01 3.500000000000000000e+01 2.700000000000000000e+01 3.800000000000000000e+01 3.400000000000000000e+01 4.000000000000000000e+01 4.100000000000000000e+01 3.300000000000000000e+01 1.600000000000000000e+01 3.400000000000000000e+01 2.700000000000000000e+01 3.700000000000000000e+01 3.800000000000000000e+01 4.300000000000000000e+01 4.200000000000000000e+01 3.200000000000000000e+01 3.100000000000000000e+01 2.900000000000000000e+01 3.700000000000000000e+01 5.000000000000000000e+01 4.000000000000000000e+01 4.200000000000000000e+01 4.700000000000000000e+01 3.400000000000000000e+01 3.200000000000000000e+01 3.400000000000000000e+01 4.000000000000000000e+01 3.600000000000000000e+01 3.700000000000000000e+01 3.900000000000000000e+01 2.900000000000000000e+01 3.200000000000000000e+01 3.700000000000000000e+01 3.000000000000000000e+01 3.800000000000000000e+01 4.100000000000000000e+01 3.400000000000000000e+01 3.100000000000000000e+01 3.100000000000000000e+01 3.500000000000000000e+01 3.200000000000000000e+01 4.100000000000000000e+01 3.600000000000000000e+01 3.700000000000000000e+01 3.700000000000000000e+01 4.000000000000000000e+01 3.100000000000000000e+01 4.000000000000000000e+01 3.500000000000000000e+01 3.100000000000000000e+01 3.500000000000000000e+01 4.500000000000000000e+01 3.600000000000000000e+01 4.900000000000000000e+01 3.400000000000000000e+01 3.400000000000000000e+01 3.200000000000000000e+01 3.100000000000000000e+01 2.800000000000000000e+01 3.200000000000000000e+01 2.800000000000000000e+01 3.600000000000000000e+01 2.900000000000000000e+01 2.300000000000000000e+01 2.600000000000000000e+01 3.300000000000000000e+01 2.900000000000000000e+01 2.700000000000000000e+01 2.600000000000000000e+01 2.300000000000000000e+01 3.200000000000000000e+01 3.600000000000000000e+01 2.900000000000000000e+01 3.100000000000000000e+01 3.600000000000000000e+01 3.300000000000000000e+01 2.700000000000000000e+01 1.900000000000000000e+01 1.700000000000000000e+01 2.200000000000000000e+01 2.500000000000000000e+01 9.000000000000000000e+00 1.000000000000000000e+01 1.800000000000000000e+01 1.400000000000000000e+01 1.800000000000000000e+01 2.000000000000000000e+01 2.100000000000000000e+01 1.300000000000000000e+01 1.400000000000000000e+01 1.600000000000000000e+01 1.600000000000000000e+01 1.400000000000000000e+01 2.200000000000000000e+01 1.500000000000000000e+01 1.400000000000000000e+01 1.300000000000000000e+01 1.400000000000000000e+01 7.000000000000000000e+00 1.600000000000000000e+01 2.100000000000000000e+01 9.000000000000000000e+00 1.100000000000000000e+01 1.800000000000000000e+01 1.900000000000000000e+01 1.100000000000000000e+01 1.500000000000000000e+01 1.200000000000000000e+01 1.200000000000000000e+01 1.300000000000000000e+01 1.600000000000000000e+01 1.600000000000000000e+01 1.300000000000000000e+01 8.000000000000000000e+00 1.800000000000000000e+01 1.600000000000000000e+01 1.700000000000000000e+01 1.600000000000000000e+01 1.600000000000000000e+01 1.400000000000000000e+01 8.000000000000000000e+00 1.300000000000000000e+01 1.400000000000000000e+01 1.300000000000000000e+01 8.000000000000000000e+00 1.100000000000000000e+01 7.000000000000000000e+00 7.000000000000000000e+00 8.000000000000000000e+00 1.000000000000000000e+01 6.000000000000000000e+00 1.400000000000000000e+01 1.200000000000000000e+01 9.000000000000000000e+00 1.000000000000000000e+01 6.000000000000000000e+00 7.000000000000000000e+00 7.000000000000000000e+00 1.400000000000000000e+01 8.000000000000000000e+00 1.000000000000000000e+01 1.100000000000000000e+01 1.600000000000000000e+01 9.000000000000000000e+00 7.000000000000000000e+00 1.600000000000000000e+01 8.000000000000000000e+00 1.600000000000000000e+01 1.100000000000000000e+01 1.000000000000000000e+01 8.000000000000000000e+00 1.300000000000000000e+01 7.000000000000000000e+00 4.000000000000000000e+00 1.100000000000000000e+01 1.000000000000000000e+01 8.000000000000000000e+00 1.200000000000000000e+01 7.000000000000000000e+00 1.500000000000000000e+01 1.000000000000000000e+01 6.000000000000000000e+00 1.200000000000000000e+01 1.700000000000000000e+01 9.000000000000000000e+00 1.100000000000000000e+01 1.800000000000000000e+01 7.000000000000000000e+00 1.000000000000000000e+01 1.600000000000000000e+01 1.500000000000000000e+01 1.400000000000000000e+01 9.000000000000000000e+00 4.000000000000000000e+00 1.000000000000000000e+01 6.000000000000000000e+00 1.000000000000000000e+01 7.000000000000000000e+00 5.000000000000000000e+00 4.000000000000000000e+00 5.000000000000000000e+00 4.000000000000000000e+00 5.000000000000000000e+00 4.000000000000000000e+00 4.000000000000000000e+00 1.000000000000000000e+00 3.000000000000000000e+00 9.000000000000000000e+00 5.000000000000000000e+00 5.000000000000000000e+00 1.000000000000000000e+01 6.000000000000000000e+00 1.000000000000000000e+00 6.000000000000000000e+00 2.000000000000000000e+00 4.000000000000000000e+00 5.000000000000000000e+00 5.000000000000000000e+00 7.000000000000000000e+00 6.000000000000000000e+00 4.000000000000000000e+00 2.000000000000000000e+00 2.000000000000000000e+00 5.000000000000000000e+00 3.000000000000000000e+00 4.000000000000000000e+00 7.000000000000000000e+00 9.000000000000000000e+00 5.000000000000000000e+00 2.000000000000000000e+00 3.000000000000000000e+00 3.000000000000000000e+00 3.000000000000000000e+00 3.000000000000000000e+00 1.000000000000000000e+00 6.000000000000000000e+00 7.000000000000000000e+00 1.000000000000000000e+00 6.000000000000000000e+00 6.000000000000000000e+00 4.000000000000000000e+00 7.000000000000000000e+00 9.000000000000000000e+00 5.000000000000000000e+00 7.000000000000000000e+00 4.000000000000000000e+00 7.000000000000000000e+00 5.000000000000000000e+00 5.000000000000000000e+00 5.000000000000000000e+00 6.000000000000000000e+00 7.000000000000000000e+00 4.000000000000000000e+00 5.000000000000000000e+00 2.000000000000000000e+00 4.000000000000000000e+00 3.000000000000000000e+00 7.000000000000000000e+00 4.000000000000000000e+00 3.000000000000000000e+00 7.000000000000000000e+00 5.000000000000000000e+00 4.000000000000000000e+00 6.000000000000000000e+00 4.000000000000000000e+00 7.000000000000000000e+00 6.000000000000000000e+00 6.000000000000000000e+00 1.100000000000000000e+01 3.000000000000000000e+00 6.000000000000000000e+00 4.000000000000000000e+00 5.000000000000000000e+00 6.000000000000000000e+00 5.000000000000000000e+00 6.000000000000000000e+00 9.000000000000000000e+00 9.000000000000000000e+00 1.000000000000000000e+00 8.000000000000000000e+00 5.000000000000000000e+00 0.000000000000000000e+00 0.000000000000000000e+00 0.000000000000000000e+00 0.000000000000000000e+00 0.000000000000000000e+00 0.000000000000000000e+00 0.000000000000000000e+00 0.000000000000000000e+00 0.000000000000000000e+00 0.000000000000000000e+00 0.000000000000000000e+00 0.000000000000000000e+00 0.000000000000000000e+00 0.000000000000000000e+00 0.000000000000000000e+00 0.000000000000000000e+00 0.000000000000000000e+00 0.000000000000000000e+00 0.000000000000000000e+00 0.000000000000000000e+00 0.000000000000000000e+00 0.000000000000000000e+00 0.000000000000000000e+00 0.000000000000000000e+00 0.000000000000000000e+00 0.000000000000000000e+00 0.000000000000000000e+00 0.000000000000000000e+00 0.000000000000000000e+00 0.000000000000000000e+00 0.000000000000000000e+00 0.000000000000000000e+00 0.000000000000000000e+00 0.000000000000000000e+00 0.000000000000000000e+00 0.000000000000000000e+00 0.000000000000000000e+00 0.000000000000000000e+00 0.000000000000000000e+00 0.000000000000000000e+00 0.000000000000000000e+00 0.000000000000000000e+00 0.000000000000000000e+00 0.000000000000000000e+00 0.000000000000000000e+00 0.000000000000000000e+00 0.000000000000000000e+00 0.000000000000000000e+00 0.000000000000000000e+00 0.000000000000000000e+00 0.000000000000000000e+00 0.000000000000000000e+00 0.000000000000000000e+00 0.000000000000000000e+00 0.000000000000000000e+00 0.000000000000000000e+00 0.000000000000000000e+00 0.000000000000000000e+00 0.000000000000000000e+00 0.000000000000000000e+00 0.000000000000000000e+00 0.000000000000000000e+00 0.000000000000000000e+00 0.000000000000000000e+00 0.000000000000000000e+00 0.000000000000000000e+00 0.000000000000000000e+00 0.000000000000000000e+00 0.000000000000000000e+00 0.000000000000000000e+00 0.000000000000000000e+00 0.000000000000000000e+00 0.000000000000000000e+00 0.000000000000000000e+00 0.000000000000000000e+00 0.000000000000000000e+00 0.000000000000000000e+00 0.000000000000000000e+00 0.000000000000000000e+00 0.000000000000000000e+00 0.000000000000000000e+00 0.000000000000000000e+00 0.000000000000000000e+00 0.000000000000000000e+00 0.000000000000000000e+00 0.000000000000000000e+00 0.000000000000000000e+00 0.000000000000000000e+00 0.000000000000000000e+00 0.000000000000000000e+00 0.000000000000000000e+00 0.000000000000000000e+00 0.000000000000000000e+00 0.000000000000000000e+00 0.000000000000000000e+00 0.000000000000000000e+00 0.000000000000000000e+00 0.000000000000000000e+00 0.000000000000000000e+00 0.000000000000000000e+00 0.000000000000000000e+00 0.000000000000000000e+00 0.000000000000000000e+00 0.000000000000000000e+00 0.000000000000000000e+00 0.000000000000000000e+00 0.000000000000000000e+00 0.000000000000000000e+00 0.000000000000000000e+00 0.000000000000000000e+00 0.000000000000000000e+00 0.000000000000000000e+00 0.000000000000000000e+00 0.000000000000000000e+00 0.000000000000000000e+00 0.000000000000000000e+00 0.000000000000000000e+00 0.000000000000000000e+00 0.000000000000000000e+00 0.000000000000000000e+00 0.000000000000000000e+00 0.000000000000000000e+00 0.000000000000000000e+00 0.000000000000000000e+00 0.000000000000000000e+00 0.000000000000000000e+00 0.000000000000000000e+00 0.000000000000000000e+00 0.000000000000000000e+00 0.000000000000000000e+00 0.000000000000000000e+00 0.000000000000000000e+00 0.000000000000000000e+00 0.000000000000000000e+00 0.000000000000000000e+00 0.000000000000000000e+00 0.000000000000000000e+00 0.000000000000000000e+00 0.000000000000000000e+00 0.000000000000000000e+00 0.000000000000000000e+00 0.000000000000000000e+00 0.000000000000000000e+00 0.000000000000000000e+00 0.000000000000000000e+00 0.000000000000000000e+00 0.000000000000000000e+00 0.000000000000000000e+00 0.000000000000000000e+00 0.000000000000000000e+00 0.000000000000000000e+00 0.000000000000000000e+00 0.000000000000000000e+00 0.000000000000000000e+00 0.000000000000000000e+00 0.000000000000000000e+00 0.000000000000000000e+00 0.000000000000000000e+00 0.000000000000000000e+00 0.000000000000000000e+00 0.000000000000000000e+00 0.000000000000000000e+00 0.000000000000000000e+00 0.000000000000000000e+00 0.000000000000000000e+00 0.000000000000000000e+00 0.000000000000000000e+00 0.000000000000000000e+00 0.000000000000000000e+00 0.000000000000000000e+00 0.000000000000000000e+00 0.000000000000000000e+00 0.000000000000000000e+00 0.000000000000000000e+00 0.000000000000000000e+00 0.000000000000000000e+00 0.000000000000000000e+00 0.000000000000000000e+00 0.000000000000000000e+00 0.000000000000000000e+00 0.000000000000000000e+00 0.000000000000000000e+00 0.000000000000000000e+00 0.000000000000000000e+00 0.000000000000000000e+00 0.000000000000000000e+00 0.000000000000000000e+00 0.000000000000000000e+00 0.000000000000000000e+00 0.000000000000000000e+00 0.000000000000000000e+00 0.000000000000000000e+00 0.000000000000000000e+00 0.000000000000000000e+00 0.000000000000000000e+00 0.000000000000000000e+00 0.000000000000000000e+00 0.000000000000000000e+00 0.000000000000000000e+00 0.000000000000000000e+00 0.000000000000000000e+00 0.000000000000000000e+00 0.000000000000000000e+00 0.000000000000000000e+00 0.000000000000000000e+00 0.000000000000000000e+00 0.000000000000000000e+00 0.000000000000000000e+00 0.000000000000000000e+00 0.000000000000000000e+00 0.000000000000000000e+00 0.000000000000000000e+00 0.000000000000000000e+00 0.000000000000000000e+00 0.000000000000000000e+00 0.000000000000000000e+00 0.000000000000000000e+00 0.000000000000000000e+00 0.000000000000000000e+00 0.000000000000000000e+00 0.000000000000000000e+00 0.000000000000000000e+00 0.000000000000000000e+00 0.000000000000000000e+00 0.000000000000000000e+00 0.000000000000000000e+00 0.000000000000000000e+00 0.000000000000000000e+00 0.000000000000000000e+00 0.000000000000000000e+00 0.000000000000000000e+00 0.000000000000000000e+00 0.000000000000000000e+00 0.000000000000000000e+00 0.000000000000000000e+00 0.000000000000000000e+00 0.000000000000000000e+00 0.000000000000000000e+00 0.000000000000000000e+00 0.000000000000000000e+00 0.000000000000000000e+00 0.000000000000000000e+00 0.000000000000000000e+00 0.000000000000000000e+00 0.000000000000000000e+00 0.000000000000000000e+00 0.000000000000000000e+00 0.000000000000000000e+00 0.000000000000000000e+00 0.000000000000000000e+00 0.000000000000000000e+00 0.000000000000000000e+00 0.000000000000000000e+00 0.000000000000000000e+00 0.000000000000000000e+00 0.000000000000000000e+00 0.000000000000000000e+00 0.000000000000000000e+00 0.000000000000000000e+00 0.000000000000000000e+00 0.000000000000000000e+00 0.000000000000000000e+00 0.000000000000000000e+00 0.000000000000000000e+00 0.000000000000000000e+00 0.000000000000000000e+00 0.000000000000000000e+00 0.000000000000000000e+00 0.000000000000000000e+00 0.000000000000000000e+00 0.000000000000000000e+00 0.000000000000000000e+00 0.000000000000000000e+00 0.000000000000000000e+00 0.000000000000000000e+00 0.000000000000000000e+00 0.000000000000000000e+00 0.000000000000000000e+00 0.000000000000000000e+00 0.000000000000000000e+00 0.000000000000000000e+00 0.000000000000000000e+00 0.000000000000000000e+00 0.000000000000000000e+00 0.000000000000000000e+00 0.000000000000000000e+00 0.000000000000000000e+00 0.000000000000000000e+00 0.000000000000000000e+00 0.000000000000000000e+00 0.000000000000000000e+00 0.000000000000000000e+00 0.000000000000000000e+00 0.000000000000000000e+00 0.000000000000000000e+00 0.000000000000000000e+00 0.000000000000000000e+00 0.000000000000000000e+00 0.000000000000000000e+00 0.000000000000000000e+00 0.000000000000000000e+00 0.000000000000000000e+00 0.000000000000000000e+00 0.000000000000000000e+00 0.000000000000000000e+00 0.000000000000000000e+00 0.000000000000000000e+00 0.000000000000000000e+00 0.000000000000000000e+00 0.000000000000000000e+00 0.000000000000000000e+00 0.000000000000000000e+00 0.000000000000000000e+00 0.000000000000000000e+00 0.000000000000000000e+00 0.000000000000000000e+00 0.000000000000000000e+00 0.000000000000000000e+00 0.000000000000000000e+00 0.000000000000000000e+00 0.000000000000000000e+00 0.000000000000000000e+00 0.000000000000000000e+00 0.000000000000000000e+00 0.000000000000000000e+00 0.000000000000000000e+00 0.000000000000000000e+00 0.000000000000000000e+00 0.000000000000000000e+00 0.000000000000000000e+00 0.000000000000000000e+00 0.000000000000000000e+00 0.000000000000000000e+00 0.000000000000000000e+00 0.000000000000000000e+00 0.000000000000000000e+00 0.000000000000000000e+00 0.000000000000000000e+00 0.000000000000000000e+00 0.000000000000000000e+00 0.000000000000000000e+00 0.000000000000000000e+00 0.000000000000000000e+00 0.000000000000000000e+00 0.000000000000000000e+00 0.000000000000000000e+00 0.000000000000000000e+00 0.000000000000000000e+00 0.000000000000000000e+00 0.000000000000000000e+00 0.000000000000000000e+00 0.000000000000000000e+00 0.000000000000000000e+00 0.000000000000000000e+00 0.000000000000000000e+00 0.000000000000000000e+00 0.000000000000000000e+00 0.000000000000000000e+00 0.000000000000000000e+00 0.000000000000000000e+00 0.000000000000000000e+00 0.000000000000000000e+00 0.000000000000000000e+00 0.000000000000000000e+00 0.000000000000000000e+00 0.000000000000000000e+00 0.000000000000000000e+00 0.000000000000000000e+00 0.000000000000000000e+00 0.000000000000000000e+00 0.000000000000000000e+00 0.000000000000000000e+00 0.000000000000000000e+00 0.000000000000000000e+00 0.000000000000000000e+00 0.000000000000000000e+00 0.000000000000000000e+00 0.000000000000000000e+00 0.000000000000000000e+00 0.000000000000000000e+00 0.000000000000000000e+00 0.000000000000000000e+00 0.000000000000000000e+00 0.000000000000000000e+00 0.000000000000000000e+00 0.000000000000000000e+00 0.000000000000000000e+00 0.000000000000000000e+00 0.000000000000000000e+00 0.000000000000000000e+00 0.000000000000000000e+00 0.000000000000000000e+00 0.000000000000000000e+00 0.000000000000000000e+00 0.000000000000000000e+00 0.000000000000000000e+00 0.000000000000000000e+00 0.000000000000000000e+00 0.000000000000000000e+00 0.000000000000000000e+00 0.000000000000000000e+00 0.000000000000000000e+00 0.000000000000000000e+00 0.000000000000000000e+00 0.000000000000000000e+00 0.000000000000000000e+00 0.000000000000000000e+00 0.000000000000000000e+00 0.000000000000000000e+00 0.000000000000000000e+00 0.000000000000000000e+00 0.000000000000000000e+00 0.000000000000000000e+00 0.000000000000000000e+00 0.000000000000000000e+00 0.000000000000000000e+00 0.000000000000000000e+00 0.000000000000000000e+00 0.000000000000000000e+00 0.000000000000000000e+00 0.000000000000000000e+00 0.000000000000000000e+00 0.000000000000000000e+00 0.000000000000000000e+00 0.000000000000000000e+00 0.000000000000000000e+00 0.000000000000000000e+00 0.000000000000000000e+00 0.000000000000000000e+00 0.000000000000000000e+00 0.000000000000000000e+00 0.000000000000000000e+00 0.000000000000000000e+00 0.000000000000000000e+00 0.000000000000000000e+00 0.000000000000000000e+00 0.000000000000000000e+00 0.000000000000000000e+00 0.000000000000000000e+00 0.000000000000000000e+00 0.000000000000000000e+00 0.000000000000000000e+00 0.000000000000000000e+00 0.000000000000000000e+00 0.000000000000000000e+00 0.000000000000000000e+00 0.000000000000000000e+00 0.000000000000000000e+00 0.000000000000000000e+00 0.000000000000000000e+00 0.000000000000000000e+00 0.000000000000000000e+00 0.000000000000000000e+00 0.000000000000000000e+00 0.000000000000000000e+00 0.000000000000000000e+00 0.000000000000000000e+00 0.000000000000000000e+00 0.000000000000000000e+00 0.000000000000000000e+00 0.000000000000000000e+00 0.000000000000000000e+00 0.000000000000000000e+00 0.000000000000000000e+00 0.000000000000000000e+00 0.000000000000000000e+00 0.000000000000000000e+00 0.000000000000000000e+00 0.000000000000000000e+00 0.000000000000000000e+00 0.000000000000000000e+00 0.000000000000000000e+00 0.000000000000000000e+00 0.000000000000000000e+00 0.000000000000000000e+00 0.000000000000000000e+00 0.000000000000000000e+00 0.000000000000000000e+00 0.000000000000000000e+00 0.000000000000000000e+00 0.000000000000000000e+00 0.000000000000000000e+00 0.000000000000000000e+00 0.000000000000000000e+00 0.000000000000000000e+00 0.000000000000000000e+00 0.000000000000000000e+00 0.000000000000000000e+00 0.000000000000000000e+00 0.000000000000000000e+00 0.000000000000000000e+00 0.000000000000000000e+00 0.000000000000000000e+00 0.000000000000000000e+00 0.000000000000000000e+00 0.000000000000000000e+00 0.000000000000000000e+00 0.000000000000000000e+00 0.000000000000000000e+00 0.000000000000000000e+00 0.000000000000000000e+00 0.000000000000000000e+00 0.000000000000000000e+00 0.000000000000000000e+00 0.000000000000000000e+00 0.000000000000000000e+00 0.000000000000000000e+00 0.000000000000000000e+00 0.000000000000000000e+00 0.000000000000000000e+00 0.000000000000000000e+00 0.000000000000000000e+00 0.000000000000000000e+00 0.000000000000000000e+00 0.000000000000000000e+00 0.000000000000000000e+00 0.000000000000000000e+00 0.000000000000000000e+00 0.000000000000000000e+00 0.000000000000000000e+00 0.000000000000000000e+00 0.000000000000000000e+00 0.000000000000000000e+00 0.000000000000000000e+00 0.000000000000000000e+00 0.000000000000000000e+00 0.000000000000000000e+00 0.000000000000000000e+00 0.000000000000000000e+00 0.000000000000000000e+00 0.000000000000000000e+00 0.000000000000000000e+00 0.000000000000000000e+00 0.000000000000000000e+00 0.000000000000000000e+00 0.000000000000000000e+00 0.000000000000000000e+00 0.000000000000000000e+00 0.000000000000000000e+00 0.000000000000000000e+00 0.000000000000000000e+00 0.000000000000000000e+00 0.000000000000000000e+00 0.000000000000000000e+00 0.000000000000000000e+00 0.000000000000000000e+00 0.000000000000000000e+00 0.000000000000000000e+00 0.000000000000000000e+00 0.000000000000000000e+00 0.000000000000000000e+00 0.000000000000000000e+00 0.000000000000000000e+00 0.000000000000000000e+00 0.000000000000000000e+00 0.000000000000000000e+00 0.000000000000000000e+00 0.000000000000000000e+00 0.000000000000000000e+00 0.000000000000000000e+00 0.000000000000000000e+00 0.000000000000000000e+00 0.000000000000000000e+00 0.000000000000000000e+00 0.000000000000000000e+00 0.000000000000000000e+00 0.000000000000000000e+00 0.000000000000000000e+00 0.000000000000000000e+00 0.000000000000000000e+00 0.000000000000000000e+00 0.000000000000000000e+00 0.000000000000000000e+00 0.000000000000000000e+00 0.000000000000000000e+00 0.000000000000000000e+00 0.000000000000000000e+00 0.000000000000000000e+00 0.000000000000000000e+00 0.000000000000000000e+00 0.000000000000000000e+00 0.000000000000000000e+00 0.000000000000000000e+00 0.000000000000000000e+00 0.000000000000000000e+00 0.000000000000000000e+00 0.000000000000000000e+00 0.000000000000000000e+00 0.000000000000000000e+00 0.000000000000000000e+00 0.000000000000000000e+00 0.000000000000000000e+00 0.000000000000000000e+00 0.000000000000000000e+00 0.000000000000000000e+00 0.000000000000000000e+00 0.000000000000000000e+00 0.000000000000000000e+00 0.000000000000000000e+00 0.000000000000000000e+00 0.000000000000000000e+00 0.000000000000000000e+00 0.000000000000000000e+00 0.000000000000000000e+00 0.000000000000000000e+00 0.000000000000000000e+00 0.000000000000000000e+00 0.000000000000000000e+00 0.000000000000000000e+00 0.000000000000000000e+00 0.000000000000000000e+00 0.000000000000000000e+00 0.000000000000000000e+00 0.000000000000000000e+00 0.000000000000000000e+00 0.000000000000000000e+00 0.000000000000000000e+00 0.000000000000000000e+00 0.000000000000000000e+00 0.000000000000000000e+00 0.000000000000000000e+00 0.000000000000000000e+00 0.000000000000000000e+00 0.000000000000000000e+00 0.000000000000000000e+00 0.000000000000000000e+00 0.000000000000000000e+00 0.000000000000000000e+00 0.000000000000000000e+00 0.000000000000000000e+00 0.000000000000000000e+00 0.000000000000000000e+00 0.000000000000000000e+00 0.000000000000000000e+00 0.000000000000000000e+00 0.000000000000000000e+00 0.000000000000000000e+00 0.000000000000000000e+00 0.000000000000000000e+00 0.000000000000000000e+00 0.000000000000000000e+00 0.000000000000000000e+00 0.000000000000000000e+00 0.000000000000000000e+00 0.000000000000000000e+00 0.000000000000000000e+00 0.000000000000000000e+00 0.000000000000000000e+00 0.000000000000000000e+00 0.000000000000000000e+00 0.000000000000000000e+00 0.000000000000000000e+00 0.000000000000000000e+00 0.000000000000000000e+00 0.000000000000000000e+00 0.000000000000000000e+00 0.000000000000000000e+00 0.000000000000000000e+00 0.000000000000000000e+00 0.000000000000000000e+00 0.000000000000000000e+00 0.000000000000000000e+00 0.000000000000000000e+00 0.000000000000000000e+00 0.000000000000000000e+00 0.000000000000000000e+00 0.000000000000000000e+00 0.000000000000000000e+00 0.000000000000000000e+00 0.000000000000000000e+00 0.000000000000000000e+00 0.000000000000000000e+00 0.000000000000000000e+00 0.000000000000000000e+00 0.000000000000000000e+00 0.000000000000000000e+00 0.000000000000000000e+00 0.000000000000000000e+00 0.000000000000000000e+00 0.000000000000000000e+00 0.000000000000000000e+00 0.000000000000000000e+00 0.000000000000000000e+00 0.000000000000000000e+00 0.000000000000000000e+00 0.000000000000000000e+00 0.000000000000000000e+00 0.000000000000000000e+00 0.000000000000000000e+00 0.000000000000000000e+00 0.000000000000000000e+00 0.000000000000000000e+00 0.000000000000000000e+00 0.000000000000000000e+00 0.000000000000000000e+00 0.000000000000000000e+00 0.000000000000000000e+00 0.000000000000000000e+00 0.000000000000000000e+00 0.000000000000000000e+00 0.000000000000000000e+00 0.000000000000000000e+00 0.000000000000000000e+00 0.000000000000000000e+00 0.000000000000000000e+00 0.000000000000000000e+00 0.000000000000000000e+00 0.000000000000000000e+00 0.000000000000000000e+00 0.000000000000000000e+00 0.000000000000000000e+00 0.000000000000000000e+00 0.000000000000000000e+00 0.000000000000000000e+00 0.000000000000000000e+00 0.000000000000000000e+00 0.000000000000000000e+00 0.000000000000000000e+00 0.000000000000000000e+00 0.000000000000000000e+00 0.000000000000000000e+00 0.000000000000000000e+00 0.000000000000000000e+00 0.000000000000000000e+00 0.000000000000000000e+00 0.000000000000000000e+00 0.000000000000000000e+00 0.000000000000000000e+00 0.000000000000000000e+00 0.000000000000000000e+00 0.000000000000000000e+00 0.000000000000000000e+00 0.000000000000000000e+00 0.000000000000000000e+00 0.000000000000000000e+00 0.000000000000000000e+00 0.000000000000000000e+00 0.000000000000000000e+00 0.000000000000000000e+00 0.000000000000000000e+00 0.000000000000000000e+00 0.000000000000000000e+00 0.000000000000000000e+00 0.000000000000000000e+00 0.000000000000000000e+00 0.000000000000000000e+00 0.000000000000000000e+00 0.000000000000000000e+00 0.000000000000000000e+00 0.000000000000000000e+00 0.000000000000000000e+00 0.000000000000000000e+00 0.000000000000000000e+00 0.000000000000000000e+00 0.000000000000000000e+00 0.000000000000000000e+00 0.000000000000000000e+00 0.000000000000000000e+00 0.000000000000000000e+00 0.000000000000000000e+00 0.000000000000000000e+00 0.000000000000000000e+00 0.000000000000000000e+00 0.000000000000000000e+00 0.000000000000000000e+00 0.000000000000000000e+00 0.000000000000000000e+00 0.000000000000000000e+00 0.000000000000000000e+00 0.000000000000000000e+00 0.000000000000000000e+00 0.000000000000000000e+00 0.000000000000000000e+00 0.000000000000000000e+00 0.000000000000000000e+00 0.000000000000000000e+00 0.000000000000000000e+00 0.000000000000000000e+00 0.000000000000000000e+00 0.000000000000000000e+00 0.000000000000000000e+00 0.000000000000000000e+00 0.000000000000000000e+00 0.000000000000000000e+00 0.000000000000000000e+00 0.000000000000000000e+00 0.000000000000000000e+00 0.000000000000000000e+00 0.000000000000000000e+00 0.000000000000000000e+00 0.000000000000000000e+00 0.000000000000000000e+00 0.000000000000000000e+00 0.000000000000000000e+00 0.000000000000000000e+00 0.000000000000000000e+00 0.000000000000000000e+00 0.000000000000000000e+00 0.000000000000000000e+00 0.000000000000000000e+00 0.000000000000000000e+00 0.000000000000000000e+00 0.000000000000000000e+00 0.000000000000000000e+00 0.000000000000000000e+00 0.000000000000000000e+00 0.000000000000000000e+00 0.000000000000000000e+00 0.000000000000000000e+00 0.000000000000000000e+00 0.000000000000000000e+00 0.000000000000000000e+00 0.000000000000000000e+00 0.000000000000000000e+00 0.000000000000000000e+00 0.000000000000000000e+00 0.000000000000000000e+00 0.000000000000000000e+00 0.000000000000000000e+00 0.000000000000000000e+00 0.000000000000000000e+00 0.000000000000000000e+00 0.000000000000000000e+00 0.000000000000000000e+00 0.000000000000000000e+00 0.000000000000000000e+00 0.000000000000000000e+00 0.000000000000000000e+00 0.000000000000000000e+00 0.000000000000000000e+00 0.000000000000000000e+00 0.000000000000000000e+00 0.000000000000000000e+00 0.000000000000000000e+00 0.000000000000000000e+00 0.000000000000000000e+00 0.000000000000000000e+00 0.000000000000000000e+00 0.000000000000000000e+00 0.000000000000000000e+00 0.000000000000000000e+00 0.000000000000000000e+00 0.000000000000000000e+00 0.000000000000000000e+00 0.000000000000000000e+00 0.000000000000000000e+00 0.000000000000000000e+00 0.000000000000000000e+00 0.000000000000000000e+00 0.000000000000000000e+00 0.000000000000000000e+00 0.000000000000000000e+00 0.000000000000000000e+00 0.000000000000000000e+00 0.000000000000000000e+00 0.000000000000000000e+00 0.000000000000000000e+00 0.000000000000000000e+00 0.000000000000000000e+00 0.000000000000000000e+00 0.000000000000000000e+00 0.000000000000000000e+00 0.000000000000000000e+00 0.000000000000000000e+00 0.000000000000000000e+00 0.000000000000000000e+00 0.000000000000000000e+00 0.000000000000000000e+00 0.000000000000000000e+00 0.000000000000000000e+00 0.000000000000000000e+00 0.000000000000000000e+00 0.000000000000000000e+00 0.000000000000000000e+00 0.000000000000000000e+00 0.000000000000000000e+00 0.000000000000000000e+00 0.000000000000000000e+00 0.000000000000000000e+00 0.000000000000000000e+00 0.000000000000000000e+00 0.000000000000000000e+00 0.000000000000000000e+00 0.000000000000000000e+00 0.000000000000000000e+00 0.000000000000000000e+00 0.000000000000000000e+00 0.000000000000000000e+00 0.000000000000000000e+00 0.000000000000000000e+00 0.000000000000000000e+00 0.000000000000000000e+00 0.000000000000000000e+00 0.000000000000000000e+00 0.000000000000000000e+00 0.000000000000000000e+00 0.000000000000000000e+00 0.000000000000000000e+00 0.000000000000000000e+00 0.000000000000000000e+00 0.000000000000000000e+00 0.000000000000000000e+00 0.000000000000000000e+00 0.000000000000000000e+00 0.000000000000000000e+00 0.000000000000000000e+00 0.000000000000000000e+00 0.000000000000000000e+00 0.000000000000000000e+00 0.000000000000000000e+00 0.000000000000000000e+00 0.000000000000000000e+00 0.000000000000000000e+00 0.000000000000000000e+00 0.000000000000000000e+00 0.000000000000000000e+00 0.000000000000000000e+00 0.000000000000000000e+00 0.000000000000000000e+00 0.000000000000000000e+00 0.000000000000000000e+00 0.000000000000000000e+00 0.000000000000000000e+00 0.000000000000000000e+00 0.000000000000000000e+00 0.000000000000000000e+00 0.000000000000000000e+00 0.000000000000000000e+00 0.000000000000000000e+00 0.000000000000000000e+00 0.000000000000000000e+00 0.000000000000000000e+00 0.000000000000000000e+00 0.000000000000000000e+00 0.000000000000000000e+00 0.000000000000000000e+00 0.000000000000000000e+00 0.000000000000000000e+00 0.000000000000000000e+00 0.000000000000000000e+00 0.000000000000000000e+00 0.000000000000000000e+00 0.000000000000000000e+00 0.000000000000000000e+00 0.000000000000000000e+00 0.000000000000000000e+00 0.000000000000000000e+00 0.000000000000000000e+00 0.000000000000000000e+00 0.000000000000000000e+00 0.000000000000000000e+00 0.000000000000000000e+00 0.000000000000000000e+00 0.000000000000000000e+00 0.000000000000000000e+00 0.000000000000000000e+00 0.000000000000000000e+00 0.000000000000000000e+00 0.000000000000000000e+00 0.000000000000000000e+00 0.000000000000000000e+00 0.000000000000000000e+00 0.000000000000000000e+00 0.000000000000000000e+00 0.000000000000000000e+00 0.000000000000000000e+00 0.000000000000000000e+00 0.000000000000000000e+00 0.000000000000000000e+00 0.000000000000000000e+00 0.000000000000000000e+00 0.000000000000000000e+00 0.000000000000000000e+00 0.000000000000000000e+00 0.000000000000000000e+00 0.000000000000000000e+00 0.000000000000000000e+00 0.000000000000000000e+00 0.000000000000000000e+00 0.000000000000000000e+00 0.000000000000000000e+00 0.000000000000000000e+00 0.000000000000000000e+00 0.000000000000000000e+00 0.000000000000000000e+00 0.000000000000000000e+00 0.000000000000000000e+00 0.000000000000000000e+00 0.000000000000000000e+00 0.000000000000000000e+00 0.000000000000000000e+00 0.000000000000000000e+00 0.000000000000000000e+00 0.000000000000000000e+00 0.000000000000000000e+00 0.000000000000000000e+00 0.000000000000000000e+00 0.000000000000000000e+00 0.000000000000000000e+00 0.000000000000000000e+00 0.000000000000000000e+00 0.000000000000000000e+00 0.000000000000000000e+00 0.000000000000000000e+00 0.000000000000000000e+00 0.000000000000000000e+00 0.000000000000000000e+00 0.000000000000000000e+00 0.000000000000000000e+00 0.000000000000000000e+00 0.000000000000000000e+00 0.000000000000000000e+00 0.000000000000000000e+00 0.000000000000000000e+00 0.000000000000000000e+00 0.000000000000000000e+00 0.000000000000000000e+00 0.000000000000000000e+00 0.000000000000000000e+00 0.000000000000000000e+00 0.000000000000000000e+00 0.000000000000000000e+00 0.000000000000000000e+00 0.000000000000000000e+00 0.000000000000000000e+00 0.000000000000000000e+00 0.000000000000000000e+00 0.000000000000000000e+00 0.000000000000000000e+00 0.000000000000000000e+00 0.000000000000000000e+00 0.000000000000000000e+00 0.000000000000000000e+00 0.000000000000000000e+00 0.000000000000000000e+00 0.000000000000000000e+00 0.000000000000000000e+00 0.000000000000000000e+00 0.000000000000000000e+00 0.000000000000000000e+00 0.000000000000000000e+00 0.000000000000000000e+00 0.000000000000000000e+00 0.000000000000000000e+00 0.000000000000000000e+00 0.000000000000000000e+00 0.000000000000000000e+00 0.000000000000000000e+00 0.000000000000000000e+00 0.000000000000000000e+00 0.000000000000000000e+00 0.000000000000000000e+00 0.000000000000000000e+00 0.000000000000000000e+00 0.000000000000000000e+00 0.000000000000000000e+00 0.000000000000000000e+00 0.000000000000000000e+00 0.000000000000000000e+00 0.000000000000000000e+00 0.000000000000000000e+00 0.000000000000000000e+00 0.000000000000000000e+00 0.000000000000000000e+00 0.000000000000000000e+00 0.000000000000000000e+00 0.000000000000000000e+00 0.000000000000000000e+00 0.000000000000000000e+00 0.000000000000000000e+00 0.000000000000000000e+00 0.000000000000000000e+00 0.000000000000000000e+00 0.000000000000000000e+00 0.000000000000000000e+00 0.000000000000000000e+00 0.000000000000000000e+00 0.000000000000000000e+00 0.000000000000000000e+00 0.000000000000000000e+00 0.000000000000000000e+00 0.000000000000000000e+00 0.000000000000000000e+00 0.000000000000000000e+00 0.000000000000000000e+00 0.000000000000000000e+00 0.000000000000000000e+00 0.000000000000000000e+00 0.000000000000000000e+00 0.000000000000000000e+00 0.000000000000000000e+00 0.000000000000000000e+00 0.000000000000000000e+00 0.000000000000000000e+00 0.000000000000000000e+00 0.000000000000000000e+00 0.000000000000000000e+00 0.000000000000000000e+00 0.000000000000000000e+00 0.000000000000000000e+00 0.000000000000000000e+00 0.000000000000000000e+00 0.000000000000000000e+00 0.000000000000000000e+00 0.000000000000000000e+00 0.000000000000000000e+00 0.000000000000000000e+00 0.000000000000000000e+00 0.000000000000000000e+00 0.000000000000000000e+00 0.000000000000000000e+00 0.000000000000000000e+00 0.000000000000000000e+00 0.000000000000000000e+00 0.000000000000000000e+00 0.000000000000000000e+00 0.000000000000000000e+00 0.000000000000000000e+00 0.000000000000000000e+00 0.000000000000000000e+00 0.000000000000000000e+00 0.000000000000000000e+00 0.000000000000000000e+00 0.000000000000000000e+00 0.000000000000000000e+00 0.000000000000000000e+00 0.000000000000000000e+00 0.000000000000000000e+00 0.000000000000000000e+00 0.000000000000000000e+00 0.000000000000000000e+00 0.000000000000000000e+00 0.000000000000000000e+00 0.000000000000000000e+00 0.000000000000000000e+00 0.000000000000000000e+00 0.000000000000000000e+00 0.000000000000000000e+00 0.000000000000000000e+00 0.000000000000000000e+00 0.000000000000000000e+00 0.000000000000000000e+00 0.000000000000000000e+00 0.000000000000000000e+00 0.000000000000000000e+00 0.000000000000000000e+00 0.000000000000000000e+00 0.000000000000000000e+00 0.000000000000000000e+00 0.000000000000000000e+00 0.000000000000000000e+00 0.000000000000000000e+00 0.000000000000000000e+00 0.000000000000000000e+00 0.000000000000000000e+00 0.000000000000000000e+00 0.000000000000000000e+00 0.000000000000000000e+00 0.000000000000000000e+00 0.000000000000000000e+00 0.000000000000000000e+00 0.000000000000000000e+00 0.000000000000000000e+00 0.000000000000000000e+00 0.000000000000000000e+00 0.000000000000000000e+00 0.000000000000000000e+00 0.000000000000000000e+00 0.000000000000000000e+00 0.000000000000000000e+00 0.000000000000000000e+00 0.000000000000000000e+00 0.000000000000000000e+00 0.000000000000000000e+00 0.000000000000000000e+00 0.000000000000000000e+00 0.000000000000000000e+00 0.000000000000000000e+00 0.000000000000000000e+00 0.000000000000000000e+00 0.000000000000000000e+00 0.000000000000000000e+00 0.000000000000000000e+00 0.000000000000000000e+00 0.000000000000000000e+00 0.000000000000000000e+00 0.000000000000000000e+00 0.000000000000000000e+00 0.000000000000000000e+00 0.000000000000000000e+00 0.000000000000000000e+00 0.000000000000000000e+00 0.000000000000000000e+00 0.000000000000000000e+00 0.000000000000000000e+00 0.000000000000000000e+00 0.000000000000000000e+00 0.000000000000000000e+00 0.000000000000000000e+00 0.000000000000000000e+00 0.000000000000000000e+00 0.000000000000000000e+00 0.000000000000000000e+00 0.000000000000000000e+00 0.000000000000000000e+00 0.000000000000000000e+00 0.000000000000000000e+00 0.000000000000000000e+00 0.000000000000000000e+00 0.000000000000000000e+00 0.000000000000000000e+00 0.000000000000000000e+00 0.000000000000000000e+00 0.000000000000000000e+00 0.000000000000000000e+00 0.000000000000000000e+00 0.000000000000000000e+00 0.000000000000000000e+00 0.000000000000000000e+00 0.000000000000000000e+00 0.000000000000000000e+00 0.000000000000000000e+00 0.000000000000000000e+00 0.000000000000000000e+00 0.000000000000000000e+00 0.000000000000000000e+00 0.000000000000000000e+00 0.000000000000000000e+00 0.000000000000000000e+00 0.000000000000000000e+00 0.000000000000000000e+00 0.000000000000000000e+00 0.000000000000000000e+00 0.000000000000000000e+00 0.000000000000000000e+00 0.000000000000000000e+00 0.000000000000000000e+00 0.000000000000000000e+00 0.000000000000000000e+00 0.000000000000000000e+00 0.000000000000000000e+00 0.000000000000000000e+00 0.000000000000000000e+00 0.000000000000000000e+00 0.000000000000000000e+00 0.000000000000000000e+00 0.000000000000000000e+00 0.000000000000000000e+00 0.000000000000000000e+00 0.000000000000000000e+00 0.000000000000000000e+00 0.000000000000000000e+00 0.000000000000000000e+00 0.000000000000000000e+00 0.000000000000000000e+00 0.000000000000000000e+00 0.000000000000000000e+00 0.000000000000000000e+00 0.000000000000000000e+00 0.000000000000000000e+00 0.000000000000000000e+00 0.000000000000000000e+00 0.000000000000000000e+00 0.000000000000000000e+00 0.000000000000000000e+00 0.000000000000000000e+00 0.000000000000000000e+00 0.000000000000000000e+00 0.000000000000000000e+00 0.000000000000000000e+00 0.000000000000000000e+00 0.000000000000000000e+00 0.000000000000000000e+00 0.000000000000000000e+00 0.000000000000000000e+00 0.000000000000000000e+00 0.000000000000000000e+00 0.000000000000000000e+00 0.000000000000000000e+00 0.000000000000000000e+00 0.000000000000000000e+00 0.000000000000000000e+00 0.000000000000000000e+00 0.000000000000000000e+00 0.000000000000000000e+00 0.000000000000000000e+00 0.000000000000000000e+00 0.000000000000000000e+00 0.000000000000000000e+00 0.000000000000000000e+00 0.000000000000000000e+00 0.000000000000000000e+00 0.000000000000000000e+00 0.000000000000000000e+00 0.000000000000000000e+00 0.000000000000000000e+00 0.000000000000000000e+00 0.000000000000000000e+00 0.000000000000000000e+00 0.000000000000000000e+00 0.000000000000000000e+00 0.000000000000000000e+00 0.000000000000000000e+00 0.000000000000000000e+00 0.000000000000000000e+00 0.000000000000000000e+00 0.000000000000000000e+00 0.000000000000000000e+00 0.000000000000000000e+00 0.000000000000000000e+00 0.000000000000000000e+00 0.000000000000000000e+00 0.000000000000000000e+00 0.000000000000000000e+00 0.000000000000000000e+00 0.000000000000000000e+00 0.000000000000000000e+00 0.000000000000000000e+00 0.000000000000000000e+00 0.000000000000000000e+00 0.000000000000000000e+00 0.000000000000000000e+00 0.000000000000000000e+00 0.000000000000000000e+00 0.000000000000000000e+00 0.000000000000000000e+00 0.000000000000000000e+00 0.000000000000000000e+00 0.000000000000000000e+00 0.000000000000000000e+00 0.000000000000000000e+00 0.000000000000000000e+00 0.000000000000000000e+00 0.000000000000000000e+00 0.000000000000000000e+00 0.000000000000000000e+00 0.000000000000000000e+00 0.000000000000000000e+00 0.000000000000000000e+00 0.000000000000000000e+00 0.000000000000000000e+00 0.000000000000000000e+00 0.000000000000000000e+00 0.000000000000000000e+00 0.000000000000000000e+00 0.000000000000000000e+00 0.000000000000000000e+00 0.000000000000000000e+00 0.000000000000000000e+00 0.000000000000000000e+00 0.000000000000000000e+00 0.000000000000000000e+00 0.000000000000000000e+00 0.000000000000000000e+00 0.000000000000000000e+00 0.000000000000000000e+00 0.000000000000000000e+00 0.000000000000000000e+00 0.000000000000000000e+00 0.000000000000000000e+00 0.000000000000000000e+00 0.000000000000000000e+00 0.000000000000000000e+00 0.000000000000000000e+00 0.000000000000000000e+00 0.000000000000000000e+00 0.000000000000000000e+00 0.000000000000000000e+00 0.000000000000000000e+00 0.000000000000000000e+00 0.000000000000000000e+00 0.000000000000000000e+00 0.000000000000000000e+00 0.000000000000000000e+00 0.000000000000000000e+00 0.000000000000000000e+00 0.000000000000000000e+00 0.000000000000000000e+00 0.000000000000000000e+00 0.000000000000000000e+00 0.000000000000000000e+00 0.000000000000000000e+00 0.000000000000000000e+00 0.000000000000000000e+00 0.000000000000000000e+00 0.000000000000000000e+00 0.000000000000000000e+00 0.000000000000000000e+00 0.000000000000000000e+00 0.000000000000000000e+00 0.000000000000000000e+00 0.000000000000000000e+00 0.000000000000000000e+00 0.000000000000000000e+00 0.000000000000000000e+00 0.000000000000000000e+00 0.000000000000000000e+00 0.000000000000000000e+00 0.000000000000000000e+00 0.000000000000000000e+00 0.000000000000000000e+00 0.000000000000000000e+00 0.000000000000000000e+00 0.000000000000000000e+00 0.000000000000000000e+00 0.000000000000000000e+00 0.000000000000000000e+00 0.000000000000000000e+00 0.000000000000000000e+00 0.000000000000000000e+00 0.000000000000000000e+00 0.000000000000000000e+00 0.000000000000000000e+00 0.000000000000000000e+00 0.000000000000000000e+00 0.000000000000000000e+00 0.000000000000000000e+00 0.000000000000000000e+00 0.000000000000000000e+00 0.000000000000000000e+00 0.000000000000000000e+00 0.000000000000000000e+00 0.000000000000000000e+00 0.000000000000000000e+00 0.000000000000000000e+00 0.000000000000000000e+00 0.000000000000000000e+00 0.000000000000000000e+00 0.000000000000000000e+00 0.000000000000000000e+00 0.000000000000000000e+00 0.000000000000000000e+00 0.000000000000000000e+00 0.000000000000000000e+00 0.000000000000000000e+00 0.000000000000000000e+00 0.000000000000000000e+00 0.000000000000000000e+00 0.000000000000000000e+00 0.000000000000000000e+00 0.000000000000000000e+00 0.000000000000000000e+00 0.000000000000000000e+00 0.000000000000000000e+00 0.000000000000000000e+00 0.000000000000000000e+00 0.000000000000000000e+00 0.000000000000000000e+00 0.000000000000000000e+00 0.000000000000000000e+00 0.000000000000000000e+00 0.000000000000000000e+00 0.000000000000000000e+00 0.000000000000000000e+00 0.000000000000000000e+00 0.000000000000000000e+00 0.000000000000000000e+00 0.000000000000000000e+00 0.000000000000000000e+00 0.000000000000000000e+00 0.000000000000000000e+00 0.000000000000000000e+00 0.000000000000000000e+00 0.000000000000000000e+00 0.000000000000000000e+00 0.000000000000000000e+00 0.000000000000000000e+00 0.000000000000000000e+00 0.000000000000000000e+00 0.000000000000000000e+00 0.000000000000000000e+00 0.000000000000000000e+00 0.000000000000000000e+00 0.000000000000000000e+00 0.000000000000000000e+00 0.000000000000000000e+00 0.000000000000000000e+00 0.000000000000000000e+00 0.000000000000000000e+00 0.000000000000000000e+00 0.000000000000000000e+00 0.000000000000000000e+00 0.000000000000000000e+00 0.000000000000000000e+00 0.000000000000000000e+00 0.000000000000000000e+00 0.000000000000000000e+00 0.000000000000000000e+00 0.000000000000000000e+00 0.000000000000000000e+00 0.000000000000000000e+00 0.000000000000000000e+00 0.000000000000000000e+00 0.000000000000000000e+00 0.000000000000000000e+00 0.000000000000000000e+00 0.000000000000000000e+00 0.000000000000000000e+00 0.000000000000000000e+00 0.000000000000000000e+00 0.000000000000000000e+00 0.000000000000000000e+00 0.000000000000000000e+00 0.000000000000000000e+00 0.000000000000000000e+00 0.000000000000000000e+00 0.000000000000000000e+00 0.000000000000000000e+00 0.000000000000000000e+00 0.000000000000000000e+00 0.000000000000000000e+00 0.000000000000000000e+00 0.000000000000000000e+00 0.000000000000000000e+00 0.000000000000000000e+00 0.000000000000000000e+00 0.000000000000000000e+00 0.000000000000000000e+00 0.000000000000000000e+00 0.000000000000000000e+00 0.000000000000000000e+00 0.000000000000000000e+00 0.000000000000000000e+00 0.000000000000000000e+00 0.000000000000000000e+00 0.000000000000000000e+00 0.000000000000000000e+00 0.000000000000000000e+00 0.000000000000000000e+00 0.000000000000000000e+00 0.000000000000000000e+00 0.000000000000000000e+00 0.000000000000000000e+00 0.000000000000000000e+00 0.000000000000000000e+00 0.000000000000000000e+00 0.000000000000000000e+00 0.000000000000000000e+00 0.000000000000000000e+00 0.000000000000000000e+00 0.000000000000000000e+00 0.000000000000000000e+00 0.000000000000000000e+00 0.000000000000000000e+00 0.000000000000000000e+00 0.000000000000000000e+00 0.000000000000000000e+00 0.000000000000000000e+00 0.000000000000000000e+00 0.000000000000000000e+00 0.000000000000000000e+00 0.000000000000000000e+00 0.000000000000000000e+00 0.000000000000000000e+00 0.000000000000000000e+00 0.000000000000000000e+00 0.000000000000000000e+00 0.000000000000000000e+00 0.000000000000000000e+00 0.000000000000000000e+00 0.000000000000000000e+00 0.000000000000000000e+00 0.000000000000000000e+00 0.000000000000000000e+00 0.000000000000000000e+00 0.000000000000000000e+00 0.000000000000000000e+00 0.000000000000000000e+00 0.000000000000000000e+00 0.000000000000000000e+00 0.000000000000000000e+00 0.000000000000000000e+00 0.000000000000000000e+00 0.000000000000000000e+00 0.000000000000000000e+00 0.000000000000000000e+00 0.000000000000000000e+00 0.000000000000000000e+00 0.000000000000000000e+00 0.000000000000000000e+00 0.000000000000000000e+00 0.000000000000000000e+00 0.000000000000000000e+00 0.000000000000000000e+00 0.000000000000000000e+00 0.000000000000000000e+00 0.000000000000000000e+00 0.000000000000000000e+00 0.000000000000000000e+00 0.000000000000000000e+00 0.000000000000000000e+00 0.000000000000000000e+00 0.000000000000000000e+00 0.000000000000000000e+00 0.000000000000000000e+00 0.000000000000000000e+00 0.000000000000000000e+00 0.000000000000000000e+00 0.000000000000000000e+00 0.000000000000000000e+00 0.000000000000000000e+00 0.000000000000000000e+00 0.000000000000000000e+00 0.000000000000000000e+00 0.000000000000000000e+00 0.000000000000000000e+00 0.000000000000000000e+00 0.000000000000000000e+00 0.000000000000000000e+00 0.000000000000000000e+00 0.000000000000000000e+00 0.000000000000000000e+00 0.000000000000000000e+00 0.000000000000000000e+00 0.000000000000000000e+00 0.000000000000000000e+00 0.000000000000000000e+00 0.000000000000000000e+00 0.000000000000000000e+00 0.000000000000000000e+00 0.000000000000000000e+00 0.000000000000000000e+00 0.000000000000000000e+00 0.000000000000000000e+00 0.000000000000000000e+00 0.000000000000000000e+00 0.000000000000000000e+00 0.000000000000000000e+00 0.000000000000000000e+00 0.000000000000000000e+00 0.000000000000000000e+00 0.000000000000000000e+00 0.000000000000000000e+00 0.000000000000000000e+00 0.000000000000000000e+00 0.000000000000000000e+00 0.000000000000000000e+00 0.000000000000000000e+00 0.000000000000000000e+00 0.000000000000000000e+00 0.000000000000000000e+00 0.000000000000000000e+00 0.000000000000000000e+00 0.000000000000000000e+00 0.000000000000000000e+00 0.000000000000000000e+00 0.000000000000000000e+00 0.000000000000000000e+00 0.000000000000000000e+00 0.000000000000000000e+00 0.000000000000000000e+00 0.000000000000000000e+00 0.000000000000000000e+00 0.000000000000000000e+00 0.000000000000000000e+00 0.000000000000000000e+00 0.000000000000000000e+00 0.000000000000000000e+00 0.000000000000000000e+00 0.000000000000000000e+00 0.000000000000000000e+00 0.000000000000000000e+00 0.000000000000000000e+00 0.000000000000000000e+00 0.000000000000000000e+00 0.000000000000000000e+00 0.000000000000000000e+00 0.000000000000000000e+00 0.000000000000000000e+00 0.000000000000000000e+00 0.000000000000000000e+00 0.000000000000000000e+00 0.000000000000000000e+00 0.000000000000000000e+00 0.000000000000000000e+00 0.000000000000000000e+00 0.000000000000000000e+00 0.000000000000000000e+00 0.000000000000000000e+00 0.000000000000000000e+00 0.000000000000000000e+00 0.000000000000000000e+00 0.000000000000000000e+00 0.000000000000000000e+00 0.000000000000000000e+00 0.000000000000000000e+00 0.000000000000000000e+00 0.000000000000000000e+00 0.000000000000000000e+00 0.000000000000000000e+00 0.000000000000000000e+00 0.000000000000000000e+00 0.000000000000000000e+00 0.000000000000000000e+00 0.000000000000000000e+00 0.000000000000000000e+00 0.000000000000000000e+00 0.000000000000000000e+00 0.000000000000000000e+00 0.000000000000000000e+00 0.000000000000000000e+00 0.000000000000000000e+00 0.000000000000000000e+00 0.000000000000000000e+00 0.000000000000000000e+00 0.000000000000000000e+00 0.000000000000000000e+00 0.000000000000000000e+00 0.000000000000000000e+00 0.000000000000000000e+00 0.000000000000000000e+00 0.000000000000000000e+00 0.000000000000000000e+00 0.000000000000000000e+00 0.000000000000000000e+00 0.000000000000000000e+00 0.000000000000000000e+00 0.000000000000000000e+00 0.000000000000000000e+00 0.000000000000000000e+00 0.000000000000000000e+00 0.000000000000000000e+00 0.000000000000000000e+00 0.000000000000000000e+00 0.000000000000000000e+00 0.000000000000000000e+00 0.000000000000000000e+00 0.000000000000000000e+00 0.000000000000000000e+00 0.000000000000000000e+00 0.000000000000000000e+00 0.000000000000000000e+00 0.000000000000000000e+00 0.000000000000000000e+00 0.000000000000000000e+00 0.000000000000000000e+00 0.000000000000000000e+00 0.000000000000000000e+00 0.000000000000000000e+00 0.000000000000000000e+00 0.000000000000000000e+00 0.000000000000000000e+00 0.000000000000000000e+00 0.000000000000000000e+00 0.000000000000000000e+00 0.000000000000000000e+00 0.000000000000000000e+00 0.000000000000000000e+00 0.000000000000000000e+00 0.000000000000000000e+00 0.000000000000000000e+00 0.000000000000000000e+00 0.000000000000000000e+00 0.000000000000000000e+00 0.000000000000000000e+00 0.000000000000000000e+00 0.000000000000000000e+00 0.000000000000000000e+00 0.000000000000000000e+00 0.000000000000000000e+00 0.000000000000000000e+00 0.000000000000000000e+00 0.000000000000000000e+00 0.000000000000000000e+00 0.000000000000000000e+00 0.000000000000000000e+00 0.000000000000000000e+00 0.000000000000000000e+00 0.000000000000000000e+00 0.000000000000000000e+00 0.000000000000000000e+00 0.000000000000000000e+00 0.000000000000000000e+00 0.000000000000000000e+00 0.000000000000000000e+00 0.000000000000000000e+00 0.000000000000000000e+00 0.000000000000000000e+00 0.000000000000000000e+00 0.000000000000000000e+00 0.000000000000000000e+00 0.000000000000000000e+00 0.000000000000000000e+00 0.000000000000000000e+00 0.000000000000000000e+00 0.000000000000000000e+00 0.000000000000000000e+00 0.000000000000000000e+00 0.000000000000000000e+00 0.000000000000000000e+00 0.000000000000000000e+00 0.000000000000000000e+00 0.000000000000000000e+00 0.000000000000000000e+00 0.000000000000000000e+00 0.000000000000000000e+00 0.000000000000000000e+00 0.000000000000000000e+00 0.000000000000000000e+00 0.000000000000000000e+00 0.000000000000000000e+00 0.000000000000000000e+00 0.000000000000000000e+00 0.000000000000000000e+00 0.000000000000000000e+00 0.000000000000000000e+00 0.000000000000000000e+00 0.000000000000000000e+00 0.000000000000000000e+00 0.000000000000000000e+00 0.000000000000000000e+00 0.000000000000000000e+00 0.000000000000000000e+00 0.000000000000000000e+00 0.000000000000000000e+00 0.000000000000000000e+00 0.000000000000000000e+00 0.000000000000000000e+00 0.000000000000000000e+00 0.000000000000000000e+00 0.000000000000000000e+00 0.000000000000000000e+00 0.000000000000000000e+00 0.000000000000000000e+00 0.000000000000000000e+00 0.000000000000000000e+00 0.000000000000000000e+00 0.000000000000000000e+00 0.000000000000000000e+00 0.000000000000000000e+00 0.000000000000000000e+00 0.000000000000000000e+00 0.000000000000000000e+00 0.000000000000000000e+00 0.000000000000000000e+00 0.000000000000000000e+00 0.000000000000000000e+00 0.000000000000000000e+00 0.000000000000000000e+00 0.000000000000000000e+00 0.000000000000000000e+00 0.000000000000000000e+00 0.000000000000000000e+00 0.000000000000000000e+00 0.000000000000000000e+00 0.000000000000000000e+00 0.000000000000000000e+00 0.000000000000000000e+00 0.000000000000000000e+00 0.000000000000000000e+00 0.000000000000000000e+00 0.000000000000000000e+00 0.000000000000000000e+00 0.000000000000000000e+00 0.000000000000000000e+00 0.000000000000000000e+00 0.000000000000000000e+00 0.000000000000000000e+00 0.000000000000000000e+00 0.000000000000000000e+00 0.000000000000000000e+00 0.000000000000000000e+00 0.000000000000000000e+00 0.000000000000000000e+00 0.000000000000000000e+00 0.000000000000000000e+00 0.000000000000000000e+00 0.000000000000000000e+00 0.000000000000000000e+00 0.000000000000000000e+00 0.000000000000000000e+00 0.000000000000000000e+00 0.000000000000000000e+00 0.000000000000000000e+00 0.000000000000000000e+00 0.000000000000000000e+00 0.000000000000000000e+00 0.000000000000000000e+00 0.000000000000000000e+00 0.000000000000000000e+00 0.000000000000000000e+00 0.000000000000000000e+00 0.000000000000000000e+00 0.000000000000000000e+00 0.000000000000000000e+00 0.000000000000000000e+00 0.000000000000000000e+00 0.000000000000000000e+00 0.000000000000000000e+00 0.000000000000000000e+00 0.000000000000000000e+00 0.000000000000000000e+00 0.000000000000000000e+00 0.000000000000000000e+00 0.000000000000000000e+00 0.000000000000000000e+00 0.000000000000000000e+00 0.000000000000000000e+00 0.000000000000000000e+00 0.000000000000000000e+00 0.000000000000000000e+00 0.000000000000000000e+00 0.000000000000000000e+00 0.000000000000000000e+00 0.000000000000000000e+00 0.000000000000000000e+00 0.000000000000000000e+00 0.000000000000000000e+00 0.000000000000000000e+00 0.000000000000000000e+00 0.000000000000000000e+00 0.000000000000000000e+00 0.000000000000000000e+00 0.000000000000000000e+00 0.000000000000000000e+00 0.000000000000000000e+00 0.000000000000000000e+00 0.000000000000000000e+00 0.000000000000000000e+00 0.000000000000000000e+00 0.000000000000000000e+00 0.000000000000000000e+00 0.000000000000000000e+00 0.000000000000000000e+00 0.000000000000000000e+00 0.000000000000000000e+00 0.000000000000000000e+00 0.000000000000000000e+00 0.000000000000000000e+00 0.000000000000000000e+00 0.000000000000000000e+00 0.000000000000000000e+00 0.000000000000000000e+00 0.000000000000000000e+00 0.000000000000000000e+00 0.000000000000000000e+00 0.000000000000000000e+00 0.000000000000000000e+00 0.000000000000000000e+00 0.000000000000000000e+00 0.000000000000000000e+00 0.000000000000000000e+00 0.000000000000000000e+00 0.000000000000000000e+00 0.000000000000000000e+00 0.000000000000000000e+00 0.000000000000000000e+00 0.000000000000000000e+00 0.000000000000000000e+00 0.000000000000000000e+00 0.000000000000000000e+00 0.000000000000000000e+00 0.000000000000000000e+00 0.000000000000000000e+00 0.000000000000000000e+00 0.000000000000000000e+00 0.000000000000000000e+00 0.000000000000000000e+00 0.000000000000000000e+00 0.000000000000000000e+00 0.000000000000000000e+00 0.000000000000000000e+00 0.000000000000000000e+00 0.000000000000000000e+00 0.000000000000000000e+00 0.000000000000000000e+00 0.000000000000000000e+00 0.000000000000000000e+00 0.000000000000000000e+00 0.000000000000000000e+00 0.000000000000000000e+00 0.000000000000000000e+00 0.000000000000000000e+00 0.000000000000000000e+00 0.000000000000000000e+00 0.000000000000000000e+00 0.000000000000000000e+00 0.000000000000000000e+00 0.000000000000000000e+00 0.000000000000000000e+00 0.000000000000000000e+00 0.000000000000000000e+00 0.000000000000000000e+00 0.000000000000000000e+00 0.000000000000000000e+00 0.000000000000000000e+00 0.000000000000000000e+00 0.000000000000000000e+00 0.000000000000000000e+00 0.000000000000000000e+00 0.000000000000000000e+00 0.000000000000000000e+00 0.000000000000000000e+00 0.000000000000000000e+00 0.000000000000000000e+00 0.000000000000000000e+00 0.000000000000000000e+00 0.000000000000000000e+00 0.000000000000000000e+00 0.000000000000000000e+00 0.000000000000000000e+00 0.000000000000000000e+00 0.000000000000000000e+00 0.000000000000000000e+00 0.000000000000000000e+00 0.000000000000000000e+00 0.000000000000000000e+00 0.000000000000000000e+00 0.000000000000000000e+00 0.000000000000000000e+00 0.000000000000000000e+00 0.000000000000000000e+00 0.000000000000000000e+00 0.000000000000000000e+00 0.000000000000000000e+00 0.000000000000000000e+00 0.000000000000000000e+00 0.000000000000000000e+00 0.000000000000000000e+00 0.000000000000000000e+00 0.000000000000000000e+00 0.000000000000000000e+00 0.000000000000000000e+00 0.000000000000000000e+00 0.000000000000000000e+00 0.000000000000000000e+00 0.000000000000000000e+00 0.000000000000000000e+00 0.000000000000000000e+00 0.000000000000000000e+00 0.000000000000000000e+00 0.000000000000000000e+00 0.000000000000000000e+00 0.000000000000000000e+00 0.000000000000000000e+00 0.000000000000000000e+00 0.000000000000000000e+00 0.000000000000000000e+00 0.000000000000000000e+00 0.000000000000000000e+00 0.000000000000000000e+00 0.000000000000000000e+00 0.000000000000000000e+00 0.000000000000000000e+00 0.000000000000000000e+00 0.000000000000000000e+00 0.000000000000000000e+00 0.000000000000000000e+00 0.000000000000000000e+00 0.000000000000000000e+00 0.000000000000000000e+00 0.000000000000000000e+00 0.000000000000000000e+00 0.000000000000000000e+00 0.000000000000000000e+00 0.000000000000000000e+00 0.000000000000000000e+00 0.000000000000000000e+00 0.000000000000000000e+00 0.000000000000000000e+00 0.000000000000000000e+00 0.000000000000000000e+00 0.000000000000000000e+00 0.000000000000000000e+00 0.000000000000000000e+00 0.000000000000000000e+00 0.000000000000000000e+00 0.000000000000000000e+00 0.000000000000000000e+00 0.000000000000000000e+00 0.000000000000000000e+00 0.000000000000000000e+00 0.000000000000000000e+00 0.000000000000000000e+00 0.000000000000000000e+00 0.000000000000000000e+00 0.000000000000000000e+00 0.000000000000000000e+00 0.000000000000000000e+00 0.000000000000000000e+00 0.000000000000000000e+00 0.000000000000000000e+00 0.000000000000000000e+00 0.000000000000000000e+00 0.000000000000000000e+00 0.000000000000000000e+00 0.000000000000000000e+00 0.000000000000000000e+00 0.000000000000000000e+00 0.000000000000000000e+00 0.000000000000000000e+00 0.000000000000000000e+00 0.000000000000000000e+00 0.000000000000000000e+00 0.000000000000000000e+00 0.000000000000000000e+00 0.000000000000000000e+00 0.000000000000000000e+00 0.000000000000000000e+00 0.000000000000000000e+00 0.000000000000000000e+00 0.000000000000000000e+00 0.000000000000000000e+00 0.000000000000000000e+00 0.000000000000000000e+00 0.000000000000000000e+00 0.000000000000000000e+00 0.000000000000000000e+00 0.000000000000000000e+00 0.000000000000000000e+00 0.000000000000000000e+00 0.000000000000000000e+00 0.000000000000000000e+00 0.000000000000000000e+00 0.000000000000000000e+00 0.000000000000000000e+00 0.000000000000000000e+00 0.000000000000000000e+00 0.000000000000000000e+00 0.000000000000000000e+00 0.000000000000000000e+00 0.000000000000000000e+00 0.000000000000000000e+00 0.000000000000000000e+00 0.000000000000000000e+00 0.000000000000000000e+00 0.000000000000000000e+00 0.000000000000000000e+00 0.000000000000000000e+00 0.000000000000000000e+00 0.000000000000000000e+00 0.000000000000000000e+00 0.000000000000000000e+00 0.000000000000000000e+00 0.000000000000000000e+00 0.000000000000000000e+00 0.000000000000000000e+00 0.000000000000000000e+00 0.000000000000000000e+00 0.000000000000000000e+00 0.000000000000000000e+00 0.000000000000000000e+00 0.000000000000000000e+00 0.000000000000000000e+00 0.000000000000000000e+00 0.000000000000000000e+00 0.000000000000000000e+00 0.000000000000000000e+00 0.000000000000000000e+00 0.000000000000000000e+00 0.000000000000000000e+00 0.000000000000000000e+00 0.000000000000000000e+00 0.000000000000000000e+00 0.000000000000000000e+00 0.000000000000000000e+00 0.000000000000000000e+00 0.000000000000000000e+00 0.000000000000000000e+00 0.000000000000000000e+00 0.000000000000000000e+00 0.000000000000000000e+00 0.000000000000000000e+00 0.000000000000000000e+00 0.000000000000000000e+00 0.000000000000000000e+00 0.000000000000000000e+00 0.000000000000000000e+00 0.000000000000000000e+00 0.000000000000000000e+00 0.000000000000000000e+00 0.000000000000000000e+00 0.000000000000000000e+00 0.000000000000000000e+00 0.000000000000000000e+00 0.000000000000000000e+00 0.000000000000000000e+00 0.000000000000000000e+00 0.000000000000000000e+00 0.000000000000000000e+00 0.000000000000000000e+00 0.000000000000000000e+00 0.000000000000000000e+00 0.000000000000000000e+00 0.000000000000000000e+00 0.000000000000000000e+00 0.000000000000000000e+00 0.000000000000000000e+00 0.000000000000000000e+00 0.000000000000000000e+00 0.000000000000000000e+00 0.000000000000000000e+00 0.000000000000000000e+00 0.000000000000000000e+00 0.000000000000000000e+00 0.000000000000000000e+00 0.000000000000000000e+00 0.000000000000000000e+00 0.000000000000000000e+00 0.000000000000000000e+00 0.000000000000000000e+00 0.000000000000000000e+00 0.000000000000000000e+00 0.000000000000000000e+00 0.000000000000000000e+00 0.000000000000000000e+00 0.000000000000000000e+00 0.000000000000000000e+00 0.000000000000000000e+00 0.000000000000000000e+00 0.000000000000000000e+00 0.000000000000000000e+00 0.000000000000000000e+00 0.000000000000000000e+00 0.000000000000000000e+00 0.000000000000000000e+00 0.000000000000000000e+00 0.000000000000000000e+00 0.000000000000000000e+00 0.000000000000000000e+00 0.000000000000000000e+00 0.000000000000000000e+00 0.000000000000000000e+00 0.000000000000000000e+00 0.000000000000000000e+00 0.000000000000000000e+00 0.000000000000000000e+00 0.000000000000000000e+00 0.000000000000000000e+00 0.000000000000000000e+00 0.000000000000000000e+00 0.000000000000000000e+00 0.000000000000000000e+00 0.000000000000000000e+00 0.000000000000000000e+00 0.000000000000000000e+00 0.000000000000000000e+00 0.000000000000000000e+00 0.000000000000000000e+00 0.000000000000000000e+00 0.000000000000000000e+00 0.000000000000000000e+00 0.000000000000000000e+00 0.000000000000000000e+00 0.000000000000000000e+00 0.000000000000000000e+00 0.000000000000000000e+00 0.000000000000000000e+00 0.000000000000000000e+00 0.000000000000000000e+00 0.000000000000000000e+00 0.000000000000000000e+00 0.000000000000000000e+00 0.000000000000000000e+00 0.000000000000000000e+00 0.000000000000000000e+00 0.000000000000000000e+00 0.000000000000000000e+00 0.000000000000000000e+00 0.000000000000000000e+00 0.000000000000000000e+00 0.000000000000000000e+00 0.000000000000000000e+00 0.000000000000000000e+00 0.000000000000000000e+00 0.000000000000000000e+00 0.000000000000000000e+00 0.000000000000000000e+00 0.000000000000000000e+00 0.000000000000000000e+00 0.000000000000000000e+00 0.000000000000000000e+00 0.000000000000000000e+00 0.000000000000000000e+00 0.000000000000000000e+00 0.000000000000000000e+00 0.000000000000000000e+00 0.000000000000000000e+00 0.000000000000000000e+00 0.000000000000000000e+00 0.000000000000000000e+00 0.000000000000000000e+00 0.000000000000000000e+00 0.000000000000000000e+00 0.000000000000000000e+00 0.000000000000000000e+00 0.000000000000000000e+00 0.000000000000000000e+00 0.000000000000000000e+00 0.000000000000000000e+00 0.000000000000000000e+00 0.000000000000000000e+00 0.000000000000000000e+00 0.000000000000000000e+00 0.000000000000000000e+00 0.000000000000000000e+00 0.000000000000000000e+00 0.000000000000000000e+00 0.000000000000000000e+00 0.000000000000000000e+00 0.000000000000000000e+00 0.000000000000000000e+00 0.000000000000000000e+00 0.000000000000000000e+00 0.000000000000000000e+00 0.000000000000000000e+00 0.000000000000000000e+00 0.000000000000000000e+00 0.000000000000000000e+00 0.000000000000000000e+00 0.000000000000000000e+00 0.000000000000000000e+00 0.000000000000000000e+00 0.000000000000000000e+00 0.000000000000000000e+00 0.000000000000000000e+00 0.000000000000000000e+00 0.000000000000000000e+00 0.000000000000000000e+00 0.000000000000000000e+00 0.000000000000000000e+00 0.000000000000000000e+00 0.000000000000000000e+00 0.000000000000000000e+00 0.000000000000000000e+00 0.000000000000000000e+00 0.000000000000000000e+00 0.000000000000000000e+00 0.000000000000000000e+00 0.000000000000000000e+00 0.000000000000000000e+00 0.000000000000000000e+00 0.000000000000000000e+00 0.000000000000000000e+00 0.000000000000000000e+00 0.000000000000000000e+00 0.000000000000000000e+00 0.000000000000000000e+00 0.000000000000000000e+00 0.000000000000000000e+00 0.000000000000000000e+00 0.000000000000000000e+00 0.000000000000000000e+00 0.000000000000000000e+00 0.000000000000000000e+00 0.000000000000000000e+00 0.000000000000000000e+00 0.000000000000000000e+00 0.000000000000000000e+00 0.000000000000000000e+00 0.000000000000000000e+00 0.000000000000000000e+00 0.000000000000000000e+00 0.000000000000000000e+00 0.000000000000000000e+00 0.000000000000000000e+00 0.000000000000000000e+00 0.000000000000000000e+00 0.000000000000000000e+00 0.000000000000000000e+00 0.000000000000000000e+00 0.000000000000000000e+00 0.000000000000000000e+00 0.000000000000000000e+00 0.000000000000000000e+00 0.000000000000000000e+00 0.000000000000000000e+00 0.000000000000000000e+00 0.000000000000000000e+00 0.000000000000000000e+00 0.000000000000000000e+00 0.000000000000000000e+00 0.000000000000000000e+00 0.000000000000000000e+00 0.000000000000000000e+00 0.000000000000000000e+00 0.000000000000000000e+00 0.000000000000000000e+00 0.000000000000000000e+00 0.000000000000000000e+00 0.000000000000000000e+00 0.000000000000000000e+00 0.000000000000000000e+00 0.000000000000000000e+00 0.000000000000000000e+00 0.000000000000000000e+00 0.000000000000000000e+00 0.000000000000000000e+00 0.000000000000000000e+00 0.000000000000000000e+00 0.000000000000000000e+00 0.000000000000000000e+00 0.000000000000000000e+00 0.000000000000000000e+00 0.000000000000000000e+00 0.000000000000000000e+00 0.000000000000000000e+00 0.000000000000000000e+00 0.000000000000000000e+00 0.000000000000000000e+00 0.000000000000000000e+00 0.000000000000000000e+00 0.000000000000000000e+00 0.000000000000000000e+00 0.000000000000000000e+00 0.000000000000000000e+00 0.000000000000000000e+00 0.000000000000000000e+00 0.000000000000000000e+00 0.000000000000000000e+00 0.000000000000000000e+00 0.000000000000000000e+00 0.000000000000000000e+00 0.000000000000000000e+00 0.000000000000000000e+00 0.000000000000000000e+00 0.000000000000000000e+00 0.000000000000000000e+00 0.000000000000000000e+00 0.000000000000000000e+00 0.000000000000000000e+00 0.000000000000000000e+00 0.000000000000000000e+00 0.000000000000000000e+00 0.000000000000000000e+00 0.000000000000000000e+00 0.000000000000000000e+00 0.000000000000000000e+00 0.000000000000000000e+00 0.000000000000000000e+00 0.000000000000000000e+00 0.000000000000000000e+00 0.000000000000000000e+00 0.000000000000000000e+00 0.000000000000000000e+00 0.000000000000000000e+00 0.000000000000000000e+00 0.000000000000000000e+00 0.000000000000000000e+00 0.000000000000000000e+00 0.000000000000000000e+00 0.000000000000000000e+00 0.000000000000000000e+00 0.000000000000000000e+00 0.000000000000000000e+00 0.000000000000000000e+00 0.000000000000000000e+00 0.000000000000000000e+00 0.000000000000000000e+00 0.000000000000000000e+00 0.000000000000000000e+00 0.000000000000000000e+00 0.000000000000000000e+00 0.000000000000000000e+00 0.000000000000000000e+00 0.000000000000000000e+00 0.000000000000000000e+00 0.000000000000000000e+00 0.000000000000000000e+00 0.000000000000000000e+00 0.000000000000000000e+00 0.000000000000000000e+00 0.000000000000000000e+00 0.000000000000000000e+00 0.000000000000000000e+00 0.000000000000000000e+00 0.000000000000000000e+00 0.000000000000000000e+00 0.000000000000000000e+00 0.000000000000000000e+00 0.000000000000000000e+00 0.000000000000000000e+00 0.000000000000000000e+00 0.000000000000000000e+00 0.000000000000000000e+00 0.000000000000000000e+00 0.000000000000000000e+00 0.000000000000000000e+00 0.000000000000000000e+00 0.000000000000000000e+00 0.000000000000000000e+00 0.000000000000000000e+00 0.000000000000000000e+00 0.000000000000000000e+00 0.000000000000000000e+00 0.000000000000000000e+00 0.000000000000000000e+00 0.000000000000000000e+00 0.000000000000000000e+00 0.000000000000000000e+00 0.000000000000000000e+00 0.000000000000000000e+00 0.000000000000000000e+00 0.000000000000000000e+00 0.000000000000000000e+00 0.000000000000000000e+00 0.000000000000000000e+00 0.000000000000000000e+00 0.000000000000000000e+00 0.000000000000000000e+00 0.000000000000000000e+00 0.000000000000000000e+00 0.000000000000000000e+00 0.000000000000000000e+00 0.000000000000000000e+00 0.000000000000000000e+00 0.000000000000000000e+00 0.000000000000000000e+00 0.000000000000000000e+00 0.000000000000000000e+00 0.000000000000000000e+00 0.000000000000000000e+00 0.000000000000000000e+00 0.000000000000000000e+00 0.000000000000000000e+00 0.000000000000000000e+00 0.000000000000000000e+00 0.000000000000000000e+00 0.000000000000000000e+00 0.000000000000000000e+00 0.000000000000000000e+00 0.000000000000000000e+00 0.000000000000000000e+00 0.000000000000000000e+00 0.000000000000000000e+00 0.000000000000000000e+00 0.000000000000000000e+00 0.000000000000000000e+00 0.000000000000000000e+00 0.000000000000000000e+00 0.000000000000000000e+00 0.000000000000000000e+00 0.000000000000000000e+00 0.000000000000000000e+00 0.000000000000000000e+00 0.000000000000000000e+00 0.000000000000000000e+00 0.000000000000000000e+00 0.000000000000000000e+00 0.000000000000000000e+00 0.000000000000000000e+00 0.000000000000000000e+00 0.000000000000000000e+00 0.000000000000000000e+00 0.000000000000000000e+00 0.000000000000000000e+00 0.000000000000000000e+00 0.000000000000000000e+00 0.000000000000000000e+00 0.000000000000000000e+00 0.000000000000000000e+00 0.000000000000000000e+00 0.000000000000000000e+00 0.000000000000000000e+00 0.000000000000000000e+00 0.000000000000000000e+00 0.000000000000000000e+00 0.000000000000000000e+00 0.000000000000000000e+00 0.000000000000000000e+00 0.000000000000000000e+00 0.000000000000000000e+00 0.000000000000000000e+00 0.000000000000000000e+00 0.000000000000000000e+00 0.000000000000000000e+00 0.000000000000000000e+00 0.000000000000000000e+00 0.000000000000000000e+00 0.000000000000000000e+00 0.000000000000000000e+00 0.000000000000000000e+00 0.000000000000000000e+00 0.000000000000000000e+00 0.000000000000000000e+00 0.000000000000000000e+00 0.000000000000000000e+00 0.000000000000000000e+00 0.000000000000000000e+00 0.000000000000000000e+00 0.000000000000000000e+00 0.000000000000000000e+00 0.000000000000000000e+00 0.000000000000000000e+00 0.000000000000000000e+00 0.000000000000000000e+00 0.000000000000000000e+00 0.000000000000000000e+00 0.000000000000000000e+00 0.000000000000000000e+00 0.000000000000000000e+00 0.000000000000000000e+00 0.000000000000000000e+00 0.000000000000000000e+00 0.000000000000000000e+00 0.000000000000000000e+00 0.000000000000000000e+00 0.000000000000000000e+00 0.000000000000000000e+00 0.000000000000000000e+00 0.000000000000000000e+00 0.000000000000000000e+00 0.000000000000000000e+00 0.000000000000000000e+00 0.000000000000000000e+00 0.000000000000000000e+00 0.000000000000000000e+00 0.000000000000000000e+00 0.000000000000000000e+00 0.000000000000000000e+00 0.000000000000000000e+00 0.000000000000000000e+00 0.000000000000000000e+00 0.000000000000000000e+00 0.000000000000000000e+00 0.000000000000000000e+00 0.000000000000000000e+00 0.000000000000000000e+00 0.000000000000000000e+00 0.000000000000000000e+00 0.000000000000000000e+00 0.000000000000000000e+00 0.000000000000000000e+00 0.000000000000000000e+00 0.000000000000000000e+00 0.000000000000000000e+00 0.000000000000000000e+00 0.000000000000000000e+00 0.000000000000000000e+00 0.000000000000000000e+00 0.000000000000000000e+00 0.000000000000000000e+00 0.000000000000000000e+00 0.000000000000000000e+00 0.000000000000000000e+00 0.000000000000000000e+00 0.000000000000000000e+00 0.000000000000000000e+00 0.000000000000000000e+00 0.000000000000000000e+00 0.000000000000000000e+00 0.000000000000000000e+00 0.000000000000000000e+00 0.000000000000000000e+00 0.000000000000000000e+00 0.000000000000000000e+00 0.000000000000000000e+00 0.000000000000000000e+00 0.000000000000000000e+00 0.000000000000000000e+00 0.000000000000000000e+00 0.000000000000000000e+00 0.000000000000000000e+00 0.000000000000000000e+00 0.000000000000000000e+00 0.000000000000000000e+00 0.000000000000000000e+00 0.000000000000000000e+00 0.000000000000000000e+00 0.000000000000000000e+00 0.000000000000000000e+00 0.000000000000000000e+00 0.000000000000000000e+00 0.000000000000000000e+00 0.000000000000000000e+00 0.000000000000000000e+00 0.000000000000000000e+00 0.000000000000000000e+00 0.000000000000000000e+00 0.000000000000000000e+00 0.000000000000000000e+00 0.000000000000000000e+00 0.000000000000000000e+00 0.000000000000000000e+00 0.000000000000000000e+00 0.000000000000000000e+00 0.000000000000000000e+00 0.000000000000000000e+00 0.000000000000000000e+00 0.000000000000000000e+00 0.000000000000000000e+00 0.000000000000000000e+00 0.000000000000000000e+00 0.000000000000000000e+00 0.000000000000000000e+00 0.000000000000000000e+00 0.000000000000000000e+00 0.000000000000000000e+00 0.000000000000000000e+00 0.000000000000000000e+00 0.000000000000000000e+00 0.000000000000000000e+00 0.000000000000000000e+00 0.000000000000000000e+00 0.000000000000000000e+00 0.000000000000000000e+00 0.000000000000000000e+00 0.000000000000000000e+00 0.000000000000000000e+00 0.000000000000000000e+00 0.000000000000000000e+00 0.000000000000000000e+00 0.000000000000000000e+00 0.000000000000000000e+00 0.000000000000000000e+00 0.000000000000000000e+00 0.000000000000000000e+00 0.000000000000000000e+00 0.000000000000000000e+00 0.000000000000000000e+00 0.000000000000000000e+00 0.000000000000000000e+00 0.000000000000000000e+00 0.000000000000000000e+00 0.000000000000000000e+00 0.000000000000000000e+00 0.000000000000000000e+00 0.000000000000000000e+00 0.000000000000000000e+00 0.000000000000000000e+00 0.000000000000000000e+00 0.000000000000000000e+00 0.000000000000000000e+00 0.000000000000000000e+00 0.000000000000000000e+00 0.000000000000000000e+00 0.000000000000000000e+00 0.000000000000000000e+00 0.000000000000000000e+00 0.000000000000000000e+00 0.000000000000000000e+00 0.000000000000000000e+00 0.000000000000000000e+00 0.000000000000000000e+00 0.000000000000000000e+00 0.000000000000000000e+00 0.000000000000000000e+00 0.000000000000000000e+00 0.000000000000000000e+00 0.000000000000000000e+00 0.000000000000000000e+00 0.000000000000000000e+00 0.000000000000000000e+00 0.000000000000000000e+00 0.000000000000000000e+00 0.000000000000000000e+00 0.000000000000000000e+00 0.000000000000000000e+00 0.000000000000000000e+00 0.000000000000000000e+00 0.000000000000000000e+00 0.000000000000000000e+00 0.000000000000000000e+00 0.000000000000000000e+00 0.000000000000000000e+00 0.000000000000000000e+00 0.000000000000000000e+00 0.000000000000000000e+00 0.000000000000000000e+00 0.000000000000000000e+00 0.000000000000000000e+00 0.000000000000000000e+00 0.000000000000000000e+00 0.000000000000000000e+00 0.000000000000000000e+00 0.000000000000000000e+00 0.000000000000000000e+00 0.000000000000000000e+00 0.000000000000000000e+00 0.000000000000000000e+00 0.000000000000000000e+00 0.000000000000000000e+00 0.000000000000000000e+00 0.000000000000000000e+00 0.000000000000000000e+00 0.000000000000000000e+00 0.000000000000000000e+00 0.000000000000000000e+00 0.000000000000000000e+00 0.000000000000000000e+00 0.000000000000000000e+00 0.000000000000000000e+00 0.000000000000000000e+00 0.000000000000000000e+00 0.000000000000000000e+00 0.000000000000000000e+00 0.000000000000000000e+00 0.000000000000000000e+00 0.000000000000000000e+00 0.000000000000000000e+00 0.000000000000000000e+00 0.000000000000000000e+00 0.000000000000000000e+00 0.000000000000000000e+00 0.000000000000000000e+00 0.000000000000000000e+00 0.000000000000000000e+00 0.000000000000000000e+00 0.000000000000000000e+00 0.000000000000000000e+00 0.000000000000000000e+00 0.000000000000000000e+00 0.000000000000000000e+00 0.000000000000000000e+00 0.000000000000000000e+00 0.000000000000000000e+00 0.000000000000000000e+00 0.000000000000000000e+00 0.000000000000000000e+00 0.000000000000000000e+00 0.000000000000000000e+00 0.000000000000000000e+00 0.000000000000000000e+00 0.000000000000000000e+00 0.000000000000000000e+00 0.000000000000000000e+00 0.000000000000000000e+00 0.000000000000000000e+00 0.000000000000000000e+00 0.000000000000000000e+00 0.000000000000000000e+00 0.000000000000000000e+00 0.000000000000000000e+00 0.000000000000000000e+00 0.000000000000000000e+00 0.000000000000000000e+00 0.000000000000000000e+00 0.000000000000000000e+00 0.000000000000000000e+00 0.000000000000000000e+00 0.000000000000000000e+00 0.000000000000000000e+00 0.000000000000000000e+00 0.000000000000000000e+00 0.000000000000000000e+00 0.000000000000000000e+00 0.000000000000000000e+00 0.000000000000000000e+00 0.000000000000000000e+00 0.000000000000000000e+00 0.000000000000000000e+00 0.000000000000000000e+00 0.000000000000000000e+00 0.000000000000000000e+00 0.000000000000000000e+00 0.000000000000000000e+00 0.000000000000000000e+00 0.000000000000000000e+00 0.000000000000000000e+00 0.000000000000000000e+00 0.000000000000000000e+00 0.000000000000000000e+00 0.000000000000000000e+00 0.000000000000000000e+00 0.000000000000000000e+00 0.000000000000000000e+00 0.000000000000000000e+00 0.000000000000000000e+00 0.000000000000000000e+00 0.000000000000000000e+00 0.000000000000000000e+00 0.000000000000000000e+00 0.000000000000000000e+00 0.000000000000000000e+00 0.000000000000000000e+00 0.000000000000000000e+00 0.000000000000000000e+00 0.000000000000000000e+00 0.000000000000000000e+00 0.000000000000000000e+00 0.000000000000000000e+00 0.000000000000000000e+00 0.000000000000000000e+00 0.000000000000000000e+00 0.000000000000000000e+00 0.000000000000000000e+00 0.000000000000000000e+00 0.000000000000000000e+00 0.000000000000000000e+00 0.000000000000000000e+00 0.000000000000000000e+00 0.000000000000000000e+00 0.000000000000000000e+00 0.000000000000000000e+00 0.000000000000000000e+00 0.000000000000000000e+00 0.000000000000000000e+00 0.000000000000000000e+00 0.000000000000000000e+00 0.000000000000000000e+00 0.000000000000000000e+00 0.000000000000000000e+00 0.000000000000000000e+00 0.000000000000000000e+00 0.000000000000000000e+00 0.000000000000000000e+00 0.000000000000000000e+00 0.000000000000000000e+00 0.000000000000000000e+00 0.000000000000000000e+00 0.000000000000000000e+00 0.000000000000000000e+00 0.000000000000000000e+00 0.000000000000000000e+00 0.000000000000000000e+00 0.000000000000000000e+00 0.000000000000000000e+00 0.000000000000000000e+00 0.000000000000000000e+00 0.000000000000000000e+00 0.000000000000000000e+00 0.000000000000000000e+00 0.000000000000000000e+00 0.000000000000000000e+00 0.000000000000000000e+00 0.000000000000000000e+00 0.000000000000000000e+00 0.000000000000000000e+00 0.000000000000000000e+00 0.000000000000000000e+00 0.000000000000000000e+00 0.000000000000000000e+00 0.000000000000000000e+00 0.000000000000000000e+00 0.000000000000000000e+00 0.000000000000000000e+00 0.000000000000000000e+00 0.000000000000000000e+00 0.000000000000000000e+00 0.000000000000000000e+00 0.000000000000000000e+00 0.000000000000000000e+00 0.000000000000000000e+00 0.000000000000000000e+00 0.000000000000000000e+00 0.000000000000000000e+00 0.000000000000000000e+00 0.000000000000000000e+00 0.000000000000000000e+00 0.000000000000000000e+00 0.000000000000000000e+00 0.000000000000000000e+00 0.000000000000000000e+00 0.000000000000000000e+00 0.000000000000000000e+00 0.000000000000000000e+00 0.000000000000000000e+00 0.000000000000000000e+00 0.000000000000000000e+00 0.000000000000000000e+00 0.000000000000000000e+00 0.000000000000000000e+00 0.000000000000000000e+00 0.000000000000000000e+00 0.000000000000000000e+00 0.000000000000000000e+00 0.000000000000000000e+00 0.000000000000000000e+00 0.000000000000000000e+00 0.000000000000000000e+00 0.000000000000000000e+00 0.000000000000000000e+00 0.000000000000000000e+00 0.000000000000000000e+00 0.000000000000000000e+00 0.000000000000000000e+00 0.000000000000000000e+00 0.000000000000000000e+00 0.000000000000000000e+00 0.000000000000000000e+00 0.000000000000000000e+00 0.000000000000000000e+00 0.000000000000000000e+00 0.000000000000000000e+00 0.000000000000000000e+00 0.000000000000000000e+00 0.000000000000000000e+00 0.000000000000000000e+00 0.000000000000000000e+00 0.000000000000000000e+00 0.000000000000000000e+00 0.000000000000000000e+00 0.000000000000000000e+00 0.000000000000000000e+00 0.000000000000000000e+00 0.000000000000000000e+00 0.000000000000000000e+00 0.000000000000000000e+00 0.000000000000000000e+00 0.000000000000000000e+00 0.000000000000000000e+00 0.000000000000000000e+00 0.000000000000000000e+00 0.000000000000000000e+00 0.000000000000000000e+00 0.000000000000000000e+00 0.000000000000000000e+00 0.000000000000000000e+00 0.000000000000000000e+00 0.000000000000000000e+00 0.000000000000000000e+00 0.000000000000000000e+00 0.000000000000000000e+00 0.000000000000000000e+00 0.000000000000000000e+00 0.000000000000000000e+00 0.000000000000000000e+00 0.000000000000000000e+00 0.000000000000000000e+00 0.000000000000000000e+00 0.000000000000000000e+00 0.000000000000000000e+00 0.000000000000000000e+00 0.000000000000000000e+00 0.000000000000000000e+00 0.000000000000000000e+00 0.000000000000000000e+00 0.000000000000000000e+00 0.000000000000000000e+00 0.000000000000000000e+00 0.000000000000000000e+00 0.000000000000000000e+00 0.000000000000000000e+00 0.000000000000000000e+00 0.000000000000000000e+00 0.000000000000000000e+00 0.000000000000000000e+00 0.000000000000000000e+00 0.000000000000000000e+00 0.000000000000000000e+00 0.000000000000000000e+00 0.000000000000000000e+00 0.000000000000000000e+00 0.000000000000000000e+00 0.000000000000000000e+00 0.000000000000000000e+00 0.000000000000000000e+00 0.000000000000000000e+00 0.000000000000000000e+00 0.000000000000000000e+00 0.000000000000000000e+00 0.000000000000000000e+00 0.000000000000000000e+00 0.000000000000000000e+00 0.000000000000000000e+00 0.000000000000000000e+00 0.000000000000000000e+00 0.000000000000000000e+00 0.000000000000000000e+00 0.000000000000000000e+00 0.000000000000000000e+00 0.000000000000000000e+00 0.000000000000000000e+00 0.000000000000000000e+00 0.000000000000000000e+00 0.000000000000000000e+00 0.000000000000000000e+00 0.000000000000000000e+00 0.000000000000000000e+00 0.000000000000000000e+00 0.000000000000000000e+00 0.000000000000000000e+00 0.000000000000000000e+00 0.000000000000000000e+00 0.000000000000000000e+00 0.000000000000000000e+00 0.000000000000000000e+00 0.000000000000000000e+00 0.000000000000000000e+00 0.000000000000000000e+00 0.000000000000000000e+00 0.000000000000000000e+00 0.000000000000000000e+00 0.000000000000000000e+00 0.000000000000000000e+00 0.000000000000000000e+00 0.000000000000000000e+00 0.000000000000000000e+00 0.000000000000000000e+00 0.000000000000000000e+00 0.000000000000000000e+00 0.000000000000000000e+00 0.000000000000000000e+00 0.000000000000000000e+00 0.000000000000000000e+00 0.000000000000000000e+00 0.000000000000000000e+00 0.000000000000000000e+00 0.000000000000000000e+00 0.000000000000000000e+00 0.000000000000000000e+00 0.000000000000000000e+00 0.000000000000000000e+00 0.000000000000000000e+00 0.000000000000000000e+00 0.000000000000000000e+00 0.000000000000000000e+00 0.000000000000000000e+00 0.000000000000000000e+00 0.000000000000000000e+00 0.000000000000000000e+00 0.000000000000000000e+00 0.000000000000000000e+00 0.000000000000000000e+00 0.000000000000000000e+00 0.000000000000000000e+00 0.000000000000000000e+00 0.000000000000000000e+00 0.000000000000000000e+00 0.000000000000000000e+00 0.000000000000000000e+00 0.000000000000000000e+00 0.000000000000000000e+00 0.000000000000000000e+00 0.000000000000000000e+00 0.000000000000000000e+00 0.000000000000000000e+00 0.000000000000000000e+00 0.000000000000000000e+00 0.000000000000000000e+00 0.000000000000000000e+00 0.000000000000000000e+00 0.000000000000000000e+00 0.000000000000000000e+00 0.000000000000000000e+00 0.000000000000000000e+00 0.000000000000000000e+00 0.000000000000000000e+00 0.000000000000000000e+00 0.000000000000000000e+00 0.000000000000000000e+00 0.000000000000000000e+00 0.000000000000000000e+00 0.000000000000000000e+00 0.000000000000000000e+00 0.000000000000000000e+00 0.000000000000000000e+00 0.000000000000000000e+00 0.000000000000000000e+00 0.000000000000000000e+00 0.000000000000000000e+00 0.000000000000000000e+00 0.000000000000000000e+00 0.000000000000000000e+00 0.000000000000000000e+00 0.000000000000000000e+00 0.000000000000000000e+00 0.000000000000000000e+00 0.000000000000000000e+00 0.000000000000000000e+00 0.000000000000000000e+00 0.000000000000000000e+00 0.000000000000000000e+00 0.000000000000000000e+00 0.000000000000000000e+00 0.000000000000000000e+00 0.000000000000000000e+00 0.000000000000000000e+00 0.000000000000000000e+00 0.000000000000000000e+00 0.000000000000000000e+00 0.000000000000000000e+00 0.000000000000000000e+00 0.000000000000000000e+00 0.000000000000000000e+00 0.000000000000000000e+00 0.000000000000000000e+00 0.000000000000000000e+00 0.000000000000000000e+00 0.000000000000000000e+00 0.000000000000000000e+00 0.000000000000000000e+00 0.000000000000000000e+00 0.000000000000000000e+00 0.000000000000000000e+00 0.000000000000000000e+00 0.000000000000000000e+00 0.000000000000000000e+00 0.000000000000000000e+00 0.000000000000000000e+00 0.000000000000000000e+00 0.000000000000000000e+00 0.000000000000000000e+00 0.000000000000000000e+00 0.000000000000000000e+00 0.000000000000000000e+00 0.000000000000000000e+00 0.000000000000000000e+00 0.000000000000000000e+00 0.000000000000000000e+00 0.000000000000000000e+00 0.000000000000000000e+00 0.000000000000000000e+00 0.000000000000000000e+00 0.000000000000000000e+00 0.000000000000000000e+00 0.000000000000000000e+00 0.000000000000000000e+00 0.000000000000000000e+00 0.000000000000000000e+00 0.000000000000000000e+00 0.000000000000000000e+00 0.000000000000000000e+00 0.000000000000000000e+00 0.000000000000000000e+00 0.000000000000000000e+00 0.000000000000000000e+00 0.000000000000000000e+00 0.000000000000000000e+00 0.000000000000000000e+00 0.000000000000000000e+00 0.000000000000000000e+00 0.000000000000000000e+00 0.000000000000000000e+00 0.000000000000000000e+00 0.000000000000000000e+00 0.000000000000000000e+00 0.000000000000000000e+00 0.000000000000000000e+00 0.000000000000000000e+00 0.000000000000000000e+00 0.000000000000000000e+00 0.000000000000000000e+00 0.000000000000000000e+00 0.000000000000000000e+00 0.000000000000000000e+00 0.000000000000000000e+00 0.000000000000000000e+00 0.000000000000000000e+00 0.000000000000000000e+00 0.000000000000000000e+00 0.000000000000000000e+00 0.000000000000000000e+00 0.000000000000000000e+00 0.000000000000000000e+00 0.000000000000000000e+00 0.000000000000000000e+00 0.000000000000000000e+00 0.000000000000000000e+00 0.000000000000000000e+00 0.000000000000000000e+00 0.000000000000000000e+00 0.000000000000000000e+00 0.000000000000000000e+00 0.000000000000000000e+00 0.000000000000000000e+00 0.000000000000000000e+00 0.000000000000000000e+00 0.000000000000000000e+00 0.000000000000000000e+00 0.000000000000000000e+00 0.000000000000000000e+00 0.000000000000000000e+00 0.000000000000000000e+00 0.000000000000000000e+00 0.000000000000000000e+00 0.000000000000000000e+00 0.000000000000000000e+00 0.000000000000000000e+00 0.000000000000000000e+00 0.000000000000000000e+00 0.000000000000000000e+00 0.000000000000000000e+00 0.000000000000000000e+00 0.000000000000000000e+00 0.000000000000000000e+00 0.000000000000000000e+00 0.000000000000000000e+00 0.000000000000000000e+00 0.000000000000000000e+00 0.000000000000000000e+00 0.000000000000000000e+00 0.000000000000000000e+00 0.000000000000000000e+00 0.000000000000000000e+00 0.000000000000000000e+00 0.000000000000000000e+00 0.000000000000000000e+00 0.000000000000000000e+00 0.000000000000000000e+00 0.000000000000000000e+00 0.000000000000000000e+00 0.000000000000000000e+00 0.000000000000000000e+00 0.000000000000000000e+00 0.000000000000000000e+00 0.000000000000000000e+00 0.000000000000000000e+00 0.000000000000000000e+00 0.000000000000000000e+00 0.000000000000000000e+00 0.000000000000000000e+00 0.000000000000000000e+00 0.000000000000000000e+00 0.000000000000000000e+00 0.000000000000000000e+00 0.000000000000000000e+00 0.000000000000000000e+00 0.000000000000000000e+00 0.000000000000000000e+00 0.000000000000000000e+00 0.000000000000000000e+00 0.000000000000000000e+00 0.000000000000000000e+00 0.000000000000000000e+00 0.000000000000000000e+00 0.000000000000000000e+00 0.000000000000000000e+00 0.000000000000000000e+00 0.000000000000000000e+00 0.000000000000000000e+00 0.000000000000000000e+00 0.000000000000000000e+00 0.000000000000000000e+00 0.000000000000000000e+00 0.000000000000000000e+00 0.000000000000000000e+00 0.000000000000000000e+00 0.000000000000000000e+00 0.000000000000000000e+00 0.000000000000000000e+00 0.000000000000000000e+00 0.000000000000000000e+00 0.000000000000000000e+00 0.000000000000000000e+00 0.000000000000000000e+00 0.000000000000000000e+00 0.000000000000000000e+00 0.000000000000000000e+00 0.000000000000000000e+00 0.000000000000000000e+00 0.000000000000000000e+00 0.000000000000000000e+00 0.000000000000000000e+00 0.000000000000000000e+00 0.000000000000000000e+00 0.000000000000000000e+00 0.000000000000000000e+00 0.000000000000000000e+00 0.000000000000000000e+00 0.000000000000000000e+00 0.000000000000000000e+00 0.000000000000000000e+00 0.000000000000000000e+00 0.000000000000000000e+00 0.000000000000000000e+00 0.000000000000000000e+00 0.000000000000000000e+00 0.000000000000000000e+00 0.000000000000000000e+00 0.000000000000000000e+00 0.000000000000000000e+00 0.000000000000000000e+00 0.000000000000000000e+00 0.000000000000000000e+00 0.000000000000000000e+00 0.000000000000000000e+00 0.000000000000000000e+00 0.000000000000000000e+00 0.000000000000000000e+00 0.000000000000000000e+00 0.000000000000000000e+00 0.000000000000000000e+00 0.000000000000000000e+00 0.000000000000000000e+00 0.000000000000000000e+00 0.000000000000000000e+00 0.000000000000000000e+00 0.000000000000000000e+00 0.000000000000000000e+00 0.000000000000000000e+00 0.000000000000000000e+00 0.000000000000000000e+00 0.000000000000000000e+00 0.000000000000000000e+00 0.000000000000000000e+00 0.000000000000000000e+00 0.000000000000000000e+00 0.000000000000000000e+00 0.000000000000000000e+00 0.000000000000000000e+00 0.000000000000000000e+00 0.000000000000000000e+00 0.000000000000000000e+00 0.000000000000000000e+00 0.000000000000000000e+00 0.000000000000000000e+00 0.000000000000000000e+00 0.000000000000000000e+00 0.000000000000000000e+00 0.000000000000000000e+00 0.000000000000000000e+00 0.000000000000000000e+00 0.000000000000000000e+00 0.000000000000000000e+00 0.000000000000000000e+00 0.000000000000000000e+00 0.000000000000000000e+00 0.000000000000000000e+00 0.000000000000000000e+00 0.000000000000000000e+00 0.000000000000000000e+00 0.000000000000000000e+00 0.000000000000000000e+00 0.000000000000000000e+00 0.000000000000000000e+00 0.000000000000000000e+00 0.000000000000000000e+00 0.000000000000000000e+00 0.000000000000000000e+00 0.000000000000000000e+00 0.000000000000000000e+00 0.000000000000000000e+00 0.000000000000000000e+00 0.000000000000000000e+00 0.000000000000000000e+00 0.000000000000000000e+00 0.000000000000000000e+00 0.000000000000000000e+00 0.000000000000000000e+00 0.000000000000000000e+00 0.000000000000000000e+00 0.000000000000000000e+00 0.000000000000000000e+00 0.000000000000000000e+00 0.000000000000000000e+00 0.000000000000000000e+00 0.000000000000000000e+00 0.000000000000000000e+00 0.000000000000000000e+00 0.000000000000000000e+00 0.000000000000000000e+00 0.000000000000000000e+00 0.000000000000000000e+00 0.000000000000000000e+00 0.000000000000000000e+00 0.000000000000000000e+00 0.000000000000000000e+00 0.000000000000000000e+00 0.000000000000000000e+00 0.000000000000000000e+00 0.000000000000000000e+00 0.000000000000000000e+00 0.000000000000000000e+00 0.000000000000000000e+00 0.000000000000000000e+00 0.000000000000000000e+00 0.000000000000000000e+00 0.000000000000000000e+00 0.000000000000000000e+00 0.000000000000000000e+00 0.000000000000000000e+00 0.000000000000000000e+00 0.000000000000000000e+00 0.000000000000000000e+00 0.000000000000000000e+00 0.000000000000000000e+00 0.000000000000000000e+00 0.000000000000000000e+00 0.000000000000000000e+00 0.000000000000000000e+00 0.000000000000000000e+00 0.000000000000000000e+00 0.000000000000000000e+00 0.000000000000000000e+00 0.000000000000000000e+00 0.000000000000000000e+00 0.000000000000000000e+00 0.000000000000000000e+00 0.000000000000000000e+00 0.000000000000000000e+00 0.000000000000000000e+00 0.000000000000000000e+00 0.000000000000000000e+00 0.000000000000000000e+00 0.000000000000000000e+00 0.000000000000000000e+00 0.000000000000000000e+00 0.000000000000000000e+00 0.000000000000000000e+00 0.000000000000000000e+00 0.000000000000000000e+00 0.000000000000000000e+00 0.000000000000000000e+00 0.000000000000000000e+00 0.000000000000000000e+00 0.000000000000000000e+00 0.000000000000000000e+00 0.000000000000000000e+00 0.000000000000000000e+00 0.000000000000000000e+00 0.000000000000000000e+00 0.000000000000000000e+00 0.000000000000000000e+00 0.000000000000000000e+00 0.000000000000000000e+00 0.000000000000000000e+00 0.000000000000000000e+00 0.000000000000000000e+00 0.000000000000000000e+00 0.000000000000000000e+00 0.000000000000000000e+00 0.000000000000000000e+00 0.000000000000000000e+00 0.000000000000000000e+00 0.000000000000000000e+00 0.000000000000000000e+00 0.000000000000000000e+00 0.000000000000000000e+00 0.000000000000000000e+00 0.000000000000000000e+00 0.000000000000000000e+00 0.000000000000000000e+00 0.000000000000000000e+00 0.000000000000000000e+00 0.000000000000000000e+00 0.000000000000000000e+00 0.000000000000000000e+00 0.000000000000000000e+00 0.000000000000000000e+00 0.000000000000000000e+00 0.000000000000000000e+00 0.000000000000000000e+00 0.000000000000000000e+00 0.000000000000000000e+00 0.000000000000000000e+00 0.000000000000000000e+00 0.000000000000000000e+00 0.000000000000000000e+00 0.000000000000000000e+00 0.000000000000000000e+00 0.000000000000000000e+00 0.000000000000000000e+00 0.000000000000000000e+00 0.000000000000000000e+00 0.000000000000000000e+00 0.000000000000000000e+00 0.000000000000000000e+00 0.000000000000000000e+00 0.000000000000000000e+00 0.000000000000000000e+00 0.000000000000000000e+00 0.000000000000000000e+00 0.000000000000000000e+00 0.000000000000000000e+00 0.000000000000000000e+00 0.000000000000000000e+00 0.000000000000000000e+00 0.000000000000000000e+00 0.000000000000000000e+00 0.000000000000000000e+00 0.000000000000000000e+00 0.000000000000000000e+00 0.000000000000000000e+00 0.000000000000000000e+00 0.000000000000000000e+00 0.000000000000000000e+00 0.000000000000000000e+00 0.000000000000000000e+00 0.000000000000000000e+00 0.000000000000000000e+00 0.000000000000000000e+00 0.000000000000000000e+00 0.000000000000000000e+00 0.000000000000000000e+00 0.000000000000000000e+00 0.000000000000000000e+00 0.000000000000000000e+00 0.000000000000000000e+00 0.000000000000000000e+00 0.000000000000000000e+00 0.000000000000000000e+00 0.000000000000000000e+00 0.000000000000000000e+00 0.000000000000000000e+00 0.000000000000000000e+00 0.000000000000000000e+00 0.000000000000000000e+00 0.000000000000000000e+00 0.000000000000000000e+00 0.000000000000000000e+00 0.000000000000000000e+00 0.000000000000000000e+00 0.000000000000000000e+00 0.000000000000000000e+00 0.000000000000000000e+00 0.000000000000000000e+00 0.000000000000000000e+00 0.000000000000000000e+00 0.000000000000000000e+00 0.000000000000000000e+00 0.000000000000000000e+00 0.000000000000000000e+00 0.000000000000000000e+00 0.000000000000000000e+00 0.000000000000000000e+00 0.000000000000000000e+00 0.000000000000000000e+00 0.000000000000000000e+00 0.000000000000000000e+00 0.000000000000000000e+00 0.000000000000000000e+00 0.000000000000000000e+00 0.000000000000000000e+00 0.000000000000000000e+00 0.000000000000000000e+00 0.000000000000000000e+00 0.000000000000000000e+00 0.000000000000000000e+00 0.000000000000000000e+00 0.000000000000000000e+00 0.000000000000000000e+00 0.000000000000000000e+00 0.000000000000000000e+00 0.000000000000000000e+00 0.000000000000000000e+00 0.000000000000000000e+00 0.000000000000000000e+00 0.000000000000000000e+00 0.000000000000000000e+00 0.000000000000000000e+00 0.000000000000000000e+00 0.000000000000000000e+00 0.000000000000000000e+00 0.000000000000000000e+00 0.000000000000000000e+00 0.000000000000000000e+00 0.000000000000000000e+00 0.000000000000000000e+00 0.000000000000000000e+00 0.000000000000000000e+00 0.000000000000000000e+00 0.000000000000000000e+00 0.000000000000000000e+00 0.000000000000000000e+00 0.000000000000000000e+00 0.000000000000000000e+00 0.000000000000000000e+00 0.000000000000000000e+00 0.000000000000000000e+00 0.000000000000000000e+00 0.000000000000000000e+00 0.000000000000000000e+00 0.000000000000000000e+00 0.000000000000000000e+00 0.000000000000000000e+00 0.000000000000000000e+00 0.000000000000000000e+00 0.000000000000000000e+00 0.000000000000000000e+00 0.000000000000000000e+00 0.000000000000000000e+00 0.000000000000000000e+00 0.000000000000000000e+00 0.000000000000000000e+00 0.000000000000000000e+00 0.000000000000000000e+00 0.000000000000000000e+00 0.000000000000000000e+00 0.000000000000000000e+00 0.000000000000000000e+00 0.000000000000000000e+00 0.000000000000000000e+00 0.000000000000000000e+00 0.000000000000000000e+00 0.000000000000000000e+00 0.000000000000000000e+00 0.000000000000000000e+00 0.000000000000000000e+00 0.000000000000000000e+00 0.000000000000000000e+00 0.000000000000000000e+00 0.000000000000000000e+00 0.000000000000000000e+00 0.000000000000000000e+00 0.000000000000000000e+00 0.000000000000000000e+00 0.000000000000000000e+00 0.000000000000000000e+00 0.000000000000000000e+00 0.000000000000000000e+00 0.000000000000000000e+00 0.000000000000000000e+00 0.000000000000000000e+00 0.000000000000000000e+00 0.000000000000000000e+00 0.000000000000000000e+00 0.000000000000000000e+00 0.000000000000000000e+00 0.000000000000000000e+00 0.000000000000000000e+00 0.000000000000000000e+00 0.000000000000000000e+00 0.000000000000000000e+00 0.000000000000000000e+00 0.000000000000000000e+00 0.000000000000000000e+00 0.000000000000000000e+00 0.000000000000000000e+00 0.000000000000000000e+00 0.000000000000000000e+00 0.000000000000000000e+00 0.000000000000000000e+00 0.000000000000000000e+00 0.000000000000000000e+00 0.000000000000000000e+00 0.000000000000000000e+00 0.000000000000000000e+00 0.000000000000000000e+00 0.000000000000000000e+00 0.000000000000000000e+00 0.000000000000000000e+00 0.000000000000000000e+00 0.000000000000000000e+00 0.000000000000000000e+00 0.000000000000000000e+00 0.000000000000000000e+00 0.000000000000000000e+00 0.000000000000000000e+00 0.000000000000000000e+00 0.000000000000000000e+00 0.000000000000000000e+00 0.000000000000000000e+00 0.000000000000000000e+00 0.000000000000000000e+00 0.000000000000000000e+00 0.000000000000000000e+00 0.000000000000000000e+00 0.000000000000000000e+00 0.000000000000000000e+00 0.000000000000000000e+00 0.000000000000000000e+00 0.000000000000000000e+00 0.000000000000000000e+00 0.000000000000000000e+00 0.000000000000000000e+00 0.000000000000000000e+00 0.000000000000000000e+00 0.000000000000000000e+00 0.000000000000000000e+00 0.000000000000000000e+00 0.000000000000000000e+00 0.000000000000000000e+00 0.000000000000000000e+00 0.000000000000000000e+00 0.000000000000000000e+00 0.000000000000000000e+00 0.000000000000000000e+00 0.000000000000000000e+00 0.000000000000000000e+00 0.000000000000000000e+00 0.000000000000000000e+00 0.000000000000000000e+00 0.000000000000000000e+00 0.000000000000000000e+00 0.000000000000000000e+00 0.000000000000000000e+00 0.000000000000000000e+00 0.000000000000000000e+00 0.000000000000000000e+00 0.000000000000000000e+00 0.000000000000000000e+00 0.000000000000000000e+00 0.000000000000000000e+00 0.000000000000000000e+00 0.000000000000000000e+00 0.000000000000000000e+00 0.000000000000000000e+00 0.000000000000000000e+00 0.000000000000000000e+00 0.000000000000000000e+00 0.000000000000000000e+00 0.000000000000000000e+00 0.000000000000000000e+00 0.000000000000000000e+00 0.000000000000000000e+00 0.000000000000000000e+00 0.000000000000000000e+00 0.000000000000000000e+00 0.000000000000000000e+00 0.000000000000000000e+00 0.000000000000000000e+00 0.000000000000000000e+00 0.000000000000000000e+00 0.000000000000000000e+00 0.000000000000000000e+00 0.000000000000000000e+00 0.000000000000000000e+00 0.000000000000000000e+00 0.000000000000000000e+00 0.000000000000000000e+00 0.000000000000000000e+00 0.000000000000000000e+00 0.000000000000000000e+00 0.000000000000000000e+00 0.000000000000000000e+00 0.000000000000000000e+00 0.000000000000000000e+00 0.000000000000000000e+00 0.000000000000000000e+00 0.000000000000000000e+00 0.000000000000000000e+00 0.000000000000000000e+00 0.000000000000000000e+00 0.000000000000000000e+00 0.000000000000000000e+00 0.000000000000000000e+00 0.000000000000000000e+00 0.000000000000000000e+00 0.000000000000000000e+00 0.000000000000000000e+00 0.000000000000000000e+00 0.000000000000000000e+00 0.000000000000000000e+00 0.000000000000000000e+00 0.000000000000000000e+00 0.000000000000000000e+00 0.000000000000000000e+00 0.000000000000000000e+00 0.000000000000000000e+00 0.000000000000000000e+00 0.000000000000000000e+00 0.000000000000000000e+00 0.000000000000000000e+00 0.000000000000000000e+00 0.000000000000000000e+00 0.000000000000000000e+00 0.000000000000000000e+00 0.000000000000000000e+00 0.000000000000000000e+00 0.000000000000000000e+00 0.000000000000000000e+00 0.000000000000000000e+00 0.000000000000000000e+00 0.000000000000000000e+00 0.000000000000000000e+00 0.000000000000000000e+00 0.000000000000000000e+00 0.000000000000000000e+00 0.000000000000000000e+00 0.000000000000000000e+00 0.000000000000000000e+00 0.000000000000000000e+00 0.000000000000000000e+00 0.000000000000000000e+00 0.000000000000000000e+00 0.000000000000000000e+00 0.000000000000000000e+00 0.000000000000000000e+00 0.000000000000000000e+00 0.000000000000000000e+00 0.000000000000000000e+00 0.000000000000000000e+00 0.000000000000000000e+00 0.000000000000000000e+00 0.000000000000000000e+00 0.000000000000000000e+00 0.000000000000000000e+00 0.000000000000000000e+00 0.000000000000000000e+00 0.000000000000000000e+00 0.000000000000000000e+00 0.000000000000000000e+00 0.000000000000000000e+00 0.000000000000000000e+00 0.000000000000000000e+00 0.000000000000000000e+00 0.000000000000000000e+00 0.000000000000000000e+00 0.000000000000000000e+00 0.000000000000000000e+00 0.000000000000000000e+00 0.000000000000000000e+00 0.000000000000000000e+00 0.000000000000000000e+00 0.000000000000000000e+00 0.000000000000000000e+00 0.000000000000000000e+00 0.000000000000000000e+00 0.000000000000000000e+00 0.000000000000000000e+00 0.000000000000000000e+00 0.000000000000000000e+00 0.000000000000000000e+00 0.000000000000000000e+00 0.000000000000000000e+00 0.000000000000000000e+00 0.000000000000000000e+00 0.000000000000000000e+00 0.000000000000000000e+00 0.000000000000000000e+00 0.000000000000000000e+00 0.000000000000000000e+00 0.000000000000000000e+00 0.000000000000000000e+00 0.000000000000000000e+00 0.000000000000000000e+00 0.000000000000000000e+00 0.000000000000000000e+00 0.000000000000000000e+00 0.000000000000000000e+00 0.000000000000000000e+00 0.000000000000000000e+00 0.000000000000000000e+00 0.000000000000000000e+00 0.000000000000000000e+00 0.000000000000000000e+00 0.000000000000000000e+00 0.000000000000000000e+00 0.000000000000000000e+00 0.000000000000000000e+00 0.000000000000000000e+00 0.000000000000000000e+00 0.000000000000000000e+00 0.000000000000000000e+00 0.000000000000000000e+00 0.000000000000000000e+00 0.000000000000000000e+00 0.000000000000000000e+00 0.000000000000000000e+00 0.000000000000000000e+00 0.000000000000000000e+00 0.000000000000000000e+00 0.000000000000000000e+00 0.000000000000000000e+00 0.000000000000000000e+00 0.000000000000000000e+00 0.000000000000000000e+00 0.000000000000000000e+00 0.000000000000000000e+00 0.000000000000000000e+00 0.000000000000000000e+00 0.000000000000000000e+00 0.000000000000000000e+00 0.000000000000000000e+00 0.000000000000000000e+00 0.000000000000000000e+00 0.000000000000000000e+00 0.000000000000000000e+00 0.000000000000000000e+00 0.000000000000000000e+00 0.000000000000000000e+00 0.000000000000000000e+00 0.000000000000000000e+00 0.000000000000000000e+00 0.000000000000000000e+00 0.000000000000000000e+00 0.000000000000000000e+00 0.000000000000000000e+00 0.000000000000000000e+00 0.000000000000000000e+00 0.000000000000000000e+00 0.000000000000000000e+00 0.000000000000000000e+00 0.000000000000000000e+00 0.000000000000000000e+00 0.000000000000000000e+00 0.000000000000000000e+00 0.000000000000000000e+00 0.000000000000000000e+00 0.000000000000000000e+00 0.000000000000000000e+00 0.000000000000000000e+00 0.000000000000000000e+00 0.000000000000000000e+00 0.000000000000000000e+00 0.000000000000000000e+00 0.000000000000000000e+00 0.000000000000000000e+00 0.000000000000000000e+00 0.000000000000000000e+00 0.000000000000000000e+00 0.000000000000000000e+00 0.000000000000000000e+00 0.000000000000000000e+00 0.000000000000000000e+00 0.000000000000000000e+00 0.000000000000000000e+00 0.000000000000000000e+00 0.000000000000000000e+00 0.000000000000000000e+00 0.000000000000000000e+00 0.000000000000000000e+00 0.000000000000000000e+00 0.000000000000000000e+00 0.000000000000000000e+00 0.000000000000000000e+00 0.000000000000000000e+00 0.000000000000000000e+00 0.000000000000000000e+00 0.000000000000000000e+00 0.000000000000000000e+00 0.000000000000000000e+00 0.000000000000000000e+00 0.000000000000000000e+00 0.000000000000000000e+00 0.000000000000000000e+00 0.000000000000000000e+00 0.000000000000000000e+00 0.000000000000000000e+00 0.000000000000000000e+00 0.000000000000000000e+00 0.000000000000000000e+00 0.000000000000000000e+00 0.000000000000000000e+00 0.000000000000000000e+00 0.000000000000000000e+00 0.000000000000000000e+00 0.000000000000000000e+00 0.000000000000000000e+00 0.000000000000000000e+00 0.000000000000000000e+00 0.000000000000000000e+00 0.000000000000000000e+00 0.000000000000000000e+00 0.000000000000000000e+00 0.000000000000000000e+00 0.000000000000000000e+00 0.000000000000000000e+00 0.000000000000000000e+00 0.000000000000000000e+00 0.000000000000000000e+00 0.000000000000000000e+00 0.000000000000000000e+00 0.000000000000000000e+00 0.000000000000000000e+00 0.000000000000000000e+00 0.000000000000000000e+00 0.000000000000000000e+00 0.000000000000000000e+00 0.000000000000000000e+00 0.000000000000000000e+00 0.000000000000000000e+00 0.000000000000000000e+00 0.000000000000000000e+00 0.000000000000000000e+00 0.000000000000000000e+00 0.000000000000000000e+00 0.000000000000000000e+00 0.000000000000000000e+00 0.000000000000000000e+00 0.000000000000000000e+00 0.000000000000000000e+00 0.000000000000000000e+00 0.000000000000000000e+00 0.000000000000000000e+00 0.000000000000000000e+00 0.000000000000000000e+00 0.000000000000000000e+00 0.000000000000000000e+00 0.000000000000000000e+00 0.000000000000000000e+00 0.000000000000000000e+00 0.000000000000000000e+00 0.000000000000000000e+00 0.000000000000000000e+00 0.000000000000000000e+00 0.000000000000000000e+00 0.000000000000000000e+00 0.000000000000000000e+00 0.000000000000000000e+00 0.000000000000000000e+00 0.000000000000000000e+00 0.000000000000000000e+00 0.000000000000000000e+00 0.000000000000000000e+00 0.000000000000000000e+00 0.000000000000000000e+00 0.000000000000000000e+00 0.000000000000000000e+00 0.000000000000000000e+00 0.000000000000000000e+00 0.000000000000000000e+00 0.000000000000000000e+00 0.000000000000000000e+00 0.000000000000000000e+00 0.000000000000000000e+00 0.000000000000000000e+00 0.000000000000000000e+00 0.000000000000000000e+00 0.000000000000000000e+00 0.000000000000000000e+00 0.000000000000000000e+00 0.000000000000000000e+00 0.000000000000000000e+00 0.000000000000000000e+00 0.000000000000000000e+00 0.000000000000000000e+00 0.000000000000000000e+00 0.000000000000000000e+00 0.000000000000000000e+00 0.000000000000000000e+00 0.000000000000000000e+00 0.000000000000000000e+00 0.000000000000000000e+00 0.000000000000000000e+00 0.000000000000000000e+00 0.000000000000000000e+00 0.000000000000000000e+00 0.000000000000000000e+00 0.000000000000000000e+00 0.000000000000000000e+00 0.000000000000000000e+00 0.000000000000000000e+00 0.000000000000000000e+00 0.000000000000000000e+00 0.000000000000000000e+00 0.000000000000000000e+00 0.000000000000000000e+00 0.000000000000000000e+00 0.000000000000000000e+00 0.000000000000000000e+00 0.000000000000000000e+00 0.000000000000000000e+00 0.000000000000000000e+00 0.000000000000000000e+00 0.000000000000000000e+00 0.000000000000000000e+00 0.000000000000000000e+00 0.000000000000000000e+00 0.000000000000000000e+00 0.000000000000000000e+00 0.000000000000000000e+00 0.000000000000000000e+00 0.000000000000000000e+00 0.000000000000000000e+00 0.000000000000000000e+00 0.000000000000000000e+00 0.000000000000000000e+00 0.000000000000000000e+00 0.000000000000000000e+00 0.000000000000000000e+00 0.000000000000000000e+00 0.000000000000000000e+00 0.000000000000000000e+00 0.000000000000000000e+00 0.000000000000000000e+00 0.000000000000000000e+00 0.000000000000000000e+00 0.000000000000000000e+00 0.000000000000000000e+00 0.000000000000000000e+00 0.000000000000000000e+00 0.000000000000000000e+00 0.000000000000000000e+00 0.000000000000000000e+00 0.000000000000000000e+00 0.000000000000000000e+00 0.000000000000000000e+00 0.000000000000000000e+00 0.000000000000000000e+00 0.000000000000000000e+00 0.000000000000000000e+00 0.000000000000000000e+00 0.000000000000000000e+00 0.000000000000000000e+00 0.000000000000000000e+00 0.000000000000000000e+00 0.000000000000000000e+00 0.000000000000000000e+00 0.000000000000000000e+00 0.000000000000000000e+00 0.000000000000000000e+00 0.000000000000000000e+00 0.000000000000000000e+00 0.000000000000000000e+00 0.000000000000000000e+00 0.000000000000000000e+00 0.000000000000000000e+00 0.000000000000000000e+00 0.000000000000000000e+00 0.000000000000000000e+00 0.000000000000000000e+00 0.000000000000000000e+00 0.000000000000000000e+00 0.000000000000000000e+00 0.000000000000000000e+00 0.000000000000000000e+00 0.000000000000000000e+00 0.000000000000000000e+00 0.000000000000000000e+00 0.000000000000000000e+00 0.000000000000000000e+00 0.000000000000000000e+00 0.000000000000000000e+00 0.000000000000000000e+00 0.000000000000000000e+00 0.000000000000000000e+00 0.000000000000000000e+00 0.000000000000000000e+00 0.000000000000000000e+00 0.000000000000000000e+00 0.000000000000000000e+00 0.000000000000000000e+00 0.000000000000000000e+00 0.000000000000000000e+00 0.000000000000000000e+00 0.000000000000000000e+00 0.000000000000000000e+00 0.000000000000000000e+00 0.000000000000000000e+00 0.000000000000000000e+00 0.000000000000000000e+00 0.000000000000000000e+00 0.000000000000000000e+00 0.000000000000000000e+00 0.000000000000000000e+00 0.000000000000000000e+00 0.000000000000000000e+00 0.000000000000000000e+00 0.000000000000000000e+00 0.000000000000000000e+00 0.000000000000000000e+00 0.000000000000000000e+00 0.000000000000000000e+00 0.000000000000000000e+00 0.000000000000000000e+00 0.000000000000000000e+00 0.000000000000000000e+00 0.000000000000000000e+00 0.000000000000000000e+00 0.000000000000000000e+00 0.000000000000000000e+00 0.000000000000000000e+00 0.000000000000000000e+00 0.000000000000000000e+00 0.000000000000000000e+00 0.000000000000000000e+00 0.000000000000000000e+00 0.000000000000000000e+00 0.000000000000000000e+00 0.000000000000000000e+00 0.000000000000000000e+00 0.000000000000000000e+00 0.000000000000000000e+00 0.000000000000000000e+00 0.000000000000000000e+00 0.000000000000000000e+00 0.000000000000000000e+00 0.000000000000000000e+00 0.000000000000000000e+00 0.000000000000000000e+00 0.000000000000000000e+00 0.000000000000000000e+00 0.000000000000000000e+00 0.000000000000000000e+00 0.000000000000000000e+00 0.000000000000000000e+00 0.000000000000000000e+00 0.000000000000000000e+00 0.000000000000000000e+00 0.000000000000000000e+00 0.000000000000000000e+00 0.000000000000000000e+00 0.000000000000000000e+00 0.000000000000000000e+00 0.000000000000000000e+00 0.000000000000000000e+00 0.000000000000000000e+00 0.000000000000000000e+00 0.000000000000000000e+00 0.000000000000000000e+00 0.000000000000000000e+00 0.000000000000000000e+00 0.000000000000000000e+00 0.000000000000000000e+00 0.000000000000000000e+00 0.000000000000000000e+00 0.000000000000000000e+00 0.000000000000000000e+00 0.000000000000000000e+00 0.000000000000000000e+00 0.000000000000000000e+00 0.000000000000000000e+00 0.000000000000000000e+00 0.000000000000000000e+00 0.000000000000000000e+00 0.000000000000000000e+00 0.000000000000000000e+00 0.000000000000000000e+00 0.000000000000000000e+00 0.000000000000000000e+00 0.000000000000000000e+00 0.000000000000000000e+00 0.000000000000000000e+00 0.000000000000000000e+00 0.000000000000000000e+00 0.000000000000000000e+00 0.000000000000000000e+00 0.000000000000000000e+00 0.000000000000000000e+00 0.000000000000000000e+00 0.000000000000000000e+00 0.000000000000000000e+00 0.000000000000000000e+00 0.000000000000000000e+00 0.000000000000000000e+00 0.000000000000000000e+00 0.000000000000000000e+00 0.000000000000000000e+00 0.000000000000000000e+00 0.000000000000000000e+00 0.000000000000000000e+00 0.000000000000000000e+00 0.000000000000000000e+00 0.000000000000000000e+00 0.000000000000000000e+00 0.000000000000000000e+00 0.000000000000000000e+00 0.000000000000000000e+00 0.000000000000000000e+00 0.000000000000000000e+00 0.000000000000000000e+00 0.000000000000000000e+00 0.000000000000000000e+00 0.000000000000000000e+00 0.000000000000000000e+00 0.000000000000000000e+00 0.000000000000000000e+00 0.000000000000000000e+00 0.000000000000000000e+00 0.000000000000000000e+00 0.000000000000000000e+00 0.000000000000000000e+00 0.000000000000000000e+00 0.000000000000000000e+00 0.000000000000000000e+00 0.000000000000000000e+00 0.000000000000000000e+00 0.000000000000000000e+00 0.000000000000000000e+00 0.000000000000000000e+00 0.000000000000000000e+00 0.000000000000000000e+00 0.000000000000000000e+00 0.000000000000000000e+00 0.000000000000000000e+00 0.000000000000000000e+00 0.000000000000000000e+00 0.000000000000000000e+00 0.000000000000000000e+00 0.000000000000000000e+00 0.000000000000000000e+00 0.000000000000000000e+00 0.000000000000000000e+00 0.000000000000000000e+00 0.000000000000000000e+00 0.000000000000000000e+00 0.000000000000000000e+00 0.000000000000000000e+00 0.000000000000000000e+00 0.000000000000000000e+00 0.000000000000000000e+00 0.000000000000000000e+00 0.000000000000000000e+00 0.000000000000000000e+00 0.000000000000000000e+00 0.000000000000000000e+00 0.000000000000000000e+00 0.000000000000000000e+00 0.000000000000000000e+00 0.000000000000000000e+00 0.000000000000000000e+00 0.000000000000000000e+00 0.000000000000000000e+00 0.000000000000000000e+00 0.000000000000000000e+00 0.000000000000000000e+00 0.000000000000000000e+00 0.000000000000000000e+00 0.000000000000000000e+00 0.000000000000000000e+00 0.000000000000000000e+00 0.000000000000000000e+00 0.000000000000000000e+00 0.000000000000000000e+00 0.000000000000000000e+00 0.000000000000000000e+00 0.000000000000000000e+00 0.000000000000000000e+00 0.000000000000000000e+00 0.000000000000000000e+00 0.000000000000000000e+00 0.000000000000000000e+00 0.000000000000000000e+00 0.000000000000000000e+00 0.000000000000000000e+00 0.000000000000000000e+00 0.000000000000000000e+00 0.000000000000000000e+00 0.000000000000000000e+00 0.000000000000000000e+00 0.000000000000000000e+00 0.000000000000000000e+00 0.000000000000000000e+00 0.000000000000000000e+00 0.000000000000000000e+00 0.000000000000000000e+00 0.000000000000000000e+00 0.000000000000000000e+00 0.000000000000000000e+00 0.000000000000000000e+00 0.000000000000000000e+00 0.000000000000000000e+00 0.000000000000000000e+00 0.000000000000000000e+00 0.000000000000000000e+00 0.000000000000000000e+00 0.000000000000000000e+00 0.000000000000000000e+00 0.000000000000000000e+00 0.000000000000000000e+00 0.000000000000000000e+00 0.000000000000000000e+00 0.000000000000000000e+00 0.000000000000000000e+00 0.000000000000000000e+00 0.000000000000000000e+00 0.000000000000000000e+00 0.000000000000000000e+00 0.000000000000000000e+00 0.000000000000000000e+00 0.000000000000000000e+00 0.000000000000000000e+00 0.000000000000000000e+00 0.000000000000000000e+00 0.000000000000000000e+00 0.000000000000000000e+00 0.000000000000000000e+00 0.000000000000000000e+00 0.000000000000000000e+00 0.000000000000000000e+00 0.000000000000000000e+00 0.000000000000000000e+00 0.000000000000000000e+00 0.000000000000000000e+00 0.000000000000000000e+00 0.000000000000000000e+00 0.000000000000000000e+00 0.000000000000000000e+00 0.000000000000000000e+00 0.000000000000000000e+00 0.000000000000000000e+00 0.000000000000000000e+00 0.000000000000000000e+00 0.000000000000000000e+00 0.000000000000000000e+00 0.000000000000000000e+00 0.000000000000000000e+00 0.000000000000000000e+00 0.000000000000000000e+00 0.000000000000000000e+00 0.000000000000000000e+00 0.000000000000000000e+00 0.000000000000000000e+00 0.000000000000000000e+00 0.000000000000000000e+00 0.000000000000000000e+00 0.000000000000000000e+00 0.000000000000000000e+00 0.000000000000000000e+00 0.000000000000000000e+00 0.000000000000000000e+00 0.000000000000000000e+00 0.000000000000000000e+00 0.000000000000000000e+00 0.000000000000000000e+00 0.000000000000000000e+00 0.000000000000000000e+00 0.000000000000000000e+00 0.000000000000000000e+00 0.000000000000000000e+00 0.000000000000000000e+00 0.000000000000000000e+00 0.000000000000000000e+00 0.000000000000000000e+00 0.000000000000000000e+00 0.000000000000000000e+00 0.000000000000000000e+00 0.000000000000000000e+00 0.000000000000000000e+00 0.000000000000000000e+00 0.000000000000000000e+00 0.000000000000000000e+00 0.000000000000000000e+00 0.000000000000000000e+00 0.000000000000000000e+00 0.000000000000000000e+00 0.000000000000000000e+00 0.000000000000000000e+00 0.000000000000000000e+00 0.000000000000000000e+00 0.000000000000000000e+00 0.000000000000000000e+00 0.000000000000000000e+00 0.000000000000000000e+00 0.000000000000000000e+00 0.000000000000000000e+00 0.000000000000000000e+00 0.000000000000000000e+00 0.000000000000000000e+00 0.000000000000000000e+00 0.000000000000000000e+00 0.000000000000000000e+00 0.000000000000000000e+00 0.000000000000000000e+00 0.000000000000000000e+00 0.000000000000000000e+00 0.000000000000000000e+00 0.000000000000000000e+00 0.000000000000000000e+00 0.000000000000000000e+00 0.000000000000000000e+00 0.000000000000000000e+00 0.000000000000000000e+00 0.000000000000000000e+00 0.000000000000000000e+00 0.000000000000000000e+00 0.000000000000000000e+00 0.000000000000000000e+00 0.000000000000000000e+00 0.000000000000000000e+00 0.000000000000000000e+00 0.000000000000000000e+00 0.000000000000000000e+00 0.000000000000000000e+00 0.000000000000000000e+00 0.000000000000000000e+00 0.000000000000000000e+00 0.000000000000000000e+00 0.000000000000000000e+00 0.000000000000000000e+00 0.000000000000000000e+00 0.000000000000000000e+00 0.000000000000000000e+00 0.000000000000000000e+00 0.000000000000000000e+00 0.000000000000000000e+00 0.000000000000000000e+00 0.000000000000000000e+00 0.000000000000000000e+00 0.000000000000000000e+00 0.000000000000000000e+00 0.000000000000000000e+00 0.000000000000000000e+00 0.000000000000000000e+00 0.000000000000000000e+00 0.000000000000000000e+00 0.000000000000000000e+00 0.000000000000000000e+00 0.000000000000000000e+00 0.000000000000000000e+00 0.000000000000000000e+00 0.000000000000000000e+00 0.000000000000000000e+00 0.000000000000000000e+00 0.000000000000000000e+00 0.000000000000000000e+00 0.000000000000000000e+00 0.000000000000000000e+00 0.000000000000000000e+00 0.000000000000000000e+00 0.000000000000000000e+00 0.000000000000000000e+00 0.000000000000000000e+00 0.000000000000000000e+00 0.000000000000000000e+00 0.000000000000000000e+00 0.000000000000000000e+00 0.000000000000000000e+00 0.000000000000000000e+00 0.000000000000000000e+00 0.000000000000000000e+00 0.000000000000000000e+00 0.000000000000000000e+00 0.000000000000000000e+00 0.000000000000000000e+00 0.000000000000000000e+00 0.000000000000000000e+00 0.000000000000000000e+00 0.000000000000000000e+00 0.000000000000000000e+00 0.000000000000000000e+00 0.000000000000000000e+00 0.000000000000000000e+00 0.000000000000000000e+00 0.000000000000000000e+00 0.000000000000000000e+00 0.000000000000000000e+00 0.000000000000000000e+00 0.000000000000000000e+00 0.000000000000000000e+00 0.000000000000000000e+00 0.000000000000000000e+00 0.000000000000000000e+00 0.000000000000000000e+00 0.000000000000000000e+00 0.000000000000000000e+00 0.000000000000000000e+00 0.000000000000000000e+00 0.000000000000000000e+00 0.000000000000000000e+00 0.000000000000000000e+00 0.000000000000000000e+00 0.000000000000000000e+00 0.000000000000000000e+00 0.000000000000000000e+00 0.000000000000000000e+00 0.000000000000000000e+00 0.000000000000000000e+00 0.000000000000000000e+00 0.000000000000000000e+00 0.000000000000000000e+00 0.000000000000000000e+00 0.000000000000000000e+00 0.000000000000000000e+00 0.000000000000000000e+00 0.000000000000000000e+00 0.000000000000000000e+00 0.000000000000000000e+00 0.000000000000000000e+00 0.000000000000000000e+00 0.000000000000000000e+00 0.000000000000000000e+00 0.000000000000000000e+00 0.000000000000000000e+00 0.000000000000000000e+00 0.000000000000000000e+00 0.000000000000000000e+00 0.000000000000000000e+00 0.000000000000000000e+00 0.000000000000000000e+00 0.000000000000000000e+00 0.000000000000000000e+00 0.000000000000000000e+00 0.000000000000000000e+00 0.000000000000000000e+00 0.000000000000000000e+00 0.000000000000000000e+00 0.000000000000000000e+00 0.000000000000000000e+00 0.000000000000000000e+00 0.000000000000000000e+00 0.000000000000000000e+00 0.000000000000000000e+00 0.000000000000000000e+00 0.000000000000000000e+00 0.000000000000000000e+00 0.000000000000000000e+00 0.000000000000000000e+00 0.000000000000000000e+00 0.000000000000000000e+00 0.000000000000000000e+00 0.000000000000000000e+00 0.000000000000000000e+00 0.000000000000000000e+00 0.000000000000000000e+00 0.000000000000000000e+00 0.000000000000000000e+00 0.000000000000000000e+00 0.000000000000000000e+00 0.000000000000000000e+00 0.000000000000000000e+00 0.000000000000000000e+00 0.000000000000000000e+00 0.000000000000000000e+00 0.000000000000000000e+00 0.000000000000000000e+00 0.000000000000000000e+00 0.000000000000000000e+00 0.000000000000000000e+00 0.000000000000000000e+00 0.000000000000000000e+00 0.000000000000000000e+00 0.000000000000000000e+00 0.000000000000000000e+00 0.000000000000000000e+00 0.000000000000000000e+00 0.000000000000000000e+00 0.000000000000000000e+00 0.000000000000000000e+00 0.000000000000000000e+00 0.000000000000000000e+00 0.000000000000000000e+00 0.000000000000000000e+00 0.000000000000000000e+00 0.000000000000000000e+00 0.000000000000000000e+00 0.000000000000000000e+00 0.000000000000000000e+00 0.000000000000000000e+00 0.000000000000000000e+00 0.000000000000000000e+00 0.000000000000000000e+00 0.000000000000000000e+00 0.000000000000000000e+00 0.000000000000000000e+00 0.000000000000000000e+00 0.000000000000000000e+00 0.000000000000000000e+00 0.000000000000000000e+00 0.000000000000000000e+00 0.000000000000000000e+00 0.000000000000000000e+00 0.000000000000000000e+00 0.000000000000000000e+00 0.000000000000000000e+00 0.000000000000000000e+00 0.000000000000000000e+00 0.000000000000000000e+00 0.000000000000000000e+00 0.000000000000000000e+00 0.000000000000000000e+00 0.000000000000000000e+00 0.000000000000000000e+00 0.000000000000000000e+00 0.000000000000000000e+00 0.000000000000000000e+00 0.000000000000000000e+00 0.000000000000000000e+00 0.000000000000000000e+00 0.000000000000000000e+00 0.000000000000000000e+00 0.000000000000000000e+00 0.000000000000000000e+00 0.000000000000000000e+00 0.000000000000000000e+00 0.000000000000000000e+00 0.000000000000000000e+00 0.000000000000000000e+00 0.000000000000000000e+00 0.000000000000000000e+00 0.000000000000000000e+00 0.000000000000000000e+00 0.000000000000000000e+00 0.000000000000000000e+00 0.000000000000000000e+00 0.000000000000000000e+00 0.000000000000000000e+00 0.000000000000000000e+00 0.000000000000000000e+00 0.000000000000000000e+00 0.000000000000000000e+00 0.000000000000000000e+00 0.000000000000000000e+00 0.000000000000000000e+00 0.000000000000000000e+00 0.000000000000000000e+00 0.000000000000000000e+00 0.000000000000000000e+00 0.000000000000000000e+00 0.000000000000000000e+00 0.000000000000000000e+00 0.000000000000000000e+00 0.000000000000000000e+00 0.000000000000000000e+00 0.000000000000000000e+00 0.000000000000000000e+00 0.000000000000000000e+00 0.000000000000000000e+00 0.000000000000000000e+00 0.000000000000000000e+00 0.000000000000000000e+00 0.000000000000000000e+00 0.000000000000000000e+00 0.000000000000000000e+00 0.000000000000000000e+00 0.000000000000000000e+00 0.000000000000000000e+00 0.000000000000000000e+00 0.000000000000000000e+00 0.000000000000000000e+00 0.000000000000000000e+00 0.000000000000000000e+00 0.000000000000000000e+00 0.000000000000000000e+00 0.000000000000000000e+00 0.000000000000000000e+00 0.000000000000000000e+00 0.000000000000000000e+00 0.000000000000000000e+00 0.000000000000000000e+00 0.000000000000000000e+00 0.000000000000000000e+00 0.000000000000000000e+00 0.000000000000000000e+00 0.000000000000000000e+00 0.000000000000000000e+00 0.000000000000000000e+00 0.000000000000000000e+00 0.000000000000000000e+00 0.000000000000000000e+00 0.000000000000000000e+00 0.000000000000000000e+00 0.000000000000000000e+00 0.000000000000000000e+00 0.000000000000000000e+00 0.000000000000000000e+00 0.000000000000000000e+00 0.000000000000000000e+00 0.000000000000000000e+00 0.000000000000000000e+00 0.000000000000000000e+00 0.000000000000000000e+00 0.000000000000000000e+00 0.000000000000000000e+00 0.000000000000000000e+00 0.000000000000000000e+00 0.000000000000000000e+00 0.000000000000000000e+00 0.000000000000000000e+00 0.000000000000000000e+00 0.000000000000000000e+00 0.000000000000000000e+00 0.000000000000000000e+00 0.000000000000000000e+00 0.000000000000000000e+00 0.000000000000000000e+00 0.000000000000000000e+00 0.000000000000000000e+00 0.000000000000000000e+00 0.000000000000000000e+00 0.000000000000000000e+00 0.000000000000000000e+00 0.000000000000000000e+00 0.000000000000000000e+00 0.000000000000000000e+00 0.000000000000000000e+00 0.000000000000000000e+00 0.000000000000000000e+00 0.000000000000000000e+00 0.000000000000000000e+00 0.000000000000000000e+00 0.000000000000000000e+00 0.000000000000000000e+00 0.000000000000000000e+00 0.000000000000000000e+00 0.000000000000000000e+00 0.000000000000000000e+00 0.000000000000000000e+00 0.000000000000000000e+00 0.000000000000000000e+00 0.000000000000000000e+00 0.000000000000000000e+00 0.000000000000000000e+00 0.000000000000000000e+00 0.000000000000000000e+00 0.000000000000000000e+00 0.000000000000000000e+00 0.000000000000000000e+00 0.000000000000000000e+00 0.000000000000000000e+00 0.000000000000000000e+00 0.000000000000000000e+00 0.000000000000000000e+00 0.000000000000000000e+00 0.000000000000000000e+00 0.000000000000000000e+00 0.000000000000000000e+00 0.000000000000000000e+00 0.000000000000000000e+00 0.000000000000000000e+00 0.000000000000000000e+00 0.000000000000000000e+00 0.000000000000000000e+00 0.000000000000000000e+00 0.000000000000000000e+00 0.000000000000000000e+00 0.000000000000000000e+00 0.000000000000000000e+00 0.000000000000000000e+00 0.000000000000000000e+00 0.000000000000000000e+00 0.000000000000000000e+00 0.000000000000000000e+00 0.000000000000000000e+00 0.000000000000000000e+00 0.000000000000000000e+00 0.000000000000000000e+00 0.000000000000000000e+00 0.000000000000000000e+00 0.000000000000000000e+00 0.000000000000000000e+00 0.000000000000000000e+00 0.000000000000000000e+00 0.000000000000000000e+00 0.000000000000000000e+00 0.000000000000000000e+00 0.000000000000000000e+00 0.000000000000000000e+00 0.000000000000000000e+00 0.000000000000000000e+00 0.000000000000000000e+00 0.000000000000000000e+00 0.000000000000000000e+00 0.000000000000000000e+00 0.000000000000000000e+00 0.000000000000000000e+00 0.000000000000000000e+00 0.000000000000000000e+00 0.000000000000000000e+00 0.000000000000000000e+00 0.000000000000000000e+00 0.000000000000000000e+00 0.000000000000000000e+00 0.000000000000000000e+00 0.000000000000000000e+00 0.000000000000000000e+00 0.000000000000000000e+00 0.000000000000000000e+00 0.000000000000000000e+00 0.000000000000000000e+00 0.000000000000000000e+00 0.000000000000000000e+00 0.000000000000000000e+00 0.000000000000000000e+00 0.000000000000000000e+00 0.000000000000000000e+00 0.000000000000000000e+00 0.000000000000000000e+00 0.000000000000000000e+00 0.000000000000000000e+00 0.000000000000000000e+00 0.000000000000000000e+00 0.000000000000000000e+00 0.000000000000000000e+00 0.000000000000000000e+00 0.000000000000000000e+00 0.000000000000000000e+00 0.000000000000000000e+00 0.000000000000000000e+00 0.000000000000000000e+00 0.000000000000000000e+00 0.000000000000000000e+00 0.000000000000000000e+00 0.000000000000000000e+00 0.000000000000000000e+00 0.000000000000000000e+00 0.000000000000000000e+00 0.000000000000000000e+00 0.000000000000000000e+00 0.000000000000000000e+00 0.000000000000000000e+00 0.000000000000000000e+00 0.000000000000000000e+00 0.000000000000000000e+00 0.000000000000000000e+00 0.000000000000000000e+00 0.000000000000000000e+00 0.000000000000000000e+00 0.000000000000000000e+00 0.000000000000000000e+00 0.000000000000000000e+00 0.000000000000000000e+00 0.000000000000000000e+00 0.000000000000000000e+00 0.000000000000000000e+00 0.000000000000000000e+00 0.000000000000000000e+00 0.000000000000000000e+00 0.000000000000000000e+00 0.000000000000000000e+00 0.000000000000000000e+00 0.000000000000000000e+00 0.000000000000000000e+00 0.000000000000000000e+00 0.000000000000000000e+00 0.000000000000000000e+00 0.000000000000000000e+00 0.000000000000000000e+00 0.000000000000000000e+00 0.000000000000000000e+00 0.000000000000000000e+00 0.000000000000000000e+00 0.000000000000000000e+00 0.000000000000000000e+00 0.000000000000000000e+00 0.000000000000000000e+00 0.000000000000000000e+00 0.000000000000000000e+00 0.000000000000000000e+00 0.000000000000000000e+00 0.000000000000000000e+00 0.000000000000000000e+00 0.000000000000000000e+00 0.000000000000000000e+00 0.000000000000000000e+00 0.000000000000000000e+00 0.000000000000000000e+00 0.000000000000000000e+00 0.000000000000000000e+00 0.000000000000000000e+00 0.000000000000000000e+00 0.000000000000000000e+00 0.000000000000000000e+00 0.000000000000000000e+00 0.000000000000000000e+00 0.000000000000000000e+00 0.000000000000000000e+00 0.000000000000000000e+00 0.000000000000000000e+00 0.000000000000000000e+00 0.000000000000000000e+00 0.000000000000000000e+00 0.000000000000000000e+00 0.000000000000000000e+00 0.000000000000000000e+00 0.000000000000000000e+00 0.000000000000000000e+00 0.000000000000000000e+00 0.000000000000000000e+00 0.000000000000000000e+00 0.000000000000000000e+00 0.000000000000000000e+00 0.000000000000000000e+00 0.000000000000000000e+00 0.000000000000000000e+00 0.000000000000000000e+00 0.000000000000000000e+00 0.000000000000000000e+00 0.000000000000000000e+00 0.000000000000000000e+00 0.000000000000000000e+00 0.000000000000000000e+00 0.000000000000000000e+00 0.000000000000000000e+00 0.000000000000000000e+00 0.000000000000000000e+00 0.000000000000000000e+00 0.000000000000000000e+00 0.000000000000000000e+00 0.000000000000000000e+00 0.000000000000000000e+00 0.000000000000000000e+00 0.000000000000000000e+00 0.000000000000000000e+00 0.000000000000000000e+00 0.000000000000000000e+00 0.000000000000000000e+00 0.000000000000000000e+00 0.000000000000000000e+00 0.000000000000000000e+00 0.000000000000000000e+00 0.000000000000000000e+00 0.000000000000000000e+00 0.000000000000000000e+00 0.000000000000000000e+00 0.000000000000000000e+00 0.000000000000000000e+00 0.000000000000000000e+00 0.000000000000000000e+00 0.000000000000000000e+00 0.000000000000000000e+00 0.000000000000000000e+00 0.000000000000000000e+00 0.000000000000000000e+00 0.000000000000000000e+00 0.000000000000000000e+00 0.000000000000000000e+00 0.000000000000000000e+00 0.000000000000000000e+00 0.000000000000000000e+00 0.000000000000000000e+00 0.000000000000000000e+00 0.000000000000000000e+00 0.000000000000000000e+00 0.000000000000000000e+00 0.000000000000000000e+00 0.000000000000000000e+00 0.000000000000000000e+00 0.000000000000000000e+00 0.000000000000000000e+00 0.000000000000000000e+00 0.000000000000000000e+00 0.000000000000000000e+00 0.000000000000000000e+00 0.000000000000000000e+00 0.000000000000000000e+00 0.000000000000000000e+00 0.000000000000000000e+00 0.000000000000000000e+00 0.000000000000000000e+00 0.000000000000000000e+00 0.000000000000000000e+00 0.000000000000000000e+00 0.000000000000000000e+00 0.000000000000000000e+00 0.000000000000000000e+00 0.000000000000000000e+00 0.000000000000000000e+00 0.000000000000000000e+00 0.000000000000000000e+00 0.000000000000000000e+00 0.000000000000000000e+00 0.000000000000000000e+00 0.000000000000000000e+00 0.000000000000000000e+00 0.000000000000000000e+00 0.000000000000000000e+00 0.000000000000000000e+00 0.000000000000000000e+00 0.000000000000000000e+00 0.000000000000000000e+00 0.000000000000000000e+00 0.000000000000000000e+00 0.000000000000000000e+00 0.000000000000000000e+00 0.000000000000000000e+00 0.000000000000000000e+00 0.000000000000000000e+00 0.000000000000000000e+00 0.000000000000000000e+00 0.000000000000000000e+00 0.000000000000000000e+00 0.000000000000000000e+00 0.000000000000000000e+00 0.000000000000000000e+00 0.000000000000000000e+00 0.000000000000000000e+00 0.000000000000000000e+00 0.000000000000000000e+00 0.000000000000000000e+00 0.000000000000000000e+00 0.000000000000000000e+00 0.000000000000000000e+00 0.000000000000000000e+00 0.000000000000000000e+00 0.000000000000000000e+00 0.000000000000000000e+00 0.000000000000000000e+00 0.000000000000000000e+00 0.000000000000000000e+00 0.000000000000000000e+00 0.000000000000000000e+00 0.000000000000000000e+00 0.000000000000000000e+00 0.000000000000000000e+00 0.000000000000000000e+00 0.000000000000000000e+00 0.000000000000000000e+00 0.000000000000000000e+00 0.000000000000000000e+00 0.000000000000000000e+00 0.000000000000000000e+00 0.000000000000000000e+00 0.000000000000000000e+00 0.000000000000000000e+00 0.000000000000000000e+00 0.000000000000000000e+00 0.000000000000000000e+00 0.000000000000000000e+00 0.000000000000000000e+00 0.000000000000000000e+00 0.000000000000000000e+00 0.000000000000000000e+00 0.000000000000000000e+00 0.000000000000000000e+00 0.000000000000000000e+00 0.000000000000000000e+00 0.000000000000000000e+00 0.000000000000000000e+00 0.000000000000000000e+00 0.000000000000000000e+00 0.000000000000000000e+00 0.000000000000000000e+00 0.000000000000000000e+00 0.000000000000000000e+00 0.000000000000000000e+00 0.000000000000000000e+00 0.000000000000000000e+00 0.000000000000000000e+00 0.000000000000000000e+00 0.000000000000000000e+00 0.000000000000000000e+00 0.000000000000000000e+00 0.000000000000000000e+00 0.000000000000000000e+00 0.000000000000000000e+00 0.000000000000000000e+00 0.000000000000000000e+00 0.000000000000000000e+00 0.000000000000000000e+00 0.000000000000000000e+00 0.000000000000000000e+00 0.000000000000000000e+00 0.000000000000000000e+00 0.000000000000000000e+00 0.000000000000000000e+00 0.000000000000000000e+00 0.000000000000000000e+00 0.000000000000000000e+00 0.000000000000000000e+00 0.000000000000000000e+00 0.000000000000000000e+00 0.000000000000000000e+00 0.000000000000000000e+00 0.000000000000000000e+00 0.000000000000000000e+00 0.000000000000000000e+00 0.000000000000000000e+00 0.000000000000000000e+00 0.000000000000000000e+00 0.000000000000000000e+00 0.000000000000000000e+00 0.000000000000000000e+00 0.000000000000000000e+00 0.000000000000000000e+00 0.000000000000000000e+00 0.000000000000000000e+00 0.000000000000000000e+00 0.000000000000000000e+00 0.000000000000000000e+00 0.000000000000000000e+00 0.000000000000000000e+00 0.000000000000000000e+00 0.000000000000000000e+00 0.000000000000000000e+00 0.000000000000000000e+00 0.000000000000000000e+00 0.000000000000000000e+00 0.000000000000000000e+00 0.000000000000000000e+00 0.000000000000000000e+00 0.000000000000000000e+00 0.000000000000000000e+00 0.000000000000000000e+00 0.000000000000000000e+00 0.000000000000000000e+00 0.000000000000000000e+00 0.000000000000000000e+00 0.000000000000000000e+00 0.000000000000000000e+00 0.000000000000000000e+00 0.000000000000000000e+00 0.000000000000000000e+00 0.000000000000000000e+00 0.000000000000000000e+00 0.000000000000000000e+00 0.000000000000000000e+00 0.000000000000000000e+00 0.000000000000000000e+00 0.000000000000000000e+00 0.000000000000000000e+00 0.000000000000000000e+00 0.000000000000000000e+00 0.000000000000000000e+00 0.000000000000000000e+00 0.000000000000000000e+00 0.000000000000000000e+00 0.000000000000000000e+00 0.000000000000000000e+00 0.000000000000000000e+00 0.000000000000000000e+00 0.000000000000000000e+00 0.000000000000000000e+00 0.000000000000000000e+00 0.000000000000000000e+00 0.000000000000000000e+00 0.000000000000000000e+00 0.000000000000000000e+00 0.000000000000000000e+00 0.000000000000000000e+00 0.000000000000000000e+00 0.000000000000000000e+00 0.000000000000000000e+00 0.000000000000000000e+00 0.000000000000000000e+00 0.000000000000000000e+00 0.000000000000000000e+00 0.000000000000000000e+00 0.000000000000000000e+00 0.000000000000000000e+00 0.000000000000000000e+00 0.000000000000000000e+00 0.000000000000000000e+00 0.000000000000000000e+00 0.000000000000000000e+00 0.000000000000000000e+00 0.000000000000000000e+00 0.000000000000000000e+00 0.000000000000000000e+00 0.000000000000000000e+00 0.000000000000000000e+00 0.000000000000000000e+00 0.000000000000000000e+00 0.000000000000000000e+00 0.000000000000000000e+00 0.000000000000000000e+00 0.000000000000000000e+00 0.000000000000000000e+00 0.000000000000000000e+00 0.000000000000000000e+00 0.000000000000000000e+00 0.000000000000000000e+00 0.000000000000000000e+00 0.000000000000000000e+00 0.000000000000000000e+00 0.000000000000000000e+00 0.000000000000000000e+00 0.000000000000000000e+00 0.000000000000000000e+00 0.000000000000000000e+00 0.000000000000000000e+00 0.000000000000000000e+00 0.000000000000000000e+00 0.000000000000000000e+00 0.000000000000000000e+00 0.000000000000000000e+00 0.000000000000000000e+00 0.000000000000000000e+00 0.000000000000000000e+00 0.000000000000000000e+00 0.000000000000000000e+00 0.000000000000000000e+00 0.000000000000000000e+00 0.000000000000000000e+00 0.000000000000000000e+00 0.000000000000000000e+00 0.000000000000000000e+00 0.000000000000000000e+00 0.000000000000000000e+00 0.000000000000000000e+00 0.000000000000000000e+00 0.000000000000000000e+00 0.000000000000000000e+00 0.000000000000000000e+00 0.000000000000000000e+00 0.000000000000000000e+00 0.000000000000000000e+00 0.000000000000000000e+00 0.000000000000000000e+00 0.000000000000000000e+00 0.000000000000000000e+00 0.000000000000000000e+00 0.000000000000000000e+00 0.000000000000000000e+00 0.000000000000000000e+00 0.000000000000000000e+00 0.000000000000000000e+00 0.000000000000000000e+00 0.000000000000000000e+00 0.000000000000000000e+00 0.000000000000000000e+00 0.000000000000000000e+00 0.000000000000000000e+00 0.000000000000000000e+00 0.000000000000000000e+00 0.000000000000000000e+00 0.000000000000000000e+00 0.000000000000000000e+00 0.000000000000000000e+00 0.000000000000000000e+00 0.000000000000000000e+00 0.000000000000000000e+00 0.000000000000000000e+00 0.000000000000000000e+00 0.000000000000000000e+00 0.000000000000000000e+00 0.000000000000000000e+00 0.000000000000000000e+00 0.000000000000000000e+00 0.000000000000000000e+00 0.000000000000000000e+00 0.000000000000000000e+00 0.000000000000000000e+00 0.000000000000000000e+00 0.000000000000000000e+00 0.000000000000000000e+00 0.000000000000000000e+00 0.000000000000000000e+00 0.000000000000000000e+00 0.000000000000000000e+00 0.000000000000000000e+00 0.000000000000000000e+00 0.000000000000000000e+00 0.000000000000000000e+00 0.000000000000000000e+00 0.000000000000000000e+00 0.000000000000000000e+00 0.000000000000000000e+00 0.000000000000000000e+00 0.000000000000000000e+00 0.000000000000000000e+00 0.000000000000000000e+00 0.000000000000000000e+00 0.000000000000000000e+00 0.000000000000000000e+00 0.000000000000000000e+00 0.000000000000000000e+00 0.000000000000000000e+00 0.000000000000000000e+00 0.000000000000000000e+00 0.000000000000000000e+00 0.000000000000000000e+00 0.000000000000000000e+00 0.000000000000000000e+00 0.000000000000000000e+00 0.000000000000000000e+00 0.000000000000000000e+00 0.000000000000000000e+00 0.000000000000000000e+00 0.000000000000000000e+00 0.000000000000000000e+00 0.000000000000000000e+00 0.000000000000000000e+00 0.000000000000000000e+00 0.000000000000000000e+00 0.000000000000000000e+00 0.000000000000000000e+00 0.000000000000000000e+00 0.000000000000000000e+00 0.000000000000000000e+00 0.000000000000000000e+00 0.000000000000000000e+00 0.000000000000000000e+00 0.000000000000000000e+00 0.000000000000000000e+00 0.000000000000000000e+00 0.000000000000000000e+00 0.000000000000000000e+00 0.000000000000000000e+00 0.000000000000000000e+00 0.000000000000000000e+00 0.000000000000000000e+00 0.000000000000000000e+00 0.000000000000000000e+00 0.000000000000000000e+00 0.000000000000000000e+00 0.000000000000000000e+00 0.000000000000000000e+00 0.000000000000000000e+00 0.000000000000000000e+00 0.000000000000000000e+00 0.000000000000000000e+00 0.000000000000000000e+00 0.000000000000000000e+00 0.000000000000000000e+00 0.000000000000000000e+00 0.000000000000000000e+00 0.000000000000000000e+00 0.000000000000000000e+00 0.000000000000000000e+00 0.000000000000000000e+00 0.000000000000000000e+00 0.000000000000000000e+00 0.000000000000000000e+00 0.000000000000000000e+00 0.000000000000000000e+00 0.000000000000000000e+00 0.000000000000000000e+00 0.000000000000000000e+00 0.000000000000000000e+00 0.000000000000000000e+00 0.000000000000000000e+00 0.000000000000000000e+00 0.000000000000000000e+00 0.000000000000000000e+00 0.000000000000000000e+00 0.000000000000000000e+00 0.000000000000000000e+00 0.000000000000000000e+00 0.000000000000000000e+00 0.000000000000000000e+00 0.000000000000000000e+00 0.000000000000000000e+00 0.000000000000000000e+00 0.000000000000000000e+00 0.000000000000000000e+00 0.000000000000000000e+00 0.000000000000000000e+00 0.000000000000000000e+00 0.000000000000000000e+00 0.000000000000000000e+00 0.000000000000000000e+00 0.000000000000000000e+00 0.000000000000000000e+00 0.000000000000000000e+00 0.000000000000000000e+00 0.000000000000000000e+00 0.000000000000000000e+00 0.000000000000000000e+00 0.000000000000000000e+00 0.000000000000000000e+00 0.000000000000000000e+00 0.000000000000000000e+00 0.000000000000000000e+00 0.000000000000000000e+00 0.000000000000000000e+00 0.000000000000000000e+00 0.000000000000000000e+00 0.000000000000000000e+00 0.000000000000000000e+00 0.000000000000000000e+00 0.000000000000000000e+00 0.000000000000000000e+00 0.000000000000000000e+00 0.000000000000000000e+00 0.000000000000000000e+00 0.000000000000000000e+00 0.000000000000000000e+00 0.000000000000000000e+00 0.000000000000000000e+00 0.000000000000000000e+00 0.000000000000000000e+00 0.000000000000000000e+00 0.000000000000000000e+00 0.000000000000000000e+00 0.000000000000000000e+00 0.000000000000000000e+00 0.000000000000000000e+00 0.000000000000000000e+00 0.000000000000000000e+00 0.000000000000000000e+00 0.000000000000000000e+00 0.000000000000000000e+00 0.000000000000000000e+00 0.000000000000000000e+00 0.000000000000000000e+00 0.000000000000000000e+00 0.000000000000000000e+00 0.000000000000000000e+00 0.000000000000000000e+00 0.000000000000000000e+00 0.000000000000000000e+00 0.000000000000000000e+00 0.000000000000000000e+00 0.000000000000000000e+00 0.000000000000000000e+00 0.000000000000000000e+00 0.000000000000000000e+00 0.000000000000000000e+00 0.000000000000000000e+00 0.000000000000000000e+00 0.000000000000000000e+00 0.000000000000000000e+00 0.000000000000000000e+00 0.000000000000000000e+00 0.000000000000000000e+00 0.000000000000000000e+00 0.000000000000000000e+00 0.000000000000000000e+00 0.000000000000000000e+00 0.000000000000000000e+00 0.000000000000000000e+00 0.000000000000000000e+00 0.000000000000000000e+00 0.000000000000000000e+00 0.000000000000000000e+00 0.000000000000000000e+00 0.000000000000000000e+00 0.000000000000000000e+00 0.000000000000000000e+00 0.000000000000000000e+00 0.000000000000000000e+00 0.000000000000000000e+00 0.000000000000000000e+00 0.000000000000000000e+00 0.000000000000000000e+00 0.000000000000000000e+00 0.000000000000000000e+00 0.000000000000000000e+00 0.000000000000000000e+00 0.000000000000000000e+00 0.000000000000000000e+00 0.000000000000000000e+00 0.000000000000000000e+00 0.000000000000000000e+00 0.000000000000000000e+00 0.000000000000000000e+00 0.000000000000000000e+00 0.000000000000000000e+00 0.000000000000000000e+00 0.000000000000000000e+00 0.000000000000000000e+00 0.000000000000000000e+00 0.000000000000000000e+00 0.000000000000000000e+00 0.000000000000000000e+00 0.000000000000000000e+00 0.000000000000000000e+00 0.000000000000000000e+00 0.000000000000000000e+00 0.000000000000000000e+00 0.000000000000000000e+00 0.000000000000000000e+00 0.000000000000000000e+00 0.000000000000000000e+00 0.000000000000000000e+00 0.000000000000000000e+00 0.000000000000000000e+00 0.000000000000000000e+00 0.000000000000000000e+00 0.000000000000000000e+00 0.000000000000000000e+00 0.000000000000000000e+00 0.000000000000000000e+00 0.000000000000000000e+00 0.000000000000000000e+00 0.000000000000000000e+00 0.000000000000000000e+00 0.000000000000000000e+00 0.000000000000000000e+00 0.000000000000000000e+00 0.000000000000000000e+00 0.000000000000000000e+00 0.000000000000000000e+00 0.000000000000000000e+00 0.000000000000000000e+00 0.000000000000000000e+00 0.000000000000000000e+00 0.000000000000000000e+00 0.000000000000000000e+00 0.000000000000000000e+00 0.000000000000000000e+00 0.000000000000000000e+00 0.000000000000000000e+00 0.000000000000000000e+00 0.000000000000000000e+00 0.000000000000000000e+00 0.000000000000000000e+00 0.000000000000000000e+00 0.000000000000000000e+00 0.000000000000000000e+00 0.000000000000000000e+00 0.000000000000000000e+00 0.000000000000000000e+00 0.000000000000000000e+00 0.000000000000000000e+00 0.000000000000000000e+00 0.000000000000000000e+00 0.000000000000000000e+00 0.000000000000000000e+00 0.000000000000000000e+00 0.000000000000000000e+00 0.000000000000000000e+00 0.000000000000000000e+00 0.000000000000000000e+00 0.000000000000000000e+00 0.000000000000000000e+00 0.000000000000000000e+00 0.000000000000000000e+00 0.000000000000000000e+00 0.000000000000000000e+00 0.000000000000000000e+00 0.000000000000000000e+00 0.000000000000000000e+00 0.000000000000000000e+00 0.000000000000000000e+00 0.000000000000000000e+00 0.000000000000000000e+00 0.000000000000000000e+00 0.000000000000000000e+00 0.000000000000000000e+00 0.000000000000000000e+00 0.000000000000000000e+00 0.000000000000000000e+00 0.000000000000000000e+00 0.000000000000000000e+00 0.000000000000000000e+00 0.000000000000000000e+00 0.000000000000000000e+00 0.000000000000000000e+00 0.000000000000000000e+00 0.000000000000000000e+00 0.000000000000000000e+00 0.000000000000000000e+00 0.000000000000000000e+00 0.000000000000000000e+00 0.000000000000000000e+00 0.000000000000000000e+00 0.000000000000000000e+00 0.000000000000000000e+00 0.000000000000000000e+00 0.000000000000000000e+00 0.000000000000000000e+00 0.000000000000000000e+00 0.000000000000000000e+00 0.000000000000000000e+00 0.000000000000000000e+00 0.000000000000000000e+00 0.000000000000000000e+00 0.000000000000000000e+00 0.000000000000000000e+00 0.000000000000000000e+00 0.000000000000000000e+00 0.000000000000000000e+00 0.000000000000000000e+00 0.000000000000000000e+00 0.000000000000000000e+00 0.000000000000000000e+00 0.000000000000000000e+00 0.000000000000000000e+00 0.000000000000000000e+00 0.000000000000000000e+00 0.000000000000000000e+00 0.000000000000000000e+00 0.000000000000000000e+00 0.000000000000000000e+00 0.000000000000000000e+00 0.000000000000000000e+00 0.000000000000000000e+00 0.000000000000000000e+00 0.000000000000000000e+00 0.000000000000000000e+00 0.000000000000000000e+00 0.000000000000000000e+00 0.000000000000000000e+00 0.000000000000000000e+00 0.000000000000000000e+00 0.000000000000000000e+00 0.000000000000000000e+00 0.000000000000000000e+00 0.000000000000000000e+00 0.000000000000000000e+00 0.000000000000000000e+00 0.000000000000000000e+00 0.000000000000000000e+00 0.000000000000000000e+00 0.000000000000000000e+00 0.000000000000000000e+00 0.000000000000000000e+00 0.000000000000000000e+00 0.000000000000000000e+00 0.000000000000000000e+00 0.000000000000000000e+00 0.000000000000000000e+00 0.000000000000000000e+00 0.000000000000000000e+00 0.000000000000000000e+00 0.000000000000000000e+00 0.000000000000000000e+00 0.000000000000000000e+00 0.000000000000000000e+00 0.000000000000000000e+00 0.000000000000000000e+00 0.000000000000000000e+00 0.000000000000000000e+00 0.000000000000000000e+00 0.000000000000000000e+00 0.000000000000000000e+00 0.000000000000000000e+00 0.000000000000000000e+00 0.000000000000000000e+00 0.000000000000000000e+00 0.000000000000000000e+00 0.000000000000000000e+00 0.000000000000000000e+00 0.000000000000000000e+00 0.000000000000000000e+00 0.000000000000000000e+00 0.000000000000000000e+00 0.000000000000000000e+00 0.000000000000000000e+00 0.000000000000000000e+00 0.000000000000000000e+00 0.000000000000000000e+00 0.000000000000000000e+00 0.000000000000000000e+00 0.000000000000000000e+00 0.000000000000000000e+00 0.000000000000000000e+00 0.000000000000000000e+00 0.000000000000000000e+00 0.000000000000000000e+00 0.000000000000000000e+00 0.000000000000000000e+00 0.000000000000000000e+00 0.000000000000000000e+00 0.000000000000000000e+00 0.000000000000000000e+00 0.000000000000000000e+00 0.000000000000000000e+00 0.000000000000000000e+00 0.000000000000000000e+00 0.000000000000000000e+00 0.000000000000000000e+00 0.000000000000000000e+00 0.000000000000000000e+00 0.000000000000000000e+00 0.000000000000000000e+00 0.000000000000000000e+00 0.000000000000000000e+00 0.000000000000000000e+00 0.000000000000000000e+00 0.000000000000000000e+00 0.000000000000000000e+00 0.000000000000000000e+00 0.000000000000000000e+00 0.000000000000000000e+00 0.000000000000000000e+00 0.000000000000000000e+00 0.000000000000000000e+00 0.000000000000000000e+00 0.000000000000000000e+00 0.000000000000000000e+00 0.000000000000000000e+00 0.000000000000000000e+00 0.000000000000000000e+00 0.000000000000000000e+00 0.000000000000000000e+00 0.000000000000000000e+00 0.000000000000000000e+00 0.000000000000000000e+00 0.000000000000000000e+00 0.000000000000000000e+00 0.000000000000000000e+00 0.000000000000000000e+00 0.000000000000000000e+00 0.000000000000000000e+00 0.000000000000000000e+00 0.000000000000000000e+00 0.000000000000000000e+00 0.000000000000000000e+00 0.000000000000000000e+00 0.000000000000000000e+00 0.000000000000000000e+00 0.000000000000000000e+00 0.000000000000000000e+00 0.000000000000000000e+00 0.000000000000000000e+00 0.000000000000000000e+00 0.000000000000000000e+00 0.000000000000000000e+00 0.000000000000000000e+00 0.000000000000000000e+00 0.000000000000000000e+00 0.000000000000000000e+00 0.000000000000000000e+00 0.000000000000000000e+00 0.000000000000000000e+00 0.000000000000000000e+00 0.000000000000000000e+00 0.000000000000000000e+00 0.000000000000000000e+00 0.000000000000000000e+00 0.000000000000000000e+00 0.000000000000000000e+00 0.000000000000000000e+00 0.000000000000000000e+00 0.000000000000000000e+00 0.000000000000000000e+00 0.000000000000000000e+00 0.000000000000000000e+00 0.000000000000000000e+00 0.000000000000000000e+00 0.000000000000000000e+00 0.000000000000000000e+00 0.000000000000000000e+00 0.000000000000000000e+00 0.000000000000000000e+00 0.000000000000000000e+00 0.000000000000000000e+00 0.000000000000000000e+00 0.000000000000000000e+00 0.000000000000000000e+00 0.000000000000000000e+00 0.000000000000000000e+00 0.000000000000000000e+00 0.000000000000000000e+00 0.000000000000000000e+00 0.000000000000000000e+00 0.000000000000000000e+00 0.000000000000000000e+00 0.000000000000000000e+00 0.000000000000000000e+00 0.000000000000000000e+00 0.000000000000000000e+00 0.000000000000000000e+00 0.000000000000000000e+00 0.000000000000000000e+00 0.000000000000000000e+00 0.000000000000000000e+00 0.000000000000000000e+00 0.000000000000000000e+00 0.000000000000000000e+00 0.000000000000000000e+00 0.000000000000000000e+00 0.000000000000000000e+00 0.000000000000000000e+00 0.000000000000000000e+00 0.000000000000000000e+00 0.000000000000000000e+00 0.000000000000000000e+00 0.000000000000000000e+00 0.000000000000000000e+00 0.000000000000000000e+00 0.000000000000000000e+00 0.000000000000000000e+00 0.000000000000000000e+00 0.000000000000000000e+00 0.000000000000000000e+00 0.000000000000000000e+00 0.000000000000000000e+00 0.000000000000000000e+00 0.000000000000000000e+00 0.000000000000000000e+00 0.000000000000000000e+00 0.000000000000000000e+00 0.000000000000000000e+00 0.000000000000000000e+00 0.000000000000000000e+00 0.000000000000000000e+00 0.000000000000000000e+00 0.000000000000000000e+00 0.000000000000000000e+00 0.000000000000000000e+00 0.000000000000000000e+00 0.000000000000000000e+00 0.000000000000000000e+00 0.000000000000000000e+00 0.000000000000000000e+00 0.000000000000000000e+00 0.000000000000000000e+00 0.000000000000000000e+00 0.000000000000000000e+00 0.000000000000000000e+00 0.000000000000000000e+00 0.000000000000000000e+00 0.000000000000000000e+00 0.000000000000000000e+00 0.000000000000000000e+00 0.000000000000000000e+00 0.000000000000000000e+00 0.000000000000000000e+00 0.000000000000000000e+00 0.000000000000000000e+00 0.000000000000000000e+00 0.000000000000000000e+00 0.000000000000000000e+00 0.000000000000000000e+00 0.000000000000000000e+00 0.000000000000000000e+00 0.000000000000000000e+00 0.000000000000000000e+00 0.000000000000000000e+00 0.000000000000000000e+00 0.000000000000000000e+00 0.000000000000000000e+00 0.000000000000000000e+00 0.000000000000000000e+00 0.000000000000000000e+00 0.000000000000000000e+00 0.000000000000000000e+00 0.000000000000000000e+00 0.000000000000000000e+00 0.000000000000000000e+00 0.000000000000000000e+00 0.000000000000000000e+00 0.000000000000000000e+00 0.000000000000000000e+00 0.000000000000000000e+00 0.000000000000000000e+00 0.000000000000000000e+00 0.000000000000000000e+00 0.000000000000000000e+00 0.000000000000000000e+00 0.000000000000000000e+00 0.000000000000000000e+00 0.000000000000000000e+00 0.000000000000000000e+00 0.000000000000000000e+00 0.000000000000000000e+00 0.000000000000000000e+00 0.000000000000000000e+00 0.000000000000000000e+00 0.000000000000000000e+00 0.000000000000000000e+00 0.000000000000000000e+00 0.000000000000000000e+00 0.000000000000000000e+00 0.000000000000000000e+00 0.000000000000000000e+00 0.000000000000000000e+00 0.000000000000000000e+00 0.000000000000000000e+00 0.000000000000000000e+00 0.000000000000000000e+00 0.000000000000000000e+00 0.000000000000000000e+00 0.000000000000000000e+00 0.000000000000000000e+00 0.000000000000000000e+00 0.000000000000000000e+00 0.000000000000000000e+00 0.000000000000000000e+00 0.000000000000000000e+00 0.000000000000000000e+00 0.000000000000000000e+00 0.000000000000000000e+00 0.000000000000000000e+00 0.000000000000000000e+00 0.000000000000000000e+00 0.000000000000000000e+00 0.000000000000000000e+00 0.000000000000000000e+00 0.000000000000000000e+00 0.000000000000000000e+00 0.000000000000000000e+00 0.000000000000000000e+00 0.000000000000000000e+00 0.000000000000000000e+00 0.000000000000000000e+00 0.000000000000000000e+00 0.000000000000000000e+00 0.000000000000000000e+00 0.000000000000000000e+00 0.000000000000000000e+00 0.000000000000000000e+00 0.000000000000000000e+00 0.000000000000000000e+00 0.000000000000000000e+00 0.000000000000000000e+00 0.000000000000000000e+00 0.000000000000000000e+00 0.000000000000000000e+00 0.000000000000000000e+00 0.000000000000000000e+00 0.000000000000000000e+00 0.000000000000000000e+00 0.000000000000000000e+00 0.000000000000000000e+00 0.000000000000000000e+00 0.000000000000000000e+00 0.000000000000000000e+00 0.000000000000000000e+00 0.000000000000000000e+00 0.000000000000000000e+00 0.000000000000000000e+00 0.000000000000000000e+00 0.000000000000000000e+00 0.000000000000000000e+00 0.000000000000000000e+00 0.000000000000000000e+00 0.000000000000000000e+00 0.000000000000000000e+00 0.000000000000000000e+00 0.000000000000000000e+00 0.000000000000000000e+00 0.000000000000000000e+00 0.000000000000000000e+00 0.000000000000000000e+00 0.000000000000000000e+00 0.000000000000000000e+00 0.000000000000000000e+00 0.000000000000000000e+00 0.000000000000000000e+00 0.000000000000000000e+00 0.000000000000000000e+00 0.000000000000000000e+00 0.000000000000000000e+00 0.000000000000000000e+00 0.000000000000000000e+00 0.000000000000000000e+00 0.000000000000000000e+00 0.000000000000000000e+00 0.000000000000000000e+00 0.000000000000000000e+00 0.000000000000000000e+00 0.000000000000000000e+00 0.000000000000000000e+00 0.000000000000000000e+00 0.000000000000000000e+00 0.000000000000000000e+00 0.000000000000000000e+00 0.000000000000000000e+00 0.000000000000000000e+00 0.000000000000000000e+00 0.000000000000000000e+00 0.000000000000000000e+00 0.000000000000000000e+00 0.000000000000000000e+00 0.000000000000000000e+00 0.000000000000000000e+00 0.000000000000000000e+00 0.000000000000000000e+00 0.000000000000000000e+00 0.000000000000000000e+00 0.000000000000000000e+00 0.000000000000000000e+00 0.000000000000000000e+00 0.000000000000000000e+00 0.000000000000000000e+00 0.000000000000000000e+00 0.000000000000000000e+00 0.000000000000000000e+00 0.000000000000000000e+00 0.000000000000000000e+00 0.000000000000000000e+00 0.000000000000000000e+00 0.000000000000000000e+00 0.000000000000000000e+00 0.000000000000000000e+00 0.000000000000000000e+00 0.000000000000000000e+00 0.000000000000000000e+00 0.000000000000000000e+00 0.000000000000000000e+00 0.000000000000000000e+00 0.000000000000000000e+00 0.000000000000000000e+00 0.000000000000000000e+00 0.000000000000000000e+00 0.000000000000000000e+00 0.000000000000000000e+00 0.000000000000000000e+00 0.000000000000000000e+00 0.000000000000000000e+00 0.000000000000000000e+00 0.000000000000000000e+00 0.000000000000000000e+00 0.000000000000000000e+00 0.000000000000000000e+00 0.000000000000000000e+00 0.000000000000000000e+00 0.000000000000000000e+00 0.000000000000000000e+00 0.000000000000000000e+00 0.000000000000000000e+00 0.000000000000000000e+00 0.000000000000000000e+00 0.000000000000000000e+00 0.000000000000000000e+00 0.000000000000000000e+00 0.000000000000000000e+00 0.000000000000000000e+00 0.000000000000000000e+00 0.000000000000000000e+00 0.000000000000000000e+00 0.000000000000000000e+00 0.000000000000000000e+00 0.000000000000000000e+00 0.000000000000000000e+00 0.000000000000000000e+00 0.000000000000000000e+00 0.000000000000000000e+00 0.000000000000000000e+00 0.000000000000000000e+00 0.000000000000000000e+00 0.000000000000000000e+00 0.000000000000000000e+00 0.000000000000000000e+00 0.000000000000000000e+00 0.000000000000000000e+00 0.000000000000000000e+00 0.000000000000000000e+00 0.000000000000000000e+00 0.000000000000000000e+00 0.000000000000000000e+00 0.000000000000000000e+00 0.000000000000000000e+00 0.000000000000000000e+00 0.000000000000000000e+00 0.000000000000000000e+00 0.000000000000000000e+00 0.000000000000000000e+00 0.000000000000000000e+00 0.000000000000000000e+00 0.000000000000000000e+00 0.000000000000000000e+00 0.000000000000000000e+00 0.000000000000000000e+00 0.000000000000000000e+00 0.000000000000000000e+00 0.000000000000000000e+00 0.000000000000000000e+00 0.000000000000000000e+00 0.000000000000000000e+00 0.000000000000000000e+00 0.000000000000000000e+00 0.000000000000000000e+00 0.000000000000000000e+00 0.000000000000000000e+00 0.000000000000000000e+00 0.000000000000000000e+00 0.000000000000000000e+00 0.000000000000000000e+00 0.000000000000000000e+00 0.000000000000000000e+00 0.000000000000000000e+00 0.000000000000000000e+00 0.000000000000000000e+00 0.000000000000000000e+00 0.000000000000000000e+00 0.000000000000000000e+00 0.000000000000000000e+00 0.000000000000000000e+00 0.000000000000000000e+00 0.000000000000000000e+00 0.000000000000000000e+00 0.000000000000000000e+00 0.000000000000000000e+00 0.000000000000000000e+00 0.000000000000000000e+00 0.000000000000000000e+00 0.000000000000000000e+00 0.000000000000000000e+00 0.000000000000000000e+00 0.000000000000000000e+00 0.000000000000000000e+00 0.000000000000000000e+00 0.000000000000000000e+00 0.000000000000000000e+00 0.000000000000000000e+00 0.000000000000000000e+00 0.000000000000000000e+00 0.000000000000000000e+00 0.000000000000000000e+00 0.000000000000000000e+00 0.000000000000000000e+00 0.000000000000000000e+00 0.000000000000000000e+00 0.000000000000000000e+00 0.000000000000000000e+00 0.000000000000000000e+00 0.000000000000000000e+00 0.000000000000000000e+00 0.000000000000000000e+00 0.000000000000000000e+00 0.000000000000000000e+00 0.000000000000000000e+00 0.000000000000000000e+00 0.000000000000000000e+00 0.000000000000000000e+00 0.000000000000000000e+00 0.000000000000000000e+00 0.000000000000000000e+00 0.000000000000000000e+00 0.000000000000000000e+00 0.000000000000000000e+00 0.000000000000000000e+00 0.000000000000000000e+00 0.000000000000000000e+00 0.000000000000000000e+00 0.000000000000000000e+00 0.000000000000000000e+00 0.000000000000000000e+00 0.000000000000000000e+00 0.000000000000000000e+00 0.000000000000000000e+00 0.000000000000000000e+00 0.000000000000000000e+00 0.000000000000000000e+00 0.000000000000000000e+00 0.000000000000000000e+00 0.000000000000000000e+00 0.000000000000000000e+00 0.000000000000000000e+00 0.000000000000000000e+00 0.000000000000000000e+00 0.000000000000000000e+00 0.000000000000000000e+00 0.000000000000000000e+00 0.000000000000000000e+00 0.000000000000000000e+00 0.000000000000000000e+00 0.000000000000000000e+00 0.000000000000000000e+00 0.000000000000000000e+00 0.000000000000000000e+00 0.000000000000000000e+00 0.000000000000000000e+00 0.000000000000000000e+00 0.000000000000000000e+00 0.000000000000000000e+00 0.000000000000000000e+00 0.000000000000000000e+00 0.000000000000000000e+00 0.000000000000000000e+00 0.000000000000000000e+00 0.000000000000000000e+00 0.000000000000000000e+00 0.000000000000000000e+00 0.000000000000000000e+00 0.000000000000000000e+00 0.000000000000000000e+00 0.000000000000000000e+00 0.000000000000000000e+00 0.000000000000000000e+00 0.000000000000000000e+00 0.000000000000000000e+00 0.000000000000000000e+00 0.000000000000000000e+00 0.000000000000000000e+00 0.000000000000000000e+00 0.000000000000000000e+00 0.000000000000000000e+00 0.000000000000000000e+00 0.000000000000000000e+00 0.000000000000000000e+00 0.000000000000000000e+00 0.000000000000000000e+00 0.000000000000000000e+00 0.000000000000000000e+00 0.000000000000000000e+00 0.000000000000000000e+00 0.000000000000000000e+00 0.000000000000000000e+00 0.000000000000000000e+00 0.000000000000000000e+00 0.000000000000000000e+00 0.000000000000000000e+00 0.000000000000000000e+00 0.000000000000000000e+00 0.000000000000000000e+00 0.000000000000000000e+00 0.000000000000000000e+00 0.000000000000000000e+00 0.000000000000000000e+00 0.000000000000000000e+00 0.000000000000000000e+00 0.000000000000000000e+00 0.000000000000000000e+00 0.000000000000000000e+00 0.000000000000000000e+00 0.000000000000000000e+00 0.000000000000000000e+00 0.000000000000000000e+00 0.000000000000000000e+00 0.000000000000000000e+00 0.000000000000000000e+00 0.000000000000000000e+00 0.000000000000000000e+00 0.000000000000000000e+00 0.000000000000000000e+00 0.000000000000000000e+00 0.000000000000000000e+00 0.000000000000000000e+00 0.000000000000000000e+00 0.000000000000000000e+00 0.000000000000000000e+00 0.000000000000000000e+00 0.000000000000000000e+00 0.000000000000000000e+00 0.000000000000000000e+00 0.000000000000000000e+00 0.000000000000000000e+00 0.000000000000000000e+00 0.000000000000000000e+00 0.000000000000000000e+00 0.000000000000000000e+00 0.000000000000000000e+00 0.000000000000000000e+00 0.000000000000000000e+00 0.000000000000000000e+00 0.000000000000000000e+00 0.000000000000000000e+00 0.000000000000000000e+00 0.000000000000000000e+00 0.000000000000000000e+00 0.000000000000000000e+00 0.000000000000000000e+00 0.000000000000000000e+00 0.000000000000000000e+00 0.000000000000000000e+00 0.000000000000000000e+00 0.000000000000000000e+00 0.000000000000000000e+00 0.000000000000000000e+00 0.000000000000000000e+00 0.000000000000000000e+00 0.000000000000000000e+00 0.000000000000000000e+00 0.000000000000000000e+00 0.000000000000000000e+00 0.000000000000000000e+00 0.000000000000000000e+00 0.000000000000000000e+00 0.000000000000000000e+00 0.000000000000000000e+00 0.000000000000000000e+00 0.000000000000000000e+00 0.000000000000000000e+00 0.000000000000000000e+00 0.000000000000000000e+00 0.000000000000000000e+00 0.000000000000000000e+00 0.000000000000000000e+00 0.000000000000000000e+00 0.000000000000000000e+00 0.000000000000000000e+00 0.000000000000000000e+00 0.000000000000000000e+00 0.000000000000000000e+00 0.000000000000000000e+00 0.000000000000000000e+00 0.000000000000000000e+00 0.000000000000000000e+00 0.000000000000000000e+00 0.000000000000000000e+00 0.000000000000000000e+00 0.000000000000000000e+00 0.000000000000000000e+00 0.000000000000000000e+00 0.000000000000000000e+00 0.000000000000000000e+00 0.000000000000000000e+00 0.000000000000000000e+00 0.000000000000000000e+00 0.000000000000000000e+00 0.000000000000000000e+00 0.000000000000000000e+00 0.000000000000000000e+00 0.000000000000000000e+00 0.000000000000000000e+00 0.000000000000000000e+00 0.000000000000000000e+00 0.000000000000000000e+00 0.000000000000000000e+00 0.000000000000000000e+00 0.000000000000000000e+00 0.000000000000000000e+00 0.000000000000000000e+00 0.000000000000000000e+00 0.000000000000000000e+00 0.000000000000000000e+00 0.000000000000000000e+00 0.000000000000000000e+00 0.000000000000000000e+00 0.000000000000000000e+00 0.000000000000000000e+00 0.000000000000000000e+00 0.000000000000000000e+00 0.000000000000000000e+00 0.000000000000000000e+00 0.000000000000000000e+00 0.000000000000000000e+00 0.000000000000000000e+00 0.000000000000000000e+00 0.000000000000000000e+00 0.000000000000000000e+00 0.000000000000000000e+00 0.000000000000000000e+00 0.000000000000000000e+00 0.000000000000000000e+00 0.000000000000000000e+00 0.000000000000000000e+00 0.000000000000000000e+00 0.000000000000000000e+00 0.000000000000000000e+00 0.000000000000000000e+00 0.000000000000000000e+00 0.000000000000000000e+00 0.000000000000000000e+00 0.000000000000000000e+00 0.000000000000000000e+00 0.000000000000000000e+00 0.000000000000000000e+00 0.000000000000000000e+00 0.000000000000000000e+00 0.000000000000000000e+00 0.000000000000000000e+00 0.000000000000000000e+00 0.000000000000000000e+00 0.000000000000000000e+00 0.000000000000000000e+00 0.000000000000000000e+00 0.000000000000000000e+00 0.000000000000000000e+00 0.000000000000000000e+00 0.000000000000000000e+00 0.000000000000000000e+00 0.000000000000000000e+00 0.000000000000000000e+00 0.000000000000000000e+00 0.000000000000000000e+00 0.000000000000000000e+00 0.000000000000000000e+00 0.000000000000000000e+00 0.000000000000000000e+00 0.000000000000000000e+00 0.000000000000000000e+00 0.000000000000000000e+00 0.000000000000000000e+00 0.000000000000000000e+00 0.000000000000000000e+00 0.000000000000000000e+00 0.000000000000000000e+00 0.000000000000000000e+00 0.000000000000000000e+00 0.000000000000000000e+00 0.000000000000000000e+00 0.000000000000000000e+00 0.000000000000000000e+00 0.000000000000000000e+00 0.000000000000000000e+00 0.000000000000000000e+00 0.000000000000000000e+00 0.000000000000000000e+00 0.000000000000000000e+00 0.000000000000000000e+00 0.000000000000000000e+00 0.000000000000000000e+00 0.000000000000000000e+00 0.000000000000000000e+00 0.000000000000000000e+00 0.000000000000000000e+00 0.000000000000000000e+00 0.000000000000000000e+00 0.000000000000000000e+00 0.000000000000000000e+00 0.000000000000000000e+00 0.000000000000000000e+00 0.000000000000000000e+00 0.000000000000000000e+00 0.000000000000000000e+00 0.000000000000000000e+00 0.000000000000000000e+00 0.000000000000000000e+00 0.000000000000000000e+00 0.000000000000000000e+00 0.000000000000000000e+00 0.000000000000000000e+00 0.000000000000000000e+00 0.000000000000000000e+00 0.000000000000000000e+00 0.000000000000000000e+00 0.000000000000000000e+00 0.000000000000000000e+00 0.000000000000000000e+00 0.000000000000000000e+00 0.000000000000000000e+00 0.000000000000000000e+00 0.000000000000000000e+00 0.000000000000000000e+00 0.000000000000000000e+00 0.000000000000000000e+00 0.000000000000000000e+00 0.000000000000000000e+00 0.000000000000000000e+00 0.000000000000000000e+00 0.000000000000000000e+00 0.000000000000000000e+00 0.000000000000000000e+00 0.000000000000000000e+00 0.000000000000000000e+00 0.000000000000000000e+00 0.000000000000000000e+00 0.000000000000000000e+00 0.000000000000000000e+00 0.000000000000000000e+00 0.000000000000000000e+00 0.000000000000000000e+00 0.000000000000000000e+00 0.000000000000000000e+00 0.000000000000000000e+00 0.000000000000000000e+00 0.000000000000000000e+00 0.000000000000000000e+00 0.000000000000000000e+00 0.000000000000000000e+00 0.000000000000000000e+00 0.000000000000000000e+00 0.000000000000000000e+00 0.000000000000000000e+00 0.000000000000000000e+00 0.000000000000000000e+00 0.000000000000000000e+00 0.000000000000000000e+00 0.000000000000000000e+00 0.000000000000000000e+00 0.000000000000000000e+00 0.000000000000000000e+00 0.000000000000000000e+00 0.000000000000000000e+00 0.000000000000000000e+00 0.000000000000000000e+00 0.000000000000000000e+00 0.000000000000000000e+00 0.000000000000000000e+00 0.000000000000000000e+00 0.000000000000000000e+00 0.000000000000000000e+00 0.000000000000000000e+00 0.000000000000000000e+00 0.000000000000000000e+00 0.000000000000000000e+00 0.000000000000000000e+00 0.000000000000000000e+00 0.000000000000000000e+00 0.000000000000000000e+00 0.000000000000000000e+00 0.000000000000000000e+00 0.000000000000000000e+00 0.000000000000000000e+00 0.000000000000000000e+00 0.000000000000000000e+00 0.000000000000000000e+00 0.000000000000000000e+00 0.000000000000000000e+00 0.000000000000000000e+00 0.000000000000000000e+00 0.000000000000000000e+00 0.000000000000000000e+00 0.000000000000000000e+00 0.000000000000000000e+00 0.000000000000000000e+00 0.000000000000000000e+00 0.000000000000000000e+00 0.000000000000000000e+00 0.000000000000000000e+00 0.000000000000000000e+00 0.000000000000000000e+00 0.000000000000000000e+00 0.000000000000000000e+00 0.000000000000000000e+00 0.000000000000000000e+00 0.000000000000000000e+00 0.000000000000000000e+00 0.000000000000000000e+00 0.000000000000000000e+00 0.000000000000000000e+00 0.000000000000000000e+00 0.000000000000000000e+00 0.000000000000000000e+00 0.000000000000000000e+00 0.000000000000000000e+00 0.000000000000000000e+00 0.000000000000000000e+00 0.000000000000000000e+00 0.000000000000000000e+00 0.000000000000000000e+00 0.000000000000000000e+00 0.000000000000000000e+00 0.000000000000000000e+00 0.000000000000000000e+00 0.000000000000000000e+00 0.000000000000000000e+00 0.000000000000000000e+00 0.000000000000000000e+00 0.000000000000000000e+00 0.000000000000000000e+00 0.000000000000000000e+00 0.000000000000000000e+00 0.000000000000000000e+00 0.000000000000000000e+00 0.000000000000000000e+00 0.000000000000000000e+00 0.000000000000000000e+00 0.000000000000000000e+00 0.000000000000000000e+00 0.000000000000000000e+00 0.000000000000000000e+00 0.000000000000000000e+00 0.000000000000000000e+00 0.000000000000000000e+00 0.000000000000000000e+00 0.000000000000000000e+00 0.000000000000000000e+00 0.000000000000000000e+00 0.000000000000000000e+00 0.000000000000000000e+00 0.000000000000000000e+00 0.000000000000000000e+00 0.000000000000000000e+00 0.000000000000000000e+00 0.000000000000000000e+00 0.000000000000000000e+00 0.000000000000000000e+00 0.000000000000000000e+00 0.000000000000000000e+00 0.000000000000000000e+00 0.000000000000000000e+00 0.000000000000000000e+00 0.000000000000000000e+00 0.000000000000000000e+00 0.000000000000000000e+00 0.000000000000000000e+00 0.000000000000000000e+00 0.000000000000000000e+00 0.000000000000000000e+00 0.000000000000000000e+00 0.000000000000000000e+00 0.000000000000000000e+00 0.000000000000000000e+00 0.000000000000000000e+00 0.000000000000000000e+00 0.000000000000000000e+00 0.000000000000000000e+00 0.000000000000000000e+00 0.000000000000000000e+00 0.000000000000000000e+00 0.000000000000000000e+00 0.000000000000000000e+00 0.000000000000000000e+00 0.000000000000000000e+00 0.000000000000000000e+00 0.000000000000000000e+00 0.000000000000000000e+00 0.000000000000000000e+00 0.000000000000000000e+00 0.000000000000000000e+00 0.000000000000000000e+00 0.000000000000000000e+00 0.000000000000000000e+00 0.000000000000000000e+00 0.000000000000000000e+00 0.000000000000000000e+00 0.000000000000000000e+00 0.000000000000000000e+00 0.000000000000000000e+00 0.000000000000000000e+00 0.000000000000000000e+00 0.000000000000000000e+00 0.000000000000000000e+00 0.000000000000000000e+00 0.000000000000000000e+00 0.000000000000000000e+00 0.000000000000000000e+00 0.000000000000000000e+00 0.000000000000000000e+00 0.000000000000000000e+00 0.000000000000000000e+00 0.000000000000000000e+00 0.000000000000000000e+00 0.000000000000000000e+00 0.000000000000000000e+00 0.000000000000000000e+00 0.000000000000000000e+00 0.000000000000000000e+00 0.000000000000000000e+00 0.000000000000000000e+00 0.000000000000000000e+00 0.000000000000000000e+00 0.000000000000000000e+00 0.000000000000000000e+00 0.000000000000000000e+00 0.000000000000000000e+00 0.000000000000000000e+00 0.000000000000000000e+00 0.000000000000000000e+00 0.000000000000000000e+00 0.000000000000000000e+00 0.000000000000000000e+00 0.000000000000000000e+00 0.000000000000000000e+00 0.000000000000000000e+00 0.000000000000000000e+00 0.000000000000000000e+00 0.000000000000000000e+00 0.000000000000000000e+00 0.000000000000000000e+00 0.000000000000000000e+00 0.000000000000000000e+00 0.000000000000000000e+00 0.000000000000000000e+00 0.000000000000000000e+00 0.000000000000000000e+00 0.000000000000000000e+00 0.000000000000000000e+00 0.000000000000000000e+00 0.000000000000000000e+00 0.000000000000000000e+00 0.000000000000000000e+00 0.000000000000000000e+00 0.000000000000000000e+00 0.000000000000000000e+00 0.000000000000000000e+00 0.000000000000000000e+00 0.000000000000000000e+00 0.000000000000000000e+00 0.000000000000000000e+00 0.000000000000000000e+00 0.000000000000000000e+00 0.000000000000000000e+00 0.000000000000000000e+00 0.000000000000000000e+00 0.000000000000000000e+00 0.000000000000000000e+00 0.000000000000000000e+00 0.000000000000000000e+00 0.000000000000000000e+00 0.000000000000000000e+00 0.000000000000000000e+00 0.000000000000000000e+00 0.000000000000000000e+00 0.000000000000000000e+00 0.000000000000000000e+00 0.000000000000000000e+00 0.000000000000000000e+00 0.000000000000000000e+00 0.000000000000000000e+00 0.000000000000000000e+00 0.000000000000000000e+00 0.000000000000000000e+00 0.000000000000000000e+00 0.000000000000000000e+00 0.000000000000000000e+00 0.000000000000000000e+00 0.000000000000000000e+00 0.000000000000000000e+00 0.000000000000000000e+00 0.000000000000000000e+00 0.000000000000000000e+00 0.000000000000000000e+00 0.000000000000000000e+00 0.000000000000000000e+00 0.000000000000000000e+00 0.000000000000000000e+00 0.000000000000000000e+00 0.000000000000000000e+00 0.000000000000000000e+00 0.000000000000000000e+00 0.000000000000000000e+00 0.000000000000000000e+00 0.000000000000000000e+00 0.000000000000000000e+00 0.000000000000000000e+00 0.000000000000000000e+00 0.000000000000000000e+00 0.000000000000000000e+00 0.000000000000000000e+00 0.000000000000000000e+00 0.000000000000000000e+00 0.000000000000000000e+00 0.000000000000000000e+00 0.000000000000000000e+00 0.000000000000000000e+00 0.000000000000000000e+00 0.000000000000000000e+00 0.000000000000000000e+00 0.000000000000000000e+00 0.000000000000000000e+00 0.000000000000000000e+00 0.000000000000000000e+00 0.000000000000000000e+00 0.000000000000000000e+00 0.000000000000000000e+00 0.000000000000000000e+00 0.000000000000000000e+00 0.000000000000000000e+00 0.000000000000000000e+00 0.000000000000000000e+00 0.000000000000000000e+00 0.000000000000000000e+00 0.000000000000000000e+00 0.000000000000000000e+00 0.000000000000000000e+00 0.000000000000000000e+00 0.000000000000000000e+00 0.000000000000000000e+00 0.000000000000000000e+00 0.000000000000000000e+00 0.000000000000000000e+00 0.000000000000000000e+00 0.000000000000000000e+00 0.000000000000000000e+00 0.000000000000000000e+00 0.000000000000000000e+00 0.000000000000000000e+00 0.000000000000000000e+00 0.000000000000000000e+00 0.000000000000000000e+00 0.000000000000000000e+00 0.000000000000000000e+00 0.000000000000000000e+00 0.000000000000000000e+00 0.000000000000000000e+00 0.000000000000000000e+00 0.000000000000000000e+00 0.000000000000000000e+00 0.000000000000000000e+00 0.000000000000000000e+00 0.000000000000000000e+00 0.000000000000000000e+00 0.000000000000000000e+00 0.000000000000000000e+00 0.000000000000000000e+00 0.000000000000000000e+00 0.000000000000000000e+00 0.000000000000000000e+00 0.000000000000000000e+00 0.000000000000000000e+00 0.000000000000000000e+00 0.000000000000000000e+00 0.000000000000000000e+00 0.000000000000000000e+00 0.000000000000000000e+00 0.000000000000000000e+00 0.000000000000000000e+00 0.000000000000000000e+00 0.000000000000000000e+00 0.000000000000000000e+00 0.000000000000000000e+00 0.000000000000000000e+00 0.000000000000000000e+00 0.000000000000000000e+00 0.000000000000000000e+00 0.000000000000000000e+00 0.000000000000000000e+00 0.000000000000000000e+00 0.000000000000000000e+00 0.000000000000000000e+00 0.000000000000000000e+00 0.000000000000000000e+00 0.000000000000000000e+00 0.000000000000000000e+00 0.000000000000000000e+00 0.000000000000000000e+00 0.000000000000000000e+00 0.000000000000000000e+00 0.000000000000000000e+00 0.000000000000000000e+00 0.000000000000000000e+00 0.000000000000000000e+00 0.000000000000000000e+00 0.000000000000000000e+00 0.000000000000000000e+00 0.000000000000000000e+00 0.000000000000000000e+00 0.000000000000000000e+00 0.000000000000000000e+00 0.000000000000000000e+00 0.000000000000000000e+00 0.000000000000000000e+00 0.000000000000000000e+00 0.000000000000000000e+00 0.000000000000000000e+00 0.000000000000000000e+00 0.000000000000000000e+00 0.000000000000000000e+00 0.000000000000000000e+00 0.000000000000000000e+00 0.000000000000000000e+00 0.000000000000000000e+00 0.000000000000000000e+00 0.000000000000000000e+00 0.000000000000000000e+00 0.000000000000000000e+00 0.000000000000000000e+00 0.000000000000000000e+00 0.000000000000000000e+00 0.000000000000000000e+00 0.000000000000000000e+00 0.000000000000000000e+00 0.000000000000000000e+00 0.000000000000000000e+00 0.000000000000000000e+00 0.000000000000000000e+00 0.000000000000000000e+00 0.000000000000000000e+00 0.000000000000000000e+00 0.000000000000000000e+00 0.000000000000000000e+00 0.000000000000000000e+00 0.000000000000000000e+00 0.000000000000000000e+00 0.000000000000000000e+00 0.000000000000000000e+00 0.000000000000000000e+00 0.000000000000000000e+00 0.000000000000000000e+00 0.000000000000000000e+00 0.000000000000000000e+00 0.000000000000000000e+00 0.000000000000000000e+00 0.000000000000000000e+00 0.000000000000000000e+00 0.000000000000000000e+00 0.000000000000000000e+00 0.000000000000000000e+00 0.000000000000000000e+00 0.000000000000000000e+00 0.000000000000000000e+00 0.000000000000000000e+00 0.000000000000000000e+00 0.000000000000000000e+00 0.000000000000000000e+00 0.000000000000000000e+00 0.000000000000000000e+00 0.000000000000000000e+00 0.000000000000000000e+00 0.000000000000000000e+00 0.000000000000000000e+00 0.000000000000000000e+00 0.000000000000000000e+00 0.000000000000000000e+00 0.000000000000000000e+00 0.000000000000000000e+00 0.000000000000000000e+00 0.000000000000000000e+00 0.000000000000000000e+00 0.000000000000000000e+00 0.000000000000000000e+00 0.000000000000000000e+00 0.000000000000000000e+00 0.000000000000000000e+00 0.000000000000000000e+00 0.000000000000000000e+00 0.000000000000000000e+00 0.000000000000000000e+00 0.000000000000000000e+00 0.000000000000000000e+00 0.000000000000000000e+00 0.000000000000000000e+00 0.000000000000000000e+00 0.000000000000000000e+00 0.000000000000000000e+00 0.000000000000000000e+00 0.000000000000000000e+00 0.000000000000000000e+00 0.000000000000000000e+00 0.000000000000000000e+00 0.000000000000000000e+00 0.000000000000000000e+00 0.000000000000000000e+00 0.000000000000000000e+00 0.000000000000000000e+00 0.000000000000000000e+00 0.000000000000000000e+00 0.000000000000000000e+00 0.000000000000000000e+00 0.000000000000000000e+00 0.000000000000000000e+00 0.000000000000000000e+00 0.000000000000000000e+00 0.000000000000000000e+00 0.000000000000000000e+00 0.000000000000000000e+00 0.000000000000000000e+00 0.000000000000000000e+00 0.000000000000000000e+00 0.000000000000000000e+00 0.000000000000000000e+00 0.000000000000000000e+00 0.000000000000000000e+00 0.000000000000000000e+00 0.000000000000000000e+00 0.000000000000000000e+00 0.000000000000000000e+00 0.000000000000000000e+00 0.000000000000000000e+00 0.000000000000000000e+00 0.000000000000000000e+00 0.000000000000000000e+00 0.000000000000000000e+00 0.000000000000000000e+00 0.000000000000000000e+00 0.000000000000000000e+00 0.000000000000000000e+00 0.000000000000000000e+00 0.000000000000000000e+00 0.000000000000000000e+00 0.000000000000000000e+00 0.000000000000000000e+00 0.000000000000000000e+00 0.000000000000000000e+00 0.000000000000000000e+00 0.000000000000000000e+00 0.000000000000000000e+00 0.000000000000000000e+00 0.000000000000000000e+00 0.000000000000000000e+00 0.000000000000000000e+00 0.000000000000000000e+00 0.000000000000000000e+00 0.000000000000000000e+00 0.000000000000000000e+00 0.000000000000000000e+00 0.000000000000000000e+00 0.000000000000000000e+00 0.000000000000000000e+00 0.000000000000000000e+00 0.000000000000000000e+00 0.000000000000000000e+00 0.000000000000000000e+00 0.000000000000000000e+00 0.000000000000000000e+00 0.000000000000000000e+00 0.000000000000000000e+00 0.000000000000000000e+00 0.000000000000000000e+00 0.000000000000000000e+00 0.000000000000000000e+00 0.000000000000000000e+00 0.000000000000000000e+00 0.000000000000000000e+00 0.000000000000000000e+00 0.000000000000000000e+00 0.000000000000000000e+00 0.000000000000000000e+00 0.000000000000000000e+00 0.000000000000000000e+00 0.000000000000000000e+00 0.000000000000000000e+00 0.000000000000000000e+00 0.000000000000000000e+00 0.000000000000000000e+00 0.000000000000000000e+00 0.000000000000000000e+00 0.000000000000000000e+00 0.000000000000000000e+00 0.000000000000000000e+00 0.000000000000000000e+00 0.000000000000000000e+00 0.000000000000000000e+00 0.000000000000000000e+00 0.000000000000000000e+00 0.000000000000000000e+00 0.000000000000000000e+00 0.000000000000000000e+00 0.000000000000000000e+00 0.000000000000000000e+00 0.000000000000000000e+00 0.000000000000000000e+00 0.000000000000000000e+00 0.000000000000000000e+00 0.000000000000000000e+00 0.000000000000000000e+00 0.000000000000000000e+00 0.000000000000000000e+00 0.000000000000000000e+00 0.000000000000000000e+00 0.000000000000000000e+00 0.000000000000000000e+00 0.000000000000000000e+00 0.000000000000000000e+00 0.000000000000000000e+00 0.000000000000000000e+00 0.000000000000000000e+00 0.000000000000000000e+00 0.000000000000000000e+00 0.000000000000000000e+00 0.000000000000000000e+00 0.000000000000000000e+00 0.000000000000000000e+00 0.000000000000000000e+00 0.000000000000000000e+00 0.000000000000000000e+00 0.000000000000000000e+00 0.000000000000000000e+00 0.000000000000000000e+00 0.000000000000000000e+00 0.000000000000000000e+00 0.000000000000000000e+00 0.000000000000000000e+00 0.000000000000000000e+00 0.000000000000000000e+00 0.000000000000000000e+00 0.000000000000000000e+00 0.000000000000000000e+00 0.000000000000000000e+00 0.000000000000000000e+00 0.000000000000000000e+00 0.000000000000000000e+00 0.000000000000000000e+00 0.000000000000000000e+00 0.000000000000000000e+00 0.000000000000000000e+00 0.000000000000000000e+00 0.000000000000000000e+00 0.000000000000000000e+00 0.000000000000000000e+00 0.000000000000000000e+00 0.000000000000000000e+00 0.000000000000000000e+00 0.000000000000000000e+00 0.000000000000000000e+00 0.000000000000000000e+00 0.000000000000000000e+00 0.000000000000000000e+00 0.000000000000000000e+00 0.000000000000000000e+00 0.000000000000000000e+00 0.000000000000000000e+00 0.000000000000000000e+00 0.000000000000000000e+00 0.000000000000000000e+00 0.000000000000000000e+00 0.000000000000000000e+00 0.000000000000000000e+00 0.000000000000000000e+00 0.000000000000000000e+00 0.000000000000000000e+00 0.000000000000000000e+00 0.000000000000000000e+00 0.000000000000000000e+00 0.000000000000000000e+00 0.000000000000000000e+00 0.000000000000000000e+00 0.000000000000000000e+00 0.000000000000000000e+00 0.000000000000000000e+00 0.000000000000000000e+00 0.000000000000000000e+00 0.000000000000000000e+00 0.000000000000000000e+00 0.000000000000000000e+00 0.000000000000000000e+00 0.000000000000000000e+00 0.000000000000000000e+00 0.000000000000000000e+00 0.000000000000000000e+00 0.000000000000000000e+00 0.000000000000000000e+00 0.000000000000000000e+00 0.000000000000000000e+00 0.000000000000000000e+00 0.000000000000000000e+00 0.000000000000000000e+00 0.000000000000000000e+00 0.000000000000000000e+00 0.000000000000000000e+00 0.000000000000000000e+00 0.000000000000000000e+00 0.000000000000000000e+00 0.000000000000000000e+00 0.000000000000000000e+00 0.000000000000000000e+00 0.000000000000000000e+00 0.000000000000000000e+00 0.000000000000000000e+00 0.000000000000000000e+00 0.000000000000000000e+00 0.000000000000000000e+00 0.000000000000000000e+00 0.000000000000000000e+00 0.000000000000000000e+00 0.000000000000000000e+00 0.000000000000000000e+00 0.000000000000000000e+00 0.000000000000000000e+00 0.000000000000000000e+00 0.000000000000000000e+00 0.000000000000000000e+00 0.000000000000000000e+00 0.000000000000000000e+00 0.000000000000000000e+00 0.000000000000000000e+00 0.000000000000000000e+00 0.000000000000000000e+00 0.000000000000000000e+00 0.000000000000000000e+00 0.000000000000000000e+00 0.000000000000000000e+00 0.000000000000000000e+00 0.000000000000000000e+00 0.000000000000000000e+00 0.000000000000000000e+00 0.000000000000000000e+00 0.000000000000000000e+00 0.000000000000000000e+00 0.000000000000000000e+00 0.000000000000000000e+00 0.000000000000000000e+00 0.000000000000000000e+00 0.000000000000000000e+00 0.000000000000000000e+00 0.000000000000000000e+00 0.000000000000000000e+00 0.000000000000000000e+00 0.000000000000000000e+00 0.000000000000000000e+00 0.000000000000000000e+00 0.000000000000000000e+00 0.000000000000000000e+00 0.000000000000000000e+00 0.000000000000000000e+00 0.000000000000000000e+00 0.000000000000000000e+00 0.000000000000000000e+00 0.000000000000000000e+00 0.000000000000000000e+00 0.000000000000000000e+00 0.000000000000000000e+00 0.000000000000000000e+00 0.000000000000000000e+00 0.000000000000000000e+00 0.000000000000000000e+00 0.000000000000000000e+00 0.000000000000000000e+00 0.000000000000000000e+00 0.000000000000000000e+00 0.000000000000000000e+00 0.000000000000000000e+00 0.000000000000000000e+00 0.000000000000000000e+00 0.000000000000000000e+00 0.000000000000000000e+00 0.000000000000000000e+00 0.000000000000000000e+00 0.000000000000000000e+00 0.000000000000000000e+00 0.000000000000000000e+00 0.000000000000000000e+00 0.000000000000000000e+00 0.000000000000000000e+00 0.000000000000000000e+00 0.000000000000000000e+00 0.000000000000000000e+00 0.000000000000000000e+00 0.000000000000000000e+00 0.000000000000000000e+00 0.000000000000000000e+00 0.000000000000000000e+00 0.000000000000000000e+00 0.000000000000000000e+00 0.000000000000000000e+00 0.000000000000000000e+00 0.000000000000000000e+00 0.000000000000000000e+00 0.000000000000000000e+00 0.000000000000000000e+00 0.000000000000000000e+00 0.000000000000000000e+00 0.000000000000000000e+00 0.000000000000000000e+00 0.000000000000000000e+00 0.000000000000000000e+00 0.000000000000000000e+00 0.000000000000000000e+00 0.000000000000000000e+00 0.000000000000000000e+00 0.000000000000000000e+00 0.000000000000000000e+00 0.000000000000000000e+00 0.000000000000000000e+00 0.000000000000000000e+00 0.000000000000000000e+00 0.000000000000000000e+00 0.000000000000000000e+00 0.000000000000000000e+00 0.000000000000000000e+00 0.000000000000000000e+00 0.000000000000000000e+00 0.000000000000000000e+00 0.000000000000000000e+00 0.000000000000000000e+00 0.000000000000000000e+00 0.000000000000000000e+00 0.000000000000000000e+00 0.000000000000000000e+00 0.000000000000000000e+00 0.000000000000000000e+00 0.000000000000000000e+00 0.000000000000000000e+00 0.000000000000000000e+00 0.000000000000000000e+00 0.000000000000000000e+00 0.000000000000000000e+00 0.000000000000000000e+00 0.000000000000000000e+00 0.000000000000000000e+00 0.000000000000000000e+00 0.000000000000000000e+00 0.000000000000000000e+00 0.000000000000000000e+00 0.000000000000000000e+00 0.000000000000000000e+00 0.000000000000000000e+00 0.000000000000000000e+00 0.000000000000000000e+00 0.000000000000000000e+00 0.000000000000000000e+00 0.000000000000000000e+00 0.000000000000000000e+00 0.000000000000000000e+00 0.000000000000000000e+00 0.000000000000000000e+00 0.000000000000000000e+00 0.000000000000000000e+00 0.000000000000000000e+00 0.000000000000000000e+00 0.000000000000000000e+00 0.000000000000000000e+00 0.000000000000000000e+00 0.000000000000000000e+00 0.000000000000000000e+00 0.000000000000000000e+00 0.000000000000000000e+00 0.000000000000000000e+00 0.000000000000000000e+00 0.000000000000000000e+00 0.000000000000000000e+00 0.000000000000000000e+00 0.000000000000000000e+00 0.000000000000000000e+00 0.000000000000000000e+00 0.000000000000000000e+00 0.000000000000000000e+00 0.000000000000000000e+00 0.000000000000000000e+00 0.000000000000000000e+00 0.000000000000000000e+00 0.000000000000000000e+00 0.000000000000000000e+00 0.000000000000000000e+00 0.000000000000000000e+00 0.000000000000000000e+00 0.000000000000000000e+00 0.000000000000000000e+00 0.000000000000000000e+00 0.000000000000000000e+00 0.000000000000000000e+00 0.000000000000000000e+00 0.000000000000000000e+00 0.000000000000000000e+00 0.000000000000000000e+00 0.000000000000000000e+00 0.000000000000000000e+00 0.000000000000000000e+00 0.000000000000000000e+00 0.000000000000000000e+00 0.000000000000000000e+00 0.000000000000000000e+00 0.000000000000000000e+00 0.000000000000000000e+00 0.000000000000000000e+00 0.000000000000000000e+00 0.000000000000000000e+00 0.000000000000000000e+00 0.000000000000000000e+00 0.000000000000000000e+00 0.000000000000000000e+00 0.000000000000000000e+00 0.000000000000000000e+00 0.000000000000000000e+00 0.000000000000000000e+00 0.000000000000000000e+00 0.000000000000000000e+00 0.000000000000000000e+00 0.000000000000000000e+00 0.000000000000000000e+00 0.000000000000000000e+00 0.000000000000000000e+00 0.000000000000000000e+00 0.000000000000000000e+00 0.000000000000000000e+00 0.000000000000000000e+00 0.000000000000000000e+00 0.000000000000000000e+00 0.000000000000000000e+00 0.000000000000000000e+00 0.000000000000000000e+00 0.000000000000000000e+00 0.000000000000000000e+00 0.000000000000000000e+00 0.000000000000000000e+00 0.000000000000000000e+00 0.000000000000000000e+00 0.000000000000000000e+00 0.000000000000000000e+00 0.000000000000000000e+00 0.000000000000000000e+00 0.000000000000000000e+00 0.000000000000000000e+00 0.000000000000000000e+00 0.000000000000000000e+00 0.000000000000000000e+00 0.000000000000000000e+00 0.000000000000000000e+00 0.000000000000000000e+00 0.000000000000000000e+00 0.000000000000000000e+00 0.000000000000000000e+00 0.000000000000000000e+00 0.000000000000000000e+00 0.000000000000000000e+00 0.000000000000000000e+00 0.000000000000000000e+00 0.000000000000000000e+00 0.000000000000000000e+00 0.000000000000000000e+00 0.000000000000000000e+00 0.000000000000000000e+00 0.000000000000000000e+00 0.000000000000000000e+00 0.000000000000000000e+00 0.000000000000000000e+00 0.000000000000000000e+00 0.000000000000000000e+00 0.000000000000000000e+00 0.000000000000000000e+00 0.000000000000000000e+00 0.000000000000000000e+00 0.000000000000000000e+00 0.000000000000000000e+00 0.000000000000000000e+00 0.000000000000000000e+00 0.000000000000000000e+00 0.000000000000000000e+00 0.000000000000000000e+00 0.000000000000000000e+00 0.000000000000000000e+00 0.000000000000000000e+00 0.000000000000000000e+00 0.000000000000000000e+00 0.000000000000000000e+00 0.000000000000000000e+00 0.000000000000000000e+00 0.000000000000000000e+00 0.000000000000000000e+00 0.000000000000000000e+00 0.000000000000000000e+00 0.000000000000000000e+00 0.000000000000000000e+00 0.000000000000000000e+00 0.000000000000000000e+00 0.000000000000000000e+00 0.000000000000000000e+00 0.000000000000000000e+00 0.000000000000000000e+00 0.000000000000000000e+00 0.000000000000000000e+00 0.000000000000000000e+00 0.000000000000000000e+00 0.000000000000000000e+00 0.000000000000000000e+00 0.000000000000000000e+00 0.000000000000000000e+00 0.000000000000000000e+00 0.000000000000000000e+00 0.000000000000000000e+00 0.000000000000000000e+00 0.000000000000000000e+00 0.000000000000000000e+00 0.000000000000000000e+00 0.000000000000000000e+00 0.000000000000000000e+00 0.000000000000000000e+00 0.000000000000000000e+00 0.000000000000000000e+00 0.000000000000000000e+00 0.000000000000000000e+00 0.000000000000000000e+00 0.000000000000000000e+00 0.000000000000000000e+00 0.000000000000000000e+00 0.000000000000000000e+00 0.000000000000000000e+00 0.000000000000000000e+00 0.000000000000000000e+00 0.000000000000000000e+00 0.000000000000000000e+00 0.000000000000000000e+00 0.000000000000000000e+00 0.000000000000000000e+00 0.000000000000000000e+00 0.000000000000000000e+00 0.000000000000000000e+00 0.000000000000000000e+00 0.000000000000000000e+00 0.000000000000000000e+00 0.000000000000000000e+00 0.000000000000000000e+00 0.000000000000000000e+00 0.000000000000000000e+00 0.000000000000000000e+00 0.000000000000000000e+00 0.000000000000000000e+00 0.000000000000000000e+00 0.000000000000000000e+00 0.000000000000000000e+00 0.000000000000000000e+00 0.000000000000000000e+00 0.000000000000000000e+00 0.000000000000000000e+00 0.000000000000000000e+00 0.000000000000000000e+00 0.000000000000000000e+00 0.000000000000000000e+00 0.000000000000000000e+00 0.000000000000000000e+00 0.000000000000000000e+00 0.000000000000000000e+00 0.000000000000000000e+00 0.000000000000000000e+00 0.000000000000000000e+00 0.000000000000000000e+00 0.000000000000000000e+00 0.000000000000000000e+00 0.000000000000000000e+00 0.000000000000000000e+00 0.000000000000000000e+00 0.000000000000000000e+00 0.000000000000000000e+00 0.000000000000000000e+00 0.000000000000000000e+00 0.000000000000000000e+00 0.000000000000000000e+00 0.000000000000000000e+00 0.000000000000000000e+00 0.000000000000000000e+00 0.000000000000000000e+00 0.000000000000000000e+00 0.000000000000000000e+00 0.000000000000000000e+00 0.000000000000000000e+00 0.000000000000000000e+00 0.000000000000000000e+00 0.000000000000000000e+00 0.000000000000000000e+00 0.000000000000000000e+00 0.000000000000000000e+00 0.000000000000000000e+00 0.000000000000000000e+00 0.000000000000000000e+00 0.000000000000000000e+00 0.000000000000000000e+00 0.000000000000000000e+00 0.000000000000000000e+00 0.000000000000000000e+00 0.000000000000000000e+00 0.000000000000000000e+00 0.000000000000000000e+00 0.000000000000000000e+00 0.000000000000000000e+00 0.000000000000000000e+00 0.000000000000000000e+00 0.000000000000000000e+00 0.000000000000000000e+00 0.000000000000000000e+00 0.000000000000000000e+00 0.000000000000000000e+00 0.000000000000000000e+00 0.000000000000000000e+00 0.000000000000000000e+00 0.000000000000000000e+00 0.000000000000000000e+00 0.000000000000000000e+00 0.000000000000000000e+00 0.000000000000000000e+00 0.000000000000000000e+00 0.000000000000000000e+00 0.000000000000000000e+00 0.000000000000000000e+00 0.000000000000000000e+00 0.000000000000000000e+00 0.000000000000000000e+00 0.000000000000000000e+00 0.000000000000000000e+00 0.000000000000000000e+00 0.000000000000000000e+00 0.000000000000000000e+00 0.000000000000000000e+00 0.000000000000000000e+00 0.000000000000000000e+00 0.000000000000000000e+00 0.000000000000000000e+00 0.000000000000000000e+00 0.000000000000000000e+00 0.000000000000000000e+00 0.000000000000000000e+00 0.000000000000000000e+00 0.000000000000000000e+00 0.000000000000000000e+00 0.000000000000000000e+00 0.000000000000000000e+00 0.000000000000000000e+00 0.000000000000000000e+00 0.000000000000000000e+00 0.000000000000000000e+00 0.000000000000000000e+00 0.000000000000000000e+00 0.000000000000000000e+00 0.000000000000000000e+00 0.000000000000000000e+00 0.000000000000000000e+00 0.000000000000000000e+00 0.000000000000000000e+00 0.000000000000000000e+00 0.000000000000000000e+00 0.000000000000000000e+00 0.000000000000000000e+00 0.000000000000000000e+00 0.000000000000000000e+00 0.000000000000000000e+00 0.000000000000000000e+00 0.000000000000000000e+00 0.000000000000000000e+00 0.000000000000000000e+00 0.000000000000000000e+00 0.000000000000000000e+00 0.000000000000000000e+00 0.000000000000000000e+00 0.000000000000000000e+00 0.000000000000000000e+00 0.000000000000000000e+00 0.000000000000000000e+00 0.000000000000000000e+00 0.000000000000000000e+00 0.000000000000000000e+00 0.000000000000000000e+00 0.000000000000000000e+00 0.000000000000000000e+00 0.000000000000000000e+00 0.000000000000000000e+00 0.000000000000000000e+00 0.000000000000000000e+00 0.000000000000000000e+00 0.000000000000000000e+00 0.000000000000000000e+00 0.000000000000000000e+00 0.000000000000000000e+00 0.000000000000000000e+00 0.000000000000000000e+00 0.000000000000000000e+00 0.000000000000000000e+00 0.000000000000000000e+00 0.000000000000000000e+00 0.000000000000000000e+00 0.000000000000000000e+00 0.000000000000000000e+00 0.000000000000000000e+00 0.000000000000000000e+00 0.000000000000000000e+00 0.000000000000000000e+00 0.000000000000000000e+00 0.000000000000000000e+00 0.000000000000000000e+00 0.000000000000000000e+00 0.000000000000000000e+00 0.000000000000000000e+00 0.000000000000000000e+00 0.000000000000000000e+00 0.000000000000000000e+00 0.000000000000000000e+00 0.000000000000000000e+00 0.000000000000000000e+00 0.000000000000000000e+00 0.000000000000000000e+00 0.000000000000000000e+00 0.000000000000000000e+00 0.000000000000000000e+00 0.000000000000000000e+00 0.000000000000000000e+00 0.000000000000000000e+00 0.000000000000000000e+00 0.000000000000000000e+00 0.000000000000000000e+00 0.000000000000000000e+00 0.000000000000000000e+00 0.000000000000000000e+00 0.000000000000000000e+00 0.000000000000000000e+00 0.000000000000000000e+00 0.000000000000000000e+00 0.000000000000000000e+00 0.000000000000000000e+00 0.000000000000000000e+00 0.000000000000000000e+00 0.000000000000000000e+00 0.000000000000000000e+00 0.000000000000000000e+00 0.000000000000000000e+00 0.000000000000000000e+00 0.000000000000000000e+00 0.000000000000000000e+00 0.000000000000000000e+00 0.000000000000000000e+00 0.000000000000000000e+00 0.000000000000000000e+00 0.000000000000000000e+00 0.000000000000000000e+00 0.000000000000000000e+00 0.000000000000000000e+00 0.000000000000000000e+00 0.000000000000000000e+00 0.000000000000000000e+00 0.000000000000000000e+00 0.000000000000000000e+00 0.000000000000000000e+00 0.000000000000000000e+00 0.000000000000000000e+00 0.000000000000000000e+00 0.000000000000000000e+00 0.000000000000000000e+00 0.000000000000000000e+00 0.000000000000000000e+00 0.000000000000000000e+00 0.000000000000000000e+00 0.000000000000000000e+00 0.000000000000000000e+00 0.000000000000000000e+00 0.000000000000000000e+00 0.000000000000000000e+00 0.000000000000000000e+00 0.000000000000000000e+00 0.000000000000000000e+00 0.000000000000000000e+00 0.000000000000000000e+00 0.000000000000000000e+00 0.000000000000000000e+00 0.000000000000000000e+00 0.000000000000000000e+00 0.000000000000000000e+00 0.000000000000000000e+00 0.000000000000000000e+00 0.000000000000000000e+00 0.000000000000000000e+00 0.000000000000000000e+00 0.000000000000000000e+00 0.000000000000000000e+00 0.000000000000000000e+00 0.000000000000000000e+00 0.000000000000000000e+00 0.000000000000000000e+00 0.000000000000000000e+00 0.000000000000000000e+00 0.000000000000000000e+00 0.000000000000000000e+00 0.000000000000000000e+00 0.000000000000000000e+00 0.000000000000000000e+00 0.000000000000000000e+00 0.000000000000000000e+00 0.000000000000000000e+00 0.000000000000000000e+00 0.000000000000000000e+00 0.000000000000000000e+00 0.000000000000000000e+00 0.000000000000000000e+00 0.000000000000000000e+00 0.000000000000000000e+00 0.000000000000000000e+00 0.000000000000000000e+00 0.000000000000000000e+00 0.000000000000000000e+00 0.000000000000000000e+00 0.000000000000000000e+00 0.000000000000000000e+00 0.000000000000000000e+00 0.000000000000000000e+00 0.000000000000000000e+00 0.000000000000000000e+00 0.000000000000000000e+00 0.000000000000000000e+00 0.000000000000000000e+00 0.000000000000000000e+00 0.000000000000000000e+00 0.000000000000000000e+00 0.000000000000000000e+00 0.000000000000000000e+00 0.000000000000000000e+00 0.000000000000000000e+00 0.000000000000000000e+00 0.000000000000000000e+00 0.000000000000000000e+00 0.000000000000000000e+00 0.000000000000000000e+00 0.000000000000000000e+00 0.000000000000000000e+00 0.000000000000000000e+00 0.000000000000000000e+00 0.000000000000000000e+00 0.000000000000000000e+00 0.000000000000000000e+00 0.000000000000000000e+00 0.000000000000000000e+00 0.000000000000000000e+00 0.000000000000000000e+00 0.000000000000000000e+00 0.000000000000000000e+00 0.000000000000000000e+00 0.000000000000000000e+00 0.000000000000000000e+00 0.000000000000000000e+00 0.000000000000000000e+00 0.000000000000000000e+00 0.000000000000000000e+00 0.000000000000000000e+00 0.000000000000000000e+00 0.000000000000000000e+00 0.000000000000000000e+00 0.000000000000000000e+00 0.000000000000000000e+00 0.000000000000000000e+00 0.000000000000000000e+00 0.000000000000000000e+00 0.000000000000000000e+00 0.000000000000000000e+00 0.000000000000000000e+00 0.000000000000000000e+00 0.000000000000000000e+00 0.000000000000000000e+00 0.000000000000000000e+00 0.000000000000000000e+00 0.000000000000000000e+00 0.000000000000000000e+00 0.000000000000000000e+00 0.000000000000000000e+00 0.000000000000000000e+00 0.000000000000000000e+00 0.000000000000000000e+00 0.000000000000000000e+00 0.000000000000000000e+00 0.000000000000000000e+00 0.000000000000000000e+00 0.000000000000000000e+00 0.000000000000000000e+00 0.000000000000000000e+00 0.000000000000000000e+00 0.000000000000000000e+00 0.000000000000000000e+00 0.000000000000000000e+00 0.000000000000000000e+00 0.000000000000000000e+00 0.000000000000000000e+00 0.000000000000000000e+00 0.000000000000000000e+00 0.000000000000000000e+00 0.000000000000000000e+00 0.000000000000000000e+00 0.000000000000000000e+00 0.000000000000000000e+00 0.000000000000000000e+00 0.000000000000000000e+00 0.000000000000000000e+00 0.000000000000000000e+00 0.000000000000000000e+00 0.000000000000000000e+00 0.000000000000000000e+00 0.000000000000000000e+00 0.000000000000000000e+00 0.000000000000000000e+00 0.000000000000000000e+00 0.000000000000000000e+00 0.000000000000000000e+00 0.000000000000000000e+00 0.000000000000000000e+00 0.000000000000000000e+00 0.000000000000000000e+00 0.000000000000000000e+00 0.000000000000000000e+00 0.000000000000000000e+00 0.000000000000000000e+00 0.000000000000000000e+00 0.000000000000000000e+00 0.000000000000000000e+00 0.000000000000000000e+00 0.000000000000000000e+00 0.000000000000000000e+00 0.000000000000000000e+00 0.000000000000000000e+00 0.000000000000000000e+00 0.000000000000000000e+00 0.000000000000000000e+00 0.000000000000000000e+00 0.000000000000000000e+00 0.000000000000000000e+00 0.000000000000000000e+00 0.000000000000000000e+00 0.000000000000000000e+00 0.000000000000000000e+00 0.000000000000000000e+00 0.000000000000000000e+00 0.000000000000000000e+00 0.000000000000000000e+00 0.000000000000000000e+00 0.000000000000000000e+00 0.000000000000000000e+00 0.000000000000000000e+00 0.000000000000000000e+00 0.000000000000000000e+00 0.000000000000000000e+00 0.000000000000000000e+00 0.000000000000000000e+00 0.000000000000000000e+00 0.000000000000000000e+00 0.000000000000000000e+00 0.000000000000000000e+00 0.000000000000000000e+00 0.000000000000000000e+00 0.000000000000000000e+00 0.000000000000000000e+00 0.000000000000000000e+00 0.000000000000000000e+00 0.000000000000000000e+00 0.000000000000000000e+00 0.000000000000000000e+00 0.000000000000000000e+00 0.000000000000000000e+00 0.000000000000000000e+00 0.000000000000000000e+00 0.000000000000000000e+00 0.000000000000000000e+00 0.000000000000000000e+00 0.000000000000000000e+00 0.000000000000000000e+00 0.000000000000000000e+00 0.000000000000000000e+00 0.000000000000000000e+00 0.000000000000000000e+00 0.000000000000000000e+00 0.000000000000000000e+00 0.000000000000000000e+00 0.000000000000000000e+00 0.000000000000000000e+00 0.000000000000000000e+00 0.000000000000000000e+00 0.000000000000000000e+00 0.000000000000000000e+00 0.000000000000000000e+00 0.000000000000000000e+00 0.000000000000000000e+00 0.000000000000000000e+00 0.000000000000000000e+00 0.000000000000000000e+00 0.000000000000000000e+00 0.000000000000000000e+00 0.000000000000000000e+00 0.000000000000000000e+00 0.000000000000000000e+00 0.000000000000000000e+00 0.000000000000000000e+00 0.000000000000000000e+00 0.000000000000000000e+00 0.000000000000000000e+00 0.000000000000000000e+00 0.000000000000000000e+00 0.000000000000000000e+00 0.000000000000000000e+00 0.000000000000000000e+00 0.000000000000000000e+00 0.000000000000000000e+00 0.000000000000000000e+00 0.000000000000000000e+00 0.000000000000000000e+00 0.000000000000000000e+00 0.000000000000000000e+00 0.000000000000000000e+00 0.000000000000000000e+00 0.000000000000000000e+00 0.000000000000000000e+00 0.000000000000000000e+00 0.000000000000000000e+00 0.000000000000000000e+00 0.000000000000000000e+00 0.000000000000000000e+00 0.000000000000000000e+00 0.000000000000000000e+00 0.000000000000000000e+00 0.000000000000000000e+00 0.000000000000000000e+00 0.000000000000000000e+00 0.000000000000000000e+00 0.000000000000000000e+00 0.000000000000000000e+00 0.000000000000000000e+00 0.000000000000000000e+00 0.000000000000000000e+00 0.000000000000000000e+00 0.000000000000000000e+00 0.000000000000000000e+00 0.000000000000000000e+00 0.000000000000000000e+00 0.000000000000000000e+00 0.000000000000000000e+00 0.000000000000000000e+00 0.000000000000000000e+00 0.000000000000000000e+00 0.000000000000000000e+00 0.000000000000000000e+00 0.000000000000000000e+00 0.000000000000000000e+00 0.000000000000000000e+00 0.000000000000000000e+00 0.000000000000000000e+00 0.000000000000000000e+00 0.000000000000000000e+00 0.000000000000000000e+00 0.000000000000000000e+00 0.000000000000000000e+00 0.000000000000000000e+00 0.000000000000000000e+00 0.000000000000000000e+00 0.000000000000000000e+00 0.000000000000000000e+00 0.000000000000000000e+00 0.000000000000000000e+00 0.000000000000000000e+00 0.000000000000000000e+00 0.000000000000000000e+00 0.000000000000000000e+00 0.000000000000000000e+00 0.000000000000000000e+00 0.000000000000000000e+00 0.000000000000000000e+00 0.000000000000000000e+00 0.000000000000000000e+00 0.000000000000000000e+00 0.000000000000000000e+00 0.000000000000000000e+00 0.000000000000000000e+00 0.000000000000000000e+00 0.000000000000000000e+00 0.000000000000000000e+00 0.000000000000000000e+00 0.000000000000000000e+00 0.000000000000000000e+00 0.000000000000000000e+00 0.000000000000000000e+00 0.000000000000000000e+00 0.000000000000000000e+00 0.000000000000000000e+00 0.000000000000000000e+00 0.000000000000000000e+00 0.000000000000000000e+00 0.000000000000000000e+00 0.000000000000000000e+00 0.000000000000000000e+00 0.000000000000000000e+00 0.000000000000000000e+00 0.000000000000000000e+00 0.000000000000000000e+00 0.000000000000000000e+00 0.000000000000000000e+00 0.000000000000000000e+00 0.000000000000000000e+00 0.000000000000000000e+00 0.000000000000000000e+00 0.000000000000000000e+00 0.000000000000000000e+00 0.000000000000000000e+00 0.000000000000000000e+00 0.000000000000000000e+00 0.000000000000000000e+00 0.000000000000000000e+00 0.000000000000000000e+00 0.000000000000000000e+00 0.000000000000000000e+00 0.000000000000000000e+00 0.000000000000000000e+00 0.000000000000000000e+00 0.000000000000000000e+00 0.000000000000000000e+00 0.000000000000000000e+00 0.000000000000000000e+00 0.000000000000000000e+00 0.000000000000000000e+00 0.000000000000000000e+00 0.000000000000000000e+00 0.000000000000000000e+00 0.000000000000000000e+00 0.000000000000000000e+00 0.000000000000000000e+00 0.000000000000000000e+00 0.000000000000000000e+00 0.000000000000000000e+00 0.000000000000000000e+00 0.000000000000000000e+00 0.000000000000000000e+00 0.000000000000000000e+00 0.000000000000000000e+00 0.000000000000000000e+00 0.000000000000000000e+00 0.000000000000000000e+00 0.000000000000000000e+00 0.000000000000000000e+00 0.000000000000000000e+00 0.000000000000000000e+00 0.000000000000000000e+00 0.000000000000000000e+00 0.000000000000000000e+00 0.000000000000000000e+00 0.000000000000000000e+00 0.000000000000000000e+00 0.000000000000000000e+00 0.000000000000000000e+00 0.000000000000000000e+00 0.000000000000000000e+00 0.000000000000000000e+00 0.000000000000000000e+00 0.000000000000000000e+00 0.000000000000000000e+00 0.000000000000000000e+00 0.000000000000000000e+00 0.000000000000000000e+00 0.000000000000000000e+00 0.000000000000000000e+00 0.000000000000000000e+00 0.000000000000000000e+00 0.000000000000000000e+00 0.000000000000000000e+00 0.000000000000000000e+00 0.000000000000000000e+00 0.000000000000000000e+00 0.000000000000000000e+00 0.000000000000000000e+00 0.000000000000000000e+00 0.000000000000000000e+00 0.000000000000000000e+00 0.000000000000000000e+00 0.000000000000000000e+00 0.000000000000000000e+00 0.000000000000000000e+00 0.000000000000000000e+00 0.000000000000000000e+00 0.000000000000000000e+00 0.000000000000000000e+00 0.000000000000000000e+00 0.000000000000000000e+00 0.000000000000000000e+00 0.000000000000000000e+00 0.000000000000000000e+00 0.000000000000000000e+00 0.000000000000000000e+00 0.000000000000000000e+00 0.000000000000000000e+00 0.000000000000000000e+00 0.000000000000000000e+00 0.000000000000000000e+00 0.000000000000000000e+00 0.000000000000000000e+00 0.000000000000000000e+00 0.000000000000000000e+00 0.000000000000000000e+00 0.000000000000000000e+00 0.000000000000000000e+00 0.000000000000000000e+00 0.000000000000000000e+00 0.000000000000000000e+00 0.000000000000000000e+00 0.000000000000000000e+00 0.000000000000000000e+00 0.000000000000000000e+00 0.000000000000000000e+00 0.000000000000000000e+00 0.000000000000000000e+00 0.000000000000000000e+00 0.000000000000000000e+00 0.000000000000000000e+00 0.000000000000000000e+00 0.000000000000000000e+00 0.000000000000000000e+00 0.000000000000000000e+00 0.000000000000000000e+00 0.000000000000000000e+00 0.000000000000000000e+00 0.000000000000000000e+00 0.000000000000000000e+00 0.000000000000000000e+00 0.000000000000000000e+00 0.000000000000000000e+00 0.000000000000000000e+00 0.000000000000000000e+00 0.000000000000000000e+00 0.000000000000000000e+00 0.000000000000000000e+00 0.000000000000000000e+00 0.000000000000000000e+00 0.000000000000000000e+00 0.000000000000000000e+00 0.000000000000000000e+00 0.000000000000000000e+00 0.000000000000000000e+00 0.000000000000000000e+00 0.000000000000000000e+00 0.000000000000000000e+00 0.000000000000000000e+00 0.000000000000000000e+00 0.000000000000000000e+00 0.000000000000000000e+00 0.000000000000000000e+00 0.000000000000000000e+00 0.000000000000000000e+00 0.000000000000000000e+00 0.000000000000000000e+00 0.000000000000000000e+00 0.000000000000000000e+00 0.000000000000000000e+00 0.000000000000000000e+00 0.000000000000000000e+00 0.000000000000000000e+00 0.000000000000000000e+00 0.000000000000000000e+00 0.000000000000000000e+00 0.000000000000000000e+00 0.000000000000000000e+00 0.000000000000000000e+00 0.000000000000000000e+00 0.000000000000000000e+00 0.000000000000000000e+00 0.000000000000000000e+00 0.000000000000000000e+00 0.000000000000000000e+00 0.000000000000000000e+00 0.000000000000000000e+00 0.000000000000000000e+00 0.000000000000000000e+00 0.000000000000000000e+00 0.000000000000000000e+00 0.000000000000000000e+00 0.000000000000000000e+00 0.000000000000000000e+00 0.000000000000000000e+00 0.000000000000000000e+00 0.000000000000000000e+00 0.000000000000000000e+00 0.000000000000000000e+00 0.000000000000000000e+00 0.000000000000000000e+00 0.000000000000000000e+00 0.000000000000000000e+00 0.000000000000000000e+00 0.000000000000000000e+00 0.000000000000000000e+00 0.000000000000000000e+00 0.000000000000000000e+00 0.000000000000000000e+00 0.000000000000000000e+00 0.000000000000000000e+00 0.000000000000000000e+00 0.000000000000000000e+00 0.000000000000000000e+00 0.000000000000000000e+00 0.000000000000000000e+00 0.000000000000000000e+00 0.000000000000000000e+00 0.000000000000000000e+00 0.000000000000000000e+00 0.000000000000000000e+00 0.000000000000000000e+00 0.000000000000000000e+00 0.000000000000000000e+00 0.000000000000000000e+00 0.000000000000000000e+00 0.000000000000000000e+00 0.000000000000000000e+00 0.000000000000000000e+00 0.000000000000000000e+00 0.000000000000000000e+00 0.000000000000000000e+00 0.000000000000000000e+00 0.000000000000000000e+00 0.000000000000000000e+00 0.000000000000000000e+00 0.000000000000000000e+00 0.000000000000000000e+00 0.000000000000000000e+00 0.000000000000000000e+00 0.000000000000000000e+00 0.000000000000000000e+00 0.000000000000000000e+00 0.000000000000000000e+00 0.000000000000000000e+00 0.000000000000000000e+00 0.000000000000000000e+00 0.000000000000000000e+00 0.000000000000000000e+00 0.000000000000000000e+00 0.000000000000000000e+00 0.000000000000000000e+00 0.000000000000000000e+00 0.000000000000000000e+00 0.000000000000000000e+00 0.000000000000000000e+00 0.000000000000000000e+00 0.000000000000000000e+00 0.000000000000000000e+00 0.000000000000000000e+00 0.000000000000000000e+00 0.000000000000000000e+00 0.000000000000000000e+00 0.000000000000000000e+00 0.000000000000000000e+00 0.000000000000000000e+00 0.000000000000000000e+00 0.000000000000000000e+00 0.000000000000000000e+00 0.000000000000000000e+00 0.000000000000000000e+00 0.000000000000000000e+00 0.000000000000000000e+00 0.000000000000000000e+00 0.000000000000000000e+00 0.000000000000000000e+00 0.000000000000000000e+00 0.000000000000000000e+00 0.000000000000000000e+00 0.000000000000000000e+00 0.000000000000000000e+00 0.000000000000000000e+00 0.000000000000000000e+00 0.000000000000000000e+00 0.000000000000000000e+00 0.000000000000000000e+00 0.000000000000000000e+00 0.000000000000000000e+00 0.000000000000000000e+00 0.000000000000000000e+00 0.000000000000000000e+00 0.000000000000000000e+00 0.000000000000000000e+00 0.000000000000000000e+00 0.000000000000000000e+00 0.000000000000000000e+00 0.000000000000000000e+00 0.000000000000000000e+00 0.000000000000000000e+00 0.000000000000000000e+00 0.000000000000000000e+00 0.000000000000000000e+00 0.000000000000000000e+00 0.000000000000000000e+00 0.000000000000000000e+00 0.000000000000000000e+00 0.000000000000000000e+00 0.000000000000000000e+00 0.000000000000000000e+00 0.000000000000000000e+00 0.000000000000000000e+00 0.000000000000000000e+00 0.000000000000000000e+00 0.000000000000000000e+00 0.000000000000000000e+00 0.000000000000000000e+00 0.000000000000000000e+00 0.000000000000000000e+00 0.000000000000000000e+00 0.000000000000000000e+00 0.000000000000000000e+00 0.000000000000000000e+00 0.000000000000000000e+00 0.000000000000000000e+00 0.000000000000000000e+00 0.000000000000000000e+00 0.000000000000000000e+00 0.000000000000000000e+00 0.000000000000000000e+00 0.000000000000000000e+00 0.000000000000000000e+00 0.000000000000000000e+00 0.000000000000000000e+00 0.000000000000000000e+00 0.000000000000000000e+00 0.000000000000000000e+00 0.000000000000000000e+00 0.000000000000000000e+00 0.000000000000000000e+00 0.000000000000000000e+00 0.000000000000000000e+00 0.000000000000000000e+00 0.000000000000000000e+00 0.000000000000000000e+00 0.000000000000000000e+00 0.000000000000000000e+00 0.000000000000000000e+00 0.000000000000000000e+00 0.000000000000000000e+00 0.000000000000000000e+00 0.000000000000000000e+00 0.000000000000000000e+00 0.000000000000000000e+00 0.000000000000000000e+00 0.000000000000000000e+00 0.000000000000000000e+00 0.000000000000000000e+00 0.000000000000000000e+00 0.000000000000000000e+00 0.000000000000000000e+00 0.000000000000000000e+00 0.000000000000000000e+00 0.000000000000000000e+00 0.000000000000000000e+00 0.000000000000000000e+00 0.000000000000000000e+00 0.000000000000000000e+00 0.000000000000000000e+00 0.000000000000000000e+00 0.000000000000000000e+00 0.000000000000000000e+00 0.000000000000000000e+00 0.000000000000000000e+00 0.000000000000000000e+00 0.000000000000000000e+00 0.000000000000000000e+00 0.000000000000000000e+00 0.000000000000000000e+00 0.000000000000000000e+00 0.000000000000000000e+00 0.000000000000000000e+00 0.000000000000000000e+00 0.000000000000000000e+00 0.000000000000000000e+00 0.000000000000000000e+00 0.000000000000000000e+00 0.000000000000000000e+00 0.000000000000000000e+00 0.000000000000000000e+00 0.000000000000000000e+00 0.000000000000000000e+00 0.000000000000000000e+00 0.000000000000000000e+00 0.000000000000000000e+00 0.000000000000000000e+00 0.000000000000000000e+00 0.000000000000000000e+00 0.000000000000000000e+00 0.000000000000000000e+00 0.000000000000000000e+00 0.000000000000000000e+00 0.000000000000000000e+00 0.000000000000000000e+00 0.000000000000000000e+00 0.000000000000000000e+00 0.000000000000000000e+00 0.000000000000000000e+00 0.000000000000000000e+00 0.000000000000000000e+00 0.000000000000000000e+00 0.000000000000000000e+00 0.000000000000000000e+00 0.000000000000000000e+00 0.000000000000000000e+00 0.000000000000000000e+00 0.000000000000000000e+00 0.000000000000000000e+00 0.000000000000000000e+00 0.000000000000000000e+00 0.000000000000000000e+00 0.000000000000000000e+00 0.000000000000000000e+00 0.000000000000000000e+00 0.000000000000000000e+00 0.000000000000000000e+00 0.000000000000000000e+00 0.000000000000000000e+00 0.000000000000000000e+00 0.000000000000000000e+00 0.000000000000000000e+00 0.000000000000000000e+00 0.000000000000000000e+00 0.000000000000000000e+00 0.000000000000000000e+00 0.000000000000000000e+00 0.000000000000000000e+00 0.000000000000000000e+00 0.000000000000000000e+00 0.000000000000000000e+00 0.000000000000000000e+00 0.000000000000000000e+00 0.000000000000000000e+00 0.000000000000000000e+00 0.000000000000000000e+00 0.000000000000000000e+00 0.000000000000000000e+00 0.000000000000000000e+00 0.000000000000000000e+00 0.000000000000000000e+00 0.000000000000000000e+00 0.000000000000000000e+00 0.000000000000000000e+00 0.000000000000000000e+00 0.000000000000000000e+00 0.000000000000000000e+00 0.000000000000000000e+00 0.000000000000000000e+00 0.000000000000000000e+00 0.000000000000000000e+00 0.000000000000000000e+00 0.000000000000000000e+00 0.000000000000000000e+00 0.000000000000000000e+00 0.000000000000000000e+00 0.000000000000000000e+00 0.000000000000000000e+00 0.000000000000000000e+00 0.000000000000000000e+00 0.000000000000000000e+00 0.000000000000000000e+00 0.000000000000000000e+00 0.000000000000000000e+00 0.000000000000000000e+00 0.000000000000000000e+00 0.000000000000000000e+00 0.000000000000000000e+00 0.000000000000000000e+00 0.000000000000000000e+00 0.000000000000000000e+00 0.000000000000000000e+00 0.000000000000000000e+00 0.000000000000000000e+00 0.000000000000000000e+00 0.000000000000000000e+00 0.000000000000000000e+00 0.000000000000000000e+00 0.000000000000000000e+00 0.000000000000000000e+00 0.000000000000000000e+00 0.000000000000000000e+00 0.000000000000000000e+00 0.000000000000000000e+00 0.000000000000000000e+00 0.000000000000000000e+00 0.000000000000000000e+00 0.000000000000000000e+00 0.000000000000000000e+00 0.000000000000000000e+00 0.000000000000000000e+00 0.000000000000000000e+00 0.000000000000000000e+00 0.000000000000000000e+00 0.000000000000000000e+00 0.000000000000000000e+00 0.000000000000000000e+00 0.000000000000000000e+00 0.000000000000000000e+00 0.000000000000000000e+00 0.000000000000000000e+00 0.000000000000000000e+00 0.000000000000000000e+00 0.000000000000000000e+00 0.000000000000000000e+00 0.000000000000000000e+00 0.000000000000000000e+00 0.000000000000000000e+00 0.000000000000000000e+00 0.000000000000000000e+00 0.000000000000000000e+00 0.000000000000000000e+00 0.000000000000000000e+00 0.000000000000000000e+00 0.000000000000000000e+00 0.000000000000000000e+00 0.000000000000000000e+00 0.000000000000000000e+00 0.000000000000000000e+00 0.000000000000000000e+00 0.000000000000000000e+00 0.000000000000000000e+00 0.000000000000000000e+00 0.000000000000000000e+00 0.000000000000000000e+00 0.000000000000000000e+00 0.000000000000000000e+00 0.000000000000000000e+00 0.000000000000000000e+00 0.000000000000000000e+00 0.000000000000000000e+00 0.000000000000000000e+00 0.000000000000000000e+00 0.000000000000000000e+00 0.000000000000000000e+00 0.000000000000000000e+00 0.000000000000000000e+00 0.000000000000000000e+00 0.000000000000000000e+00 0.000000000000000000e+00 0.000000000000000000e+00 0.000000000000000000e+00 0.000000000000000000e+00 0.000000000000000000e+00 0.000000000000000000e+00 0.000000000000000000e+00 0.000000000000000000e+00 0.000000000000000000e+00 0.000000000000000000e+00 0.000000000000000000e+00 0.000000000000000000e+00 0.000000000000000000e+00 0.000000000000000000e+00 0.000000000000000000e+00 0.000000000000000000e+00 0.000000000000000000e+00 0.000000000000000000e+00 0.000000000000000000e+00 0.000000000000000000e+00 0.000000000000000000e+00
[truncated: 3,599,776 more chars]
