# Supplementary material for: Bayesian inference of kinetic schemes for ion channels by Kalman filtering
Source: eLife. 2022 May 4;11:e62714. doi: 10.7554/eLife.62714 (PMC9342998; doi:10.7554/eLife.62714)
Supplement: Figure 7—source data 1. — Each of them has 10 ligand concentrations. The number in the file name reports the amount of ion channels in the patch. [file elife-62714-fig7-data1.zip › 50000fluor.txt]

0.000000000000000000e+00 0.000000000000000000e+00 0.000000000000000000e+00 0.000000000000000000e+00 0.000000000000000000e+00 0.000000000000000000e+00 0.000000000000000000e+00 0.000000000000000000e+00 0.000000000000000000e+00 0.000000000000000000e+00 0.000000000000000000e+00 0.000000000000000000e+00 0.000000000000000000e+00 0.000000000000000000e+00 0.000000000000000000e+00 0.000000000000000000e+00 0.000000000000000000e+00 0.000000000000000000e+00 0.000000000000000000e+00 0.000000000000000000e+00 0.000000000000000000e+00 0.000000000000000000e+00 0.000000000000000000e+00 0.000000000000000000e+00 0.000000000000000000e+00 0.000000000000000000e+00 0.000000000000000000e+00 0.000000000000000000e+00 0.000000000000000000e+00 0.000000000000000000e+00 0.000000000000000000e+00 0.000000000000000000e+00 0.000000000000000000e+00 0.000000000000000000e+00 0.000000000000000000e+00 0.000000000000000000e+00 0.000000000000000000e+00 0.000000000000000000e+00 0.000000000000000000e+00 0.000000000000000000e+00 0.000000000000000000e+00 0.000000000000000000e+00 0.000000000000000000e+00 0.000000000000000000e+00 0.000000000000000000e+00 0.000000000000000000e+00 0.000000000000000000e+00 0.000000000000000000e+00 0.000000000000000000e+00 0.000000000000000000e+00 0.000000000000000000e+00 0.000000000000000000e+00 0.000000000000000000e+00 0.000000000000000000e+00 0.000000000000000000e+00 0.000000000000000000e+00 0.000000000000000000e+00 0.000000000000000000e+00 0.000000000000000000e+00 0.000000000000000000e+00 0.000000000000000000e+00 0.000000000000000000e+00 0.000000000000000000e+00 0.000000000000000000e+00 0.000000000000000000e+00 0.000000000000000000e+00 0.000000000000000000e+00 0.000000000000000000e+00 0.000000000000000000e+00 0.000000000000000000e+00 0.000000000000000000e+00 0.000000000000000000e+00 0.000000000000000000e+00 0.000000000000000000e+00 0.000000000000000000e+00 0.000000000000000000e+00 0.000000000000000000e+00 0.000000000000000000e+00 0.000000000000000000e+00 0.000000000000000000e+00 0.000000000000000000e+00 0.000000000000000000e+00 0.000000000000000000e+00 0.000000000000000000e+00 0.000000000000000000e+00 0.000000000000000000e+00 0.000000000000000000e+00 0.000000000000000000e+00 0.000000000000000000e+00 0.000000000000000000e+00 0.000000000000000000e+00 0.000000000000000000e+00 0.000000000000000000e+00 0.000000000000000000e+00 0.000000000000000000e+00 0.000000000000000000e+00 0.000000000000000000e+00 0.000000000000000000e+00 0.000000000000000000e+00 0.000000000000000000e+00 0.000000000000000000e+00 0.000000000000000000e+00 0.000000000000000000e+00 0.000000000000000000e+00 0.000000000000000000e+00 0.000000000000000000e+00 0.000000000000000000e+00 0.000000000000000000e+00 0.000000000000000000e+00 0.000000000000000000e+00 0.000000000000000000e+00 0.000000000000000000e+00 0.000000000000000000e+00 0.000000000000000000e+00 0.000000000000000000e+00 0.000000000000000000e+00 0.000000000000000000e+00 0.000000000000000000e+00 0.000000000000000000e+00 0.000000000000000000e+00 0.000000000000000000e+00 0.000000000000000000e+00 0.000000000000000000e+00 0.000000000000000000e+00 0.000000000000000000e+00 0.000000000000000000e+00 0.000000000000000000e+00 0.000000000000000000e+00 0.000000000000000000e+00 0.000000000000000000e+00 0.000000000000000000e+00 0.000000000000000000e+00 0.000000000000000000e+00 0.000000000000000000e+00 0.000000000000000000e+00 0.000000000000000000e+00 0.000000000000000000e+00 0.000000000000000000e+00 0.000000000000000000e+00 0.000000000000000000e+00 0.000000000000000000e+00 0.000000000000000000e+00 0.000000000000000000e+00 0.000000000000000000e+00 0.000000000000000000e+00 0.000000000000000000e+00 0.000000000000000000e+00 0.000000000000000000e+00 0.000000000000000000e+00 0.000000000000000000e+00 0.000000000000000000e+00 0.000000000000000000e+00 0.000000000000000000e+00 0.000000000000000000e+00 0.000000000000000000e+00 0.000000000000000000e+00 0.000000000000000000e+00 0.000000000000000000e+00 0.000000000000000000e+00 0.000000000000000000e+00 0.000000000000000000e+00 0.000000000000000000e+00 0.000000000000000000e+00 0.000000000000000000e+00 0.000000000000000000e+00 0.000000000000000000e+00 0.000000000000000000e+00 0.000000000000000000e+00 0.000000000000000000e+00 0.000000000000000000e+00 0.000000000000000000e+00 0.000000000000000000e+00 0.000000000000000000e+00 0.000000000000000000e+00 0.000000000000000000e+00 0.000000000000000000e+00 0.000000000000000000e+00 0.000000000000000000e+00 0.000000000000000000e+00 0.000000000000000000e+00 0.000000000000000000e+00 0.000000000000000000e+00 0.000000000000000000e+00 0.000000000000000000e+00 0.000000000000000000e+00 0.000000000000000000e+00 0.000000000000000000e+00 0.000000000000000000e+00 0.000000000000000000e+00 0.000000000000000000e+00 0.000000000000000000e+00 0.000000000000000000e+00 0.000000000000000000e+00 0.000000000000000000e+00 0.000000000000000000e+00 0.000000000000000000e+00 0.000000000000000000e+00 0.000000000000000000e+00 0.000000000000000000e+00 0.000000000000000000e+00 0.000000000000000000e+00 0.000000000000000000e+00 0.000000000000000000e+00 0.000000000000000000e+00 0.000000000000000000e+00 0.000000000000000000e+00 0.000000000000000000e+00 0.000000000000000000e+00 0.000000000000000000e+00 0.000000000000000000e+00 0.000000000000000000e+00 0.000000000000000000e+00 0.000000000000000000e+00 0.000000000000000000e+00 0.000000000000000000e+00 0.000000000000000000e+00 0.000000000000000000e+00 0.000000000000000000e+00 0.000000000000000000e+00 0.000000000000000000e+00 0.000000000000000000e+00 0.000000000000000000e+00 0.000000000000000000e+00 0.000000000000000000e+00 0.000000000000000000e+00 0.000000000000000000e+00 0.000000000000000000e+00 0.000000000000000000e+00 0.000000000000000000e+00 0.000000000000000000e+00 0.000000000000000000e+00 0.000000000000000000e+00 0.000000000000000000e+00 0.000000000000000000e+00 0.000000000000000000e+00 0.000000000000000000e+00 0.000000000000000000e+00 0.000000000000000000e+00 0.000000000000000000e+00 0.000000000000000000e+00 0.000000000000000000e+00 0.000000000000000000e+00 0.000000000000000000e+00 0.000000000000000000e+00 0.000000000000000000e+00 0.000000000000000000e+00 0.000000000000000000e+00 0.000000000000000000e+00 0.000000000000000000e+00 0.000000000000000000e+00 0.000000000000000000e+00 0.000000000000000000e+00 0.000000000000000000e+00 0.000000000000000000e+00 0.000000000000000000e+00 0.000000000000000000e+00 0.000000000000000000e+00 0.000000000000000000e+00 0.000000000000000000e+00 0.000000000000000000e+00 0.000000000000000000e+00 0.000000000000000000e+00 0.000000000000000000e+00 0.000000000000000000e+00 0.000000000000000000e+00 0.000000000000000000e+00 0.000000000000000000e+00 0.000000000000000000e+00 0.000000000000000000e+00 0.000000000000000000e+00 0.000000000000000000e+00 0.000000000000000000e+00 0.000000000000000000e+00 0.000000000000000000e+00 0.000000000000000000e+00 0.000000000000000000e+00 0.000000000000000000e+00 0.000000000000000000e+00 0.000000000000000000e+00 0.000000000000000000e+00 0.000000000000000000e+00 0.000000000000000000e+00 0.000000000000000000e+00 0.000000000000000000e+00 0.000000000000000000e+00 0.000000000000000000e+00 0.000000000000000000e+00 0.000000000000000000e+00 0.000000000000000000e+00 0.000000000000000000e+00 0.000000000000000000e+00 0.000000000000000000e+00 0.000000000000000000e+00 0.000000000000000000e+00 0.000000000000000000e+00 0.000000000000000000e+00 0.000000000000000000e+00 0.000000000000000000e+00 0.000000000000000000e+00 0.000000000000000000e+00 0.000000000000000000e+00 0.000000000000000000e+00 0.000000000000000000e+00 0.000000000000000000e+00 0.000000000000000000e+00 0.000000000000000000e+00 0.000000000000000000e+00 0.000000000000000000e+00 0.000000000000000000e+00 0.000000000000000000e+00 0.000000000000000000e+00 0.000000000000000000e+00 0.000000000000000000e+00 0.000000000000000000e+00 0.000000000000000000e+00 0.000000000000000000e+00 0.000000000000000000e+00 0.000000000000000000e+00 0.000000000000000000e+00 0.000000000000000000e+00 0.000000000000000000e+00 0.000000000000000000e+00 0.000000000000000000e+00 0.000000000000000000e+00 0.000000000000000000e+00 0.000000000000000000e+00 0.000000000000000000e+00 0.000000000000000000e+00 0.000000000000000000e+00 0.000000000000000000e+00 0.000000000000000000e+00 0.000000000000000000e+00 0.000000000000000000e+00 0.000000000000000000e+00 0.000000000000000000e+00 0.000000000000000000e+00 0.000000000000000000e+00 0.000000000000000000e+00 0.000000000000000000e+00 0.000000000000000000e+00 0.000000000000000000e+00 0.000000000000000000e+00 0.000000000000000000e+00 0.000000000000000000e+00 0.000000000000000000e+00 0.000000000000000000e+00 0.000000000000000000e+00 0.000000000000000000e+00 0.000000000000000000e+00 0.000000000000000000e+00 0.000000000000000000e+00 0.000000000000000000e+00 0.000000000000000000e+00 0.000000000000000000e+00 0.000000000000000000e+00 0.000000000000000000e+00 0.000000000000000000e+00 0.000000000000000000e+00 0.000000000000000000e+00 0.000000000000000000e+00 0.000000000000000000e+00 0.000000000000000000e+00 0.000000000000000000e+00 0.000000000000000000e+00 0.000000000000000000e+00 0.000000000000000000e+00 0.000000000000000000e+00 0.000000000000000000e+00 0.000000000000000000e+00 0.000000000000000000e+00 0.000000000000000000e+00 0.000000000000000000e+00 0.000000000000000000e+00 0.000000000000000000e+00 0.000000000000000000e+00 0.000000000000000000e+00 0.000000000000000000e+00 0.000000000000000000e+00 0.000000000000000000e+00 0.000000000000000000e+00 0.000000000000000000e+00 0.000000000000000000e+00 0.000000000000000000e+00 0.000000000000000000e+00 0.000000000000000000e+00 0.000000000000000000e+00 0.000000000000000000e+00 0.000000000000000000e+00 0.000000000000000000e+00 0.000000000000000000e+00 0.000000000000000000e+00 0.000000000000000000e+00 0.000000000000000000e+00 0.000000000000000000e+00 0.000000000000000000e+00 0.000000000000000000e+00 0.000000000000000000e+00 0.000000000000000000e+00 0.000000000000000000e+00 0.000000000000000000e+00 0.000000000000000000e+00 0.000000000000000000e+00 0.000000000000000000e+00 0.000000000000000000e+00 0.000000000000000000e+00 0.000000000000000000e+00 0.000000000000000000e+00 0.000000000000000000e+00 0.000000000000000000e+00 0.000000000000000000e+00 0.000000000000000000e+00 0.000000000000000000e+00 0.000000000000000000e+00 0.000000000000000000e+00 0.000000000000000000e+00 0.000000000000000000e+00 0.000000000000000000e+00 0.000000000000000000e+00 0.000000000000000000e+00 0.000000000000000000e+00 0.000000000000000000e+00 0.000000000000000000e+00 0.000000000000000000e+00 0.000000000000000000e+00 0.000000000000000000e+00 0.000000000000000000e+00 0.000000000000000000e+00 0.000000000000000000e+00 0.000000000000000000e+00 0.000000000000000000e+00 0.000000000000000000e+00 0.000000000000000000e+00 0.000000000000000000e+00 0.000000000000000000e+00 0.000000000000000000e+00 0.000000000000000000e+00 0.000000000000000000e+00 0.000000000000000000e+00 0.000000000000000000e+00 0.000000000000000000e+00 0.000000000000000000e+00 0.000000000000000000e+00 0.000000000000000000e+00 0.000000000000000000e+00 0.000000000000000000e+00 0.000000000000000000e+00 0.000000000000000000e+00 0.000000000000000000e+00 0.000000000000000000e+00 0.000000000000000000e+00 0.000000000000000000e+00 0.000000000000000000e+00 0.000000000000000000e+00 0.000000000000000000e+00 0.000000000000000000e+00 0.000000000000000000e+00 0.000000000000000000e+00 0.000000000000000000e+00 0.000000000000000000e+00 0.000000000000000000e+00 0.000000000000000000e+00 0.000000000000000000e+00 0.000000000000000000e+00 0.000000000000000000e+00 0.000000000000000000e+00 0.000000000000000000e+00 0.000000000000000000e+00 0.000000000000000000e+00 0.000000000000000000e+00 0.000000000000000000e+00 0.000000000000000000e+00 0.000000000000000000e+00 0.000000000000000000e+00 0.000000000000000000e+00 0.000000000000000000e+00 0.000000000000000000e+00 0.000000000000000000e+00 0.000000000000000000e+00 0.000000000000000000e+00 0.000000000000000000e+00 0.000000000000000000e+00 0.000000000000000000e+00 0.000000000000000000e+00 0.000000000000000000e+00 0.000000000000000000e+00 0.000000000000000000e+00 0.000000000000000000e+00 0.000000000000000000e+00 0.000000000000000000e+00 0.000000000000000000e+00 0.000000000000000000e+00 0.000000000000000000e+00 0.000000000000000000e+00 0.000000000000000000e+00 0.000000000000000000e+00 0.000000000000000000e+00 0.000000000000000000e+00 0.000000000000000000e+00 0.000000000000000000e+00 0.000000000000000000e+00 0.000000000000000000e+00 0.000000000000000000e+00 0.000000000000000000e+00 0.000000000000000000e+00 0.000000000000000000e+00 0.000000000000000000e+00 0.000000000000000000e+00 0.000000000000000000e+00 0.000000000000000000e+00 0.000000000000000000e+00 0.000000000000000000e+00 0.000000000000000000e+00 0.000000000000000000e+00 0.000000000000000000e+00 0.000000000000000000e+00 0.000000000000000000e+00 0.000000000000000000e+00 0.000000000000000000e+00 0.000000000000000000e+00 0.000000000000000000e+00 0.000000000000000000e+00 0.000000000000000000e+00 0.000000000000000000e+00 0.000000000000000000e+00 0.000000000000000000e+00 0.000000000000000000e+00 0.000000000000000000e+00 0.000000000000000000e+00 0.000000000000000000e+00 0.000000000000000000e+00 0.000000000000000000e+00 0.000000000000000000e+00 0.000000000000000000e+00 0.000000000000000000e+00 0.000000000000000000e+00 0.000000000000000000e+00 0.000000000000000000e+00 0.000000000000000000e+00 0.000000000000000000e+00 0.000000000000000000e+00 0.000000000000000000e+00 0.000000000000000000e+00 0.000000000000000000e+00 0.000000000000000000e+00 0.000000000000000000e+00 0.000000000000000000e+00 0.000000000000000000e+00 0.000000000000000000e+00 0.000000000000000000e+00 0.000000000000000000e+00 0.000000000000000000e+00 0.000000000000000000e+00 0.000000000000000000e+00 0.000000000000000000e+00 0.000000000000000000e+00 0.000000000000000000e+00 0.000000000000000000e+00 0.000000000000000000e+00 0.000000000000000000e+00 0.000000000000000000e+00 0.000000000000000000e+00 0.000000000000000000e+00 0.000000000000000000e+00 0.000000000000000000e+00 0.000000000000000000e+00 0.000000000000000000e+00 0.000000000000000000e+00 0.000000000000000000e+00 0.000000000000000000e+00 0.000000000000000000e+00 0.000000000000000000e+00 0.000000000000000000e+00 0.000000000000000000e+00 0.000000000000000000e+00 0.000000000000000000e+00 0.000000000000000000e+00 0.000000000000000000e+00 0.000000000000000000e+00 0.000000000000000000e+00 0.000000000000000000e+00 0.000000000000000000e+00 0.000000000000000000e+00 0.000000000000000000e+00 0.000000000000000000e+00 0.000000000000000000e+00 0.000000000000000000e+00 0.000000000000000000e+00 0.000000000000000000e+00 0.000000000000000000e+00 0.000000000000000000e+00 0.000000000000000000e+00 0.000000000000000000e+00 0.000000000000000000e+00 0.000000000000000000e+00 0.000000000000000000e+00 0.000000000000000000e+00 0.000000000000000000e+00 0.000000000000000000e+00 0.000000000000000000e+00 0.000000000000000000e+00 0.000000000000000000e+00 0.000000000000000000e+00 0.000000000000000000e+00 0.000000000000000000e+00 0.000000000000000000e+00 0.000000000000000000e+00 0.000000000000000000e+00 0.000000000000000000e+00 0.000000000000000000e+00 0.000000000000000000e+00 0.000000000000000000e+00 0.000000000000000000e+00 0.000000000000000000e+00 0.000000000000000000e+00 0.000000000000000000e+00 0.000000000000000000e+00 0.000000000000000000e+00 0.000000000000000000e+00 0.000000000000000000e+00 0.000000000000000000e+00 0.000000000000000000e+00 0.000000000000000000e+00 0.000000000000000000e+00 0.000000000000000000e+00 0.000000000000000000e+00 0.000000000000000000e+00 0.000000000000000000e+00 0.000000000000000000e+00 0.000000000000000000e+00 0.000000000000000000e+00 0.000000000000000000e+00 0.000000000000000000e+00 0.000000000000000000e+00 0.000000000000000000e+00 0.000000000000000000e+00 0.000000000000000000e+00 0.000000000000000000e+00 0.000000000000000000e+00 0.000000000000000000e+00 0.000000000000000000e+00 0.000000000000000000e+00 0.000000000000000000e+00 0.000000000000000000e+00 0.000000000000000000e+00 0.000000000000000000e+00 0.000000000000000000e+00 0.000000000000000000e+00 0.000000000000000000e+00 0.000000000000000000e+00 0.000000000000000000e+00 0.000000000000000000e+00 0.000000000000000000e+00 0.000000000000000000e+00 0.000000000000000000e+00 0.000000000000000000e+00 0.000000000000000000e+00 0.000000000000000000e+00 0.000000000000000000e+00 0.000000000000000000e+00 0.000000000000000000e+00 0.000000000000000000e+00 0.000000000000000000e+00 0.000000000000000000e+00 0.000000000000000000e+00 0.000000000000000000e+00 0.000000000000000000e+00 0.000000000000000000e+00 0.000000000000000000e+00 0.000000000000000000e+00 0.000000000000000000e+00 0.000000000000000000e+00 0.000000000000000000e+00 0.000000000000000000e+00 0.000000000000000000e+00 0.000000000000000000e+00 0.000000000000000000e+00 0.000000000000000000e+00 0.000000000000000000e+00 0.000000000000000000e+00 0.000000000000000000e+00 0.000000000000000000e+00 0.000000000000000000e+00 0.000000000000000000e+00 0.000000000000000000e+00 0.000000000000000000e+00 0.000000000000000000e+00 0.000000000000000000e+00 0.000000000000000000e+00 0.000000000000000000e+00 0.000000000000000000e+00 0.000000000000000000e+00 0.000000000000000000e+00 0.000000000000000000e+00 0.000000000000000000e+00 0.000000000000000000e+00 0.000000000000000000e+00 0.000000000000000000e+00 0.000000000000000000e+00 0.000000000000000000e+00 0.000000000000000000e+00 0.000000000000000000e+00 0.000000000000000000e+00 0.000000000000000000e+00 0.000000000000000000e+00 0.000000000000000000e+00 0.000000000000000000e+00 0.000000000000000000e+00 0.000000000000000000e+00 0.000000000000000000e+00 0.000000000000000000e+00 0.000000000000000000e+00 0.000000000000000000e+00 0.000000000000000000e+00 0.000000000000000000e+00 0.000000000000000000e+00 0.000000000000000000e+00 0.000000000000000000e+00 0.000000000000000000e+00 0.000000000000000000e+00 0.000000000000000000e+00 0.000000000000000000e+00 0.000000000000000000e+00 0.000000000000000000e+00 0.000000000000000000e+00 0.000000000000000000e+00 0.000000000000000000e+00 0.000000000000000000e+00 0.000000000000000000e+00 0.000000000000000000e+00 0.000000000000000000e+00 0.000000000000000000e+00 0.000000000000000000e+00 0.000000000000000000e+00 0.000000000000000000e+00 0.000000000000000000e+00 0.000000000000000000e+00 0.000000000000000000e+00 0.000000000000000000e+00 0.000000000000000000e+00 0.000000000000000000e+00 0.000000000000000000e+00 0.000000000000000000e+00 0.000000000000000000e+00 0.000000000000000000e+00 0.000000000000000000e+00 0.000000000000000000e+00 0.000000000000000000e+00 0.000000000000000000e+00 0.000000000000000000e+00 0.000000000000000000e+00 0.000000000000000000e+00 0.000000000000000000e+00 0.000000000000000000e+00 0.000000000000000000e+00 0.000000000000000000e+00 0.000000000000000000e+00 0.000000000000000000e+00 0.000000000000000000e+00 0.000000000000000000e+00 0.000000000000000000e+00 0.000000000000000000e+00 0.000000000000000000e+00 0.000000000000000000e+00 0.000000000000000000e+00 0.000000000000000000e+00 0.000000000000000000e+00 0.000000000000000000e+00 0.000000000000000000e+00 0.000000000000000000e+00 0.000000000000000000e+00 0.000000000000000000e+00 0.000000000000000000e+00 0.000000000000000000e+00 0.000000000000000000e+00 0.000000000000000000e+00 0.000000000000000000e+00 0.000000000000000000e+00 0.000000000000000000e+00 0.000000000000000000e+00 0.000000000000000000e+00 0.000000000000000000e+00 0.000000000000000000e+00 0.000000000000000000e+00 0.000000000000000000e+00 0.000000000000000000e+00 0.000000000000000000e+00 0.000000000000000000e+00 0.000000000000000000e+00 0.000000000000000000e+00 0.000000000000000000e+00 0.000000000000000000e+00 0.000000000000000000e+00 0.000000000000000000e+00 0.000000000000000000e+00 0.000000000000000000e+00 0.000000000000000000e+00 0.000000000000000000e+00 0.000000000000000000e+00 0.000000000000000000e+00 0.000000000000000000e+00 0.000000000000000000e+00 0.000000000000000000e+00 0.000000000000000000e+00 0.000000000000000000e+00 0.000000000000000000e+00 0.000000000000000000e+00 0.000000000000000000e+00 0.000000000000000000e+00 0.000000000000000000e+00 0.000000000000000000e+00 0.000000000000000000e+00 0.000000000000000000e+00 0.000000000000000000e+00 0.000000000000000000e+00 0.000000000000000000e+00 0.000000000000000000e+00 0.000000000000000000e+00 0.000000000000000000e+00 0.000000000000000000e+00 0.000000000000000000e+00 0.000000000000000000e+00 0.000000000000000000e+00 0.000000000000000000e+00 0.000000000000000000e+00 0.000000000000000000e+00 0.000000000000000000e+00 0.000000000000000000e+00 0.000000000000000000e+00 0.000000000000000000e+00 0.000000000000000000e+00 0.000000000000000000e+00 0.000000000000000000e+00 0.000000000000000000e+00 0.000000000000000000e+00 0.000000000000000000e+00 0.000000000000000000e+00 0.000000000000000000e+00 0.000000000000000000e+00 0.000000000000000000e+00 0.000000000000000000e+00 0.000000000000000000e+00 0.000000000000000000e+00 0.000000000000000000e+00 0.000000000000000000e+00 0.000000000000000000e+00 0.000000000000000000e+00 0.000000000000000000e+00 0.000000000000000000e+00 0.000000000000000000e+00 0.000000000000000000e+00 0.000000000000000000e+00 0.000000000000000000e+00 0.000000000000000000e+00 0.000000000000000000e+00 0.000000000000000000e+00 0.000000000000000000e+00 0.000000000000000000e+00 0.000000000000000000e+00 0.000000000000000000e+00 0.000000000000000000e+00 0.000000000000000000e+00 0.000000000000000000e+00 0.000000000000000000e+00 0.000000000000000000e+00 0.000000000000000000e+00 0.000000000000000000e+00 0.000000000000000000e+00 0.000000000000000000e+00 0.000000000000000000e+00 0.000000000000000000e+00 0.000000000000000000e+00 0.000000000000000000e+00 0.000000000000000000e+00 0.000000000000000000e+00 0.000000000000000000e+00 0.000000000000000000e+00 0.000000000000000000e+00 0.000000000000000000e+00 0.000000000000000000e+00 0.000000000000000000e+00 0.000000000000000000e+00 0.000000000000000000e+00 0.000000000000000000e+00 0.000000000000000000e+00 0.000000000000000000e+00 0.000000000000000000e+00 0.000000000000000000e+00 0.000000000000000000e+00 0.000000000000000000e+00 0.000000000000000000e+00 0.000000000000000000e+00 0.000000000000000000e+00 0.000000000000000000e+00 0.000000000000000000e+00 0.000000000000000000e+00 0.000000000000000000e+00 0.000000000000000000e+00 0.000000000000000000e+00 0.000000000000000000e+00 0.000000000000000000e+00 0.000000000000000000e+00 0.000000000000000000e+00 0.000000000000000000e+00 0.000000000000000000e+00 0.000000000000000000e+00 0.000000000000000000e+00 0.000000000000000000e+00 0.000000000000000000e+00 0.000000000000000000e+00 0.000000000000000000e+00 0.000000000000000000e+00 0.000000000000000000e+00 0.000000000000000000e+00 0.000000000000000000e+00 0.000000000000000000e+00 0.000000000000000000e+00 0.000000000000000000e+00 0.000000000000000000e+00 0.000000000000000000e+00 0.000000000000000000e+00 0.000000000000000000e+00 0.000000000000000000e+00 0.000000000000000000e+00 0.000000000000000000e+00 0.000000000000000000e+00 0.000000000000000000e+00 0.000000000000000000e+00 0.000000000000000000e+00 0.000000000000000000e+00 0.000000000000000000e+00 0.000000000000000000e+00 0.000000000000000000e+00 0.000000000000000000e+00 0.000000000000000000e+00 0.000000000000000000e+00 0.000000000000000000e+00 0.000000000000000000e+00 0.000000000000000000e+00 0.000000000000000000e+00 0.000000000000000000e+00 0.000000000000000000e+00 0.000000000000000000e+00 0.000000000000000000e+00 0.000000000000000000e+00 0.000000000000000000e+00 0.000000000000000000e+00 0.000000000000000000e+00 0.000000000000000000e+00 0.000000000000000000e+00 0.000000000000000000e+00 0.000000000000000000e+00 0.000000000000000000e+00 0.000000000000000000e+00 0.000000000000000000e+00 0.000000000000000000e+00 0.000000000000000000e+00 0.000000000000000000e+00 0.000000000000000000e+00 0.000000000000000000e+00 0.000000000000000000e+00 0.000000000000000000e+00 0.000000000000000000e+00 0.000000000000000000e+00 0.000000000000000000e+00 0.000000000000000000e+00 0.000000000000000000e+00 0.000000000000000000e+00 0.000000000000000000e+00 0.000000000000000000e+00 0.000000000000000000e+00 0.000000000000000000e+00 0.000000000000000000e+00 0.000000000000000000e+00 0.000000000000000000e+00 0.000000000000000000e+00 0.000000000000000000e+00 0.000000000000000000e+00 0.000000000000000000e+00 0.000000000000000000e+00 0.000000000000000000e+00 0.000000000000000000e+00 0.000000000000000000e+00 0.000000000000000000e+00 0.000000000000000000e+00 0.000000000000000000e+00 0.000000000000000000e+00 0.000000000000000000e+00 0.000000000000000000e+00 0.000000000000000000e+00 0.000000000000000000e+00 0.000000000000000000e+00 0.000000000000000000e+00 0.000000000000000000e+00 0.000000000000000000e+00 0.000000000000000000e+00 0.000000000000000000e+00 0.000000000000000000e+00 0.000000000000000000e+00 0.000000000000000000e+00 1.728000000000000000e+03 3.577000000000000000e+03 4.972000000000000000e+03 6.473000000000000000e+03 7.978000000000000000e+03 9.424000000000000000e+03 1.070600000000000000e+04 1.192900000000000000e+04 1.312800000000000000e+04 1.398300000000000000e+04 1.521500000000000000e+04 1.590000000000000000e+04 1.660700000000000000e+04 1.756900000000000000e+04 1.810300000000000000e+04 1.915100000000000000e+04 1.985600000000000000e+04 2.076800000000000000e+04 2.086500000000000000e+04 2.199900000000000000e+04 2.239200000000000000e+04 2.288700000000000000e+04 2.313100000000000000e+04 2.385100000000000000e+04 2.457400000000000000e+04 2.529500000000000000e+04 2.549700000000000000e+04 2.591600000000000000e+04 2.600300000000000000e+04 2.643800000000000000e+04 2.693600000000000000e+04 2.723700000000000000e+04 2.759100000000000000e+04 2.796100000000000000e+04 2.833700000000000000e+04 2.846500000000000000e+04 2.906700000000000000e+04 2.913000000000000000e+04 2.960200000000000000e+04 3.016300000000000000e+04 3.071300000000000000e+04 3.094200000000000000e+04 3.091400000000000000e+04 3.129700000000000000e+04 3.149500000000000000e+04 3.224600000000000000e+04 3.253100000000000000e+04 3.226500000000000000e+04 3.246900000000000000e+04 3.249100000000000000e+04 3.301100000000000000e+04 3.298800000000000000e+04 3.318800000000000000e+04 3.328600000000000000e+04 3.382100000000000000e+04 3.412000000000000000e+04 3.358300000000000000e+04 3.442700000000000000e+04 3.471300000000000000e+04 3.463100000000000000e+04 3.481900000000000000e+04 3.522600000000000000e+04 3.473000000000000000e+04 3.555500000000000000e+04 3.561300000000000000e+04 3.560200000000000000e+04 3.630000000000000000e+04 3.675800000000000000e+04 3.679500000000000000e+04 3.728900000000000000e+04 3.712000000000000000e+04 3.754200000000000000e+04 3.731100000000000000e+04 3.786000000000000000e+04 3.807300000000000000e+04 3.837900000000000000e+04 3.856600000000000000e+04 3.915500000000000000e+04 3.896500000000000000e+04 3.884600000000000000e+04 3.930900000000000000e+04 3.952700000000000000e+04 3.986600000000000000e+04 3.973600000000000000e+04 3.979800000000000000e+04 3.939000000000000000e+04 3.990000000000000000e+04 3.973300000000000000e+04 4.017700000000000000e+04 4.014800000000000000e+04 4.057700000000000000e+04 4.018600000000000000e+04 4.070900000000000000e+04 4.078500000000000000e+04 4.088200000000000000e+04 4.084100000000000000e+04 4.105100000000000000e+04 4.112200000000000000e+04 4.147200000000000000e+04 4.179100000000000000e+04 4.220100000000000000e+04 4.191100000000000000e+04 4.244000000000000000e+04 4.283300000000000000e+04 4.299800000000000000e+04 4.328200000000000000e+04 4.285500000000000000e+04 4.307900000000000000e+04 4.320600000000000000e+04 4.335000000000000000e+04 4.316200000000000000e+04 4.381800000000000000e+04 4.304700000000000000e+04 4.401600000000000000e+04 4.382600000000000000e+04 4.436600000000000000e+04 4.400500000000000000e+04 4.398000000000000000e+04 4.410900000000000000e+04 4.459700000000000000e+04 4.463600000000000000e+04 4.462300000000000000e+04 4.461100000000000000e+04 4.512000000000000000e+04 4.522300000000000000e+04 4.530600000000000000e+04 4.519000000000000000e+04 4.556500000000000000e+04 4.555500000000000000e+04 4.579600000000000000e+04 4.582300000000000000e+04 4.572300000000000000e+04 4.548900000000000000e+04 4.591700000000000000e+04 4.626300000000000000e+04 4.625500000000000000e+04 4.604000000000000000e+04 4.600800000000000000e+04 4.650000000000000000e+04 4.630100000000000000e+04 4.655900000000000000e+04 4.632100000000000000e+04 4.690500000000000000e+04 4.648400000000000000e+04 4.651700000000000000e+04 4.697000000000000000e+04 4.671000000000000000e+04 4.701100000000000000e+04 4.665600000000000000e+04 4.689900000000000000e+04 4.695200000000000000e+04 4.735300000000000000e+04 4.753200000000000000e+04 4.764000000000000000e+04 4.778000000000000000e+04 4.760100000000000000e+04 4.781500000000000000e+04 4.757600000000000000e+04 4.796800000000000000e+04 4.790600000000000000e+04 4.828600000000000000e+04 4.814900000000000000e+04 4.851100000000000000e+04 4.812700000000000000e+04 4.877200000000000000e+04 4.906600000000000000e+04 4.855000000000000000e+04 4.873700000000000000e+04 4.864500000000000000e+04 4.842100000000000000e+04 4.868000000000000000e+04 4.901600000000000000e+04 4.888600000000000000e+04 4.877200000000000000e+04 4.858300000000000000e+04 4.916100000000000000e+04 4.893200000000000000e+04 4.940200000000000000e+04 4.977400000000000000e+04 4.960200000000000000e+04 4.985500000000000000e+04 4.928400000000000000e+04 4.979100000000000000e+04 4.980100000000000000e+04 5.006700000000000000e+04 5.058900000000000000e+04 5.069100000000000000e+04 5.050800000000000000e+04 5.068400000000000000e+04 5.099000000000000000e+04 5.104000000000000000e+04 5.090800000000000000e+04 5.098400000000000000e+04 5.091400000000000000e+04 5.125900000000000000e+04 5.066100000000000000e+04 5.115100000000000000e+04 5.098600000000000000e+04 5.105400000000000000e+04 5.110800000000000000e+04 5.180300000000000000e+04 5.104400000000000000e+04 5.147500000000000000e+04 5.144200000000000000e+04 5.112700000000000000e+04 5.140900000000000000e+04 5.139300000000000000e+04 5.115300000000000000e+04 5.174700000000000000e+04 5.102200000000000000e+04 5.182700000000000000e+04 5.137300000000000000e+04 5.155600000000000000e+04 5.154500000000000000e+04 5.155500000000000000e+04 5.197300000000000000e+04 5.238600000000000000e+04 5.244300000000000000e+04 5.220000000000000000e+04 5.233400000000000000e+04 5.230700000000000000e+04 5.295100000000000000e+04 5.282900000000000000e+04 5.305800000000000000e+04 5.281400000000000000e+04 5.256400000000000000e+04 5.321000000000000000e+04 5.381300000000000000e+04 5.360500000000000000e+04 5.344900000000000000e+04 5.321600000000000000e+04 5.339700000000000000e+04 5.363300000000000000e+04 5.422700000000000000e+04 5.371500000000000000e+04 5.408300000000000000e+04 5.371500000000000000e+04 5.374200000000000000e+04 5.384900000000000000e+04 5.400500000000000000e+04 5.428400000000000000e+04 5.416400000000000000e+04 5.376900000000000000e+04 5.356200000000000000e+04 5.393800000000000000e+04 5.438000000000000000e+04 5.452400000000000000e+04 5.440800000000000000e+04 5.456100000000000000e+04 5.463100000000000000e+04 5.415300000000000000e+04 5.423400000000000000e+04 5.446400000000000000e+04 5.463500000000000000e+04 5.433100000000000000e+04 5.409200000000000000e+04 5.409100000000000000e+04 5.419800000000000000e+04 5.415300000000000000e+04 5.410200000000000000e+04 5.392800000000000000e+04 5.371900000000000000e+04 5.407600000000000000e+04 5.368700000000000000e+04 5.410600000000000000e+04 5.427400000000000000e+04 5.429000000000000000e+04 5.461700000000000000e+04 5.500900000000000000e+04 5.487200000000000000e+04 5.508900000000000000e+04 5.474700000000000000e+04 5.488800000000000000e+04 5.519100000000000000e+04 5.547300000000000000e+04 5.518500000000000000e+04 5.495400000000000000e+04 5.530300000000000000e+04 5.469700000000000000e+04 5.445200000000000000e+04 5.421000000000000000e+04 5.416100000000000000e+04 5.481900000000000000e+04 5.458800000000000000e+04 5.448300000000000000e+04 5.437900000000000000e+04 5.490800000000000000e+04 5.450800000000000000e+04 5.446700000000000000e+04 5.483900000000000000e+04 5.466700000000000000e+04 5.491500000000000000e+04 5.480100000000000000e+04 5.449100000000000000e+04 5.435900000000000000e+04 5.512200000000000000e+04 5.523400000000000000e+04 5.495200000000000000e+04 5.490500000000000000e+04 5.544000000000000000e+04 5.558200000000000000e+04 5.524400000000000000e+04 5.601500000000000000e+04 5.526000000000000000e+04 5.598300000000000000e+04 5.626700000000000000e+04 5.602400000000000000e+04 5.582300000000000000e+04 5.545700000000000000e+04 5.510700000000000000e+04 5.511100000000000000e+04 5.578600000000000000e+04 5.608400000000000000e+04 5.596500000000000000e+04 5.593400000000000000e+04 5.600000000000000000e+04 5.551100000000000000e+04 5.633300000000000000e+04 5.586900000000000000e+04 5.585900000000000000e+04 5.617100000000000000e+04 5.636800000000000000e+04 5.574200000000000000e+04 5.582800000000000000e+04 5.612600000000000000e+04 5.637900000000000000e+04 5.614500000000000000e+04 5.620000000000000000e+04 5.592200000000000000e+04 5.607000000000000000e+04 5.664800000000000000e+04 5.620000000000000000e+04 5.651700000000000000e+04 5.645500000000000000e+04 5.660200000000000000e+04 5.644600000000000000e+04 5.663800000000000000e+04 5.678600000000000000e+04 5.685000000000000000e+04 5.665300000000000000e+04 5.686700000000000000e+04 5.723000000000000000e+04 5.713100000000000000e+04 5.705700000000000000e+04 5.727300000000000000e+04 5.756500000000000000e+04 5.699800000000000000e+04 5.758000000000000000e+04 5.660400000000000000e+04 5.742400000000000000e+04 5.754600000000000000e+04 5.736900000000000000e+04 5.693400000000000000e+04 5.747200000000000000e+04 5.681300000000000000e+04 5.707300000000000000e+04 5.697400000000000000e+04 5.755600000000000000e+04 5.711100000000000000e+04 5.701800000000000000e+04 5.722700000000000000e+04 5.767200000000000000e+04 5.777000000000000000e+04 5.729700000000000000e+04 5.773400000000000000e+04 5.781400000000000000e+04 5.764900000000000000e+04 5.781900000000000000e+04 5.765000000000000000e+04 5.773400000000000000e+04 5.770800000000000000e+04 5.726100000000000000e+04 5.743000000000000000e+04 5.793100000000000000e+04 5.752600000000000000e+04 5.790600000000000000e+04 5.786100000000000000e+04 5.773300000000000000e+04 5.721400000000000000e+04 5.789700000000000000e+04 5.830900000000000000e+04 5.767500000000000000e+04 5.818600000000000000e+04 5.820200000000000000e+04 5.802700000000000000e+04 5.837600000000000000e+04 5.807700000000000000e+04 5.782300000000000000e+04 5.800400000000000000e+04 5.833000000000000000e+04 5.827000000000000000e+04 5.858400000000000000e+04 5.842400000000000000e+04 5.818700000000000000e+04 5.850900000000000000e+04 5.831100000000000000e+04 5.825600000000000000e+04 5.848200000000000000e+04 5.813400000000000000e+04 5.851100000000000000e+04 5.794700000000000000e+04 5.792600000000000000e+04 5.785300000000000000e+04 5.846900000000000000e+04 5.798700000000000000e+04 5.835000000000000000e+04 5.766000000000000000e+04 5.749700000000000000e+04 5.836400000000000000e+04 5.872900000000000000e+04 5.851400000000000000e+04 5.835700000000000000e+04 5.850900000000000000e+04 5.851400000000000000e+04 5.851300000000000000e+04 5.819400000000000000e+04 5.822500000000000000e+04 5.810700000000000000e+04 5.773600000000000000e+04 5.872700000000000000e+04 5.770700000000000000e+04 5.844100000000000000e+04 5.789000000000000000e+04 5.792100000000000000e+04 5.792200000000000000e+04 5.687400000000000000e+04 5.777700000000000000e+04 5.790500000000000000e+04 5.793400000000000000e+04 5.783900000000000000e+04 5.773100000000000000e+04 5.746800000000000000e+04 5.805500000000000000e+04 5.746900000000000000e+04 5.815100000000000000e+04 5.777300000000000000e+04 5.784100000000000000e+04 5.786800000000000000e+04 5.792300000000000000e+04 5.786500000000000000e+04 5.771500000000000000e+04 5.764600000000000000e+04 5.761800000000000000e+04 5.745800000000000000e+04 5.801900000000000000e+04 5.812500000000000000e+04 5.747100000000000000e+04 5.823900000000000000e+04 5.780500000000000000e+04 5.796800000000000000e+04 5.823400000000000000e+04 5.760100000000000000e+04 5.795600000000000000e+04 5.789800000000000000e+04 5.787100000000000000e+04 5.836700000000000000e+04 5.756000000000000000e+04 5.792500000000000000e+04 5.779600000000000000e+04 5.740600000000000000e+04 5.739900000000000000e+04 5.803000000000000000e+04 5.763500000000000000e+04 5.823600000000000000e+04 5.823400000000000000e+04 5.767500000000000000e+04 5.831100000000000000e+04 5.825000000000000000e+04 5.830300000000000000e+04 5.880900000000000000e+04 5.827800000000000000e+04 5.793200000000000000e+04 5.834500000000000000e+04 5.767900000000000000e+04 5.855600000000000000e+04 5.833000000000000000e+04 5.855800000000000000e+04 5.842900000000000000e+04 5.797000000000000000e+04 5.834500000000000000e+04 5.861400000000000000e+04 5.837700000000000000e+04 5.891000000000000000e+04 5.861300000000000000e+04 5.827500000000000000e+04 5.840400000000000000e+04 5.870600000000000000e+04 5.857900000000000000e+04 5.892100000000000000e+04 5.836900000000000000e+04 5.807500000000000000e+04 5.854600000000000000e+04 5.851100000000000000e+04 5.876000000000000000e+04 5.834800000000000000e+04 5.841200000000000000e+04 5.829500000000000000e+04 5.810900000000000000e+04 5.713600000000000000e+04 5.833600000000000000e+04 5.809800000000000000e+04 5.752600000000000000e+04 5.734700000000000000e+04 5.794400000000000000e+04 5.786500000000000000e+04 5.774000000000000000e+04 5.790000000000000000e+04 5.766200000000000000e+04 5.760400000000000000e+04 5.759400000000000000e+04 5.746000000000000000e+04 5.767300000000000000e+04 5.779600000000000000e+04 5.749000000000000000e+04 5.791800000000000000e+04 5.792800000000000000e+04 5.732600000000000000e+04 5.795000000000000000e+04 5.832200000000000000e+04 5.801800000000000000e+04 5.787900000000000000e+04 5.776800000000000000e+04 5.747000000000000000e+04 5.757500000000000000e+04 5.727800000000000000e+04 5.774500000000000000e+04 5.770700000000000000e+04 5.774100000000000000e+04 5.754300000000000000e+04 5.724200000000000000e+04 5.791100000000000000e+04 5.796000000000000000e+04 5.725600000000000000e+04 5.722800000000000000e+04 5.747100000000000000e+04 5.800200000000000000e+04 5.837100000000000000e+04 5.763400000000000000e+04 5.822000000000000000e+04 5.797200000000000000e+04 5.826700000000000000e+04 5.834300000000000000e+04 5.808900000000000000e+04 5.773500000000000000e+04 5.807700000000000000e+04 5.803100000000000000e+04 5.784800000000000000e+04 5.786900000000000000e+04 5.741000000000000000e+04 5.733500000000000000e+04 5.767700000000000000e+04 5.782600000000000000e+04 5.841600000000000000e+04 5.788900000000000000e+04 5.808900000000000000e+04 5.847700000000000000e+04 5.853600000000000000e+04 5.813800000000000000e+04 5.791200000000000000e+04 5.812400000000000000e+04 5.829200000000000000e+04 5.770900000000000000e+04 5.780100000000000000e+04 5.791500000000000000e+04 5.780400000000000000e+04 5.850000000000000000e+04 5.778900000000000000e+04 5.807000000000000000e+04 5.837200000000000000e+04 5.860900000000000000e+04 5.818800000000000000e+04 5.841900000000000000e+04 5.845600000000000000e+04 5.824000000000000000e+04 5.829100000000000000e+04 5.862900000000000000e+04 5.813100000000000000e+04 5.803700000000000000e+04 5.763100000000000000e+04 5.727900000000000000e+04 5.734500000000000000e+04 5.775100000000000000e+04 5.776200000000000000e+04 5.740300000000000000e+04 5.712600000000000000e+04 5.718600000000000000e+04 5.675900000000000000e+04 5.769800000000000000e+04 5.734600000000000000e+04 5.739100000000000000e+04 5.738300000000000000e+04 5.734400000000000000e+04 5.749500000000000000e+04 5.764200000000000000e+04 5.718900000000000000e+04 5.712100000000000000e+04 5.718400000000000000e+04 5.756900000000000000e+04 5.769500000000000000e+04 5.755400000000000000e+04 5.800500000000000000e+04 5.765700000000000000e+04 5.793300000000000000e+04 5.805600000000000000e+04 5.811400000000000000e+04 5.730900000000000000e+04 5.817800000000000000e+04 5.831800000000000000e+04 5.787300000000000000e+04 5.863100000000000000e+04 5.789800000000000000e+04 5.811300000000000000e+04 5.808700000000000000e+04 5.820600000000000000e+04 5.766000000000000000e+04 5.808300000000000000e+04 5.775800000000000000e+04 5.814300000000000000e+04 5.789100000000000000e+04 5.777700000000000000e+04 5.796600000000000000e+04 5.808300000000000000e+04 5.831000000000000000e+04 5.761600000000000000e+04 5.740900000000000000e+04 5.793300000000000000e+04 5.755500000000000000e+04 5.775200000000000000e+04 5.775200000000000000e+04 5.762600000000000000e+04 5.782100000000000000e+04 5.759400000000000000e+04 5.759600000000000000e+04 5.739400000000000000e+04 5.736300000000000000e+04 5.768400000000000000e+04 5.769700000000000000e+04 5.759200000000000000e+04 5.732700000000000000e+04 5.738500000000000000e+04 5.741800000000000000e+04 5.724900000000000000e+04 5.750300000000000000e+04 5.749000000000000000e+04 5.791300000000000000e+04 5.796100000000000000e+04 5.711300000000000000e+04 5.745000000000000000e+04 5.826800000000000000e+04 5.751200000000000000e+04 5.747500000000000000e+04 5.796000000000000000e+04 5.815900000000000000e+04 5.791000000000000000e+04 5.793000000000000000e+04 5.771100000000000000e+04 5.785900000000000000e+04 5.773700000000000000e+04 5.747000000000000000e+04 5.722700000000000000e+04 5.769200000000000000e+04 5.753600000000000000e+04 5.726800000000000000e+04 5.776400000000000000e+04 5.755900000000000000e+04 5.785400000000000000e+04 5.810400000000000000e+04 5.816900000000000000e+04 5.770600000000000000e+04 5.788000000000000000e+04 5.740300000000000000e+04 5.817000000000000000e+04 5.762600000000000000e+04 5.794600000000000000e+04 5.785800000000000000e+04 5.788400000000000000e+04 5.751900000000000000e+04 5.798200000000000000e+04 5.818300000000000000e+04 5.759800000000000000e+04 5.809800000000000000e+04 5.796100000000000000e+04 5.742900000000000000e+04 5.818000000000000000e+04 5.761800000000000000e+04 5.838300000000000000e+04 5.805700000000000000e+04 5.868400000000000000e+04 5.804200000000000000e+04 5.834900000000000000e+04 5.832200000000000000e+04 5.806400000000000000e+04 5.886100000000000000e+04 5.838500000000000000e+04 5.776800000000000000e+04 5.832700000000000000e+04 5.793300000000000000e+04 5.837500000000000000e+04 5.800200000000000000e+04 5.804300000000000000e+04 5.827100000000000000e+04 5.800100000000000000e+04 5.866000000000000000e+04 5.840800000000000000e+04 5.842400000000000000e+04 5.845800000000000000e+04 5.809300000000000000e+04 5.786000000000000000e+04 5.848000000000000000e+04 5.844200000000000000e+04 5.837000000000000000e+04 5.841400000000000000e+04 5.874700000000000000e+04 5.854800000000000000e+04 5.866200000000000000e+04 5.864300000000000000e+04 5.852900000000000000e+04 5.857200000000000000e+04 5.883900000000000000e+04 5.925800000000000000e+04 5.913200000000000000e+04 5.934200000000000000e+04 5.904500000000000000e+04 5.912600000000000000e+04 5.868500000000000000e+04 5.844600000000000000e+04 5.846800000000000000e+04 5.857100000000000000e+04 5.863600000000000000e+04 5.915300000000000000e+04 5.924300000000000000e+04 5.861500000000000000e+04 5.826900000000000000e+04 5.804500000000000000e+04 5.812200000000000000e+04 5.862200000000000000e+04 5.866200000000000000e+04 5.828300000000000000e+04 5.870900000000000000e+04 5.829100000000000000e+04 5.838000000000000000e+04 5.798200000000000000e+04 5.841400000000000000e+04 5.777700000000000000e+04 5.801500000000000000e+04 5.826800000000000000e+04 5.784900000000000000e+04 5.780700000000000000e+04 5.764800000000000000e+04 5.798400000000000000e+04 5.813400000000000000e+04 5.821400000000000000e+04 5.846700000000000000e+04 5.838200000000000000e+04 5.787500000000000000e+04 5.822900000000000000e+04 5.884800000000000000e+04 5.780300000000000000e+04 5.842100000000000000e+04 5.877500000000000000e+04 5.903300000000000000e+04 5.885100000000000000e+04 5.857800000000000000e+04 5.854700000000000000e+04 5.872700000000000000e+04 5.850800000000000000e+04 5.865200000000000000e+04 5.834800000000000000e+04 5.818700000000000000e+04 5.844200000000000000e+04 5.815300000000000000e+04 5.858000000000000000e+04 5.861000000000000000e+04 5.858900000000000000e+04 5.891800000000000000e+04 5.882800000000000000e+04 5.918400000000000000e+04 5.860600000000000000e+04 5.853500000000000000e+04 5.840600000000000000e+04 5.834800000000000000e+04 5.838200000000000000e+04 5.853200000000000000e+04 5.849000000000000000e+04 5.870300000000000000e+04 5.879900000000000000e+04 5.917100000000000000e+04 5.889800000000000000e+04 5.907200000000000000e+04 5.943300000000000000e+04 5.888400000000000000e+04 5.861900000000000000e+04 5.868000000000000000e+04 5.858600000000000000e+04 5.867900000000000000e+04 5.819600000000000000e+04 5.838400000000000000e+04 5.854300000000000000e+04 5.845900000000000000e+04 5.805100000000000000e+04 5.791300000000000000e+04 5.842400000000000000e+04 5.845800000000000000e+04 5.839900000000000000e+04 5.821800000000000000e+04 5.798600000000000000e+04 5.855500000000000000e+04 5.831800000000000000e+04 5.848700000000000000e+04 5.794900000000000000e+04 5.857200000000000000e+04 5.846900000000000000e+04 5.790300000000000000e+04 5.856400000000000000e+04 5.845800000000000000e+04 5.831100000000000000e+04 5.802300000000000000e+04 5.841200000000000000e+04 5.789800000000000000e+04 5.685600000000000000e+04 5.796400000000000000e+04 5.723800000000000000e+04 5.768300000000000000e+04 5.787100000000000000e+04 5.735000000000000000e+04 5.734400000000000000e+04 5.760600000000000000e+04 5.800500000000000000e+04 5.771200000000000000e+04 5.747100000000000000e+04 5.822500000000000000e+04 5.819700000000000000e+04 5.811000000000000000e+04 5.782800000000000000e+04 5.848700000000000000e+04 5.833800000000000000e+04 5.847300000000000000e+04 5.785500000000000000e+04 5.774000000000000000e+04 5.801000000000000000e+04 5.774900000000000000e+04 5.755000000000000000e+04 5.823300000000000000e+04 5.890300000000000000e+04 5.815800000000000000e+04 5.802700000000000000e+04 5.833900000000000000e+04 5.804200000000000000e+04 5.780500000000000000e+04 5.802100000000000000e+04 5.746700000000000000e+04 5.771300000000000000e+04 5.777400000000000000e+04 5.765900000000000000e+04 5.809500000000000000e+04 5.858600000000000000e+04 5.866200000000000000e+04 5.808200000000000000e+04 5.846800000000000000e+04 5.832200000000000000e+04 5.840700000000000000e+04 5.860500000000000000e+04 5.897900000000000000e+04 5.882600000000000000e+04 5.813600000000000000e+04 5.872300000000000000e+04 5.872500000000000000e+04 5.813200000000000000e+04 5.868700000000000000e+04 5.834300000000000000e+04 5.813500000000000000e+04 5.826600000000000000e+04 5.839000000000000000e+04 5.803300000000000000e+04 5.810400000000000000e+04 5.764700000000000000e+04 5.821200000000000000e+04 5.807300000000000000e+04 5.791800000000000000e+04 5.775000000000000000e+04 5.776000000000000000e+04 5.808600000000000000e+04 5.778500000000000000e+04 5.767200000000000000e+04 5.740100000000000000e+04 5.830300000000000000e+04 5.745000000000000000e+04 5.832500000000000000e+04 5.843000000000000000e+04 5.792600000000000000e+04 5.814300000000000000e+04 5.807700000000000000e+04 5.837200000000000000e+04 5.864800000000000000e+04 5.874600000000000000e+04 5.834800000000000000e+04 5.800000000000000000e+04 5.821000000000000000e+04 5.864700000000000000e+04 5.854300000000000000e+04 5.874100000000000000e+04 5.868000000000000000e+04 5.851200000000000000e+04 5.859000000000000000e+04 5.817900000000000000e+04 5.833200000000000000e+04 5.881600000000000000e+04 5.851900000000000000e+04 5.897300000000000000e+04 5.905400000000000000e+04 5.864600000000000000e+04 5.901400000000000000e+04 5.913300000000000000e+04 5.896100000000000000e+04 5.932600000000000000e+04 5.900700000000000000e+04 5.917600000000000000e+04 5.884300000000000000e+04 5.891400000000000000e+04 5.917400000000000000e+04 5.893900000000000000e+04 5.899400000000000000e+04 5.918400000000000000e+04 5.898000000000000000e+04 5.853900000000000000e+04 5.895900000000000000e+04 5.952100000000000000e+04 5.935400000000000000e+04 5.907400000000000000e+04 5.886400000000000000e+04 5.917900000000000000e+04 5.871700000000000000e+04 5.859100000000000000e+04 5.898700000000000000e+04 5.899000000000000000e+04 5.956600000000000000e+04 5.916300000000000000e+04 5.875300000000000000e+04 5.909200000000000000e+04 5.899100000000000000e+04 5.849000000000000000e+04 5.873700000000000000e+04 5.857100000000000000e+04 5.870700000000000000e+04 5.856700000000000000e+04 5.879700000000000000e+04 5.833900000000000000e+04 5.828400000000000000e+04 5.864500000000000000e+04 5.897100000000000000e+04 5.847500000000000000e+04 5.824700000000000000e+04 5.770200000000000000e+04 5.818300000000000000e+04 5.884100000000000000e+04 5.898300000000000000e+04 5.845100000000000000e+04 5.860300000000000000e+04 5.842000000000000000e+04 5.858400000000000000e+04 5.904800000000000000e+04 5.850900000000000000e+04 5.890600000000000000e+04 5.923800000000000000e+04 5.819000000000000000e+04 5.861800000000000000e+04 5.826100000000000000e+04 5.807100000000000000e+04 5.814400000000000000e+04 5.780700000000000000e+04 5.804100000000000000e+04 5.763900000000000000e+04 5.768700000000000000e+04 5.735400000000000000e+04 5.726900000000000000e+04 5.766300000000000000e+04 5.758900000000000000e+04 5.789600000000000000e+04 5.827900000000000000e+04 5.798400000000000000e+04 5.810800000000000000e+04 5.835300000000000000e+04 5.827900000000000000e+04 5.787200000000000000e+04 5.822900000000000000e+04 5.779400000000000000e+04 5.833900000000000000e+04 5.764100000000000000e+04 5.783300000000000000e+04 5.769700000000000000e+04 5.708600000000000000e+04 5.762900000000000000e+04 5.768300000000000000e+04 5.734600000000000000e+04 5.716000000000000000e+04 5.768800000000000000e+04 5.745900000000000000e+04 5.714200000000000000e+04 5.735200000000000000e+04 5.763300000000000000e+04 5.786000000000000000e+04 5.751400000000000000e+04 5.755500000000000000e+04 5.736200000000000000e+04 5.786300000000000000e+04 5.764400000000000000e+04 5.723800000000000000e+04 5.770300000000000000e+04 5.754700000000000000e+04 5.756900000000000000e+04 5.700500000000000000e+04 5.776900000000000000e+04 5.688900000000000000e+04 5.760300000000000000e+04 5.751100000000000000e+04 5.780900000000000000e+04 5.718300000000000000e+04 5.773900000000000000e+04 5.777400000000000000e+04 5.772500000000000000e+04 5.790900000000000000e+04 5.784500000000000000e+04 5.768300000000000000e+04 5.726200000000000000e+04 5.759100000000000000e+04 5.843700000000000000e+04 5.756500000000000000e+04 5.796600000000000000e+04 5.791500000000000000e+04 5.806600000000000000e+04 5.751800000000000000e+04 5.747800000000000000e+04 5.796300000000000000e+04 5.773800000000000000e+04 5.765300000000000000e+04 5.827900000000000000e+04 5.768400000000000000e+04 5.723900000000000000e+04 5.738800000000000000e+04 5.754000000000000000e+04 5.798400000000000000e+04 5.791700000000000000e+04 5.835600000000000000e+04 5.735500000000000000e+04 5.785600000000000000e+04 5.754800000000000000e+04 5.803200000000000000e+04 5.794100000000000000e+04 5.798800000000000000e+04 5.798300000000000000e+04 5.778900000000000000e+04 5.807000000000000000e+04 5.773700000000000000e+04 5.830000000000000000e+04 5.768400000000000000e+04 5.762600000000000000e+04 5.833800000000000000e+04 5.753700000000000000e+04 5.768600000000000000e+04 5.755800000000000000e+04 5.823500000000000000e+04 5.794700000000000000e+04 5.763000000000000000e+04 5.829100000000000000e+04 5.810700000000000000e+04 5.811800000000000000e+04 5.783400000000000000e+04 5.827000000000000000e+04 5.769400000000000000e+04 5.812500000000000000e+04 5.809900000000000000e+04 5.808300000000000000e+04 5.844600000000000000e+04 5.785200000000000000e+04 5.758900000000000000e+04 5.759400000000000000e+04 5.806700000000000000e+04 5.798100000000000000e+04 5.777600000000000000e+04 5.753900000000000000e+04 5.771000000000000000e+04 5.781200000000000000e+04 5.806800000000000000e+04 5.802200000000000000e+04 5.825900000000000000e+04 5.820500000000000000e+04 5.832500000000000000e+04 5.818700000000000000e+04 5.815700000000000000e+04 5.801500000000000000e+04 5.818500000000000000e+04 5.822500000000000000e+04 5.848200000000000000e+04 5.823100000000000000e+04 5.850200000000000000e+04 5.781700000000000000e+04 5.769100000000000000e+04 5.816300000000000000e+04 5.770600000000000000e+04 5.806700000000000000e+04 5.811700000000000000e+04 5.781900000000000000e+04 5.811400000000000000e+04 5.826400000000000000e+04 5.782100000000000000e+04 5.759500000000000000e+04 5.771600000000000000e+04 5.769000000000000000e+04 5.791700000000000000e+04 5.750100000000000000e+04 5.732000000000000000e+04 5.714100000000000000e+04 5.720000000000000000e+04 5.765900000000000000e+04 5.728100000000000000e+04 5.749300000000000000e+04 5.767400000000000000e+04 5.773800000000000000e+04 5.795800000000000000e+04 5.760500000000000000e+04 5.710700000000000000e+04 5.729900000000000000e+04 5.766300000000000000e+04 5.800600000000000000e+04 5.748700000000000000e+04 5.745400000000000000e+04 5.739300000000000000e+04 5.748000000000000000e+04 5.727400000000000000e+04 5.776600000000000000e+04 5.766200000000000000e+04 5.773200000000000000e+04 5.735000000000000000e+04 5.734500000000000000e+04 5.731000000000000000e+04 5.730000000000000000e+04 5.689500000000000000e+04 5.728400000000000000e+04 5.716400000000000000e+04 5.751500000000000000e+04 5.663900000000000000e+04 5.695700000000000000e+04 5.738300000000000000e+04 5.736400000000000000e+04 5.755700000000000000e+04 5.722200000000000000e+04 5.765000000000000000e+04 5.771000000000000000e+04 5.714200000000000000e+04 5.733500000000000000e+04 5.714500000000000000e+04 5.782500000000000000e+04 5.785000000000000000e+04 5.793800000000000000e+04 5.759400000000000000e+04 5.772700000000000000e+04 5.758700000000000000e+04 5.758300000000000000e+04 5.777700000000000000e+04 5.763900000000000000e+04 5.783600000000000000e+04 5.712700000000000000e+04 5.757500000000000000e+04 5.713700000000000000e+04 5.727200000000000000e+04 5.745500000000000000e+04 5.767400000000000000e+04 5.760500000000000000e+04 5.817900000000000000e+04 5.743800000000000000e+04 5.750800000000000000e+04 5.784300000000000000e+04 5.771500000000000000e+04 5.763200000000000000e+04 5.826000000000000000e+04 5.820000000000000000e+04 5.834400000000000000e+04 5.834700000000000000e+04 5.832600000000000000e+04 5.750800000000000000e+04 5.812400000000000000e+04 5.795600000000000000e+04 5.781200000000000000e+04 5.777900000000000000e+04 5.772200000000000000e+04 5.789200000000000000e+04 5.822000000000000000e+04 5.876000000000000000e+04 5.862700000000000000e+04 5.821300000000000000e+04 5.836400000000000000e+04 5.843800000000000000e+04 5.813100000000000000e+04 5.848900000000000000e+04 5.841000000000000000e+04 5.831200000000000000e+04 5.844900000000000000e+04 5.840400000000000000e+04 5.828500000000000000e+04 5.801800000000000000e+04 5.786900000000000000e+04 5.786800000000000000e+04 5.755400000000000000e+04 5.804600000000000000e+04 5.776500000000000000e+04 5.825100000000000000e+04 5.812300000000000000e+04 5.794300000000000000e+04 5.807300000000000000e+04 5.813100000000000000e+04 5.804100000000000000e+04 5.771100000000000000e+04 5.761900000000000000e+04 5.797100000000000000e+04 5.808900000000000000e+04 5.811000000000000000e+04 5.768400000000000000e+04 5.819600000000000000e+04 5.845000000000000000e+04 5.814600000000000000e+04 5.814000000000000000e+04 5.798500000000000000e+04 5.771000000000000000e+04 5.820600000000000000e+04 5.863100000000000000e+04 5.863700000000000000e+04 5.845600000000000000e+04 5.897300000000000000e+04 5.866800000000000000e+04 5.836700000000000000e+04 5.883400000000000000e+04 5.840300000000000000e+04 5.837200000000000000e+04 5.871500000000000000e+04 5.845600000000000000e+04 5.829300000000000000e+04 5.892000000000000000e+04 5.878300000000000000e+04 5.882000000000000000e+04 5.880200000000000000e+04 5.865400000000000000e+04 5.863000000000000000e+04 5.841100000000000000e+04 5.866700000000000000e+04 5.867300000000000000e+04 5.881800000000000000e+04 5.895000000000000000e+04 5.865400000000000000e+04 5.898500000000000000e+04 5.843900000000000000e+04 5.900800000000000000e+04 5.901200000000000000e+04 5.840100000000000000e+04 5.915800000000000000e+04 5.874300000000000000e+04 5.864700000000000000e+04 5.804100000000000000e+04 5.854300000000000000e+04 5.835700000000000000e+04 5.829500000000000000e+04 5.809100000000000000e+04 5.819600000000000000e+04 5.833100000000000000e+04 5.795200000000000000e+04 5.790200000000000000e+04 5.779500000000000000e+04 5.800200000000000000e+04 5.863900000000000000e+04 5.810200000000000000e+04 5.814200000000000000e+04 5.800800000000000000e+04 5.823200000000000000e+04 5.834400000000000000e+04 5.847800000000000000e+04 5.880000000000000000e+04 5.828400000000000000e+04 5.834700000000000000e+04 5.841100000000000000e+04 5.819900000000000000e+04 5.773700000000000000e+04 5.808600000000000000e+04 5.839300000000000000e+04 5.841600000000000000e+04 5.769300000000000000e+04 5.818300000000000000e+04 5.717300000000000000e+04 5.815100000000000000e+04 5.774400000000000000e+04 5.845300000000000000e+04 5.792100000000000000e+04 5.741900000000000000e+04 5.752200000000000000e+04 5.821700000000000000e+04 5.784000000000000000e+04 5.814700000000000000e+04 5.851900000000000000e+04 5.862500000000000000e+04 5.840300000000000000e+04 5.837800000000000000e+04 5.836700000000000000e+04 5.880100000000000000e+04 5.922400000000000000e+04 5.900300000000000000e+04 5.903300000000000000e+04 5.926100000000000000e+04 5.915900000000000000e+04 5.854900000000000000e+04 5.839400000000000000e+04 5.853800000000000000e+04 5.817700000000000000e+04 5.826200000000000000e+04 5.807500000000000000e+04 5.864500000000000000e+04 5.809300000000000000e+04 5.868500000000000000e+04 5.923000000000000000e+04 5.929500000000000000e+04 5.943100000000000000e+04 5.929900000000000000e+04 5.913200000000000000e+04 5.890400000000000000e+04 5.907000000000000000e+04 5.880300000000000000e+04 5.903900000000000000e+04 5.862400000000000000e+04 5.850000000000000000e+04 5.886700000000000000e+04 5.929500000000000000e+04 5.857000000000000000e+04 5.904800000000000000e+04 5.842700000000000000e+04 5.969100000000000000e+04 5.847600000000000000e+04 5.896800000000000000e+04 5.882500000000000000e+04 5.862500000000000000e+04 5.846100000000000000e+04 5.844300000000000000e+04 5.866900000000000000e+04 5.867600000000000000e+04 5.856600000000000000e+04 5.840800000000000000e+04 5.883500000000000000e+04 5.877700000000000000e+04 5.907900000000000000e+04 5.938900000000000000e+04 5.903100000000000000e+04 5.906600000000000000e+04 5.883000000000000000e+04 5.915500000000000000e+04 5.895900000000000000e+04 5.837700000000000000e+04 5.896400000000000000e+04 5.881400000000000000e+04 5.828000000000000000e+04 5.880400000000000000e+04 5.847200000000000000e+04 5.887200000000000000e+04 5.869600000000000000e+04 5.858700000000000000e+04 5.869500000000000000e+04 5.838900000000000000e+04 5.856700000000000000e+04 5.867200000000000000e+04 5.847400000000000000e+04 5.877500000000000000e+04 5.884400000000000000e+04 5.888700000000000000e+04 5.893700000000000000e+04 5.860200000000000000e+04 5.865900000000000000e+04 5.845300000000000000e+04 5.859200000000000000e+04 5.861900000000000000e+04 5.900900000000000000e+04 5.893100000000000000e+04 5.874900000000000000e+04 5.852700000000000000e+04 5.824500000000000000e+04 5.871200000000000000e+04 5.876900000000000000e+04 5.916800000000000000e+04 5.831800000000000000e+04 5.865300000000000000e+04 5.871900000000000000e+04 5.833000000000000000e+04 5.919600000000000000e+04 5.828500000000000000e+04 5.862500000000000000e+04 5.798900000000000000e+04 5.901800000000000000e+04 5.820600000000000000e+04 5.817900000000000000e+04 5.813800000000000000e+04 5.838300000000000000e+04 5.831100000000000000e+04 5.815400000000000000e+04 5.819300000000000000e+04 5.802100000000000000e+04 5.832400000000000000e+04 5.832100000000000000e+04 5.830700000000000000e+04 5.811600000000000000e+04 5.865700000000000000e+04 5.803500000000000000e+04 5.837800000000000000e+04 5.837400000000000000e+04 5.778500000000000000e+04 5.852500000000000000e+04 5.834600000000000000e+04 5.849100000000000000e+04 5.876100000000000000e+04 5.832700000000000000e+04 5.810900000000000000e+04 5.815300000000000000e+04 5.842700000000000000e+04 5.833400000000000000e+04 5.785100000000000000e+04 5.813100000000000000e+04 5.772800000000000000e+04 5.836600000000000000e+04 5.841300000000000000e+04 5.830000000000000000e+04 5.796000000000000000e+04 5.830100000000000000e+04 5.832700000000000000e+04 5.851900000000000000e+04 5.821500000000000000e+04 5.875900000000000000e+04 5.782300000000000000e+04 5.832600000000000000e+04 5.830700000000000000e+04 5.827500000000000000e+04 5.789800000000000000e+04 5.809400000000000000e+04 5.788400000000000000e+04 5.778500000000000000e+04 5.787400000000000000e+04 5.817800000000000000e+04 5.777500000000000000e+04 5.848000000000000000e+04 5.799900000000000000e+04 5.764500000000000000e+04 5.843500000000000000e+04 5.791000000000000000e+04 5.826900000000000000e+04 5.787000000000000000e+04 5.814100000000000000e+04 5.808300000000000000e+04 5.802700000000000000e+04 5.801500000000000000e+04 5.872900000000000000e+04 5.889400000000000000e+04 5.818000000000000000e+04 5.821000000000000000e+04 5.850600000000000000e+04 5.826200000000000000e+04 5.805800000000000000e+04 5.822000000000000000e+04 5.818700000000000000e+04 5.824200000000000000e+04 5.765100000000000000e+04 5.810000000000000000e+04 5.833000000000000000e+04 5.774800000000000000e+04 5.798500000000000000e+04 5.774700000000000000e+04 5.793900000000000000e+04 5.795700000000000000e+04 5.809200000000000000e+04 5.788300000000000000e+04 5.782200000000000000e+04 5.737100000000000000e+04 5.731300000000000000e+04 5.719800000000000000e+04 5.764100000000000000e+04 5.793100000000000000e+04 5.807500000000000000e+04 5.797700000000000000e+04 5.786100000000000000e+04 5.806500000000000000e+04 5.792100000000000000e+04 5.768500000000000000e+04 5.845300000000000000e+04 5.880200000000000000e+04 5.818600000000000000e+04 5.817400000000000000e+04 5.821000000000000000e+04 5.804800000000000000e+04 5.905600000000000000e+04 5.879600000000000000e+04 5.896600000000000000e+04 5.900400000000000000e+04 5.859000000000000000e+04 5.835600000000000000e+04 5.865900000000000000e+04 5.847400000000000000e+04 5.838600000000000000e+04 5.883800000000000000e+04 5.902800000000000000e+04 5.854200000000000000e+04 5.876600000000000000e+04 5.891000000000000000e+04 5.840700000000000000e+04 5.880800000000000000e+04 5.903700000000000000e+04 5.835900000000000000e+04 5.812700000000000000e+04 5.866700000000000000e+04 5.919400000000000000e+04 5.875600000000000000e+04 5.842300000000000000e+04 5.862200000000000000e+04 5.862100000000000000e+04 5.887300000000000000e+04 5.945100000000000000e+04 5.878400000000000000e+04 5.860100000000000000e+04 5.850800000000000000e+04 5.892800000000000000e+04 5.909100000000000000e+04 5.882300000000000000e+04 5.884200000000000000e+04 5.898400000000000000e+04 5.952800000000000000e+04 5.885900000000000000e+04 5.915000000000000000e+04 5.924100000000000000e+04 5.860900000000000000e+04 5.843500000000000000e+04 5.821400000000000000e+04 5.813400000000000000e+04 5.761400000000000000e+04 5.774500000000000000e+04 5.828800000000000000e+04 5.832000000000000000e+04 5.852800000000000000e+04 5.856100000000000000e+04 5.825800000000000000e+04 5.880500000000000000e+04 5.869200000000000000e+04 5.842900000000000000e+04 5.852800000000000000e+04 5.942300000000000000e+04 5.856500000000000000e+04 5.915000000000000000e+04 5.817800000000000000e+04 5.879200000000000000e+04 5.913300000000000000e+04 5.904500000000000000e+04 5.845800000000000000e+04 5.868600000000000000e+04 5.883700000000000000e+04 5.824300000000000000e+04 5.881900000000000000e+04 5.839800000000000000e+04 5.829900000000000000e+04 5.861700000000000000e+04 5.839100000000000000e+04 5.806400000000000000e+04 5.817300000000000000e+04 5.810900000000000000e+04 5.785100000000000000e+04 5.885100000000000000e+04 5.772900000000000000e+04 5.824200000000000000e+04 5.815000000000000000e+04 5.856700000000000000e+04 5.820700000000000000e+04 5.827400000000000000e+04 5.879200000000000000e+04 5.894200000000000000e+04 5.861400000000000000e+04 5.853100000000000000e+04 5.886900000000000000e+04 5.915900000000000000e+04 5.870500000000000000e+04 5.869100000000000000e+04 5.871400000000000000e+04 5.921900000000000000e+04 5.879600000000000000e+04 5.865800000000000000e+04 5.861400000000000000e+04 5.896900000000000000e+04 5.926300000000000000e+04 5.881000000000000000e+04 5.891200000000000000e+04 5.884600000000000000e+04 5.922700000000000000e+04 5.876100000000000000e+04 5.885200000000000000e+04 5.880500000000000000e+04 5.901800000000000000e+04 5.912100000000000000e+04 5.925000000000000000e+04 5.917900000000000000e+04 5.888600000000000000e+04 5.850100000000000000e+04 5.945600000000000000e+04 5.838300000000000000e+04 5.854100000000000000e+04 5.852500000000000000e+04 5.879800000000000000e+04 5.821500000000000000e+04 5.796200000000000000e+04 5.850100000000000000e+04 5.872200000000000000e+04 5.877900000000000000e+04 5.839700000000000000e+04 5.826500000000000000e+04 5.859700000000000000e+04 5.870700000000000000e+04 5.888600000000000000e+04 5.819000000000000000e+04 5.853000000000000000e+04 5.794500000000000000e+04 5.849300000000000000e+04 5.839000000000000000e+04 5.867200000000000000e+04 5.812400000000000000e+04 5.798100000000000000e+04 5.830000000000000000e+04 5.818900000000000000e+04 5.853600000000000000e+04 5.811300000000000000e+04 5.824200000000000000e+04 5.873000000000000000e+04 5.849400000000000000e+04 5.803200000000000000e+04 5.799600000000000000e+04 5.788800000000000000e+04 5.780800000000000000e+04 5.784300000000000000e+04 5.764600000000000000e+04 5.830900000000000000e+04 5.789700000000000000e+04 5.784400000000000000e+04 5.805200000000000000e+04 5.834800000000000000e+04 5.779600000000000000e+04 5.817600000000000000e+04 5.762300000000000000e+04 5.758800000000000000e+04 5.854200000000000000e+04 5.802400000000000000e+04 5.813700000000000000e+04 5.841400000000000000e+04 5.818400000000000000e+04 5.809500000000000000e+04 5.862900000000000000e+04 5.811200000000000000e+04 5.871100000000000000e+04 5.881600000000000000e+04 5.884200000000000000e+04 5.852200000000000000e+04 5.876200000000000000e+04 5.878200000000000000e+04 5.859400000000000000e+04 5.874400000000000000e+04 5.871900000000000000e+04 5.867600000000000000e+04 5.901300000000000000e+04 5.870400000000000000e+04 5.918500000000000000e+04 5.879700000000000000e+04 5.844100000000000000e+04 5.856900000000000000e+04 5.825400000000000000e+04 5.820300000000000000e+04 5.786100000000000000e+04 5.844300000000000000e+04 5.837300000000000000e+04 5.840800000000000000e+04 5.783900000000000000e+04 5.824900000000000000e+04 5.806800000000000000e+04 5.772100000000000000e+04 5.856200000000000000e+04 5.832100000000000000e+04 5.823200000000000000e+04 5.817500000000000000e+04 5.878100000000000000e+04 5.876600000000000000e+04 5.907400000000000000e+04 5.857500000000000000e+04 5.856200000000000000e+04 5.884300000000000000e+04 5.838900000000000000e+04 5.849900000000000000e+04 5.845500000000000000e+04 5.851700000000000000e+04 5.845000000000000000e+04 5.882900000000000000e+04 5.912100000000000000e+04 5.894300000000000000e+04 5.879000000000000000e+04 5.880700000000000000e+04 5.848600000000000000e+04 5.932700000000000000e+04 5.890300000000000000e+04 5.872400000000000000e+04 5.882000000000000000e+04 5.876400000000000000e+04 5.854800000000000000e+04 5.921900000000000000e+04 5.909800000000000000e+04 5.881000000000000000e+04 5.860300000000000000e+04 5.858200000000000000e+04 5.871600000000000000e+04 5.846300000000000000e+04 5.887400000000000000e+04 5.839700000000000000e+04 5.832000000000000000e+04 5.817200000000000000e+04 5.906300000000000000e+04 5.847500000000000000e+04 5.857500000000000000e+04 5.852100000000000000e+04 5.895900000000000000e+04 5.865400000000000000e+04 5.839600000000000000e+04 5.796100000000000000e+04 5.865400000000000000e+04 5.916800000000000000e+04 5.880100000000000000e+04 5.848700000000000000e+04 5.889100000000000000e+04 5.846500000000000000e+04 5.839300000000000000e+04 5.856400000000000000e+04 5.840400000000000000e+04 5.842200000000000000e+04 5.902100000000000000e+04 5.912400000000000000e+04 5.944000000000000000e+04 5.904600000000000000e+04 5.936000000000000000e+04 5.892400000000000000e+04 5.810700000000000000e+04 5.933400000000000000e+04 5.872200000000000000e+04 5.827800000000000000e+04 5.904500000000000000e+04 5.908600000000000000e+04 5.905700000000000000e+04 5.883600000000000000e+04 5.880100000000000000e+04 5.899300000000000000e+04 5.846700000000000000e+04 5.880400000000000000e+04 5.928900000000000000e+04 5.865800000000000000e+04 5.897200000000000000e+04 5.874700000000000000e+04 5.871900000000000000e+04 5.899300000000000000e+04 5.961000000000000000e+04 5.862000000000000000e+04 5.894300000000000000e+04 5.857400000000000000e+04 5.833900000000000000e+04 5.866600000000000000e+04 5.821900000000000000e+04 5.889100000000000000e+04 5.847100000000000000e+04 5.853400000000000000e+04 5.839300000000000000e+04 5.819800000000000000e+04 5.890900000000000000e+04 5.846800000000000000e+04 5.802700000000000000e+04 5.805700000000000000e+04 5.871900000000000000e+04 5.868900000000000000e+04 5.866100000000000000e+04 5.871500000000000000e+04 5.845500000000000000e+04 5.813800000000000000e+04 5.871600000000000000e+04 5.847700000000000000e+04 5.797700000000000000e+04 5.846800000000000000e+04 5.844900000000000000e+04 5.813300000000000000e+04 5.793500000000000000e+04 5.814400000000000000e+04 5.821400000000000000e+04 5.785900000000000000e+04 5.781200000000000000e+04 5.832000000000000000e+04 5.805700000000000000e+04 5.825000000000000000e+04 5.778800000000000000e+04 5.823400000000000000e+04 5.795100000000000000e+04 5.793600000000000000e+04 5.762800000000000000e+04 5.782900000000000000e+04 5.777900000000000000e+04 5.805200000000000000e+04 5.765900000000000000e+04 5.836600000000000000e+04 5.806000000000000000e+04 5.861200000000000000e+04 5.877400000000000000e+04 5.876500000000000000e+04 5.871800000000000000e+04 5.813900000000000000e+04 5.858300000000000000e+04 5.876900000000000000e+04 5.859800000000000000e+04 5.855200000000000000e+04 5.870700000000000000e+04 5.847400000000000000e+04 5.859400000000000000e+04 5.937700000000000000e+04 5.886900000000000000e+04 5.837400000000000000e+04 5.881600000000000000e+04 5.899300000000000000e+04 5.894200000000000000e+04 5.871800000000000000e+04 5.826900000000000000e+04 5.873200000000000000e+04 5.916200000000000000e+04 5.847100000000000000e+04 5.856400000000000000e+04 5.852800000000000000e+04 5.798400000000000000e+04 5.839800000000000000e+04 5.844000000000000000e+04 5.821800000000000000e+04 5.834400000000000000e+04 5.872500000000000000e+04 5.874700000000000000e+04 5.875800000000000000e+04 5.805500000000000000e+04 5.829400000000000000e+04 5.769400000000000000e+04 5.811500000000000000e+04 5.850700000000000000e+04 5.834600000000000000e+04 5.852600000000000000e+04 5.824600000000000000e+04 5.783900000000000000e+04 5.794500000000000000e+04 5.817400000000000000e+04 5.848300000000000000e+04 5.834800000000000000e+04 5.862400000000000000e+04 5.831200000000000000e+04 5.775100000000000000e+04 5.847500000000000000e+04 5.852500000000000000e+04 5.849700000000000000e+04 5.844700000000000000e+04 5.843200000000000000e+04 5.837500000000000000e+04 5.872400000000000000e+04 5.804000000000000000e+04 5.802700000000000000e+04 5.789800000000000000e+04 5.868400000000000000e+04 5.831500000000000000e+04 5.834700000000000000e+04 5.829400000000000000e+04 5.762100000000000000e+04 5.835900000000000000e+04 5.856600000000000000e+04 5.849900000000000000e+04 5.868800000000000000e+04 5.847400000000000000e+04 5.845200000000000000e+04 5.837500000000000000e+04 5.869300000000000000e+04 5.864900000000000000e+04 5.803600000000000000e+04 5.814900000000000000e+04 5.768900000000000000e+04 5.775900000000000000e+04 5.743300000000000000e+04 5.749200000000000000e+04 5.790900000000000000e+04 5.816100000000000000e+04 5.818900000000000000e+04 5.776200000000000000e+04 5.764400000000000000e+04 5.788000000000000000e+04 5.757900000000000000e+04 5.783200000000000000e+04 5.830900000000000000e+04 5.834200000000000000e+04 5.817900000000000000e+04 5.828900000000000000e+04 5.754900000000000000e+04 5.829500000000000000e+04 5.869200000000000000e+04 5.879100000000000000e+04 5.839900000000000000e+04 5.799200000000000000e+04 5.846600000000000000e+04 5.835300000000000000e+04 5.863800000000000000e+04 5.794300000000000000e+04 5.816800000000000000e+04 5.842000000000000000e+04 5.798300000000000000e+04 5.781400000000000000e+04 5.792100000000000000e+04 5.801600000000000000e+04 5.811200000000000000e+04 5.773800000000000000e+04 5.815400000000000000e+04 5.843500000000000000e+04 5.868200000000000000e+04 5.806800000000000000e+04 5.777900000000000000e+04 5.801300000000000000e+04 5.805200000000000000e+04 5.815800000000000000e+04 5.784000000000000000e+04 5.783900000000000000e+04 5.781300000000000000e+04 5.797600000000000000e+04 5.744900000000000000e+04 5.736900000000000000e+04 5.775500000000000000e+04 5.814600000000000000e+04 5.734900000000000000e+04 5.816000000000000000e+04 5.811000000000000000e+04 5.761400000000000000e+04 5.752700000000000000e+04 5.800200000000000000e+04 5.774800000000000000e+04 5.741500000000000000e+04 5.767000000000000000e+04 5.731500000000000000e+04 5.790500000000000000e+04 5.823700000000000000e+04 5.806400000000000000e+04 5.765900000000000000e+04 5.789100000000000000e+04 5.750600000000000000e+04 5.752200000000000000e+04 5.809000000000000000e+04 5.775200000000000000e+04 5.789200000000000000e+04 5.754900000000000000e+04 5.776400000000000000e+04 5.844600000000000000e+04 5.801700000000000000e+04 5.809200000000000000e+04 5.814100000000000000e+04 5.797500000000000000e+04 5.789500000000000000e+04 5.801600000000000000e+04 5.812900000000000000e+04 5.814100000000000000e+04 5.801600000000000000e+04 5.792300000000000000e+04 5.753600000000000000e+04 5.710100000000000000e+04 5.796000000000000000e+04 5.771300000000000000e+04 5.804400000000000000e+04 5.772800000000000000e+04 5.760000000000000000e+04 5.778800000000000000e+04 5.803700000000000000e+04 5.802300000000000000e+04 5.821500000000000000e+04 5.820200000000000000e+04 5.810200000000000000e+04 5.758100000000000000e+04 5.827400000000000000e+04 5.768900000000000000e+04 5.834100000000000000e+04 5.832200000000000000e+04 5.793500000000000000e+04 5.873200000000000000e+04 5.834400000000000000e+04 5.866000000000000000e+04 5.827000000000000000e+04 5.803500000000000000e+04 5.822800000000000000e+04 5.853000000000000000e+04 5.829700000000000000e+04 5.840500000000000000e+04 5.797500000000000000e+04 5.854100000000000000e+04 5.824900000000000000e+04 5.846400000000000000e+04 5.821800000000000000e+04 5.846000000000000000e+04 5.797500000000000000e+04 5.797000000000000000e+04 5.794300000000000000e+04 5.734100000000000000e+04 5.763500000000000000e+04 5.760700000000000000e+04 5.712700000000000000e+04 5.756700000000000000e+04 5.701600000000000000e+04 5.771400000000000000e+04 5.730400000000000000e+04 5.715700000000000000e+04 5.708100000000000000e+04 5.731800000000000000e+04 5.714300000000000000e+04 5.808900000000000000e+04 5.789600000000000000e+04 5.793100000000000000e+04 5.758100000000000000e+04 5.805700000000000000e+04 5.794600000000000000e+04 5.761600000000000000e+04 5.830400000000000000e+04 5.774700000000000000e+04 5.807900000000000000e+04 5.838100000000000000e+04 5.786000000000000000e+04 5.773600000000000000e+04 5.819300000000000000e+04 5.849800000000000000e+04 5.878000000000000000e+04 5.859200000000000000e+04 5.832900000000000000e+04 5.830300000000000000e+04 5.810800000000000000e+04 5.805300000000000000e+04 5.806000000000000000e+04 5.838100000000000000e+04 5.809200000000000000e+04 5.773000000000000000e+04 5.813400000000000000e+04 5.783300000000000000e+04 5.761600000000000000e+04 5.747300000000000000e+04 5.774700000000000000e+04 5.876300000000000000e+04 5.850000000000000000e+04 5.826100000000000000e+04 5.841000000000000000e+04 5.834000000000000000e+04 5.837300000000000000e+04 5.825100000000000000e+04 5.810000000000000000e+04 5.791600000000000000e+04 5.771700000000000000e+04 5.841300000000000000e+04 5.822000000000000000e+04 5.767500000000000000e+04 5.786700000000000000e+04 5.788100000000000000e+04 5.874000000000000000e+04 5.811500000000000000e+04 5.805000000000000000e+04 5.827900000000000000e+04 5.829400000000000000e+04 5.803800000000000000e+04 5.814500000000000000e+04 5.796600000000000000e+04 5.782600000000000000e+04 5.784900000000000000e+04 5.766400000000000000e+04 5.783800000000000000e+04 5.783000000000000000e+04 5.842000000000000000e+04 5.838300000000000000e+04 5.777800000000000000e+04 5.858900000000000000e+04 5.821300000000000000e+04 5.772000000000000000e+04 5.804400000000000000e+04 5.799300000000000000e+04 5.769200000000000000e+04 5.783700000000000000e+04 5.752500000000000000e+04 5.821500000000000000e+04 5.777100000000000000e+04 5.783500000000000000e+04 5.742300000000000000e+04 5.747800000000000000e+04 5.784400000000000000e+04 5.775300000000000000e+04 5.765700000000000000e+04 5.746800000000000000e+04 5.724500000000000000e+04 5.747900000000000000e+04 5.779700000000000000e+04 5.759600000000000000e+04 5.772600000000000000e+04 5.771500000000000000e+04 5.754200000000000000e+04 5.806600000000000000e+04 5.789000000000000000e+04 5.830400000000000000e+04 5.837900000000000000e+04 5.837200000000000000e+04 5.805400000000000000e+04 5.853800000000000000e+04 5.815400000000000000e+04 5.851300000000000000e+04 5.849100000000000000e+04 5.885200000000000000e+04 5.834100000000000000e+04 5.878800000000000000e+04 5.851500000000000000e+04 5.852700000000000000e+04 5.835600000000000000e+04 5.869400000000000000e+04 5.835500000000000000e+04 5.832200000000000000e+04 5.846600000000000000e+04 5.831700000000000000e+04 5.795300000000000000e+04 5.824500000000000000e+04 5.817300000000000000e+04 5.874700000000000000e+04 5.856000000000000000e+04 5.838100000000000000e+04 5.859500000000000000e+04 5.905900000000000000e+04 5.876500000000000000e+04 5.932200000000000000e+04 5.913200000000000000e+04 5.935400000000000000e+04 5.933500000000000000e+04 5.919700000000000000e+04 5.914000000000000000e+04 5.932500000000000000e+04 5.896300000000000000e+04 5.914700000000000000e+04 5.961000000000000000e+04 5.945000000000000000e+04 5.933700000000000000e+04 5.943000000000000000e+04 5.970900000000000000e+04 5.910100000000000000e+04 5.853900000000000000e+04 5.917000000000000000e+04 5.903200000000000000e+04 5.907100000000000000e+04 5.917300000000000000e+04 5.894300000000000000e+04 5.870200000000000000e+04 5.861900000000000000e+04 5.899200000000000000e+04 5.878700000000000000e+04 5.873000000000000000e+04 5.851000000000000000e+04 5.886100000000000000e+04 5.832800000000000000e+04 5.859700000000000000e+04 5.849100000000000000e+04 5.840900000000000000e+04 5.834400000000000000e+04 5.831000000000000000e+04 5.870800000000000000e+04 5.829400000000000000e+04 5.826200000000000000e+04 5.806400000000000000e+04 5.809500000000000000e+04 5.841900000000000000e+04 5.805000000000000000e+04 5.853300000000000000e+04 5.828000000000000000e+04 5.867800000000000000e+04 5.806600000000000000e+04 5.850000000000000000e+04 5.831700000000000000e+04 5.809000000000000000e+04 5.837800000000000000e+04 5.823900000000000000e+04 5.813000000000000000e+04 5.792500000000000000e+04 5.821200000000000000e+04 5.777700000000000000e+04 5.800300000000000000e+04 5.785900000000000000e+04 5.807100000000000000e+04 5.800000000000000000e+04 5.864600000000000000e+04 5.811800000000000000e+04 5.798400000000000000e+04 5.840800000000000000e+04 5.838100000000000000e+04 5.851700000000000000e+04 5.833800000000000000e+04 5.826900000000000000e+04 5.804000000000000000e+04 5.770600000000000000e+04 5.772100000000000000e+04 5.792500000000000000e+04 5.839000000000000000e+04 5.795400000000000000e+04 5.769000000000000000e+04 5.824500000000000000e+04 5.832700000000000000e+04 5.815200000000000000e+04 5.846100000000000000e+04 5.853500000000000000e+04 5.789200000000000000e+04 5.865700000000000000e+04 5.879300000000000000e+04 5.874500000000000000e+04 5.857100000000000000e+04 5.872600000000000000e+04 5.858100000000000000e+04 5.796500000000000000e+04 5.816300000000000000e+04 5.788500000000000000e+04 5.820400000000000000e+04 5.812600000000000000e+04 5.837100000000000000e+04 5.828200000000000000e+04 5.871000000000000000e+04 5.844100000000000000e+04 5.864900000000000000e+04 5.857900000000000000e+04 5.834800000000000000e+04 5.815400000000000000e+04 5.859600000000000000e+04 5.843800000000000000e+04 5.839700000000000000e+04 5.828700000000000000e+04 5.868900000000000000e+04 5.816600000000000000e+04 5.859200000000000000e+04 5.842000000000000000e+04 5.839800000000000000e+04 5.867300000000000000e+04 5.915800000000000000e+04 5.869200000000000000e+04 5.892300000000000000e+04 5.869600000000000000e+04 5.855100000000000000e+04 5.856000000000000000e+04 5.844500000000000000e+04 5.794500000000000000e+04 5.832200000000000000e+04 5.896400000000000000e+04 5.860600000000000000e+04 5.877500000000000000e+04 5.876900000000000000e+04 5.869600000000000000e+04 5.859200000000000000e+04 5.886800000000000000e+04 5.934200000000000000e+04 5.860900000000000000e+04 5.882500000000000000e+04 5.907400000000000000e+04 5.905200000000000000e+04 5.871500000000000000e+04 5.885300000000000000e+04 5.895500000000000000e+04 5.893000000000000000e+04 5.907000000000000000e+04 5.881500000000000000e+04 5.932400000000000000e+04 5.870600000000000000e+04 5.877600000000000000e+04 5.883300000000000000e+04 5.938400000000000000e+04 5.929400000000000000e+04 5.908900000000000000e+04 5.903900000000000000e+04 5.898500000000000000e+04 5.945100000000000000e+04 5.912700000000000000e+04 5.926600000000000000e+04 5.947900000000000000e+04 5.915100000000000000e+04 5.958300000000000000e+04 5.926300000000000000e+04 5.904200000000000000e+04 5.893300000000000000e+04 5.885000000000000000e+04 5.896600000000000000e+04 5.878400000000000000e+04 5.913100000000000000e+04 5.867300000000000000e+04 5.895300000000000000e+04 5.867100000000000000e+04 5.842300000000000000e+04 5.921900000000000000e+04 5.893600000000000000e+04 5.887200000000000000e+04 5.923600000000000000e+04 5.904200000000000000e+04 5.944900000000000000e+04 5.977100000000000000e+04 5.939900000000000000e+04 5.878100000000000000e+04 5.930400000000000000e+04 5.903900000000000000e+04 5.944700000000000000e+04 5.930300000000000000e+04 5.924800000000000000e+04 5.955200000000000000e+04 5.991500000000000000e+04 5.930400000000000000e+04 5.893000000000000000e+04 5.932500000000000000e+04 5.868500000000000000e+04 5.862100000000000000e+04 5.864900000000000000e+04 5.929400000000000000e+04 5.924900000000000000e+04 5.926200000000000000e+04 5.918200000000000000e+04 5.864700000000000000e+04 5.909100000000000000e+04 5.919000000000000000e+04 5.884800000000000000e+04 5.938900000000000000e+04 5.911300000000000000e+04 5.930900000000000000e+04 5.876200000000000000e+04 5.912100000000000000e+04 5.901300000000000000e+04 5.892200000000000000e+04 5.903900000000000000e+04 5.924400000000000000e+04 5.904200000000000000e+04 5.931500000000000000e+04 5.957100000000000000e+04 5.967500000000000000e+04 5.975400000000000000e+04 5.886700000000000000e+04 5.902700000000000000e+04 5.879500000000000000e+04 5.929900000000000000e+04 5.933200000000000000e+04 5.897700000000000000e+04 5.923000000000000000e+04 5.880800000000000000e+04 5.909500000000000000e+04 5.916200000000000000e+04 5.864800000000000000e+04 5.907800000000000000e+04 5.955500000000000000e+04 5.905300000000000000e+04 5.967000000000000000e+04 5.906100000000000000e+04 5.888500000000000000e+04 5.929400000000000000e+04 5.824800000000000000e+04 5.848500000000000000e+04 5.839300000000000000e+04 5.893300000000000000e+04 5.837400000000000000e+04 5.863900000000000000e+04 5.886900000000000000e+04 5.892000000000000000e+04 5.870300000000000000e+04 5.875100000000000000e+04 5.851700000000000000e+04 5.858700000000000000e+04 5.861000000000000000e+04 5.855700000000000000e+04 5.856200000000000000e+04 5.890600000000000000e+04 5.828600000000000000e+04 5.829200000000000000e+04 5.835800000000000000e+04 5.820100000000000000e+04 5.816000000000000000e+04 5.818000000000000000e+04 5.810700000000000000e+04 5.734200000000000000e+04 5.785600000000000000e+04 5.791500000000000000e+04 5.753200000000000000e+04 5.751300000000000000e+04 5.805700000000000000e+04 5.790900000000000000e+04 5.811300000000000000e+04 5.770700000000000000e+04 5.741500000000000000e+04 5.777600000000000000e+04 5.788900000000000000e+04 5.763200000000000000e+04 5.776300000000000000e+04 5.723200000000000000e+04 5.810200000000000000e+04 5.828500000000000000e+04 5.808800000000000000e+04 5.815700000000000000e+04 5.871200000000000000e+04 5.823500000000000000e+04 5.894000000000000000e+04 5.875400000000000000e+04 5.851300000000000000e+04 5.842900000000000000e+04 5.846400000000000000e+04 5.791800000000000000e+04 5.853000000000000000e+04 5.837200000000000000e+04 5.863400000000000000e+04 5.868300000000000000e+04 5.912600000000000000e+04 5.829400000000000000e+04 5.807900000000000000e+04 5.853900000000000000e+04 5.894800000000000000e+04 5.827700000000000000e+04 5.799900000000000000e+04 5.846600000000000000e+04 5.869700000000000000e+04 5.891800000000000000e+04 5.909400000000000000e+04 5.901000000000000000e+04 5.879000000000000000e+04 5.863000000000000000e+04 5.902400000000000000e+04 5.887600000000000000e+04 5.879900000000000000e+04 5.837400000000000000e+04 5.846700000000000000e+04 5.840800000000000000e+04 5.870500000000000000e+04 5.823500000000000000e+04 5.878200000000000000e+04 5.889100000000000000e+04 5.828200000000000000e+04 5.825300000000000000e+04 5.837800000000000000e+04 5.858900000000000000e+04 5.889000000000000000e+04 5.813800000000000000e+04 5.896100000000000000e+04 5.835500000000000000e+04 5.842100000000000000e+04 5.848300000000000000e+04 5.843300000000000000e+04 5.818000000000000000e+04 5.877600000000000000e+04 5.920500000000000000e+04 5.881300000000000000e+04 5.939500000000000000e+04 5.903300000000000000e+04 5.912600000000000000e+04 5.897700000000000000e+04 5.897400000000000000e+04 5.882500000000000000e+04 5.883800000000000000e+04 5.912000000000000000e+04 5.891700000000000000e+04 5.866800000000000000e+04 5.810100000000000000e+04 5.860200000000000000e+04 5.850400000000000000e+04 5.847400000000000000e+04 5.843200000000000000e+04 5.852400000000000000e+04 5.863800000000000000e+04 5.855500000000000000e+04 5.841100000000000000e+04 5.852700000000000000e+04 5.800900000000000000e+04 5.819900000000000000e+04 5.856600000000000000e+04 5.855500000000000000e+04 5.822000000000000000e+04 5.866100000000000000e+04 5.842400000000000000e+04 5.822700000000000000e+04 5.781300000000000000e+04 5.805000000000000000e+04 5.908900000000000000e+04 5.870800000000000000e+04 5.845500000000000000e+04 5.816300000000000000e+04 5.785700000000000000e+04 5.832700000000000000e+04 5.811300000000000000e+04 5.782000000000000000e+04 5.837700000000000000e+04 5.796900000000000000e+04 5.770800000000000000e+04 5.785000000000000000e+04 5.789300000000000000e+04 5.857400000000000000e+04 5.851400000000000000e+04 5.807900000000000000e+04 5.805500000000000000e+04 5.789000000000000000e+04 5.805800000000000000e+04 5.789000000000000000e+04 5.803900000000000000e+04 5.755500000000000000e+04 5.786400000000000000e+04 5.763500000000000000e+04 5.840500000000000000e+04 5.849600000000000000e+04 5.830900000000000000e+04 5.870700000000000000e+04 5.843500000000000000e+04 5.841300000000000000e+04 5.865600000000000000e+04 5.863400000000000000e+04 5.784900000000000000e+04 5.824500000000000000e+04 5.853500000000000000e+04 5.759000000000000000e+04 5.750500000000000000e+04 5.806000000000000000e+04 5.808400000000000000e+04 5.841600000000000000e+04 5.837800000000000000e+04 5.854800000000000000e+04 5.814000000000000000e+04 5.778900000000000000e+04 5.872800000000000000e+04 5.870900000000000000e+04 5.896400000000000000e+04 5.911000000000000000e+04 5.914500000000000000e+04 5.900200000000000000e+04 5.916200000000000000e+04 5.877900000000000000e+04 5.900000000000000000e+04 5.861200000000000000e+04 5.867600000000000000e+04 5.862300000000000000e+04 5.870800000000000000e+04 5.842200000000000000e+04 5.889600000000000000e+04 5.903900000000000000e+04 5.918200000000000000e+04 5.790200000000000000e+04 5.879400000000000000e+04 5.862200000000000000e+04 5.822500000000000000e+04 5.813700000000000000e+04 5.864400000000000000e+04 5.815900000000000000e+04 5.810600000000000000e+04 5.844100000000000000e+04 5.853000000000000000e+04 5.843700000000000000e+04 5.821500000000000000e+04 5.845400000000000000e+04 5.815000000000000000e+04 5.838600000000000000e+04 5.810800000000000000e+04 5.844900000000000000e+04 5.762800000000000000e+04 5.806100000000000000e+04 5.797900000000000000e+04 5.768100000000000000e+04 5.787600000000000000e+04 5.795100000000000000e+04 5.788400000000000000e+04 5.791100000000000000e+04 5.759300000000000000e+04 5.860400000000000000e+04 5.836300000000000000e+04 5.867600000000000000e+04 5.824600000000000000e+04 5.848700000000000000e+04 5.837600000000000000e+04 5.817800000000000000e+04 5.857000000000000000e+04 5.849600000000000000e+04 5.841500000000000000e+04 5.858000000000000000e+04 5.790800000000000000e+04 5.807900000000000000e+04 5.859300000000000000e+04 5.789100000000000000e+04 5.815900000000000000e+04 5.839300000000000000e+04 5.848900000000000000e+04 5.846300000000000000e+04 5.834800000000000000e+04 5.815700000000000000e+04 5.828500000000000000e+04 5.822400000000000000e+04 5.846600000000000000e+04 5.800900000000000000e+04 5.834000000000000000e+04 5.832000000000000000e+04 5.804400000000000000e+04 5.833100000000000000e+04 5.805900000000000000e+04 5.779000000000000000e+04 5.798900000000000000e+04 5.857500000000000000e+04 5.847700000000000000e+04 5.844100000000000000e+04 5.843900000000000000e+04 5.815200000000000000e+04 5.758400000000000000e+04 5.817700000000000000e+04 5.838700000000000000e+04 5.790900000000000000e+04 5.760200000000000000e+04 5.859100000000000000e+04 5.816600000000000000e+04 5.824300000000000000e+04 5.861900000000000000e+04 5.821800000000000000e+04 5.871600000000000000e+04 5.855800000000000000e+04 5.820600000000000000e+04 5.838300000000000000e+04 5.827000000000000000e+04 5.822500000000000000e+04 5.856900000000000000e+04 5.823500000000000000e+04 5.843400000000000000e+04 5.846000000000000000e+04 5.867800000000000000e+04 5.817400000000000000e+04 5.836000000000000000e+04 5.847600000000000000e+04 5.888100000000000000e+04 5.837100000000000000e+04 5.860500000000000000e+04 5.798400000000000000e+04 5.847800000000000000e+04 5.859800000000000000e+04 5.862100000000000000e+04 5.902600000000000000e+04 5.891600000000000000e+04 5.851600000000000000e+04 5.858000000000000000e+04 5.858400000000000000e+04 5.941100000000000000e+04 5.852500000000000000e+04 5.874200000000000000e+04 5.938300000000000000e+04 5.885000000000000000e+04 5.910600000000000000e+04 5.879800000000000000e+04 5.896700000000000000e+04 5.932100000000000000e+04 5.895500000000000000e+04 5.912400000000000000e+04 5.850200000000000000e+04 5.915900000000000000e+04 5.867700000000000000e+04 5.898100000000000000e+04 5.903100000000000000e+04 5.880200000000000000e+04 5.913100000000000000e+04 5.892100000000000000e+04 5.880900000000000000e+04 5.911400000000000000e+04 5.940800000000000000e+04 5.948000000000000000e+04 5.939700000000000000e+04 5.982300000000000000e+04 5.938700000000000000e+04 5.940900000000000000e+04 5.984100000000000000e+04 5.926000000000000000e+04 5.938800000000000000e+04 5.863800000000000000e+04 5.880900000000000000e+04 5.894400000000000000e+04 5.931400000000000000e+04 5.905100000000000000e+04 5.854900000000000000e+04 5.892200000000000000e+04 5.925300000000000000e+04 5.892900000000000000e+04 5.888600000000000000e+04 5.919000000000000000e+04 5.911500000000000000e+04 5.892800000000000000e+04 5.884800000000000000e+04 5.894700000000000000e+04 5.915900000000000000e+04 5.921500000000000000e+04 5.854600000000000000e+04 5.879900000000000000e+04 5.918000000000000000e+04 5.901300000000000000e+04 5.882000000000000000e+04 5.874600000000000000e+04 5.864000000000000000e+04 5.815900000000000000e+04 5.840300000000000000e+04 5.800800000000000000e+04 5.790400000000000000e+04 5.838600000000000000e+04 5.875200000000000000e+04 5.835800000000000000e+04 5.830300000000000000e+04 5.821100000000000000e+04 5.820700000000000000e+04 5.882800000000000000e+04 5.877200000000000000e+04 5.870000000000000000e+04 5.882200000000000000e+04 5.857900000000000000e+04 5.848000000000000000e+04 5.893600000000000000e+04 5.895100000000000000e+04 5.853600000000000000e+04 5.875500000000000000e+04 5.908200000000000000e+04 5.899300000000000000e+04 5.905100000000000000e+04 5.922600000000000000e+04 5.926200000000000000e+04 5.924000000000000000e+04 5.918700000000000000e+04 5.904100000000000000e+04 5.902800000000000000e+04 5.919100000000000000e+04 5.852300000000000000e+04 5.849400000000000000e+04 5.832200000000000000e+04 5.836700000000000000e+04 5.856800000000000000e+04 5.850000000000000000e+04 5.868600000000000000e+04 5.904900000000000000e+04 5.933100000000000000e+04 5.904600000000000000e+04 5.896000000000000000e+04 5.860300000000000000e+04 5.896300000000000000e+04 5.927000000000000000e+04 5.842000000000000000e+04 5.935100000000000000e+04 5.877200000000000000e+04 5.871300000000000000e+04 5.888600000000000000e+04 5.884300000000000000e+04 5.819900000000000000e+04 5.837100000000000000e+04 5.905600000000000000e+04 5.881100000000000000e+04 5.853000000000000000e+04 5.913800000000000000e+04 5.862100000000000000e+04 5.836400000000000000e+04 5.900700000000000000e+04 5.858400000000000000e+04 5.870000000000000000e+04 5.820800000000000000e+04 5.804200000000000000e+04 5.844400000000000000e+04 5.852800000000000000e+04 5.840600000000000000e+04 5.865800000000000000e+04 5.806900000000000000e+04 5.864800000000000000e+04 5.869900000000000000e+04 5.813900000000000000e+04 5.867700000000000000e+04 5.870500000000000000e+04 5.831300000000000000e+04 5.859600000000000000e+04 5.862400000000000000e+04 5.807400000000000000e+04 5.883400000000000000e+04 5.894000000000000000e+04 5.839200000000000000e+04 5.795900000000000000e+04 5.768000000000000000e+04 5.813900000000000000e+04 5.778800000000000000e+04 5.797800000000000000e+04 5.774200000000000000e+04 5.835000000000000000e+04 5.812000000000000000e+04 5.888300000000000000e+04 5.897800000000000000e+04 5.889900000000000000e+04 5.877500000000000000e+04 5.841600000000000000e+04 5.842100000000000000e+04 5.815500000000000000e+04 5.870100000000000000e+04 5.820200000000000000e+04 5.828900000000000000e+04 5.870000000000000000e+04 5.870800000000000000e+04 5.898200000000000000e+04 5.869900000000000000e+04 5.861200000000000000e+04 5.869300000000000000e+04 5.851200000000000000e+04 5.867200000000000000e+04 5.867300000000000000e+04 5.929100000000000000e+04 5.894200000000000000e+04 5.948500000000000000e+04 5.909000000000000000e+04 5.923700000000000000e+04 5.908200000000000000e+04 5.935500000000000000e+04 5.887400000000000000e+04 5.861800000000000000e+04 5.875700000000000000e+04 5.868600000000000000e+04 5.830000000000000000e+04 5.840600000000000000e+04 5.856500000000000000e+04 5.822400000000000000e+04 5.858300000000000000e+04 5.868200000000000000e+04 5.860100000000000000e+04 5.888400000000000000e+04 5.890400000000000000e+04 5.893000000000000000e+04 5.925700000000000000e+04 5.944700000000000000e+04 5.891600000000000000e+04 5.901400000000000000e+04 5.870300000000000000e+04 5.912100000000000000e+04 5.931400000000000000e+04 5.886900000000000000e+04 5.855900000000000000e+04 5.902300000000000000e+04 5.816700000000000000e+04 5.838500000000000000e+04 5.906900000000000000e+04 5.834900000000000000e+04 5.877400000000000000e+04 5.868800000000000000e+04 5.923000000000000000e+04 5.895500000000000000e+04 5.905800000000000000e+04 5.820400000000000000e+04 5.903500000000000000e+04 5.960900000000000000e+04 5.932700000000000000e+04 5.894900000000000000e+04 5.951200000000000000e+04 5.946000000000000000e+04 5.928500000000000000e+04 5.903300000000000000e+04 5.957100000000000000e+04 5.949200000000000000e+04 5.924200000000000000e+04 5.932600000000000000e+04 5.932300000000000000e+04 5.980400000000000000e+04 5.989700000000000000e+04 5.911000000000000000e+04 5.929100000000000000e+04 5.956600000000000000e+04 5.880800000000000000e+04 5.972800000000000000e+04 5.937200000000000000e+04 5.934400000000000000e+04 5.931500000000000000e+04 5.923500000000000000e+04 5.893300000000000000e+04 5.921100000000000000e+04 5.929800000000000000e+04 5.938500000000000000e+04 5.952000000000000000e+04 5.896300000000000000e+04 5.931200000000000000e+04 5.934200000000000000e+04 5.926700000000000000e+04 5.953800000000000000e+04 5.915800000000000000e+04 5.899400000000000000e+04 5.887100000000000000e+04 5.873100000000000000e+04 5.846600000000000000e+04 5.862200000000000000e+04 5.806300000000000000e+04 5.876000000000000000e+04 5.813100000000000000e+04 5.797900000000000000e+04 5.778700000000000000e+04 5.841300000000000000e+04 5.803700000000000000e+04 5.863600000000000000e+04 5.832100000000000000e+04 5.881600000000000000e+04 5.859100000000000000e+04 5.838200000000000000e+04 5.847200000000000000e+04 5.820000000000000000e+04 5.818000000000000000e+04 5.828400000000000000e+04 5.839400000000000000e+04 5.803400000000000000e+04 5.852800000000000000e+04 5.809100000000000000e+04 5.825000000000000000e+04 5.852000000000000000e+04 5.776000000000000000e+04 5.816400000000000000e+04 5.764700000000000000e+04 5.817000000000000000e+04 5.817000000000000000e+04 5.811300000000000000e+04 5.818800000000000000e+04 5.811600000000000000e+04 5.825500000000000000e+04 5.822100000000000000e+04 5.882100000000000000e+04 5.842100000000000000e+04 5.862700000000000000e+04 5.841000000000000000e+04 5.834300000000000000e+04 5.918300000000000000e+04 5.844500000000000000e+04 5.869300000000000000e+04 5.877700000000000000e+04 5.868900000000000000e+04 5.891200000000000000e+04 5.859400000000000000e+04 5.854500000000000000e+04 5.897400000000000000e+04 5.880800000000000000e+04 5.895700000000000000e+04 5.898500000000000000e+04 5.891200000000000000e+04 5.926100000000000000e+04 5.932700000000000000e+04 5.858400000000000000e+04 5.877300000000000000e+04 5.881700000000000000e+04 5.873300000000000000e+04 5.832600000000000000e+04 5.844200000000000000e+04 5.912400000000000000e+04 5.876400000000000000e+04 5.867200000000000000e+04 5.857900000000000000e+04 5.889200000000000000e+04 5.835700000000000000e+04 5.863500000000000000e+04 5.853800000000000000e+04 5.817500000000000000e+04 5.877500000000000000e+04 5.843700000000000000e+04 5.879200000000000000e+04 5.899100000000000000e+04 5.874900000000000000e+04 5.868800000000000000e+04 5.889600000000000000e+04 5.902000000000000000e+04 5.938100000000000000e+04 5.886900000000000000e+04 5.892200000000000000e+04 5.886900000000000000e+04 5.897600000000000000e+04 5.915400000000000000e+04 5.885100000000000000e+04 5.870200000000000000e+04 5.893300000000000000e+04 5.885700000000000000e+04 5.890100000000000000e+04 5.890400000000000000e+04 5.866000000000000000e+04 5.902100000000000000e+04 5.873200000000000000e+04 5.891800000000000000e+04 5.903500000000000000e+04 5.860400000000000000e+04 5.891000000000000000e+04 5.925600000000000000e+04 5.906400000000000000e+04 5.914100000000000000e+04 5.943900000000000000e+04 5.894800000000000000e+04 5.829900000000000000e+04 5.884300000000000000e+04 5.877200000000000000e+04 5.839600000000000000e+04 5.840600000000000000e+04 5.884600000000000000e+04 5.858900000000000000e+04 5.837300000000000000e+04 5.855200000000000000e+04 5.907200000000000000e+04 5.855800000000000000e+04 5.891300000000000000e+04 5.903200000000000000e+04 5.872600000000000000e+04 5.858100000000000000e+04 5.836000000000000000e+04 5.896800000000000000e+04 5.846000000000000000e+04 5.784200000000000000e+04 5.778400000000000000e+04 5.785200000000000000e+04 5.776600000000000000e+04 5.715200000000000000e+04 5.742400000000000000e+04 5.823400000000000000e+04 5.834700000000000000e+04 5.803100000000000000e+04 5.825800000000000000e+04 5.810700000000000000e+04 5.807900000000000000e+04 5.787500000000000000e+04 5.848400000000000000e+04 5.864700000000000000e+04 5.813200000000000000e+04 5.809000000000000000e+04 5.813700000000000000e+04 5.864400000000000000e+04 5.801700000000000000e+04 5.792900000000000000e+04 5.834100000000000000e+04 5.749300000000000000e+04 5.750500000000000000e+04 5.778000000000000000e+04 5.772800000000000000e+04 5.833800000000000000e+04 5.770400000000000000e+04 5.751300000000000000e+04 5.782900000000000000e+04 5.776100000000000000e+04 5.811500000000000000e+04 5.829300000000000000e+04 5.795600000000000000e+04 5.786600000000000000e+04 5.782100000000000000e+04 5.801800000000000000e+04 5.791900000000000000e+04 5.817600000000000000e+04 5.840900000000000000e+04 5.823100000000000000e+04 5.818700000000000000e+04 5.813100000000000000e+04 5.791300000000000000e+04 5.751500000000000000e+04 5.798000000000000000e+04 5.821400000000000000e+04 5.801200000000000000e+04 5.794700000000000000e+04 5.846000000000000000e+04 5.832300000000000000e+04 5.806500000000000000e+04 5.863300000000000000e+04 5.847800000000000000e+04 5.862200000000000000e+04 5.866500000000000000e+04 5.868800000000000000e+04 5.835100000000000000e+04 5.844600000000000000e+04 5.837900000000000000e+04 5.825700000000000000e+04 5.804400000000000000e+04 5.855800000000000000e+04 5.876300000000000000e+04 5.772300000000000000e+04 5.851000000000000000e+04 5.841300000000000000e+04 5.816700000000000000e+04 5.829100000000000000e+04 5.794300000000000000e+04 5.796600000000000000e+04 5.860500000000000000e+04 5.802300000000000000e+04 5.862700000000000000e+04 5.854600000000000000e+04 5.915600000000000000e+04 5.881400000000000000e+04 5.877200000000000000e+04 5.905700000000000000e+04 5.905100000000000000e+04 5.885700000000000000e+04 5.898300000000000000e+04 5.882700000000000000e+04 5.895300000000000000e+04 5.838400000000000000e+04 5.826900000000000000e+04 5.867900000000000000e+04 5.823700000000000000e+04 5.900100000000000000e+04 5.849300000000000000e+04 5.877700000000000000e+04 5.930700000000000000e+04 5.882200000000000000e+04 5.872400000000000000e+04 5.878800000000000000e+04 5.901300000000000000e+04 5.903100000000000000e+04 5.868500000000000000e+04 5.881600000000000000e+04 5.872400000000000000e+04 5.825300000000000000e+04 5.831000000000000000e+04 5.830600000000000000e+04 5.820900000000000000e+04 5.819100000000000000e+04 5.788200000000000000e+04 5.824400000000000000e+04 5.802200000000000000e+04 5.772000000000000000e+04 5.759800000000000000e+04 5.794400000000000000e+04 5.815400000000000000e+04 5.795800000000000000e+04 5.767400000000000000e+04 5.759200000000000000e+04 5.822400000000000000e+04 5.848600000000000000e+04 5.815300000000000000e+04 5.804900000000000000e+04 5.817200000000000000e+04 5.848300000000000000e+04 5.775900000000000000e+04 5.799800000000000000e+04 5.785200000000000000e+04 5.762200000000000000e+04 5.793000000000000000e+04 5.793100000000000000e+04 5.801300000000000000e+04 5.787600000000000000e+04 5.838800000000000000e+04 5.850800000000000000e+04 5.744200000000000000e+04 5.788000000000000000e+04 5.749700000000000000e+04 5.748300000000000000e+04 5.789000000000000000e+04 5.776700000000000000e+04 5.748200000000000000e+04 5.777700000000000000e+04 5.772300000000000000e+04 5.755500000000000000e+04 5.739500000000000000e+04 5.779300000000000000e+04 5.775000000000000000e+04 5.768100000000000000e+04 5.753000000000000000e+04 5.776600000000000000e+04 5.788200000000000000e+04 5.769300000000000000e+04 5.806200000000000000e+04 5.765200000000000000e+04 5.792100000000000000e+04 5.794100000000000000e+04 5.766100000000000000e+04 5.799200000000000000e+04 5.785400000000000000e+04 5.764500000000000000e+04 5.837200000000000000e+04 5.784000000000000000e+04 5.794300000000000000e+04 5.784900000000000000e+04 5.759400000000000000e+04 5.790900000000000000e+04 5.783900000000000000e+04 5.825500000000000000e+04 5.805800000000000000e+04 5.819900000000000000e+04 5.805500000000000000e+04 5.879600000000000000e+04 5.875600000000000000e+04 5.842300000000000000e+04 5.877500000000000000e+04 5.844600000000000000e+04 5.909100000000000000e+04 5.821400000000000000e+04 5.787200000000000000e+04 5.846100000000000000e+04 5.854400000000000000e+04 5.813800000000000000e+04 5.864100000000000000e+04 5.888200000000000000e+04 5.844600000000000000e+04 5.891200000000000000e+04 5.872100000000000000e+04 5.852400000000000000e+04 5.872100000000000000e+04 5.858200000000000000e+04 5.871500000000000000e+04 5.824600000000000000e+04 5.850100000000000000e+04 5.801100000000000000e+04 5.838500000000000000e+04 5.826900000000000000e+04 5.832800000000000000e+04 5.823700000000000000e+04 5.873800000000000000e+04 5.803400000000000000e+04 5.752200000000000000e+04 5.812300000000000000e+04 5.770500000000000000e+04 5.794800000000000000e+04 5.751700000000000000e+04 5.774600000000000000e+04 5.789000000000000000e+04 5.771700000000000000e+04 5.801800000000000000e+04 5.765000000000000000e+04 5.814200000000000000e+04 5.785300000000000000e+04 5.776500000000000000e+04 5.797400000000000000e+04 5.802800000000000000e+04 5.747900000000000000e+04 5.757900000000000000e+04 5.760200000000000000e+04 5.715700000000000000e+04 5.766000000000000000e+04 5.787000000000000000e+04 5.762100000000000000e+04 5.753300000000000000e+04 5.784100000000000000e+04 5.718500000000000000e+04 5.762400000000000000e+04 5.793300000000000000e+04 5.819900000000000000e+04 5.812400000000000000e+04 5.778700000000000000e+04 5.758800000000000000e+04 5.791000000000000000e+04 5.808200000000000000e+04 5.808000000000000000e+04 5.760000000000000000e+04 5.790200000000000000e+04 5.785700000000000000e+04 5.770100000000000000e+04 5.791200000000000000e+04 5.794000000000000000e+04 5.753700000000000000e+04 5.800000000000000000e+04 5.782400000000000000e+04 5.827300000000000000e+04 5.840700000000000000e+04 5.801000000000000000e+04 5.774100000000000000e+04 5.796500000000000000e+04 5.809400000000000000e+04 5.783200000000000000e+04 5.808800000000000000e+04 5.839400000000000000e+04 5.851100000000000000e+04 5.830100000000000000e+04 5.883400000000000000e+04 5.846700000000000000e+04 5.850600000000000000e+04 5.828400000000000000e+04 5.782100000000000000e+04 5.820400000000000000e+04 5.814600000000000000e+04 5.831500000000000000e+04 5.827200000000000000e+04 5.844200000000000000e+04 5.814700000000000000e+04 5.797600000000000000e+04 5.787900000000000000e+04 5.763200000000000000e+04 5.772100000000000000e+04 5.763300000000000000e+04 5.785600000000000000e+04 5.798300000000000000e+04 5.761200000000000000e+04 5.807900000000000000e+04 5.739100000000000000e+04 5.766400000000000000e+04 5.798500000000000000e+04 5.794300000000000000e+04 5.761000000000000000e+04 5.856000000000000000e+04 5.855300000000000000e+04 5.798900000000000000e+04 5.805700000000000000e+04 5.820700000000000000e+04 5.860400000000000000e+04 5.821900000000000000e+04 5.810600000000000000e+04 5.809700000000000000e+04 5.825600000000000000e+04 5.901200000000000000e+04 5.897400000000000000e+04 5.875800000000000000e+04 5.891600000000000000e+04 5.904300000000000000e+04 5.839600000000000000e+04 5.869600000000000000e+04 5.863100000000000000e+04 5.830900000000000000e+04 5.879200000000000000e+04 5.846300000000000000e+04 5.842200000000000000e+04 5.885200000000000000e+04 5.924700000000000000e+04 5.912600000000000000e+04 5.940800000000000000e+04 5.877800000000000000e+04 5.915700000000000000e+04 5.910300000000000000e+04 5.893000000000000000e+04 5.891700000000000000e+04 5.899600000000000000e+04 5.909800000000000000e+04 5.845900000000000000e+04 5.875400000000000000e+04 5.881400000000000000e+04 5.887200000000000000e+04 5.922500000000000000e+04 5.903900000000000000e+04 5.882500000000000000e+04 5.919300000000000000e+04 5.872500000000000000e+04 5.852400000000000000e+04 5.888700000000000000e+04 5.836500000000000000e+04 5.824700000000000000e+04 5.868800000000000000e+04 5.816900000000000000e+04 5.874400000000000000e+04 5.794900000000000000e+04 5.856400000000000000e+04 5.865100000000000000e+04 5.797900000000000000e+04 5.869200000000000000e+04 5.906800000000000000e+04 5.822100000000000000e+04 5.863400000000000000e+04 5.859800000000000000e+04 5.850400000000000000e+04 5.840400000000000000e+04 5.827600000000000000e+04 5.855200000000000000e+04 5.813600000000000000e+04 5.814500000000000000e+04 5.815700000000000000e+04 5.798600000000000000e+04 5.832900000000000000e+04 5.782200000000000000e+04 5.832300000000000000e+04 5.773900000000000000e+04 5.753800000000000000e+04 5.748300000000000000e+04 5.790900000000000000e+04 5.802100000000000000e+04 5.799000000000000000e+04 5.768200000000000000e+04 5.775800000000000000e+04 5.748000000000000000e+04 5.804200000000000000e+04 5.781100000000000000e+04 5.764300000000000000e+04 5.810800000000000000e+04 5.817000000000000000e+04 5.832800000000000000e+04 5.830300000000000000e+04 5.782100000000000000e+04 5.807100000000000000e+04 5.796500000000000000e+04 5.886400000000000000e+04 5.818300000000000000e+04 5.816000000000000000e+04 5.829200000000000000e+04 5.885400000000000000e+04 5.863100000000000000e+04 5.838900000000000000e+04 5.836300000000000000e+04 5.813000000000000000e+04 5.829700000000000000e+04 5.844700000000000000e+04 5.772300000000000000e+04 5.802200000000000000e+04 5.774900000000000000e+04 5.791600000000000000e+04 5.829600000000000000e+04 5.752700000000000000e+04 5.763900000000000000e+04 5.754600000000000000e+04 5.747600000000000000e+04 5.737500000000000000e+04 5.778800000000000000e+04 5.729600000000000000e+04 5.760600000000000000e+04 5.769600000000000000e+04 5.737800000000000000e+04 5.792400000000000000e+04 5.782500000000000000e+04 5.732300000000000000e+04 5.745800000000000000e+04 5.697500000000000000e+04 5.726700000000000000e+04 5.722000000000000000e+04 5.715000000000000000e+04 5.749000000000000000e+04 5.743700000000000000e+04 5.720700000000000000e+04 5.731400000000000000e+04 5.715400000000000000e+04 5.704300000000000000e+04 5.707700000000000000e+04 5.763600000000000000e+04 5.726000000000000000e+04 5.744700000000000000e+04 5.730000000000000000e+04 5.699300000000000000e+04 5.751300000000000000e+04 5.774800000000000000e+04 5.763300000000000000e+04 5.754700000000000000e+04 5.782500000000000000e+04 5.814500000000000000e+04 5.850600000000000000e+04 5.780400000000000000e+04 5.800200000000000000e+04 5.867300000000000000e+04 5.796500000000000000e+04 5.804600000000000000e+04 5.790300000000000000e+04 5.824300000000000000e+04 5.844100000000000000e+04 5.854700000000000000e+04 5.894500000000000000e+04 5.855200000000000000e+04 5.865700000000000000e+04 5.926200000000000000e+04 5.835100000000000000e+04 5.859400000000000000e+04 5.829200000000000000e+04 5.875400000000000000e+04 5.872900000000000000e+04 5.860200000000000000e+04 5.845000000000000000e+04 5.883100000000000000e+04 5.819200000000000000e+04 5.863600000000000000e+04 5.829700000000000000e+04 5.860000000000000000e+04 5.794500000000000000e+04 5.834700000000000000e+04 5.835900000000000000e+04 5.869100000000000000e+04 5.814700000000000000e+04 5.872800000000000000e+04 5.813100000000000000e+04 5.833000000000000000e+04 5.824700000000000000e+04 5.806300000000000000e+04 5.820000000000000000e+04 5.769000000000000000e+04 5.850300000000000000e+04 5.836500000000000000e+04 5.864300000000000000e+04 5.801000000000000000e+04 5.793900000000000000e+04 5.794800000000000000e+04 5.808200000000000000e+04 5.778200000000000000e+04 5.750500000000000000e+04 5.731800000000000000e+04 5.749600000000000000e+04 5.739600000000000000e+04 5.797600000000000000e+04 5.760100000000000000e+04 5.762600000000000000e+04 5.793300000000000000e+04 5.807300000000000000e+04 5.749700000000000000e+04 5.727600000000000000e+04 5.784200000000000000e+04 5.764900000000000000e+04 5.796500000000000000e+04 5.800200000000000000e+04 5.780900000000000000e+04 5.829300000000000000e+04 5.832400000000000000e+04 5.815100000000000000e+04 5.864400000000000000e+04 5.818600000000000000e+04 5.768500000000000000e+04 5.805000000000000000e+04 5.881500000000000000e+04 5.835300000000000000e+04 5.790000000000000000e+04 5.869600000000000000e+04 5.838900000000000000e+04 5.851300000000000000e+04 5.835100000000000000e+04 5.834500000000000000e+04 5.847700000000000000e+04 5.865800000000000000e+04 5.802100000000000000e+04 5.839400000000000000e+04 5.861600000000000000e+04 5.844800000000000000e+04 5.832100000000000000e+04 5.873200000000000000e+04 5.834300000000000000e+04 5.836000000000000000e+04 5.824000000000000000e+04 5.871500000000000000e+04 5.859900000000000000e+04 5.854800000000000000e+04 5.813700000000000000e+04 5.826000000000000000e+04 5.862700000000000000e+04 5.827800000000000000e+04 5.837300000000000000e+04 5.813200000000000000e+04 5.814500000000000000e+04 5.772100000000000000e+04 5.793200000000000000e+04 5.772800000000000000e+04 5.767900000000000000e+04 5.795700000000000000e+04 5.843300000000000000e+04 5.816300000000000000e+04 5.804700000000000000e+04 5.801300000000000000e+04 5.879500000000000000e+04 5.820600000000000000e+04 5.840900000000000000e+04 5.770200000000000000e+04 5.799400000000000000e+04 5.806500000000000000e+04 5.790700000000000000e+04 5.805700000000000000e+04 5.814300000000000000e+04 5.796000000000000000e+04 5.808700000000000000e+04 5.849000000000000000e+04 5.820700000000000000e+04 5.866600000000000000e+04 5.821600000000000000e+04 5.806300000000000000e+04 5.775100000000000000e+04 5.877500000000000000e+04 5.770200000000000000e+04 5.852300000000000000e+04 5.882600000000000000e+04 5.840900000000000000e+04 5.818400000000000000e+04 5.810700000000000000e+04 5.810500000000000000e+04 5.822000000000000000e+04 5.799400000000000000e+04 5.800900000000000000e+04 5.848300000000000000e+04 5.846400000000000000e+04 5.809300000000000000e+04 5.839800000000000000e+04 5.812000000000000000e+04 5.848200000000000000e+04 5.810900000000000000e+04 5.793800000000000000e+04 5.794200000000000000e+04 5.804600000000000000e+04 5.782500000000000000e+04 5.873800000000000000e+04 5.844600000000000000e+04 5.805600000000000000e+04 5.806300000000000000e+04 5.838400000000000000e+04 5.872000000000000000e+04 5.853700000000000000e+04 5.823800000000000000e+04 5.870700000000000000e+04 5.774600000000000000e+04 5.802600000000000000e+04 5.814200000000000000e+04 5.816500000000000000e+04 5.781700000000000000e+04 5.834700000000000000e+04 5.867900000000000000e+04 5.817500000000000000e+04 5.830500000000000000e+04 5.789000000000000000e+04 5.791500000000000000e+04 5.760500000000000000e+04 5.774000000000000000e+04 5.776900000000000000e+04 5.823500000000000000e+04 5.835100000000000000e+04 5.884600000000000000e+04 5.843500000000000000e+04 5.816700000000000000e+04 5.823000000000000000e+04 5.846400000000000000e+04 5.859300000000000000e+04 5.836000000000000000e+04 5.908600000000000000e+04 5.865800000000000000e+04 5.892200000000000000e+04 5.854300000000000000e+04 5.922300000000000000e+04 5.875100000000000000e+04 5.900500000000000000e+04 5.865800000000000000e+04 5.880200000000000000e+04 5.847500000000000000e+04 5.849300000000000000e+04 5.891000000000000000e+04 5.875400000000000000e+04 5.844600000000000000e+04 5.823200000000000000e+04 5.843400000000000000e+04 5.842100000000000000e+04 5.841500000000000000e+04 5.869700000000000000e+04 5.871900000000000000e+04 5.861400000000000000e+04 5.883400000000000000e+04 5.872300000000000000e+04 5.914600000000000000e+04 5.878400000000000000e+04 5.849100000000000000e+04 5.871200000000000000e+04 5.870100000000000000e+04 5.820400000000000000e+04 5.854800000000000000e+04 5.841500000000000000e+04 5.787100000000000000e+04 5.802800000000000000e+04 5.784900000000000000e+04 5.833300000000000000e+04 5.802800000000000000e+04 5.832500000000000000e+04 5.785700000000000000e+04 5.829500000000000000e+04 5.844700000000000000e+04 5.816600000000000000e+04 5.805200000000000000e+04 5.838600000000000000e+04 5.861100000000000000e+04 5.848100000000000000e+04 5.853200000000000000e+04 5.870900000000000000e+04 5.781200000000000000e+04 5.821500000000000000e+04 5.794000000000000000e+04 5.784400000000000000e+04 5.758700000000000000e+04 5.770500000000000000e+04 5.803300000000000000e+04 5.813200000000000000e+04 5.802600000000000000e+04 5.827900000000000000e+04 5.793400000000000000e+04 5.769700000000000000e+04 5.786900000000000000e+04 5.828500000000000000e+04 5.810300000000000000e+04 5.818900000000000000e+04 5.860100000000000000e+04 5.823400000000000000e+04 5.811100000000000000e+04 5.859200000000000000e+04 5.782000000000000000e+04 5.785800000000000000e+04 5.860000000000000000e+04 5.859200000000000000e+04 5.824700000000000000e+04 5.817500000000000000e+04 5.859300000000000000e+04 5.877300000000000000e+04 5.793700000000000000e+04 5.856400000000000000e+04 5.850000000000000000e+04 5.839100000000000000e+04 5.845700000000000000e+04 5.876500000000000000e+04 5.847800000000000000e+04 5.848700000000000000e+04 5.864300000000000000e+04 5.846200000000000000e+04 5.831200000000000000e+04 5.838200000000000000e+04 5.820700000000000000e+04 5.819900000000000000e+04 5.829900000000000000e+04 5.826700000000000000e+04 5.845100000000000000e+04 5.827300000000000000e+04 5.824100000000000000e+04 5.830500000000000000e+04 5.836700000000000000e+04 5.792000000000000000e+04 5.851500000000000000e+04 5.841400000000000000e+04 5.779400000000000000e+04 5.818900000000000000e+04 5.825300000000000000e+04 5.806600000000000000e+04 5.851000000000000000e+04 5.809200000000000000e+04 5.805300000000000000e+04 5.824000000000000000e+04 5.748900000000000000e+04 5.802700000000000000e+04 5.789500000000000000e+04 5.754500000000000000e+04 5.763300000000000000e+04 5.784400000000000000e+04 5.761700000000000000e+04 5.753300000000000000e+04 5.791500000000000000e+04 5.787800000000000000e+04 5.784300000000000000e+04 5.770500000000000000e+04 5.808400000000000000e+04 5.783700000000000000e+04 5.835300000000000000e+04 5.853800000000000000e+04 5.779600000000000000e+04 5.789000000000000000e+04 5.881800000000000000e+04 5.827600000000000000e+04 5.833300000000000000e+04 5.819700000000000000e+04 5.860500000000000000e+04 5.856200000000000000e+04 5.838300000000000000e+04 5.814900000000000000e+04 5.851700000000000000e+04 5.888200000000000000e+04 5.847000000000000000e+04 5.877600000000000000e+04 5.845000000000000000e+04 5.859900000000000000e+04 5.806200000000000000e+04 5.811300000000000000e+04 5.777000000000000000e+04 5.822900000000000000e+04 5.795300000000000000e+04 5.821700000000000000e+04 5.829400000000000000e+04 5.811500000000000000e+04 5.829300000000000000e+04 5.845300000000000000e+04 5.868800000000000000e+04 5.879400000000000000e+04 5.855800000000000000e+04 5.855100000000000000e+04 5.826000000000000000e+04 5.836100000000000000e+04 5.853400000000000000e+04 5.787000000000000000e+04 5.817900000000000000e+04 5.760200000000000000e+04 5.847200000000000000e+04 5.843500000000000000e+04 5.851800000000000000e+04 5.834700000000000000e+04 5.826000000000000000e+04 5.829300000000000000e+04 5.844400000000000000e+04 5.835800000000000000e+04 5.880600000000000000e+04 5.815800000000000000e+04 5.844000000000000000e+04 5.788300000000000000e+04 5.814400000000000000e+04 5.848800000000000000e+04 5.782400000000000000e+04 5.800600000000000000e+04 5.851400000000000000e+04 5.805800000000000000e+04 5.851400000000000000e+04 5.775800000000000000e+04 5.799000000000000000e+04 5.816600000000000000e+04 5.779500000000000000e+04 5.805300000000000000e+04 5.848800000000000000e+04 5.833900000000000000e+04 5.805900000000000000e+04 5.804200000000000000e+04 5.795500000000000000e+04 5.801100000000000000e+04 5.780000000000000000e+04 5.793400000000000000e+04 5.774800000000000000e+04 5.800900000000000000e+04 5.762500000000000000e+04 5.778600000000000000e+04 5.788900000000000000e+04 5.766800000000000000e+04 5.822400000000000000e+04 5.818700000000000000e+04 5.795400000000000000e+04 5.792600000000000000e+04 5.845500000000000000e+04 5.824800000000000000e+04 5.815500000000000000e+04 5.786000000000000000e+04 5.775500000000000000e+04 5.797900000000000000e+04 5.799200000000000000e+04 5.841700000000000000e+04 5.849500000000000000e+04 5.808900000000000000e+04 5.824600000000000000e+04 5.823300000000000000e+04 5.843000000000000000e+04 5.795100000000000000e+04 5.801300000000000000e+04 5.823200000000000000e+04 5.820100000000000000e+04 5.815200000000000000e+04 5.814000000000000000e+04 5.817400000000000000e+04 5.803300000000000000e+04 5.796400000000000000e+04 5.801200000000000000e+04 5.768700000000000000e+04 5.785100000000000000e+04 5.840100000000000000e+04 5.769200000000000000e+04 5.776200000000000000e+04 5.745600000000000000e+04 5.749600000000000000e+04 5.755600000000000000e+04 5.808500000000000000e+04 5.740400000000000000e+04 5.820700000000000000e+04 5.757700000000000000e+04 5.794600000000000000e+04 5.763000000000000000e+04 5.774000000000000000e+04 5.811500000000000000e+04 5.789500000000000000e+04 5.761700000000000000e+04 5.791200000000000000e+04 5.782400000000000000e+04 5.775100000000000000e+04 5.781600000000000000e+04 5.806700000000000000e+04 5.814400000000000000e+04 5.734300000000000000e+04 5.785400000000000000e+04 5.789400000000000000e+04 5.787800000000000000e+04 5.800000000000000000e+04 5.747000000000000000e+04 5.777500000000000000e+04 5.796100000000000000e+04 5.825300000000000000e+04 5.741600000000000000e+04 5.816100000000000000e+04 5.807900000000000000e+04 5.760000000000000000e+04 5.818900000000000000e+04 5.792000000000000000e+04 5.795600000000000000e+04 5.774300000000000000e+04 5.839500000000000000e+04 5.848700000000000000e+04 5.778900000000000000e+04 5.784300000000000000e+04 5.801900000000000000e+04 5.781900000000000000e+04 5.747100000000000000e+04 5.823900000000000000e+04 5.774300000000000000e+04 5.816000000000000000e+04 5.804800000000000000e+04 5.778300000000000000e+04 5.810000000000000000e+04 5.781000000000000000e+04 5.800100000000000000e+04 5.789000000000000000e+04 5.818900000000000000e+04 5.810600000000000000e+04 5.805100000000000000e+04 5.797400000000000000e+04 5.834100000000000000e+04 5.792700000000000000e+04 5.817400000000000000e+04 5.831700000000000000e+04 5.854300000000000000e+04 5.816800000000000000e+04 5.847400000000000000e+04 5.826600000000000000e+04 5.845800000000000000e+04 5.856600000000000000e+04 5.805400000000000000e+04 5.883300000000000000e+04 5.865700000000000000e+04 5.824800000000000000e+04 5.861800000000000000e+04 5.827700000000000000e+04 5.812300000000000000e+04 5.822000000000000000e+04 5.873800000000000000e+04 5.826300000000000000e+04 5.865500000000000000e+04 5.824500000000000000e+04 5.891200000000000000e+04 5.850600000000000000e+04 5.823100000000000000e+04 5.819400000000000000e+04 5.852300000000000000e+04 5.789500000000000000e+04 5.773100000000000000e+04 5.792100000000000000e+04 5.812000000000000000e+04 5.820200000000000000e+04 5.818200000000000000e+04 5.801500000000000000e+04 5.834200000000000000e+04 5.814500000000000000e+04 5.845700000000000000e+04 5.833400000000000000e+04 5.803800000000000000e+04 5.807600000000000000e+04 5.821700000000000000e+04 5.845600000000000000e+04 5.841900000000000000e+04 5.832400000000000000e+04 5.863600000000000000e+04 5.812000000000000000e+04 5.828500000000000000e+04 5.794800000000000000e+04 5.775000000000000000e+04 5.830200000000000000e+04 5.825800000000000000e+04 5.845200000000000000e+04 5.833400000000000000e+04 5.794200000000000000e+04 5.826200000000000000e+04 5.846800000000000000e+04 5.857900000000000000e+04 5.849700000000000000e+04 5.873100000000000000e+04 5.869800000000000000e+04 5.818700000000000000e+04 5.827700000000000000e+04 5.878800000000000000e+04 5.847000000000000000e+04 5.817400000000000000e+04 5.890900000000000000e+04 5.853700000000000000e+04 5.898000000000000000e+04 5.856200000000000000e+04 5.845700000000000000e+04 5.867300000000000000e+04 5.778200000000000000e+04 5.907200000000000000e+04 5.814700000000000000e+04 5.808700000000000000e+04 5.831500000000000000e+04 5.866100000000000000e+04 5.837500000000000000e+04 5.805000000000000000e+04 5.745000000000000000e+04 5.803000000000000000e+04 5.799300000000000000e+04 5.806400000000000000e+04 5.825500000000000000e+04 5.798500000000000000e+04 5.803700000000000000e+04 5.843600000000000000e+04 5.829200000000000000e+04 5.831400000000000000e+04 5.847900000000000000e+04 5.791500000000000000e+04 5.772400000000000000e+04 5.811800000000000000e+04 5.829000000000000000e+04 5.777500000000000000e+04 5.814900000000000000e+04 5.812800000000000000e+04 5.784600000000000000e+04 5.821200000000000000e+04 5.766600000000000000e+04 5.786000000000000000e+04 5.820600000000000000e+04 5.820600000000000000e+04 5.762800000000000000e+04 5.799800000000000000e+04 5.822700000000000000e+04 5.810700000000000000e+04 5.784800000000000000e+04 5.812600000000000000e+04 5.805600000000000000e+04 5.776000000000000000e+04 5.805700000000000000e+04 5.856300000000000000e+04 5.779300000000000000e+04 5.791100000000000000e+04 5.784300000000000000e+04 5.812700000000000000e+04 5.793900000000000000e+04 5.759600000000000000e+04 5.749200000000000000e+04 5.774800000000000000e+04 5.721700000000000000e+04 5.746600000000000000e+04 5.754100000000000000e+04 5.779300000000000000e+04 5.740500000000000000e+04 5.749800000000000000e+04 5.714500000000000000e+04 5.736400000000000000e+04 5.722800000000000000e+04 5.718300000000000000e+04 5.740300000000000000e+04 5.716000000000000000e+04 5.745100000000000000e+04 5.733900000000000000e+04 5.668000000000000000e+04 5.715100000000000000e+04 5.686800000000000000e+04 5.683300000000000000e+04 5.708300000000000000e+04 5.736700000000000000e+04 5.719200000000000000e+04 5.753300000000000000e+04 5.777600000000000000e+04 5.738400000000000000e+04 5.737800000000000000e+04 5.740200000000000000e+04 5.761400000000000000e+04 5.781000000000000000e+04 5.785300000000000000e+04 5.728900000000000000e+04 5.739700000000000000e+04 5.776100000000000000e+04 5.807400000000000000e+04 5.750000000000000000e+04 5.781400000000000000e+04 5.734600000000000000e+04 5.722700000000000000e+04 5.757400000000000000e+04 5.720600000000000000e+04 5.734700000000000000e+04 5.702500000000000000e+04 5.684300000000000000e+04 5.681900000000000000e+04 5.679100000000000000e+04 5.708800000000000000e+04 5.699300000000000000e+04 5.693000000000000000e+04 5.688900000000000000e+04 5.715500000000000000e+04 5.755100000000000000e+04 5.756800000000000000e+04 5.728600000000000000e+04 5.712200000000000000e+04 5.771600000000000000e+04 5.732500000000000000e+04 5.777600000000000000e+04 5.738100000000000000e+04 5.712800000000000000e+04 5.750000000000000000e+04 5.750800000000000000e+04 5.724200000000000000e+04 5.726800000000000000e+04 5.740000000000000000e+04 5.738800000000000000e+04 5.713800000000000000e+04 5.769200000000000000e+04 5.682000000000000000e+04 5.735500000000000000e+04 5.755000000000000000e+04 5.725800000000000000e+04 5.739000000000000000e+04 5.777000000000000000e+04 5.743200000000000000e+04 5.722600000000000000e+04 5.738700000000000000e+04 5.723700000000000000e+04 5.722300000000000000e+04 5.678800000000000000e+04 5.657900000000000000e+04 5.711000000000000000e+04 5.669200000000000000e+04 5.653500000000000000e+04 5.679400000000000000e+04 5.658700000000000000e+04 5.666800000000000000e+04 5.699100000000000000e+04 5.662200000000000000e+04 5.667100000000000000e+04 5.704500000000000000e+04 5.719900000000000000e+04 5.667700000000000000e+04 5.699100000000000000e+04 5.716200000000000000e+04 5.669200000000000000e+04 5.679400000000000000e+04 5.694200000000000000e+04 5.694800000000000000e+04 5.725100000000000000e+04 5.691300000000000000e+04 5.708600000000000000e+04 5.696400000000000000e+04 5.695400000000000000e+04 5.712700000000000000e+04 5.715400000000000000e+04 5.731900000000000000e+04 5.712500000000000000e+04 5.698900000000000000e+04 5.710600000000000000e+04 5.746400000000000000e+04 5.745000000000000000e+04 5.729400000000000000e+04 5.726300000000000000e+04 5.757500000000000000e+04 5.792000000000000000e+04 5.755000000000000000e+04 5.763700000000000000e+04 5.730900000000000000e+04 5.779900000000000000e+04 5.794800000000000000e+04 5.785900000000000000e+04 5.766400000000000000e+04 5.741600000000000000e+04 5.719400000000000000e+04 5.754900000000000000e+04 5.743200000000000000e+04 5.725800000000000000e+04 5.711200000000000000e+04 5.764200000000000000e+04 5.746500000000000000e+04 5.737900000000000000e+04 5.689000000000000000e+04 5.699500000000000000e+04 5.686400000000000000e+04 5.712100000000000000e+04 5.705400000000000000e+04 5.685300000000000000e+04 5.732200000000000000e+04 5.716800000000000000e+04 5.701900000000000000e+04 5.709900000000000000e+04 5.738000000000000000e+04 5.715500000000000000e+04 5.725300000000000000e+04 5.776600000000000000e+04 5.779800000000000000e+04 5.740600000000000000e+04 5.759600000000000000e+04 5.736500000000000000e+04 5.745300000000000000e+04 5.740700000000000000e+04 5.679100000000000000e+04 5.733200000000000000e+04 5.733400000000000000e+04 5.738400000000000000e+04 5.695500000000000000e+04 5.701200000000000000e+04 5.767500000000000000e+04 5.745500000000000000e+04 5.817500000000000000e+04 5.773200000000000000e+04 5.766900000000000000e+04 5.770200000000000000e+04 5.803800000000000000e+04 5.800700000000000000e+04 5.766100000000000000e+04 5.744800000000000000e+04 5.788300000000000000e+04 5.748500000000000000e+04 5.805400000000000000e+04 5.785300000000000000e+04 5.734100000000000000e+04 5.749300000000000000e+04 5.732100000000000000e+04 5.736000000000000000e+04 5.765700000000000000e+04 5.762100000000000000e+04 5.795300000000000000e+04 5.773500000000000000e+04 5.769500000000000000e+04 5.738100000000000000e+04 5.759200000000000000e+04 5.807200000000000000e+04 5.776800000000000000e+04 5.828200000000000000e+04 5.799200000000000000e+04 5.826100000000000000e+04 5.771500000000000000e+04 5.769400000000000000e+04 5.782300000000000000e+04 5.767600000000000000e+04 5.764300000000000000e+04 5.746200000000000000e+04 5.798000000000000000e+04 5.752200000000000000e+04 5.713400000000000000e+04 5.699200000000000000e+04 5.751700000000000000e+04 5.780500000000000000e+04 5.805400000000000000e+04 5.740700000000000000e+04 5.738500000000000000e+04 5.739500000000000000e+04 5.751800000000000000e+04 5.769300000000000000e+04 5.788100000000000000e+04 5.736200000000000000e+04 5.727000000000000000e+04 5.744100000000000000e+04 5.752100000000000000e+04 5.745900000000000000e+04 5.747400000000000000e+04 5.785200000000000000e+04 5.781300000000000000e+04 5.728500000000000000e+04 5.739300000000000000e+04 5.701400000000000000e+04 5.765600000000000000e+04 5.790100000000000000e+04 5.710900000000000000e+04 5.788400000000000000e+04 5.716400000000000000e+04 5.771200000000000000e+04 5.756000000000000000e+04 5.769500000000000000e+04 5.694700000000000000e+04 5.708900000000000000e+04 5.747100000000000000e+04 5.718500000000000000e+04 5.751600000000000000e+04 5.799300000000000000e+04 5.756000000000000000e+04 5.753000000000000000e+04 5.755000000000000000e+04 5.776000000000000000e+04 5.786200000000000000e+04 5.767100000000000000e+04 5.769000000000000000e+04 5.752700000000000000e+04 5.781000000000000000e+04 5.827500000000000000e+04 5.838000000000000000e+04 5.826400000000000000e+04 5.833500000000000000e+04 5.839100000000000000e+04 5.789300000000000000e+04 5.869600000000000000e+04 5.846600000000000000e+04 5.846200000000000000e+04 5.853700000000000000e+04 5.820600000000000000e+04 5.855400000000000000e+04 5.886700000000000000e+04 5.841700000000000000e+04 5.860000000000000000e+04 5.840000000000000000e+04 5.866400000000000000e+04 5.806100000000000000e+04 5.802000000000000000e+04 5.843600000000000000e+04 5.834600000000000000e+04 5.796600000000000000e+04 5.870900000000000000e+04 5.806700000000000000e+04 5.804900000000000000e+04 5.828300000000000000e+04 5.813000000000000000e+04 5.810000000000000000e+04 5.858000000000000000e+04 5.799000000000000000e+04 5.791500000000000000e+04 5.801000000000000000e+04 5.804400000000000000e+04 5.844100000000000000e+04 5.816300000000000000e+04 5.766600000000000000e+04 5.802600000000000000e+04 5.776700000000000000e+04 5.803400000000000000e+04 5.733300000000000000e+04 5.765500000000000000e+04 5.750700000000000000e+04 5.734200000000000000e+04 5.730600000000000000e+04 5.765400000000000000e+04 5.761700000000000000e+04 5.765700000000000000e+04 5.817000000000000000e+04 5.727600000000000000e+04 5.731500000000000000e+04 5.767700000000000000e+04 5.734100000000000000e+04 5.723800000000000000e+04 5.722800000000000000e+04 5.748500000000000000e+04 5.743900000000000000e+04 5.763000000000000000e+04 5.767800000000000000e+04 5.756100000000000000e+04 5.753600000000000000e+04 5.761700000000000000e+04 5.748700000000000000e+04 5.793800000000000000e+04 5.780900000000000000e+04 5.784300000000000000e+04 5.810100000000000000e+04 5.755800000000000000e+04 5.801500000000000000e+04 5.788700000000000000e+04 5.832600000000000000e+04 5.800000000000000000e+04 5.749100000000000000e+04 5.806200000000000000e+04 5.798200000000000000e+04 5.784200000000000000e+04 5.810300000000000000e+04 5.771900000000000000e+04 5.724200000000000000e+04 5.810400000000000000e+04 5.813300000000000000e+04 5.790200000000000000e+04 5.748900000000000000e+04 5.780500000000000000e+04 5.748700000000000000e+04 5.757900000000000000e+04 5.726700000000000000e+04 5.734400000000000000e+04 5.737100000000000000e+04 5.787600000000000000e+04 5.797500000000000000e+04 5.821600000000000000e+04 5.779600000000000000e+04 5.782500000000000000e+04 5.763400000000000000e+04 5.790400000000000000e+04 5.758200000000000000e+04 5.800600000000000000e+04 5.772100000000000000e+04 5.742600000000000000e+04 5.807700000000000000e+04 5.822200000000000000e+04 5.805400000000000000e+04 5.838400000000000000e+04 5.771600000000000000e+04 5.827100000000000000e+04 5.848000000000000000e+04 5.773700000000000000e+04 5.796500000000000000e+04 5.793400000000000000e+04 5.787600000000000000e+04 5.735600000000000000e+04 5.774700000000000000e+04 5.743200000000000000e+04 5.732400000000000000e+04 5.800900000000000000e+04 5.688900000000000000e+04 5.711300000000000000e+04 5.760100000000000000e+04 5.736000000000000000e+04 5.799600000000000000e+04 5.758200000000000000e+04 5.772500000000000000e+04 5.818300000000000000e+04 5.797400000000000000e+04 5.835400000000000000e+04 5.788500000000000000e+04 5.764300000000000000e+04 5.845700000000000000e+04 5.851500000000000000e+04 5.821300000000000000e+04 5.812800000000000000e+04 5.856100000000000000e+04 5.812000000000000000e+04 5.804200000000000000e+04 5.773800000000000000e+04 5.724100000000000000e+04 5.770400000000000000e+04 5.762100000000000000e+04 5.749900000000000000e+04 5.791800000000000000e+04 5.831300000000000000e+04 5.803800000000000000e+04 5.774500000000000000e+04 5.738400000000000000e+04 5.767700000000000000e+04 5.780600000000000000e+04 5.817700000000000000e+04 5.779500000000000000e+04 5.784500000000000000e+04 5.762500000000000000e+04 5.801300000000000000e+04 5.784800000000000000e+04 5.795800000000000000e+04 5.814500000000000000e+04 5.757300000000000000e+04 5.836900000000000000e+04 5.850500000000000000e+04 5.837800000000000000e+04 5.837000000000000000e+04 5.845200000000000000e+04 5.837400000000000000e+04 5.820600000000000000e+04 5.884500000000000000e+04 5.852200000000000000e+04 5.799200000000000000e+04 5.783500000000000000e+04 5.748300000000000000e+04 5.763200000000000000e+04 5.753700000000000000e+04 5.767000000000000000e+04 5.789800000000000000e+04 5.778600000000000000e+04 5.788400000000000000e+04 5.786700000000000000e+04 5.794400000000000000e+04 5.800800000000000000e+04 5.773300000000000000e+04 5.839100000000000000e+04 5.774700000000000000e+04 5.708900000000000000e+04 5.768800000000000000e+04 5.741000000000000000e+04 5.745500000000000000e+04 5.769500000000000000e+04 5.766300000000000000e+04 5.772900000000000000e+04 5.769700000000000000e+04 5.789400000000000000e+04 5.859200000000000000e+04 5.771100000000000000e+04 5.772800000000000000e+04 5.812400000000000000e+04 5.786200000000000000e+04 5.819900000000000000e+04 5.832200000000000000e+04 5.841100000000000000e+04 5.786600000000000000e+04 5.787000000000000000e+04 5.774500000000000000e+04 5.809400000000000000e+04 5.825300000000000000e+04 5.861000000000000000e+04 5.790300000000000000e+04 5.823300000000000000e+04 5.740300000000000000e+04 5.758000000000000000e+04 5.823500000000000000e+04 5.818600000000000000e+04 5.781300000000000000e+04 5.780800000000000000e+04 5.771200000000000000e+04 5.809300000000000000e+04 5.806600000000000000e+04 5.799900000000000000e+04 5.752400000000000000e+04 5.818300000000000000e+04 5.806700000000000000e+04 5.786100000000000000e+04 5.806700000000000000e+04 5.819800000000000000e+04 5.783400000000000000e+04 5.801200000000000000e+04 5.820500000000000000e+04 5.767900000000000000e+04 5.828000000000000000e+04 5.794100000000000000e+04 5.784100000000000000e+04 5.771800000000000000e+04 5.847100000000000000e+04 5.806000000000000000e+04 5.815000000000000000e+04 5.768300000000000000e+04 5.780000000000000000e+04 5.718000000000000000e+04 5.731700000000000000e+04 5.801400000000000000e+04 5.818400000000000000e+04 5.802300000000000000e+04 5.758400000000000000e+04 5.853100000000000000e+04 5.820100000000000000e+04 5.820900000000000000e+04 5.754000000000000000e+04 5.747700000000000000e+04 5.769800000000000000e+04 5.787300000000000000e+04 5.740500000000000000e+04 5.698800000000000000e+04 5.701900000000000000e+04 5.716900000000000000e+04 5.720800000000000000e+04 5.694100000000000000e+04 5.691900000000000000e+04 5.688800000000000000e+04 5.619900000000000000e+04 5.644200000000000000e+04 5.592600000000000000e+04 5.619600000000000000e+04 5.665200000000000000e+04 5.670400000000000000e+04 5.695800000000000000e+04 5.675300000000000000e+04 5.656200000000000000e+04 5.750900000000000000e+04 5.685200000000000000e+04 5.700300000000000000e+04 5.680600000000000000e+04 5.693200000000000000e+04 5.686000000000000000e+04 5.691300000000000000e+04 5.690100000000000000e+04 5.686400000000000000e+04 5.715500000000000000e+04 5.702500000000000000e+04 5.751300000000000000e+04 5.738500000000000000e+04 5.755000000000000000e+04 5.815500000000000000e+04 5.774800000000000000e+04 5.808800000000000000e+04 5.730300000000000000e+04 5.743700000000000000e+04 5.808400000000000000e+04 5.730500000000000000e+04 5.772500000000000000e+04 5.780200000000000000e+04 5.790600000000000000e+04 5.772400000000000000e+04 5.808900000000000000e+04 5.727300000000000000e+04 5.824800000000000000e+04 5.806500000000000000e+04 5.793500000000000000e+04 5.779200000000000000e+04 5.827600000000000000e+04 5.815000000000000000e+04 5.804700000000000000e+04 5.868800000000000000e+04 5.873200000000000000e+04 5.872900000000000000e+04 5.831500000000000000e+04 5.837500000000000000e+04 5.841500000000000000e+04 5.827700000000000000e+04 5.822600000000000000e+04 5.833600000000000000e+04 5.900400000000000000e+04 5.913400000000000000e+04 5.912000000000000000e+04 5.898700000000000000e+04 5.896500000000000000e+04 5.954400000000000000e+04 5.885300000000000000e+04 5.855000000000000000e+04 5.858000000000000000e+04 5.869900000000000000e+04 5.842900000000000000e+04 5.819200000000000000e+04 5.868500000000000000e+04 5.834300000000000000e+04 5.862100000000000000e+04 5.824600000000000000e+04 5.835100000000000000e+04 5.843900000000000000e+04 5.832200000000000000e+04 5.856600000000000000e+04 5.819300000000000000e+04 5.853300000000000000e+04 5.797800000000000000e+04 5.838200000000000000e+04 5.819900000000000000e+04 5.769700000000000000e+04 5.769500000000000000e+04 5.755800000000000000e+04 5.810100000000000000e+04 5.816700000000000000e+04 5.750600000000000000e+04 5.774900000000000000e+04 5.699900000000000000e+04 5.789400000000000000e+04 5.734000000000000000e+04 5.748000000000000000e+04 5.745800000000000000e+04 5.780400000000000000e+04 5.780800000000000000e+04 5.792000000000000000e+04 5.746400000000000000e+04 5.772100000000000000e+04 5.777600000000000000e+04 5.830000000000000000e+04 5.834600000000000000e+04 5.877600000000000000e+04 5.854100000000000000e+04 5.842800000000000000e+04 5.867700000000000000e+04 5.819200000000000000e+04 5.842000000000000000e+04 5.801000000000000000e+04 5.797900000000000000e+04 5.791500000000000000e+04 5.833700000000000000e+04 5.794600000000000000e+04 5.862100000000000000e+04 5.797000000000000000e+04 5.819700000000000000e+04 5.813800000000000000e+04 5.797800000000000000e+04 5.788300000000000000e+04 5.836700000000000000e+04 5.851100000000000000e+04 5.794800000000000000e+04 5.776700000000000000e+04 5.821000000000000000e+04 5.827600000000000000e+04 5.861900000000000000e+04 5.856400000000000000e+04 5.850300000000000000e+04 5.880800000000000000e+04 5.883400000000000000e+04 5.874800000000000000e+04 5.831400000000000000e+04 5.875300000000000000e+04 5.853500000000000000e+04 5.908900000000000000e+04 5.849500000000000000e+04 5.835200000000000000e+04 5.825600000000000000e+04 5.867600000000000000e+04 5.844000000000000000e+04 5.840100000000000000e+04 5.834400000000000000e+04 5.845700000000000000e+04 5.866800000000000000e+04 5.886700000000000000e+04 5.887400000000000000e+04 5.834200000000000000e+04 5.823000000000000000e+04 5.852800000000000000e+04 5.856900000000000000e+04 5.748900000000000000e+04 5.873900000000000000e+04 5.818700000000000000e+04 5.879600000000000000e+04 5.825400000000000000e+04 5.802100000000000000e+04 5.846900000000000000e+04 5.854500000000000000e+04 5.849200000000000000e+04 5.843000000000000000e+04 5.853100000000000000e+04 5.892600000000000000e+04 5.837800000000000000e+04 5.833300000000000000e+04 5.831600000000000000e+04 5.854500000000000000e+04 5.907900000000000000e+04 5.862500000000000000e+04 5.899700000000000000e+04 5.921500000000000000e+04 5.873200000000000000e+04 5.876300000000000000e+04 5.850800000000000000e+04 5.826900000000000000e+04 5.901200000000000000e+04 5.842900000000000000e+04 5.865300000000000000e+04 5.858200000000000000e+04 5.849600000000000000e+04 5.832400000000000000e+04 5.829200000000000000e+04 5.851400000000000000e+04 5.847700000000000000e+04 5.851500000000000000e+04 5.865500000000000000e+04 5.897000000000000000e+04 5.900700000000000000e+04 5.919200000000000000e+04 5.921000000000000000e+04 5.887600000000000000e+04 5.933400000000000000e+04 5.897800000000000000e+04 5.887200000000000000e+04 5.881100000000000000e+04 5.884400000000000000e+04 5.840000000000000000e+04 5.864200000000000000e+04 5.887300000000000000e+04 5.897200000000000000e+04 5.876200000000000000e+04 5.898200000000000000e+04 5.899500000000000000e+04 5.881600000000000000e+04 5.873700000000000000e+04 5.886200000000000000e+04 5.890200000000000000e+04 5.838200000000000000e+04 5.819200000000000000e+04 5.905300000000000000e+04 5.840100000000000000e+04 5.814500000000000000e+04 5.817900000000000000e+04 5.828300000000000000e+04 5.823800000000000000e+04 5.800600000000000000e+04 5.862000000000000000e+04 5.850100000000000000e+04 5.850900000000000000e+04 5.881600000000000000e+04 5.918700000000000000e+04 5.862400000000000000e+04 5.842400000000000000e+04 5.816000000000000000e+04 5.823200000000000000e+04 5.828000000000000000e+04 5.810600000000000000e+04 5.880000000000000000e+04 5.805200000000000000e+04 5.787900000000000000e+04 5.837300000000000000e+04 5.818900000000000000e+04 5.837600000000000000e+04 5.833800000000000000e+04 5.837300000000000000e+04 5.816600000000000000e+04 5.850800000000000000e+04 5.789000000000000000e+04 5.831000000000000000e+04 5.790600000000000000e+04 5.812300000000000000e+04 5.838500000000000000e+04 5.788600000000000000e+04 5.781200000000000000e+04 5.833200000000000000e+04 5.778500000000000000e+04 5.784200000000000000e+04 5.805900000000000000e+04 5.828400000000000000e+04 5.776000000000000000e+04 5.800000000000000000e+04 5.810100000000000000e+04 5.845100000000000000e+04 5.812500000000000000e+04 5.795800000000000000e+04 5.762000000000000000e+04 5.772600000000000000e+04 5.805000000000000000e+04 5.822200000000000000e+04 5.780400000000000000e+04 5.791100000000000000e+04 5.789900000000000000e+04 5.760300000000000000e+04 5.808900000000000000e+04 5.786100000000000000e+04 5.813000000000000000e+04 5.768400000000000000e+04 5.801700000000000000e+04 5.796100000000000000e+04 5.805300000000000000e+04 5.773200000000000000e+04 5.877400000000000000e+04 5.834600000000000000e+04 5.806400000000000000e+04 5.820500000000000000e+04 5.863600000000000000e+04 5.838300000000000000e+04 5.836800000000000000e+04 5.806400000000000000e+04 5.834100000000000000e+04 5.796500000000000000e+04 5.839800000000000000e+04 5.877500000000000000e+04 5.879300000000000000e+04 5.838600000000000000e+04 5.816900000000000000e+04 5.844500000000000000e+04 5.822100000000000000e+04 5.819200000000000000e+04 5.834000000000000000e+04 5.826600000000000000e+04 5.827700000000000000e+04 5.917500000000000000e+04 5.851200000000000000e+04 5.870800000000000000e+04 5.852900000000000000e+04 5.876400000000000000e+04 5.889200000000000000e+04 5.852100000000000000e+04 5.805700000000000000e+04 5.827000000000000000e+04 5.859900000000000000e+04 5.831500000000000000e+04 5.867900000000000000e+04 5.836000000000000000e+04 5.804900000000000000e+04 5.839700000000000000e+04 5.833500000000000000e+04 5.838300000000000000e+04 5.795500000000000000e+04 5.815000000000000000e+04 5.878900000000000000e+04 5.842100000000000000e+04 5.889800000000000000e+04 5.787400000000000000e+04 5.835400000000000000e+04 5.804100000000000000e+04 5.855600000000000000e+04 5.849900000000000000e+04 5.811300000000000000e+04 5.883600000000000000e+04 5.845600000000000000e+04 5.801300000000000000e+04 5.844100000000000000e+04 5.826500000000000000e+04 5.818800000000000000e+04 5.814400000000000000e+04 5.824500000000000000e+04 5.822100000000000000e+04 5.843100000000000000e+04 5.830000000000000000e+04 5.732300000000000000e+04 5.822500000000000000e+04 5.799400000000000000e+04 5.775200000000000000e+04 5.765800000000000000e+04 5.744900000000000000e+04 5.769000000000000000e+04 5.732500000000000000e+04 5.761400000000000000e+04 5.828200000000000000e+04 5.804300000000000000e+04 5.776900000000000000e+04 5.816600000000000000e+04 5.825300000000000000e+04 5.793800000000000000e+04 5.790500000000000000e+04 5.799400000000000000e+04 5.782400000000000000e+04 5.779400000000000000e+04 5.763800000000000000e+04 5.816400000000000000e+04 5.725600000000000000e+04 5.782100000000000000e+04 5.765300000000000000e+04 5.843800000000000000e+04 5.780800000000000000e+04 5.730100000000000000e+04 5.758900000000000000e+04 5.792100000000000000e+04 5.779400000000000000e+04 5.751200000000000000e+04 5.755200000000000000e+04 5.800600000000000000e+04 5.759900000000000000e+04 5.814700000000000000e+04 5.762200000000000000e+04 5.786900000000000000e+04 5.784600000000000000e+04 5.737000000000000000e+04 5.731300000000000000e+04 5.781700000000000000e+04 5.736600000000000000e+04 5.725400000000000000e+04 5.782800000000000000e+04 5.791100000000000000e+04 5.766900000000000000e+04 5.761600000000000000e+04 5.736900000000000000e+04 5.798800000000000000e+04 5.776700000000000000e+04 5.787300000000000000e+04 5.764600000000000000e+04 5.763900000000000000e+04 5.775600000000000000e+04 5.748800000000000000e+04 5.775400000000000000e+04 5.814200000000000000e+04 5.781500000000000000e+04 5.778900000000000000e+04 5.813200000000000000e+04 5.751800000000000000e+04 5.854500000000000000e+04 5.780900000000000000e+04 5.827000000000000000e+04 5.823500000000000000e+04 5.817000000000000000e+04 5.830900000000000000e+04 5.832700000000000000e+04 5.848000000000000000e+04 5.821400000000000000e+04 5.860600000000000000e+04 5.867500000000000000e+04 5.891200000000000000e+04 5.852700000000000000e+04 5.845400000000000000e+04 5.853400000000000000e+04 5.829900000000000000e+04 5.895700000000000000e+04 5.869000000000000000e+04 5.837500000000000000e+04 5.801500000000000000e+04 5.821000000000000000e+04 5.775900000000000000e+04 5.808500000000000000e+04 5.777600000000000000e+04 5.851300000000000000e+04 5.802900000000000000e+04 5.840200000000000000e+04 5.788300000000000000e+04 5.799600000000000000e+04 5.877600000000000000e+04 5.825100000000000000e+04 5.791900000000000000e+04 5.789500000000000000e+04 5.775100000000000000e+04 5.761300000000000000e+04 5.777800000000000000e+04 5.772100000000000000e+04 5.756500000000000000e+04 5.796800000000000000e+04 5.763800000000000000e+04 5.758400000000000000e+04 5.726500000000000000e+04 5.839400000000000000e+04 5.780700000000000000e+04 5.773300000000000000e+04 5.812900000000000000e+04 5.821300000000000000e+04 5.815200000000000000e+04 5.839100000000000000e+04 5.826800000000000000e+04 5.827200000000000000e+04 5.803800000000000000e+04 5.807100000000000000e+04 5.821600000000000000e+04 5.829100000000000000e+04 5.798000000000000000e+04 5.798100000000000000e+04 5.865200000000000000e+04 5.874200000000000000e+04 5.783100000000000000e+04 5.814300000000000000e+04 5.836400000000000000e+04 5.860700000000000000e+04 5.799100000000000000e+04 5.812400000000000000e+04 5.874000000000000000e+04 5.800800000000000000e+04 5.830800000000000000e+04 5.843200000000000000e+04 5.857200000000000000e+04 5.870700000000000000e+04 5.854400000000000000e+04 5.817700000000000000e+04 5.861600000000000000e+04 5.809200000000000000e+04 5.811800000000000000e+04 5.852500000000000000e+04 5.871000000000000000e+04 5.826000000000000000e+04 5.852200000000000000e+04 5.814700000000000000e+04 5.868400000000000000e+04 5.782400000000000000e+04 5.786500000000000000e+04 5.810300000000000000e+04 5.808400000000000000e+04 5.828100000000000000e+04 5.800700000000000000e+04 5.837200000000000000e+04 5.820700000000000000e+04 5.835000000000000000e+04 5.809400000000000000e+04 5.828000000000000000e+04 5.756100000000000000e+04 5.822900000000000000e+04 5.799400000000000000e+04 5.766700000000000000e+04 5.817100000000000000e+04 5.815100000000000000e+04 5.782600000000000000e+04 5.790900000000000000e+04 5.731700000000000000e+04 5.780900000000000000e+04 5.832000000000000000e+04 5.826500000000000000e+04 5.791500000000000000e+04 5.778900000000000000e+04 5.799500000000000000e+04 5.804600000000000000e+04 5.744400000000000000e+04 5.752500000000000000e+04 5.742600000000000000e+04 5.753900000000000000e+04 5.730200000000000000e+04 5.799600000000000000e+04 5.820000000000000000e+04 5.834000000000000000e+04 5.833900000000000000e+04 5.814700000000000000e+04 5.827700000000000000e+04 5.849100000000000000e+04 5.817300000000000000e+04 5.829100000000000000e+04 5.870100000000000000e+04 5.817500000000000000e+04 5.865200000000000000e+04 5.797900000000000000e+04 5.819100000000000000e+04 5.801900000000000000e+04 5.821100000000000000e+04 5.636900000000000000e+04 5.500500000000000000e+04 5.397600000000000000e+04 5.267500000000000000e+04 5.088500000000000000e+04 4.935100000000000000e+04 4.851900000000000000e+04 4.697600000000000000e+04 4.592300000000000000e+04 4.535600000000000000e+04 4.431200000000000000e+04 4.374000000000000000e+04 4.281000000000000000e+04 4.174400000000000000e+04 4.151700000000000000e+04 4.050200000000000000e+04 3.928200000000000000e+04 3.962500000000000000e+04 3.834900000000000000e+04 3.767600000000000000e+04 3.791300000000000000e+04 3.667500000000000000e+04 3.608700000000000000e+04 3.609100000000000000e+04 3.542800000000000000e+04 3.486700000000000000e+04 3.456500000000000000e+04 3.384300000000000000e+04 3.392800000000000000e+04 3.318200000000000000e+04 3.267700000000000000e+04 3.194200000000000000e+04 3.216500000000000000e+04 3.151000000000000000e+04 3.118600000000000000e+04 3.096700000000000000e+04 3.049300000000000000e+04 2.996300000000000000e+04 2.990500000000000000e+04 2.937400000000000000e+04 2.910200000000000000e+04 2.899500000000000000e+04 2.861000000000000000e+04 2.822300000000000000e+04 2.791200000000000000e+04 2.773000000000000000e+04 2.728200000000000000e+04 2.706500000000000000e+04 2.723900000000000000e+04 2.624100000000000000e+04 2.648000000000000000e+04 2.613600000000000000e+04 2.574600000000000000e+04 2.550600000000000000e+04 2.537400000000000000e+04 2.509300000000000000e+04 2.487200000000000000e+04 2.449800000000000000e+04 2.424500000000000000e+04 2.409200000000000000e+04 2.383400000000000000e+04 2.386600000000000000e+04 2.368200000000000000e+04 2.305600000000000000e+04 2.322200000000000000e+04 2.279400000000000000e+04 2.276700000000000000e+04 2.232900000000000000e+04 2.215800000000000000e+04 2.181900000000000000e+04 2.165400000000000000e+04 2.177600000000000000e+04 2.144600000000000000e+04 2.140500000000000000e+04 2.098700000000000000e+04 2.076000000000000000e+04 2.064700000000000000e+04 2.034300000000000000e+04 2.010400000000000000e+04 2.018300000000000000e+04 1.980700000000000000e+04 1.993500000000000000e+04 1.957300000000000000e+04 1.964600000000000000e+04 1.922800000000000000e+04 1.908800000000000000e+04 1.903800000000000000e+04 1.893600000000000000e+04 1.864000000000000000e+04 1.822000000000000000e+04 1.833600000000000000e+04 1.799500000000000000e+04 1.789400000000000000e+04 1.775300000000000000e+04 1.756200000000000000e+04 1.746200000000000000e+04 1.741000000000000000e+04 1.698200000000000000e+04 1.698200000000000000e+04 1.690000000000000000e+04 1.688600000000000000e+04 1.648100000000000000e+04 1.677400000000000000e+04 1.622600000000000000e+04 1.625000000000000000e+04 1.600400000000000000e+04 1.587500000000000000e+04 1.592100000000000000e+04 1.553200000000000000e+04 1.546800000000000000e+04 1.525600000000000000e+04 1.525300000000000000e+04 1.482700000000000000e+04 1.510600000000000000e+04 1.476600000000000000e+04 1.456900000000000000e+04 1.477300000000000000e+04 1.431800000000000000e+04 1.425800000000000000e+04 1.409100000000000000e+04 1.425800000000000000e+04 1.376800000000000000e+04 1.381700000000000000e+04 1.372800000000000000e+04 1.364900000000000000e+04 1.366800000000000000e+04 1.346600000000000000e+04 1.314400000000000000e+04 1.291600000000000000e+04 1.294100000000000000e+04 1.281800000000000000e+04 1.283100000000000000e+04 1.260100000000000000e+04 1.221100000000000000e+04 1.246800000000000000e+04 1.212400000000000000e+04 1.230200000000000000e+04 1.203100000000000000e+04 1.201300000000000000e+04 1.188300000000000000e+04 1.188400000000000000e+04 1.166000000000000000e+04 1.167900000000000000e+04 1.157700000000000000e+04 1.149200000000000000e+04 1.126300000000000000e+04 1.117600000000000000e+04 1.105800000000000000e+04 1.105400000000000000e+04 1.114300000000000000e+04 1.091200000000000000e+04 1.065300000000000000e+04 1.071300000000000000e+04 1.036300000000000000e+04 1.031400000000000000e+04 1.025800000000000000e+04 1.039900000000000000e+04 1.018300000000000000e+04 1.020800000000000000e+04 1.010200000000000000e+04 1.005400000000000000e+04 1.003700000000000000e+04 9.758000000000000000e+03 9.846000000000000000e+03 9.558000000000000000e+03 9.528000000000000000e+03 9.556000000000000000e+03 9.279000000000000000e+03 9.351000000000000000e+03 9.093000000000000000e+03 8.996000000000000000e+03 9.038000000000000000e+03 8.892000000000000000e+03 8.839000000000000000e+03 8.796000000000000000e+03 8.667000000000000000e+03 8.718000000000000000e+03 8.407000000000000000e+03 8.452000000000000000e+03 8.352000000000000000e+03 8.379000000000000000e+03 8.139000000000000000e+03 8.135000000000000000e+03 8.139000000000000000e+03 8.007000000000000000e+03 8.018000000000000000e+03 7.871000000000000000e+03 7.814000000000000000e+03 7.728000000000000000e+03 7.787000000000000000e+03 7.667000000000000000e+03 7.491000000000000000e+03 7.435000000000000000e+03 7.433000000000000000e+03 7.217000000000000000e+03 7.128000000000000000e+03 7.159000000000000000e+03 7.155000000000000000e+03 6.994000000000000000e+03 6.943000000000000000e+03 6.942000000000000000e+03 6.893000000000000000e+03 6.860000000000000000e+03 6.766000000000000000e+03 6.736000000000000000e+03 6.628000000000000000e+03 6.652000000000000000e+03 6.512000000000000000e+03 6.414000000000000000e+03 6.386000000000000000e+03 6.370000000000000000e+03 6.259000000000000000e+03 6.267000000000000000e+03 6.264000000000000000e+03 6.056000000000000000e+03 6.029000000000000000e+03 6.027000000000000000e+03 6.019000000000000000e+03 5.948000000000000000e+03 5.794000000000000000e+03 5.743000000000000000e+03 5.696000000000000000e+03 5.722000000000000000e+03 5.666000000000000000e+03 5.598000000000000000e+03 5.496000000000000000e+03 5.477000000000000000e+03 5.374000000000000000e+03 5.400000000000000000e+03 5.339000000000000000e+03 5.251000000000000000e+03 5.287000000000000000e+03 5.179000000000000000e+03 5.179000000000000000e+03 5.170000000000000000e+03 5.059000000000000000e+03 5.087000000000000000e+03 5.023000000000000000e+03 5.072000000000000000e+03 4.962000000000000000e+03 4.878000000000000000e+03 4.873000000000000000e+03 4.896000000000000000e+03 4.728000000000000000e+03 4.644000000000000000e+03 4.772000000000000000e+03 4.577000000000000000e+03 4.759000000000000000e+03 4.564000000000000000e+03 4.617000000000000000e+03 4.533000000000000000e+03 4.537000000000000000e+03 4.504000000000000000e+03 4.475000000000000000e+03 4.340000000000000000e+03 4.323000000000000000e+03 4.286000000000000000e+03 4.324000000000000000e+03 4.102000000000000000e+03 4.168000000000000000e+03 4.225000000000000000e+03 4.175000000000000000e+03 4.129000000000000000e+03 4.053000000000000000e+03 4.027000000000000000e+03 4.077000000000000000e+03 3.999000000000000000e+03 4.070000000000000000e+03 3.963000000000000000e+03 3.882000000000000000e+03 3.784000000000000000e+03 3.752000000000000000e+03 3.706000000000000000e+03 3.799000000000000000e+03 3.693000000000000000e+03 3.641000000000000000e+03 3.645000000000000000e+03 3.600000000000000000e+03 3.545000000000000000e+03 3.587000000000000000e+03 3.461000000000000000e+03 3.570000000000000000e+03 3.458000000000000000e+03 3.475000000000000000e+03 3.356000000000000000e+03 3.355000000000000000e+03 3.259000000000000000e+03 3.321000000000000000e+03 3.118000000000000000e+03 3.155000000000000000e+03 3.193000000000000000e+03 3.244000000000000000e+03 3.067000000000000000e+03 3.115000000000000000e+03 3.052000000000000000e+03 3.098000000000000000e+03 3.069000000000000000e+03 3.112000000000000000e+03 3.044000000000000000e+03 2.896000000000000000e+03 2.898000000000000000e+03 3.025000000000000000e+03 2.850000000000000000e+03 2.853000000000000000e+03 2.929000000000000000e+03 2.825000000000000000e+03 2.870000000000000000e+03 2.771000000000000000e+03 2.694000000000000000e+03 2.710000000000000000e+03 2.745000000000000000e+03 2.783000000000000000e+03 2.632000000000000000e+03 2.647000000000000000e+03 2.593000000000000000e+03 2.529000000000000000e+03 2.541000000000000000e+03 2.508000000000000000e+03 2.532000000000000000e+03 2.448000000000000000e+03 2.443000000000000000e+03 2.547000000000000000e+03 2.471000000000000000e+03 2.330000000000000000e+03 2.553000000000000000e+03 2.394000000000000000e+03 2.403000000000000000e+03 2.464000000000000000e+03 2.385000000000000000e+03 2.337000000000000000e+03 2.208000000000000000e+03 2.278000000000000000e+03 2.329000000000000000e+03 2.236000000000000000e+03 2.366000000000000000e+03 2.355000000000000000e+03 2.268000000000000000e+03 2.242000000000000000e+03 2.114000000000000000e+03 2.189000000000000000e+03 2.160000000000000000e+03 2.135000000000000000e+03 2.104000000000000000e+03 2.186000000000000000e+03 2.077000000000000000e+03 1.991000000000000000e+03 2.039000000000000000e+03 2.030000000000000000e+03 1.975000000000000000e+03 1.903000000000000000e+03 1.940000000000000000e+03 1.984000000000000000e+03 1.863000000000000000e+03 1.899000000000000000e+03 1.910000000000000000e+03 1.891000000000000000e+03 1.814000000000000000e+03 1.772000000000000000e+03 1.802000000000000000e+03 1.820000000000000000e+03 1.824000000000000000e+03 1.745000000000000000e+03 1.749000000000000000e+03 1.738000000000000000e+03 1.797000000000000000e+03 1.692000000000000000e+03 1.762000000000000000e+03 1.713000000000000000e+03 1.745000000000000000e+03 1.679000000000000000e+03 1.632000000000000000e+03 1.658000000000000000e+03 1.575000000000000000e+03 1.640000000000000000e+03 1.609000000000000000e+03 1.560000000000000000e+03 1.555000000000000000e+03 1.641000000000000000e+03 1.509000000000000000e+03 1.546000000000000000e+03 1.490000000000000000e+03 1.551000000000000000e+03 1.550000000000000000e+03 1.489000000000000000e+03 1.470000000000000000e+03 1.526000000000000000e+03 1.475000000000000000e+03 1.485000000000000000e+03 1.423000000000000000e+03 1.472000000000000000e+03 1.372000000000000000e+03 1.364000000000000000e+03 1.397000000000000000e+03 1.415000000000000000e+03 1.346000000000000000e+03 1.380000000000000000e+03 1.368000000000000000e+03 1.377000000000000000e+03 1.294000000000000000e+03 1.278000000000000000e+03 1.228000000000000000e+03 1.251000000000000000e+03 1.289000000000000000e+03 1.197000000000000000e+03 1.301000000000000000e+03 1.310000000000000000e+03 1.210000000000000000e+03 1.187000000000000000e+03 1.231000000000000000e+03 1.187000000000000000e+03 1.135000000000000000e+03 1.071000000000000000e+03 1.144000000000000000e+03 1.113000000000000000e+03 1.129000000000000000e+03 1.109000000000000000e+03 1.036000000000000000e+03 1.110000000000000000e+03 1.212000000000000000e+03 1.075000000000000000e+03 1.094000000000000000e+03 1.098000000000000000e+03 1.046000000000000000e+03 1.077000000000000000e+03 1.053000000000000000e+03 1.124000000000000000e+03 1.059000000000000000e+03 1.038000000000000000e+03 1.049000000000000000e+03 1.055000000000000000e+03 1.026000000000000000e+03 1.022000000000000000e+03 1.046000000000000000e+03 1.015000000000000000e+03 9.760000000000000000e+02 9.380000000000000000e+02 9.950000000000000000e+02 9.630000000000000000e+02 9.930000000000000000e+02 1.009000000000000000e+03 1.023000000000000000e+03 9.600000000000000000e+02 9.140000000000000000e+02 9.990000000000000000e+02 9.680000000000000000e+02 9.330000000000000000e+02 9.200000000000000000e+02 8.560000000000000000e+02 8.930000000000000000e+02 8.640000000000000000e+02 9.010000000000000000e+02 8.710000000000000000e+02 8.020000000000000000e+02 8.390000000000000000e+02 7.910000000000000000e+02 8.430000000000000000e+02 8.560000000000000000e+02 7.850000000000000000e+02 7.870000000000000000e+02 7.970000000000000000e+02 8.010000000000000000e+02 7.900000000000000000e+02 7.470000000000000000e+02 8.050000000000000000e+02 7.620000000000000000e+02 7.300000000000000000e+02 7.140000000000000000e+02 7.670000000000000000e+02 6.990000000000000000e+02 7.490000000000000000e+02 7.650000000000000000e+02 7.020000000000000000e+02 7.360000000000000000e+02 7.120000000000000000e+02 7.090000000000000000e+02 7.010000000000000000e+02 7.330000000000000000e+02 7.750000000000000000e+02 7.530000000000000000e+02 6.860000000000000000e+02 7.180000000000000000e+02 7.620000000000000000e+02 6.670000000000000000e+02 6.290000000000000000e+02 6.560000000000000000e+02 6.130000000000000000e+02 6.570000000000000000e+02 7.030000000000000000e+02 6.120000000000000000e+02 6.570000000000000000e+02 6.220000000000000000e+02 5.960000000000000000e+02 6.430000000000000000e+02 6.230000000000000000e+02 6.470000000000000000e+02 5.940000000000000000e+02 6.500000000000000000e+02 6.000000000000000000e+02 5.760000000000000000e+02 6.220000000000000000e+02 5.890000000000000000e+02 5.880000000000000000e+02 5.510000000000000000e+02 5.270000000000000000e+02 5.690000000000000000e+02 5.280000000000000000e+02 5.380000000000000000e+02 5.060000000000000000e+02 5.420000000000000000e+02 5.480000000000000000e+02 5.130000000000000000e+02 4.940000000000000000e+02 5.080000000000000000e+02 4.840000000000000000e+02 5.080000000000000000e+02 5.250000000000000000e+02 4.830000000000000000e+02 4.750000000000000000e+02 5.050000000000000000e+02 4.930000000000000000e+02 4.860000000000000000e+02 5.000000000000000000e+02 4.350000000000000000e+02 4.520000000000000000e+02 4.590000000000000000e+02 4.750000000000000000e+02 4.240000000000000000e+02 4.440000000000000000e+02 4.380000000000000000e+02 4.150000000000000000e+02 4.250000000000000000e+02 4.450000000000000000e+02 4.270000000000000000e+02 4.260000000000000000e+02 4.240000000000000000e+02 4.080000000000000000e+02 4.000000000000000000e+02 4.260000000000000000e+02 4.260000000000000000e+02 3.780000000000000000e+02 4.000000000000000000e+02 4.040000000000000000e+02 4.000000000000000000e+02 4.260000000000000000e+02 3.950000000000000000e+02 3.830000000000000000e+02 3.960000000000000000e+02 3.510000000000000000e+02 3.700000000000000000e+02 3.810000000000000000e+02 3.770000000000000000e+02 3.580000000000000000e+02 3.660000000000000000e+02 3.230000000000000000e+02 3.610000000000000000e+02 3.410000000000000000e+02 3.170000000000000000e+02 3.420000000000000000e+02 3.540000000000000000e+02 3.230000000000000000e+02 3.190000000000000000e+02 3.110000000000000000e+02 3.490000000000000000e+02 3.250000000000000000e+02 2.830000000000000000e+02 3.270000000000000000e+02 2.940000000000000000e+02 2.930000000000000000e+02 3.510000000000000000e+02 3.290000000000000000e+02 2.920000000000000000e+02 3.080000000000000000e+02 2.760000000000000000e+02 3.130000000000000000e+02 2.830000000000000000e+02 2.750000000000000000e+02 2.860000000000000000e+02 2.810000000000000000e+02 2.820000000000000000e+02 2.770000000000000000e+02 2.730000000000000000e+02 2.980000000000000000e+02 2.890000000000000000e+02 3.010000000000000000e+02 2.800000000000000000e+02 2.820000000000000000e+02 2.630000000000000000e+02 2.750000000000000000e+02 2.830000000000000000e+02 2.520000000000000000e+02 2.930000000000000000e+02 2.780000000000000000e+02 2.740000000000000000e+02 2.590000000000000000e+02 2.370000000000000000e+02 2.350000000000000000e+02 2.570000000000000000e+02 2.190000000000000000e+02 2.510000000000000000e+02 2.570000000000000000e+02 2.350000000000000000e+02 2.220000000000000000e+02 2.530000000000000000e+02 2.640000000000000000e+02 2.090000000000000000e+02 2.220000000000000000e+02 2.320000000000000000e+02 2.200000000000000000e+02 2.220000000000000000e+02 2.110000000000000000e+02 1.940000000000000000e+02 1.890000000000000000e+02 2.190000000000000000e+02 2.170000000000000000e+02 2.120000000000000000e+02 2.150000000000000000e+02 2.130000000000000000e+02 2.130000000000000000e+02 2.180000000000000000e+02 2.140000000000000000e+02 2.130000000000000000e+02 1.980000000000000000e+02 2.090000000000000000e+02 2.260000000000000000e+02 2.160000000000000000e+02 1.980000000000000000e+02 1.910000000000000000e+02 2.030000000000000000e+02 1.990000000000000000e+02 1.850000000000000000e+02 1.880000000000000000e+02 2.060000000000000000e+02 2.000000000000000000e+02 2.230000000000000000e+02 2.290000000000000000e+02 2.170000000000000000e+02 1.900000000000000000e+02 1.940000000000000000e+02 1.880000000000000000e+02 2.050000000000000000e+02 1.770000000000000000e+02 1.680000000000000000e+02 1.910000000000000000e+02 1.870000000000000000e+02 1.730000000000000000e+02 1.610000000000000000e+02 1.810000000000000000e+02 1.700000000000000000e+02 1.810000000000000000e+02 1.660000000000000000e+02 1.880000000000000000e+02 1.740000000000000000e+02 1.610000000000000000e+02 1.720000000000000000e+02 1.740000000000000000e+02 1.840000000000000000e+02 1.880000000000000000e+02 1.830000000000000000e+02 1.660000000000000000e+02 1.730000000000000000e+02 1.410000000000000000e+02 1.620000000000000000e+02 1.690000000000000000e+02 1.550000000000000000e+02 1.850000000000000000e+02 1.450000000000000000e+02 1.360000000000000000e+02 1.400000000000000000e+02 1.320000000000000000e+02 1.310000000000000000e+02 1.480000000000000000e+02 1.450000000000000000e+02 1.200000000000000000e+02 9.600000000000000000e+01 1.150000000000000000e+02 1.400000000000000000e+02 1.240000000000000000e+02 1.330000000000000000e+02 1.340000000000000000e+02 1.190000000000000000e+02 1.420000000000000000e+02 1.330000000000000000e+02 1.450000000000000000e+02 1.100000000000000000e+02 1.140000000000000000e+02 1.320000000000000000e+02 1.140000000000000000e+02 1.180000000000000000e+02 1.120000000000000000e+02 1.140000000000000000e+02 9.200000000000000000e+01 1.240000000000000000e+02 1.190000000000000000e+02 1.070000000000000000e+02 1.250000000000000000e+02 1.100000000000000000e+02 1.190000000000000000e+02 1.090000000000000000e+02 1.080000000000000000e+02 1.000000000000000000e+02 1.140000000000000000e+02 1.220000000000000000e+02 1.010000000000000000e+02 9.900000000000000000e+01 7.200000000000000000e+01 1.020000000000000000e+02 1.030000000000000000e+02 8.400000000000000000e+01 9.700000000000000000e+01 8.900000000000000000e+01 9.800000000000000000e+01 8.700000000000000000e+01 8.800000000000000000e+01 7.600000000000000000e+01 7.000000000000000000e+01 7.600000000000000000e+01 7.500000000000000000e+01 7.600000000000000000e+01 9.700000000000000000e+01 9.100000000000000000e+01 6.700000000000000000e+01 8.800000000000000000e+01 8.900000000000000000e+01 8.600000000000000000e+01 7.300000000000000000e+01 7.100000000000000000e+01 6.600000000000000000e+01 7.000000000000000000e+01 7.600000000000000000e+01 8.500000000000000000e+01 6.600000000000000000e+01 8.600000000000000000e+01 7.800000000000000000e+01 7.900000000000000000e+01 8.300000000000000000e+01 6.600000000000000000e+01 7.100000000000000000e+01 6.600000000000000000e+01 6.700000000000000000e+01 6.900000000000000000e+01 7.500000000000000000e+01 6.600000000000000000e+01 5.900000000000000000e+01 6.100000000000000000e+01 7.500000000000000000e+01 8.300000000000000000e+01 7.500000000000000000e+01 7.100000000000000000e+01 8.000000000000000000e+01 6.900000000000000000e+01 7.400000000000000000e+01 7.600000000000000000e+01 8.000000000000000000e+01 7.600000000000000000e+01 5.200000000000000000e+01 7.100000000000000000e+01 7.900000000000000000e+01 6.200000000000000000e+01 6.300000000000000000e+01 7.400000000000000000e+01 7.300000000000000000e+01 6.500000000000000000e+01 7.600000000000000000e+01 6.200000000000000000e+01 7.700000000000000000e+01 5.500000000000000000e+01 5.700000000000000000e+01 6.700000000000000000e+01 5.500000000000000000e+01 6.300000000000000000e+01 5.900000000000000000e+01 5.000000000000000000e+01 6.900000000000000000e+01 6.400000000000000000e+01 5.500000000000000000e+01 4.200000000000000000e+01 5.900000000000000000e+01 4.700000000000000000e+01 5.500000000000000000e+01 4.900000000000000000e+01 4.000000000000000000e+01 5.300000000000000000e+01 5.000000000000000000e+01 4.800000000000000000e+01 5.500000000000000000e+01 4.900000000000000000e+01 4.800000000000000000e+01 4.700000000000000000e+01 5.200000000000000000e+01 5.000000000000000000e+01 6.000000000000000000e+01 6.200000000000000000e+01 5.400000000000000000e+01 4.800000000000000000e+01 4.400000000000000000e+01 5.500000000000000000e+01 5.600000000000000000e+01 5.400000000000000000e+01 4.600000000000000000e+01 4.700000000000000000e+01 4.000000000000000000e+01 3.200000000000000000e+01 4.900000000000000000e+01 4.300000000000000000e+01 5.600000000000000000e+01 4.500000000000000000e+01 5.800000000000000000e+01 4.300000000000000000e+01 5.500000000000000000e+01 4.700000000000000000e+01 6.600000000000000000e+01 3.800000000000000000e+01 3.200000000000000000e+01 3.400000000000000000e+01 5.300000000000000000e+01 4.100000000000000000e+01 4.100000000000000000e+01 4.400000000000000000e+01 5.100000000000000000e+01 3.800000000000000000e+01 5.000000000000000000e+01 3.200000000000000000e+01 3.800000000000000000e+01 4.500000000000000000e+01 4.200000000000000000e+01 5.100000000000000000e+01 3.800000000000000000e+01 3.800000000000000000e+01 4.600000000000000000e+01 3.800000000000000000e+01 3.800000000000000000e+01 5.000000000000000000e+01 3.000000000000000000e+01 3.600000000000000000e+01 4.100000000000000000e+01 5.200000000000000000e+01 3.500000000000000000e+01 4.000000000000000000e+01 4.000000000000000000e+01 4.200000000000000000e+01 4.600000000000000000e+01 3.400000000000000000e+01 3.800000000000000000e+01 3.900000000000000000e+01 4.000000000000000000e+01 4.200000000000000000e+01 3.300000000000000000e+01 4.100000000000000000e+01 4.500000000000000000e+01 4.200000000000000000e+01 4.500000000000000000e+01 4.300000000000000000e+01 4.300000000000000000e+01 3.400000000000000000e+01 4.200000000000000000e+01 3.400000000000000000e+01 4.500000000000000000e+01 3.700000000000000000e+01 3.100000000000000000e+01 4.400000000000000000e+01 3.700000000000000000e+01 3.800000000000000000e+01 3.200000000000000000e+01 3.400000000000000000e+01 4.100000000000000000e+01 3.100000000000000000e+01 3.000000000000000000e+01 3.100000000000000000e+01 3.700000000000000000e+01 3.000000000000000000e+01 3.300000000000000000e+01 1.500000000000000000e+01 4.000000000000000000e+01 2.100000000000000000e+01 3.200000000000000000e+01 2.900000000000000000e+01 3.400000000000000000e+01 2.700000000000000000e+01 3.100000000000000000e+01 3.100000000000000000e+01 3.200000000000000000e+01 3.200000000000000000e+01 2.900000000000000000e+01 2.900000000000000000e+01 2.400000000000000000e+01 2.400000000000000000e+01 2.900000000000000000e+01 2.400000000000000000e+01 2.300000000000000000e+01 2.100000000000000000e+01 1.800000000000000000e+01 2.500000000000000000e+01 2.400000000000000000e+01 1.800000000000000000e+01 2.600000000000000000e+01 2.200000000000000000e+01 2.600000000000000000e+01 2.700000000000000000e+01 2.400000000000000000e+01 2.300000000000000000e+01 2.900000000000000000e+01 2.600000000000000000e+01 2.800000000000000000e+01 3.200000000000000000e+01 2.000000000000000000e+01 3.200000000000000000e+01 2.200000000000000000e+01 2.700000000000000000e+01 2.300000000000000000e+01 2.300000000000000000e+01 2.300000000000000000e+01 2.700000000000000000e+01 2.100000000000000000e+01 2.600000000000000000e+01 2.700000000000000000e+01 2.800000000000000000e+01 2.100000000000000000e+01 3.700000000000000000e+01 3.000000000000000000e+01 1.700000000000000000e+01 4.300000000000000000e+01 2.300000000000000000e+01 2.000000000000000000e+01 2.600000000000000000e+01 1.700000000000000000e+01 2.200000000000000000e+01 1.900000000000000000e+01 2.100000000000000000e+01 1.800000000000000000e+01 1.900000000000000000e+01 2.000000000000000000e+01 2.400000000000000000e+01 2.000000000000000000e+01 1.900000000000000000e+01 1.900000000000000000e+01 2.800000000000000000e+01 1.900000000000000000e+01 2.100000000000000000e+01 1.400000000000000000e+01 2.400000000000000000e+01 2.500000000000000000e+01 1.300000000000000000e+01 1.400000000000000000e+01 1.400000000000000000e+01 1.000000000000000000e+01 1.800000000000000000e+01 1.500000000000000000e+01 1.300000000000000000e+01 2.700000000000000000e+01 1.500000000000000000e+01 2.200000000000000000e+01 1.300000000000000000e+01 1.300000000000000000e+01 1.400000000000000000e+01 1.200000000000000000e+01 2.000000000000000000e+01 1.900000000000000000e+01 1.200000000000000000e+01 1.300000000000000000e+01 1.100000000000000000e+01 3.000000000000000000e+00 1.700000000000000000e+01 7.000000000000000000e+00 9.000000000000000000e+00 1.200000000000000000e+01 1.300000000000000000e+01 1.100000000000000000e+01 1.200000000000000000e+01 1.300000000000000000e+01 9.000000000000000000e+00 1.000000000000000000e+01 9.000000000000000000e+00 1.100000000000000000e+01 1.100000000000000000e+01 8.000000000000000000e+00 9.000000000000000000e+00 7.000000000000000000e+00 1.300000000000000000e+01 1.000000000000000000e+01 7.000000000000000000e+00 9.000000000000000000e+00 9.000000000000000000e+00 9.000000000000000000e+00 1.400000000000000000e+01 8.000000000000000000e+00 1.200000000000000000e+01 8.000000000000000000e+00 9.000000000000000000e+00 7.000000000000000000e+00 7.000000000000000000e+00 1.000000000000000000e+01 1.200000000000000000e+01 1.100000000000000000e+01 9.000000000000000000e+00 1.500000000000000000e+01 1.000000000000000000e+01 9.000000000000000000e+00 2.000000000000000000e+01 4.000000000000000000e+00 1.000000000000000000e+01 1.000000000000000000e+01 4.000000000000000000e+00 1.300000000000000000e+01 1.100000000000000000e+01 1.300000000000000000e+01 1.000000000000000000e+01 9.000000000000000000e+00 1.000000000000000000e+01 1.000000000000000000e+01 8.000000000000000000e+00 8.000000000000000000e+00 1.200000000000000000e+01 7.000000000000000000e+00 9.000000000000000000e+00 1.200000000000000000e+01 1.100000000000000000e+01 4.000000000000000000e+00 9.000000000000000000e+00 1.100000000000000000e+01 8.000000000000000000e+00 7.000000000000000000e+00 1.000000000000000000e+01 1.200000000000000000e+01 9.000000000000000000e+00 9.000000000000000000e+00 5.000000000000000000e+00 1.300000000000000000e+01 1.700000000000000000e+01 4.000000000000000000e+00 1.000000000000000000e+01 1.200000000000000000e+01 4.000000000000000000e+00 1.300000000000000000e+01 1.400000000000000000e+01 7.000000000000000000e+00 9.000000000000000000e+00 8.000000000000000000e+00 9.000000000000000000e+00 7.000000000000000000e+00 9.000000000000000000e+00 1.200000000000000000e+01 1.500000000000000000e+01 7.000000000000000000e+00 1.100000000000000000e+01 6.000000000000000000e+00 1.500000000000000000e+01 1.100000000000000000e+01 1.900000000000000000e+01 9.000000000000000000e+00 9.000000000000000000e+00 4.000000000000000000e+00 1.200000000000000000e+01 6.000000000000000000e+00 1.000000000000000000e+01 8.000000000000000000e+00 1.100000000000000000e+01 7.000000000000000000e+00 5.000000000000000000e+00 1.000000000000000000e+00 7.000000000000000000e+00 8.000000000000000000e+00 9.000000000000000000e+00 1.500000000000000000e+01 9.000000000000000000e+00 8.000000000000000000e+00 1.000000000000000000e+01 1.500000000000000000e+01 1.400000000000000000e+01 1.000000000000000000e+01 5.000000000000000000e+00 6.000000000000000000e+00 8.000000000000000000e+00 1.100000000000000000e+01 9.000000000000000000e+00 1.100000000000000000e+01 9.000000000000000000e+00 5.000000000000000000e+00 6.000000000000000000e+00 7.000000000000000000e+00 9.000000000000000000e+00 9.000000000000000000e+00 8.000000000000000000e+00 2.000000000000000000e+00 9.000000000000000000e+00 4.000000000000000000e+00 4.000000000000000000e+00 5.000000000000000000e+00 3.000000000000000000e+00 6.000000000000000000e+00 2.000000000000000000e+00 6.000000000000000000e+00 6.000000000000000000e+00 7.000000000000000000e+00 4.000000000000000000e+00 6.000000000000000000e+00 6.000000000000000000e+00 5.000000000000000000e+00 2.000000000000000000e+00 2.000000000000000000e+00 6.000000000000000000e+00 7.000000000000000000e+00 7.000000000000000000e+00 3.000000000000000000e+00 9.000000000000000000e+00 3.000000000000000000e+00 6.000000000000000000e+00 2.000000000000000000e+00 7.000000000000000000e+00 8.000000000000000000e+00 8.000000000000000000e+00 2.000000000000000000e+00 5.000000000000000000e+00 5.000000000000000000e+00 4.000000000000000000e+00 2.000000000000000000e+00 7.000000000000000000e+00 4.000000000000000000e+00 3.000000000000000000e+00 3.000000000000000000e+00 6.000000000000000000e+00 5.000000000000000000e+00 5.000000000000000000e+00 4.000000000000000000e+00 2.000000000000000000e+00 5.000000000000000000e+00 6.000000000000000000e+00 5.000000000000000000e+00 5.000000000000000000e+00 3.000000000000000000e+00 3.000000000000000000e+00 7.000000000000000000e+00 4.000000000000000000e+00 5.000000000000000000e+00 4.000000000000000000e+00 5.000000000000000000e+00 5.000000000000000000e+00 6.000000000000000000e+00 5.000000000000000000e+00 2.000000000000000000e+00 3.000000000000000000e+00 4.000000000000000000e+00 9.000000000000000000e+00 6.000000000000000000e+00 5.000000000000000000e+00 7.000000000000000000e+00 2.000000000000000000e+00 4.000000000000000000e+00 7.000000000000000000e+00 5.000000000000000000e+00 3.000000000000000000e+00 2.000000000000000000e+00 7.000000000000000000e+00 6.000000000000000000e+00 6.000000000000000000e+00 2.000000000000000000e+00 4.000000000000000000e+00 3.000000000000000000e+00 5.000000000000000000e+00 7.000000000000000000e+00 5.000000000000000000e+00 3.000000000000000000e+00 4.000000000000000000e+00 5.000000000000000000e+00 6.000000000000000000e+00 5.000000000000000000e+00 5.000000000000000000e+00 7.000000000000000000e+00 5.000000000000000000e+00 5.000000000000000000e+00 4.000000000000000000e+00 4.000000000000000000e+00 5.000000000000000000e+00 9.000000000000000000e+00 9.000000000000000000e+00 4.000000000000000000e+00 3.000000000000000000e+00 5.000000000000000000e+00 4.000000000000000000e+00 2.000000000000000000e+00 1.200000000000000000e+01 5.000000000000000000e+00 2.000000000000000000e+00 8.000000000000000000e+00 6.000000000000000000e+00 5.000000000000000000e+00 4.000000000000000000e+00 6.000000000000000000e+00 7.000000000000000000e+00 1.000000000000000000e+00 3.000000000000000000e+00 5.000000000000000000e+00 5.000000000000000000e+00 3.000000000000000000e+00 4.000000000000000000e+00 1.100000000000000000e+01 6.000000000000000000e+00 3.000000000000000000e+00 3.000000000000000000e+00 9.000000000000000000e+00 7.000000000000000000e+00 4.000000000000000000e+00 0.000000000000000000e+00 0.000000000000000000e+00 0.000000000000000000e+00 0.000000000000000000e+00 0.000000000000000000e+00 0.000000000000000000e+00 0.000000000000000000e+00 0.000000000000000000e+00 0.000000000000000000e+00 0.000000000000000000e+00 0.000000000000000000e+00 0.000000000000000000e+00 0.000000000000000000e+00 0.000000000000000000e+00 0.000000000000000000e+00 0.000000000000000000e+00 0.000000000000000000e+00 0.000000000000000000e+00 0.000000000000000000e+00 0.000000000000000000e+00 0.000000000000000000e+00 0.000000000000000000e+00 0.000000000000000000e+00 0.000000000000000000e+00 0.000000000000000000e+00 0.000000000000000000e+00 0.000000000000000000e+00 0.000000000000000000e+00 0.000000000000000000e+00 0.000000000000000000e+00 0.000000000000000000e+00 0.000000000000000000e+00 0.000000000000000000e+00 0.000000000000000000e+00 0.000000000000000000e+00 0.000000000000000000e+00 0.000000000000000000e+00 0.000000000000000000e+00 0.000000000000000000e+00 0.000000000000000000e+00 0.000000000000000000e+00 0.000000000000000000e+00 0.000000000000000000e+00 0.000000000000000000e+00 0.000000000000000000e+00 0.000000000000000000e+00 0.000000000000000000e+00 0.000000000000000000e+00 0.000000000000000000e+00 0.000000000000000000e+00 0.000000000000000000e+00 0.000000000000000000e+00 0.000000000000000000e+00 0.000000000000000000e+00 0.000000000000000000e+00 0.000000000000000000e+00 0.000000000000000000e+00 0.000000000000000000e+00 0.000000000000000000e+00 0.000000000000000000e+00 0.000000000000000000e+00 0.000000000000000000e+00 0.000000000000000000e+00 0.000000000000000000e+00 0.000000000000000000e+00 0.000000000000000000e+00 0.000000000000000000e+00 0.000000000000000000e+00 0.000000000000000000e+00 0.000000000000000000e+00 0.000000000000000000e+00 0.000000000000000000e+00 0.000000000000000000e+00 0.000000000000000000e+00 0.000000000000000000e+00 0.000000000000000000e+00 0.000000000000000000e+00 0.000000000000000000e+00 0.000000000000000000e+00 0.000000000000000000e+00 0.000000000000000000e+00 0.000000000000000000e+00 0.000000000000000000e+00 0.000000000000000000e+00 0.000000000000000000e+00 0.000000000000000000e+00 0.000000000000000000e+00 0.000000000000000000e+00 0.000000000000000000e+00 0.000000000000000000e+00 0.000000000000000000e+00 0.000000000000000000e+00 0.000000000000000000e+00 0.000000000000000000e+00 0.000000000000000000e+00 0.000000000000000000e+00 0.000000000000000000e+00 0.000000000000000000e+00 0.000000000000000000e+00 0.000000000000000000e+00 0.000000000000000000e+00 0.000000000000000000e+00 0.000000000000000000e+00 0.000000000000000000e+00 0.000000000000000000e+00 0.000000000000000000e+00 0.000000000000000000e+00 0.000000000000000000e+00 0.000000000000000000e+00 0.000000000000000000e+00 0.000000000000000000e+00 0.000000000000000000e+00 0.000000000000000000e+00 0.000000000000000000e+00 0.000000000000000000e+00 0.000000000000000000e+00 0.000000000000000000e+00 0.000000000000000000e+00 0.000000000000000000e+00 0.000000000000000000e+00 0.000000000000000000e+00 0.000000000000000000e+00 0.000000000000000000e+00 0.000000000000000000e+00 0.000000000000000000e+00 0.000000000000000000e+00 0.000000000000000000e+00 0.000000000000000000e+00 0.000000000000000000e+00 0.000000000000000000e+00 0.000000000000000000e+00 0.000000000000000000e+00 0.000000000000000000e+00 0.000000000000000000e+00 0.000000000000000000e+00 0.000000000000000000e+00 0.000000000000000000e+00 0.000000000000000000e+00 0.000000000000000000e+00 0.000000000000000000e+00 0.000000000000000000e+00 0.000000000000000000e+00 0.000000000000000000e+00 0.000000000000000000e+00 0.000000000000000000e+00 0.000000000000000000e+00 0.000000000000000000e+00 0.000000000000000000e+00 0.000000000000000000e+00 0.000000000000000000e+00 0.000000000000000000e+00 0.000000000000000000e+00 0.000000000000000000e+00 0.000000000000000000e+00 0.000000000000000000e+00 0.000000000000000000e+00 0.000000000000000000e+00 0.000000000000000000e+00 0.000000000000000000e+00 0.000000000000000000e+00 0.000000000000000000e+00 0.000000000000000000e+00 0.000000000000000000e+00 0.000000000000000000e+00 0.000000000000000000e+00 0.000000000000000000e+00 0.000000000000000000e+00 0.000000000000000000e+00 0.000000000000000000e+00 0.000000000000000000e+00 0.000000000000000000e+00 0.000000000000000000e+00 0.000000000000000000e+00 0.000000000000000000e+00 0.000000000000000000e+00 0.000000000000000000e+00 0.000000000000000000e+00 0.000000000000000000e+00 0.000000000000000000e+00 0.000000000000000000e+00 0.000000000000000000e+00 0.000000000000000000e+00 0.000000000000000000e+00 0.000000000000000000e+00 0.000000000000000000e+00 0.000000000000000000e+00 0.000000000000000000e+00 0.000000000000000000e+00 0.000000000000000000e+00 0.000000000000000000e+00 0.000000000000000000e+00 0.000000000000000000e+00 0.000000000000000000e+00 0.000000000000000000e+00 0.000000000000000000e+00 0.000000000000000000e+00 0.000000000000000000e+00 0.000000000000000000e+00 0.000000000000000000e+00 0.000000000000000000e+00 0.000000000000000000e+00 0.000000000000000000e+00 0.000000000000000000e+00 0.000000000000000000e+00 0.000000000000000000e+00 0.000000000000000000e+00 0.000000000000000000e+00 0.000000000000000000e+00 0.000000000000000000e+00 0.000000000000000000e+00 0.000000000000000000e+00 0.000000000000000000e+00 0.000000000000000000e+00 0.000000000000000000e+00 0.000000000000000000e+00 0.000000000000000000e+00 0.000000000000000000e+00 0.000000000000000000e+00 0.000000000000000000e+00 0.000000000000000000e+00 0.000000000000000000e+00 0.000000000000000000e+00 0.000000000000000000e+00 0.000000000000000000e+00 0.000000000000000000e+00 0.000000000000000000e+00 0.000000000000000000e+00 0.000000000000000000e+00 0.000000000000000000e+00 0.000000000000000000e+00 0.000000000000000000e+00 0.000000000000000000e+00 0.000000000000000000e+00 0.000000000000000000e+00 0.000000000000000000e+00 0.000000000000000000e+00 0.000000000000000000e+00 0.000000000000000000e+00 0.000000000000000000e+00 0.000000000000000000e+00 0.000000000000000000e+00 0.000000000000000000e+00 0.000000000000000000e+00 0.000000000000000000e+00 0.000000000000000000e+00 0.000000000000000000e+00 0.000000000000000000e+00 0.000000000000000000e+00 0.000000000000000000e+00 0.000000000000000000e+00 0.000000000000000000e+00 0.000000000000000000e+00 0.000000000000000000e+00 0.000000000000000000e+00 0.000000000000000000e+00 0.000000000000000000e+00 0.000000000000000000e+00 0.000000000000000000e+00 0.000000000000000000e+00 0.000000000000000000e+00 0.000000000000000000e+00 0.000000000000000000e+00 0.000000000000000000e+00 0.000000000000000000e+00 0.000000000000000000e+00 0.000000000000000000e+00 0.000000000000000000e+00 0.000000000000000000e+00 0.000000000000000000e+00 0.000000000000000000e+00 0.000000000000000000e+00 0.000000000000000000e+00 0.000000000000000000e+00 0.000000000000000000e+00 0.000000000000000000e+00 0.000000000000000000e+00 0.000000000000000000e+00 0.000000000000000000e+00 0.000000000000000000e+00 0.000000000000000000e+00 0.000000000000000000e+00 0.000000000000000000e+00 0.000000000000000000e+00 0.000000000000000000e+00 0.000000000000000000e+00 0.000000000000000000e+00 0.000000000000000000e+00 0.000000000000000000e+00 0.000000000000000000e+00 0.000000000000000000e+00 0.000000000000000000e+00 0.000000000000000000e+00 0.000000000000000000e+00 0.000000000000000000e+00 0.000000000000000000e+00 0.000000000000000000e+00 0.000000000000000000e+00 0.000000000000000000e+00 0.000000000000000000e+00 0.000000000000000000e+00 0.000000000000000000e+00 0.000000000000000000e+00 0.000000000000000000e+00 0.000000000000000000e+00 0.000000000000000000e+00 0.000000000000000000e+00 0.000000000000000000e+00 0.000000000000000000e+00 0.000000000000000000e+00 0.000000000000000000e+00 0.000000000000000000e+00 0.000000000000000000e+00 0.000000000000000000e+00 0.000000000000000000e+00 0.000000000000000000e+00 0.000000000000000000e+00 0.000000000000000000e+00 0.000000000000000000e+00 0.000000000000000000e+00 0.000000000000000000e+00 0.000000000000000000e+00 0.000000000000000000e+00 0.000000000000000000e+00 0.000000000000000000e+00 0.000000000000000000e+00 0.000000000000000000e+00 0.000000000000000000e+00 0.000000000000000000e+00 0.000000000000000000e+00 0.000000000000000000e+00 0.000000000000000000e+00 0.000000000000000000e+00 0.000000000000000000e+00 0.000000000000000000e+00 0.000000000000000000e+00 0.000000000000000000e+00 0.000000000000000000e+00 0.000000000000000000e+00 0.000000000000000000e+00 0.000000000000000000e+00 0.000000000000000000e+00 0.000000000000000000e+00 0.000000000000000000e+00 0.000000000000000000e+00 0.000000000000000000e+00 0.000000000000000000e+00 0.000000000000000000e+00 0.000000000000000000e+00 0.000000000000000000e+00 0.000000000000000000e+00 0.000000000000000000e+00 0.000000000000000000e+00 0.000000000000000000e+00 0.000000000000000000e+00 0.000000000000000000e+00 0.000000000000000000e+00 0.000000000000000000e+00 0.000000000000000000e+00 0.000000000000000000e+00 0.000000000000000000e+00 0.000000000000000000e+00 0.000000000000000000e+00 0.000000000000000000e+00 0.000000000000000000e+00 0.000000000000000000e+00 0.000000000000000000e+00 0.000000000000000000e+00 0.000000000000000000e+00 0.000000000000000000e+00 0.000000000000000000e+00 0.000000000000000000e+00 0.000000000000000000e+00 0.000000000000000000e+00 0.000000000000000000e+00 0.000000000000000000e+00 0.000000000000000000e+00 0.000000000000000000e+00 0.000000000000000000e+00 0.000000000000000000e+00 0.000000000000000000e+00 0.000000000000000000e+00 0.000000000000000000e+00 0.000000000000000000e+00 0.000000000000000000e+00 0.000000000000000000e+00 0.000000000000000000e+00 0.000000000000000000e+00 0.000000000000000000e+00 0.000000000000000000e+00 0.000000000000000000e+00 0.000000000000000000e+00 0.000000000000000000e+00 0.000000000000000000e+00 0.000000000000000000e+00 0.000000000000000000e+00 0.000000000000000000e+00 0.000000000000000000e+00 0.000000000000000000e+00 0.000000000000000000e+00 0.000000000000000000e+00 0.000000000000000000e+00 0.000000000000000000e+00 0.000000000000000000e+00 0.000000000000000000e+00 0.000000000000000000e+00 0.000000000000000000e+00 0.000000000000000000e+00 0.000000000000000000e+00 0.000000000000000000e+00 0.000000000000000000e+00 0.000000000000000000e+00 0.000000000000000000e+00 0.000000000000000000e+00 0.000000000000000000e+00 0.000000000000000000e+00 0.000000000000000000e+00 0.000000000000000000e+00 0.000000000000000000e+00 0.000000000000000000e+00 0.000000000000000000e+00 0.000000000000000000e+00 0.000000000000000000e+00 0.000000000000000000e+00 0.000000000000000000e+00 0.000000000000000000e+00 0.000000000000000000e+00 0.000000000000000000e+00 0.000000000000000000e+00 0.000000000000000000e+00 0.000000000000000000e+00 0.000000000000000000e+00 0.000000000000000000e+00 0.000000000000000000e+00 0.000000000000000000e+00 0.000000000000000000e+00 0.000000000000000000e+00 0.000000000000000000e+00 0.000000000000000000e+00 0.000000000000000000e+00 0.000000000000000000e+00 0.000000000000000000e+00 0.000000000000000000e+00 0.000000000000000000e+00 0.000000000000000000e+00 0.000000000000000000e+00 0.000000000000000000e+00 0.000000000000000000e+00 0.000000000000000000e+00 0.000000000000000000e+00 0.000000000000000000e+00 0.000000000000000000e+00 0.000000000000000000e+00 0.000000000000000000e+00 0.000000000000000000e+00 0.000000000000000000e+00 0.000000000000000000e+00 0.000000000000000000e+00 0.000000000000000000e+00 0.000000000000000000e+00 0.000000000000000000e+00 0.000000000000000000e+00 0.000000000000000000e+00 0.000000000000000000e+00 0.000000000000000000e+00 0.000000000000000000e+00 0.000000000000000000e+00 0.000000000000000000e+00 0.000000000000000000e+00 0.000000000000000000e+00 0.000000000000000000e+00 0.000000000000000000e+00 0.000000000000000000e+00 0.000000000000000000e+00 0.000000000000000000e+00 0.000000000000000000e+00 0.000000000000000000e+00 0.000000000000000000e+00 0.000000000000000000e+00 0.000000000000000000e+00 0.000000000000000000e+00 0.000000000000000000e+00 0.000000000000000000e+00 0.000000000000000000e+00 0.000000000000000000e+00 0.000000000000000000e+00 0.000000000000000000e+00 0.000000000000000000e+00 0.000000000000000000e+00 0.000000000000000000e+00 0.000000000000000000e+00 0.000000000000000000e+00 0.000000000000000000e+00 0.000000000000000000e+00 0.000000000000000000e+00 0.000000000000000000e+00 0.000000000000000000e+00 0.000000000000000000e+00 0.000000000000000000e+00 0.000000000000000000e+00 0.000000000000000000e+00 0.000000000000000000e+00 0.000000000000000000e+00 0.000000000000000000e+00 0.000000000000000000e+00 0.000000000000000000e+00 0.000000000000000000e+00 0.000000000000000000e+00 0.000000000000000000e+00 0.000000000000000000e+00 0.000000000000000000e+00 0.000000000000000000e+00 0.000000000000000000e+00 0.000000000000000000e+00 0.000000000000000000e+00 0.000000000000000000e+00 0.000000000000000000e+00 0.000000000000000000e+00 0.000000000000000000e+00 0.000000000000000000e+00 0.000000000000000000e+00 0.000000000000000000e+00 0.000000000000000000e+00 0.000000000000000000e+00 0.000000000000000000e+00 0.000000000000000000e+00 0.000000000000000000e+00 0.000000000000000000e+00 0.000000000000000000e+00 0.000000000000000000e+00 0.000000000000000000e+00 0.000000000000000000e+00 0.000000000000000000e+00 0.000000000000000000e+00 0.000000000000000000e+00 0.000000000000000000e+00 0.000000000000000000e+00 0.000000000000000000e+00 0.000000000000000000e+00 0.000000000000000000e+00 0.000000000000000000e+00 0.000000000000000000e+00 0.000000000000000000e+00 0.000000000000000000e+00 0.000000000000000000e+00 0.000000000000000000e+00 0.000000000000000000e+00 0.000000000000000000e+00 0.000000000000000000e+00 0.000000000000000000e+00 0.000000000000000000e+00 0.000000000000000000e+00 0.000000000000000000e+00 0.000000000000000000e+00 0.000000000000000000e+00 0.000000000000000000e+00 0.000000000000000000e+00 0.000000000000000000e+00 0.000000000000000000e+00 0.000000000000000000e+00 0.000000000000000000e+00 0.000000000000000000e+00 0.000000000000000000e+00 0.000000000000000000e+00 0.000000000000000000e+00 0.000000000000000000e+00 0.000000000000000000e+00 0.000000000000000000e+00 0.000000000000000000e+00 0.000000000000000000e+00 0.000000000000000000e+00 0.000000000000000000e+00 0.000000000000000000e+00 0.000000000000000000e+00 0.000000000000000000e+00 0.000000000000000000e+00 0.000000000000000000e+00 0.000000000000000000e+00 0.000000000000000000e+00 0.000000000000000000e+00 0.000000000000000000e+00 0.000000000000000000e+00 0.000000000000000000e+00 0.000000000000000000e+00 0.000000000000000000e+00 0.000000000000000000e+00 0.000000000000000000e+00 0.000000000000000000e+00 0.000000000000000000e+00 0.000000000000000000e+00 0.000000000000000000e+00 0.000000000000000000e+00 0.000000000000000000e+00 0.000000000000000000e+00 0.000000000000000000e+00 0.000000000000000000e+00 0.000000000000000000e+00 0.000000000000000000e+00 0.000000000000000000e+00 0.000000000000000000e+00 0.000000000000000000e+00 0.000000000000000000e+00 0.000000000000000000e+00 0.000000000000000000e+00 0.000000000000000000e+00 0.000000000000000000e+00 0.000000000000000000e+00 0.000000000000000000e+00 0.000000000000000000e+00 0.000000000000000000e+00 0.000000000000000000e+00 0.000000000000000000e+00 0.000000000000000000e+00 0.000000000000000000e+00 0.000000000000000000e+00 0.000000000000000000e+00 0.000000000000000000e+00 0.000000000000000000e+00 0.000000000000000000e+00 0.000000000000000000e+00 0.000000000000000000e+00 0.000000000000000000e+00 0.000000000000000000e+00 0.000000000000000000e+00 0.000000000000000000e+00 0.000000000000000000e+00 0.000000000000000000e+00 0.000000000000000000e+00 0.000000000000000000e+00 0.000000000000000000e+00 0.000000000000000000e+00 0.000000000000000000e+00 0.000000000000000000e+00 0.000000000000000000e+00 0.000000000000000000e+00 0.000000000000000000e+00 0.000000000000000000e+00 0.000000000000000000e+00 0.000000000000000000e+00 0.000000000000000000e+00 0.000000000000000000e+00 0.000000000000000000e+00 0.000000000000000000e+00 0.000000000000000000e+00 0.000000000000000000e+00 0.000000000000000000e+00 0.000000000000000000e+00 0.000000000000000000e+00 0.000000000000000000e+00 0.000000000000000000e+00 0.000000000000000000e+00 0.000000000000000000e+00 0.000000000000000000e+00 0.000000000000000000e+00 0.000000000000000000e+00 0.000000000000000000e+00 0.000000000000000000e+00 0.000000000000000000e+00 0.000000000000000000e+00 0.000000000000000000e+00 0.000000000000000000e+00 0.000000000000000000e+00 0.000000000000000000e+00 0.000000000000000000e+00 0.000000000000000000e+00 0.000000000000000000e+00 0.000000000000000000e+00 0.000000000000000000e+00 0.000000000000000000e+00 0.000000000000000000e+00 0.000000000000000000e+00 0.000000000000000000e+00 0.000000000000000000e+00 0.000000000000000000e+00 0.000000000000000000e+00 0.000000000000000000e+00 0.000000000000000000e+00 0.000000000000000000e+00 0.000000000000000000e+00 0.000000000000000000e+00 0.000000000000000000e+00 0.000000000000000000e+00 0.000000000000000000e+00 0.000000000000000000e+00 0.000000000000000000e+00 0.000000000000000000e+00 0.000000000000000000e+00 0.000000000000000000e+00 0.000000000000000000e+00 0.000000000000000000e+00 0.000000000000000000e+00 0.000000000000000000e+00 0.000000000000000000e+00 0.000000000000000000e+00 0.000000000000000000e+00 0.000000000000000000e+00 0.000000000000000000e+00 0.000000000000000000e+00 0.000000000000000000e+00 0.000000000000000000e+00 0.000000000000000000e+00 0.000000000000000000e+00 0.000000000000000000e+00 0.000000000000000000e+00 0.000000000000000000e+00 0.000000000000000000e+00 0.000000000000000000e+00 0.000000000000000000e+00 0.000000000000000000e+00 0.000000000000000000e+00 0.000000000000000000e+00 0.000000000000000000e+00 0.000000000000000000e+00 0.000000000000000000e+00 0.000000000000000000e+00 0.000000000000000000e+00 0.000000000000000000e+00 0.000000000000000000e+00 0.000000000000000000e+00 0.000000000000000000e+00 0.000000000000000000e+00 0.000000000000000000e+00 0.000000000000000000e+00 0.000000000000000000e+00 0.000000000000000000e+00 0.000000000000000000e+00 0.000000000000000000e+00 0.000000000000000000e+00 0.000000000000000000e+00 0.000000000000000000e+00 0.000000000000000000e+00 0.000000000000000000e+00 0.000000000000000000e+00 0.000000000000000000e+00 0.000000000000000000e+00 0.000000000000000000e+00 0.000000000000000000e+00 0.000000000000000000e+00 0.000000000000000000e+00 0.000000000000000000e+00 0.000000000000000000e+00 0.000000000000000000e+00 0.000000000000000000e+00 0.000000000000000000e+00 0.000000000000000000e+00 0.000000000000000000e+00 0.000000000000000000e+00 0.000000000000000000e+00 0.000000000000000000e+00 0.000000000000000000e+00 0.000000000000000000e+00 0.000000000000000000e+00 0.000000000000000000e+00 0.000000000000000000e+00 0.000000000000000000e+00 0.000000000000000000e+00 0.000000000000000000e+00 0.000000000000000000e+00 0.000000000000000000e+00 0.000000000000000000e+00 0.000000000000000000e+00 0.000000000000000000e+00 0.000000000000000000e+00 0.000000000000000000e+00 0.000000000000000000e+00 0.000000000000000000e+00 0.000000000000000000e+00 0.000000000000000000e+00 0.000000000000000000e+00 0.000000000000000000e+00 0.000000000000000000e+00 0.000000000000000000e+00 0.000000000000000000e+00 0.000000000000000000e+00 0.000000000000000000e+00 0.000000000000000000e+00 0.000000000000000000e+00 0.000000000000000000e+00 0.000000000000000000e+00 0.000000000000000000e+00 0.000000000000000000e+00 0.000000000000000000e+00 0.000000000000000000e+00 0.000000000000000000e+00 0.000000000000000000e+00 0.000000000000000000e+00 0.000000000000000000e+00 0.000000000000000000e+00 0.000000000000000000e+00 0.000000000000000000e+00 0.000000000000000000e+00 0.000000000000000000e+00 0.000000000000000000e+00 0.000000000000000000e+00 0.000000000000000000e+00 0.000000000000000000e+00 0.000000000000000000e+00 0.000000000000000000e+00 0.000000000000000000e+00 0.000000000000000000e+00 0.000000000000000000e+00 0.000000000000000000e+00 0.000000000000000000e+00 0.000000000000000000e+00 0.000000000000000000e+00 0.000000000000000000e+00 0.000000000000000000e+00 0.000000000000000000e+00 0.000000000000000000e+00 0.000000000000000000e+00 0.000000000000000000e+00 0.000000000000000000e+00 0.000000000000000000e+00 0.000000000000000000e+00 0.000000000000000000e+00 0.000000000000000000e+00 0.000000000000000000e+00 0.000000000000000000e+00 0.000000000000000000e+00 0.000000000000000000e+00 0.000000000000000000e+00 0.000000000000000000e+00 0.000000000000000000e+00 0.000000000000000000e+00 0.000000000000000000e+00 0.000000000000000000e+00 0.000000000000000000e+00 0.000000000000000000e+00 0.000000000000000000e+00 0.000000000000000000e+00 0.000000000000000000e+00 0.000000000000000000e+00 0.000000000000000000e+00 0.000000000000000000e+00 0.000000000000000000e+00 0.000000000000000000e+00 0.000000000000000000e+00 0.000000000000000000e+00 0.000000000000000000e+00 0.000000000000000000e+00 0.000000000000000000e+00 0.000000000000000000e+00 0.000000000000000000e+00 0.000000000000000000e+00 0.000000000000000000e+00 0.000000000000000000e+00 0.000000000000000000e+00 0.000000000000000000e+00 0.000000000000000000e+00 0.000000000000000000e+00 0.000000000000000000e+00 0.000000000000000000e+00 0.000000000000000000e+00 0.000000000000000000e+00 0.000000000000000000e+00 0.000000000000000000e+00 0.000000000000000000e+00 0.000000000000000000e+00 0.000000000000000000e+00 0.000000000000000000e+00 0.000000000000000000e+00 0.000000000000000000e+00 0.000000000000000000e+00 0.000000000000000000e+00 0.000000000000000000e+00 0.000000000000000000e+00 0.000000000000000000e+00 0.000000000000000000e+00 0.000000000000000000e+00 0.000000000000000000e+00 0.000000000000000000e+00 0.000000000000000000e+00 0.000000000000000000e+00 0.000000000000000000e+00 0.000000000000000000e+00 0.000000000000000000e+00 0.000000000000000000e+00 0.000000000000000000e+00 0.000000000000000000e+00 0.000000000000000000e+00 0.000000000000000000e+00 0.000000000000000000e+00 0.000000000000000000e+00 0.000000000000000000e+00 0.000000000000000000e+00 0.000000000000000000e+00 0.000000000000000000e+00 0.000000000000000000e+00 0.000000000000000000e+00 0.000000000000000000e+00 0.000000000000000000e+00 0.000000000000000000e+00 0.000000000000000000e+00 0.000000000000000000e+00 0.000000000000000000e+00 0.000000000000000000e+00 0.000000000000000000e+00 0.000000000000000000e+00 0.000000000000000000e+00 0.000000000000000000e+00 0.000000000000000000e+00 0.000000000000000000e+00 0.000000000000000000e+00 0.000000000000000000e+00 0.000000000000000000e+00 0.000000000000000000e+00 0.000000000000000000e+00 0.000000000000000000e+00 0.000000000000000000e+00 0.000000000000000000e+00 0.000000000000000000e+00 0.000000000000000000e+00 0.000000000000000000e+00 0.000000000000000000e+00 0.000000000000000000e+00 0.000000000000000000e+00 0.000000000000000000e+00 0.000000000000000000e+00 0.000000000000000000e+00 0.000000000000000000e+00 0.000000000000000000e+00 0.000000000000000000e+00 0.000000000000000000e+00 0.000000000000000000e+00 0.000000000000000000e+00 0.000000000000000000e+00 0.000000000000000000e+00 0.000000000000000000e+00 0.000000000000000000e+00 0.000000000000000000e+00 0.000000000000000000e+00 0.000000000000000000e+00 0.000000000000000000e+00 0.000000000000000000e+00 0.000000000000000000e+00 0.000000000000000000e+00 0.000000000000000000e+00 0.000000000000000000e+00 0.000000000000000000e+00 0.000000000000000000e+00 0.000000000000000000e+00 0.000000000000000000e+00 0.000000000000000000e+00 0.000000000000000000e+00 0.000000000000000000e+00 0.000000000000000000e+00 0.000000000000000000e+00 0.000000000000000000e+00 0.000000000000000000e+00 0.000000000000000000e+00 0.000000000000000000e+00 0.000000000000000000e+00 0.000000000000000000e+00 0.000000000000000000e+00 0.000000000000000000e+00 0.000000000000000000e+00 0.000000000000000000e+00 0.000000000000000000e+00 0.000000000000000000e+00 0.000000000000000000e+00 0.000000000000000000e+00 0.000000000000000000e+00 0.000000000000000000e+00 0.000000000000000000e+00 0.000000000000000000e+00 0.000000000000000000e+00 0.000000000000000000e+00 0.000000000000000000e+00 0.000000000000000000e+00 0.000000000000000000e+00 0.000000000000000000e+00 0.000000000000000000e+00 0.000000000000000000e+00 0.000000000000000000e+00 0.000000000000000000e+00 0.000000000000000000e+00 0.000000000000000000e+00 0.000000000000000000e+00 0.000000000000000000e+00 0.000000000000000000e+00 0.000000000000000000e+00 0.000000000000000000e+00 0.000000000000000000e+00 0.000000000000000000e+00 0.000000000000000000e+00 0.000000000000000000e+00 0.000000000000000000e+00 0.000000000000000000e+00 0.000000000000000000e+00 0.000000000000000000e+00 0.000000000000000000e+00 0.000000000000000000e+00 0.000000000000000000e+00 0.000000000000000000e+00 0.000000000000000000e+00 0.000000000000000000e+00 0.000000000000000000e+00 0.000000000000000000e+00 0.000000000000000000e+00 0.000000000000000000e+00 0.000000000000000000e+00 0.000000000000000000e+00 0.000000000000000000e+00 0.000000000000000000e+00 0.000000000000000000e+00 0.000000000000000000e+00 0.000000000000000000e+00 0.000000000000000000e+00 0.000000000000000000e+00 0.000000000000000000e+00 0.000000000000000000e+00 0.000000000000000000e+00 0.000000000000000000e+00 0.000000000000000000e+00 0.000000000000000000e+00 0.000000000000000000e+00 0.000000000000000000e+00 0.000000000000000000e+00 0.000000000000000000e+00 0.000000000000000000e+00 0.000000000000000000e+00 0.000000000000000000e+00 0.000000000000000000e+00 0.000000000000000000e+00 0.000000000000000000e+00 0.000000000000000000e+00 0.000000000000000000e+00 0.000000000000000000e+00 0.000000000000000000e+00 0.000000000000000000e+00 0.000000000000000000e+00 0.000000000000000000e+00 0.000000000000000000e+00 0.000000000000000000e+00 0.000000000000000000e+00 0.000000000000000000e+00 0.000000000000000000e+00 0.000000000000000000e+00 0.000000000000000000e+00 0.000000000000000000e+00 0.000000000000000000e+00 0.000000000000000000e+00 0.000000000000000000e+00 0.000000000000000000e+00 0.000000000000000000e+00 0.000000000000000000e+00 0.000000000000000000e+00 0.000000000000000000e+00 0.000000000000000000e+00 0.000000000000000000e+00 0.000000000000000000e+00 0.000000000000000000e+00 0.000000000000000000e+00 0.000000000000000000e+00 0.000000000000000000e+00 0.000000000000000000e+00 0.000000000000000000e+00 0.000000000000000000e+00 0.000000000000000000e+00 0.000000000000000000e+00 0.000000000000000000e+00 0.000000000000000000e+00 0.000000000000000000e+00 0.000000000000000000e+00 0.000000000000000000e+00 0.000000000000000000e+00 0.000000000000000000e+00 0.000000000000000000e+00 0.000000000000000000e+00 0.000000000000000000e+00 0.000000000000000000e+00 0.000000000000000000e+00 0.000000000000000000e+00 0.000000000000000000e+00 0.000000000000000000e+00 0.000000000000000000e+00 0.000000000000000000e+00 0.000000000000000000e+00 0.000000000000000000e+00 0.000000000000000000e+00 0.000000000000000000e+00 0.000000000000000000e+00 0.000000000000000000e+00 0.000000000000000000e+00 0.000000000000000000e+00 0.000000000000000000e+00 0.000000000000000000e+00 0.000000000000000000e+00 0.000000000000000000e+00 0.000000000000000000e+00 0.000000000000000000e+00 0.000000000000000000e+00 0.000000000000000000e+00 0.000000000000000000e+00 0.000000000000000000e+00 0.000000000000000000e+00 0.000000000000000000e+00 0.000000000000000000e+00 0.000000000000000000e+00 0.000000000000000000e+00 0.000000000000000000e+00 0.000000000000000000e+00 0.000000000000000000e+00 0.000000000000000000e+00 0.000000000000000000e+00 0.000000000000000000e+00 0.000000000000000000e+00 0.000000000000000000e+00 0.000000000000000000e+00 0.000000000000000000e+00 0.000000000000000000e+00 0.000000000000000000e+00 0.000000000000000000e+00 0.000000000000000000e+00 0.000000000000000000e+00 0.000000000000000000e+00 0.000000000000000000e+00 0.000000000000000000e+00 0.000000000000000000e+00 0.000000000000000000e+00 0.000000000000000000e+00 0.000000000000000000e+00 0.000000000000000000e+00 0.000000000000000000e+00 0.000000000000000000e+00 0.000000000000000000e+00 0.000000000000000000e+00 0.000000000000000000e+00 0.000000000000000000e+00 0.000000000000000000e+00 0.000000000000000000e+00 0.000000000000000000e+00 0.000000000000000000e+00 0.000000000000000000e+00 0.000000000000000000e+00 0.000000000000000000e+00 0.000000000000000000e+00 0.000000000000000000e+00 0.000000000000000000e+00 0.000000000000000000e+00 0.000000000000000000e+00 0.000000000000000000e+00 0.000000000000000000e+00 0.000000000000000000e+00 0.000000000000000000e+00 0.000000000000000000e+00 0.000000000000000000e+00 0.000000000000000000e+00 0.000000000000000000e+00 0.000000000000000000e+00 0.000000000000000000e+00 0.000000000000000000e+00 0.000000000000000000e+00 0.000000000000000000e+00 0.000000000000000000e+00 0.000000000000000000e+00 0.000000000000000000e+00 0.000000000000000000e+00 0.000000000000000000e+00 0.000000000000000000e+00 0.000000000000000000e+00 0.000000000000000000e+00 0.000000000000000000e+00 0.000000000000000000e+00 0.000000000000000000e+00 0.000000000000000000e+00 0.000000000000000000e+00 0.000000000000000000e+00 0.000000000000000000e+00 0.000000000000000000e+00 0.000000000000000000e+00 0.000000000000000000e+00 0.000000000000000000e+00 0.000000000000000000e+00 0.000000000000000000e+00 0.000000000000000000e+00 0.000000000000000000e+00 0.000000000000000000e+00 0.000000000000000000e+00 0.000000000000000000e+00 0.000000000000000000e+00 0.000000000000000000e+00 0.000000000000000000e+00 0.000000000000000000e+00 0.000000000000000000e+00 0.000000000000000000e+00 0.000000000000000000e+00 0.000000000000000000e+00 0.000000000000000000e+00 0.000000000000000000e+00 0.000000000000000000e+00 0.000000000000000000e+00 0.000000000000000000e+00 0.000000000000000000e+00 0.000000000000000000e+00 0.000000000000000000e+00 0.000000000000000000e+00 0.000000000000000000e+00 0.000000000000000000e+00 0.000000000000000000e+00 0.000000000000000000e+00 0.000000000000000000e+00 0.000000000000000000e+00 0.000000000000000000e+00 0.000000000000000000e+00 0.000000000000000000e+00 0.000000000000000000e+00 0.000000000000000000e+00 0.000000000000000000e+00 0.000000000000000000e+00 0.000000000000000000e+00 0.000000000000000000e+00 0.000000000000000000e+00 0.000000000000000000e+00 0.000000000000000000e+00 0.000000000000000000e+00 0.000000000000000000e+00 0.000000000000000000e+00 0.000000000000000000e+00 0.000000000000000000e+00 0.000000000000000000e+00 0.000000000000000000e+00 0.000000000000000000e+00 0.000000000000000000e+00 0.000000000000000000e+00 0.000000000000000000e+00 0.000000000000000000e+00 0.000000000000000000e+00 0.000000000000000000e+00 0.000000000000000000e+00 0.000000000000000000e+00 0.000000000000000000e+00 0.000000000000000000e+00 0.000000000000000000e+00 0.000000000000000000e+00 0.000000000000000000e+00 0.000000000000000000e+00 0.000000000000000000e+00 0.000000000000000000e+00 0.000000000000000000e+00 0.000000000000000000e+00 0.000000000000000000e+00 0.000000000000000000e+00 0.000000000000000000e+00 0.000000000000000000e+00 0.000000000000000000e+00 0.000000000000000000e+00 0.000000000000000000e+00 0.000000000000000000e+00 0.000000000000000000e+00 0.000000000000000000e+00 0.000000000000000000e+00 0.000000000000000000e+00 0.000000000000000000e+00 0.000000000000000000e+00 0.000000000000000000e+00 0.000000000000000000e+00 0.000000000000000000e+00 0.000000000000000000e+00 0.000000000000000000e+00 0.000000000000000000e+00 0.000000000000000000e+00 0.000000000000000000e+00 0.000000000000000000e+00 0.000000000000000000e+00 0.000000000000000000e+00 0.000000000000000000e+00 0.000000000000000000e+00 0.000000000000000000e+00 0.000000000000000000e+00 0.000000000000000000e+00 0.000000000000000000e+00 0.000000000000000000e+00 0.000000000000000000e+00 0.000000000000000000e+00 0.000000000000000000e+00 0.000000000000000000e+00 0.000000000000000000e+00 0.000000000000000000e+00 0.000000000000000000e+00 0.000000000000000000e+00 0.000000000000000000e+00 0.000000000000000000e+00 0.000000000000000000e+00 0.000000000000000000e+00 0.000000000000000000e+00 0.000000000000000000e+00 0.000000000000000000e+00 0.000000000000000000e+00 0.000000000000000000e+00 0.000000000000000000e+00 0.000000000000000000e+00 0.000000000000000000e+00 0.000000000000000000e+00 0.000000000000000000e+00 0.000000000000000000e+00 0.000000000000000000e+00 0.000000000000000000e+00 0.000000000000000000e+00 0.000000000000000000e+00 0.000000000000000000e+00 0.000000000000000000e+00 0.000000000000000000e+00 0.000000000000000000e+00 0.000000000000000000e+00 0.000000000000000000e+00 0.000000000000000000e+00 0.000000000000000000e+00 0.000000000000000000e+00 0.000000000000000000e+00 0.000000000000000000e+00 0.000000000000000000e+00 0.000000000000000000e+00 0.000000000000000000e+00 0.000000000000000000e+00 0.000000000000000000e+00 0.000000000000000000e+00 0.000000000000000000e+00 0.000000000000000000e+00 0.000000000000000000e+00 0.000000000000000000e+00 0.000000000000000000e+00 0.000000000000000000e+00 0.000000000000000000e+00 0.000000000000000000e+00 0.000000000000000000e+00 0.000000000000000000e+00 0.000000000000000000e+00 0.000000000000000000e+00 0.000000000000000000e+00 0.000000000000000000e+00 0.000000000000000000e+00 0.000000000000000000e+00 0.000000000000000000e+00 0.000000000000000000e+00 0.000000000000000000e+00 0.000000000000000000e+00 0.000000000000000000e+00 0.000000000000000000e+00 0.000000000000000000e+00 0.000000000000000000e+00 0.000000000000000000e+00 0.000000000000000000e+00 0.000000000000000000e+00 0.000000000000000000e+00 0.000000000000000000e+00 0.000000000000000000e+00 0.000000000000000000e+00 0.000000000000000000e+00 0.000000000000000000e+00 0.000000000000000000e+00 0.000000000000000000e+00 0.000000000000000000e+00 0.000000000000000000e+00 0.000000000000000000e+00 0.000000000000000000e+00 0.000000000000000000e+00 0.000000000000000000e+00 0.000000000000000000e+00 0.000000000000000000e+00 0.000000000000000000e+00 0.000000000000000000e+00 0.000000000000000000e+00 0.000000000000000000e+00 0.000000000000000000e+00 0.000000000000000000e+00 0.000000000000000000e+00 0.000000000000000000e+00 0.000000000000000000e+00 0.000000000000000000e+00 0.000000000000000000e+00 0.000000000000000000e+00 0.000000000000000000e+00 0.000000000000000000e+00 0.000000000000000000e+00 0.000000000000000000e+00 0.000000000000000000e+00 0.000000000000000000e+00 0.000000000000000000e+00 0.000000000000000000e+00 0.000000000000000000e+00 0.000000000000000000e+00 0.000000000000000000e+00 0.000000000000000000e+00 0.000000000000000000e+00 0.000000000000000000e+00 0.000000000000000000e+00 0.000000000000000000e+00 0.000000000000000000e+00 0.000000000000000000e+00 0.000000000000000000e+00 0.000000000000000000e+00 0.000000000000000000e+00 0.000000000000000000e+00 0.000000000000000000e+00 0.000000000000000000e+00 0.000000000000000000e+00 0.000000000000000000e+00 0.000000000000000000e+00 0.000000000000000000e+00 0.000000000000000000e+00 0.000000000000000000e+00 0.000000000000000000e+00 0.000000000000000000e+00 0.000000000000000000e+00 0.000000000000000000e+00 0.000000000000000000e+00 0.000000000000000000e+00 0.000000000000000000e+00 0.000000000000000000e+00 0.000000000000000000e+00 0.000000000000000000e+00 0.000000000000000000e+00 0.000000000000000000e+00 0.000000000000000000e+00 0.000000000000000000e+00 0.000000000000000000e+00 0.000000000000000000e+00 0.000000000000000000e+00 0.000000000000000000e+00 0.000000000000000000e+00 0.000000000000000000e+00 0.000000000000000000e+00 0.000000000000000000e+00 0.000000000000000000e+00 0.000000000000000000e+00 0.000000000000000000e+00 0.000000000000000000e+00 0.000000000000000000e+00 0.000000000000000000e+00 0.000000000000000000e+00 0.000000000000000000e+00 0.000000000000000000e+00 0.000000000000000000e+00 0.000000000000000000e+00 0.000000000000000000e+00 0.000000000000000000e+00 0.000000000000000000e+00 0.000000000000000000e+00 0.000000000000000000e+00 0.000000000000000000e+00 0.000000000000000000e+00 0.000000000000000000e+00 0.000000000000000000e+00 0.000000000000000000e+00 0.000000000000000000e+00 0.000000000000000000e+00 0.000000000000000000e+00 0.000000000000000000e+00 0.000000000000000000e+00 0.000000000000000000e+00 0.000000000000000000e+00 0.000000000000000000e+00 0.000000000000000000e+00 0.000000000000000000e+00 0.000000000000000000e+00 0.000000000000000000e+00 0.000000000000000000e+00 0.000000000000000000e+00 0.000000000000000000e+00 0.000000000000000000e+00 0.000000000000000000e+00 0.000000000000000000e+00 0.000000000000000000e+00 0.000000000000000000e+00 0.000000000000000000e+00 0.000000000000000000e+00 0.000000000000000000e+00 0.000000000000000000e+00 0.000000000000000000e+00 0.000000000000000000e+00 0.000000000000000000e+00 0.000000000000000000e+00 0.000000000000000000e+00 0.000000000000000000e+00 0.000000000000000000e+00 0.000000000000000000e+00 0.000000000000000000e+00 0.000000000000000000e+00 0.000000000000000000e+00 0.000000000000000000e+00 0.000000000000000000e+00 0.000000000000000000e+00 0.000000000000000000e+00 0.000000000000000000e+00 0.000000000000000000e+00 0.000000000000000000e+00 0.000000000000000000e+00 0.000000000000000000e+00 0.000000000000000000e+00 0.000000000000000000e+00 0.000000000000000000e+00 0.000000000000000000e+00 0.000000000000000000e+00 0.000000000000000000e+00 0.000000000000000000e+00 0.000000000000000000e+00 0.000000000000000000e+00 0.000000000000000000e+00 0.000000000000000000e+00 0.000000000000000000e+00 0.000000000000000000e+00 0.000000000000000000e+00 0.000000000000000000e+00 0.000000000000000000e+00 0.000000000000000000e+00 0.000000000000000000e+00 0.000000000000000000e+00 0.000000000000000000e+00 0.000000000000000000e+00 0.000000000000000000e+00 0.000000000000000000e+00 0.000000000000000000e+00 0.000000000000000000e+00 0.000000000000000000e+00 0.000000000000000000e+00 0.000000000000000000e+00 0.000000000000000000e+00 0.000000000000000000e+00 0.000000000000000000e+00 0.000000000000000000e+00 0.000000000000000000e+00 0.000000000000000000e+00 0.000000000000000000e+00 0.000000000000000000e+00 0.000000000000000000e+00 0.000000000000000000e+00 0.000000000000000000e+00 0.000000000000000000e+00 0.000000000000000000e+00 0.000000000000000000e+00 0.000000000000000000e+00 0.000000000000000000e+00 0.000000000000000000e+00 0.000000000000000000e+00 0.000000000000000000e+00 0.000000000000000000e+00 0.000000000000000000e+00 0.000000000000000000e+00 0.000000000000000000e+00 0.000000000000000000e+00 0.000000000000000000e+00 0.000000000000000000e+00 0.000000000000000000e+00 0.000000000000000000e+00 0.000000000000000000e+00 0.000000000000000000e+00 0.000000000000000000e+00 0.000000000000000000e+00 0.000000000000000000e+00 0.000000000000000000e+00 0.000000000000000000e+00 0.000000000000000000e+00 0.000000000000000000e+00 0.000000000000000000e+00 0.000000000000000000e+00 0.000000000000000000e+00 0.000000000000000000e+00 0.000000000000000000e+00 0.000000000000000000e+00 0.000000000000000000e+00 0.000000000000000000e+00 0.000000000000000000e+00 0.000000000000000000e+00 0.000000000000000000e+00 0.000000000000000000e+00 0.000000000000000000e+00 0.000000000000000000e+00 0.000000000000000000e+00 0.000000000000000000e+00 0.000000000000000000e+00 0.000000000000000000e+00 0.000000000000000000e+00 0.000000000000000000e+00 0.000000000000000000e+00 0.000000000000000000e+00 0.000000000000000000e+00 0.000000000000000000e+00 0.000000000000000000e+00 0.000000000000000000e+00 0.000000000000000000e+00 0.000000000000000000e+00 0.000000000000000000e+00 0.000000000000000000e+00 0.000000000000000000e+00 0.000000000000000000e+00 0.000000000000000000e+00 0.000000000000000000e+00 0.000000000000000000e+00 0.000000000000000000e+00 0.000000000000000000e+00 0.000000000000000000e+00 0.000000000000000000e+00 0.000000000000000000e+00 0.000000000000000000e+00 0.000000000000000000e+00 0.000000000000000000e+00 0.000000000000000000e+00 0.000000000000000000e+00 0.000000000000000000e+00 0.000000000000000000e+00 0.000000000000000000e+00 0.000000000000000000e+00 0.000000000000000000e+00 0.000000000000000000e+00 0.000000000000000000e+00 0.000000000000000000e+00 0.000000000000000000e+00 0.000000000000000000e+00 0.000000000000000000e+00 0.000000000000000000e+00 0.000000000000000000e+00 0.000000000000000000e+00 0.000000000000000000e+00 0.000000000000000000e+00 0.000000000000000000e+00 0.000000000000000000e+00 0.000000000000000000e+00 0.000000000000000000e+00 0.000000000000000000e+00 0.000000000000000000e+00 0.000000000000000000e+00 0.000000000000000000e+00 0.000000000000000000e+00 0.000000000000000000e+00 0.000000000000000000e+00 0.000000000000000000e+00 0.000000000000000000e+00 0.000000000000000000e+00 0.000000000000000000e+00 0.000000000000000000e+00 0.000000000000000000e+00 0.000000000000000000e+00 0.000000000000000000e+00 0.000000000000000000e+00 0.000000000000000000e+00 0.000000000000000000e+00 0.000000000000000000e+00 0.000000000000000000e+00 0.000000000000000000e+00 0.000000000000000000e+00 0.000000000000000000e+00 0.000000000000000000e+00 0.000000000000000000e+00 0.000000000000000000e+00 0.000000000000000000e+00 0.000000000000000000e+00 0.000000000000000000e+00 0.000000000000000000e+00 0.000000000000000000e+00 0.000000000000000000e+00 0.000000000000000000e+00 0.000000000000000000e+00 0.000000000000000000e+00 0.000000000000000000e+00 0.000000000000000000e+00 0.000000000000000000e+00 0.000000000000000000e+00 0.000000000000000000e+00 0.000000000000000000e+00 0.000000000000000000e+00 0.000000000000000000e+00 0.000000000000000000e+00 0.000000000000000000e+00 0.000000000000000000e+00 0.000000000000000000e+00 0.000000000000000000e+00 0.000000000000000000e+00 0.000000000000000000e+00 0.000000000000000000e+00 0.000000000000000000e+00 0.000000000000000000e+00 0.000000000000000000e+00 0.000000000000000000e+00 0.000000000000000000e+00 0.000000000000000000e+00 0.000000000000000000e+00 0.000000000000000000e+00 0.000000000000000000e+00 0.000000000000000000e+00 0.000000000000000000e+00 0.000000000000000000e+00 0.000000000000000000e+00 0.000000000000000000e+00 0.000000000000000000e+00 0.000000000000000000e+00 0.000000000000000000e+00 0.000000000000000000e+00 0.000000000000000000e+00 0.000000000000000000e+00 0.000000000000000000e+00 0.000000000000000000e+00 0.000000000000000000e+00 0.000000000000000000e+00 0.000000000000000000e+00 0.000000000000000000e+00 0.000000000000000000e+00 0.000000000000000000e+00 0.000000000000000000e+00 0.000000000000000000e+00 0.000000000000000000e+00 0.000000000000000000e+00 0.000000000000000000e+00 0.000000000000000000e+00 0.000000000000000000e+00 0.000000000000000000e+00 0.000000000000000000e+00 0.000000000000000000e+00 0.000000000000000000e+00 0.000000000000000000e+00 0.000000000000000000e+00 0.000000000000000000e+00 0.000000000000000000e+00 0.000000000000000000e+00 0.000000000000000000e+00 0.000000000000000000e+00 0.000000000000000000e+00 0.000000000000000000e+00 0.000000000000000000e+00 0.000000000000000000e+00 0.000000000000000000e+00 0.000000000000000000e+00 0.000000000000000000e+00 0.000000000000000000e+00 0.000000000000000000e+00 0.000000000000000000e+00 0.000000000000000000e+00 0.000000000000000000e+00 0.000000000000000000e+00 0.000000000000000000e+00 0.000000000000000000e+00 0.000000000000000000e+00 0.000000000000000000e+00 0.000000000000000000e+00 0.000000000000000000e+00 0.000000000000000000e+00 0.000000000000000000e+00 0.000000000000000000e+00 0.000000000000000000e+00 0.000000000000000000e+00 0.000000000000000000e+00 0.000000000000000000e+00 0.000000000000000000e+00 0.000000000000000000e+00 0.000000000000000000e+00 0.000000000000000000e+00 0.000000000000000000e+00 0.000000000000000000e+00 0.000000000000000000e+00 0.000000000000000000e+00 0.000000000000000000e+00 0.000000000000000000e+00 0.000000000000000000e+00 0.000000000000000000e+00 0.000000000000000000e+00 0.000000000000000000e+00 0.000000000000000000e+00 0.000000000000000000e+00 0.000000000000000000e+00 0.000000000000000000e+00 0.000000000000000000e+00 0.000000000000000000e+00 0.000000000000000000e+00 0.000000000000000000e+00 0.000000000000000000e+00 0.000000000000000000e+00 0.000000000000000000e+00 0.000000000000000000e+00 0.000000000000000000e+00 0.000000000000000000e+00 0.000000000000000000e+00 0.000000000000000000e+00 0.000000000000000000e+00 0.000000000000000000e+00 0.000000000000000000e+00 0.000000000000000000e+00 0.000000000000000000e+00 0.000000000000000000e+00 0.000000000000000000e+00 0.000000000000000000e+00 0.000000000000000000e+00 0.000000000000000000e+00 0.000000000000000000e+00 0.000000000000000000e+00 0.000000000000000000e+00 0.000000000000000000e+00 0.000000000000000000e+00 0.000000000000000000e+00 0.000000000000000000e+00 0.000000000000000000e+00 0.000000000000000000e+00 0.000000000000000000e+00 0.000000000000000000e+00 0.000000000000000000e+00 0.000000000000000000e+00 0.000000000000000000e+00 0.000000000000000000e+00 0.000000000000000000e+00 0.000000000000000000e+00 0.000000000000000000e+00 0.000000000000000000e+00 0.000000000000000000e+00 0.000000000000000000e+00 0.000000000000000000e+00 0.000000000000000000e+00 0.000000000000000000e+00 0.000000000000000000e+00 0.000000000000000000e+00 0.000000000000000000e+00 0.000000000000000000e+00 0.000000000000000000e+00 0.000000000000000000e+00 0.000000000000000000e+00 0.000000000000000000e+00 0.000000000000000000e+00 0.000000000000000000e+00 0.000000000000000000e+00 0.000000000000000000e+00 0.000000000000000000e+00 0.000000000000000000e+00 0.000000000000000000e+00 0.000000000000000000e+00 0.000000000000000000e+00 0.000000000000000000e+00 0.000000000000000000e+00 0.000000000000000000e+00 0.000000000000000000e+00 0.000000000000000000e+00 0.000000000000000000e+00 0.000000000000000000e+00 0.000000000000000000e+00 0.000000000000000000e+00 0.000000000000000000e+00 0.000000000000000000e+00 0.000000000000000000e+00 0.000000000000000000e+00 0.000000000000000000e+00 0.000000000000000000e+00 0.000000000000000000e+00 0.000000000000000000e+00 0.000000000000000000e+00 0.000000000000000000e+00 0.000000000000000000e+00 0.000000000000000000e+00 0.000000000000000000e+00 0.000000000000000000e+00 0.000000000000000000e+00 0.000000000000000000e+00 0.000000000000000000e+00 0.000000000000000000e+00 0.000000000000000000e+00 0.000000000000000000e+00 0.000000000000000000e+00 0.000000000000000000e+00 0.000000000000000000e+00 0.000000000000000000e+00 0.000000000000000000e+00 0.000000000000000000e+00 0.000000000000000000e+00 0.000000000000000000e+00 0.000000000000000000e+00 0.000000000000000000e+00 0.000000000000000000e+00 0.000000000000000000e+00 0.000000000000000000e+00 0.000000000000000000e+00 0.000000000000000000e+00 0.000000000000000000e+00 0.000000000000000000e+00 0.000000000000000000e+00 0.000000000000000000e+00 0.000000000000000000e+00 0.000000000000000000e+00 0.000000000000000000e+00 0.000000000000000000e+00 0.000000000000000000e+00 0.000000000000000000e+00 0.000000000000000000e+00 0.000000000000000000e+00 0.000000000000000000e+00 0.000000000000000000e+00 0.000000000000000000e+00 0.000000000000000000e+00 0.000000000000000000e+00 0.000000000000000000e+00 0.000000000000000000e+00 0.000000000000000000e+00 0.000000000000000000e+00 0.000000000000000000e+00 0.000000000000000000e+00 0.000000000000000000e+00 0.000000000000000000e+00 0.000000000000000000e+00 0.000000000000000000e+00 0.000000000000000000e+00 0.000000000000000000e+00 0.000000000000000000e+00 0.000000000000000000e+00 0.000000000000000000e+00 0.000000000000000000e+00 0.000000000000000000e+00 0.000000000000000000e+00 0.000000000000000000e+00 0.000000000000000000e+00 0.000000000000000000e+00 0.000000000000000000e+00 0.000000000000000000e+00 0.000000000000000000e+00 0.000000000000000000e+00 0.000000000000000000e+00 0.000000000000000000e+00 0.000000000000000000e+00 0.000000000000000000e+00 0.000000000000000000e+00 0.000000000000000000e+00 0.000000000000000000e+00 0.000000000000000000e+00 0.000000000000000000e+00 0.000000000000000000e+00 0.000000000000000000e+00 0.000000000000000000e+00 0.000000000000000000e+00 0.000000000000000000e+00 0.000000000000000000e+00 0.000000000000000000e+00 0.000000000000000000e+00 0.000000000000000000e+00 0.000000000000000000e+00 0.000000000000000000e+00 0.000000000000000000e+00 0.000000000000000000e+00 0.000000000000000000e+00 0.000000000000000000e+00 0.000000000000000000e+00 0.000000000000000000e+00 0.000000000000000000e+00 0.000000000000000000e+00 0.000000000000000000e+00 0.000000000000000000e+00 0.000000000000000000e+00 0.000000000000000000e+00 0.000000000000000000e+00 0.000000000000000000e+00 0.000000000000000000e+00 0.000000000000000000e+00 0.000000000000000000e+00 0.000000000000000000e+00 0.000000000000000000e+00 0.000000000000000000e+00 0.000000000000000000e+00 0.000000000000000000e+00 0.000000000000000000e+00 0.000000000000000000e+00 0.000000000000000000e+00 0.000000000000000000e+00 0.000000000000000000e+00 0.000000000000000000e+00 0.000000000000000000e+00 0.000000000000000000e+00 0.000000000000000000e+00 0.000000000000000000e+00 0.000000000000000000e+00 0.000000000000000000e+00 0.000000000000000000e+00 0.000000000000000000e+00 0.000000000000000000e+00 0.000000000000000000e+00 0.000000000000000000e+00 0.000000000000000000e+00 0.000000000000000000e+00 0.000000000000000000e+00 0.000000000000000000e+00 0.000000000000000000e+00 0.000000000000000000e+00 0.000000000000000000e+00 0.000000000000000000e+00 0.000000000000000000e+00 0.000000000000000000e+00 0.000000000000000000e+00 0.000000000000000000e+00 0.000000000000000000e+00 0.000000000000000000e+00 0.000000000000000000e+00 0.000000000000000000e+00 0.000000000000000000e+00 0.000000000000000000e+00 0.000000000000000000e+00 0.000000000000000000e+00 0.000000000000000000e+00 0.000000000000000000e+00 0.000000000000000000e+00 0.000000000000000000e+00 0.000000000000000000e+00 0.000000000000000000e+00 0.000000000000000000e+00 0.000000000000000000e+00 0.000000000000000000e+00 0.000000000000000000e+00 0.000000000000000000e+00 0.000000000000000000e+00 0.000000000000000000e+00 0.000000000000000000e+00 0.000000000000000000e+00 0.000000000000000000e+00 0.000000000000000000e+00 0.000000000000000000e+00 0.000000000000000000e+00 0.000000000000000000e+00 0.000000000000000000e+00 0.000000000000000000e+00 0.000000000000000000e+00 0.000000000000000000e+00 0.000000000000000000e+00 0.000000000000000000e+00 0.000000000000000000e+00 0.000000000000000000e+00 0.000000000000000000e+00 0.000000000000000000e+00 0.000000000000000000e+00 0.000000000000000000e+00 0.000000000000000000e+00 0.000000000000000000e+00 0.000000000000000000e+00 0.000000000000000000e+00 0.000000000000000000e+00 0.000000000000000000e+00 0.000000000000000000e+00 0.000000000000000000e+00 0.000000000000000000e+00 0.000000000000000000e+00 0.000000000000000000e+00 0.000000000000000000e+00 0.000000000000000000e+00 0.000000000000000000e+00 0.000000000000000000e+00 0.000000000000000000e+00 0.000000000000000000e+00 0.000000000000000000e+00 0.000000000000000000e+00 0.000000000000000000e+00 0.000000000000000000e+00 0.000000000000000000e+00 0.000000000000000000e+00 0.000000000000000000e+00 0.000000000000000000e+00 0.000000000000000000e+00 0.000000000000000000e+00 0.000000000000000000e+00 0.000000000000000000e+00 0.000000000000000000e+00 0.000000000000000000e+00 0.000000000000000000e+00 0.000000000000000000e+00 0.000000000000000000e+00 0.000000000000000000e+00 0.000000000000000000e+00 0.000000000000000000e+00 0.000000000000000000e+00 0.000000000000000000e+00 0.000000000000000000e+00 0.000000000000000000e+00 0.000000000000000000e+00 0.000000000000000000e+00 0.000000000000000000e+00 0.000000000000000000e+00 0.000000000000000000e+00 0.000000000000000000e+00 0.000000000000000000e+00 0.000000000000000000e+00 0.000000000000000000e+00 0.000000000000000000e+00 0.000000000000000000e+00 0.000000000000000000e+00 0.000000000000000000e+00 0.000000000000000000e+00 0.000000000000000000e+00 0.000000000000000000e+00 0.000000000000000000e+00 0.000000000000000000e+00 0.000000000000000000e+00 0.000000000000000000e+00 0.000000000000000000e+00 0.000000000000000000e+00 0.000000000000000000e+00 0.000000000000000000e+00 0.000000000000000000e+00 0.000000000000000000e+00 0.000000000000000000e+00 0.000000000000000000e+00 0.000000000000000000e+00 0.000000000000000000e+00 0.000000000000000000e+00 0.000000000000000000e+00 0.000000000000000000e+00 0.000000000000000000e+00 0.000000000000000000e+00 0.000000000000000000e+00 0.000000000000000000e+00 0.000000000000000000e+00 0.000000000000000000e+00 0.000000000000000000e+00 0.000000000000000000e+00 0.000000000000000000e+00 0.000000000000000000e+00 0.000000000000000000e+00 0.000000000000000000e+00 0.000000000000000000e+00 0.000000000000000000e+00 0.000000000000000000e+00 0.000000000000000000e+00 0.000000000000000000e+00 0.000000000000000000e+00 0.000000000000000000e+00 0.000000000000000000e+00 0.000000000000000000e+00 0.000000000000000000e+00 0.000000000000000000e+00 0.000000000000000000e+00 0.000000000000000000e+00 0.000000000000000000e+00 0.000000000000000000e+00 0.000000000000000000e+00 0.000000000000000000e+00 0.000000000000000000e+00 0.000000000000000000e+00 0.000000000000000000e+00 0.000000000000000000e+00 0.000000000000000000e+00 0.000000000000000000e+00 0.000000000000000000e+00 0.000000000000000000e+00 0.000000000000000000e+00 0.000000000000000000e+00 0.000000000000000000e+00 0.000000000000000000e+00 0.000000000000000000e+00 0.000000000000000000e+00 0.000000000000000000e+00 0.000000000000000000e+00 0.000000000000000000e+00 0.000000000000000000e+00 0.000000000000000000e+00 0.000000000000000000e+00 0.000000000000000000e+00 0.000000000000000000e+00 0.000000000000000000e+00 0.000000000000000000e+00 0.000000000000000000e+00 0.000000000000000000e+00 0.000000000000000000e+00 0.000000000000000000e+00 0.000000000000000000e+00 0.000000000000000000e+00 0.000000000000000000e+00 0.000000000000000000e+00 0.000000000000000000e+00 0.000000000000000000e+00 0.000000000000000000e+00 0.000000000000000000e+00 0.000000000000000000e+00 0.000000000000000000e+00 0.000000000000000000e+00 0.000000000000000000e+00 0.000000000000000000e+00 0.000000000000000000e+00 0.000000000000000000e+00 0.000000000000000000e+00 0.000000000000000000e+00 0.000000000000000000e+00 0.000000000000000000e+00 0.000000000000000000e+00 0.000000000000000000e+00 0.000000000000000000e+00 0.000000000000000000e+00 0.000000000000000000e+00 0.000000000000000000e+00 0.000000000000000000e+00 0.000000000000000000e+00 0.000000000000000000e+00 0.000000000000000000e+00 0.000000000000000000e+00 0.000000000000000000e+00 0.000000000000000000e+00 0.000000000000000000e+00 0.000000000000000000e+00 0.000000000000000000e+00 0.000000000000000000e+00 0.000000000000000000e+00 0.000000000000000000e+00 0.000000000000000000e+00 0.000000000000000000e+00 0.000000000000000000e+00 0.000000000000000000e+00 0.000000000000000000e+00 0.000000000000000000e+00 0.000000000000000000e+00 0.000000000000000000e+00 0.000000000000000000e+00 0.000000000000000000e+00 0.000000000000000000e+00 0.000000000000000000e+00 0.000000000000000000e+00 0.000000000000000000e+00 0.000000000000000000e+00 0.000000000000000000e+00 0.000000000000000000e+00 0.000000000000000000e+00 0.000000000000000000e+00 0.000000000000000000e+00 0.000000000000000000e+00 0.000000000000000000e+00 0.000000000000000000e+00 0.000000000000000000e+00 0.000000000000000000e+00 0.000000000000000000e+00 0.000000000000000000e+00 0.000000000000000000e+00 0.000000000000000000e+00 0.000000000000000000e+00 0.000000000000000000e+00 0.000000000000000000e+00 0.000000000000000000e+00 0.000000000000000000e+00 0.000000000000000000e+00 0.000000000000000000e+00 0.000000000000000000e+00 0.000000000000000000e+00 0.000000000000000000e+00 0.000000000000000000e+00 0.000000000000000000e+00 0.000000000000000000e+00 0.000000000000000000e+00 0.000000000000000000e+00 0.000000000000000000e+00 0.000000000000000000e+00 0.000000000000000000e+00 0.000000000000000000e+00 0.000000000000000000e+00 0.000000000000000000e+00 0.000000000000000000e+00 0.000000000000000000e+00 0.000000000000000000e+00 0.000000000000000000e+00 0.000000000000000000e+00 0.000000000000000000e+00 0.000000000000000000e+00 0.000000000000000000e+00 0.000000000000000000e+00 0.000000000000000000e+00 0.000000000000000000e+00 0.000000000000000000e+00 0.000000000000000000e+00 0.000000000000000000e+00 0.000000000000000000e+00 0.000000000000000000e+00 0.000000000000000000e+00 0.000000000000000000e+00 0.000000000000000000e+00 0.000000000000000000e+00 0.000000000000000000e+00 0.000000000000000000e+00 0.000000000000000000e+00 0.000000000000000000e+00 0.000000000000000000e+00 0.000000000000000000e+00 0.000000000000000000e+00 0.000000000000000000e+00 0.000000000000000000e+00 0.000000000000000000e+00 0.000000000000000000e+00 0.000000000000000000e+00 0.000000000000000000e+00 0.000000000000000000e+00 0.000000000000000000e+00 0.000000000000000000e+00 0.000000000000000000e+00 0.000000000000000000e+00 0.000000000000000000e+00 0.000000000000000000e+00 0.000000000000000000e+00 0.000000000000000000e+00 0.000000000000000000e+00 0.000000000000000000e+00 0.000000000000000000e+00 0.000000000000000000e+00 0.000000000000000000e+00 0.000000000000000000e+00 0.000000000000000000e+00 0.000000000000000000e+00 0.000000000000000000e+00 0.000000000000000000e+00 0.000000000000000000e+00 0.000000000000000000e+00 0.000000000000000000e+00 0.000000000000000000e+00 0.000000000000000000e+00 0.000000000000000000e+00 0.000000000000000000e+00 0.000000000000000000e+00 0.000000000000000000e+00 0.000000000000000000e+00 0.000000000000000000e+00 0.000000000000000000e+00 0.000000000000000000e+00 0.000000000000000000e+00 0.000000000000000000e+00 0.000000000000000000e+00 0.000000000000000000e+00 0.000000000000000000e+00 0.000000000000000000e+00 0.000000000000000000e+00 0.000000000000000000e+00 0.000000000000000000e+00 0.000000000000000000e+00 0.000000000000000000e+00 0.000000000000000000e+00 0.000000000000000000e+00 0.000000000000000000e+00 0.000000000000000000e+00 0.000000000000000000e+00 0.000000000000000000e+00 0.000000000000000000e+00 0.000000000000000000e+00 0.000000000000000000e+00 0.000000000000000000e+00 0.000000000000000000e+00 0.000000000000000000e+00 0.000000000000000000e+00 0.000000000000000000e+00 0.000000000000000000e+00 0.000000000000000000e+00 0.000000000000000000e+00 0.000000000000000000e+00 0.000000000000000000e+00 0.000000000000000000e+00 0.000000000000000000e+00 0.000000000000000000e+00 0.000000000000000000e+00 0.000000000000000000e+00 0.000000000000000000e+00 0.000000000000000000e+00 0.000000000000000000e+00 0.000000000000000000e+00 0.000000000000000000e+00 0.000000000000000000e+00 0.000000000000000000e+00 0.000000000000000000e+00 0.000000000000000000e+00 0.000000000000000000e+00 0.000000000000000000e+00 0.000000000000000000e+00 0.000000000000000000e+00 0.000000000000000000e+00 0.000000000000000000e+00 0.000000000000000000e+00 0.000000000000000000e+00 0.000000000000000000e+00 0.000000000000000000e+00 0.000000000000000000e+00 0.000000000000000000e+00 0.000000000000000000e+00 0.000000000000000000e+00 0.000000000000000000e+00 0.000000000000000000e+00 0.000000000000000000e+00 0.000000000000000000e+00 0.000000000000000000e+00 0.000000000000000000e+00 0.000000000000000000e+00 0.000000000000000000e+00 0.000000000000000000e+00 0.000000000000000000e+00 0.000000000000000000e+00 0.000000000000000000e+00 0.000000000000000000e+00 0.000000000000000000e+00 0.000000000000000000e+00 0.000000000000000000e+00 0.000000000000000000e+00 0.000000000000000000e+00 0.000000000000000000e+00 0.000000000000000000e+00 0.000000000000000000e+00 0.000000000000000000e+00 0.000000000000000000e+00 0.000000000000000000e+00 0.000000000000000000e+00 0.000000000000000000e+00 0.000000000000000000e+00 0.000000000000000000e+00 0.000000000000000000e+00 0.000000000000000000e+00 0.000000000000000000e+00 0.000000000000000000e+00 0.000000000000000000e+00 0.000000000000000000e+00 0.000000000000000000e+00 0.000000000000000000e+00 0.000000000000000000e+00 0.000000000000000000e+00 0.000000000000000000e+00 0.000000000000000000e+00 0.000000000000000000e+00 0.000000000000000000e+00 0.000000000000000000e+00 0.000000000000000000e+00 0.000000000000000000e+00 0.000000000000000000e+00 0.000000000000000000e+00 0.000000000000000000e+00 0.000000000000000000e+00 0.000000000000000000e+00 0.000000000000000000e+00 0.000000000000000000e+00 0.000000000000000000e+00 0.000000000000000000e+00 0.000000000000000000e+00 0.000000000000000000e+00 0.000000000000000000e+00 0.000000000000000000e+00 0.000000000000000000e+00 0.000000000000000000e+00 0.000000000000000000e+00 0.000000000000000000e+00 0.000000000000000000e+00 0.000000000000000000e+00 0.000000000000000000e+00 0.000000000000000000e+00 0.000000000000000000e+00 0.000000000000000000e+00 0.000000000000000000e+00 0.000000000000000000e+00 0.000000000000000000e+00 0.000000000000000000e+00 0.000000000000000000e+00 0.000000000000000000e+00 0.000000000000000000e+00 0.000000000000000000e+00 0.000000000000000000e+00 0.000000000000000000e+00 0.000000000000000000e+00 0.000000000000000000e+00 0.000000000000000000e+00 0.000000000000000000e+00 0.000000000000000000e+00 0.000000000000000000e+00 0.000000000000000000e+00 0.000000000000000000e+00 0.000000000000000000e+00 0.000000000000000000e+00 0.000000000000000000e+00 0.000000000000000000e+00 0.000000000000000000e+00 0.000000000000000000e+00 0.000000000000000000e+00 0.000000000000000000e+00 0.000000000000000000e+00 0.000000000000000000e+00 0.000000000000000000e+00 0.000000000000000000e+00 0.000000000000000000e+00 0.000000000000000000e+00 0.000000000000000000e+00 0.000000000000000000e+00 0.000000000000000000e+00 0.000000000000000000e+00 0.000000000000000000e+00 0.000000000000000000e+00 0.000000000000000000e+00 0.000000000000000000e+00 0.000000000000000000e+00 0.000000000000000000e+00 0.000000000000000000e+00 0.000000000000000000e+00 0.000000000000000000e+00 0.000000000000000000e+00 0.000000000000000000e+00 0.000000000000000000e+00 0.000000000000000000e+00 0.000000000000000000e+00 0.000000000000000000e+00 0.000000000000000000e+00 0.000000000000000000e+00 0.000000000000000000e+00 0.000000000000000000e+00 0.000000000000000000e+00 0.000000000000000000e+00 0.000000000000000000e+00 0.000000000000000000e+00 0.000000000000000000e+00 0.000000000000000000e+00 0.000000000000000000e+00 0.000000000000000000e+00 0.000000000000000000e+00 0.000000000000000000e+00 0.000000000000000000e+00 0.000000000000000000e+00 0.000000000000000000e+00 0.000000000000000000e+00 0.000000000000000000e+00 0.000000000000000000e+00 0.000000000000000000e+00 0.000000000000000000e+00 0.000000000000000000e+00 0.000000000000000000e+00 0.000000000000000000e+00 0.000000000000000000e+00 0.000000000000000000e+00 0.000000000000000000e+00 0.000000000000000000e+00 0.000000000000000000e+00 0.000000000000000000e+00 0.000000000000000000e+00 0.000000000000000000e+00 0.000000000000000000e+00 0.000000000000000000e+00 0.000000000000000000e+00 0.000000000000000000e+00 0.000000000000000000e+00 0.000000000000000000e+00 0.000000000000000000e+00 0.000000000000000000e+00 0.000000000000000000e+00 0.000000000000000000e+00 0.000000000000000000e+00 0.000000000000000000e+00 0.000000000000000000e+00 0.000000000000000000e+00 0.000000000000000000e+00 0.000000000000000000e+00 0.000000000000000000e+00 0.000000000000000000e+00 0.000000000000000000e+00 0.000000000000000000e+00 0.000000000000000000e+00 0.000000000000000000e+00 0.000000000000000000e+00 0.000000000000000000e+00 0.000000000000000000e+00 0.000000000000000000e+00 0.000000000000000000e+00 0.000000000000000000e+00 0.000000000000000000e+00 0.000000000000000000e+00 0.000000000000000000e+00 0.000000000000000000e+00 0.000000000000000000e+00 0.000000000000000000e+00 0.000000000000000000e+00 0.000000000000000000e+00 0.000000000000000000e+00 0.000000000000000000e+00 0.000000000000000000e+00 0.000000000000000000e+00 0.000000000000000000e+00 0.000000000000000000e+00 0.000000000000000000e+00 0.000000000000000000e+00 0.000000000000000000e+00 0.000000000000000000e+00 0.000000000000000000e+00 0.000000000000000000e+00 0.000000000000000000e+00 0.000000000000000000e+00 0.000000000000000000e+00 0.000000000000000000e+00 0.000000000000000000e+00 0.000000000000000000e+00 0.000000000000000000e+00 0.000000000000000000e+00 0.000000000000000000e+00 0.000000000000000000e+00 0.000000000000000000e+00 0.000000000000000000e+00 0.000000000000000000e+00 0.000000000000000000e+00 0.000000000000000000e+00 0.000000000000000000e+00 0.000000000000000000e+00 0.000000000000000000e+00 0.000000000000000000e+00 0.000000000000000000e+00 0.000000000000000000e+00 0.000000000000000000e+00 0.000000000000000000e+00 0.000000000000000000e+00 0.000000000000000000e+00 0.000000000000000000e+00 0.000000000000000000e+00 0.000000000000000000e+00 0.000000000000000000e+00 0.000000000000000000e+00 0.000000000000000000e+00 0.000000000000000000e+00 0.000000000000000000e+00 0.000000000000000000e+00 0.000000000000000000e+00 0.000000000000000000e+00 0.000000000000000000e+00 0.000000000000000000e+00 0.000000000000000000e+00 0.000000000000000000e+00 0.000000000000000000e+00 0.000000000000000000e+00 0.000000000000000000e+00 0.000000000000000000e+00 0.000000000000000000e+00 0.000000000000000000e+00 0.000000000000000000e+00 0.000000000000000000e+00 0.000000000000000000e+00 0.000000000000000000e+00 0.000000000000000000e+00 0.000000000000000000e+00 0.000000000000000000e+00 0.000000000000000000e+00 0.000000000000000000e+00 0.000000000000000000e+00 0.000000000000000000e+00 0.000000000000000000e+00 0.000000000000000000e+00 0.000000000000000000e+00 0.000000000000000000e+00 0.000000000000000000e+00 0.000000000000000000e+00 0.000000000000000000e+00 0.000000000000000000e+00 0.000000000000000000e+00 0.000000000000000000e+00 0.000000000000000000e+00 0.000000000000000000e+00 0.000000000000000000e+00 0.000000000000000000e+00 0.000000000000000000e+00 0.000000000000000000e+00 0.000000000000000000e+00 0.000000000000000000e+00 0.000000000000000000e+00 0.000000000000000000e+00 0.000000000000000000e+00 0.000000000000000000e+00 0.000000000000000000e+00 0.000000000000000000e+00 0.000000000000000000e+00 0.000000000000000000e+00 0.000000000000000000e+00 0.000000000000000000e+00 0.000000000000000000e+00 0.000000000000000000e+00 0.000000000000000000e+00 0.000000000000000000e+00 0.000000000000000000e+00 0.000000000000000000e+00 0.000000000000000000e+00 0.000000000000000000e+00 0.000000000000000000e+00 0.000000000000000000e+00 0.000000000000000000e+00 0.000000000000000000e+00 0.000000000000000000e+00 0.000000000000000000e+00 0.000000000000000000e+00 0.000000000000000000e+00 0.000000000000000000e+00 0.000000000000000000e+00 0.000000000000000000e+00 0.000000000000000000e+00 0.000000000000000000e+00 0.000000000000000000e+00 0.000000000000000000e+00 0.000000000000000000e+00 0.000000000000000000e+00 0.000000000000000000e+00 0.000000000000000000e+00 0.000000000000000000e+00 0.000000000000000000e+00 0.000000000000000000e+00 0.000000000000000000e+00 0.000000000000000000e+00 0.000000000000000000e+00 0.000000000000000000e+00 0.000000000000000000e+00 0.000000000000000000e+00 0.000000000000000000e+00 0.000000000000000000e+00 0.000000000000000000e+00 0.000000000000000000e+00 0.000000000000000000e+00 0.000000000000000000e+00 0.000000000000000000e+00 0.000000000000000000e+00 0.000000000000000000e+00 0.000000000000000000e+00 0.000000000000000000e+00 0.000000000000000000e+00 0.000000000000000000e+00 0.000000000000000000e+00 0.000000000000000000e+00 0.000000000000000000e+00 0.000000000000000000e+00 0.000000000000000000e+00 0.000000000000000000e+00 0.000000000000000000e+00 0.000000000000000000e+00 0.000000000000000000e+00 0.000000000000000000e+00 0.000000000000000000e+00 0.000000000000000000e+00 0.000000000000000000e+00 0.000000000000000000e+00 0.000000000000000000e+00 0.000000000000000000e+00 0.000000000000000000e+00 0.000000000000000000e+00 0.000000000000000000e+00 0.000000000000000000e+00 0.000000000000000000e+00 0.000000000000000000e+00 0.000000000000000000e+00 0.000000000000000000e+00 0.000000000000000000e+00 0.000000000000000000e+00 0.000000000000000000e+00 0.000000000000000000e+00 0.000000000000000000e+00 0.000000000000000000e+00 0.000000000000000000e+00 0.000000000000000000e+00 0.000000000000000000e+00 0.000000000000000000e+00 0.000000000000000000e+00 0.000000000000000000e+00 0.000000000000000000e+00 0.000000000000000000e+00 0.000000000000000000e+00 0.000000000000000000e+00 0.000000000000000000e+00 0.000000000000000000e+00 0.000000000000000000e+00 0.000000000000000000e+00 0.000000000000000000e+00 0.000000000000000000e+00 0.000000000000000000e+00 0.000000000000000000e+00 0.000000000000000000e+00 0.000000000000000000e+00 0.000000000000000000e+00 0.000000000000000000e+00 0.000000000000000000e+00 0.000000000000000000e+00 0.000000000000000000e+00 0.000000000000000000e+00 0.000000000000000000e+00 0.000000000000000000e+00 0.000000000000000000e+00 0.000000000000000000e+00 0.000000000000000000e+00 0.000000000000000000e+00 0.000000000000000000e+00 0.000000000000000000e+00 0.000000000000000000e+00 0.000000000000000000e+00 0.000000000000000000e+00 0.000000000000000000e+00 0.000000000000000000e+00 0.000000000000000000e+00 0.000000000000000000e+00 0.000000000000000000e+00 0.000000000000000000e+00 0.000000000000000000e+00 0.000000000000000000e+00 0.000000000000000000e+00 0.000000000000000000e+00 0.000000000000000000e+00 0.000000000000000000e+00 0.000000000000000000e+00 0.000000000000000000e+00 0.000000000000000000e+00 0.000000000000000000e+00 0.000000000000000000e+00 0.000000000000000000e+00 0.000000000000000000e+00 0.000000000000000000e+00 0.000000000000000000e+00 0.000000000000000000e+00 0.000000000000000000e+00 0.000000000000000000e+00 0.000000000000000000e+00 0.000000000000000000e+00 0.000000000000000000e+00 0.000000000000000000e+00 0.000000000000000000e+00 0.000000000000000000e+00 0.000000000000000000e+00 0.000000000000000000e+00 0.000000000000000000e+00 0.000000000000000000e+00 0.000000000000000000e+00 0.000000000000000000e+00 0.000000000000000000e+00 0.000000000000000000e+00 0.000000000000000000e+00 0.000000000000000000e+00 0.000000000000000000e+00 0.000000000000000000e+00 0.000000000000000000e+00 0.000000000000000000e+00 0.000000000000000000e+00 0.000000000000000000e+00 0.000000000000000000e+00 0.000000000000000000e+00 0.000000000000000000e+00 0.000000000000000000e+00 0.000000000000000000e+00 0.000000000000000000e+00 0.000000000000000000e+00 0.000000000000000000e+00 0.000000000000000000e+00 0.000000000000000000e+00 0.000000000000000000e+00 0.000000000000000000e+00 0.000000000000000000e+00 0.000000000000000000e+00 0.000000000000000000e+00 0.000000000000000000e+00 0.000000000000000000e+00 0.000000000000000000e+00 0.000000000000000000e+00 0.000000000000000000e+00 0.000000000000000000e+00 0.000000000000000000e+00 0.000000000000000000e+00 0.000000000000000000e+00 0.000000000000000000e+00 0.000000000000000000e+00 0.000000000000000000e+00 0.000000000000000000e+00 0.000000000000000000e+00 0.000000000000000000e+00 0.000000000000000000e+00 0.000000000000000000e+00 0.000000000000000000e+00 0.000000000000000000e+00 0.000000000000000000e+00 0.000000000000000000e+00 0.000000000000000000e+00 0.000000000000000000e+00 0.000000000000000000e+00 0.000000000000000000e+00 0.000000000000000000e+00 0.000000000000000000e+00 0.000000000000000000e+00 0.000000000000000000e+00 0.000000000000000000e+00 0.000000000000000000e+00 0.000000000000000000e+00 0.000000000000000000e+00 0.000000000000000000e+00 0.000000000000000000e+00 0.000000000000000000e+00 0.000000000000000000e+00 0.000000000000000000e+00 0.000000000000000000e+00 0.000000000000000000e+00 0.000000000000000000e+00 0.000000000000000000e+00 0.000000000000000000e+00 0.000000000000000000e+00 0.000000000000000000e+00 0.000000000000000000e+00 0.000000000000000000e+00 0.000000000000000000e+00 0.000000000000000000e+00 0.000000000000000000e+00 0.000000000000000000e+00 0.000000000000000000e+00 0.000000000000000000e+00 0.000000000000000000e+00 0.000000000000000000e+00 0.000000000000000000e+00 0.000000000000000000e+00 0.000000000000000000e+00 0.000000000000000000e+00 0.000000000000000000e+00 0.000000000000000000e+00 0.000000000000000000e+00 0.000000000000000000e+00 0.000000000000000000e+00 0.000000000000000000e+00 0.000000000000000000e+00 0.000000000000000000e+00 0.000000000000000000e+00 0.000000000000000000e+00 0.000000000000000000e+00 0.000000000000000000e+00 0.000000000000000000e+00 0.000000000000000000e+00 0.000000000000000000e+00 0.000000000000000000e+00 0.000000000000000000e+00 0.000000000000000000e+00 0.000000000000000000e+00 0.000000000000000000e+00 0.000000000000000000e+00 0.000000000000000000e+00 0.000000000000000000e+00 0.000000000000000000e+00 0.000000000000000000e+00 0.000000000000000000e+00 0.000000000000000000e+00 0.000000000000000000e+00 0.000000000000000000e+00 0.000000000000000000e+00 0.000000000000000000e+00 0.000000000000000000e+00 0.000000000000000000e+00 0.000000000000000000e+00 0.000000000000000000e+00 0.000000000000000000e+00 0.000000000000000000e+00 0.000000000000000000e+00 0.000000000000000000e+00 0.000000000000000000e+00 0.000000000000000000e+00 0.000000000000000000e+00 0.000000000000000000e+00 0.000000000000000000e+00 0.000000000000000000e+00 0.000000000000000000e+00 0.000000000000000000e+00 0.000000000000000000e+00 0.000000000000000000e+00 0.000000000000000000e+00 0.000000000000000000e+00 0.000000000000000000e+00 0.000000000000000000e+00 0.000000000000000000e+00 0.000000000000000000e+00 0.000000000000000000e+00 0.000000000000000000e+00 0.000000000000000000e+00 0.000000000000000000e+00 0.000000000000000000e+00 0.000000000000000000e+00 0.000000000000000000e+00 0.000000000000000000e+00 0.000000000000000000e+00 0.000000000000000000e+00 0.000000000000000000e+00 0.000000000000000000e+00 0.000000000000000000e+00 0.000000000000000000e+00 0.000000000000000000e+00 0.000000000000000000e+00 0.000000000000000000e+00 0.000000000000000000e+00 0.000000000000000000e+00 0.000000000000000000e+00 0.000000000000000000e+00 0.000000000000000000e+00 0.000000000000000000e+00 0.000000000000000000e+00 0.000000000000000000e+00 0.000000000000000000e+00 0.000000000000000000e+00 0.000000000000000000e+00 0.000000000000000000e+00 0.000000000000000000e+00 0.000000000000000000e+00 0.000000000000000000e+00 0.000000000000000000e+00 0.000000000000000000e+00 0.000000000000000000e+00 0.000000000000000000e+00 0.000000000000000000e+00 0.000000000000000000e+00 0.000000000000000000e+00 0.000000000000000000e+00 0.000000000000000000e+00 0.000000000000000000e+00 0.000000000000000000e+00 0.000000000000000000e+00 0.000000000000000000e+00 0.000000000000000000e+00 0.000000000000000000e+00 0.000000000000000000e+00 0.000000000000000000e+00 0.000000000000000000e+00 0.000000000000000000e+00 0.000000000000000000e+00 0.000000000000000000e+00 0.000000000000000000e+00 0.000000000000000000e+00 0.000000000000000000e+00 0.000000000000000000e+00 0.000000000000000000e+00 0.000000000000000000e+00 0.000000000000000000e+00 0.000000000000000000e+00 0.000000000000000000e+00 0.000000000000000000e+00 0.000000000000000000e+00 0.000000000000000000e+00 0.000000000000000000e+00 0.000000000000000000e+00 0.000000000000000000e+00 0.000000000000000000e+00 0.000000000000000000e+00 0.000000000000000000e+00 0.000000000000000000e+00 0.000000000000000000e+00 0.000000000000000000e+00 0.000000000000000000e+00 0.000000000000000000e+00 0.000000000000000000e+00 0.000000000000000000e+00 0.000000000000000000e+00 0.000000000000000000e+00 0.000000000000000000e+00 0.000000000000000000e+00 0.000000000000000000e+00 0.000000000000000000e+00 0.000000000000000000e+00 0.000000000000000000e+00 0.000000000000000000e+00 0.000000000000000000e+00 0.000000000000000000e+00 0.000000000000000000e+00 0.000000000000000000e+00 0.000000000000000000e+00 0.000000000000000000e+00 0.000000000000000000e+00 0.000000000000000000e+00 0.000000000000000000e+00 0.000000000000000000e+00 0.000000000000000000e+00 0.000000000000000000e+00 0.000000000000000000e+00 0.000000000000000000e+00 0.000000000000000000e+00 0.000000000000000000e+00 0.000000000000000000e+00 0.000000000000000000e+00 0.000000000000000000e+00 0.000000000000000000e+00 0.000000000000000000e+00 0.000000000000000000e+00 0.000000000000000000e+00 0.000000000000000000e+00 0.000000000000000000e+00 0.000000000000000000e+00 0.000000000000000000e+00 0.000000000000000000e+00 0.000000000000000000e+00 0.000000000000000000e+00 0.000000000000000000e+00 0.000000000000000000e+00 0.000000000000000000e+00 0.000000000000000000e+00 0.000000000000000000e+00 0.000000000000000000e+00 0.000000000000000000e+00 0.000000000000000000e+00 0.000000000000000000e+00 0.000000000000000000e+00 0.000000000000000000e+00 0.000000000000000000e+00 0.000000000000000000e+00 0.000000000000000000e+00 0.000000000000000000e+00 0.000000000000000000e+00 0.000000000000000000e+00 0.000000000000000000e+00 0.000000000000000000e+00 0.000000000000000000e+00 0.000000000000000000e+00 0.000000000000000000e+00 0.000000000000000000e+00 0.000000000000000000e+00 0.000000000000000000e+00 0.000000000000000000e+00 0.000000000000000000e+00 0.000000000000000000e+00 0.000000000000000000e+00 0.000000000000000000e+00 0.000000000000000000e+00 0.000000000000000000e+00 0.000000000000000000e+00 0.000000000000000000e+00 0.000000000000000000e+00 0.000000000000000000e+00 0.000000000000000000e+00 0.000000000000000000e+00 0.000000000000000000e+00 0.000000000000000000e+00 0.000000000000000000e+00 0.000000000000000000e+00 0.000000000000000000e+00 0.000000000000000000e+00 0.000000000000000000e+00 0.000000000000000000e+00 0.000000000000000000e+00 0.000000000000000000e+00 0.000000000000000000e+00 0.000000000000000000e+00 0.000000000000000000e+00 0.000000000000000000e+00 0.000000000000000000e+00 0.000000000000000000e+00 0.000000000000000000e+00 0.000000000000000000e+00 0.000000000000000000e+00 0.000000000000000000e+00 0.000000000000000000e+00 0.000000000000000000e+00 0.000000000000000000e+00 0.000000000000000000e+00 0.000000000000000000e+00 0.000000000000000000e+00 0.000000000000000000e+00 0.000000000000000000e+00 0.000000000000000000e+00 0.000000000000000000e+00 0.000000000000000000e+00 0.000000000000000000e+00 0.000000000000000000e+00 0.000000000000000000e+00 0.000000000000000000e+00 0.000000000000000000e+00 0.000000000000000000e+00 0.000000000000000000e+00 0.000000000000000000e+00 0.000000000000000000e+00 0.000000000000000000e+00 0.000000000000000000e+00 0.000000000000000000e+00 0.000000000000000000e+00 0.000000000000000000e+00 0.000000000000000000e+00 0.000000000000000000e+00 0.000000000000000000e+00 0.000000000000000000e+00 0.000000000000000000e+00 0.000000000000000000e+00 0.000000000000000000e+00 0.000000000000000000e+00 0.000000000000000000e+00 0.000000000000000000e+00 0.000000000000000000e+00 0.000000000000000000e+00 0.000000000000000000e+00 0.000000000000000000e+00 0.000000000000000000e+00 0.000000000000000000e+00 0.000000000000000000e+00 0.000000000000000000e+00 0.000000000000000000e+00 0.000000000000000000e+00 0.000000000000000000e+00 0.000000000000000000e+00 0.000000000000000000e+00 0.000000000000000000e+00 0.000000000000000000e+00 0.000000000000000000e+00 0.000000000000000000e+00 0.000000000000000000e+00 0.000000000000000000e+00 0.000000000000000000e+00 0.000000000000000000e+00 0.000000000000000000e+00 0.000000000000000000e+00 0.000000000000000000e+00 0.000000000000000000e+00 0.000000000000000000e+00 0.000000000000000000e+00 0.000000000000000000e+00 0.000000000000000000e+00 0.000000000000000000e+00 0.000000000000000000e+00 0.000000000000000000e+00 0.000000000000000000e+00 0.000000000000000000e+00 0.000000000000000000e+00 0.000000000000000000e+00 0.000000000000000000e+00 0.000000000000000000e+00 0.000000000000000000e+00 0.000000000000000000e+00 0.000000000000000000e+00 0.000000000000000000e+00 0.000000000000000000e+00 0.000000000000000000e+00 0.000000000000000000e+00 0.000000000000000000e+00 0.000000000000000000e+00 0.000000000000000000e+00 0.000000000000000000e+00 0.000000000000000000e+00 0.000000000000000000e+00 0.000000000000000000e+00 0.000000000000000000e+00 0.000000000000000000e+00 0.000000000000000000e+00 0.000000000000000000e+00 0.000000000000000000e+00 0.000000000000000000e+00 0.000000000000000000e+00 0.000000000000000000e+00 0.000000000000000000e+00 0.000000000000000000e+00 0.000000000000000000e+00 0.000000000000000000e+00 0.000000000000000000e+00 0.000000000000000000e+00 0.000000000000000000e+00 0.000000000000000000e+00 0.000000000000000000e+00 0.000000000000000000e+00 0.000000000000000000e+00 0.000000000000000000e+00 0.000000000000000000e+00 0.000000000000000000e+00 0.000000000000000000e+00 0.000000000000000000e+00 0.000000000000000000e+00 0.000000000000000000e+00 0.000000000000000000e+00 0.000000000000000000e+00 0.000000000000000000e+00 0.000000000000000000e+00 0.000000000000000000e+00 0.000000000000000000e+00 0.000000000000000000e+00 0.000000000000000000e+00 0.000000000000000000e+00 0.000000000000000000e+00 0.000000000000000000e+00 0.000000000000000000e+00 0.000000000000000000e+00 0.000000000000000000e+00 0.000000000000000000e+00 0.000000000000000000e+00 0.000000000000000000e+00 0.000000000000000000e+00 0.000000000000000000e+00 0.000000000000000000e+00 0.000000000000000000e+00 0.000000000000000000e+00 0.000000000000000000e+00 0.000000000000000000e+00 0.000000000000000000e+00 0.000000000000000000e+00 0.000000000000000000e+00 0.000000000000000000e+00 0.000000000000000000e+00 0.000000000000000000e+00 0.000000000000000000e+00 0.000000000000000000e+00 0.000000000000000000e+00 0.000000000000000000e+00 0.000000000000000000e+00 0.000000000000000000e+00 0.000000000000000000e+00 0.000000000000000000e+00 0.000000000000000000e+00 0.000000000000000000e+00 0.000000000000000000e+00 0.000000000000000000e+00 0.000000000000000000e+00 0.000000000000000000e+00 0.000000000000000000e+00 0.000000000000000000e+00 0.000000000000000000e+00 0.000000000000000000e+00 0.000000000000000000e+00 0.000000000000000000e+00 0.000000000000000000e+00 0.000000000000000000e+00 0.000000000000000000e+00 0.000000000000000000e+00 0.000000000000000000e+00 0.000000000000000000e+00 0.000000000000000000e+00 0.000000000000000000e+00 0.000000000000000000e+00 0.000000000000000000e+00 0.000000000000000000e+00 0.000000000000000000e+00 0.000000000000000000e+00 0.000000000000000000e+00 0.000000000000000000e+00 0.000000000000000000e+00 0.000000000000000000e+00 0.000000000000000000e+00 0.000000000000000000e+00 0.000000000000000000e+00 0.000000000000000000e+00 0.000000000000000000e+00 0.000000000000000000e+00 0.000000000000000000e+00 0.000000000000000000e+00 0.000000000000000000e+00 0.000000000000000000e+00 0.000000000000000000e+00 0.000000000000000000e+00 0.000000000000000000e+00 0.000000000000000000e+00 0.000000000000000000e+00 0.000000000000000000e+00 0.000000000000000000e+00 0.000000000000000000e+00 0.000000000000000000e+00 0.000000000000000000e+00 0.000000000000000000e+00 0.000000000000000000e+00 0.000000000000000000e+00 0.000000000000000000e+00 0.000000000000000000e+00 0.000000000000000000e+00 0.000000000000000000e+00 0.000000000000000000e+00 0.000000000000000000e+00 0.000000000000000000e+00 0.000000000000000000e+00 0.000000000000000000e+00 0.000000000000000000e+00 0.000000000000000000e+00 0.000000000000000000e+00 0.000000000000000000e+00 0.000000000000000000e+00 0.000000000000000000e+00 0.000000000000000000e+00 0.000000000000000000e+00 0.000000000000000000e+00 0.000000000000000000e+00 0.000000000000000000e+00 0.000000000000000000e+00 0.000000000000000000e+00 0.000000000000000000e+00 0.000000000000000000e+00 0.000000000000000000e+00 0.000000000000000000e+00 0.000000000000000000e+00 0.000000000000000000e+00 0.000000000000000000e+00 0.000000000000000000e+00 0.000000000000000000e+00 0.000000000000000000e+00 0.000000000000000000e+00 0.000000000000000000e+00 0.000000000000000000e+00 0.000000000000000000e+00 0.000000000000000000e+00 0.000000000000000000e+00 0.000000000000000000e+00 0.000000000000000000e+00 0.000000000000000000e+00 0.000000000000000000e+00 0.000000000000000000e+00 0.000000000000000000e+00 0.000000000000000000e+00 0.000000000000000000e+00 0.000000000000000000e+00 0.000000000000000000e+00 0.000000000000000000e+00 0.000000000000000000e+00 0.000000000000000000e+00 0.000000000000000000e+00 0.000000000000000000e+00 0.000000000000000000e+00 0.000000000000000000e+00 0.000000000000000000e+00 0.000000000000000000e+00 0.000000000000000000e+00 0.000000000000000000e+00 0.000000000000000000e+00 0.000000000000000000e+00 0.000000000000000000e+00 0.000000000000000000e+00 0.000000000000000000e+00 0.000000000000000000e+00 0.000000000000000000e+00 0.000000000000000000e+00 0.000000000000000000e+00 0.000000000000000000e+00 0.000000000000000000e+00 0.000000000000000000e+00 0.000000000000000000e+00 0.000000000000000000e+00 0.000000000000000000e+00 0.000000000000000000e+00 0.000000000000000000e+00 0.000000000000000000e+00 0.000000000000000000e+00 0.000000000000000000e+00 0.000000000000000000e+00 0.000000000000000000e+00 0.000000000000000000e+00 0.000000000000000000e+00 0.000000000000000000e+00 0.000000000000000000e+00 0.000000000000000000e+00 0.000000000000000000e+00 0.000000000000000000e+00 0.000000000000000000e+00 0.000000000000000000e+00 0.000000000000000000e+00 0.000000000000000000e+00 0.000000000000000000e+00 0.000000000000000000e+00 0.000000000000000000e+00 0.000000000000000000e+00 0.000000000000000000e+00 0.000000000000000000e+00 0.000000000000000000e+00 0.000000000000000000e+00 0.000000000000000000e+00 0.000000000000000000e+00 0.000000000000000000e+00 0.000000000000000000e+00 0.000000000000000000e+00 0.000000000000000000e+00 0.000000000000000000e+00 0.000000000000000000e+00 0.000000000000000000e+00 0.000000000000000000e+00 0.000000000000000000e+00 0.000000000000000000e+00 0.000000000000000000e+00 0.000000000000000000e+00 0.000000000000000000e+00 0.000000000000000000e+00 0.000000000000000000e+00 0.000000000000000000e+00 0.000000000000000000e+00 0.000000000000000000e+00 0.000000000000000000e+00 0.000000000000000000e+00 0.000000000000000000e+00 0.000000000000000000e+00 0.000000000000000000e+00 0.000000000000000000e+00 0.000000000000000000e+00 0.000000000000000000e+00 0.000000000000000000e+00 0.000000000000000000e+00 0.000000000000000000e+00 0.000000000000000000e+00 0.000000000000000000e+00 0.000000000000000000e+00 0.000000000000000000e+00 0.000000000000000000e+00 0.000000000000000000e+00 0.000000000000000000e+00 0.000000000000000000e+00 0.000000000000000000e+00 0.000000000000000000e+00 0.000000000000000000e+00 0.000000000000000000e+00 0.000000000000000000e+00 0.000000000000000000e+00 0.000000000000000000e+00 0.000000000000000000e+00 0.000000000000000000e+00 0.000000000000000000e+00 0.000000000000000000e+00 0.000000000000000000e+00 0.000000000000000000e+00 0.000000000000000000e+00 0.000000000000000000e+00 0.000000000000000000e+00 0.000000000000000000e+00 0.000000000000000000e+00 0.000000000000000000e+00 0.000000000000000000e+00 0.000000000000000000e+00 0.000000000000000000e+00 0.000000000000000000e+00 0.000000000000000000e+00 0.000000000000000000e+00 0.000000000000000000e+00 0.000000000000000000e+00 0.000000000000000000e+00 0.000000000000000000e+00 0.000000000000000000e+00 0.000000000000000000e+00 0.000000000000000000e+00 0.000000000000000000e+00 0.000000000000000000e+00 0.000000000000000000e+00 0.000000000000000000e+00 0.000000000000000000e+00 0.000000000000000000e+00 0.000000000000000000e+00 0.000000000000000000e+00 0.000000000000000000e+00 0.000000000000000000e+00 0.000000000000000000e+00 0.000000000000000000e+00 0.000000000000000000e+00 0.000000000000000000e+00 0.000000000000000000e+00 0.000000000000000000e+00 0.000000000000000000e+00 0.000000000000000000e+00 0.000000000000000000e+00 0.000000000000000000e+00 0.000000000000000000e+00 0.000000000000000000e+00 0.000000000000000000e+00 0.000000000000000000e+00 0.000000000000000000e+00 0.000000000000000000e+00 0.000000000000000000e+00 0.000000000000000000e+00 0.000000000000000000e+00 0.000000000000000000e+00 0.000000000000000000e+00 0.000000000000000000e+00 0.000000000000000000e+00 0.000000000000000000e+00 0.000000000000000000e+00 0.000000000000000000e+00 0.000000000000000000e+00 0.000000000000000000e+00 0.000000000000000000e+00 0.000000000000000000e+00 0.000000000000000000e+00 0.000000000000000000e+00 0.000000000000000000e+00 0.000000000000000000e+00 0.000000000000000000e+00 0.000000000000000000e+00 0.000000000000000000e+00 0.000000000000000000e+00 0.000000000000000000e+00 0.000000000000000000e+00 0.000000000000000000e+00 0.000000000000000000e+00 0.000000000000000000e+00 0.000000000000000000e+00 0.000000000000000000e+00 0.000000000000000000e+00 0.000000000000000000e+00 0.000000000000000000e+00 0.000000000000000000e+00 0.000000000000000000e+00 0.000000000000000000e+00 0.000000000000000000e+00 0.000000000000000000e+00 0.000000000000000000e+00 0.000000000000000000e+00 0.000000000000000000e+00 0.000000000000000000e+00 0.000000000000000000e+00 0.000000000000000000e+00 0.000000000000000000e+00 0.000000000000000000e+00 0.000000000000000000e+00 0.000000000000000000e+00 0.000000000000000000e+00 0.000000000000000000e+00 0.000000000000000000e+00 0.000000000000000000e+00 0.000000000000000000e+00 0.000000000000000000e+00 0.000000000000000000e+00 0.000000000000000000e+00 0.000000000000000000e+00 0.000000000000000000e+00 0.000000000000000000e+00 0.000000000000000000e+00 0.000000000000000000e+00 0.000000000000000000e+00 0.000000000000000000e+00 0.000000000000000000e+00 0.000000000000000000e+00 0.000000000000000000e+00 0.000000000000000000e+00 0.000000000000000000e+00 0.000000000000000000e+00 0.000000000000000000e+00 0.000000000000000000e+00 0.000000000000000000e+00 0.000000000000000000e+00 0.000000000000000000e+00 0.000000000000000000e+00 0.000000000000000000e+00 0.000000000000000000e+00 0.000000000000000000e+00 0.000000000000000000e+00 0.000000000000000000e+00 0.000000000000000000e+00 0.000000000000000000e+00 0.000000000000000000e+00 0.000000000000000000e+00 0.000000000000000000e+00 0.000000000000000000e+00 0.000000000000000000e+00 0.000000000000000000e+00 0.000000000000000000e+00 0.000000000000000000e+00 0.000000000000000000e+00 0.000000000000000000e+00 0.000000000000000000e+00 0.000000000000000000e+00 0.000000000000000000e+00 0.000000000000000000e+00 0.000000000000000000e+00 0.000000000000000000e+00 0.000000000000000000e+00 0.000000000000000000e+00 0.000000000000000000e+00 0.000000000000000000e+00 0.000000000000000000e+00 0.000000000000000000e+00 0.000000000000000000e+00 0.000000000000000000e+00 0.000000000000000000e+00 0.000000000000000000e+00 0.000000000000000000e+00 0.000000000000000000e+00 0.000000000000000000e+00 0.000000000000000000e+00 0.000000000000000000e+00 0.000000000000000000e+00 0.000000000000000000e+00 0.000000000000000000e+00 0.000000000000000000e+00 0.000000000000000000e+00 0.000000000000000000e+00 0.000000000000000000e+00 0.000000000000000000e+00 0.000000000000000000e+00 0.000000000000000000e+00 0.000000000000000000e+00 0.000000000000000000e+00 0.000000000000000000e+00 0.000000000000000000e+00 0.000000000000000000e+00 0.000000000000000000e+00 0.000000000000000000e+00 0.000000000000000000e+00 0.000000000000000000e+00 0.000000000000000000e+00 0.000000000000000000e+00 0.000000000000000000e+00 0.000000000000000000e+00 0.000000000000000000e+00 0.000000000000000000e+00 0.000000000000000000e+00 0.000000000000000000e+00 0.000000000000000000e+00 0.000000000000000000e+00 0.000000000000000000e+00 0.000000000000000000e+00 0.000000000000000000e+00 0.000000000000000000e+00 0.000000000000000000e+00 0.000000000000000000e+00 0.000000000000000000e+00 0.000000000000000000e+00 0.000000000000000000e+00 0.000000000000000000e+00 0.000000000000000000e+00 0.000000000000000000e+00 0.000000000000000000e+00 0.000000000000000000e+00 0.000000000000000000e+00 0.000000000000000000e+00 0.000000000000000000e+00 0.000000000000000000e+00 0.000000000000000000e+00 0.000000000000000000e+00 0.000000000000000000e+00 0.000000000000000000e+00 0.000000000000000000e+00 0.000000000000000000e+00 0.000000000000000000e+00 0.000000000000000000e+00 0.000000000000000000e+00 0.000000000000000000e+00 0.000000000000000000e+00 0.000000000000000000e+00 0.000000000000000000e+00 0.000000000000000000e+00 0.000000000000000000e+00 0.000000000000000000e+00 0.000000000000000000e+00 0.000000000000000000e+00 0.000000000000000000e+00 0.000000000000000000e+00 0.000000000000000000e+00 0.000000000000000000e+00 0.000000000000000000e+00 0.000000000000000000e+00 0.000000000000000000e+00 0.000000000000000000e+00 0.000000000000000000e+00 0.000000000000000000e+00 0.000000000000000000e+00 0.000000000000000000e+00 0.000000000000000000e+00 0.000000000000000000e+00 0.000000000000000000e+00 0.000000000000000000e+00 0.000000000000000000e+00 0.000000000000000000e+00 0.000000000000000000e+00 0.000000000000000000e+00 0.000000000000000000e+00 0.000000000000000000e+00 0.000000000000000000e+00 0.000000000000000000e+00 0.000000000000000000e+00 0.000000000000000000e+00 0.000000000000000000e+00 0.000000000000000000e+00 0.000000000000000000e+00 0.000000000000000000e+00 0.000000000000000000e+00 0.000000000000000000e+00 0.000000000000000000e+00 0.000000000000000000e+00 0.000000000000000000e+00 0.000000000000000000e+00 0.000000000000000000e+00 0.000000000000000000e+00 0.000000000000000000e+00 0.000000000000000000e+00 0.000000000000000000e+00 0.000000000000000000e+00 0.000000000000000000e+00 0.000000000000000000e+00 0.000000000000000000e+00 0.000000000000000000e+00 0.000000000000000000e+00 0.000000000000000000e+00 0.000000000000000000e+00 0.000000000000000000e+00 0.000000000000000000e+00 0.000000000000000000e+00 0.000000000000000000e+00 0.000000000000000000e+00 0.000000000000000000e+00 0.000000000000000000e+00 0.000000000000000000e+00 0.000000000000000000e+00 0.000000000000000000e+00 0.000000000000000000e+00 0.000000000000000000e+00 0.000000000000000000e+00 0.000000000000000000e+00 0.000000000000000000e+00 0.000000000000000000e+00 0.000000000000000000e+00 0.000000000000000000e+00 0.000000000000000000e+00 0.000000000000000000e+00 0.000000000000000000e+00 0.000000000000000000e+00 0.000000000000000000e+00 0.000000000000000000e+00 0.000000000000000000e+00 0.000000000000000000e+00 0.000000000000000000e+00 0.000000000000000000e+00 0.000000000000000000e+00 0.000000000000000000e+00 0.000000000000000000e+00 0.000000000000000000e+00 0.000000000000000000e+00 0.000000000000000000e+00 0.000000000000000000e+00 0.000000000000000000e+00 0.000000000000000000e+00 0.000000000000000000e+00 0.000000000000000000e+00 0.000000000000000000e+00 0.000000000000000000e+00 0.000000000000000000e+00 0.000000000000000000e+00 0.000000000000000000e+00 0.000000000000000000e+00 0.000000000000000000e+00 0.000000000000000000e+00 0.000000000000000000e+00 0.000000000000000000e+00 0.000000000000000000e+00 0.000000000000000000e+00 0.000000000000000000e+00 0.000000000000000000e+00 0.000000000000000000e+00 0.000000000000000000e+00 0.000000000000000000e+00 0.000000000000000000e+00 0.000000000000000000e+00 0.000000000000000000e+00 0.000000000000000000e+00 0.000000000000000000e+00 0.000000000000000000e+00 0.000000000000000000e+00 0.000000000000000000e+00 0.000000000000000000e+00 0.000000000000000000e+00 0.000000000000000000e+00 0.000000000000000000e+00 0.000000000000000000e+00 0.000000000000000000e+00 0.000000000000000000e+00 0.000000000000000000e+00 0.000000000000000000e+00 0.000000000000000000e+00 0.000000000000000000e+00 0.000000000000000000e+00 0.000000000000000000e+00 0.000000000000000000e+00 0.000000000000000000e+00 0.000000000000000000e+00 0.000000000000000000e+00 0.000000000000000000e+00 0.000000000000000000e+00 0.000000000000000000e+00 0.000000000000000000e+00 0.000000000000000000e+00 0.000000000000000000e+00 0.000000000000000000e+00 0.000000000000000000e+00 0.000000000000000000e+00 0.000000000000000000e+00 0.000000000000000000e+00 0.000000000000000000e+00 0.000000000000000000e+00 0.000000000000000000e+00 0.000000000000000000e+00 0.000000000000000000e+00 0.000000000000000000e+00 0.000000000000000000e+00 0.000000000000000000e+00 0.000000000000000000e+00 0.000000000000000000e+00 0.000000000000000000e+00 0.000000000000000000e+00 0.000000000000000000e+00 0.000000000000000000e+00 0.000000000000000000e+00 0.000000000000000000e+00 0.000000000000000000e+00 0.000000000000000000e+00 0.000000000000000000e+00 0.000000000000000000e+00 0.000000000000000000e+00 0.000000000000000000e+00 0.000000000000000000e+00 0.000000000000000000e+00 0.000000000000000000e+00 0.000000000000000000e+00 0.000000000000000000e+00 0.000000000000000000e+00 0.000000000000000000e+00 0.000000000000000000e+00 0.000000000000000000e+00 0.000000000000000000e+00 0.000000000000000000e+00 0.000000000000000000e+00 0.000000000000000000e+00 0.000000000000000000e+00 0.000000000000000000e+00 0.000000000000000000e+00 0.000000000000000000e+00 0.000000000000000000e+00 0.000000000000000000e+00 0.000000000000000000e+00 0.000000000000000000e+00 0.000000000000000000e+00 0.000000000000000000e+00 0.000000000000000000e+00 0.000000000000000000e+00 0.000000000000000000e+00 0.000000000000000000e+00 0.000000000000000000e+00 0.000000000000000000e+00 0.000000000000000000e+00 0.000000000000000000e+00 0.000000000000000000e+00 0.000000000000000000e+00 0.000000000000000000e+00 0.000000000000000000e+00 0.000000000000000000e+00 0.000000000000000000e+00 0.000000000000000000e+00 0.000000000000000000e+00 0.000000000000000000e+00 0.000000000000000000e+00 0.000000000000000000e+00 0.000000000000000000e+00 0.000000000000000000e+00 0.000000000000000000e+00 0.000000000000000000e+00 0.000000000000000000e+00 0.000000000000000000e+00 0.000000000000000000e+00 0.000000000000000000e+00 0.000000000000000000e+00 0.000000000000000000e+00 0.000000000000000000e+00 0.000000000000000000e+00 0.000000000000000000e+00 0.000000000000000000e+00 0.000000000000000000e+00 0.000000000000000000e+00 0.000000000000000000e+00 0.000000000000000000e+00 0.000000000000000000e+00 0.000000000000000000e+00 0.000000000000000000e+00 0.000000000000000000e+00 0.000000000000000000e+00 0.000000000000000000e+00 0.000000000000000000e+00 0.000000000000000000e+00 0.000000000000000000e+00 0.000000000000000000e+00 0.000000000000000000e+00 0.000000000000000000e+00 0.000000000000000000e+00 0.000000000000000000e+00 0.000000000000000000e+00 0.000000000000000000e+00 0.000000000000000000e+00 0.000000000000000000e+00 0.000000000000000000e+00 0.000000000000000000e+00 0.000000000000000000e+00 0.000000000000000000e+00 0.000000000000000000e+00 0.000000000000000000e+00 0.000000000000000000e+00 0.000000000000000000e+00 0.000000000000000000e+00 0.000000000000000000e+00 0.000000000000000000e+00 0.000000000000000000e+00 0.000000000000000000e+00 0.000000000000000000e+00 0.000000000000000000e+00 0.000000000000000000e+00 0.000000000000000000e+00 0.000000000000000000e+00 0.000000000000000000e+00 0.000000000000000000e+00 0.000000000000000000e+00 0.000000000000000000e+00 0.000000000000000000e+00 0.000000000000000000e+00 0.000000000000000000e+00 0.000000000000000000e+00 0.000000000000000000e+00 0.000000000000000000e+00 0.000000000000000000e+00 0.000000000000000000e+00 0.000000000000000000e+00 0.000000000000000000e+00 0.000000000000000000e+00 0.000000000000000000e+00 0.000000000000000000e+00 0.000000000000000000e+00 0.000000000000000000e+00 0.000000000000000000e+00 0.000000000000000000e+00 0.000000000000000000e+00 0.000000000000000000e+00 0.000000000000000000e+00 0.000000000000000000e+00 0.000000000000000000e+00 0.000000000000000000e+00 0.000000000000000000e+00 0.000000000000000000e+00 0.000000000000000000e+00 0.000000000000000000e+00 0.000000000000000000e+00 0.000000000000000000e+00 0.000000000000000000e+00 0.000000000000000000e+00 0.000000000000000000e+00 0.000000000000000000e+00 0.000000000000000000e+00 0.000000000000000000e+00 0.000000000000000000e+00 0.000000000000000000e+00 0.000000000000000000e+00 0.000000000000000000e+00 0.000000000000000000e+00 0.000000000000000000e+00 0.000000000000000000e+00 0.000000000000000000e+00 0.000000000000000000e+00 0.000000000000000000e+00 0.000000000000000000e+00 0.000000000000000000e+00 0.000000000000000000e+00 0.000000000000000000e+00 0.000000000000000000e+00 0.000000000000000000e+00 0.000000000000000000e+00 0.000000000000000000e+00 0.000000000000000000e+00 0.000000000000000000e+00 0.000000000000000000e+00 0.000000000000000000e+00 0.000000000000000000e+00 0.000000000000000000e+00 0.000000000000000000e+00 0.000000000000000000e+00 0.000000000000000000e+00 0.000000000000000000e+00 0.000000000000000000e+00 0.000000000000000000e+00 0.000000000000000000e+00 0.000000000000000000e+00 0.000000000000000000e+00 0.000000000000000000e+00 0.000000000000000000e+00 0.000000000000000000e+00 0.000000000000000000e+00 0.000000000000000000e+00 0.000000000000000000e+00 0.000000000000000000e+00 0.000000000000000000e+00 0.000000000000000000e+00 0.000000000000000000e+00 0.000000000000000000e+00 0.000000000000000000e+00 0.000000000000000000e+00 0.000000000000000000e+00 0.000000000000000000e+00 0.000000000000000000e+00 0.000000000000000000e+00 0.000000000000000000e+00 0.000000000000000000e+00 0.000000000000000000e+00 0.000000000000000000e+00 0.000000000000000000e+00 0.000000000000000000e+00 0.000000000000000000e+00 0.000000000000000000e+00 0.000000000000000000e+00 0.000000000000000000e+00 0.000000000000000000e+00 0.000000000000000000e+00 0.000000000000000000e+00 0.000000000000000000e+00 0.000000000000000000e+00 0.000000000000000000e+00 0.000000000000000000e+00 0.000000000000000000e+00 0.000000000000000000e+00 0.000000000000000000e+00 0.000000000000000000e+00 0.000000000000000000e+00 0.000000000000000000e+00 0.000000000000000000e+00 0.000000000000000000e+00 0.000000000000000000e+00 0.000000000000000000e+00 0.000000000000000000e+00 0.000000000000000000e+00 0.000000000000000000e+00 0.000000000000000000e+00 0.000000000000000000e+00 0.000000000000000000e+00 0.000000000000000000e+00 0.000000000000000000e+00 0.000000000000000000e+00 0.000000000000000000e+00 0.000000000000000000e+00 0.000000000000000000e+00 0.000000000000000000e+00 0.000000000000000000e+00 0.000000000000000000e+00 0.000000000000000000e+00 0.000000000000000000e+00 0.000000000000000000e+00 0.000000000000000000e+00 0.000000000000000000e+00 0.000000000000000000e+00 0.000000000000000000e+00 0.000000000000000000e+00 0.000000000000000000e+00 0.000000000000000000e+00 0.000000000000000000e+00 0.000000000000000000e+00 0.000000000000000000e+00 0.000000000000000000e+00 0.000000000000000000e+00 0.000000000000000000e+00 0.000000000000000000e+00 0.000000000000000000e+00 0.000000000000000000e+00 0.000000000000000000e+00 0.000000000000000000e+00 0.000000000000000000e+00 0.000000000000000000e+00 0.000000000000000000e+00 0.000000000000000000e+00 0.000000000000000000e+00 0.000000000000000000e+00 0.000000000000000000e+00 0.000000000000000000e+00 0.000000000000000000e+00 0.000000000000000000e+00 0.000000000000000000e+00 0.000000000000000000e+00 0.000000000000000000e+00 0.000000000000000000e+00 0.000000000000000000e+00 0.000000000000000000e+00 0.000000000000000000e+00 0.000000000000000000e+00 0.000000000000000000e+00 0.000000000000000000e+00 0.000000000000000000e+00 0.000000000000000000e+00 0.000000000000000000e+00 0.000000000000000000e+00 0.000000000000000000e+00 0.000000000000000000e+00 0.000000000000000000e+00 0.000000000000000000e+00 0.000000000000000000e+00 0.000000000000000000e+00 0.000000000000000000e+00 0.000000000000000000e+00 0.000000000000000000e+00 0.000000000000000000e+00 0.000000000000000000e+00 0.000000000000000000e+00 0.000000000000000000e+00 0.000000000000000000e+00 0.000000000000000000e+00 0.000000000000000000e+00 0.000000000000000000e+00 0.000000000000000000e+00 0.000000000000000000e+00 0.000000000000000000e+00 0.000000000000000000e+00 0.000000000000000000e+00 0.000000000000000000e+00 0.000000000000000000e+00 0.000000000000000000e+00 0.000000000000000000e+00 0.000000000000000000e+00 0.000000000000000000e+00 0.000000000000000000e+00 0.000000000000000000e+00 0.000000000000000000e+00 0.000000000000000000e+00 0.000000000000000000e+00 0.000000000000000000e+00 0.000000000000000000e+00 0.000000000000000000e+00 0.000000000000000000e+00 0.000000000000000000e+00 0.000000000000000000e+00 0.000000000000000000e+00 0.000000000000000000e+00 0.000000000000000000e+00 0.000000000000000000e+00 0.000000000000000000e+00 0.000000000000000000e+00 0.000000000000000000e+00 0.000000000000000000e+00 0.000000000000000000e+00 0.000000000000000000e+00 0.000000000000000000e+00 0.000000000000000000e+00 0.000000000000000000e+00 0.000000000000000000e+00 0.000000000000000000e+00 0.000000000000000000e+00 0.000000000000000000e+00 0.000000000000000000e+00 0.000000000000000000e+00 0.000000000000000000e+00 0.000000000000000000e+00 0.000000000000000000e+00 0.000000000000000000e+00 0.000000000000000000e+00 0.000000000000000000e+00 0.000000000000000000e+00 0.000000000000000000e+00 0.000000000000000000e+00 0.000000000000000000e+00 0.000000000000000000e+00 0.000000000000000000e+00 0.000000000000000000e+00 0.000000000000000000e+00 0.000000000000000000e+00 0.000000000000000000e+00 0.000000000000000000e+00 0.000000000000000000e+00 0.000000000000000000e+00 0.000000000000000000e+00 0.000000000000000000e+00 0.000000000000000000e+00 0.000000000000000000e+00 0.000000000000000000e+00 0.000000000000000000e+00 0.000000000000000000e+00 0.000000000000000000e+00 0.000000000000000000e+00 0.000000000000000000e+00 0.000000000000000000e+00 0.000000000000000000e+00 0.000000000000000000e+00 0.000000000000000000e+00 0.000000000000000000e+00 0.000000000000000000e+00 0.000000000000000000e+00 0.000000000000000000e+00 0.000000000000000000e+00 0.000000000000000000e+00 0.000000000000000000e+00 0.000000000000000000e+00 0.000000000000000000e+00 0.000000000000000000e+00 0.000000000000000000e+00 0.000000000000000000e+00 0.000000000000000000e+00 0.000000000000000000e+00 0.000000000000000000e+00 0.000000000000000000e+00 0.000000000000000000e+00 0.000000000000000000e+00 0.000000000000000000e+00 0.000000000000000000e+00 0.000000000000000000e+00 0.000000000000000000e+00 0.000000000000000000e+00 0.000000000000000000e+00 0.000000000000000000e+00 0.000000000000000000e+00 0.000000000000000000e+00 0.000000000000000000e+00 0.000000000000000000e+00 0.000000000000000000e+00 0.000000000000000000e+00 0.000000000000000000e+00 0.000000000000000000e+00 0.000000000000000000e+00 0.000000000000000000e+00 0.000000000000000000e+00 0.000000000000000000e+00 0.000000000000000000e+00 0.000000000000000000e+00 0.000000000000000000e+00 0.000000000000000000e+00 0.000000000000000000e+00 0.000000000000000000e+00 0.000000000000000000e+00 0.000000000000000000e+00 0.000000000000000000e+00 0.000000000000000000e+00 0.000000000000000000e+00 0.000000000000000000e+00 0.000000000000000000e+00 0.000000000000000000e+00 0.000000000000000000e+00 0.000000000000000000e+00 0.000000000000000000e+00 0.000000000000000000e+00 0.000000000000000000e+00 0.000000000000000000e+00 0.000000000000000000e+00 0.000000000000000000e+00 0.000000000000000000e+00 0.000000000000000000e+00 0.000000000000000000e+00 0.000000000000000000e+00 0.000000000000000000e+00 0.000000000000000000e+00 0.000000000000000000e+00 0.000000000000000000e+00 0.000000000000000000e+00 0.000000000000000000e+00 0.000000000000000000e+00 0.000000000000000000e+00 0.000000000000000000e+00 0.000000000000000000e+00 0.000000000000000000e+00 0.000000000000000000e+00 0.000000000000000000e+00 0.000000000000000000e+00 0.000000000000000000e+00 0.000000000000000000e+00 0.000000000000000000e+00 0.000000000000000000e+00 0.000000000000000000e+00 0.000000000000000000e+00 0.000000000000000000e+00 0.000000000000000000e+00 0.000000000000000000e+00 0.000000000000000000e+00 0.000000000000000000e+00 0.000000000000000000e+00 0.000000000000000000e+00 0.000000000000000000e+00 0.000000000000000000e+00 0.000000000000000000e+00 0.000000000000000000e+00 0.000000000000000000e+00 0.000000000000000000e+00 0.000000000000000000e+00 0.000000000000000000e+00 0.000000000000000000e+00 0.000000000000000000e+00 0.000000000000000000e+00 0.000000000000000000e+00 0.000000000000000000e+00 0.000000000000000000e+00 0.000000000000000000e+00 0.000000000000000000e+00 0.000000000000000000e+00 0.000000000000000000e+00 0.000000000000000000e+00 0.000000000000000000e+00 0.000000000000000000e+00 0.000000000000000000e+00 0.000000000000000000e+00 0.000000000000000000e+00 0.000000000000000000e+00 0.000000000000000000e+00 0.000000000000000000e+00 0.000000000000000000e+00 0.000000000000000000e+00 0.000000000000000000e+00 0.000000000000000000e+00 0.000000000000000000e+00 0.000000000000000000e+00 0.000000000000000000e+00 0.000000000000000000e+00 0.000000000000000000e+00 0.000000000000000000e+00 0.000000000000000000e+00 0.000000000000000000e+00 0.000000000000000000e+00 0.000000000000000000e+00 0.000000000000000000e+00 0.000000000000000000e+00 0.000000000000000000e+00 0.000000000000000000e+00 0.000000000000000000e+00 0.000000000000000000e+00 0.000000000000000000e+00 0.000000000000000000e+00 0.000000000000000000e+00 0.000000000000000000e+00 0.000000000000000000e+00 0.000000000000000000e+00 0.000000000000000000e+00 0.000000000000000000e+00 0.000000000000000000e+00 0.000000000000000000e+00 0.000000000000000000e+00 0.000000000000000000e+00 0.000000000000000000e+00 0.000000000000000000e+00 0.000000000000000000e+00 0.000000000000000000e+00 0.000000000000000000e+00 0.000000000000000000e+00 0.000000000000000000e+00 0.000000000000000000e+00 0.000000000000000000e+00 0.000000000000000000e+00 0.000000000000000000e+00 0.000000000000000000e+00 0.000000000000000000e+00 0.000000000000000000e+00 0.000000000000000000e+00 0.000000000000000000e+00 0.000000000000000000e+00 0.000000000000000000e+00 0.000000000000000000e+00 0.000000000000000000e+00 0.000000000000000000e+00 0.000000000000000000e+00 0.000000000000000000e+00 0.000000000000000000e+00 0.000000000000000000e+00 0.000000000000000000e+00 0.000000000000000000e+00 0.000000000000000000e+00 0.000000000000000000e+00 0.000000000000000000e+00 0.000000000000000000e+00 0.000000000000000000e+00 0.000000000000000000e+00 0.000000000000000000e+00 0.000000000000000000e+00 0.000000000000000000e+00 0.000000000000000000e+00 0.000000000000000000e+00 0.000000000000000000e+00 0.000000000000000000e+00 0.000000000000000000e+00 0.000000000000000000e+00 0.000000000000000000e+00 0.000000000000000000e+00 0.000000000000000000e+00 0.000000000000000000e+00 0.000000000000000000e+00 0.000000000000000000e+00 0.000000000000000000e+00 0.000000000000000000e+00 0.000000000000000000e+00 0.000000000000000000e+00 0.000000000000000000e+00 0.000000000000000000e+00 0.000000000000000000e+00 0.000000000000000000e+00 0.000000000000000000e+00 0.000000000000000000e+00 0.000000000000000000e+00 0.000000000000000000e+00 0.000000000000000000e+00 0.000000000000000000e+00 0.000000000000000000e+00 0.000000000000000000e+00 0.000000000000000000e+00 0.000000000000000000e+00 0.000000000000000000e+00 0.000000000000000000e+00 0.000000000000000000e+00 0.000000000000000000e+00 0.000000000000000000e+00 0.000000000000000000e+00 0.000000000000000000e+00 0.000000000000000000e+00 0.000000000000000000e+00 0.000000000000000000e+00 0.000000000000000000e+00 0.000000000000000000e+00 0.000000000000000000e+00 0.000000000000000000e+00 0.000000000000000000e+00 0.000000000000000000e+00 0.000000000000000000e+00 0.000000000000000000e+00 0.000000000000000000e+00 0.000000000000000000e+00 0.000000000000000000e+00 0.000000000000000000e+00 0.000000000000000000e+00 0.000000000000000000e+00 0.000000000000000000e+00 0.000000000000000000e+00 0.000000000000000000e+00 0.000000000000000000e+00 0.000000000000000000e+00 0.000000000000000000e+00 0.000000000000000000e+00 0.000000000000000000e+00 0.000000000000000000e+00 0.000000000000000000e+00 0.000000000000000000e+00 0.000000000000000000e+00 0.000000000000000000e+00 0.000000000000000000e+00 0.000000000000000000e+00 0.000000000000000000e+00 0.000000000000000000e+00 0.000000000000000000e+00 0.000000000000000000e+00 0.000000000000000000e+00 0.000000000000000000e+00 0.000000000000000000e+00 0.000000000000000000e+00 0.000000000000000000e+00 0.000000000000000000e+00 0.000000000000000000e+00 0.000000000000000000e+00 0.000000000000000000e+00 0.000000000000000000e+00 0.000000000000000000e+00 0.000000000000000000e+00 0.000000000000000000e+00 0.000000000000000000e+00 0.000000000000000000e+00 0.000000000000000000e+00 0.000000000000000000e+00 0.000000000000000000e+00 0.000000000000000000e+00 0.000000000000000000e+00 0.000000000000000000e+00 0.000000000000000000e+00 0.000000000000000000e+00 0.000000000000000000e+00 0.000000000000000000e+00 0.000000000000000000e+00 0.000000000000000000e+00 0.000000000000000000e+00 0.000000000000000000e+00 0.000000000000000000e+00 0.000000000000000000e+00 0.000000000000000000e+00 0.000000000000000000e+00 0.000000000000000000e+00 0.000000000000000000e+00 0.000000000000000000e+00 0.000000000000000000e+00 0.000000000000000000e+00 0.000000000000000000e+00 0.000000000000000000e+00 0.000000000000000000e+00 0.000000000000000000e+00 0.000000000000000000e+00 0.000000000000000000e+00 0.000000000000000000e+00 0.000000000000000000e+00 0.000000000000000000e+00 0.000000000000000000e+00 0.000000000000000000e+00 0.000000000000000000e+00 0.000000000000000000e+00 0.000000000000000000e+00 0.000000000000000000e+00 0.000000000000000000e+00 0.000000000000000000e+00 0.000000000000000000e+00 0.000000000000000000e+00 0.000000000000000000e+00 0.000000000000000000e+00 0.000000000000000000e+00 0.000000000000000000e+00 0.000000000000000000e+00 0.000000000000000000e+00 0.000000000000000000e+00 0.000000000000000000e+00 0.000000000000000000e+00 0.000000000000000000e+00 0.000000000000000000e+00 0.000000000000000000e+00 0.000000000000000000e+00 0.000000000000000000e+00 0.000000000000000000e+00 0.000000000000000000e+00 0.000000000000000000e+00 0.000000000000000000e+00 0.000000000000000000e+00 0.000000000000000000e+00 0.000000000000000000e+00 0.000000000000000000e+00 0.000000000000000000e+00 0.000000000000000000e+00 0.000000000000000000e+00 0.000000000000000000e+00 0.000000000000000000e+00 0.000000000000000000e+00 0.000000000000000000e+00 0.000000000000000000e+00 0.000000000000000000e+00 0.000000000000000000e+00 0.000000000000000000e+00 0.000000000000000000e+00 0.000000000000000000e+00 0.000000000000000000e+00 0.000000000000000000e+00 0.000000000000000000e+00 0.000000000000000000e+00 0.000000000000000000e+00 0.000000000000000000e+00 0.000000000000000000e+00 0.000000000000000000e+00 0.000000000000000000e+00 0.000000000000000000e+00 0.000000000000000000e+00 0.000000000000000000e+00 0.000000000000000000e+00 0.000000000000000000e+00 0.000000000000000000e+00 0.000000000000000000e+00 0.000000000000000000e+00 0.000000000000000000e+00 0.000000000000000000e+00 0.000000000000000000e+00 0.000000000000000000e+00 0.000000000000000000e+00 0.000000000000000000e+00 0.000000000000000000e+00 0.000000000000000000e+00 0.000000000000000000e+00 0.000000000000000000e+00 0.000000000000000000e+00 0.000000000000000000e+00 0.000000000000000000e+00 0.000000000000000000e+00 0.000000000000000000e+00 0.000000000000000000e+00 0.000000000000000000e+00 0.000000000000000000e+00 0.000000000000000000e+00 0.000000000000000000e+00 0.000000000000000000e+00 0.000000000000000000e+00 0.000000000000000000e+00 0.000000000000000000e+00 0.000000000000000000e+00 0.000000000000000000e+00 0.000000000000000000e+00 0.000000000000000000e+00 0.000000000000000000e+00 0.000000000000000000e+00 0.000000000000000000e+00 0.000000000000000000e+00 0.000000000000000000e+00 0.000000000000000000e+00 0.000000000000000000e+00 0.000000000000000000e+00 0.000000000000000000e+00 0.000000000000000000e+00 0.000000000000000000e+00 0.000000000000000000e+00 0.000000000000000000e+00 0.000000000000000000e+00 0.000000000000000000e+00 0.000000000000000000e+00 0.000000000000000000e+00 0.000000000000000000e+00 0.000000000000000000e+00 0.000000000000000000e+00 0.000000000000000000e+00 0.000000000000000000e+00 0.000000000000000000e+00 0.000000000000000000e+00 0.000000000000000000e+00 0.000000000000000000e+00 0.000000000000000000e+00 0.000000000000000000e+00 0.000000000000000000e+00 0.000000000000000000e+00 0.000000000000000000e+00 0.000000000000000000e+00 0.000000000000000000e+00 0.000000000000000000e+00 0.000000000000000000e+00 0.000000000000000000e+00 0.000000000000000000e+00 0.000000000000000000e+00 0.000000000000000000e+00 0.000000000000000000e+00 0.000000000000000000e+00 0.000000000000000000e+00 0.000000000000000000e+00 0.000000000000000000e+00 0.000000000000000000e+00 0.000000000000000000e+00 0.000000000000000000e+00 0.000000000000000000e+00 0.000000000000000000e+00 0.000000000000000000e+00 0.000000000000000000e+00 0.000000000000000000e+00 0.000000000000000000e+00 0.000000000000000000e+00 0.000000000000000000e+00 0.000000000000000000e+00 0.000000000000000000e+00 0.000000000000000000e+00 0.000000000000000000e+00 0.000000000000000000e+00 0.000000000000000000e+00 0.000000000000000000e+00 0.000000000000000000e+00 0.000000000000000000e+00 0.000000000000000000e+00 0.000000000000000000e+00 0.000000000000000000e+00 0.000000000000000000e+00 0.000000000000000000e+00 0.000000000000000000e+00 0.000000000000000000e+00 0.000000000000000000e+00 0.000000000000000000e+00 0.000000000000000000e+00 0.000000000000000000e+00 0.000000000000000000e+00 0.000000000000000000e+00 0.000000000000000000e+00 0.000000000000000000e+00 0.000000000000000000e+00 0.000000000000000000e+00 0.000000000000000000e+00 0.000000000000000000e+00 0.000000000000000000e+00 0.000000000000000000e+00 0.000000000000000000e+00 0.000000000000000000e+00 0.000000000000000000e+00 0.000000000000000000e+00 0.000000000000000000e+00 0.000000000000000000e+00 0.000000000000000000e+00 0.000000000000000000e+00 0.000000000000000000e+00 0.000000000000000000e+00 0.000000000000000000e+00 0.000000000000000000e+00 0.000000000000000000e+00 0.000000000000000000e+00 0.000000000000000000e+00 0.000000000000000000e+00 0.000000000000000000e+00 0.000000000000000000e+00 0.000000000000000000e+00 0.000000000000000000e+00 0.000000000000000000e+00 0.000000000000000000e+00 0.000000000000000000e+00 0.000000000000000000e+00 0.000000000000000000e+00 0.000000000000000000e+00 0.000000000000000000e+00 0.000000000000000000e+00 0.000000000000000000e+00 0.000000000000000000e+00 0.000000000000000000e+00 0.000000000000000000e+00 0.000000000000000000e+00 0.000000000000000000e+00 0.000000000000000000e+00 0.000000000000000000e+00 0.000000000000000000e+00 0.000000000000000000e+00 0.000000000000000000e+00 0.000000000000000000e+00 0.000000000000000000e+00 0.000000000000000000e+00 0.000000000000000000e+00 0.000000000000000000e+00 0.000000000000000000e+00 0.000000000000000000e+00 0.000000000000000000e+00 0.000000000000000000e+00 0.000000000000000000e+00 0.000000000000000000e+00 0.000000000000000000e+00 0.000000000000000000e+00 0.000000000000000000e+00 0.000000000000000000e+00 0.000000000000000000e+00 0.000000000000000000e+00 0.000000000000000000e+00 0.000000000000000000e+00 0.000000000000000000e+00 0.000000000000000000e+00 0.000000000000000000e+00 0.000000000000000000e+00 0.000000000000000000e+00 0.000000000000000000e+00 0.000000000000000000e+00 0.000000000000000000e+00 0.000000000000000000e+00 0.000000000000000000e+00 0.000000000000000000e+00 0.000000000000000000e+00 0.000000000000000000e+00 0.000000000000000000e+00 0.000000000000000000e+00 0.000000000000000000e+00 0.000000000000000000e+00 0.000000000000000000e+00 0.000000000000000000e+00 0.000000000000000000e+00 0.000000000000000000e+00 0.000000000000000000e+00 0.000000000000000000e+00 0.000000000000000000e+00 0.000000000000000000e+00 0.000000000000000000e+00 0.000000000000000000e+00 0.000000000000000000e+00 0.000000000000000000e+00 0.000000000000000000e+00 0.000000000000000000e+00 0.000000000000000000e+00 0.000000000000000000e+00 0.000000000000000000e+00 0.000000000000000000e+00 0.000000000000000000e+00 0.000000000000000000e+00 0.000000000000000000e+00 0.000000000000000000e+00 0.000000000000000000e+00 0.000000000000000000e+00 0.000000000000000000e+00 0.000000000000000000e+00 0.000000000000000000e+00 0.000000000000000000e+00 0.000000000000000000e+00 0.000000000000000000e+00 0.000000000000000000e+00 0.000000000000000000e+00 0.000000000000000000e+00 0.000000000000000000e+00 0.000000000000000000e+00 0.000000000000000000e+00 0.000000000000000000e+00 0.000000000000000000e+00 0.000000000000000000e+00 0.000000000000000000e+00 0.000000000000000000e+00 0.000000000000000000e+00 0.000000000000000000e+00 0.000000000000000000e+00 0.000000000000000000e+00 0.000000000000000000e+00 0.000000000000000000e+00 0.000000000000000000e+00 0.000000000000000000e+00 0.000000000000000000e+00 0.000000000000000000e+00 0.000000000000000000e+00 0.000000000000000000e+00 0.000000000000000000e+00 0.000000000000000000e+00 0.000000000000000000e+00 0.000000000000000000e+00 0.000000000000000000e+00 0.000000000000000000e+00 0.000000000000000000e+00 0.000000000000000000e+00 0.000000000000000000e+00 0.000000000000000000e+00 0.000000000000000000e+00 0.000000000000000000e+00 0.000000000000000000e+00 0.000000000000000000e+00 0.000000000000000000e+00 0.000000000000000000e+00 0.000000000000000000e+00 0.000000000000000000e+00 0.000000000000000000e+00 0.000000000000000000e+00 0.000000000000000000e+00 0.000000000000000000e+00 0.000000000000000000e+00 0.000000000000000000e+00 0.000000000000000000e+00 0.000000000000000000e+00 0.000000000000000000e+00 0.000000000000000000e+00 0.000000000000000000e+00 0.000000000000000000e+00 0.000000000000000000e+00 0.000000000000000000e+00 0.000000000000000000e+00 0.000000000000000000e+00 0.000000000000000000e+00 0.000000000000000000e+00 0.000000000000000000e+00 0.000000000000000000e+00 0.000000000000000000e+00 0.000000000000000000e+00 0.000000000000000000e+00 0.000000000000000000e+00 0.000000000000000000e+00 0.000000000000000000e+00 0.000000000000000000e+00 0.000000000000000000e+00 0.000000000000000000e+00 0.000000000000000000e+00 0.000000000000000000e+00 0.000000000000000000e+00 0.000000000000000000e+00 0.000000000000000000e+00 0.000000000000000000e+00 0.000000000000000000e+00 0.000000000000000000e+00 0.000000000000000000e+00 0.000000000000000000e+00 0.000000000000000000e+00 0.000000000000000000e+00 0.000000000000000000e+00 0.000000000000000000e+00 0.000000000000000000e+00 0.000000000000000000e+00 0.000000000000000000e+00 0.000000000000000000e+00 0.000000000000000000e+00 0.000000000000000000e+00 0.000000000000000000e+00 0.000000000000000000e+00 0.000000000000000000e+00 0.000000000000000000e+00 0.000000000000000000e+00 0.000000000000000000e+00 0.000000000000000000e+00 0.000000000000000000e+00 0.000000000000000000e+00 0.000000000000000000e+00 0.000000000000000000e+00 0.000000000000000000e+00 0.000000000000000000e+00 0.000000000000000000e+00 0.000000000000000000e+00 0.000000000000000000e+00 0.000000000000000000e+00 0.000000000000000000e+00 0.000000000000000000e+00 0.000000000000000000e+00 0.000000000000000000e+00 0.000000000000000000e+00 0.000000000000000000e+00 0.000000000000000000e+00 0.000000000000000000e+00 0.000000000000000000e+00 0.000000000000000000e+00 0.000000000000000000e+00 0.000000000000000000e+00 0.000000000000000000e+00 0.000000000000000000e+00 0.000000000000000000e+00 0.000000000000000000e+00 0.000000000000000000e+00 0.000000000000000000e+00 0.000000000000000000e+00 0.000000000000000000e+00 0.000000000000000000e+00 0.000000000000000000e+00 0.000000000000000000e+00 0.000000000000000000e+00 0.000000000000000000e+00 0.000000000000000000e+00 0.000000000000000000e+00 0.000000000000000000e+00 0.000000000000000000e+00 0.000000000000000000e+00 0.000000000000000000e+00 0.000000000000000000e+00 0.000000000000000000e+00 0.000000000000000000e+00 0.000000000000000000e+00 0.000000000000000000e+00 0.000000000000000000e+00 0.000000000000000000e+00 0.000000000000000000e+00 0.000000000000000000e+00 0.000000000000000000e+00 0.000000000000000000e+00 0.000000000000000000e+00 0.000000000000000000e+00 0.000000000000000000e+00 0.000000000000000000e+00 0.000000000000000000e+00 0.000000000000000000e+00 0.000000000000000000e+00 0.000000000000000000e+00 0.000000000000000000e+00 0.000000000000000000e+00 0.000000000000000000e+00 0.000000000000000000e+00 0.000000000000000000e+00 0.000000000000000000e+00 0.000000000000000000e+00 0.000000000000000000e+00 0.000000000000000000e+00 0.000000000000000000e+00 0.000000000000000000e+00 0.000000000000000000e+00 0.000000000000000000e+00 0.000000000000000000e+00 0.000000000000000000e+00 0.000000000000000000e+00 0.000000000000000000e+00 0.000000000000000000e+00 0.000000000000000000e+00 0.000000000000000000e+00 0.000000000000000000e+00 0.000000000000000000e+00 0.000000000000000000e+00 0.000000000000000000e+00 0.000000000000000000e+00 0.000000000000000000e+00 0.000000000000000000e+00 0.000000000000000000e+00 0.000000000000000000e+00 0.000000000000000000e+00 0.000000000000000000e+00 0.000000000000000000e+00 0.000000000000000000e+00 0.000000000000000000e+00 0.000000000000000000e+00 0.000000000000000000e+00 0.000000000000000000e+00 0.000000000000000000e+00 0.000000000000000000e+00 0.000000000000000000e+00 0.000000000000000000e+00 0.000000000000000000e+00 0.000000000000000000e+00 0.000000000000000000e+00 0.000000000000000000e+00 0.000000000000000000e+00 0.000000000000000000e+00 0.000000000000000000e+00 0.000000000000000000e+00 0.000000000000000000e+00 0.000000000000000000e+00 0.000000000000000000e+00 0.000000000000000000e+00 0.000000000000000000e+00 0.000000000000000000e+00 0.000000000000000000e+00 0.000000000000000000e+00 0.000000000000000000e+00 0.000000000000000000e+00 0.000000000000000000e+00 0.000000000000000000e+00 0.000000000000000000e+00 0.000000000000000000e+00 0.000000000000000000e+00 0.000000000000000000e+00 0.000000000000000000e+00 0.000000000000000000e+00 0.000000000000000000e+00 0.000000000000000000e+00 0.000000000000000000e+00 0.000000000000000000e+00 0.000000000000000000e+00 0.000000000000000000e+00 0.000000000000000000e+00 0.000000000000000000e+00 0.000000000000000000e+00 0.000000000000000000e+00 0.000000000000000000e+00 0.000000000000000000e+00 0.000000000000000000e+00 0.000000000000000000e+00 0.000000000000000000e+00 0.000000000000000000e+00 0.000000000000000000e+00 0.000000000000000000e+00 0.000000000000000000e+00 0.000000000000000000e+00 0.000000000000000000e+00 0.000000000000000000e+00 0.000000000000000000e+00 0.000000000000000000e+00 0.000000000000000000e+00 0.000000000000000000e+00 0.000000000000000000e+00 0.000000000000000000e+00 0.000000000000000000e+00 0.000000000000000000e+00 0.000000000000000000e+00 0.000000000000000000e+00 0.000000000000000000e+00 0.000000000000000000e+00 0.000000000000000000e+00 0.000000000000000000e+00 0.000000000000000000e+00 0.000000000000000000e+00 0.000000000000000000e+00 0.000000000000000000e+00 0.000000000000000000e+00 0.000000000000000000e+00 0.000000000000000000e+00 0.000000000000000000e+00 0.000000000000000000e+00 0.000000000000000000e+00 0.000000000000000000e+00 0.000000000000000000e+00 0.000000000000000000e+00 0.000000000000000000e+00 0.000000000000000000e+00 0.000000000000000000e+00 0.000000000000000000e+00 0.000000000000000000e+00 0.000000000000000000e+00 0.000000000000000000e+00 0.000000000000000000e+00 0.000000000000000000e+00 0.000000000000000000e+00 0.000000000000000000e+00 0.000000000000000000e+00 0.000000000000000000e+00 0.000000000000000000e+00 0.000000000000000000e+00 0.000000000000000000e+00 0.000000000000000000e+00 0.000000000000000000e+00 0.000000000000000000e+00 0.000000000000000000e+00 0.000000000000000000e+00 0.000000000000000000e+00 0.000000000000000000e+00 0.000000000000000000e+00 0.000000000000000000e+00 0.000000000000000000e+00 0.000000000000000000e+00 0.000000000000000000e+00 0.000000000000000000e+00 0.000000000000000000e+00 0.000000000000000000e+00 0.000000000000000000e+00 0.000000000000000000e+00 0.000000000000000000e+00 0.000000000000000000e+00 0.000000000000000000e+00 0.000000000000000000e+00 0.000000000000000000e+00 0.000000000000000000e+00 0.000000000000000000e+00 0.000000000000000000e+00 0.000000000000000000e+00 0.000000000000000000e+00 0.000000000000000000e+00 0.000000000000000000e+00 0.000000000000000000e+00 0.000000000000000000e+00 0.000000000000000000e+00 0.000000000000000000e+00 0.000000000000000000e+00 0.000000000000000000e+00 0.000000000000000000e+00 0.000000000000000000e+00 0.000000000000000000e+00 0.000000000000000000e+00 0.000000000000000000e+00 0.000000000000000000e+00 0.000000000000000000e+00 0.000000000000000000e+00 0.000000000000000000e+00 0.000000000000000000e+00 0.000000000000000000e+00 0.000000000000000000e+00 0.000000000000000000e+00 0.000000000000000000e+00 0.000000000000000000e+00 0.000000000000000000e+00 0.000000000000000000e+00 0.000000000000000000e+00 0.000000000000000000e+00 0.000000000000000000e+00 0.000000000000000000e+00 0.000000000000000000e+00 0.000000000000000000e+00 0.000000000000000000e+00 0.000000000000000000e+00 0.000000000000000000e+00 0.000000000000000000e+00 0.000000000000000000e+00 0.000000000000000000e+00 0.000000000000000000e+00 0.000000000000000000e+00 0.000000000000000000e+00 0.000000000000000000e+00 0.000000000000000000e+00 0.000000000000000000e+00 0.000000000000000000e+00 0.000000000000000000e+00 0.000000000000000000e+00 0.000000000000000000e+00 0.000000000000000000e+00 0.000000000000000000e+00 0.000000000000000000e+00 0.000000000000000000e+00 0.000000000000000000e+00 0.000000000000000000e+00 0.000000000000000000e+00 0.000000000000000000e+00 0.000000000000000000e+00 0.000000000000000000e+00 0.000000000000000000e+00 0.000000000000000000e+00 0.000000000000000000e+00 0.000000000000000000e+00 0.000000000000000000e+00 0.000000000000000000e+00 0.000000000000000000e+00 0.000000000000000000e+00 0.000000000000000000e+00 0.000000000000000000e+00 0.000000000000000000e+00 0.000000000000000000e+00 0.000000000000000000e+00 0.000000000000000000e+00 0.000000000000000000e+00 0.000000000000000000e+00 0.000000000000000000e+00 0.000000000000000000e+00 0.000000000000000000e+00 0.000000000000000000e+00 0.000000000000000000e+00 0.000000000000000000e+00 0.000000000000000000e+00 0.000000000000000000e+00 0.000000000000000000e+00 0.000000000000000000e+00 0.000000000000000000e+00 0.000000000000000000e+00 0.000000000000000000e+00 0.000000000000000000e+00 0.000000000000000000e+00 0.000000000000000000e+00 0.000000000000000000e+00 0.000000000000000000e+00 0.000000000000000000e+00 0.000000000000000000e+00 0.000000000000000000e+00 0.000000000000000000e+00 0.000000000000000000e+00 0.000000000000000000e+00 0.000000000000000000e+00 0.000000000000000000e+00 0.000000000000000000e+00 0.000000000000000000e+00 0.000000000000000000e+00 0.000000000000000000e+00 0.000000000000000000e+00 0.000000000000000000e+00 0.000000000000000000e+00 0.000000000000000000e+00 0.000000000000000000e+00 0.000000000000000000e+00 0.000000000000000000e+00 0.000000000000000000e+00 0.000000000000000000e+00 0.000000000000000000e+00 0.000000000000000000e+00 0.000000000000000000e+00 0.000000000000000000e+00 0.000000000000000000e+00 0.000000000000000000e+00 0.000000000000000000e+00 0.000000000000000000e+00 0.000000000000000000e+00 0.000000000000000000e+00 0.000000000000000000e+00 0.000000000000000000e+00 0.000000000000000000e+00 0.000000000000000000e+00 0.000000000000000000e+00 0.000000000000000000e+00 0.000000000000000000e+00 0.000000000000000000e+00 0.000000000000000000e+00 0.000000000000000000e+00 0.000000000000000000e+00 0.000000000000000000e+00 0.000000000000000000e+00 0.000000000000000000e+00 0.000000000000000000e+00 0.000000000000000000e+00 0.000000000000000000e+00 0.000000000000000000e+00 0.000000000000000000e+00 0.000000000000000000e+00 0.000000000000000000e+00 0.000000000000000000e+00 0.000000000000000000e+00 0.000000000000000000e+00 0.000000000000000000e+00 0.000000000000000000e+00 0.000000000000000000e+00 0.000000000000000000e+00 0.000000000000000000e+00 0.000000000000000000e+00 0.000000000000000000e+00 0.000000000000000000e+00 0.000000000000000000e+00 0.000000000000000000e+00 0.000000000000000000e+00 0.000000000000000000e+00 0.000000000000000000e+00 0.000000000000000000e+00 0.000000000000000000e+00 0.000000000000000000e+00 0.000000000000000000e+00 0.000000000000000000e+00 0.000000000000000000e+00 0.000000000000000000e+00 0.000000000000000000e+00 0.000000000000000000e+00 0.000000000000000000e+00 0.000000000000000000e+00 0.000000000000000000e+00 0.000000000000000000e+00 0.000000000000000000e+00 0.000000000000000000e+00 0.000000000000000000e+00 0.000000000000000000e+00 0.000000000000000000e+00 0.000000000000000000e+00 0.000000000000000000e+00 0.000000000000000000e+00 0.000000000000000000e+00 0.000000000000000000e+00 0.000000000000000000e+00 0.000000000000000000e+00 0.000000000000000000e+00 0.000000000000000000e+00 0.000000000000000000e+00 0.000000000000000000e+00 0.000000000000000000e+00 0.000000000000000000e+00 0.000000000000000000e+00 0.000000000000000000e+00 0.000000000000000000e+00 0.000000000000000000e+00 0.000000000000000000e+00 0.000000000000000000e+00 0.000000000000000000e+00 0.000000000000000000e+00 0.000000000000000000e+00 0.000000000000000000e+00 0.000000000000000000e+00 0.000000000000000000e+00 0.000000000000000000e+00 0.000000000000000000e+00 0.000000000000000000e+00 0.000000000000000000e+00 0.000000000000000000e+00 0.000000000000000000e+00 0.000000000000000000e+00 0.000000000000000000e+00 0.000000000000000000e+00 0.000000000000000000e+00 0.000000000000000000e+00 0.000000000000000000e+00 0.000000000000000000e+00 0.000000000000000000e+00 0.000000000000000000e+00 0.000000000000000000e+00 0.000000000000000000e+00 0.000000000000000000e+00 0.000000000000000000e+00 0.000000000000000000e+00 0.000000000000000000e+00 0.000000000000000000e+00 0.000000000000000000e+00 0.000000000000000000e+00 0.000000000000000000e+00 0.000000000000000000e+00 0.000000000000000000e+00 0.000000000000000000e+00 0.000000000000000000e+00 0.000000000000000000e+00 0.000000000000000000e+00 0.000000000000000000e+00 0.000000000000000000e+00 0.000000000000000000e+00 0.000000000000000000e+00 0.000000000000000000e+00 0.000000000000000000e+00 0.000000000000000000e+00 0.000000000000000000e+00 0.000000000000000000e+00 0.000000000000000000e+00 0.000000000000000000e+00 0.000000000000000000e+00 0.000000000000000000e+00 0.000000000000000000e+00 0.000000000000000000e+00 0.000000000000000000e+00 0.000000000000000000e+00 0.000000000000000000e+00 0.000000000000000000e+00 0.000000000000000000e+00 0.000000000000000000e+00 0.000000000000000000e+00 0.000000000000000000e+00 0.000000000000000000e+00 0.000000000000000000e+00 0.000000000000000000e+00 0.000000000000000000e+00 0.000000000000000000e+00 0.000000000000000000e+00 0.000000000000000000e+00 0.000000000000000000e+00 0.000000000000000000e+00 0.000000000000000000e+00 0.000000000000000000e+00 0.000000000000000000e+00 0.000000000000000000e+00 0.000000000000000000e+00 0.000000000000000000e+00 0.000000000000000000e+00 0.000000000000000000e+00 0.000000000000000000e+00 0.000000000000000000e+00 0.000000000000000000e+00 0.000000000000000000e+00 0.000000000000000000e+00 0.000000000000000000e+00 0.000000000000000000e+00 0.000000000000000000e+00 0.000000000000000000e+00 0.000000000000000000e+00 0.000000000000000000e+00 0.000000000000000000e+00 0.000000000000000000e+00 0.000000000000000000e+00 0.000000000000000000e+00 0.000000000000000000e+00 0.000000000000000000e+00 0.000000000000000000e+00 0.000000000000000000e+00 0.000000000000000000e+00 0.000000000000000000e+00 0.000000000000000000e+00 0.000000000000000000e+00 0.000000000000000000e+00 0.000000000000000000e+00 0.000000000000000000e+00 0.000000000000000000e+00 0.000000000000000000e+00 0.000000000000000000e+00 0.000000000000000000e+00 0.000000000000000000e+00 0.000000000000000000e+00 0.000000000000000000e+00 0.000000000000000000e+00 0.000000000000000000e+00 0.000000000000000000e+00 0.000000000000000000e+00 0.000000000000000000e+00 0.000000000000000000e+00 0.000000000000000000e+00 0.000000000000000000e+00 0.000000000000000000e+00 0.000000000000000000e+00 0.000000000000000000e+00 0.000000000000000000e+00 0.000000000000000000e+00 0.000000000000000000e+00 0.000000000000000000e+00 0.000000000000000000e+00 0.000000000000000000e+00 0.000000000000000000e+00 0.000000000000000000e+00 0.000000000000000000e+00 0.000000000000000000e+00 0.000000000000000000e+00 0.000000000000000000e+00 0.000000000000000000e+00 0.000000000000000000e+00 0.000000000000000000e+00 0.000000000000000000e+00 0.000000000000000000e+00 0.000000000000000000e+00 0.000000000000000000e+00 0.000000000000000000e+00 0.000000000000000000e+00 0.000000000000000000e+00 0.000000000000000000e+00 0.000000000000000000e+00 0.000000000000000000e+00 0.000000000000000000e+00 0.000000000000000000e+00 0.000000000000000000e+00 0.000000000000000000e+00 0.000000000000000000e+00 0.000000000000000000e+00 0.000000000000000000e+00 0.000000000000000000e+00 0.000000000000000000e+00 0.000000000000000000e+00 0.000000000000000000e+00 0.000000000000000000e+00 0.000000000000000000e+00 0.000000000000000000e+00 0.000000000000000000e+00 0.000000000000000000e+00 0.000000000000000000e+00 0.000000000000000000e+00 0.000000000000000000e+00 0.000000000000000000e+00 0.000000000000000000e+00 0.000000000000000000e+00 0.000000000000000000e+00 0.000000000000000000e+00 0.000000000000000000e+00 0.000000000000000000e+00 0.000000000000000000e+00 0.000000000000000000e+00 0.000000000000000000e+00 0.000000000000000000e+00 0.000000000000000000e+00 0.000000000000000000e+00 0.000000000000000000e+00 0.000000000000000000e+00 0.000000000000000000e+00 0.000000000000000000e+00 0.000000000000000000e+00 0.000000000000000000e+00 0.000000000000000000e+00 0.000000000000000000e+00 0.000000000000000000e+00 0.000000000000000000e+00 0.000000000000000000e+00 0.000000000000000000e+00 0.000000000000000000e+00 0.000000000000000000e+00 0.000000000000000000e+00 0.000000000000000000e+00 0.000000000000000000e+00 0.000000000000000000e+00 0.000000000000000000e+00 0.000000000000000000e+00 0.000000000000000000e+00 0.000000000000000000e+00 0.000000000000000000e+00 0.000000000000000000e+00 0.000000000000000000e+00 0.000000000000000000e+00 0.000000000000000000e+00 0.000000000000000000e+00 0.000000000000000000e+00 0.000000000000000000e+00 0.000000000000000000e+00 0.000000000000000000e+00 0.000000000000000000e+00 0.000000000000000000e+00 0.000000000000000000e+00 0.000000000000000000e+00 0.000000000000000000e+00 0.000000000000000000e+00 0.000000000000000000e+00 0.000000000000000000e+00 0.000000000000000000e+00 0.000000000000000000e+00 0.000000000000000000e+00 0.000000000000000000e+00 0.000000000000000000e+00 0.000000000000000000e+00 0.000000000000000000e+00 0.000000000000000000e+00 0.000000000000000000e+00 0.000000000000000000e+00 0.000000000000000000e+00 0.000000000000000000e+00 0.000000000000000000e+00 0.000000000000000000e+00 0.000000000000000000e+00 0.000000000000000000e+00 0.000000000000000000e+00 0.000000000000000000e+00 0.000000000000000000e+00 0.000000000000000000e+00 0.000000000000000000e+00 0.000000000000000000e+00 0.000000000000000000e+00 0.000000000000000000e+00 0.000000000000000000e+00 0.000000000000000000e+00 0.000000000000000000e+00 0.000000000000000000e+00 0.000000000000000000e+00 0.000000000000000000e+00 0.000000000000000000e+00 0.000000000000000000e+00 0.000000000000000000e+00 0.000000000000000000e+00 0.000000000000000000e+00 0.000000000000000000e+00 0.000000000000000000e+00 0.000000000000000000e+00 0.000000000000000000e+00 0.000000000000000000e+00 0.000000000000000000e+00 0.000000000000000000e+00 0.000000000000000000e+00 0.000000000000000000e+00 0.000000000000000000e+00 0.000000000000000000e+00 0.000000000000000000e+00 0.000000000000000000e+00 0.000000000000000000e+00 0.000000000000000000e+00 0.000000000000000000e+00 0.000000000000000000e+00 0.000000000000000000e+00 0.000000000000000000e+00 0.000000000000000000e+00 0.000000000000000000e+00 0.000000000000000000e+00 0.000000000000000000e+00 0.000000000000000000e+00 0.000000000000000000e+00 0.000000000000000000e+00 0.000000000000000000e+00 0.000000000000000000e+00 0.000000000000000000e+00 0.000000000000000000e+00 0.000000000000000000e+00 0.000000000000000000e+00 0.000000000000000000e+00 0.000000000000000000e+00 0.000000000000000000e+00 0.000000000000000000e+00 0.000000000000000000e+00 0.000000000000000000e+00 0.000000000000000000e+00 0.000000000000000000e+00 0.000000000000000000e+00 0.000000000000000000e+00 0.000000000000000000e+00 0.000000000000000000e+00 0.000000000000000000e+00 0.000000000000000000e+00 0.000000000000000000e+00 0.000000000000000000e+00 0.000000000000000000e+00 0.000000000000000000e+00 0.000000000000000000e+00 0.000000000000000000e+00 0.000000000000000000e+00 0.000000000000000000e+00 0.000000000000000000e+00 0.000000000000000000e+00 0.000000000000000000e+00 0.000000000000000000e+00 0.000000000000000000e+00 0.000000000000000000e+00 0.000000000000000000e+00 0.000000000000000000e+00 0.000000000000000000e+00 0.000000000000000000e+00 0.000000000000000000e+00 0.000000000000000000e+00 0.000000000000000000e+00 0.000000000000000000e+00 0.000000000000000000e+00 0.000000000000000000e+00 0.000000000000000000e+00 0.000000000000000000e+00 0.000000000000000000e+00 0.000000000000000000e+00 0.000000000000000000e+00 0.000000000000000000e+00 0.000000000000000000e+00 0.000000000000000000e+00 0.000000000000000000e+00 0.000000000000000000e+00 0.000000000000000000e+00 0.000000000000000000e+00 0.000000000000000000e+00 0.000000000000000000e+00 0.000000000000000000e+00 0.000000000000000000e+00 0.000000000000000000e+00 0.000000000000000000e+00 0.000000000000000000e+00 0.000000000000000000e+00 0.000000000000000000e+00 0.000000000000000000e+00 0.000000000000000000e+00 0.000000000000000000e+00 0.000000000000000000e+00 0.000000000000000000e+00 0.000000000000000000e+00 0.000000000000000000e+00 0.000000000000000000e+00 0.000000000000000000e+00 0.000000000000000000e+00 0.000000000000000000e+00 0.000000000000000000e+00 0.000000000000000000e+00 0.000000000000000000e+00 0.000000000000000000e+00 0.000000000000000000e+00 0.000000000000000000e+00 0.000000000000000000e+00 0.000000000000000000e+00 0.000000000000000000e+00 0.000000000000000000e+00 0.000000000000000000e+00 0.000000000000000000e+00 0.000000000000000000e+00 0.000000000000000000e+00 0.000000000000000000e+00 0.000000000000000000e+00 0.000000000000000000e+00 0.000000000000000000e+00 0.000000000000000000e+00 0.000000000000000000e+00 0.000000000000000000e+00 0.000000000000000000e+00 0.000000000000000000e+00 0.000000000000000000e+00 0.000000000000000000e+00 0.000000000000000000e+00 0.000000000000000000e+00 0.000000000000000000e+00 0.000000000000000000e+00 0.000000000000000000e+00 0.000000000000000000e+00 0.000000000000000000e+00 0.000000000000000000e+00 0.000000000000000000e+00 0.000000000000000000e+00 0.000000000000000000e+00 0.000000000000000000e+00 0.000000000000000000e+00 0.000000000000000000e+00 0.000000000000000000e+00 0.000000000000000000e+00 0.000000000000000000e+00 0.000000000000000000e+00 0.000000000000000000e+00 0.000000000000000000e+00 0.000000000000000000e+00 0.000000000000000000e+00 0.000000000000000000e+00 0.000000000000000000e+00 0.000000000000000000e+00 0.000000000000000000e+00 0.000000000000000000e+00 0.000000000000000000e+00 0.000000000000000000e+00 0.000000000000000000e+00 0.000000000000000000e+00 0.000000000000000000e+00 0.000000000000000000e+00 0.000000000000000000e+00 0.000000000000000000e+00 0.000000000000000000e+00 0.000000000000000000e+00 0.000000000000000000e+00 0.000000000000000000e+00 0.000000000000000000e+00 0.000000000000000000e+00 0.000000000000000000e+00 0.000000000000000000e+00 0.000000000000000000e+00 0.000000000000000000e+00 0.000000000000000000e+00 0.000000000000000000e+00 0.000000000000000000e+00 0.000000000000000000e+00 0.000000000000000000e+00 0.000000000000000000e+00 0.000000000000000000e+00 0.000000000000000000e+00 0.000000000000000000e+00 0.000000000000000000e+00 0.000000000000000000e+00 0.000000000000000000e+00 0.000000000000000000e+00 0.000000000000000000e+00 0.000000000000000000e+00 0.000000000000000000e+00 0.000000000000000000e+00 0.000000000000000000e+00 0.000000000000000000e+00 0.000000000000000000e+00 0.000000000000000000e+00 0.000000000000000000e+00 0.000000000000000000e+00 0.000000000000000000e+00 0.000000000000000000e+00 0.000000000000000000e+00 0.000000000000000000e+00 0.000000000000000000e+00 0.000000000000000000e+00 0.000000000000000000e+00 0.000000000000000000e+00 0.000000000000000000e+00 0.000000000000000000e+00 0.000000000000000000e+00 0.000000000000000000e+00 0.000000000000000000e+00 0.000000000000000000e+00 0.000000000000000000e+00 0.000000000000000000e+00 0.000000000000000000e+00 0.000000000000000000e+00 0.000000000000000000e+00 0.000000000000000000e+00 0.000000000000000000e+00 0.000000000000000000e+00 0.000000000000000000e+00 0.000000000000000000e+00 0.000000000000000000e+00 0.000000000000000000e+00 0.000000000000000000e+00 0.000000000000000000e+00 0.000000000000000000e+00 0.000000000000000000e+00 0.000000000000000000e+00 0.000000000000000000e+00 0.000000000000000000e+00 0.000000000000000000e+00 0.000000000000000000e+00 0.000000000000000000e+00 0.000000000000000000e+00 0.000000000000000000e+00 0.000000000000000000e+00 0.000000000000000000e+00 0.000000000000000000e+00 0.000000000000000000e+00 0.000000000000000000e+00 0.000000000000000000e+00 0.000000000000000000e+00 0.000000000000000000e+00 0.000000000000000000e+00 0.000000000000000000e+00 0.000000000000000000e+00 0.000000000000000000e+00 0.000000000000000000e+00 0.000000000000000000e+00 0.000000000000000000e+00 0.000000000000000000e+00 0.000000000000000000e+00 0.000000000000000000e+00 0.000000000000000000e+00 0.000000000000000000e+00 0.000000000000000000e+00 0.000000000000000000e+00 0.000000000000000000e+00 0.000000000000000000e+00 0.000000000000000000e+00 0.000000000000000000e+00 0.000000000000000000e+00 0.000000000000000000e+00 0.000000000000000000e+00 0.000000000000000000e+00 0.000000000000000000e+00 0.000000000000000000e+00 0.000000000000000000e+00 0.000000000000000000e+00 0.000000000000000000e+00 0.000000000000000000e+00 0.000000000000000000e+00 0.000000000000000000e+00 0.000000000000000000e+00 0.000000000000000000e+00 0.000000000000000000e+00 0.000000000000000000e+00 0.000000000000000000e+00 0.000000000000000000e+00 0.000000000000000000e+00 0.000000000000000000e+00 0.000000000000000000e+00 0.000000000000000000e+00 0.000000000000000000e+00 0.000000000000000000e+00 0.000000000000000000e+00 0.000000000000000000e+00 0.000000000000000000e+00 0.000000000000000000e+00 0.000000000000000000e+00 0.000000000000000000e+00 0.000000000000000000e+00 0.000000000000000000e+00 0.000000000000000000e+00 0.000000000000000000e+00 0.000000000000000000e+00 0.000000000000000000e+00 0.000000000000000000e+00 0.000000000000000000e+00 0.000000000000000000e+00 0.000000000000000000e+00 0.000000000000000000e+00 0.000000000000000000e+00 0.000000000000000000e+00 0.000000000000000000e+00 0.000000000000000000e+00 0.000000000000000000e+00 0.000000000000000000e+00 0.000000000000000000e+00 0.000000000000000000e+00 0.000000000000000000e+00 0.000000000000000000e+00 0.000000000000000000e+00 0.000000000000000000e+00 0.000000000000000000e+00 0.000000000000000000e+00 0.000000000000000000e+00 0.000000000000000000e+00 0.000000000000000000e+00 0.000000000000000000e+00 0.000000000000000000e+00 0.000000000000000000e+00 0.000000000000000000e+00 0.000000000000000000e+00 0.000000000000000000e+00 0.000000000000000000e+00 0.000000000000000000e+00 0.000000000000000000e+00 0.000000000000000000e+00 0.000000000000000000e+00 0.000000000000000000e+00 0.000000000000000000e+00 0.000000000000000000e+00 0.000000000000000000e+00 0.000000000000000000e+00 0.000000000000000000e+00 0.000000000000000000e+00 0.000000000000000000e+00 0.000000000000000000e+00 0.000000000000000000e+00 0.000000000000000000e+00 0.000000000000000000e+00 0.000000000000000000e+00 0.000000000000000000e+00 0.000000000000000000e+00 0.000000000000000000e+00 0.000000000000000000e+00 0.000000000000000000e+00 0.000000000000000000e+00 0.000000000000000000e+00 0.000000000000000000e+00 0.000000000000000000e+00 0.000000000000000000e+00 0.000000000000000000e+00 0.000000000000000000e+00 0.000000000000000000e+00 0.000000000000000000e+00 0.000000000000000000e+00 0.000000000000000000e+00 0.000000000000000000e+00 0.000000000000000000e+00 0.000000000000000000e+00 0.000000000000000000e+00 0.000000000000000000e+00 0.000000000000000000e+00 0.000000000000000000e+00 0.000000000000000000e+00 0.000000000000000000e+00 0.000000000000000000e+00 0.000000000000000000e+00 0.000000000000000000e+00 0.000000000000000000e+00 0.000000000000000000e+00 0.000000000000000000e+00 0.000000000000000000e+00 0.000000000000000000e+00 0.000000000000000000e+00 0.000000000000000000e+00 0.000000000000000000e+00 0.000000000000000000e+00 0.000000000000000000e+00 0.000000000000000000e+00 0.000000000000000000e+00 0.000000000000000000e+00 0.000000000000000000e+00 0.000000000000000000e+00 0.000000000000000000e+00 0.000000000000000000e+00 0.000000000000000000e+00 0.000000000000000000e+00 0.000000000000000000e+00 0.000000000000000000e+00 0.000000000000000000e+00 0.000000000000000000e+00 0.000000000000000000e+00 0.000000000000000000e+00 0.000000000000000000e+00 0.000000000000000000e+00 0.000000000000000000e+00 0.000000000000000000e+00 0.000000000000000000e+00 0.000000000000000000e+00 0.000000000000000000e+00 0.000000000000000000e+00 0.000000000000000000e+00 0.000000000000000000e+00 0.000000000000000000e+00 0.000000000000000000e+00 0.000000000000000000e+00 0.000000000000000000e+00 0.000000000000000000e+00 0.000000000000000000e+00 0.000000000000000000e+00 0.000000000000000000e+00 0.000000000000000000e+00 0.000000000000000000e+00 0.000000000000000000e+00 0.000000000000000000e+00 0.000000000000000000e+00 0.000000000000000000e+00 0.000000000000000000e+00 0.000000000000000000e+00 0.000000000000000000e+00 0.000000000000000000e+00 0.000000000000000000e+00 0.000000000000000000e+00 0.000000000000000000e+00 0.000000000000000000e+00 0.000000000000000000e+00 0.000000000000000000e+00 0.000000000000000000e+00 0.000000000000000000e+00 0.000000000000000000e+00 0.000000000000000000e+00 0.000000000000000000e+00 0.000000000000000000e+00 0.000000000000000000e+00 0.000000000000000000e+00 0.000000000000000000e+00 0.000000000000000000e+00 0.000000000000000000e+00 0.000000000000000000e+00 0.000000000000000000e+00 0.000000000000000000e+00 0.000000000000000000e+00 0.000000000000000000e+00 0.000000000000000000e+00 0.000000000000000000e+00 0.000000000000000000e+00 0.000000000000000000e+00 0.000000000000000000e+00 0.000000000000000000e+00 0.000000000000000000e+00 0.000000000000000000e+00 0.000000000000000000e+00 0.000000000000000000e+00 0.000000000000000000e+00 0.000000000000000000e+00 0.000000000000000000e+00 0.000000000000000000e+00 0.000000000000000000e+00 0.000000000000000000e+00 0.000000000000000000e+00 0.000000000000000000e+00 0.000000000000000000e+00 0.000000000000000000e+00 0.000000000000000000e+00 0.000000000000000000e+00 0.000000000000000000e+00 0.000000000000000000e+00 0.000000000000000000e+00 0.000000000000000000e+00 0.000000000000000000e+00 0.000000000000000000e+00 0.000000000000000000e+00 0.000000000000000000e+00 0.000000000000000000e+00 0.000000000000000000e+00 0.000000000000000000e+00 0.000000000000000000e+00 0.000000000000000000e+00 0.000000000000000000e+00 0.000000000000000000e+00 0.000000000000000000e+00 0.000000000000000000e+00 0.000000000000000000e+00 0.000000000000000000e+00 0.000000000000000000e+00 0.000000000000000000e+00 0.000000000000000000e+00 0.000000000000000000e+00 0.000000000000000000e+00 0.000000000000000000e+00 0.000000000000000000e+00 0.000000000000000000e+00 0.000000000000000000e+00 0.000000000000000000e+00 0.000000000000000000e+00 0.000000000000000000e+00 0.000000000000000000e+00 0.000000000000000000e+00 0.000000000000000000e+00 0.000000000000000000e+00 0.000000000000000000e+00 0.000000000000000000e+00 0.000000000000000000e+00 0.000000000000000000e+00 0.000000000000000000e+00 0.000000000000000000e+00 0.000000000000000000e+00 0.000000000000000000e+00 0.000000000000000000e+00 0.000000000000000000e+00 0.000000000000000000e+00 0.000000000000000000e+00 0.000000000000000000e+00 0.000000000000000000e+00 0.000000000000000000e+00 0.000000000000000000e+00 0.000000000000000000e+00 0.000000000000000000e+00 0.000000000000000000e+00 0.000000000000000000e+00 0.000000000000000000e+00 0.000000000000000000e+00 0.000000000000000000e+00 0.000000000000000000e+00 0.000000000000000000e+00 0.000000000000000000e+00 0.000000000000000000e+00 0.000000000000000000e+00 0.000000000000000000e+00 0.000000000000000000e+00 0.000000000000000000e+00 0.000000000000000000e+00 0.000000000000000000e+00 0.000000000000000000e+00 0.000000000000000000e+00 0.000000000000000000e+00 0.000000000000000000e+00 0.000000000000000000e+00 0.000000000000000000e+00 0.000000000000000000e+00 0.000000000000000000e+00 0.000000000000000000e+00 0.000000000000000000e+00 0.000000000000000000e+00 0.000000000000000000e+00 0.000000000000000000e+00 0.000000000000000000e+00 0.000000000000000000e+00 0.000000000000000000e+00 0.000000000000000000e+00 0.000000000000000000e+00 0.000000000000000000e+00 0.000000000000000000e+00 0.000000000000000000e+00 0.000000000000000000e+00 0.000000000000000000e+00 0.000000000000000000e+00 0.000000000000000000e+00 0.000000000000000000e+00 0.000000000000000000e+00 0.000000000000000000e+00 0.000000000000000000e+00 0.000000000000000000e+00 0.000000000000000000e+00 0.000000000000000000e+00 0.000000000000000000e+00 0.000000000000000000e+00 0.000000000000000000e+00 0.000000000000000000e+00 0.000000000000000000e+00 0.000000000000000000e+00 0.000000000000000000e+00 0.000000000000000000e+00 0.000000000000000000e+00 0.000000000000000000e+00 0.000000000000000000e+00 0.000000000000000000e+00 0.000000000000000000e+00 0.000000000000000000e+00 0.000000000000000000e+00 0.000000000000000000e+00 0.000000000000000000e+00 0.000000000000000000e+00 0.000000000000000000e+00 0.000000000000000000e+00 0.000000000000000000e+00 0.000000000000000000e+00 0.000000000000000000e+00 0.000000000000000000e+00 0.000000000000000000e+00 0.000000000000000000e+00 0.000000000000000000e+00 0.000000000000000000e+00 0.000000000000000000e+00 0.000000000000000000e+00 0.000000000000000000e+00 0.000000000000000000e+00 0.000000000000000000e+00 0.000000000000000000e+00 0.000000000000000000e+00 0.000000000000000000e+00 0.000000000000000000e+00 0.000000000000000000e+00 0.000000000000000000e+00 0.000000000000000000e+00 0.000000000000000000e+00 0.000000000000000000e+00 0.000000000000000000e+00 0.000000000000000000e+00 0.000000000000000000e+00 0.000000000000000000e+00 0.000000000000000000e+00 0.000000000000000000e+00 0.000000000000000000e+00 0.000000000000000000e+00 0.000000000000000000e+00 0.000000000000000000e+00 0.000000000000000000e+00 0.000000000000000000e+00 0.000000000000000000e+00 0.000000000000000000e+00 0.000000000000000000e+00 0.000000000000000000e+00 0.000000000000000000e+00 0.000000000000000000e+00 0.000000000000000000e+00 0.000000000000000000e+00 0.000000000000000000e+00 0.000000000000000000e+00 0.000000000000000000e+00 0.000000000000000000e+00 0.000000000000000000e+00 0.000000000000000000e+00 0.000000000000000000e+00 0.000000000000000000e+00 0.000000000000000000e+00 0.000000000000000000e+00 0.000000000000000000e+00 0.000000000000000000e+00 0.000000000000000000e+00 0.000000000000000000e+00 0.000000000000000000e+00 0.000000000000000000e+00 0.000000000000000000e+00 0.000000000000000000e+00 0.000000000000000000e+00 0.000000000000000000e+00 0.000000000000000000e+00 0.000000000000000000e+00 0.000000000000000000e+00 0.000000000000000000e+00 0.000000000000000000e+00 0.000000000000000000e+00 0.000000000000000000e+00 0.000000000000000000e+00 0.000000000000000000e+00 0.000000000000000000e+00 0.000000000000000000e+00 0.000000000000000000e+00 0.000000000000000000e+00 0.000000000000000000e+00 0.000000000000000000e+00 0.000000000000000000e+00 0.000000000000000000e+00 0.000000000000000000e+00 0.000000000000000000e+00 0.000000000000000000e+00 0.000000000000000000e+00 0.000000000000000000e+00 0.000000000000000000e+00 0.000000000000000000e+00 0.000000000000000000e+00 0.000000000000000000e+00 0.000000000000000000e+00 0.000000000000000000e+00 0.000000000000000000e+00 0.000000000000000000e+00 0.000000000000000000e+00 0.000000000000000000e+00 0.000000000000000000e+00 0.000000000000000000e+00 0.000000000000000000e+00 0.000000000000000000e+00 0.000000000000000000e+00 0.000000000000000000e+00 0.000000000000000000e+00 0.000000000000000000e+00 0.000000000000000000e+00 0.000000000000000000e+00 0.000000000000000000e+00 0.000000000000000000e+00 0.000000000000000000e+00 0.000000000000000000e+00 0.000000000000000000e+00 0.000000000000000000e+00 0.000000000000000000e+00 0.000000000000000000e+00 0.000000000000000000e+00 0.000000000000000000e+00 0.000000000000000000e+00 0.000000000000000000e+00 0.000000000000000000e+00 0.000000000000000000e+00 0.000000000000000000e+00 0.000000000000000000e+00 0.000000000000000000e+00 0.000000000000000000e+00 0.000000000000000000e+00 0.000000000000000000e+00 0.000000000000000000e+00 0.000000000000000000e+00 0.000000000000000000e+00 0.000000000000000000e+00 0.000000000000000000e+00 0.000000000000000000e+00 0.000000000000000000e+00 0.000000000000000000e+00 0.000000000000000000e+00 0.000000000000000000e+00 0.000000000000000000e+00 0.000000000000000000e+00 0.000000000000000000e+00 0.000000000000000000e+00 0.000000000000000000e+00 0.000000000000000000e+00 0.000000000000000000e+00 0.000000000000000000e+00 0.000000000000000000e+00 0.000000000000000000e+00 0.000000000000000000e+00 0.000000000000000000e+00 0.000000000000000000e+00 0.000000000000000000e+00 0.000000000000000000e+00 0.000000000000000000e+00 0.000000000000000000e+00 0.000000000000000000e+00 0.000000000000000000e+00 0.000000000000000000e+00 0.000000000000000000e+00 0.000000000000000000e+00 0.000000000000000000e+00 0.000000000000000000e+00 0.000000000000000000e+00 0.000000000000000000e+00 0.000000000000000000e+00 0.000000000000000000e+00 0.000000000000000000e+00 0.000000000000000000e+00 0.000000000000000000e+00 0.000000000000000000e+00 0.000000000000000000e+00 0.000000000000000000e+00 0.000000000000000000e+00 0.000000000000000000e+00 0.000000000000000000e+00 0.000000000000000000e+00 0.000000000000000000e+00 0.000000000000000000e+00 0.000000000000000000e+00 0.000000000000000000e+00 0.000000000000000000e+00 0.000000000000000000e+00 0.000000000000000000e+00 0.000000000000000000e+00 0.000000000000000000e+00 0.000000000000000000e+00 0.000000000000000000e+00 0.000000000000000000e+00 0.000000000000000000e+00 0.000000000000000000e+00 0.000000000000000000e+00 0.000000000000000000e+00 0.000000000000000000e+00 0.000000000000000000e+00 0.000000000000000000e+00 0.000000000000000000e+00 0.000000000000000000e+00 0.000000000000000000e+00 0.000000000000000000e+00 0.000000000000000000e+00 0.000000000000000000e+00 0.000000000000000000e+00 0.000000000000000000e+00 0.000000000000000000e+00 0.000000000000000000e+00 0.000000000000000000e+00 0.000000000000000000e+00 0.000000000000000000e+00 0.000000000000000000e+00 0.000000000000000000e+00 0.000000000000000000e+00 0.000000000000000000e+00 0.000000000000000000e+00 0.000000000000000000e+00 0.000000000000000000e+00 0.000000000000000000e+00 0.000000000000000000e+00 0.000000000000000000e+00 0.000000000000000000e+00 0.000000000000000000e+00 0.000000000000000000e+00 0.000000000000000000e+00 0.000000000000000000e+00 0.000000000000000000e+00 0.000000000000000000e+00 0.000000000000000000e+00 0.000000000000000000e+00 0.000000000000000000e+00 0.000000000000000000e+00 0.000000000000000000e+00 0.000000000000000000e+00 0.000000000000000000e+00 0.000000000000000000e+00 0.000000000000000000e+00 0.000000000000000000e+00 0.000000000000000000e+00 0.000000000000000000e+00 0.000000000000000000e+00 0.000000000000000000e+00 0.000000000000000000e+00 0.000000000000000000e+00 0.000000000000000000e+00 0.000000000000000000e+00 0.000000000000000000e+00 0.000000000000000000e+00 0.000000000000000000e+00 0.000000000000000000e+00 0.000000000000000000e+00 0.000000000000000000e+00 0.000000000000000000e+00 0.000000000000000000e+00 0.000000000000000000e+00 0.000000000000000000e+00 0.000000000000000000e+00 0.000000000000000000e+00 0.000000000000000000e+00 0.000000000000000000e+00 0.000000000000000000e+00 0.000000000000000000e+00 0.000000000000000000e+00 0.000000000000000000e+00 0.000000000000000000e+00 0.000000000000000000e+00 0.000000000000000000e+00 0.000000000000000000e+00 0.000000000000000000e+00 0.000000000000000000e+00 0.000000000000000000e+00 0.000000000000000000e+00 0.000000000000000000e+00 0.000000000000000000e+00 0.000000000000000000e+00 0.000000000000000000e+00 0.000000000000000000e+00 0.000000000000000000e+00 0.000000000000000000e+00 0.000000000000000000e+00 0.000000000000000000e+00 0.000000000000000000e+00 0.000000000000000000e+00 0.000000000000000000e+00 0.000000000000000000e+00 0.000000000000000000e+00 0.000000000000000000e+00 0.000000000000000000e+00 0.000000000000000000e+00 0.000000000000000000e+00 0.000000000000000000e+00 0.000000000000000000e+00 0.000000000000000000e+00 0.000000000000000000e+00 0.000000000000000000e+00 0.000000000000000000e+00 0.000000000000000000e+00 0.000000000000000000e+00 0.000000000000000000e+00 0.000000000000000000e+00 0.000000000000000000e+00 0.000000000000000000e+00 0.000000000000000000e+00 0.000000000000000000e+00 0.000000000000000000e+00 0.000000000000000000e+00 0.000000000000000000e+00 0.000000000000000000e+00 0.000000000000000000e+00 0.000000000000000000e+00 0.000000000000000000e+00 0.000000000000000000e+00 0.000000000000000000e+00 0.000000000000000000e+00 0.000000000000000000e+00 0.000000000000000000e+00 0.000000000000000000e+00 0.000000000000000000e+00 0.000000000000000000e+00 0.000000000000000000e+00 0.000000000000000000e+00 0.000000000000000000e+00 0.000000000000000000e+00 0.000000000000000000e+00 0.000000000000000000e+00 0.000000000000000000e+00 0.000000000000000000e+00 0.000000000000000000e+00 0.000000000000000000e+00 0.000000000000000000e+00 0.000000000000000000e+00 0.000000000000000000e+00 0.000000000000000000e+00 0.000000000000000000e+00 0.000000000000000000e+00 0.000000000000000000e+00 0.000000000000000000e+00 0.000000000000000000e+00 0.000000000000000000e+00 0.000000000000000000e+00 0.000000000000000000e+00 0.000000000000000000e+00 0.000000000000000000e+00 0.000000000000000000e+00 0.000000000000000000e+00 0.000000000000000000e+00 0.000000000000000000e+00 0.000000000000000000e+00 0.000000000000000000e+00 0.000000000000000000e+00 0.000000000000000000e+00 0.000000000000000000e+00 0.000000000000000000e+00 0.000000000000000000e+00 0.000000000000000000e+00 0.000000000000000000e+00 0.000000000000000000e+00 0.000000000000000000e+00 0.000000000000000000e+00 0.000000000000000000e+00 0.000000000000000000e+00 0.000000000000000000e+00 0.000000000000000000e+00 0.000000000000000000e+00 0.000000000000000000e+00 0.000000000000000000e+00 0.000000000000000000e+00 0.000000000000000000e+00 0.000000000000000000e+00 0.000000000000000000e+00 0.000000000000000000e+00 0.000000000000000000e+00 0.000000000000000000e+00 0.000000000000000000e+00 0.000000000000000000e+00 0.000000000000000000e+00 0.000000000000000000e+00 0.000000000000000000e+00 0.000000000000000000e+00 0.000000000000000000e+00 0.000000000000000000e+00 0.000000000000000000e+00 0.000000000000000000e+00 0.000000000000000000e+00 0.000000000000000000e+00 0.000000000000000000e+00 0.000000000000000000e+00 0.000000000000000000e+00 0.000000000000000000e+00 0.000000000000000000e+00 0.000000000000000000e+00 0.000000000000000000e+00 0.000000000000000000e+00 0.000000000000000000e+00 0.000000000000000000e+00 0.000000000000000000e+00 0.000000000000000000e+00 0.000000000000000000e+00 0.000000000000000000e+00 0.000000000000000000e+00 0.000000000000000000e+00 0.000000000000000000e+00 0.000000000000000000e+00 0.000000000000000000e+00 0.000000000000000000e+00 0.000000000000000000e+00 0.000000000000000000e+00 0.000000000000000000e+00 0.000000000000000000e+00 0.000000000000000000e+00 0.000000000000000000e+00 0.000000000000000000e+00 0.000000000000000000e+00 0.000000000000000000e+00 0.000000000000000000e+00 0.000000000000000000e+00 0.000000000000000000e+00 0.000000000000000000e+00 0.000000000000000000e+00 0.000000000000000000e+00 0.000000000000000000e+00 0.000000000000000000e+00 0.000000000000000000e+00 0.000000000000000000e+00 0.000000000000000000e+00 0.000000000000000000e+00 0.000000000000000000e+00 0.000000000000000000e+00 0.000000000000000000e+00 0.000000000000000000e+00 0.000000000000000000e+00 0.000000000000000000e+00 0.000000000000000000e+00 0.000000000000000000e+00 0.000000000000000000e+00 0.000000000000000000e+00 0.000000000000000000e+00 0.000000000000000000e+00 0.000000000000000000e+00 0.000000000000000000e+00 0.000000000000000000e+00 0.000000000000000000e+00 0.000000000000000000e+00 0.000000000000000000e+00 0.000000000000000000e+00 0.000000000000000000e+00 0.000000000000000000e+00 0.000000000000000000e+00 0.000000000000000000e+00 0.000000000000000000e+00 0.000000000000000000e+00 0.000000000000000000e+00 0.000000000000000000e+00 0.000000000000000000e+00 0.000000000000000000e+00 0.000000000000000000e+00 0.000000000000000000e+00 0.000000000000000000e+00 0.000000000000000000e+00 0.000000000000000000e+00 0.000000000000000000e+00 0.000000000000000000e+00 0.000000000000000000e+00 0.000000000000000000e+00 0.000000000000000000e+00 0.000000000000000000e+00 0.000000000000000000e+00 0.000000000000000000e+00 0.000000000000000000e+00 0.000000000000000000e+00 0.000000000000000000e+00 0.000000000000000000e+00 0.000000000000000000e+00 0.000000000000000000e+00 0.000000000000000000e+00 0.000000000000000000e+00 0.000000000000000000e+00 0.000000000000000000e+00 0.000000000000000000e+00 0.000000000000000000e+00 0.000000000000000000e+00 0.000000000000000000e+00 0.000000000000000000e+00 0.000000000000000000e+00 0.000000000000000000e+00 0.000000000000000000e+00 0.000000000000000000e+00 0.000000000000000000e+00 0.000000000000000000e+00 0.000000000000000000e+00 0.000000000000000000e+00 0.000000000000000000e+00 0.000000000000000000e+00 0.000000000000000000e+00 0.000000000000000000e+00 0.000000000000000000e+00 0.000000000000000000e+00 0.000000000000000000e+00 0.000000000000000000e+00 0.000000000000000000e+00 0.000000000000000000e+00 0.000000000000000000e+00 0.000000000000000000e+00 0.000000000000000000e+00 0.000000000000000000e+00 0.000000000000000000e+00 0.000000000000000000e+00 0.000000000000000000e+00 0.000000000000000000e+00 0.000000000000000000e+00 0.000000000000000000e+00 0.000000000000000000e+00 0.000000000000000000e+00 0.000000000000000000e+00 0.000000000000000000e+00 0.000000000000000000e+00 0.000000000000000000e+00 0.000000000000000000e+00 0.000000000000000000e+00 0.000000000000000000e+00 0.000000000000000000e+00 0.000000000000000000e+00 0.000000000000000000e+00 0.000000000000000000e+00 0.000000000000000000e+00 0.000000000000000000e+00 0.000000000000000000e+00 0.000000000000000000e+00 0.000000000000000000e+00 0.000000000000000000e+00 0.000000000000000000e+00 0.000000000000000000e+00 0.000000000000000000e+00 0.000000000000000000e+00 0.000000000000000000e+00 0.000000000000000000e+00 0.000000000000000000e+00 0.000000000000000000e+00 0.000000000000000000e+00 0.000000000000000000e+00 0.000000000000000000e+00 0.000000000000000000e+00 0.000000000000000000e+00 0.000000000000000000e+00 0.000000000000000000e+00 0.000000000000000000e+00 0.000000000000000000e+00 0.000000000000000000e+00 0.000000000000000000e+00 0.000000000000000000e+00 0.000000000000000000e+00 0.000000000000000000e+00 0.000000000000000000e+00 0.000000000000000000e+00 0.000000000000000000e+00 0.000000000000000000e+00 0.000000000000000000e+00 0.000000000000000000e+00 0.000000000000000000e+00 0.000000000000000000e+00 0.000000000000000000e+00 0.000000000000000000e+00 0.000000000000000000e+00 0.000000000000000000e+00 0.000000000000000000e+00 0.000000000000000000e+00 0.000000000000000000e+00 0.000000000000000000e+00 0.000000000000000000e+00 0.000000000000000000e+00 0.000000000000000000e+00 0.000000000000000000e+00 0.000000000000000000e+00 0.000000000000000000e+00 0.000000000000000000e+00 0.000000000000000000e+00 0.000000000000000000e+00 0.000000000000000000e+00 0.000000000000000000e+00 0.000000000000000000e+00 0.000000000000000000e+00 0.000000000000000000e+00 0.000000000000000000e+00 0.000000000000000000e+00 0.000000000000000000e+00 0.000000000000000000e+00 0.000000000000000000e+00 0.000000000000000000e+00 0.000000000000000000e+00 0.000000000000000000e+00 0.000000000000000000e+00 0.000000000000000000e+00 0.000000000000000000e+00 0.000000000000000000e+00 0.000000000000000000e+00 0.000000000000000000e+00 0.000000000000000000e+00 0.000000000000000000e+00 0.000000000000000000e+00 0.000000000000000000e+00 0.000000000000000000e+00 0.000000000000000000e+00 0.000000000000000000e+00 0.000000000000000000e+00 0.000000000000000000e+00 0.000000000000000000e+00 0.000000000000000000e+00 0.000000000000000000e+00 0.000000000000000000e+00 0.000000000000000000e+00 0.000000000000000000e+00 0.000000000000000000e+00 0.000000000000000000e+00 0.000000000000000000e+00 0.000000000000000000e+00 0.000000000000000000e+00 0.000000000000000000e+00 0.000000000000000000e+00 0.000000000000000000e+00 0.000000000000000000e+00 0.000000000000000000e+00 0.000000000000000000e+00 0.000000000000000000e+00 0.000000000000000000e+00 0.000000000000000000e+00 0.000000000000000000e+00 0.000000000000000000e+00 0.000000000000000000e+00 0.000000000000000000e+00 0.000000000000000000e+00 0.000000000000000000e+00 0.000000000000000000e+00 0.000000000000000000e+00 0.000000000000000000e+00 0.000000000000000000e+00 0.000000000000000000e+00 0.000000000000000000e+00 0.000000000000000000e+00 0.000000000000000000e+00 0.000000000000000000e+00 0.000000000000000000e+00 0.000000000000000000e+00 0.000000000000000000e+00 0.000000000000000000e+00 0.000000000000000000e+00 0.000000000000000000e+00 0.000000000000000000e+00 0.000000000000000000e+00 0.000000000000000000e+00 0.000000000000000000e+00 0.000000000000000000e+00 0.000000000000000000e+00 0.000000000000000000e+00 0.000000000000000000e+00 0.000000000000000000e+00 0.000000000000000000e+00 0.000000000000000000e+00 0.000000000000000000e+00 0.000000000000000000e+00 0.000000000000000000e+00 0.000000000000000000e+00 0.000000000000000000e+00 0.000000000000000000e+00 0.000000000000000000e+00 0.000000000000000000e+00 0.000000000000000000e+00 0.000000000000000000e+00 0.000000000000000000e+00 0.000000000000000000e+00 0.000000000000000000e+00 0.000000000000000000e+00 0.000000000000000000e+00 0.000000000000000000e+00 0.000000000000000000e+00 0.000000000000000000e+00 0.000000000000000000e+00 0.000000000000000000e+00 0.000000000000000000e+00 0.000000000000000000e+00 0.000000000000000000e+00 0.000000000000000000e+00 0.000000000000000000e+00 0.000000000000000000e+00 0.000000000000000000e+00 0.000000000000000000e+00 0.000000000000000000e+00 0.000000000000000000e+00 0.000000000000000000e+00 0.000000000000000000e+00 0.000000000000000000e+00 0.000000000000000000e+00 0.000000000000000000e+00 0.000000000000000000e+00 0.000000000000000000e+00 0.000000000000000000e+00 0.000000000000000000e+00 0.000000000000000000e+00 0.000000000000000000e+00 0.000000000000000000e+00 0.000000000000000000e+00 0.000000000000000000e+00 0.000000000000000000e+00 0.000000000000000000e+00 0.000000000000000000e+00 0.000000000000000000e+00 0.000000000000000000e+00 0.000000000000000000e+00 0.000000000000000000e+00 0.000000000000000000e+00 0.000000000000000000e+00 0.000000000000000000e+00 0.000000000000000000e+00 0.000000000000000000e+00 0.000000000000000000e+00 0.000000000000000000e+00 0.000000000000000000e+00 0.000000000000000000e+00 0.000000000000000000e+00 0.000000000000000000e+00 0.000000000000000000e+00 0.000000000000000000e+00 0.000000000000000000e+00 0.000000000000000000e+00 0.000000000000000000e+00 0.000000000000000000e+00 0.000000000000000000e+00 0.000000000000000000e+00 0.000000000000000000e+00 0.000000000000000000e+00 0.000000000000000000e+00 0.000000000000000000e+00 0.000000000000000000e+00 0.000000000000000000e+00 0.000000000000000000e+00 0.000000000000000000e+00 0.000000000000000000e+00 0.000000000000000000e+00 0.000000000000000000e+00 0.000000000000000000e+00 0.000000000000000000e+00 0.000000000000000000e+00 0.000000000000000000e+00 0.000000000000000000e+00 0.000000000000000000e+00 0.000000000000000000e+00 0.000000000000000000e+00 0.000000000000000000e+00 0.000000000000000000e+00 0.000000000000000000e+00 0.000000000000000000e+00 0.000000000000000000e+00 0.000000000000000000e+00 0.000000000000000000e+00 0.000000000000000000e+00 0.000000000000000000e+00 0.000000000000000000e+00 0.000000000000000000e+00 0.000000000000000000e+00 0.000000000000000000e+00 0.000000000000000000e+00 0.000000000000000000e+00 0.000000000000000000e+00 0.000000000000000000e+00 0.000000000000000000e+00 0.000000000000000000e+00 0.000000000000000000e+00 0.000000000000000000e+00 0.000000000000000000e+00 0.000000000000000000e+00 0.000000000000000000e+00 0.000000000000000000e+00 0.000000000000000000e+00 0.000000000000000000e+00 0.000000000000000000e+00 0.000000000000000000e+00 0.000000000000000000e+00 0.000000000000000000e+00 0.000000000000000000e+00 0.000000000000000000e+00 0.000000000000000000e+00 0.000000000000000000e+00 0.000000000000000000e+00 0.000000000000000000e+00 0.000000000000000000e+00 0.000000000000000000e+00 0.000000000000000000e+00 0.000000000000000000e+00 0.000000000000000000e+00 0.000000000000000000e+00 0.000000000000000000e+00 0.000000000000000000e+00 0.000000000000000000e+00 0.000000000000000000e+00 0.000000000000000000e+00 0.000000000000000000e+00 0.000000000000000000e+00 0.000000000000000000e+00 0.000000000000000000e+00 0.000000000000000000e+00 0.000000000000000000e+00 0.000000000000000000e+00 0.000000000000000000e+00 0.000000000000000000e+00 0.000000000000000000e+00 0.000000000000000000e+00 0.000000000000000000e+00 0.000000000000000000e+00 0.000000000000000000e+00 0.000000000000000000e+00 0.000000000000000000e+00 0.000000000000000000e+00 0.000000000000000000e+00 0.000000000000000000e+00 0.000000000000000000e+00 0.000000000000000000e+00 0.000000000000000000e+00 0.000000000000000000e+00 0.000000000000000000e+00 0.000000000000000000e+00 0.000000000000000000e+00 0.000000000000000000e+00 0.000000000000000000e+00 0.000000000000000000e+00 0.000000000000000000e+00 0.000000000000000000e+00 0.000000000000000000e+00 0.000000000000000000e+00 0.000000000000000000e+00 0.000000000000000000e+00 0.000000000000000000e+00 0.000000000000000000e+00 0.000000000000000000e+00 0.000000000000000000e+00 0.000000000000000000e+00 0.000000000000000000e+00 0.000000000000000000e+00 0.000000000000000000e+00 0.000000000000000000e+00 0.000000000000000000e+00 0.000000000000000000e+00 0.000000000000000000e+00 0.000000000000000000e+00 0.000000000000000000e+00 0.000000000000000000e+00 0.000000000000000000e+00 0.000000000000000000e+00 0.000000000000000000e+00 0.000000000000000000e+00 0.000000000000000000e+00 0.000000000000000000e+00 0.000000000000000000e+00 0.000000000000000000e+00 0.000000000000000000e+00 0.000000000000000000e+00 0.000000000000000000e+00 0.000000000000000000e+00 0.000000000000000000e+00 0.000000000000000000e+00 0.000000000000000000e+00 0.000000000000000000e+00 0.000000000000000000e+00 0.000000000000000000e+00 0.000000000000000000e+00 0.000000000000000000e+00 0.000000000000000000e+00 0.000000000000000000e+00 0.000000000000000000e+00 0.000000000000000000e+00 0.000000000000000000e+00 0.000000000000000000e+00 0.000000000000000000e+00 0.000000000000000000e+00 0.000000000000000000e+00 0.000000000000000000e+00 0.000000000000000000e+00 0.000000000000000000e+00 0.000000000000000000e+00 0.000000000000000000e+00 0.000000000000000000e+00 0.000000000000000000e+00 0.000000000000000000e+00 0.000000000000000000e+00 0.000000000000000000e+00 0.000000000000000000e+00 0.000000000000000000e+00 0.000000000000000000e+00 0.000000000000000000e+00 0.000000000000000000e+00 0.000000000000000000e+00 0.000000000000000000e+00 0.000000000000000000e+00 0.000000000000000000e+00 0.000000000000000000e+00 0.000000000000000000e+00 0.000000000000000000e+00 0.000000000000000000e+00 0.000000000000000000e+00 0.000000000000000000e+00 0.000000000000000000e+00 0.000000000000000000e+00 0.000000000000000000e+00 0.000000000000000000e+00 0.000000000000000000e+00 0.000000000000000000e+00 0.000000000000000000e+00 0.000000000000000000e+00 0.000000000000000000e+00 0.000000000000000000e+00 0.000000000000000000e+00 0.000000000000000000e+00 0.000000000000000000e+00 0.000000000000000000e+00 0.000000000000000000e+00 0.000000000000000000e+00 0.000000000000000000e+00 0.000000000000000000e+00 0.000000000000000000e+00 0.000000000000000000e+00 0.000000000000000000e+00 0.000000000000000000e+00 0.000000000000000000e+00 0.000000000000000000e+00 0.000000000000000000e+00 0.000000000000000000e+00 0.000000000000000000e+00 0.000000000000000000e+00 0.000000000000000000e+00 0.000000000000000000e+00 0.000000000000000000e+00 0.000000000000000000e+00 0.000000000000000000e+00 0.000000000000000000e+00 0.000000000000000000e+00 0.000000000000000000e+00 0.000000000000000000e+00 0.000000000000000000e+00 0.000000000000000000e+00 0.000000000000000000e+00 0.000000000000000000e+00 0.000000000000000000e+00 0.000000000000000000e+00 0.000000000000000000e+00 0.000000000000000000e+00 0.000000000000000000e+00 0.000000000000000000e+00 0.000000000000000000e+00 0.000000000000000000e+00 0.000000000000000000e+00 0.000000000000000000e+00 0.000000000000000000e+00 0.000000000000000000e+00 0.000000000000000000e+00 0.000000000000000000e+00 0.000000000000000000e+00 0.000000000000000000e+00 0.000000000000000000e+00 0.000000000000000000e+00 0.000000000000000000e+00 0.000000000000000000e+00 0.000000000000000000e+00 0.000000000000000000e+00 0.000000000000000000e+00 0.000000000000000000e+00 0.000000000000000000e+00 0.000000000000000000e+00 0.000000000000000000e+00 0.000000000000000000e+00 0.000000000000000000e+00 0.000000000000000000e+00 0.000000000000000000e+00 0.000000000000000000e+00 0.000000000000000000e+00 0.000000000000000000e+00 0.000000000000000000e+00 0.000000000000000000e+00 0.000000000000000000e+00 0.000000000000000000e+00 0.000000000000000000e+00 0.000000000000000000e+00 0.000000000000000000e+00 0.000000000000000000e+00 0.000000000000000000e+00 0.000000000000000000e+00 0.000000000000000000e+00 0.000000000000000000e+00 0.000000000000000000e+00 0.000000000000000000e+00 0.000000000000000000e+00 0.000000000000000000e+00 0.000000000000000000e+00 0.000000000000000000e+00 0.000000000000000000e+00 0.000000000000000000e+00 0.000000000000000000e+00 0.000000000000000000e+00 0.000000000000000000e+00 0.000000000000000000e+00 0.000000000000000000e+00 0.000000000000000000e+00 0.000000000000000000e+00 0.000000000000000000e+00 0.000000000000000000e+00 0.000000000000000000e+00 0.000000000000000000e+00 0.000000000000000000e+00 0.000000000000000000e+00 0.000000000000000000e+00 0.000000000000000000e+00 0.000000000000000000e+00 0.000000000000000000e+00 0.000000000000000000e+00 0.000000000000000000e+00 0.000000000000000000e+00 0.000000000000000000e+00 0.000000000000000000e+00 0.000000000000000000e+00 0.000000000000000000e+00 0.000000000000000000e+00 0.000000000000000000e+00 0.000000000000000000e+00 0.000000000000000000e+00 0.000000000000000000e+00 0.000000000000000000e+00 0.000000000000000000e+00 0.000000000000000000e+00 0.000000000000000000e+00 0.000000000000000000e+00 0.000000000000000000e+00 0.000000000000000000e+00 0.000000000000000000e+00 0.000000000000000000e+00 0.000000000000000000e+00 0.000000000000000000e+00 0.000000000000000000e+00 0.000000000000000000e+00 0.000000000000000000e+00 0.000000000000000000e+00 0.000000000000000000e+00 0.000000000000000000e+00 0.000000000000000000e+00 0.000000000000000000e+00 0.000000000000000000e+00 0.000000000000000000e+00 0.000000000000000000e+00 0.000000000000000000e+00 0.000000000000000000e+00 0.000000000000000000e+00 0.000000000000000000e+00 0.000000000000000000e+00 0.000000000000000000e+00 0.000000000000000000e+00 0.000000000000000000e+00 0.000000000000000000e+00 0.000000000000000000e+00 0.000000000000000000e+00 0.000000000000000000e+00 0.000000000000000000e+00 0.000000000000000000e+00 0.000000000000000000e+00 0.000000000000000000e+00 0.000000000000000000e+00 0.000000000000000000e+00 0.000000000000000000e+00 0.000000000000000000e+00 0.000000000000000000e+00 0.000000000000000000e+00 0.000000000000000000e+00 0.000000000000000000e+00 0.000000000000000000e+00 0.000000000000000000e+00 0.000000000000000000e+00 0.000000000000000000e+00 0.000000000000000000e+00 0.000000000000000000e+00 0.000000000000000000e+00 0.000000000000000000e+00 0.000000000000000000e+00 0.000000000000000000e+00 0.000000000000000000e+00 0.000000000000000000e+00 0.000000000000000000e+00 0.000000000000000000e+00 0.000000000000000000e+00 0.000000000000000000e+00 0.000000000000000000e+00 0.000000000000000000e+00 0.000000000000000000e+00 0.000000000000000000e+00 0.000000000000000000e+00 0.000000000000000000e+00 0.000000000000000000e+00 0.000000000000000000e+00 0.000000000000000000e+00 0.000000000000000000e+00 0.000000000000000000e+00 0.000000000000000000e+00 0.000000000000000000e+00 0.000000000000000000e+00 0.000000000000000000e+00 0.000000000000000000e+00 0.000000000000000000e+00 0.000000000000000000e+00 0.000000000000000000e+00 0.000000000000000000e+00 0.000000000000000000e+00 0.000000000000000000e+00 0.000000000000000000e+00 0.000000000000000000e+00 0.000000000000000000e+00 0.000000000000000000e+00 0.000000000000000000e+00 0.000000000000000000e+00 0.000000000000000000e+00 0.000000000000000000e+00 0.000000000000000000e+00 0.000000000000000000e+00 0.000000000000000000e+00 0.000000000000000000e+00 0.000000000000000000e+00 0.000000000000000000e+00 0.000000000000000000e+00 0.000000000000000000e+00 0.000000000000000000e+00 0.000000000000000000e+00 0.000000000000000000e+00 0.000000000000000000e+00 0.000000000000000000e+00 0.000000000000000000e+00 0.000000000000000000e+00 0.000000000000000000e+00 0.000000000000000000e+00 0.000000000000000000e+00 0.000000000000000000e+00 0.000000000000000000e+00 0.000000000000000000e+00 0.000000000000000000e+00 0.000000000000000000e+00 0.000000000000000000e+00 0.000000000000000000e+00 0.000000000000000000e+00 0.000000000000000000e+00 0.000000000000000000e+00 0.000000000000000000e+00 0.000000000000000000e+00 0.000000000000000000e+00 0.000000000000000000e+00 0.000000000000000000e+00 0.000000000000000000e+00 0.000000000000000000e+00 0.000000000000000000e+00 0.000000000000000000e+00 0.000000000000000000e+00 0.000000000000000000e+00 0.000000000000000000e+00 0.000000000000000000e+00 0.000000000000000000e+00 0.000000000000000000e+00 0.000000000000000000e+00 0.000000000000000000e+00 0.000000000000000000e+00 0.000000000000000000e+00 0.000000000000000000e+00 0.000000000000000000e+00 0.000000000000000000e+00 0.000000000000000000e+00 0.000000000000000000e+00 0.000000000000000000e+00 0.000000000000000000e+00 0.000000000000000000e+00 0.000000000000000000e+00 0.000000000000000000e+00 0.000000000000000000e+00 0.000000000000000000e+00 0.000000000000000000e+00 0.000000000000000000e+00 0.000000000000000000e+00 0.000000000000000000e+00 0.000000000000000000e+00 0.000000000000000000e+00 0.000000000000000000e+00 0.000000000000000000e+00 0.000000000000000000e+00 0.000000000000000000e+00 0.000000000000000000e+00 0.000000000000000000e+00 0.000000000000000000e+00 0.000000000000000000e+00 0.000000000000000000e+00 0.000000000000000000e+00 0.000000000000000000e+00 0.000000000000000000e+00 0.000000000000000000e+00 0.000000000000000000e+00 0.000000000000000000e+00 0.000000000000000000e+00 0.000000000000000000e+00 0.000000000000000000e+00 0.000000000000000000e+00 0.000000000000000000e+00 0.000000000000000000e+00 0.000000000000000000e+00 0.000000000000000000e+00 0.000000000000000000e+00 0.000000000000000000e+00 0.000000000000000000e+00 0.000000000000000000e+00 0.000000000000000000e+00 0.000000000000000000e+00 0.000000000000000000e+00 0.000000000000000000e+00 0.000000000000000000e+00 0.000000000000000000e+00 0.000000000000000000e+00 0.000000000000000000e+00 0.000000000000000000e+00 0.000000000000000000e+00 0.000000000000000000e+00 0.000000000000000000e+00 0.000000000000000000e+00 0.000000000000000000e+00 0.000000000000000000e+00 0.000000000000000000e+00 0.000000000000000000e+00 0.000000000000000000e+00 0.000000000000000000e+00 0.000000000000000000e+00 0.000000000000000000e+00 0.000000000000000000e+00 0.000000000000000000e+00 0.000000000000000000e+00 0.000000000000000000e+00 0.000000000000000000e+00 0.000000000000000000e+00 0.000000000000000000e+00 0.000000000000000000e+00 0.000000000000000000e+00 0.000000000000000000e+00 0.000000000000000000e+00 0.000000000000000000e+00 0.000000000000000000e+00 0.000000000000000000e+00 0.000000000000000000e+00 0.000000000000000000e+00 0.000000000000000000e+00 0.000000000000000000e+00 0.000000000000000000e+00 0.000000000000000000e+00 0.000000000000000000e+00 0.000000000000000000e+00 0.000000000000000000e+00 0.000000000000000000e+00 0.000000000000000000e+00 0.000000000000000000e+00 0.000000000000000000e+00 0.000000000000000000e+00 0.000000000000000000e+00 0.000000000000000000e+00 0.000000000000000000e+00 0.000000000000000000e+00 0.000000000000000000e+00 0.000000000000000000e+00 0.000000000000000000e+00 0.000000000000000000e+00 0.000000000000000000e+00 0.000000000000000000e+00 0.000000000000000000e+00 0.000000000000000000e+00 0.000000000000000000e+00 0.000000000000000000e+00 0.000000000000000000e+00 0.000000000000000000e+00 0.000000000000000000e+00 0.000000000000000000e+00 0.000000000000000000e+00 0.000000000000000000e+00 0.000000000000000000e+00 0.000000000000000000e+00 0.000000000000000000e+00 0.000000000000000000e+00 0.000000000000000000e+00 0.000000000000000000e+00 0.000000000000000000e+00 0.000000000000000000e+00 0.000000000000000000e+00 0.000000000000000000e+00 0.000000000000000000e+00 0.000000000000000000e+00 0.000000000000000000e+00 0.000000000000000000e+00 0.000000000000000000e+00 0.000000000000000000e+00 0.000000000000000000e+00 0.000000000000000000e+00 0.000000000000000000e+00 0.000000000000000000e+00 0.000000000000000000e+00 0.000000000000000000e+00 0.000000000000000000e+00 0.000000000000000000e+00 0.000000000000000000e+00 0.000000000000000000e+00 0.000000000000000000e+00 0.000000000000000000e+00 0.000000000000000000e+00 0.000000000000000000e+00 0.000000000000000000e+00 0.000000000000000000e+00 0.000000000000000000e+00 0.000000000000000000e+00 0.000000000000000000e+00 0.000000000000000000e+00 0.000000000000000000e+00 0.000000000000000000e+00 0.000000000000000000e+00 0.000000000000000000e+00 0.000000000000000000e+00 0.000000000000000000e+00 0.000000000000000000e+00 0.000000000000000000e+00 0.000000000000000000e+00 0.000000000000000000e+00 0.000000000000000000e+00 0.000000000000000000e+00 0.000000000000000000e+00 0.000000000000000000e+00 0.000000000000000000e+00 0.000000000000000000e+00 0.000000000000000000e+00 0.000000000000000000e+00 0.000000000000000000e+00 0.000000000000000000e+00 0.000000000000000000e+00 0.000000000000000000e+00 0.000000000000000000e+00 0.000000000000000000e+00 0.000000000000000000e+00 0.000000000000000000e+00 0.000000000000000000e+00 0.000000000000000000e+00 0.000000000000000000e+00 0.000000000000000000e+00 0.000000000000000000e+00 0.000000000000000000e+00 0.000000000000000000e+00 0.000000000000000000e+00 0.000000000000000000e+00 0.000000000000000000e+00 0.000000000000000000e+00 0.000000000000000000e+00 0.000000000000000000e+00 0.000000000000000000e+00 0.000000000000000000e+00 0.000000000000000000e+00 0.000000000000000000e+00 0.000000000000000000e+00 0.000000000000000000e+00 0.000000000000000000e+00 0.000000000000000000e+00 0.000000000000000000e+00 0.000000000000000000e+00 0.000000000000000000e+00 0.000000000000000000e+00 0.000000000000000000e+00 0.000000000000000000e+00 0.000000000000000000e+00 0.000000000000000000e+00 0.000000000000000000e+00 0.000000000000000000e+00 0.000000000000000000e+00 0.000000000000000000e+00 0.000000000000000000e+00 0.000000000000000000e+00 0.000000000000000000e+00 0.000000000000000000e+00 0.000000000000000000e+00 0.000000000000000000e+00 0.000000000000000000e+00 0.000000000000000000e+00 0.000000000000000000e+00 0.000000000000000000e+00 0.000000000000000000e+00 0.000000000000000000e+00 0.000000000000000000e+00 0.000000000000000000e+00 0.000000000000000000e+00 0.000000000000000000e+00 0.000000000000000000e+00 0.000000000000000000e+00 0.000000000000000000e+00 0.000000000000000000e+00 0.000000000000000000e+00 0.000000000000000000e+00 0.000000000000000000e+00 0.000000000000000000e+00 0.000000000000000000e+00 0.000000000000000000e+00 0.000000000000000000e+00 0.000000000000000000e+00 0.000000000000000000e+00 0.000000000000000000e+00 0.000000000000000000e+00 0.000000000000000000e+00 0.000000000000000000e+00 0.000000000000000000e+00 0.000000000000000000e+00 0.000000000000000000e+00 0.000000000000000000e+00 0.000000000000000000e+00 0.000000000000000000e+00 0.000000000000000000e+00 0.000000000000000000e+00 0.000000000000000000e+00 0.000000000000000000e+00 0.000000000000000000e+00 0.000000000000000000e+00 0.000000000000000000e+00 0.000000000000000000e+00 0.000000000000000000e+00 0.000000000000000000e+00 0.000000000000000000e+00 0.000000000000000000e+00 0.000000000000000000e+00 0.000000000000000000e+00 0.000000000000000000e+00 0.000000000000000000e+00 0.000000000000000000e+00 0.000000000000000000e+00 0.000000000000000000e+00 0.000000000000000000e+00 0.000000000000000000e+00 0.000000000000000000e+00 0.000000000000000000e+00 0.000000000000000000e+00 0.000000000000000000e+00 0.000000000000000000e+00 0.000000000000000000e+00 0.000000000000000000e+00 0.000000000000000000e+00 0.000000000000000000e+00 0.000000000000000000e+00 0.000000000000000000e+00 0.000000000000000000e+00 0.000000000000000000e+00 0.000000000000000000e+00 0.000000000000000000e+00 0.000000000000000000e+00 0.000000000000000000e+00 0.000000000000000000e+00 0.000000000000000000e+00 0.000000000000000000e+00 0.000000000000000000e+00 0.000000000000000000e+00 0.000000000000000000e+00 0.000000000000000000e+00 0.000000000000000000e+00 0.000000000000000000e+00 0.000000000000000000e+00 0.000000000000000000e+00 0.000000000000000000e+00 0.000000000000000000e+00 0.000000000000000000e+00 0.000000000000000000e+00 0.000000000000000000e+00 0.000000000000000000e+00 0.000000000000000000e+00 0.000000000000000000e+00 0.000000000000000000e+00 0.000000000000000000e+00 0.000000000000000000e+00 0.000000000000000000e+00 0.000000000000000000e+00 0.000000000000000000e+00 0.000000000000000000e+00 0.000000000000000000e+00 0.000000000000000000e+00 0.000000000000000000e+00 0.000000000000000000e+00 0.000000000000000000e+00 0.000000000000000000e+00 0.000000000000000000e+00 0.000000000000000000e+00 0.000000000000000000e+00 0.000000000000000000e+00 0.000000000000000000e+00 0.000000000000000000e+00 0.000000000000000000e+00 0.000000000000000000e+00 0.000000000000000000e+00 0.000000000000000000e+00 0.000000000000000000e+00 0.000000000000000000e+00 0.000000000000000000e+00 0.000000000000000000e+00 0.000000000000000000e+00 0.000000000000000000e+00 0.000000000000000000e+00 0.000000000000000000e+00 0.000000000000000000e+00 0.000000000000000000e+00 0.000000000000000000e+00 0.000000000000000000e+00 0.000000000000000000e+00 0.000000000000000000e+00 0.000000000000000000e+00 0.000000000000000000e+00 0.000000000000000000e+00 0.000000000000000000e+00 0.000000000000000000e+00 0.000000000000000000e+00 0.000000000000000000e+00 0.000000000000000000e+00 0.000000000000000000e+00 0.000000000000000000e+00 0.000000000000000000e+00 0.000000000000000000e+00 0.000000000000000000e+00 0.000000000000000000e+00 0.000000000000000000e+00 0.000000000000000000e+00 0.000000000000000000e+00 0.000000000000000000e+00 0.000000000000000000e+00 0.000000000000000000e+00 0.000000000000000000e+00 0.000000000000000000e+00 0.000000000000000000e+00 0.000000000000000000e+00 0.000000000000000000e+00 0.000000000000000000e+00 0.000000000000000000e+00 0.000000000000000000e+00 0.000000000000000000e+00 0.000000000000000000e+00 0.000000000000000000e+00 0.000000000000000000e+00 0.000000000000000000e+00 0.000000000000000000e+00 0.000000000000000000e+00 0.000000000000000000e+00 0.000000000000000000e+00 0.000000000000000000e+00 0.000000000000000000e+00 0.000000000000000000e+00 0.000000000000000000e+00 0.000000000000000000e+00 0.000000000000000000e+00 0.000000000000000000e+00 0.000000000000000000e+00 0.000000000000000000e+00 0.000000000000000000e+00 0.000000000000000000e+00 0.000000000000000000e+00 0.000000000000000000e+00 0.000000000000000000e+00 0.000000000000000000e+00 0.000000000000000000e+00 0.000000000000000000e+00 0.000000000000000000e+00 0.000000000000000000e+00 0.000000000000000000e+00 0.000000000000000000e+00 0.000000000000000000e+00 0.000000000000000000e+00 0.000000000000000000e+00 0.000000000000000000e+00 0.000000000000000000e+00 0.000000000000000000e+00 0.000000000000000000e+00 0.000000000000000000e+00 0.000000000000000000e+00 0.000000000000000000e+00 0.000000000000000000e+00 0.000000000000000000e+00 0.000000000000000000e+00 0.000000000000000000e+00 0.000000000000000000e+00 0.000000000000000000e+00 0.000000000000000000e+00 0.000000000000000000e+00 0.000000000000000000e+00 0.000000000000000000e+00 0.000000000000000000e+00 0.000000000000000000e+00 0.000000000000000000e+00 0.000000000000000000e+00 0.000000000000000000e+00 0.000000000000000000e+00 0.000000000000000000e+00 0.000000000000000000e+00 0.000000000000000000e+00 0.000000000000000000e+00 0.000000000000000000e+00 0.000000000000000000e+00 0.000000000000000000e+00 0.000000000000000000e+00 0.000000000000000000e+00 0.000000000000000000e+00 0.000000000000000000e+00 0.000000000000000000e+00 0.000000000000000000e+00 0.000000000000000000e+00 0.000000000000000000e+00 0.000000000000000000e+00 0.000000000000000000e+00 0.000000000000000000e+00 0.000000000000000000e+00 0.000000000000000000e+00 0.000000000000000000e+00 0.000000000000000000e+00 0.000000000000000000e+00 0.000000000000000000e+00 0.000000000000000000e+00 0.000000000000000000e+00 0.000000000000000000e+00 0.000000000000000000e+00 0.000000000000000000e+00 0.000000000000000000e+00 0.000000000000000000e+00 0.000000000000000000e+00 0.000000000000000000e+00 0.000000000000000000e+00 0.000000000000000000e+00 0.000000000000000000e+00 0.000000000000000000e+00 0.000000000000000000e+00 0.000000000000000000e+00 0.000000000000000000e+00 0.000000000000000000e+00 0.000000000000000000e+00 0.000000000000000000e+00 0.000000000000000000e+00 0.000000000000000000e+00 0.000000000000000000e+00 0.000000000000000000e+00 0.000000000000000000e+00 0.000000000000000000e+00 0.000000000000000000e+00 0.000000000000000000e+00 0.000000000000000000e+00 0.000000000000000000e+00 0.000000000000000000e+00 0.000000000000000000e+00 0.000000000000000000e+00 0.000000000000000000e+00 0.000000000000000000e+00 0.000000000000000000e+00 0.000000000000000000e+00 0.000000000000000000e+00 0.000000000000000000e+00 0.000000000000000000e+00 0.000000000000000000e+00 0.000000000000000000e+00 0.000000000000000000e+00 0.000000000000000000e+00 0.000000000000000000e+00 0.000000000000000000e+00 0.000000000000000000e+00 0.000000000000000000e+00 0.000000000000000000e+00 0.000000000000000000e+00 0.000000000000000000e+00 0.000000000000000000e+00 0.000000000000000000e+00 0.000000000000000000e+00 0.000000000000000000e+00 0.000000000000000000e+00 0.000000000000000000e+00 0.000000000000000000e+00 0.000000000000000000e+00 0.000000000000000000e+00 0.000000000000000000e+00 0.000000000000000000e+00 0.000000000000000000e+00 0.000000000000000000e+00 0.000000000000000000e+00 0.000000000000000000e+00 0.000000000000000000e+00 0.000000000000000000e+00 0.000000000000000000e+00 0.000000000000000000e+00 0.000000000000000000e+00 0.000000000000000000e+00 0.000000000000000000e+00 0.000000000000000000e+00 0.000000000000000000e+00 0.000000000000000000e+00 0.000000000000000000e+00 0.000000000000000000e+00 0.000000000000000000e+00 0.000000000000000000e+00 0.000000000000000000e+00 0.000000000000000000e+00 0.000000000000000000e+00 0.000000000000000000e+00 0.000000000000000000e+00 0.000000000000000000e+00 0.000000000000000000e+00 0.000000000000000000e+00 0.000000000000000000e+00 0.000000000000000000e+00 0.000000000000000000e+00 0.000000000000000000e+00 0.000000000000000000e+00 0.000000000000000000e+00 0.000000000000000000e+00 0.000000000000000000e+00 0.000000000000000000e+00 0.000000000000000000e+00 0.000000000000000000e+00 0.000000000000000000e+00 0.000000000000000000e+00 0.000000000000000000e+00 0.000000000000000000e+00 0.000000000000000000e+00 0.000000000000000000e+00 0.000000000000000000e+00 0.000000000000000000e+00 0.000000000000000000e+00 0.000000000000000000e+00 0.000000000000000000e+00 0.000000000000000000e+00 0.000000000000000000e+00 0.000000000000000000e+00 0.000000000000000000e+00 0.000000000000000000e+00 0.000000000000000000e+00 0.000000000000000000e+00 0.000000000000000000e+00 0.000000000000000000e+00 0.000000000000000000e+00 0.000000000000000000e+00 0.000000000000000000e+00 0.000000000000000000e+00 0.000000000000000000e+00 0.000000000000000000e+00 0.000000000000000000e+00 0.000000000000000000e+00 0.000000000000000000e+00 0.000000000000000000e+00 0.000000000000000000e+00 0.000000000000000000e+00 0.000000000000000000e+00 0.000000000000000000e+00 0.000000000000000000e+00 0.000000000000000000e+00 0.000000000000000000e+00 0.000000000000000000e+00 0.000000000000000000e+00 0.000000000000000000e+00 0.000000000000000000e+00 0.000000000000000000e+00 0.000000000000000000e+00 0.000000000000000000e+00 0.000000000000000000e+00 0.000000000000000000e+00 0.000000000000000000e+00 0.000000000000000000e+00 0.000000000000000000e+00 0.000000000000000000e+00 0.000000000000000000e+00 0.000000000000000000e+00 0.000000000000000000e+00 0.000000000000000000e+00 0.000000000000000000e+00 0.000000000000000000e+00 0.000000000000000000e+00 0.000000000000000000e+00 0.000000000000000000e+00 0.000000000000000000e+00 0.000000000000000000e+00 0.000000000000000000e+00 0.000000000000000000e+00 0.000000000000000000e+00 0.000000000000000000e+00 0.000000000000000000e+00 0.000000000000000000e+00 0.000000000000000000e+00 0.000000000000000000e+00 0.000000000000000000e+00 0.000000000000000000e+00 0.000000000000000000e+00 0.000000000000000000e+00 0.000000000000000000e+00 0.000000000000000000e+00 0.000000000000000000e+00 0.000000000000000000e+00 0.000000000000000000e+00 0.000000000000000000e+00 0.000000000000000000e+00 0.000000000000000000e+00 0.000000000000000000e+00 0.000000000000000000e+00 0.000000000000000000e+00 0.000000000000000000e+00 0.000000000000000000e+00 0.000000000000000000e+00 0.000000000000000000e+00 0.000000000000000000e+00 0.000000000000000000e+00 0.000000000000000000e+00 0.000000000000000000e+00 0.000000000000000000e+00 0.000000000000000000e+00 0.000000000000000000e+00 0.000000000000000000e+00 0.000000000000000000e+00 0.000000000000000000e+00 0.000000000000000000e+00 0.000000000000000000e+00 0.000000000000000000e+00 0.000000000000000000e+00 0.000000000000000000e+00 0.000000000000000000e+00 0.000000000000000000e+00 0.000000000000000000e+00 0.000000000000000000e+00 0.000000000000000000e+00 0.000000000000000000e+00 0.000000000000000000e+00 0.000000000000000000e+00 0.000000000000000000e+00 0.000000000000000000e+00 0.000000000000000000e+00 0.000000000000000000e+00 0.000000000000000000e+00 0.000000000000000000e+00 0.000000000000000000e+00 0.000000000000000000e+00 0.000000000000000000e+00 0.000000000000000000e+00 0.000000000000000000e+00 0.000000000000000000e+00 0.000000000000000000e+00 0.000000000000000000e+00 0.000000000000000000e+00 0.000000000000000000e+00 0.000000000000000000e+00 0.000000000000000000e+00 0.000000000000000000e+00 0.000000000000000000e+00 0.000000000000000000e+00 0.000000000000000000e+00 0.000000000000000000e+00 0.000000000000000000e+00 0.000000000000000000e+00 0.000000000000000000e+00 0.000000000000000000e+00 0.000000000000000000e+00 0.000000000000000000e+00 0.000000000000000000e+00 0.000000000000000000e+00 0.000000000000000000e+00 0.000000000000000000e+00 0.000000000000000000e+00 0.000000000000000000e+00 0.000000000000000000e+00 0.000000000000000000e+00 0.000000000000000000e+00 0.000000000000000000e+00 0.000000000000000000e+00 0.000000000000000000e+00 0.000000000000000000e+00 0.000000000000000000e+00 0.000000000000000000e+00 0.000000000000000000e+00 0.000000000000000000e+00 0.000000000000000000e+00 0.000000000000000000e+00 0.000000000000000000e+00 0.000000000000000000e+00 0.000000000000000000e+00 0.000000000000000000e+00 0.000000000000000000e+00 0.000000000000000000e+00 0.000000000000000000e+00 0.000000000000000000e+00 0.000000000000000000e+00 0.000000000000000000e+00 0.000000000000000000e+00 0.000000000000000000e+00 0.000000000000000000e+00 0.000000000000000000e+00 0.000000000000000000e+00 0.000000000000000000e+00 0.000000000000000000e+00 0.000000000000000000e+00 0.000000000000000000e+00 0.000000000000000000e+00 0.000000000000000000e+00 0.000000000000000000e+00 0.000000000000000000e+00 0.000000000000000000e+00 0.000000000000000000e+00 0.000000000000000000e+00 0.000000000000000000e+00 0.000000000000000000e+00 0.000000000000000000e+00 0.000000000000000000e+00 0.000000000000000000e+00 0.000000000000000000e+00 0.000000000000000000e+00 0.000000000000000000e+00 0.000000000000000000e+00 0.000000000000000000e+00 0.000000000000000000e+00 0.000000000000000000e+00 0.000000000000000000e+00 0.000000000000000000e+00 0.000000000000000000e+00 0.000000000000000000e+00 0.000000000000000000e+00 0.000000000000000000e+00 0.000000000000000000e+00 0.000000000000000000e+00 0.000000000000000000e+00 0.000000000000000000e+00 0.000000000000000000e+00 0.000000000000000000e+00 0.000000000000000000e+00 0.000000000000000000e+00 0.000000000000000000e+00 0.000000000000000000e+00 0.000000000000000000e+00 0.000000000000000000e+00 0.000000000000000000e+00 0.000000000000000000e+00 0.000000000000000000e+00 0.000000000000000000e+00 0.000000000000000000e+00 0.000000000000000000e+00 0.000000000000000000e+00 0.000000000000000000e+00 0.000000000000000000e+00 0.000000000000000000e+00 0.000000000000000000e+00 0.000000000000000000e+00 0.000000000000000000e+00 0.000000000000000000e+00 0.000000000000000000e+00 0.000000000000000000e+00 0.000000000000000000e+00 0.000000000000000000e+00 0.000000000000000000e+00 0.000000000000000000e+00 0.000000000000000000e+00 0.000000000000000000e+00 0.000000000000000000e+00 0.000000000000000000e+00 0.000000000000000000e+00 0.000000000000000000e+00 0.000000000000000000e+00 0.000000000000000000e+00 0.000000000000000000e+00 0.000000000000000000e+00 0.000000000000000000e+00 0.000000000000000000e+00 0.000000000000000000e+00 0.000000000000000000e+00 0.000000000000000000e+00 0.000000000000000000e+00 0.000000000000000000e+00 0.000000000000000000e+00 0.000000000000000000e+00 0.000000000000000000e+00 0.000000000000000000e+00 0.000000000000000000e+00 0.000000000000000000e+00 0.000000000000000000e+00 0.000000000000000000e+00 0.000000000000000000e+00 0.000000000000000000e+00 0.000000000000000000e+00 0.000000000000000000e+00 0.000000000000000000e+00 0.000000000000000000e+00 0.000000000000000000e+00 0.000000000000000000e+00 0.000000000000000000e+00 0.000000000000000000e+00 0.000000000000000000e+00 0.000000000000000000e+00 0.000000000000000000e+00 0.000000000000000000e+00 0.000000000000000000e+00 0.000000000000000000e+00 0.000000000000000000e+00 0.000000000000000000e+00 0.000000000000000000e+00 0.000000000000000000e+00 0.000000000000000000e+00 0.000000000000000000e+00 0.000000000000000000e+00 0.000000000000000000e+00 0.000000000000000000e+00 0.000000000000000000e+00 0.000000000000000000e+00 0.000000000000000000e+00 0.000000000000000000e+00 0.000000000000000000e+00 0.000000000000000000e+00 0.000000000000000000e+00 0.000000000000000000e+00 0.000000000000000000e+00 0.000000000000000000e+00 0.000000000000000000e+00 0.000000000000000000e+00 0.000000000000000000e+00 0.000000000000000000e+00 0.000000000000000000e+00 0.000000000000000000e+00 0.000000000000000000e+00 0.000000000000000000e+00 0.000000000000000000e+00 0.000000000000000000e+00 0.000000000000000000e+00 0.000000000000000000e+00 0.000000000000000000e+00 0.000000000000000000e+00 0.000000000000000000e+00 0.000000000000000000e+00 0.000000000000000000e+00 0.000000000000000000e+00 0.000000000000000000e+00 0.000000000000000000e+00 0.000000000000000000e+00 0.000000000000000000e+00 0.000000000000000000e+00 0.000000000000000000e+00 0.000000000000000000e+00 0.000000000000000000e+00 0.000000000000000000e+00 0.000000000000000000e+00 0.000000000000000000e+00 0.000000000000000000e+00 0.000000000000000000e+00 0.000000000000000000e+00 0.000000000000000000e+00 0.000000000000000000e+00 0.000000000000000000e+00 0.000000000000000000e+00 0.000000000000000000e+00 0.000000000000000000e+00 0.000000000000000000e+00 0.000000000000000000e+00 0.000000000000000000e+00 0.000000000000000000e+00 0.000000000000000000e+00 0.000000000000000000e+00 0.000000000000000000e+00 0.000000000000000000e+00 0.000000000000000000e+00 0.000000000000000000e+00 0.000000000000000000e+00 0.000000000000000000e+00 0.000000000000000000e+00 0.000000000000000000e+00 0.000000000000000000e+00 0.000000000000000000e+00 0.000000000000000000e+00 0.000000000000000000e+00 0.000000000000000000e+00 0.000000000000000000e+00 0.000000000000000000e+00 0.000000000000000000e+00 0.000000000000000000e+00 0.000000000000000000e+00 0.000000000000000000e+00 0.000000000000000000e+00 0.000000000000000000e+00 0.000000000000000000e+00 0.000000000000000000e+00 0.000000000000000000e+00 0.000000000000000000e+00 0.000000000000000000e+00 0.000000000000000000e+00 0.000000000000000000e+00 0.000000000000000000e+00 0.000000000000000000e+00 0.000000000000000000e+00 0.000000000000000000e+00 0.000000000000000000e+00 0.000000000000000000e+00 0.000000000000000000e+00 0.000000000000000000e+00 0.000000000000000000e+00 0.000000000000000000e+00 0.000000000000000000e+00 0.000000000000000000e+00 0.000000000000000000e+00 0.000000000000000000e+00 0.000000000000000000e+00 0.000000000000000000e+00 0.000000000000000000e+00 0.000000000000000000e+00 0.000000000000000000e+00 0.000000000000000000e+00 0.000000000000000000e+00 0.000000000000000000e+00 0.000000000000000000e+00 0.000000000000000000e+00 0.000000000000000000e+00 0.000000000000000000e+00 0.000000000000000000e+00 0.000000000000000000e+00 0.000000000000000000e+00 0.000000000000000000e+00 0.000000000000000000e+00 0.000000000000000000e+00 0.000000000000000000e+00 0.000000000000000000e+00 0.000000000000000000e+00 0.000000000000000000e+00 0.000000000000000000e+00 0.000000000000000000e+00 0.000000000000000000e+00 0.000000000000000000e+00 0.000000000000000000e+00 0.000000000000000000e+00 0.000000000000000000e+00 0.000000000000000000e+00 0.000000000000000000e+00 0.000000000000000000e+00 0.000000000000000000e+00 0.000000000000000000e+00 0.000000000000000000e+00 0.000000000000000000e+00 0.000000000000000000e+00 0.000000000000000000e+00 0.000000000000000000e+00 0.000000000000000000e+00 0.000000000000000000e+00 0.000000000000000000e+00 0.000000000000000000e+00 0.000000000000000000e+00 0.000000000000000000e+00 0.000000000000000000e+00 0.000000000000000000e+00 0.000000000000000000e+00 0.000000000000000000e+00 0.000000000000000000e+00 0.000000000000000000e+00 0.000000000000000000e+00 0.000000000000000000e+00 0.000000000000000000e+00 0.000000000000000000e+00 0.000000000000000000e+00 0.000000000000000000e+00 0.000000000000000000e+00 0.000000000000000000e+00 0.000000000000000000e+00 0.000000000000000000e+00 0.000000000000000000e+00 0.000000000000000000e+00 0.000000000000000000e+00 0.000000000000000000e+00 0.000000000000000000e+00 0.000000000000000000e+00 0.000000000000000000e+00 0.000000000000000000e+00 0.000000000000000000e+00 0.000000000000000000e+00 0.000000000000000000e+00 0.000000000000000000e+00 0.000000000000000000e+00 0.000000000000000000e+00 0.000000000000000000e+00 0.000000000000000000e+00 0.000000000000000000e+00 0.000000000000000000e+00 0.000000000000000000e+00 0.000000000000000000e+00 0.000000000000000000e+00 0.000000000000000000e+00 0.000000000000000000e+00 0.000000000000000000e+00 0.000000000000000000e+00 0.000000000000000000e+00 0.000000000000000000e+00 0.000000000000000000e+00 0.000000000000000000e+00 0.000000000000000000e+00 0.000000000000000000e+00 0.000000000000000000e+00 0.000000000000000000e+00 0.000000000000000000e+00 0.000000000000000000e+00 0.000000000000000000e+00 0.000000000000000000e+00 0.000000000000000000e+00 0.000000000000000000e+00 0.000000000000000000e+00 0.000000000000000000e+00 0.000000000000000000e+00 0.000000000000000000e+00 0.000000000000000000e+00 0.000000000000000000e+00 0.000000000000000000e+00 0.000000000000000000e+00 0.000000000000000000e+00 0.000000000000000000e+00 0.000000000000000000e+00 0.000000000000000000e+00 0.000000000000000000e+00 0.000000000000000000e+00 0.000000000000000000e+00 0.000000000000000000e+00 0.000000000000000000e+00 0.000000000000000000e+00 0.000000000000000000e+00 0.000000000000000000e+00 0.000000000000000000e+00 0.000000000000000000e+00 0.000000000000000000e+00 0.000000000000000000e+00 0.000000000000000000e+00 0.000000000000000000e+00 0.000000000000000000e+00 0.000000000000000000e+00 0.000000000000000000e+00 0.000000000000000000e+00 0.000000000000000000e+00 0.000000000000000000e+00 0.000000000000000000e+00 0.000000000000000000e+00 0.000000000000000000e+00 0.000000000000000000e+00 0.000000000000000000e+00 0.000000000000000000e+00 0.000000000000000000e+00 0.000000000000000000e+00 0.000000000000000000e+00 0.000000000000000000e+00 0.000000000000000000e+00 0.000000000000000000e+00 0.000000000000000000e+00 0.000000000000000000e+00 0.000000000000000000e+00 0.000000000000000000e+00 0.000000000000000000e+00 0.000000000000000000e+00 0.000000000000000000e+00 0.000000000000000000e+00 0.000000000000000000e+00 0.000000000000000000e+00 0.000000000000000000e+00 0.000000000000000000e+00 0.000000000000000000e+00 0.000000000000000000e+00 0.000000000000000000e+00 0.000000000000000000e+00 0.000000000000000000e+00 0.000000000000000000e+00 0.000000000000000000e+00 0.000000000000000000e+00 0.000000000000000000e+00 0.000000000000000000e+00 0.000000000000000000e+00 0.000000000000000000e+00 0.000000000000000000e+00 0.000000000000000000e+00 0.000000000000000000e+00 0.000000000000000000e+00 0.000000000000000000e+00 0.000000000000000000e+00 0.000000000000000000e+00 0.000000000000000000e+00 0.000000000000000000e+00 0.000000000000000000e+00 0.000000000000000000e+00 0.000000000000000000e+00 0.000000000000000000e+00 0.000000000000000000e+00 0.000000000000000000e+00 0.000000000000000000e+00 0.000000000000000000e+00 0.000000000000000000e+00 0.000000000000000000e+00 0.000000000000000000e+00 0.000000000000000000e+00 0.000000000000000000e+00 0.000000000000000000e+00 0.000000000000000000e+00 0.000000000000000000e+00 0.000000000000000000e+00 0.000000000000000000e+00 0.000000000000000000e+00 0.000000000000000000e+00 0.000000000000000000e+00 0.000000000000000000e+00 0.000000000000000000e+00 0.000000000000000000e+00 0.000000000000000000e+00 0.000000000000000000e+00 0.000000000000000000e+00 0.000000000000000000e+00 0.000000000000000000e+00 0.000000000000000000e+00 0.000000000000000000e+00 0.000000000000000000e+00 0.000000000000000000e+00 0.000000000000000000e+00 0.000000000000000000e+00 0.000000000000000000e+00 0.000000000000000000e+00 0.000000000000000000e+00 0.000000000000000000e+00 0.000000000000000000e+00 0.000000000000000000e+00 0.000000000000000000e+00 0.000000000000000000e+00 0.000000000000000000e+00 0.000000000000000000e+00 0.000000000000000000e+00 0.000000000000000000e+00 0.000000000000000000e+00 0.000000000000000000e+00 0.000000000000000000e+00 0.000000000000000000e+00 0.000000000000000000e+00 0.000000000000000000e+00 0.000000000000000000e+00 0.000000000000000000e+00 0.000000000000000000e+00 0.000000000000000000e+00 0.000000000000000000e+00 0.000000000000000000e+00 0.000000000000000000e+00 0.000000000000000000e+00 0.000000000000000000e+00 0.000000000000000000e+00 0.000000000000000000e+00 0.000000000000000000e+00 0.000000000000000000e+00 0.000000000000000000e+00 0.000000000000000000e+00 0.000000000000000000e+00 0.000000000000000000e+00 0.000000000000000000e+00 0.000000000000000000e+00 0.000000000000000000e+00 0.000000000000000000e+00 0.000000000000000000e+00 0.000000000000000000e+00 0.000000000000000000e+00 0.000000000000000000e+00 0.000000000000000000e+00 0.000000000000000000e+00 0.000000000000000000e+00 0.000000000000000000e+00 0.000000000000000000e+00 0.000000000000000000e+00 0.000000000000000000e+00 0.000000000000000000e+00 0.000000000000000000e+00 0.000000000000000000e+00 0.000000000000000000e+00 0.000000000000000000e+00 0.000000000000000000e+00 0.000000000000000000e+00 0.000000000000000000e+00 0.000000000000000000e+00 0.000000000000000000e+00 0.000000000000000000e+00 0.000000000000000000e+00 0.000000000000000000e+00 0.000000000000000000e+00 0.000000000000000000e+00 0.000000000000000000e+00 0.000000000000000000e+00 0.000000000000000000e+00 0.000000000000000000e+00 0.000000000000000000e+00 0.000000000000000000e+00 0.000000000000000000e+00 0.000000000000000000e+00 0.000000000000000000e+00 0.000000000000000000e+00 0.000000000000000000e+00 0.000000000000000000e+00 0.000000000000000000e+00 0.000000000000000000e+00 0.000000000000000000e+00 0.000000000000000000e+00 0.000000000000000000e+00 0.000000000000000000e+00 0.000000000000000000e+00 0.000000000000000000e+00 0.000000000000000000e+00 0.000000000000000000e+00 0.000000000000000000e+00 0.000000000000000000e+00 0.000000000000000000e+00 0.000000000000000000e+00 0.000000000000000000e+00 0.000000000000000000e+00 0.000000000000000000e+00 0.000000000000000000e+00 0.000000000000000000e+00 0.000000000000000000e+00 0.000000000000000000e+00 0.000000000000000000e+00 0.000000000000000000e+00 0.000000000000000000e+00 0.000000000000000000e+00 0.000000000000000000e+00 0.000000000000000000e+00 0.000000000000000000e+00 0.000000000000000000e+00 0.000000000000000000e+00 0.000000000000000000e+00 0.000000000000000000e+00 0.000000000000000000e+00 0.000000000000000000e+00 0.000000000000000000e+00 0.000000000000000000e+00 0.000000000000000000e+00 0.000000000000000000e+00 0.000000000000000000e+00 0.000000000000000000e+00 0.000000000000000000e+00 0.000000000000000000e+00 0.000000000000000000e+00 0.000000000000000000e+00 0.000000000000000000e+00 0.000000000000000000e+00 0.000000000000000000e+00 0.000000000000000000e+00 0.000000000000000000e+00 0.000000000000000000e+00 0.000000000000000000e+00 0.000000000000000000e+00 0.000000000000000000e+00 0.000000000000000000e+00 0.000000000000000000e+00 0.000000000000000000e+00 0.000000000000000000e+00 0.000000000000000000e+00 0.000000000000000000e+00 0.000000000000000000e+00 0.000000000000000000e+00 0.000000000000000000e+00 0.000000000000000000e+00 0.000000000000000000e+00 0.000000000000000000e+00 0.000000000000000000e+00 0.000000000000000000e+00 0.000000000000000000e+00 0.000000000000000000e+00 0.000000000000000000e+00 0.000000000000000000e+00 0.000000000000000000e+00 0.000000000000000000e+00 0.000000000000000000e+00 0.000000000000000000e+00 0.000000000000000000e+00 0.000000000000000000e+00 0.000000000000000000e+00 0.000000000000000000e+00 0.000000000000000000e+00 0.000000000000000000e+00 0.000000000000000000e+00 0.000000000000000000e+00 0.000000000000000000e+00 0.000000000000000000e+00 0.000000000000000000e+00 0.000000000000000000e+00 0.000000000000000000e+00 0.000000000000000000e+00 0.000000000000000000e+00 0.000000000000000000e+00 0.000000000000000000e+00 0.000000000000000000e+00 0.000000000000000000e+00 0.000000000000000000e+00 0.000000000000000000e+00 0.000000000000000000e+00 0.000000000000000000e+00 0.000000000000000000e+00 0.000000000000000000e+00 0.000000000000000000e+00 0.000000000000000000e+00 0.000000000000000000e+00 0.000000000000000000e+00 0.000000000000000000e+00 0.000000000000000000e+00 0.000000000000000000e+00 0.000000000000000000e+00 0.000000000000000000e+00 0.000000000000000000e+00 0.000000000000000000e+00 0.000000000000000000e+00 0.000000000000000000e+00 0.000000000000000000e+00 0.000000000000000000e+00 0.000000000000000000e+00 0.000000000000000000e+00 0.000000000000000000e+00 0.000000000000000000e+00 0.000000000000000000e+00 0.000000000000000000e+00 0.000000000000000000e+00 0.000000000000000000e+00 0.000000000000000000e+00 0.000000000000000000e+00 0.000000000000000000e+00 0.000000000000000000e+00 0.000000000000000000e+00 0.000000000000000000e+00 0.000000000000000000e+00 0.000000000000000000e+00 0.000000000000000000e+00 0.000000000000000000e+00 0.000000000000000000e+00 0.000000000000000000e+00 0.000000000000000000e+00 0.000000000000000000e+00 0.000000000000000000e+00 0.000000000000000000e+00 0.000000000000000000e+00 0.000000000000000000e+00 0.000000000000000000e+00 0.000000000000000000e+00 0.000000000000000000e+00 0.000000000000000000e+00 0.000000000000000000e+00 0.000000000000000000e+00 0.000000000000000000e+00 0.000000000000000000e+00 0.000000000000000000e+00 0.000000000000000000e+00 0.000000000000000000e+00 0.000000000000000000e+00 0.000000000000000000e+00 0.000000000000000000e+00 0.000000000000000000e+00 0.000000000000000000e+00 0.000000000000000000e+00 0.000000000000000000e+00 0.000000000000000000e+00 0.000000000000000000e+00 0.000000000000000000e+00 0.000000000000000000e+00 0.000000000000000000e+00 0.000000000000000000e+00 0.000000000000000000e+00 0.000000000000000000e+00 0.000000000000000000e+00 0.000000000000000000e+00 0.000000000000000000e+00 0.000000000000000000e+00 0.000000000000000000e+00 0.000000000000000000e+00 0.000000000000000000e+00 0.000000000000000000e+00 0.000000000000000000e+00 0.000000000000000000e+00 0.000000000000000000e+00 0.000000000000000000e+00 0.000000000000000000e+00 0.000000000000000000e+00 0.000000000000000000e+00 0.000000000000000000e+00 0.000000000000000000e+00 0.000000000000000000e+00 0.000000000000000000e+00 0.000000000000000000e+00 0.000000000000000000e+00 0.000000000000000000e+00 0.000000000000000000e+00 0.000000000000000000e+00 0.000000000000000000e+00 0.000000000000000000e+00 0.000000000000000000e+00 0.000000000000000000e+00 0.000000000000000000e+00 0.000000000000000000e+00 0.000000000000000000e+00 0.000000000000000000e+00 0.000000000000000000e+00 0.000000000000000000e+00 0.000000000000000000e+00 0.000000000000000000e+00 0.000000000000000000e+00 0.000000000000000000e+00 0.000000000000000000e+00 0.000000000000000000e+00 0.000000000000000000e+00 0.000000000000000000e+00 0.000000000000000000e+00 0.000000000000000000e+00 0.000000000000000000e+00 0.000000000000000000e+00 0.000000000000000000e+00 0.000000000000000000e+00 0.000000000000000000e+00 0.000000000000000000e+00 0.000000000000000000e+00 0.000000000000000000e+00 0.000000000000000000e+00 0.000000000000000000e+00 0.000000000000000000e+00 0.000000000000000000e+00 0.000000000000000000e+00 0.000000000000000000e+00 0.000000000000000000e+00 0.000000000000000000e+00 0.000000000000000000e+00 0.000000000000000000e+00 0.000000000000000000e+00 0.000000000000000000e+00 0.000000000000000000e+00 0.000000000000000000e+00 0.000000000000000000e+00 0.000000000000000000e+00 0.000000000000000000e+00 0.000000000000000000e+00 0.000000000000000000e+00 0.000000000000000000e+00 0.000000000000000000e+00 0.000000000000000000e+00 0.000000000000000000e+00 0.000000000000000000e+00 0.000000000000000000e+00 0.000000000000000000e+00 0.000000000000000000e+00 0.000000000000000000e+00 0.000000000000000000e+00 0.000000000000000000e+00 0.000000000000000000e+00 0.000000000000000000e+00 0.000000000000000000e+00 0.000000000000000000e+00 0.000000000000000000e+00 0.000000000000000000e+00 0.000000000000000000e+00 0.000000000000000000e+00 0.000000000000000000e+00 0.000000000000000000e+00 0.000000000000000000e+00 0.000000000000000000e+00 0.000000000000000000e+00 0.000000000000000000e+00 0.000000000000000000e+00 0.000000000000000000e+00 0.000000000000000000e+00 0.000000000000000000e+00 0.000000000000000000e+00 0.000000000000000000e+00 0.000000000000000000e+00 0.000000000000000000e+00 0.000000000000000000e+00 0.000000000000000000e+00 0.000000000000000000e+00 0.000000000000000000e+00 0.000000000000000000e+00
[truncated: 3,599,776 more chars]
