# Supplementary material for: Bayesian inference of kinetic schemes for ion channels by Kalman filtering
Source: eLife. 2022 May 4;11:e62714. doi: 10.7554/eLife.62714 (PMC9342998; doi:10.7554/eLife.62714)
Supplement: Figure 7—source data 1. — Each of them has 10 ligand concentrations. The number in the file name reports the amount of ion channels in the patch. [file elife-62714-fig7-data1.zip › 5000fluor.txt]

0.000000000000000000e+00 0.000000000000000000e+00 0.000000000000000000e+00 0.000000000000000000e+00 0.000000000000000000e+00 0.000000000000000000e+00 0.000000000000000000e+00 0.000000000000000000e+00 0.000000000000000000e+00 0.000000000000000000e+00 0.000000000000000000e+00 0.000000000000000000e+00 0.000000000000000000e+00 0.000000000000000000e+00 0.000000000000000000e+00 0.000000000000000000e+00 0.000000000000000000e+00 0.000000000000000000e+00 0.000000000000000000e+00 0.000000000000000000e+00 0.000000000000000000e+00 0.000000000000000000e+00 0.000000000000000000e+00 0.000000000000000000e+00 0.000000000000000000e+00 0.000000000000000000e+00 0.000000000000000000e+00 0.000000000000000000e+00 0.000000000000000000e+00 0.000000000000000000e+00 0.000000000000000000e+00 0.000000000000000000e+00 0.000000000000000000e+00 0.000000000000000000e+00 0.000000000000000000e+00 0.000000000000000000e+00 0.000000000000000000e+00 0.000000000000000000e+00 0.000000000000000000e+00 0.000000000000000000e+00 0.000000000000000000e+00 0.000000000000000000e+00 0.000000000000000000e+00 0.000000000000000000e+00 0.000000000000000000e+00 0.000000000000000000e+00 0.000000000000000000e+00 0.000000000000000000e+00 0.000000000000000000e+00 0.000000000000000000e+00 0.000000000000000000e+00 0.000000000000000000e+00 0.000000000000000000e+00 0.000000000000000000e+00 0.000000000000000000e+00 0.000000000000000000e+00 0.000000000000000000e+00 0.000000000000000000e+00 0.000000000000000000e+00 0.000000000000000000e+00 0.000000000000000000e+00 0.000000000000000000e+00 0.000000000000000000e+00 0.000000000000000000e+00 0.000000000000000000e+00 0.000000000000000000e+00 0.000000000000000000e+00 0.000000000000000000e+00 0.000000000000000000e+00 0.000000000000000000e+00 0.000000000000000000e+00 0.000000000000000000e+00 0.000000000000000000e+00 0.000000000000000000e+00 0.000000000000000000e+00 0.000000000000000000e+00 0.000000000000000000e+00 0.000000000000000000e+00 0.000000000000000000e+00 0.000000000000000000e+00 0.000000000000000000e+00 0.000000000000000000e+00 0.000000000000000000e+00 0.000000000000000000e+00 0.000000000000000000e+00 0.000000000000000000e+00 0.000000000000000000e+00 0.000000000000000000e+00 0.000000000000000000e+00 0.000000000000000000e+00 0.000000000000000000e+00 0.000000000000000000e+00 0.000000000000000000e+00 0.000000000000000000e+00 0.000000000000000000e+00 0.000000000000000000e+00 0.000000000000000000e+00 0.000000000000000000e+00 0.000000000000000000e+00 0.000000000000000000e+00 0.000000000000000000e+00 0.000000000000000000e+00 0.000000000000000000e+00 0.000000000000000000e+00 0.000000000000000000e+00 0.000000000000000000e+00 0.000000000000000000e+00 0.000000000000000000e+00 0.000000000000000000e+00 0.000000000000000000e+00 0.000000000000000000e+00 0.000000000000000000e+00 0.000000000000000000e+00 0.000000000000000000e+00 0.000000000000000000e+00 0.000000000000000000e+00 0.000000000000000000e+00 0.000000000000000000e+00 0.000000000000000000e+00 0.000000000000000000e+00 0.000000000000000000e+00 0.000000000000000000e+00 0.000000000000000000e+00 0.000000000000000000e+00 0.000000000000000000e+00 0.000000000000000000e+00 0.000000000000000000e+00 0.000000000000000000e+00 0.000000000000000000e+00 0.000000000000000000e+00 0.000000000000000000e+00 0.000000000000000000e+00 0.000000000000000000e+00 0.000000000000000000e+00 0.000000000000000000e+00 0.000000000000000000e+00 0.000000000000000000e+00 0.000000000000000000e+00 0.000000000000000000e+00 0.000000000000000000e+00 0.000000000000000000e+00 0.000000000000000000e+00 0.000000000000000000e+00 0.000000000000000000e+00 0.000000000000000000e+00 0.000000000000000000e+00 0.000000000000000000e+00 0.000000000000000000e+00 0.000000000000000000e+00 0.000000000000000000e+00 0.000000000000000000e+00 0.000000000000000000e+00 0.000000000000000000e+00 0.000000000000000000e+00 0.000000000000000000e+00 0.000000000000000000e+00 0.000000000000000000e+00 0.000000000000000000e+00 0.000000000000000000e+00 0.000000000000000000e+00 0.000000000000000000e+00 0.000000000000000000e+00 0.000000000000000000e+00 0.000000000000000000e+00 0.000000000000000000e+00 0.000000000000000000e+00 0.000000000000000000e+00 0.000000000000000000e+00 0.000000000000000000e+00 0.000000000000000000e+00 0.000000000000000000e+00 0.000000000000000000e+00 0.000000000000000000e+00 0.000000000000000000e+00 0.000000000000000000e+00 0.000000000000000000e+00 0.000000000000000000e+00 0.000000000000000000e+00 0.000000000000000000e+00 0.000000000000000000e+00 0.000000000000000000e+00 0.000000000000000000e+00 0.000000000000000000e+00 0.000000000000000000e+00 0.000000000000000000e+00 0.000000000000000000e+00 0.000000000000000000e+00 0.000000000000000000e+00 0.000000000000000000e+00 0.000000000000000000e+00 0.000000000000000000e+00 0.000000000000000000e+00 0.000000000000000000e+00 0.000000000000000000e+00 0.000000000000000000e+00 0.000000000000000000e+00 0.000000000000000000e+00 0.000000000000000000e+00 0.000000000000000000e+00 0.000000000000000000e+00 0.000000000000000000e+00 0.000000000000000000e+00 0.000000000000000000e+00 0.000000000000000000e+00 0.000000000000000000e+00 0.000000000000000000e+00 0.000000000000000000e+00 0.000000000000000000e+00 0.000000000000000000e+00 0.000000000000000000e+00 0.000000000000000000e+00 0.000000000000000000e+00 0.000000000000000000e+00 0.000000000000000000e+00 0.000000000000000000e+00 0.000000000000000000e+00 0.000000000000000000e+00 0.000000000000000000e+00 0.000000000000000000e+00 0.000000000000000000e+00 0.000000000000000000e+00 0.000000000000000000e+00 0.000000000000000000e+00 0.000000000000000000e+00 0.000000000000000000e+00 0.000000000000000000e+00 0.000000000000000000e+00 0.000000000000000000e+00 0.000000000000000000e+00 0.000000000000000000e+00 0.000000000000000000e+00 0.000000000000000000e+00 0.000000000000000000e+00 0.000000000000000000e+00 0.000000000000000000e+00 0.000000000000000000e+00 0.000000000000000000e+00 0.000000000000000000e+00 0.000000000000000000e+00 0.000000000000000000e+00 0.000000000000000000e+00 0.000000000000000000e+00 0.000000000000000000e+00 0.000000000000000000e+00 0.000000000000000000e+00 0.000000000000000000e+00 0.000000000000000000e+00 0.000000000000000000e+00 0.000000000000000000e+00 0.000000000000000000e+00 0.000000000000000000e+00 0.000000000000000000e+00 0.000000000000000000e+00 0.000000000000000000e+00 0.000000000000000000e+00 0.000000000000000000e+00 0.000000000000000000e+00 0.000000000000000000e+00 0.000000000000000000e+00 0.000000000000000000e+00 0.000000000000000000e+00 0.000000000000000000e+00 0.000000000000000000e+00 0.000000000000000000e+00 0.000000000000000000e+00 0.000000000000000000e+00 0.000000000000000000e+00 0.000000000000000000e+00 0.000000000000000000e+00 0.000000000000000000e+00 0.000000000000000000e+00 0.000000000000000000e+00 0.000000000000000000e+00 0.000000000000000000e+00 0.000000000000000000e+00 0.000000000000000000e+00 0.000000000000000000e+00 0.000000000000000000e+00 0.000000000000000000e+00 0.000000000000000000e+00 0.000000000000000000e+00 0.000000000000000000e+00 0.000000000000000000e+00 0.000000000000000000e+00 0.000000000000000000e+00 0.000000000000000000e+00 0.000000000000000000e+00 0.000000000000000000e+00 0.000000000000000000e+00 0.000000000000000000e+00 0.000000000000000000e+00 0.000000000000000000e+00 0.000000000000000000e+00 0.000000000000000000e+00 0.000000000000000000e+00 0.000000000000000000e+00 0.000000000000000000e+00 0.000000000000000000e+00 0.000000000000000000e+00 0.000000000000000000e+00 0.000000000000000000e+00 0.000000000000000000e+00 0.000000000000000000e+00 0.000000000000000000e+00 0.000000000000000000e+00 0.000000000000000000e+00 0.000000000000000000e+00 0.000000000000000000e+00 0.000000000000000000e+00 0.000000000000000000e+00 0.000000000000000000e+00 0.000000000000000000e+00 0.000000000000000000e+00 0.000000000000000000e+00 0.000000000000000000e+00 0.000000000000000000e+00 0.000000000000000000e+00 0.000000000000000000e+00 0.000000000000000000e+00 0.000000000000000000e+00 0.000000000000000000e+00 0.000000000000000000e+00 0.000000000000000000e+00 0.000000000000000000e+00 0.000000000000000000e+00 0.000000000000000000e+00 0.000000000000000000e+00 0.000000000000000000e+00 0.000000000000000000e+00 0.000000000000000000e+00 0.000000000000000000e+00 0.000000000000000000e+00 0.000000000000000000e+00 0.000000000000000000e+00 0.000000000000000000e+00 0.000000000000000000e+00 0.000000000000000000e+00 0.000000000000000000e+00 0.000000000000000000e+00 0.000000000000000000e+00 0.000000000000000000e+00 0.000000000000000000e+00 0.000000000000000000e+00 0.000000000000000000e+00 0.000000000000000000e+00 0.000000000000000000e+00 0.000000000000000000e+00 0.000000000000000000e+00 0.000000000000000000e+00 0.000000000000000000e+00 0.000000000000000000e+00 0.000000000000000000e+00 0.000000000000000000e+00 0.000000000000000000e+00 0.000000000000000000e+00 0.000000000000000000e+00 0.000000000000000000e+00 0.000000000000000000e+00 0.000000000000000000e+00 0.000000000000000000e+00 0.000000000000000000e+00 0.000000000000000000e+00 0.000000000000000000e+00 0.000000000000000000e+00 0.000000000000000000e+00 0.000000000000000000e+00 0.000000000000000000e+00 0.000000000000000000e+00 0.000000000000000000e+00 0.000000000000000000e+00 0.000000000000000000e+00 0.000000000000000000e+00 0.000000000000000000e+00 0.000000000000000000e+00 0.000000000000000000e+00 0.000000000000000000e+00 0.000000000000000000e+00 0.000000000000000000e+00 0.000000000000000000e+00 0.000000000000000000e+00 0.000000000000000000e+00 0.000000000000000000e+00 0.000000000000000000e+00 0.000000000000000000e+00 0.000000000000000000e+00 0.000000000000000000e+00 0.000000000000000000e+00 0.000000000000000000e+00 0.000000000000000000e+00 0.000000000000000000e+00 0.000000000000000000e+00 0.000000000000000000e+00 0.000000000000000000e+00 0.000000000000000000e+00 0.000000000000000000e+00 0.000000000000000000e+00 0.000000000000000000e+00 0.000000000000000000e+00 0.000000000000000000e+00 0.000000000000000000e+00 0.000000000000000000e+00 0.000000000000000000e+00 0.000000000000000000e+00 0.000000000000000000e+00 0.000000000000000000e+00 0.000000000000000000e+00 0.000000000000000000e+00 0.000000000000000000e+00 0.000000000000000000e+00 0.000000000000000000e+00 0.000000000000000000e+00 0.000000000000000000e+00 0.000000000000000000e+00 0.000000000000000000e+00 0.000000000000000000e+00 0.000000000000000000e+00 0.000000000000000000e+00 0.000000000000000000e+00 0.000000000000000000e+00 0.000000000000000000e+00 0.000000000000000000e+00 0.000000000000000000e+00 0.000000000000000000e+00 0.000000000000000000e+00 0.000000000000000000e+00 0.000000000000000000e+00 0.000000000000000000e+00 0.000000000000000000e+00 0.000000000000000000e+00 0.000000000000000000e+00 0.000000000000000000e+00 0.000000000000000000e+00 0.000000000000000000e+00 0.000000000000000000e+00 0.000000000000000000e+00 0.000000000000000000e+00 0.000000000000000000e+00 0.000000000000000000e+00 0.000000000000000000e+00 0.000000000000000000e+00 0.000000000000000000e+00 0.000000000000000000e+00 0.000000000000000000e+00 0.000000000000000000e+00 0.000000000000000000e+00 0.000000000000000000e+00 0.000000000000000000e+00 0.000000000000000000e+00 0.000000000000000000e+00 0.000000000000000000e+00 0.000000000000000000e+00 0.000000000000000000e+00 0.000000000000000000e+00 0.000000000000000000e+00 0.000000000000000000e+00 0.000000000000000000e+00 0.000000000000000000e+00 0.000000000000000000e+00 0.000000000000000000e+00 0.000000000000000000e+00 0.000000000000000000e+00 0.000000000000000000e+00 0.000000000000000000e+00 0.000000000000000000e+00 0.000000000000000000e+00 0.000000000000000000e+00 0.000000000000000000e+00 0.000000000000000000e+00 0.000000000000000000e+00 0.000000000000000000e+00 0.000000000000000000e+00 0.000000000000000000e+00 0.000000000000000000e+00 0.000000000000000000e+00 0.000000000000000000e+00 0.000000000000000000e+00 0.000000000000000000e+00 0.000000000000000000e+00 0.000000000000000000e+00 0.000000000000000000e+00 0.000000000000000000e+00 0.000000000000000000e+00 0.000000000000000000e+00 0.000000000000000000e+00 0.000000000000000000e+00 0.000000000000000000e+00 0.000000000000000000e+00 0.000000000000000000e+00 0.000000000000000000e+00 0.000000000000000000e+00 0.000000000000000000e+00 0.000000000000000000e+00 0.000000000000000000e+00 0.000000000000000000e+00 0.000000000000000000e+00 0.000000000000000000e+00 0.000000000000000000e+00 0.000000000000000000e+00 0.000000000000000000e+00 0.000000000000000000e+00 0.000000000000000000e+00 0.000000000000000000e+00 0.000000000000000000e+00 0.000000000000000000e+00 0.000000000000000000e+00 0.000000000000000000e+00 0.000000000000000000e+00 0.000000000000000000e+00 0.000000000000000000e+00 0.000000000000000000e+00 0.000000000000000000e+00 0.000000000000000000e+00 0.000000000000000000e+00 0.000000000000000000e+00 0.000000000000000000e+00 0.000000000000000000e+00 0.000000000000000000e+00 0.000000000000000000e+00 0.000000000000000000e+00 0.000000000000000000e+00 0.000000000000000000e+00 0.000000000000000000e+00 0.000000000000000000e+00 0.000000000000000000e+00 0.000000000000000000e+00 0.000000000000000000e+00 0.000000000000000000e+00 0.000000000000000000e+00 0.000000000000000000e+00 0.000000000000000000e+00 0.000000000000000000e+00 0.000000000000000000e+00 0.000000000000000000e+00 0.000000000000000000e+00 0.000000000000000000e+00 0.000000000000000000e+00 0.000000000000000000e+00 0.000000000000000000e+00 0.000000000000000000e+00 0.000000000000000000e+00 0.000000000000000000e+00 0.000000000000000000e+00 0.000000000000000000e+00 0.000000000000000000e+00 0.000000000000000000e+00 0.000000000000000000e+00 0.000000000000000000e+00 0.000000000000000000e+00 0.000000000000000000e+00 0.000000000000000000e+00 0.000000000000000000e+00 0.000000000000000000e+00 0.000000000000000000e+00 0.000000000000000000e+00 0.000000000000000000e+00 0.000000000000000000e+00 0.000000000000000000e+00 0.000000000000000000e+00 0.000000000000000000e+00 0.000000000000000000e+00 0.000000000000000000e+00 0.000000000000000000e+00 0.000000000000000000e+00 0.000000000000000000e+00 0.000000000000000000e+00 0.000000000000000000e+00 0.000000000000000000e+00 0.000000000000000000e+00 0.000000000000000000e+00 0.000000000000000000e+00 0.000000000000000000e+00 0.000000000000000000e+00 0.000000000000000000e+00 0.000000000000000000e+00 0.000000000000000000e+00 0.000000000000000000e+00 0.000000000000000000e+00 0.000000000000000000e+00 0.000000000000000000e+00 0.000000000000000000e+00 0.000000000000000000e+00 0.000000000000000000e+00 0.000000000000000000e+00 0.000000000000000000e+00 0.000000000000000000e+00 0.000000000000000000e+00 0.000000000000000000e+00 0.000000000000000000e+00 0.000000000000000000e+00 0.000000000000000000e+00 0.000000000000000000e+00 0.000000000000000000e+00 0.000000000000000000e+00 0.000000000000000000e+00 0.000000000000000000e+00 0.000000000000000000e+00 0.000000000000000000e+00 0.000000000000000000e+00 0.000000000000000000e+00 0.000000000000000000e+00 0.000000000000000000e+00 0.000000000000000000e+00 0.000000000000000000e+00 0.000000000000000000e+00 0.000000000000000000e+00 0.000000000000000000e+00 0.000000000000000000e+00 0.000000000000000000e+00 0.000000000000000000e+00 0.000000000000000000e+00 0.000000000000000000e+00 0.000000000000000000e+00 0.000000000000000000e+00 0.000000000000000000e+00 0.000000000000000000e+00 0.000000000000000000e+00 0.000000000000000000e+00 0.000000000000000000e+00 0.000000000000000000e+00 0.000000000000000000e+00 0.000000000000000000e+00 0.000000000000000000e+00 0.000000000000000000e+00 0.000000000000000000e+00 0.000000000000000000e+00 0.000000000000000000e+00 0.000000000000000000e+00 0.000000000000000000e+00 0.000000000000000000e+00 0.000000000000000000e+00 0.000000000000000000e+00 0.000000000000000000e+00 0.000000000000000000e+00 0.000000000000000000e+00 0.000000000000000000e+00 0.000000000000000000e+00 0.000000000000000000e+00 0.000000000000000000e+00 0.000000000000000000e+00 0.000000000000000000e+00 0.000000000000000000e+00 0.000000000000000000e+00 0.000000000000000000e+00 0.000000000000000000e+00 0.000000000000000000e+00 0.000000000000000000e+00 0.000000000000000000e+00 0.000000000000000000e+00 0.000000000000000000e+00 0.000000000000000000e+00 0.000000000000000000e+00 0.000000000000000000e+00 0.000000000000000000e+00 0.000000000000000000e+00 0.000000000000000000e+00 0.000000000000000000e+00 0.000000000000000000e+00 0.000000000000000000e+00 0.000000000000000000e+00 0.000000000000000000e+00 0.000000000000000000e+00 0.000000000000000000e+00 0.000000000000000000e+00 0.000000000000000000e+00 0.000000000000000000e+00 0.000000000000000000e+00 0.000000000000000000e+00 0.000000000000000000e+00 0.000000000000000000e+00 0.000000000000000000e+00 0.000000000000000000e+00 0.000000000000000000e+00 0.000000000000000000e+00 0.000000000000000000e+00 0.000000000000000000e+00 0.000000000000000000e+00 0.000000000000000000e+00 0.000000000000000000e+00 0.000000000000000000e+00 0.000000000000000000e+00 0.000000000000000000e+00 0.000000000000000000e+00 0.000000000000000000e+00 0.000000000000000000e+00 0.000000000000000000e+00 0.000000000000000000e+00 0.000000000000000000e+00 0.000000000000000000e+00 0.000000000000000000e+00 0.000000000000000000e+00 0.000000000000000000e+00 0.000000000000000000e+00 0.000000000000000000e+00 0.000000000000000000e+00 0.000000000000000000e+00 0.000000000000000000e+00 0.000000000000000000e+00 0.000000000000000000e+00 0.000000000000000000e+00 0.000000000000000000e+00 0.000000000000000000e+00 0.000000000000000000e+00 0.000000000000000000e+00 0.000000000000000000e+00 0.000000000000000000e+00 0.000000000000000000e+00 0.000000000000000000e+00 0.000000000000000000e+00 0.000000000000000000e+00 0.000000000000000000e+00 0.000000000000000000e+00 0.000000000000000000e+00 0.000000000000000000e+00 0.000000000000000000e+00 0.000000000000000000e+00 0.000000000000000000e+00 0.000000000000000000e+00 0.000000000000000000e+00 0.000000000000000000e+00 0.000000000000000000e+00 0.000000000000000000e+00 0.000000000000000000e+00 0.000000000000000000e+00 0.000000000000000000e+00 0.000000000000000000e+00 0.000000000000000000e+00 0.000000000000000000e+00 0.000000000000000000e+00 0.000000000000000000e+00 0.000000000000000000e+00 0.000000000000000000e+00 0.000000000000000000e+00 0.000000000000000000e+00 0.000000000000000000e+00 0.000000000000000000e+00 0.000000000000000000e+00 0.000000000000000000e+00 0.000000000000000000e+00 0.000000000000000000e+00 0.000000000000000000e+00 0.000000000000000000e+00 0.000000000000000000e+00 0.000000000000000000e+00 0.000000000000000000e+00 0.000000000000000000e+00 0.000000000000000000e+00 0.000000000000000000e+00 0.000000000000000000e+00 0.000000000000000000e+00 0.000000000000000000e+00 0.000000000000000000e+00 0.000000000000000000e+00 0.000000000000000000e+00 0.000000000000000000e+00 0.000000000000000000e+00 0.000000000000000000e+00 0.000000000000000000e+00 0.000000000000000000e+00 0.000000000000000000e+00 0.000000000000000000e+00 0.000000000000000000e+00 0.000000000000000000e+00 0.000000000000000000e+00 0.000000000000000000e+00 0.000000000000000000e+00 0.000000000000000000e+00 0.000000000000000000e+00 0.000000000000000000e+00 0.000000000000000000e+00 0.000000000000000000e+00 0.000000000000000000e+00 0.000000000000000000e+00 0.000000000000000000e+00 0.000000000000000000e+00 0.000000000000000000e+00 0.000000000000000000e+00 0.000000000000000000e+00 0.000000000000000000e+00 0.000000000000000000e+00 0.000000000000000000e+00 0.000000000000000000e+00 0.000000000000000000e+00 0.000000000000000000e+00 0.000000000000000000e+00 0.000000000000000000e+00 0.000000000000000000e+00 0.000000000000000000e+00 0.000000000000000000e+00 0.000000000000000000e+00 0.000000000000000000e+00 0.000000000000000000e+00 0.000000000000000000e+00 0.000000000000000000e+00 0.000000000000000000e+00 0.000000000000000000e+00 0.000000000000000000e+00 0.000000000000000000e+00 0.000000000000000000e+00 0.000000000000000000e+00 0.000000000000000000e+00 0.000000000000000000e+00 0.000000000000000000e+00 0.000000000000000000e+00 0.000000000000000000e+00 0.000000000000000000e+00 0.000000000000000000e+00 0.000000000000000000e+00 0.000000000000000000e+00 0.000000000000000000e+00 0.000000000000000000e+00 0.000000000000000000e+00 0.000000000000000000e+00 0.000000000000000000e+00 0.000000000000000000e+00 0.000000000000000000e+00 0.000000000000000000e+00 0.000000000000000000e+00 0.000000000000000000e+00 0.000000000000000000e+00 0.000000000000000000e+00 0.000000000000000000e+00 0.000000000000000000e+00 0.000000000000000000e+00 0.000000000000000000e+00 0.000000000000000000e+00 0.000000000000000000e+00 0.000000000000000000e+00 0.000000000000000000e+00 0.000000000000000000e+00 0.000000000000000000e+00 0.000000000000000000e+00 0.000000000000000000e+00 0.000000000000000000e+00 0.000000000000000000e+00 0.000000000000000000e+00 0.000000000000000000e+00 0.000000000000000000e+00 0.000000000000000000e+00 0.000000000000000000e+00 0.000000000000000000e+00 0.000000000000000000e+00 0.000000000000000000e+00 0.000000000000000000e+00 0.000000000000000000e+00 0.000000000000000000e+00 0.000000000000000000e+00 0.000000000000000000e+00 0.000000000000000000e+00 0.000000000000000000e+00 0.000000000000000000e+00 0.000000000000000000e+00 0.000000000000000000e+00 0.000000000000000000e+00 0.000000000000000000e+00 0.000000000000000000e+00 0.000000000000000000e+00 0.000000000000000000e+00 0.000000000000000000e+00 0.000000000000000000e+00 0.000000000000000000e+00 0.000000000000000000e+00 0.000000000000000000e+00 0.000000000000000000e+00 0.000000000000000000e+00 0.000000000000000000e+00 0.000000000000000000e+00 0.000000000000000000e+00 0.000000000000000000e+00 0.000000000000000000e+00 0.000000000000000000e+00 0.000000000000000000e+00 0.000000000000000000e+00 0.000000000000000000e+00 0.000000000000000000e+00 0.000000000000000000e+00 0.000000000000000000e+00 0.000000000000000000e+00 0.000000000000000000e+00 0.000000000000000000e+00 0.000000000000000000e+00 0.000000000000000000e+00 0.000000000000000000e+00 0.000000000000000000e+00 0.000000000000000000e+00 0.000000000000000000e+00 0.000000000000000000e+00 0.000000000000000000e+00 0.000000000000000000e+00 0.000000000000000000e+00 0.000000000000000000e+00 0.000000000000000000e+00 0.000000000000000000e+00 0.000000000000000000e+00 0.000000000000000000e+00 0.000000000000000000e+00 0.000000000000000000e+00 0.000000000000000000e+00 0.000000000000000000e+00 0.000000000000000000e+00 0.000000000000000000e+00 0.000000000000000000e+00 0.000000000000000000e+00 0.000000000000000000e+00 0.000000000000000000e+00 0.000000000000000000e+00 0.000000000000000000e+00 0.000000000000000000e+00 0.000000000000000000e+00 0.000000000000000000e+00 0.000000000000000000e+00 0.000000000000000000e+00 0.000000000000000000e+00 0.000000000000000000e+00 0.000000000000000000e+00 0.000000000000000000e+00 0.000000000000000000e+00 0.000000000000000000e+00 0.000000000000000000e+00 0.000000000000000000e+00 0.000000000000000000e+00 0.000000000000000000e+00 0.000000000000000000e+00 0.000000000000000000e+00 0.000000000000000000e+00 0.000000000000000000e+00 0.000000000000000000e+00 0.000000000000000000e+00 0.000000000000000000e+00 0.000000000000000000e+00 0.000000000000000000e+00 0.000000000000000000e+00 0.000000000000000000e+00 0.000000000000000000e+00 0.000000000000000000e+00 0.000000000000000000e+00 0.000000000000000000e+00 0.000000000000000000e+00 0.000000000000000000e+00 0.000000000000000000e+00 0.000000000000000000e+00 0.000000000000000000e+00 0.000000000000000000e+00 0.000000000000000000e+00 0.000000000000000000e+00 0.000000000000000000e+00 0.000000000000000000e+00 0.000000000000000000e+00 0.000000000000000000e+00 0.000000000000000000e+00 0.000000000000000000e+00 0.000000000000000000e+00 0.000000000000000000e+00 0.000000000000000000e+00 0.000000000000000000e+00 0.000000000000000000e+00 0.000000000000000000e+00 0.000000000000000000e+00 0.000000000000000000e+00 0.000000000000000000e+00 0.000000000000000000e+00 0.000000000000000000e+00 0.000000000000000000e+00 0.000000000000000000e+00 0.000000000000000000e+00 0.000000000000000000e+00 0.000000000000000000e+00 0.000000000000000000e+00 0.000000000000000000e+00 0.000000000000000000e+00 0.000000000000000000e+00 0.000000000000000000e+00 0.000000000000000000e+00 0.000000000000000000e+00 0.000000000000000000e+00 0.000000000000000000e+00 0.000000000000000000e+00 0.000000000000000000e+00 0.000000000000000000e+00 0.000000000000000000e+00 0.000000000000000000e+00 0.000000000000000000e+00 0.000000000000000000e+00 0.000000000000000000e+00 0.000000000000000000e+00 0.000000000000000000e+00 0.000000000000000000e+00 0.000000000000000000e+00 0.000000000000000000e+00 0.000000000000000000e+00 0.000000000000000000e+00 0.000000000000000000e+00 0.000000000000000000e+00 0.000000000000000000e+00 0.000000000000000000e+00 0.000000000000000000e+00 0.000000000000000000e+00 0.000000000000000000e+00 0.000000000000000000e+00 0.000000000000000000e+00 1.710000000000000000e+02 4.130000000000000000e+02 5.910000000000000000e+02 7.490000000000000000e+02 9.050000000000000000e+02 1.065000000000000000e+03 1.254000000000000000e+03 1.253000000000000000e+03 1.343000000000000000e+03 1.421000000000000000e+03 1.553000000000000000e+03 1.641000000000000000e+03 1.812000000000000000e+03 1.754000000000000000e+03 1.764000000000000000e+03 1.948000000000000000e+03 2.037000000000000000e+03 2.142000000000000000e+03 2.211000000000000000e+03 2.169000000000000000e+03 2.204000000000000000e+03 2.339000000000000000e+03 2.297000000000000000e+03 2.441000000000000000e+03 2.478000000000000000e+03 2.566000000000000000e+03 2.692000000000000000e+03 2.684000000000000000e+03 2.769000000000000000e+03 2.748000000000000000e+03 2.872000000000000000e+03 2.760000000000000000e+03 2.819000000000000000e+03 2.803000000000000000e+03 2.954000000000000000e+03 2.937000000000000000e+03 2.879000000000000000e+03 2.998000000000000000e+03 2.905000000000000000e+03 2.943000000000000000e+03 3.027000000000000000e+03 3.074000000000000000e+03 3.115000000000000000e+03 3.179000000000000000e+03 3.256000000000000000e+03 3.328000000000000000e+03 3.318000000000000000e+03 3.259000000000000000e+03 3.168000000000000000e+03 3.441000000000000000e+03 3.365000000000000000e+03 3.193000000000000000e+03 3.290000000000000000e+03 3.161000000000000000e+03 3.339000000000000000e+03 3.237000000000000000e+03 3.263000000000000000e+03 3.282000000000000000e+03 3.474000000000000000e+03 3.384000000000000000e+03 3.457000000000000000e+03 3.468000000000000000e+03 3.403000000000000000e+03 3.557000000000000000e+03 3.468000000000000000e+03 3.528000000000000000e+03 3.595000000000000000e+03 3.516000000000000000e+03 3.555000000000000000e+03 3.587000000000000000e+03 3.635000000000000000e+03 3.757000000000000000e+03 3.704000000000000000e+03 3.750000000000000000e+03 3.776000000000000000e+03 3.708000000000000000e+03 3.878000000000000000e+03 3.894000000000000000e+03 3.852000000000000000e+03 3.881000000000000000e+03 3.929000000000000000e+03 3.996000000000000000e+03 3.990000000000000000e+03 3.846000000000000000e+03 3.826000000000000000e+03 3.755000000000000000e+03 3.866000000000000000e+03 3.972000000000000000e+03 3.858000000000000000e+03 3.860000000000000000e+03 4.007000000000000000e+03 3.946000000000000000e+03 3.942000000000000000e+03 4.052000000000000000e+03 3.919000000000000000e+03 3.911000000000000000e+03 4.020000000000000000e+03 3.963000000000000000e+03 3.921000000000000000e+03 4.110000000000000000e+03 4.046000000000000000e+03 4.120000000000000000e+03 4.006000000000000000e+03 4.118000000000000000e+03 4.248000000000000000e+03 4.194000000000000000e+03 4.209000000000000000e+03 4.225000000000000000e+03 4.201000000000000000e+03 4.180000000000000000e+03 4.250000000000000000e+03 4.175000000000000000e+03 4.112000000000000000e+03 4.286000000000000000e+03 4.317000000000000000e+03 4.340000000000000000e+03 4.303000000000000000e+03 4.254000000000000000e+03 4.357000000000000000e+03 4.409000000000000000e+03 4.470000000000000000e+03 4.472000000000000000e+03 4.499000000000000000e+03 4.467000000000000000e+03 4.533000000000000000e+03 4.515000000000000000e+03 4.570000000000000000e+03 4.603000000000000000e+03 4.614000000000000000e+03 4.636000000000000000e+03 4.586000000000000000e+03 4.640000000000000000e+03 4.676000000000000000e+03 4.504000000000000000e+03 4.634000000000000000e+03 4.602000000000000000e+03 4.555000000000000000e+03 4.451000000000000000e+03 4.667000000000000000e+03 4.442000000000000000e+03 4.574000000000000000e+03 4.579000000000000000e+03 4.699000000000000000e+03 4.605000000000000000e+03 4.575000000000000000e+03 4.626000000000000000e+03 4.676000000000000000e+03 4.871000000000000000e+03 4.548000000000000000e+03 4.643000000000000000e+03 4.681000000000000000e+03 4.824000000000000000e+03 4.847000000000000000e+03 4.796000000000000000e+03 4.876000000000000000e+03 4.842000000000000000e+03 4.846000000000000000e+03 4.890000000000000000e+03 4.686000000000000000e+03 4.882000000000000000e+03 4.906000000000000000e+03 5.016000000000000000e+03 4.966000000000000000e+03 5.084000000000000000e+03 5.208000000000000000e+03 5.144000000000000000e+03 5.155000000000000000e+03 5.215000000000000000e+03 5.180000000000000000e+03 4.977000000000000000e+03 5.068000000000000000e+03 5.141000000000000000e+03 5.122000000000000000e+03 4.908000000000000000e+03 5.005000000000000000e+03 5.169000000000000000e+03 5.234000000000000000e+03 5.154000000000000000e+03 5.214000000000000000e+03 5.212000000000000000e+03 5.081000000000000000e+03 5.086000000000000000e+03 5.236000000000000000e+03 5.204000000000000000e+03 5.142000000000000000e+03 5.026000000000000000e+03 5.099000000000000000e+03 5.131000000000000000e+03 5.128000000000000000e+03 5.050000000000000000e+03 5.045000000000000000e+03 5.083000000000000000e+03 5.109000000000000000e+03 5.047000000000000000e+03 5.144000000000000000e+03 5.174000000000000000e+03 5.127000000000000000e+03 5.209000000000000000e+03 5.246000000000000000e+03 5.202000000000000000e+03 5.158000000000000000e+03 5.235000000000000000e+03 5.178000000000000000e+03 5.201000000000000000e+03 5.059000000000000000e+03 5.223000000000000000e+03 5.276000000000000000e+03 5.115000000000000000e+03 5.265000000000000000e+03 5.376000000000000000e+03 5.245000000000000000e+03 5.298000000000000000e+03 5.459000000000000000e+03 5.359000000000000000e+03 5.372000000000000000e+03 5.183000000000000000e+03 5.488000000000000000e+03 5.409000000000000000e+03 5.501000000000000000e+03 5.438000000000000000e+03 5.673000000000000000e+03 5.468000000000000000e+03 5.560000000000000000e+03 5.505000000000000000e+03 5.563000000000000000e+03 5.602000000000000000e+03 5.568000000000000000e+03 5.800000000000000000e+03 5.736000000000000000e+03 5.684000000000000000e+03 5.878000000000000000e+03 5.643000000000000000e+03 5.850000000000000000e+03 5.873000000000000000e+03 5.831000000000000000e+03 5.831000000000000000e+03 5.688000000000000000e+03 5.742000000000000000e+03 5.593000000000000000e+03 5.644000000000000000e+03 5.766000000000000000e+03 5.659000000000000000e+03 5.790000000000000000e+03 5.726000000000000000e+03 5.659000000000000000e+03 5.853000000000000000e+03 5.658000000000000000e+03 5.784000000000000000e+03 5.793000000000000000e+03 5.710000000000000000e+03 5.753000000000000000e+03 5.892000000000000000e+03 5.748000000000000000e+03 5.767000000000000000e+03 5.719000000000000000e+03 5.692000000000000000e+03 5.734000000000000000e+03 5.730000000000000000e+03 5.637000000000000000e+03 5.509000000000000000e+03 5.616000000000000000e+03 5.517000000000000000e+03 5.744000000000000000e+03 5.565000000000000000e+03 5.676000000000000000e+03 5.607000000000000000e+03 5.485000000000000000e+03 5.574000000000000000e+03 5.594000000000000000e+03 5.613000000000000000e+03 5.641000000000000000e+03 5.441000000000000000e+03 5.573000000000000000e+03 5.655000000000000000e+03 5.742000000000000000e+03 5.489000000000000000e+03 5.591000000000000000e+03 5.501000000000000000e+03 5.397000000000000000e+03 5.346000000000000000e+03 5.333000000000000000e+03 5.194000000000000000e+03 5.374000000000000000e+03 5.165000000000000000e+03 5.325000000000000000e+03 5.351000000000000000e+03 5.443000000000000000e+03 5.366000000000000000e+03 5.508000000000000000e+03 5.463000000000000000e+03 5.473000000000000000e+03 5.452000000000000000e+03 5.499000000000000000e+03 5.446000000000000000e+03 5.593000000000000000e+03 5.417000000000000000e+03 5.506000000000000000e+03 5.663000000000000000e+03 5.581000000000000000e+03 5.654000000000000000e+03 5.649000000000000000e+03 5.693000000000000000e+03 5.686000000000000000e+03 5.563000000000000000e+03 5.784000000000000000e+03 5.677000000000000000e+03 5.621000000000000000e+03 5.573000000000000000e+03 5.745000000000000000e+03 5.825000000000000000e+03 5.606000000000000000e+03 5.660000000000000000e+03 5.581000000000000000e+03 5.649000000000000000e+03 5.637000000000000000e+03 5.535000000000000000e+03 5.554000000000000000e+03 5.487000000000000000e+03 5.524000000000000000e+03 5.507000000000000000e+03 5.852000000000000000e+03 5.868000000000000000e+03 5.825000000000000000e+03 5.705000000000000000e+03 5.624000000000000000e+03 5.830000000000000000e+03 5.668000000000000000e+03 5.926000000000000000e+03 5.794000000000000000e+03 5.783000000000000000e+03 5.724000000000000000e+03 5.935000000000000000e+03 5.790000000000000000e+03 5.612000000000000000e+03 5.766000000000000000e+03 5.813000000000000000e+03 5.793000000000000000e+03 5.732000000000000000e+03 5.649000000000000000e+03 5.776000000000000000e+03 5.782000000000000000e+03 5.699000000000000000e+03 5.846000000000000000e+03 5.780000000000000000e+03 5.769000000000000000e+03 5.765000000000000000e+03 5.784000000000000000e+03 5.785000000000000000e+03 5.640000000000000000e+03 5.641000000000000000e+03 5.651000000000000000e+03 5.523000000000000000e+03 5.631000000000000000e+03 5.655000000000000000e+03 5.733000000000000000e+03 5.733000000000000000e+03 5.724000000000000000e+03 5.784000000000000000e+03 5.640000000000000000e+03 5.873000000000000000e+03 5.816000000000000000e+03 5.564000000000000000e+03 5.650000000000000000e+03 5.782000000000000000e+03 5.788000000000000000e+03 5.857000000000000000e+03 5.847000000000000000e+03 5.683000000000000000e+03 5.705000000000000000e+03 5.765000000000000000e+03 5.709000000000000000e+03 5.704000000000000000e+03 5.789000000000000000e+03 5.834000000000000000e+03 5.744000000000000000e+03 5.826000000000000000e+03 5.862000000000000000e+03 5.944000000000000000e+03 5.801000000000000000e+03 5.846000000000000000e+03 5.954000000000000000e+03 5.908000000000000000e+03 5.954000000000000000e+03 5.931000000000000000e+03 5.771000000000000000e+03 5.823000000000000000e+03 5.835000000000000000e+03 5.793000000000000000e+03 5.932000000000000000e+03 5.931000000000000000e+03 5.925000000000000000e+03 5.818000000000000000e+03 5.724000000000000000e+03 5.874000000000000000e+03 5.872000000000000000e+03 5.864000000000000000e+03 5.755000000000000000e+03 5.833000000000000000e+03 5.825000000000000000e+03 5.721000000000000000e+03 5.709000000000000000e+03 5.700000000000000000e+03 5.730000000000000000e+03 5.862000000000000000e+03 5.683000000000000000e+03 5.863000000000000000e+03 5.661000000000000000e+03 5.691000000000000000e+03 5.811000000000000000e+03 5.772000000000000000e+03 5.751000000000000000e+03 5.784000000000000000e+03 5.768000000000000000e+03 5.600000000000000000e+03 5.804000000000000000e+03 5.789000000000000000e+03 5.679000000000000000e+03 5.755000000000000000e+03 5.704000000000000000e+03 5.822000000000000000e+03 5.672000000000000000e+03 5.666000000000000000e+03 5.690000000000000000e+03 5.765000000000000000e+03 5.898000000000000000e+03 5.950000000000000000e+03 5.870000000000000000e+03 5.748000000000000000e+03 5.729000000000000000e+03 5.802000000000000000e+03 5.870000000000000000e+03 5.800000000000000000e+03 5.771000000000000000e+03 6.061000000000000000e+03 5.694000000000000000e+03 5.778000000000000000e+03 5.794000000000000000e+03 5.675000000000000000e+03 5.647000000000000000e+03 5.704000000000000000e+03 5.811000000000000000e+03 5.838000000000000000e+03 5.821000000000000000e+03 5.642000000000000000e+03 5.824000000000000000e+03 5.828000000000000000e+03 5.533000000000000000e+03 5.564000000000000000e+03 5.571000000000000000e+03 5.696000000000000000e+03 5.701000000000000000e+03 5.835000000000000000e+03 5.662000000000000000e+03 5.708000000000000000e+03 5.542000000000000000e+03 5.588000000000000000e+03 5.592000000000000000e+03 5.573000000000000000e+03 5.542000000000000000e+03 5.770000000000000000e+03 5.682000000000000000e+03 5.754000000000000000e+03 5.916000000000000000e+03 5.699000000000000000e+03 5.875000000000000000e+03 5.982000000000000000e+03 5.848000000000000000e+03 5.775000000000000000e+03 5.732000000000000000e+03 5.955000000000000000e+03 5.782000000000000000e+03 5.828000000000000000e+03 5.935000000000000000e+03 5.915000000000000000e+03 5.909000000000000000e+03 5.917000000000000000e+03 5.878000000000000000e+03 5.956000000000000000e+03 5.835000000000000000e+03 5.916000000000000000e+03 6.017000000000000000e+03 5.959000000000000000e+03 5.959000000000000000e+03 5.821000000000000000e+03 5.905000000000000000e+03 5.996000000000000000e+03 5.915000000000000000e+03 5.952000000000000000e+03 5.752000000000000000e+03 5.792000000000000000e+03 5.910000000000000000e+03 5.886000000000000000e+03 5.907000000000000000e+03 5.995000000000000000e+03 6.036000000000000000e+03 5.903000000000000000e+03 5.735000000000000000e+03 5.909000000000000000e+03 5.910000000000000000e+03 6.022000000000000000e+03 5.808000000000000000e+03 5.789000000000000000e+03 5.916000000000000000e+03 5.871000000000000000e+03 5.828000000000000000e+03 5.792000000000000000e+03 5.945000000000000000e+03 5.854000000000000000e+03 5.702000000000000000e+03 5.714000000000000000e+03 5.683000000000000000e+03 5.787000000000000000e+03 5.916000000000000000e+03 5.601000000000000000e+03 5.759000000000000000e+03 5.843000000000000000e+03 5.664000000000000000e+03 5.657000000000000000e+03 5.649000000000000000e+03 5.906000000000000000e+03 5.739000000000000000e+03 5.742000000000000000e+03 5.892000000000000000e+03 5.899000000000000000e+03 5.773000000000000000e+03 5.784000000000000000e+03 5.754000000000000000e+03 5.633000000000000000e+03 5.678000000000000000e+03 5.860000000000000000e+03 5.689000000000000000e+03 5.900000000000000000e+03 5.807000000000000000e+03 5.652000000000000000e+03 5.685000000000000000e+03 5.593000000000000000e+03 5.688000000000000000e+03 5.753000000000000000e+03 5.871000000000000000e+03 5.763000000000000000e+03 5.826000000000000000e+03 5.742000000000000000e+03 5.849000000000000000e+03 5.778000000000000000e+03 5.750000000000000000e+03 5.829000000000000000e+03 6.040000000000000000e+03 5.823000000000000000e+03 5.805000000000000000e+03 5.831000000000000000e+03 5.865000000000000000e+03 5.906000000000000000e+03 5.756000000000000000e+03 5.987000000000000000e+03 5.694000000000000000e+03 5.780000000000000000e+03 5.956000000000000000e+03 5.934000000000000000e+03 5.816000000000000000e+03 5.885000000000000000e+03 5.875000000000000000e+03 5.663000000000000000e+03 5.821000000000000000e+03 5.999000000000000000e+03 5.874000000000000000e+03 5.864000000000000000e+03 5.858000000000000000e+03 5.889000000000000000e+03 6.000000000000000000e+03 5.876000000000000000e+03 5.953000000000000000e+03 5.786000000000000000e+03 5.678000000000000000e+03 5.679000000000000000e+03 5.737000000000000000e+03 5.697000000000000000e+03 5.737000000000000000e+03 5.702000000000000000e+03 5.648000000000000000e+03 5.725000000000000000e+03 5.769000000000000000e+03 5.794000000000000000e+03 5.716000000000000000e+03 5.845000000000000000e+03 5.724000000000000000e+03 5.601000000000000000e+03 5.629000000000000000e+03 5.649000000000000000e+03 5.697000000000000000e+03 5.692000000000000000e+03 5.675000000000000000e+03 5.814000000000000000e+03 5.737000000000000000e+03 5.797000000000000000e+03 5.779000000000000000e+03 5.834000000000000000e+03 5.715000000000000000e+03 5.660000000000000000e+03 5.638000000000000000e+03 5.756000000000000000e+03 5.610000000000000000e+03 5.828000000000000000e+03 5.673000000000000000e+03 5.755000000000000000e+03 5.811000000000000000e+03 5.796000000000000000e+03 5.785000000000000000e+03 5.709000000000000000e+03 5.859000000000000000e+03 5.710000000000000000e+03 5.788000000000000000e+03 5.671000000000000000e+03 5.780000000000000000e+03 5.870000000000000000e+03 5.816000000000000000e+03 5.778000000000000000e+03 5.726000000000000000e+03 5.768000000000000000e+03 5.565000000000000000e+03 5.789000000000000000e+03 5.675000000000000000e+03 5.740000000000000000e+03 5.680000000000000000e+03 5.735000000000000000e+03 5.572000000000000000e+03 5.725000000000000000e+03 5.591000000000000000e+03 5.634000000000000000e+03 5.756000000000000000e+03 5.683000000000000000e+03 5.742000000000000000e+03 5.853000000000000000e+03 5.826000000000000000e+03 5.721000000000000000e+03 5.770000000000000000e+03 5.662000000000000000e+03 5.792000000000000000e+03 5.742000000000000000e+03 5.820000000000000000e+03 5.724000000000000000e+03 5.941000000000000000e+03 5.761000000000000000e+03 5.761000000000000000e+03 5.829000000000000000e+03 5.955000000000000000e+03 5.929000000000000000e+03 5.816000000000000000e+03 5.692000000000000000e+03 5.705000000000000000e+03 5.892000000000000000e+03 5.750000000000000000e+03 5.731000000000000000e+03 5.697000000000000000e+03 5.645000000000000000e+03 5.821000000000000000e+03 5.579000000000000000e+03 5.858000000000000000e+03 5.726000000000000000e+03 5.746000000000000000e+03 5.801000000000000000e+03 5.908000000000000000e+03 5.911000000000000000e+03 5.993000000000000000e+03 6.081000000000000000e+03 5.906000000000000000e+03 5.849000000000000000e+03 5.963000000000000000e+03 6.071000000000000000e+03 5.909000000000000000e+03 6.045000000000000000e+03 5.975000000000000000e+03 5.913000000000000000e+03 5.914000000000000000e+03 5.878000000000000000e+03 6.144000000000000000e+03 5.934000000000000000e+03 5.768000000000000000e+03 6.026000000000000000e+03 5.872000000000000000e+03 6.003000000000000000e+03 5.787000000000000000e+03 6.085000000000000000e+03 5.935000000000000000e+03 5.965000000000000000e+03 6.169000000000000000e+03 5.996000000000000000e+03 5.969000000000000000e+03 5.902000000000000000e+03 6.039000000000000000e+03 6.044000000000000000e+03 6.042000000000000000e+03 5.958000000000000000e+03 5.925000000000000000e+03 5.697000000000000000e+03 6.008000000000000000e+03 5.805000000000000000e+03 5.875000000000000000e+03 5.813000000000000000e+03 5.836000000000000000e+03 5.821000000000000000e+03 5.733000000000000000e+03 5.828000000000000000e+03 5.978000000000000000e+03 5.995000000000000000e+03 5.729000000000000000e+03 5.745000000000000000e+03 5.964000000000000000e+03 5.775000000000000000e+03 5.756000000000000000e+03 5.853000000000000000e+03 5.818000000000000000e+03 5.745000000000000000e+03 5.915000000000000000e+03 5.841000000000000000e+03 5.830000000000000000e+03 5.851000000000000000e+03 5.841000000000000000e+03 5.931000000000000000e+03 5.867000000000000000e+03 5.943000000000000000e+03 5.985000000000000000e+03 5.784000000000000000e+03 5.940000000000000000e+03 5.787000000000000000e+03 5.878000000000000000e+03 5.744000000000000000e+03 5.689000000000000000e+03 5.711000000000000000e+03 5.760000000000000000e+03 5.836000000000000000e+03 5.962000000000000000e+03 5.850000000000000000e+03 5.928000000000000000e+03 5.889000000000000000e+03 6.103000000000000000e+03 6.110000000000000000e+03 6.045000000000000000e+03 6.064000000000000000e+03 5.975000000000000000e+03 5.995000000000000000e+03 5.867000000000000000e+03 5.783000000000000000e+03 5.885000000000000000e+03 5.933000000000000000e+03 5.778000000000000000e+03 5.717000000000000000e+03 6.014000000000000000e+03 5.740000000000000000e+03 5.789000000000000000e+03 5.778000000000000000e+03 5.659000000000000000e+03 5.815000000000000000e+03 5.802000000000000000e+03 5.854000000000000000e+03 5.971000000000000000e+03 5.669000000000000000e+03 5.695000000000000000e+03 5.740000000000000000e+03 5.936000000000000000e+03 5.623000000000000000e+03 5.693000000000000000e+03 5.686000000000000000e+03 5.660000000000000000e+03 5.691000000000000000e+03 5.821000000000000000e+03 5.653000000000000000e+03 5.793000000000000000e+03 5.571000000000000000e+03 5.836000000000000000e+03 5.822000000000000000e+03 5.875000000000000000e+03 5.940000000000000000e+03 5.792000000000000000e+03 5.775000000000000000e+03 6.062000000000000000e+03 5.911000000000000000e+03 5.907000000000000000e+03 5.748000000000000000e+03 5.824000000000000000e+03 5.672000000000000000e+03 5.864000000000000000e+03 5.940000000000000000e+03 5.761000000000000000e+03 5.923000000000000000e+03 5.847000000000000000e+03 5.913000000000000000e+03 5.919000000000000000e+03 5.817000000000000000e+03 5.915000000000000000e+03 6.003000000000000000e+03 5.817000000000000000e+03 5.822000000000000000e+03 5.927000000000000000e+03 5.840000000000000000e+03 5.589000000000000000e+03 5.841000000000000000e+03 5.800000000000000000e+03 5.793000000000000000e+03 5.745000000000000000e+03 6.032000000000000000e+03 5.904000000000000000e+03 5.905000000000000000e+03 5.739000000000000000e+03 6.000000000000000000e+03 5.853000000000000000e+03 5.561000000000000000e+03 5.675000000000000000e+03 5.802000000000000000e+03 5.828000000000000000e+03 6.061000000000000000e+03 5.847000000000000000e+03 5.984000000000000000e+03 5.844000000000000000e+03 5.908000000000000000e+03 5.819000000000000000e+03 5.930000000000000000e+03 5.660000000000000000e+03 5.760000000000000000e+03 5.786000000000000000e+03 5.635000000000000000e+03 5.722000000000000000e+03 5.794000000000000000e+03 5.855000000000000000e+03 5.759000000000000000e+03 5.649000000000000000e+03 5.853000000000000000e+03 5.821000000000000000e+03 5.883000000000000000e+03 5.799000000000000000e+03 5.747000000000000000e+03 5.828000000000000000e+03 5.801000000000000000e+03 5.799000000000000000e+03 5.788000000000000000e+03 5.876000000000000000e+03 5.721000000000000000e+03 5.907000000000000000e+03 5.883000000000000000e+03 5.821000000000000000e+03 5.746000000000000000e+03 5.963000000000000000e+03 5.758000000000000000e+03 6.012000000000000000e+03 5.943000000000000000e+03 5.895000000000000000e+03 5.874000000000000000e+03 5.843000000000000000e+03 5.956000000000000000e+03 5.890000000000000000e+03 5.828000000000000000e+03 5.847000000000000000e+03 6.015000000000000000e+03 5.911000000000000000e+03 5.860000000000000000e+03 5.831000000000000000e+03 5.934000000000000000e+03 5.987000000000000000e+03 5.962000000000000000e+03 5.908000000000000000e+03 6.037000000000000000e+03 5.814000000000000000e+03 6.036000000000000000e+03 5.845000000000000000e+03 5.927000000000000000e+03 5.833000000000000000e+03 5.961000000000000000e+03 5.757000000000000000e+03 5.876000000000000000e+03 5.855000000000000000e+03 5.913000000000000000e+03 5.866000000000000000e+03 5.722000000000000000e+03 5.781000000000000000e+03 5.717000000000000000e+03 5.730000000000000000e+03 5.754000000000000000e+03 5.794000000000000000e+03 5.869000000000000000e+03 5.805000000000000000e+03 5.652000000000000000e+03 5.772000000000000000e+03 5.727000000000000000e+03 5.796000000000000000e+03 5.757000000000000000e+03 5.762000000000000000e+03 5.905000000000000000e+03 5.830000000000000000e+03 5.959000000000000000e+03 6.029000000000000000e+03 6.060000000000000000e+03 5.960000000000000000e+03 5.806000000000000000e+03 5.833000000000000000e+03 6.037000000000000000e+03 6.043000000000000000e+03 6.021000000000000000e+03 6.256000000000000000e+03 6.163000000000000000e+03 5.953000000000000000e+03 6.241000000000000000e+03 6.101000000000000000e+03 6.211000000000000000e+03 6.025000000000000000e+03 6.049000000000000000e+03 6.010000000000000000e+03 6.099000000000000000e+03 6.136000000000000000e+03 6.140000000000000000e+03 6.040000000000000000e+03 5.909000000000000000e+03 5.993000000000000000e+03 6.193000000000000000e+03 6.042000000000000000e+03 5.874000000000000000e+03 5.803000000000000000e+03 5.933000000000000000e+03 5.972000000000000000e+03 5.855000000000000000e+03 5.984000000000000000e+03 5.947000000000000000e+03 5.731000000000000000e+03 5.793000000000000000e+03 5.879000000000000000e+03 5.900000000000000000e+03 5.952000000000000000e+03 5.710000000000000000e+03 5.876000000000000000e+03 5.856000000000000000e+03 5.732000000000000000e+03 5.926000000000000000e+03 5.733000000000000000e+03 5.689000000000000000e+03 5.738000000000000000e+03 5.769000000000000000e+03 5.801000000000000000e+03 5.915000000000000000e+03 5.932000000000000000e+03 6.019000000000000000e+03 6.072000000000000000e+03 5.739000000000000000e+03 5.802000000000000000e+03 5.610000000000000000e+03 5.980000000000000000e+03 6.056000000000000000e+03 5.883000000000000000e+03 5.794000000000000000e+03 6.002000000000000000e+03 6.059000000000000000e+03 5.737000000000000000e+03 5.806000000000000000e+03 5.813000000000000000e+03 5.813000000000000000e+03 5.700000000000000000e+03 5.900000000000000000e+03 5.831000000000000000e+03 5.659000000000000000e+03 5.832000000000000000e+03 5.940000000000000000e+03 5.730000000000000000e+03 5.779000000000000000e+03 5.707000000000000000e+03 5.768000000000000000e+03 5.797000000000000000e+03 6.032000000000000000e+03 6.040000000000000000e+03 5.946000000000000000e+03 5.961000000000000000e+03 5.877000000000000000e+03 5.950000000000000000e+03 5.828000000000000000e+03 5.810000000000000000e+03 5.870000000000000000e+03 5.639000000000000000e+03 5.489000000000000000e+03 5.644000000000000000e+03 5.779000000000000000e+03 5.639000000000000000e+03 5.829000000000000000e+03 5.806000000000000000e+03 5.774000000000000000e+03 5.892000000000000000e+03 5.816000000000000000e+03 5.753000000000000000e+03 5.711000000000000000e+03 5.768000000000000000e+03 5.538000000000000000e+03 5.527000000000000000e+03 5.720000000000000000e+03 5.815000000000000000e+03 5.721000000000000000e+03 5.702000000000000000e+03 5.836000000000000000e+03 5.818000000000000000e+03 5.791000000000000000e+03 5.656000000000000000e+03 5.694000000000000000e+03 5.749000000000000000e+03 5.795000000000000000e+03 5.544000000000000000e+03 5.581000000000000000e+03 5.642000000000000000e+03 5.595000000000000000e+03 5.848000000000000000e+03 5.874000000000000000e+03 5.642000000000000000e+03 5.782000000000000000e+03 5.786000000000000000e+03 5.848000000000000000e+03 5.786000000000000000e+03 5.949000000000000000e+03 5.965000000000000000e+03 5.935000000000000000e+03 5.944000000000000000e+03 5.853000000000000000e+03 5.952000000000000000e+03 5.822000000000000000e+03 5.925000000000000000e+03 5.826000000000000000e+03 5.892000000000000000e+03 6.031000000000000000e+03 5.851000000000000000e+03 5.795000000000000000e+03 5.753000000000000000e+03 5.689000000000000000e+03 5.680000000000000000e+03 5.774000000000000000e+03 5.871000000000000000e+03 5.720000000000000000e+03 5.837000000000000000e+03 5.924000000000000000e+03 5.900000000000000000e+03 6.056000000000000000e+03 5.974000000000000000e+03 6.082000000000000000e+03 5.937000000000000000e+03 6.015000000000000000e+03 5.880000000000000000e+03 5.939000000000000000e+03 5.900000000000000000e+03 5.917000000000000000e+03 5.872000000000000000e+03 5.899000000000000000e+03 5.898000000000000000e+03 5.887000000000000000e+03 5.814000000000000000e+03 5.816000000000000000e+03 5.749000000000000000e+03 5.927000000000000000e+03 5.880000000000000000e+03 5.881000000000000000e+03 5.712000000000000000e+03 5.685000000000000000e+03 5.602000000000000000e+03 5.658000000000000000e+03 5.665000000000000000e+03 5.710000000000000000e+03 5.717000000000000000e+03 5.827000000000000000e+03 5.699000000000000000e+03 5.829000000000000000e+03 5.850000000000000000e+03 5.852000000000000000e+03 5.762000000000000000e+03 6.013000000000000000e+03 5.747000000000000000e+03 5.653000000000000000e+03 5.882000000000000000e+03 5.809000000000000000e+03 5.862000000000000000e+03 5.905000000000000000e+03 5.958000000000000000e+03 5.905000000000000000e+03 5.832000000000000000e+03 5.905000000000000000e+03 5.756000000000000000e+03 5.945000000000000000e+03 5.901000000000000000e+03 5.923000000000000000e+03 5.960000000000000000e+03 5.978000000000000000e+03 5.922000000000000000e+03 5.955000000000000000e+03 5.957000000000000000e+03 5.907000000000000000e+03 5.958000000000000000e+03 5.877000000000000000e+03 5.929000000000000000e+03 5.883000000000000000e+03 5.901000000000000000e+03 5.936000000000000000e+03 5.796000000000000000e+03 5.742000000000000000e+03 5.720000000000000000e+03 5.695000000000000000e+03 5.621000000000000000e+03 5.807000000000000000e+03 5.719000000000000000e+03 5.830000000000000000e+03 5.766000000000000000e+03 5.814000000000000000e+03 5.833000000000000000e+03 5.854000000000000000e+03 5.832000000000000000e+03 5.855000000000000000e+03 5.829000000000000000e+03 5.754000000000000000e+03 5.744000000000000000e+03 5.787000000000000000e+03 5.779000000000000000e+03 5.775000000000000000e+03 5.752000000000000000e+03 5.633000000000000000e+03 5.748000000000000000e+03 5.679000000000000000e+03 5.770000000000000000e+03 5.663000000000000000e+03 5.628000000000000000e+03 5.656000000000000000e+03 5.506000000000000000e+03 5.545000000000000000e+03 5.624000000000000000e+03 5.668000000000000000e+03 5.762000000000000000e+03 5.663000000000000000e+03 5.704000000000000000e+03 5.496000000000000000e+03 5.464000000000000000e+03 5.331000000000000000e+03 5.314000000000000000e+03 5.443000000000000000e+03 5.534000000000000000e+03 5.582000000000000000e+03 5.580000000000000000e+03 5.453000000000000000e+03 5.402000000000000000e+03 5.498000000000000000e+03 5.497000000000000000e+03 5.631000000000000000e+03 5.554000000000000000e+03 5.493000000000000000e+03 5.612000000000000000e+03 5.516000000000000000e+03 5.515000000000000000e+03 5.612000000000000000e+03 5.690000000000000000e+03 5.570000000000000000e+03 5.594000000000000000e+03 5.662000000000000000e+03 5.633000000000000000e+03 5.533000000000000000e+03 5.564000000000000000e+03 5.688000000000000000e+03 5.480000000000000000e+03 5.747000000000000000e+03 5.618000000000000000e+03 5.579000000000000000e+03 5.788000000000000000e+03 5.695000000000000000e+03 5.665000000000000000e+03 5.608000000000000000e+03 5.632000000000000000e+03 5.687000000000000000e+03 5.872000000000000000e+03 5.653000000000000000e+03 5.549000000000000000e+03 5.508000000000000000e+03 5.604000000000000000e+03 5.598000000000000000e+03 5.626000000000000000e+03 5.602000000000000000e+03 5.693000000000000000e+03 5.658000000000000000e+03 5.598000000000000000e+03 5.731000000000000000e+03 5.692000000000000000e+03 5.704000000000000000e+03 5.709000000000000000e+03 5.652000000000000000e+03 5.837000000000000000e+03 5.566000000000000000e+03 5.637000000000000000e+03 5.583000000000000000e+03 5.634000000000000000e+03 5.601000000000000000e+03 5.686000000000000000e+03 5.724000000000000000e+03 5.830000000000000000e+03 5.615000000000000000e+03 5.750000000000000000e+03 5.661000000000000000e+03 5.655000000000000000e+03 5.681000000000000000e+03 5.660000000000000000e+03 5.811000000000000000e+03 5.790000000000000000e+03 5.640000000000000000e+03 5.813000000000000000e+03 5.738000000000000000e+03 5.765000000000000000e+03 5.801000000000000000e+03 5.767000000000000000e+03 5.768000000000000000e+03 5.934000000000000000e+03 5.888000000000000000e+03 5.738000000000000000e+03 5.760000000000000000e+03 5.806000000000000000e+03 5.861000000000000000e+03 5.734000000000000000e+03 5.738000000000000000e+03 5.788000000000000000e+03 5.742000000000000000e+03 5.783000000000000000e+03 5.670000000000000000e+03 5.847000000000000000e+03 5.756000000000000000e+03 5.753000000000000000e+03 5.570000000000000000e+03 5.783000000000000000e+03 5.654000000000000000e+03 5.628000000000000000e+03 5.611000000000000000e+03 5.764000000000000000e+03 5.677000000000000000e+03 5.806000000000000000e+03 5.626000000000000000e+03 5.784000000000000000e+03 5.862000000000000000e+03 5.818000000000000000e+03 5.826000000000000000e+03 5.830000000000000000e+03 5.681000000000000000e+03 5.664000000000000000e+03 5.687000000000000000e+03 5.691000000000000000e+03 5.690000000000000000e+03 5.676000000000000000e+03 5.561000000000000000e+03 5.744000000000000000e+03 5.733000000000000000e+03 5.722000000000000000e+03 5.819000000000000000e+03 5.690000000000000000e+03 5.928000000000000000e+03 5.690000000000000000e+03 5.799000000000000000e+03 5.840000000000000000e+03 5.883000000000000000e+03 5.802000000000000000e+03 5.808000000000000000e+03 5.827000000000000000e+03 5.747000000000000000e+03 5.741000000000000000e+03 5.793000000000000000e+03 5.845000000000000000e+03 5.719000000000000000e+03 5.872000000000000000e+03 5.739000000000000000e+03 5.876000000000000000e+03 5.902000000000000000e+03 5.700000000000000000e+03 5.763000000000000000e+03 5.771000000000000000e+03 5.717000000000000000e+03 5.679000000000000000e+03 5.672000000000000000e+03 5.761000000000000000e+03 5.704000000000000000e+03 5.679000000000000000e+03 5.673000000000000000e+03 5.717000000000000000e+03 5.922000000000000000e+03 5.791000000000000000e+03 5.749000000000000000e+03 5.941000000000000000e+03 5.920000000000000000e+03 5.757000000000000000e+03 5.681000000000000000e+03 5.774000000000000000e+03 5.810000000000000000e+03 5.717000000000000000e+03 5.836000000000000000e+03 5.858000000000000000e+03 6.076000000000000000e+03 6.091000000000000000e+03 5.950000000000000000e+03 6.078000000000000000e+03 5.973000000000000000e+03 6.073000000000000000e+03 6.084000000000000000e+03 5.978000000000000000e+03 5.864000000000000000e+03 5.834000000000000000e+03 5.946000000000000000e+03 5.848000000000000000e+03 5.931000000000000000e+03 5.806000000000000000e+03 5.904000000000000000e+03 5.922000000000000000e+03 5.886000000000000000e+03 5.918000000000000000e+03 6.003000000000000000e+03 6.029000000000000000e+03 5.718000000000000000e+03 6.201000000000000000e+03 5.825000000000000000e+03 5.886000000000000000e+03 5.850000000000000000e+03 6.057000000000000000e+03 5.789000000000000000e+03 5.898000000000000000e+03 5.858000000000000000e+03 5.956000000000000000e+03 5.913000000000000000e+03 6.004000000000000000e+03 5.801000000000000000e+03 5.852000000000000000e+03 5.842000000000000000e+03 5.876000000000000000e+03 5.693000000000000000e+03 5.759000000000000000e+03 5.791000000000000000e+03 5.796000000000000000e+03 5.712000000000000000e+03 5.721000000000000000e+03 5.746000000000000000e+03 5.638000000000000000e+03 5.631000000000000000e+03 5.735000000000000000e+03 5.685000000000000000e+03 5.810000000000000000e+03 5.938000000000000000e+03 5.838000000000000000e+03 5.737000000000000000e+03 5.598000000000000000e+03 5.797000000000000000e+03 5.816000000000000000e+03 5.770000000000000000e+03 5.743000000000000000e+03 5.781000000000000000e+03 5.875000000000000000e+03 5.924000000000000000e+03 5.896000000000000000e+03 5.874000000000000000e+03 5.846000000000000000e+03 5.898000000000000000e+03 5.941000000000000000e+03 5.865000000000000000e+03 5.782000000000000000e+03 5.815000000000000000e+03 5.796000000000000000e+03 5.824000000000000000e+03 5.785000000000000000e+03 5.965000000000000000e+03 5.940000000000000000e+03 5.914000000000000000e+03 6.047000000000000000e+03 5.959000000000000000e+03 5.825000000000000000e+03 5.813000000000000000e+03 5.812000000000000000e+03 5.840000000000000000e+03 5.706000000000000000e+03 5.742000000000000000e+03 5.808000000000000000e+03 5.894000000000000000e+03 5.829000000000000000e+03 5.925000000000000000e+03 5.959000000000000000e+03 5.996000000000000000e+03 5.903000000000000000e+03 6.001000000000000000e+03 5.919000000000000000e+03 5.897000000000000000e+03 6.169000000000000000e+03 6.048000000000000000e+03 6.162000000000000000e+03 6.036000000000000000e+03 6.041000000000000000e+03 6.022000000000000000e+03 5.949000000000000000e+03 5.922000000000000000e+03 5.795000000000000000e+03 5.788000000000000000e+03 5.989000000000000000e+03 5.986000000000000000e+03 6.094000000000000000e+03 5.939000000000000000e+03 5.902000000000000000e+03 5.846000000000000000e+03 5.887000000000000000e+03 5.810000000000000000e+03 5.729000000000000000e+03 5.608000000000000000e+03 5.803000000000000000e+03 5.593000000000000000e+03 5.730000000000000000e+03 5.726000000000000000e+03 5.787000000000000000e+03 5.710000000000000000e+03 5.755000000000000000e+03 5.812000000000000000e+03 5.836000000000000000e+03 5.721000000000000000e+03 5.705000000000000000e+03 5.829000000000000000e+03 6.008000000000000000e+03 5.969000000000000000e+03 5.873000000000000000e+03 5.925000000000000000e+03 5.733000000000000000e+03 5.716000000000000000e+03 5.956000000000000000e+03 5.884000000000000000e+03 5.898000000000000000e+03 5.939000000000000000e+03 5.933000000000000000e+03 6.046000000000000000e+03 5.909000000000000000e+03 6.025000000000000000e+03 5.891000000000000000e+03 5.963000000000000000e+03 6.014000000000000000e+03 5.943000000000000000e+03 5.935000000000000000e+03 5.938000000000000000e+03 5.907000000000000000e+03 5.821000000000000000e+03 5.915000000000000000e+03 5.980000000000000000e+03 5.943000000000000000e+03 5.914000000000000000e+03 5.888000000000000000e+03 5.925000000000000000e+03 5.955000000000000000e+03 5.951000000000000000e+03 5.851000000000000000e+03 5.918000000000000000e+03 5.879000000000000000e+03 5.921000000000000000e+03 5.948000000000000000e+03 5.929000000000000000e+03 5.809000000000000000e+03 5.932000000000000000e+03 5.863000000000000000e+03 6.079000000000000000e+03 6.133000000000000000e+03 5.983000000000000000e+03 6.018000000000000000e+03 5.946000000000000000e+03 6.012000000000000000e+03 5.851000000000000000e+03 5.903000000000000000e+03 6.036000000000000000e+03 6.020000000000000000e+03 6.040000000000000000e+03 5.866000000000000000e+03 6.013000000000000000e+03 6.004000000000000000e+03 6.012000000000000000e+03 5.961000000000000000e+03 5.938000000000000000e+03 6.126000000000000000e+03 5.906000000000000000e+03 5.921000000000000000e+03 5.779000000000000000e+03 5.931000000000000000e+03 5.990000000000000000e+03 5.977000000000000000e+03 5.751000000000000000e+03 5.927000000000000000e+03 5.895000000000000000e+03 6.015000000000000000e+03 5.953000000000000000e+03 5.820000000000000000e+03 5.878000000000000000e+03 5.995000000000000000e+03 5.787000000000000000e+03 5.781000000000000000e+03 5.803000000000000000e+03 5.665000000000000000e+03 5.809000000000000000e+03 5.783000000000000000e+03 5.907000000000000000e+03 5.817000000000000000e+03 5.817000000000000000e+03 5.904000000000000000e+03 5.828000000000000000e+03 5.647000000000000000e+03 5.859000000000000000e+03 5.874000000000000000e+03 5.751000000000000000e+03 5.638000000000000000e+03 5.804000000000000000e+03 5.865000000000000000e+03 5.899000000000000000e+03 5.713000000000000000e+03 5.697000000000000000e+03 5.860000000000000000e+03 5.719000000000000000e+03 5.836000000000000000e+03 5.770000000000000000e+03 5.615000000000000000e+03 5.726000000000000000e+03 5.859000000000000000e+03 5.917000000000000000e+03 5.875000000000000000e+03 5.900000000000000000e+03 5.819000000000000000e+03 5.748000000000000000e+03 5.823000000000000000e+03 5.776000000000000000e+03 5.639000000000000000e+03 5.841000000000000000e+03 5.912000000000000000e+03 5.716000000000000000e+03 5.632000000000000000e+03 5.725000000000000000e+03 5.670000000000000000e+03 5.641000000000000000e+03 5.636000000000000000e+03 5.681000000000000000e+03 5.650000000000000000e+03 5.686000000000000000e+03 5.664000000000000000e+03 5.723000000000000000e+03 5.652000000000000000e+03 5.592000000000000000e+03 5.594000000000000000e+03 5.694000000000000000e+03 5.673000000000000000e+03 5.753000000000000000e+03 5.665000000000000000e+03 5.638000000000000000e+03 5.744000000000000000e+03 5.802000000000000000e+03 5.907000000000000000e+03 5.615000000000000000e+03 5.724000000000000000e+03 5.716000000000000000e+03 5.837000000000000000e+03 5.654000000000000000e+03 5.718000000000000000e+03 5.589000000000000000e+03 5.618000000000000000e+03 5.845000000000000000e+03 5.638000000000000000e+03 5.627000000000000000e+03 5.688000000000000000e+03 5.589000000000000000e+03 5.600000000000000000e+03 5.614000000000000000e+03 5.616000000000000000e+03 5.519000000000000000e+03 5.455000000000000000e+03 5.642000000000000000e+03 5.501000000000000000e+03 5.577000000000000000e+03 5.427000000000000000e+03 5.582000000000000000e+03 5.629000000000000000e+03 5.555000000000000000e+03 5.525000000000000000e+03 5.405000000000000000e+03 5.307000000000000000e+03 5.429000000000000000e+03 5.367000000000000000e+03 5.411000000000000000e+03 5.529000000000000000e+03 5.457000000000000000e+03 5.375000000000000000e+03 5.670000000000000000e+03 5.591000000000000000e+03 5.552000000000000000e+03 5.499000000000000000e+03 5.572000000000000000e+03 5.415000000000000000e+03 5.412000000000000000e+03 5.521000000000000000e+03 5.457000000000000000e+03 5.491000000000000000e+03 5.484000000000000000e+03 5.416000000000000000e+03 5.376000000000000000e+03 5.413000000000000000e+03 5.570000000000000000e+03 5.600000000000000000e+03 5.478000000000000000e+03 5.700000000000000000e+03 5.678000000000000000e+03 5.587000000000000000e+03 5.761000000000000000e+03 5.784000000000000000e+03 5.688000000000000000e+03 5.688000000000000000e+03 5.621000000000000000e+03 5.655000000000000000e+03 5.760000000000000000e+03 5.758000000000000000e+03 5.507000000000000000e+03 5.543000000000000000e+03 5.727000000000000000e+03 5.871000000000000000e+03 5.694000000000000000e+03 5.565000000000000000e+03 5.640000000000000000e+03 5.503000000000000000e+03 5.616000000000000000e+03 5.617000000000000000e+03 5.629000000000000000e+03 5.700000000000000000e+03 5.680000000000000000e+03 5.866000000000000000e+03 5.686000000000000000e+03 5.724000000000000000e+03 5.740000000000000000e+03 5.640000000000000000e+03 5.662000000000000000e+03 5.585000000000000000e+03 5.500000000000000000e+03 5.541000000000000000e+03 5.516000000000000000e+03 5.628000000000000000e+03 5.452000000000000000e+03 5.355000000000000000e+03 5.621000000000000000e+03 5.418000000000000000e+03 5.446000000000000000e+03 5.535000000000000000e+03 5.496000000000000000e+03 5.547000000000000000e+03 5.559000000000000000e+03 5.545000000000000000e+03 5.681000000000000000e+03 5.536000000000000000e+03 5.711000000000000000e+03 5.735000000000000000e+03 5.602000000000000000e+03 5.463000000000000000e+03 5.650000000000000000e+03 5.633000000000000000e+03 5.469000000000000000e+03 5.685000000000000000e+03 5.625000000000000000e+03 5.568000000000000000e+03 5.492000000000000000e+03 5.498000000000000000e+03 5.606000000000000000e+03 5.603000000000000000e+03 5.588000000000000000e+03 5.691000000000000000e+03 5.603000000000000000e+03 5.657000000000000000e+03 5.610000000000000000e+03 5.734000000000000000e+03 5.547000000000000000e+03 5.617000000000000000e+03 5.723000000000000000e+03 5.731000000000000000e+03 5.784000000000000000e+03 5.802000000000000000e+03 5.752000000000000000e+03 5.707000000000000000e+03 5.698000000000000000e+03 5.879000000000000000e+03 5.815000000000000000e+03 5.684000000000000000e+03 5.834000000000000000e+03 5.686000000000000000e+03 5.801000000000000000e+03 5.688000000000000000e+03 5.738000000000000000e+03 5.716000000000000000e+03 5.739000000000000000e+03 5.596000000000000000e+03 5.603000000000000000e+03 5.639000000000000000e+03 5.592000000000000000e+03 5.677000000000000000e+03 5.599000000000000000e+03 5.714000000000000000e+03 5.726000000000000000e+03 5.832000000000000000e+03 5.846000000000000000e+03 5.665000000000000000e+03 5.784000000000000000e+03 5.852000000000000000e+03 5.812000000000000000e+03 5.665000000000000000e+03 5.665000000000000000e+03 5.708000000000000000e+03 5.626000000000000000e+03 5.407000000000000000e+03 5.497000000000000000e+03 5.715000000000000000e+03 5.585000000000000000e+03 5.738000000000000000e+03 5.717000000000000000e+03 5.790000000000000000e+03 5.705000000000000000e+03 5.710000000000000000e+03 5.823000000000000000e+03 5.797000000000000000e+03 5.809000000000000000e+03 5.758000000000000000e+03 5.643000000000000000e+03 5.672000000000000000e+03 5.823000000000000000e+03 5.730000000000000000e+03 5.784000000000000000e+03 5.723000000000000000e+03 5.573000000000000000e+03 5.703000000000000000e+03 5.743000000000000000e+03 5.741000000000000000e+03 5.899000000000000000e+03 5.823000000000000000e+03 5.512000000000000000e+03 5.606000000000000000e+03 5.640000000000000000e+03 5.711000000000000000e+03 5.751000000000000000e+03 5.684000000000000000e+03 5.621000000000000000e+03 5.544000000000000000e+03 5.421000000000000000e+03 5.605000000000000000e+03 5.540000000000000000e+03 5.495000000000000000e+03 5.435000000000000000e+03 5.499000000000000000e+03 5.668000000000000000e+03 5.744000000000000000e+03 5.662000000000000000e+03 5.542000000000000000e+03 5.528000000000000000e+03 5.701000000000000000e+03 5.616000000000000000e+03 5.533000000000000000e+03 5.634000000000000000e+03 5.759000000000000000e+03 5.696000000000000000e+03 5.662000000000000000e+03 5.636000000000000000e+03 5.648000000000000000e+03 5.702000000000000000e+03 5.719000000000000000e+03 5.678000000000000000e+03 5.611000000000000000e+03 5.723000000000000000e+03 5.536000000000000000e+03 5.744000000000000000e+03 5.529000000000000000e+03 5.522000000000000000e+03 5.499000000000000000e+03 5.505000000000000000e+03 5.622000000000000000e+03 5.565000000000000000e+03 5.593000000000000000e+03 5.578000000000000000e+03 5.658000000000000000e+03 5.583000000000000000e+03 5.613000000000000000e+03 5.592000000000000000e+03 5.787000000000000000e+03 5.818000000000000000e+03 5.792000000000000000e+03 5.657000000000000000e+03 5.522000000000000000e+03 5.627000000000000000e+03 5.647000000000000000e+03 5.552000000000000000e+03 5.667000000000000000e+03 5.596000000000000000e+03 5.607000000000000000e+03 5.559000000000000000e+03 5.558000000000000000e+03 5.614000000000000000e+03 5.586000000000000000e+03 5.635000000000000000e+03 5.690000000000000000e+03 5.678000000000000000e+03 5.705000000000000000e+03 5.604000000000000000e+03 5.536000000000000000e+03 5.565000000000000000e+03 5.492000000000000000e+03 5.502000000000000000e+03 5.747000000000000000e+03 5.791000000000000000e+03 5.740000000000000000e+03 5.692000000000000000e+03 5.865000000000000000e+03 5.572000000000000000e+03 5.637000000000000000e+03 5.786000000000000000e+03 5.789000000000000000e+03 5.708000000000000000e+03 5.622000000000000000e+03 5.690000000000000000e+03 5.633000000000000000e+03 5.425000000000000000e+03 5.521000000000000000e+03 5.556000000000000000e+03 5.386000000000000000e+03 5.494000000000000000e+03 5.487000000000000000e+03 5.459000000000000000e+03 5.686000000000000000e+03 5.646000000000000000e+03 5.608000000000000000e+03 5.502000000000000000e+03 5.788000000000000000e+03 5.668000000000000000e+03 5.701000000000000000e+03 5.721000000000000000e+03 5.796000000000000000e+03 5.864000000000000000e+03 5.713000000000000000e+03 5.704000000000000000e+03 5.764000000000000000e+03 5.700000000000000000e+03 5.842000000000000000e+03 5.638000000000000000e+03 5.777000000000000000e+03 5.888000000000000000e+03 5.718000000000000000e+03 5.637000000000000000e+03 5.617000000000000000e+03 5.607000000000000000e+03 5.665000000000000000e+03 5.643000000000000000e+03 5.557000000000000000e+03 5.638000000000000000e+03 5.607000000000000000e+03 5.828000000000000000e+03 5.658000000000000000e+03 5.688000000000000000e+03 5.607000000000000000e+03 5.626000000000000000e+03 5.696000000000000000e+03 5.814000000000000000e+03 5.613000000000000000e+03 5.576000000000000000e+03 5.708000000000000000e+03 5.676000000000000000e+03 5.676000000000000000e+03 5.783000000000000000e+03 5.593000000000000000e+03 5.823000000000000000e+03 5.700000000000000000e+03 5.795000000000000000e+03 5.982000000000000000e+03 5.710000000000000000e+03 6.036000000000000000e+03 5.857000000000000000e+03 5.964000000000000000e+03 5.773000000000000000e+03 5.946000000000000000e+03 5.981000000000000000e+03 5.945000000000000000e+03 5.986000000000000000e+03 6.022000000000000000e+03 5.954000000000000000e+03 6.014000000000000000e+03 5.768000000000000000e+03 5.911000000000000000e+03 5.877000000000000000e+03 5.758000000000000000e+03 5.713000000000000000e+03 5.798000000000000000e+03 5.754000000000000000e+03 5.876000000000000000e+03 5.875000000000000000e+03 5.923000000000000000e+03 5.731000000000000000e+03 5.799000000000000000e+03 5.625000000000000000e+03 5.756000000000000000e+03 5.742000000000000000e+03 5.731000000000000000e+03 5.817000000000000000e+03 5.630000000000000000e+03 5.701000000000000000e+03 5.647000000000000000e+03 5.800000000000000000e+03 5.832000000000000000e+03 5.816000000000000000e+03 5.773000000000000000e+03 5.816000000000000000e+03 5.745000000000000000e+03 5.872000000000000000e+03 5.861000000000000000e+03 5.874000000000000000e+03 5.774000000000000000e+03 5.769000000000000000e+03 5.782000000000000000e+03 5.812000000000000000e+03 5.783000000000000000e+03 5.916000000000000000e+03 5.904000000000000000e+03 5.748000000000000000e+03 5.737000000000000000e+03 5.754000000000000000e+03 5.692000000000000000e+03 5.681000000000000000e+03 5.851000000000000000e+03 5.875000000000000000e+03 5.624000000000000000e+03 5.587000000000000000e+03 5.723000000000000000e+03 5.693000000000000000e+03 5.749000000000000000e+03 5.719000000000000000e+03 5.565000000000000000e+03 5.455000000000000000e+03 5.637000000000000000e+03 5.804000000000000000e+03 5.613000000000000000e+03 5.643000000000000000e+03 5.544000000000000000e+03 5.501000000000000000e+03 5.577000000000000000e+03 5.618000000000000000e+03 5.505000000000000000e+03 5.530000000000000000e+03 5.604000000000000000e+03 5.577000000000000000e+03 5.474000000000000000e+03 5.475000000000000000e+03 5.382000000000000000e+03 5.543000000000000000e+03 5.627000000000000000e+03 5.480000000000000000e+03 5.631000000000000000e+03 5.533000000000000000e+03 5.696000000000000000e+03 5.509000000000000000e+03 5.532000000000000000e+03 5.705000000000000000e+03 5.648000000000000000e+03 5.772000000000000000e+03 5.619000000000000000e+03 5.674000000000000000e+03 5.688000000000000000e+03 5.669000000000000000e+03 5.642000000000000000e+03 5.559000000000000000e+03 5.558000000000000000e+03 5.477000000000000000e+03 5.420000000000000000e+03 5.492000000000000000e+03 5.530000000000000000e+03 5.557000000000000000e+03 5.444000000000000000e+03 5.591000000000000000e+03 5.648000000000000000e+03 5.610000000000000000e+03 5.757000000000000000e+03 5.633000000000000000e+03 5.591000000000000000e+03 5.602000000000000000e+03 5.654000000000000000e+03 5.716000000000000000e+03 5.723000000000000000e+03 5.746000000000000000e+03 5.654000000000000000e+03 5.646000000000000000e+03 5.562000000000000000e+03 5.564000000000000000e+03 5.491000000000000000e+03 5.586000000000000000e+03 5.537000000000000000e+03 5.431000000000000000e+03 5.552000000000000000e+03 5.483000000000000000e+03 5.468000000000000000e+03 5.452000000000000000e+03 5.467000000000000000e+03 5.495000000000000000e+03 5.419000000000000000e+03 5.444000000000000000e+03 5.597000000000000000e+03 5.601000000000000000e+03 5.513000000000000000e+03 5.358000000000000000e+03 5.452000000000000000e+03 5.542000000000000000e+03 5.428000000000000000e+03 5.436000000000000000e+03 5.559000000000000000e+03 5.767000000000000000e+03 5.659000000000000000e+03 5.719000000000000000e+03 5.764000000000000000e+03 5.664000000000000000e+03 5.639000000000000000e+03 5.735000000000000000e+03 5.571000000000000000e+03 5.582000000000000000e+03 5.602000000000000000e+03 5.489000000000000000e+03 5.561000000000000000e+03 5.509000000000000000e+03 5.663000000000000000e+03 5.727000000000000000e+03 5.548000000000000000e+03 5.583000000000000000e+03 5.676000000000000000e+03 5.555000000000000000e+03 5.721000000000000000e+03 5.633000000000000000e+03 5.574000000000000000e+03 5.727000000000000000e+03 5.525000000000000000e+03 5.523000000000000000e+03 5.621000000000000000e+03 5.678000000000000000e+03 5.588000000000000000e+03 5.642000000000000000e+03 5.737000000000000000e+03 5.673000000000000000e+03 5.691000000000000000e+03 5.659000000000000000e+03 5.688000000000000000e+03 5.761000000000000000e+03 5.743000000000000000e+03 5.649000000000000000e+03 5.721000000000000000e+03 5.777000000000000000e+03 5.748000000000000000e+03 5.733000000000000000e+03 5.643000000000000000e+03 5.771000000000000000e+03 5.719000000000000000e+03 5.699000000000000000e+03 5.749000000000000000e+03 5.803000000000000000e+03 5.660000000000000000e+03 5.751000000000000000e+03 5.732000000000000000e+03 5.894000000000000000e+03 5.927000000000000000e+03 5.833000000000000000e+03 5.914000000000000000e+03 5.800000000000000000e+03 5.856000000000000000e+03 5.839000000000000000e+03 5.720000000000000000e+03 5.816000000000000000e+03 5.841000000000000000e+03 5.848000000000000000e+03 5.754000000000000000e+03 5.993000000000000000e+03 5.848000000000000000e+03 5.717000000000000000e+03 5.896000000000000000e+03 5.756000000000000000e+03 5.926000000000000000e+03 5.851000000000000000e+03 5.669000000000000000e+03 5.867000000000000000e+03 5.821000000000000000e+03 5.801000000000000000e+03 5.812000000000000000e+03 5.861000000000000000e+03 5.815000000000000000e+03 5.802000000000000000e+03 5.721000000000000000e+03 5.815000000000000000e+03 5.625000000000000000e+03 5.826000000000000000e+03 5.763000000000000000e+03 5.817000000000000000e+03 5.721000000000000000e+03 5.862000000000000000e+03 5.750000000000000000e+03 5.815000000000000000e+03 5.785000000000000000e+03 5.757000000000000000e+03 5.949000000000000000e+03 5.961000000000000000e+03 5.775000000000000000e+03 5.783000000000000000e+03 5.709000000000000000e+03 5.601000000000000000e+03 5.717000000000000000e+03 5.763000000000000000e+03 5.628000000000000000e+03 5.658000000000000000e+03 5.816000000000000000e+03 5.839000000000000000e+03 5.807000000000000000e+03 5.645000000000000000e+03 5.702000000000000000e+03 5.702000000000000000e+03 5.693000000000000000e+03 5.745000000000000000e+03 5.797000000000000000e+03 5.665000000000000000e+03 5.825000000000000000e+03 5.806000000000000000e+03 5.797000000000000000e+03 5.763000000000000000e+03 5.865000000000000000e+03 6.017000000000000000e+03 5.855000000000000000e+03 5.761000000000000000e+03 5.856000000000000000e+03 5.653000000000000000e+03 5.550000000000000000e+03 5.827000000000000000e+03 5.906000000000000000e+03 5.764000000000000000e+03 5.938000000000000000e+03 5.855000000000000000e+03 5.861000000000000000e+03 5.945000000000000000e+03 5.848000000000000000e+03 6.008000000000000000e+03 6.096000000000000000e+03 6.037000000000000000e+03 5.993000000000000000e+03 5.953000000000000000e+03 5.851000000000000000e+03 5.870000000000000000e+03 5.867000000000000000e+03 5.947000000000000000e+03 5.899000000000000000e+03 6.024000000000000000e+03 5.997000000000000000e+03 6.161000000000000000e+03 6.068000000000000000e+03 6.082000000000000000e+03 6.197000000000000000e+03 6.121000000000000000e+03 6.007000000000000000e+03 5.881000000000000000e+03 5.948000000000000000e+03 5.986000000000000000e+03 5.969000000000000000e+03 5.784000000000000000e+03 5.724000000000000000e+03 5.774000000000000000e+03 5.942000000000000000e+03 5.803000000000000000e+03 5.643000000000000000e+03 5.782000000000000000e+03 5.789000000000000000e+03 5.769000000000000000e+03 6.035000000000000000e+03 5.911000000000000000e+03 5.814000000000000000e+03 5.982000000000000000e+03 5.957000000000000000e+03 5.824000000000000000e+03 5.880000000000000000e+03 6.092000000000000000e+03 5.882000000000000000e+03 6.003000000000000000e+03 5.885000000000000000e+03 6.002000000000000000e+03 5.978000000000000000e+03 5.994000000000000000e+03 5.953000000000000000e+03 6.047000000000000000e+03 6.036000000000000000e+03 5.951000000000000000e+03 5.690000000000000000e+03 5.926000000000000000e+03 5.862000000000000000e+03 5.959000000000000000e+03 5.858000000000000000e+03 5.981000000000000000e+03 6.205000000000000000e+03 6.092000000000000000e+03 6.172000000000000000e+03 6.038000000000000000e+03 5.953000000000000000e+03 5.936000000000000000e+03 6.003000000000000000e+03 5.893000000000000000e+03 6.014000000000000000e+03 5.968000000000000000e+03 6.068000000000000000e+03 5.834000000000000000e+03 6.186000000000000000e+03 6.189000000000000000e+03 6.081000000000000000e+03 6.124000000000000000e+03 6.251000000000000000e+03 6.197000000000000000e+03 6.182000000000000000e+03 6.027000000000000000e+03 5.977000000000000000e+03 6.044000000000000000e+03 6.021000000000000000e+03 6.140000000000000000e+03 6.105000000000000000e+03 5.928000000000000000e+03 6.030000000000000000e+03 6.057000000000000000e+03 6.293000000000000000e+03 6.094000000000000000e+03 6.221000000000000000e+03 5.998000000000000000e+03 6.107000000000000000e+03 6.154000000000000000e+03 6.134000000000000000e+03 6.208000000000000000e+03 5.966000000000000000e+03 6.014000000000000000e+03 6.062000000000000000e+03 5.969000000000000000e+03 6.072000000000000000e+03 5.984000000000000000e+03 6.028000000000000000e+03 5.945000000000000000e+03 6.144000000000000000e+03 5.928000000000000000e+03 6.026000000000000000e+03 5.975000000000000000e+03 5.999000000000000000e+03 6.009000000000000000e+03 6.101000000000000000e+03 6.065000000000000000e+03 6.085000000000000000e+03 5.876000000000000000e+03 5.941000000000000000e+03 6.005000000000000000e+03 5.999000000000000000e+03 5.850000000000000000e+03 5.935000000000000000e+03 5.986000000000000000e+03 6.050000000000000000e+03 5.953000000000000000e+03 6.057000000000000000e+03 6.100000000000000000e+03 6.006000000000000000e+03 6.135000000000000000e+03 6.177000000000000000e+03 6.087000000000000000e+03 6.000000000000000000e+03 6.039000000000000000e+03 5.862000000000000000e+03 5.889000000000000000e+03 6.094000000000000000e+03 5.845000000000000000e+03 5.977000000000000000e+03 6.026000000000000000e+03 5.844000000000000000e+03 5.881000000000000000e+03 6.094000000000000000e+03 6.100000000000000000e+03 6.075000000000000000e+03 6.019000000000000000e+03 6.111000000000000000e+03 5.975000000000000000e+03 6.115000000000000000e+03 6.013000000000000000e+03 5.927000000000000000e+03 6.035000000000000000e+03 6.003000000000000000e+03 5.893000000000000000e+03 6.005000000000000000e+03 6.085000000000000000e+03 6.045000000000000000e+03 6.006000000000000000e+03 6.055000000000000000e+03 6.017000000000000000e+03 6.148000000000000000e+03 5.995000000000000000e+03 6.003000000000000000e+03 6.128000000000000000e+03 6.111000000000000000e+03 6.069000000000000000e+03 6.133000000000000000e+03 5.991000000000000000e+03 5.911000000000000000e+03 6.051000000000000000e+03 6.061000000000000000e+03 5.943000000000000000e+03 6.121000000000000000e+03 6.091000000000000000e+03 5.884000000000000000e+03 6.047000000000000000e+03 6.195000000000000000e+03 6.110000000000000000e+03 6.168000000000000000e+03 6.097000000000000000e+03 6.050000000000000000e+03 6.004000000000000000e+03 6.073000000000000000e+03 6.089000000000000000e+03 6.084000000000000000e+03 5.957000000000000000e+03 6.002000000000000000e+03 6.071000000000000000e+03 6.115000000000000000e+03 6.035000000000000000e+03 5.990000000000000000e+03 5.892000000000000000e+03 6.096000000000000000e+03 6.048000000000000000e+03 6.213000000000000000e+03 5.931000000000000000e+03 5.953000000000000000e+03 6.006000000000000000e+03 5.947000000000000000e+03 5.884000000000000000e+03 5.918000000000000000e+03 5.904000000000000000e+03 6.079000000000000000e+03 6.012000000000000000e+03 5.882000000000000000e+03 5.997000000000000000e+03 5.908000000000000000e+03 6.019000000000000000e+03 5.792000000000000000e+03 5.886000000000000000e+03 5.865000000000000000e+03 5.854000000000000000e+03 5.846000000000000000e+03 5.838000000000000000e+03 5.717000000000000000e+03 5.754000000000000000e+03 5.947000000000000000e+03 5.820000000000000000e+03 5.701000000000000000e+03 5.859000000000000000e+03 5.672000000000000000e+03 5.790000000000000000e+03 5.727000000000000000e+03 5.807000000000000000e+03 5.642000000000000000e+03 5.701000000000000000e+03 5.675000000000000000e+03 5.750000000000000000e+03 5.857000000000000000e+03 5.683000000000000000e+03 5.705000000000000000e+03 5.828000000000000000e+03 5.799000000000000000e+03 5.914000000000000000e+03 5.806000000000000000e+03 5.920000000000000000e+03 5.898000000000000000e+03 5.999000000000000000e+03 6.031000000000000000e+03 5.772000000000000000e+03 5.967000000000000000e+03 5.820000000000000000e+03 6.106000000000000000e+03 6.240000000000000000e+03 5.940000000000000000e+03 5.987000000000000000e+03 6.124000000000000000e+03 6.092000000000000000e+03 5.927000000000000000e+03 6.039000000000000000e+03 5.988000000000000000e+03 6.051000000000000000e+03 5.837000000000000000e+03 5.964000000000000000e+03 5.858000000000000000e+03 5.839000000000000000e+03 5.905000000000000000e+03 5.965000000000000000e+03 5.859000000000000000e+03 5.784000000000000000e+03 5.869000000000000000e+03 5.678000000000000000e+03 5.889000000000000000e+03 5.872000000000000000e+03 5.710000000000000000e+03 5.724000000000000000e+03 5.651000000000000000e+03 5.765000000000000000e+03 5.842000000000000000e+03 5.522000000000000000e+03 5.789000000000000000e+03 5.609000000000000000e+03 5.649000000000000000e+03 5.856000000000000000e+03 5.857000000000000000e+03 5.813000000000000000e+03 5.855000000000000000e+03 5.775000000000000000e+03 5.776000000000000000e+03 5.756000000000000000e+03 5.877000000000000000e+03 5.896000000000000000e+03 5.938000000000000000e+03 5.919000000000000000e+03 5.894000000000000000e+03 6.030000000000000000e+03 5.834000000000000000e+03 5.902000000000000000e+03 5.703000000000000000e+03 5.710000000000000000e+03 5.782000000000000000e+03 5.866000000000000000e+03 5.831000000000000000e+03 5.980000000000000000e+03 5.869000000000000000e+03 5.832000000000000000e+03 5.821000000000000000e+03 5.862000000000000000e+03 5.965000000000000000e+03 5.886000000000000000e+03 5.897000000000000000e+03 6.045000000000000000e+03 5.989000000000000000e+03 6.115000000000000000e+03 6.143000000000000000e+03 5.883000000000000000e+03 6.060000000000000000e+03 5.972000000000000000e+03 6.059000000000000000e+03 6.002000000000000000e+03 5.944000000000000000e+03 6.011000000000000000e+03 6.017000000000000000e+03 5.972000000000000000e+03 5.944000000000000000e+03 6.010000000000000000e+03 6.073000000000000000e+03 6.010000000000000000e+03 5.978000000000000000e+03 6.008000000000000000e+03 5.979000000000000000e+03 5.862000000000000000e+03 6.177000000000000000e+03 5.963000000000000000e+03 6.102000000000000000e+03 6.075000000000000000e+03 5.939000000000000000e+03 6.063000000000000000e+03 5.943000000000000000e+03 6.082000000000000000e+03 6.125000000000000000e+03 6.021000000000000000e+03 6.303000000000000000e+03 6.318000000000000000e+03 6.076000000000000000e+03 6.136000000000000000e+03 6.092000000000000000e+03 6.003000000000000000e+03 5.934000000000000000e+03 5.949000000000000000e+03 6.102000000000000000e+03 6.149000000000000000e+03 6.051000000000000000e+03 6.120000000000000000e+03 6.048000000000000000e+03 6.067000000000000000e+03 5.967000000000000000e+03 6.066000000000000000e+03 6.179000000000000000e+03 6.211000000000000000e+03 5.987000000000000000e+03 6.078000000000000000e+03 6.104000000000000000e+03 6.161000000000000000e+03 6.207000000000000000e+03 6.224000000000000000e+03 6.162000000000000000e+03 6.326000000000000000e+03 6.339000000000000000e+03 6.163000000000000000e+03 6.235000000000000000e+03 6.129000000000000000e+03 6.157000000000000000e+03 6.154000000000000000e+03 6.164000000000000000e+03 6.321000000000000000e+03 6.236000000000000000e+03 6.143000000000000000e+03 6.090000000000000000e+03 6.164000000000000000e+03 6.011000000000000000e+03 5.982000000000000000e+03 6.043000000000000000e+03 6.150000000000000000e+03 6.201000000000000000e+03 6.198000000000000000e+03 6.196000000000000000e+03 6.224000000000000000e+03 6.082000000000000000e+03 6.074000000000000000e+03 6.255000000000000000e+03 6.059000000000000000e+03 6.272000000000000000e+03 6.261000000000000000e+03 6.181000000000000000e+03 6.199000000000000000e+03 6.204000000000000000e+03 6.138000000000000000e+03 6.229000000000000000e+03 6.286000000000000000e+03 6.328000000000000000e+03 6.282000000000000000e+03 6.325000000000000000e+03 6.257000000000000000e+03 6.135000000000000000e+03 6.026000000000000000e+03 6.263000000000000000e+03 6.080000000000000000e+03 6.013000000000000000e+03 5.967000000000000000e+03 6.135000000000000000e+03 6.104000000000000000e+03 6.077000000000000000e+03 6.167000000000000000e+03 6.020000000000000000e+03 5.974000000000000000e+03 6.056000000000000000e+03 6.057000000000000000e+03 6.115000000000000000e+03 6.117000000000000000e+03 5.991000000000000000e+03 5.926000000000000000e+03 6.029000000000000000e+03 6.103000000000000000e+03 5.903000000000000000e+03 5.951000000000000000e+03 5.831000000000000000e+03 6.063000000000000000e+03 5.938000000000000000e+03 6.181000000000000000e+03 6.098000000000000000e+03 6.183000000000000000e+03 5.953000000000000000e+03 6.182000000000000000e+03 6.244000000000000000e+03 6.107000000000000000e+03 5.915000000000000000e+03 6.172000000000000000e+03 6.026000000000000000e+03 6.179000000000000000e+03 6.185000000000000000e+03 6.138000000000000000e+03 6.254000000000000000e+03 6.121000000000000000e+03 6.188000000000000000e+03 6.314000000000000000e+03 6.141000000000000000e+03 6.138000000000000000e+03 6.292000000000000000e+03 6.046000000000000000e+03 6.166000000000000000e+03 6.104000000000000000e+03 5.906000000000000000e+03 5.960000000000000000e+03 6.100000000000000000e+03 6.094000000000000000e+03 6.100000000000000000e+03 6.086000000000000000e+03 6.060000000000000000e+03 6.034000000000000000e+03 6.148000000000000000e+03 6.011000000000000000e+03 6.123000000000000000e+03 6.120000000000000000e+03 6.038000000000000000e+03 5.883000000000000000e+03 5.817000000000000000e+03 6.052000000000000000e+03 6.063000000000000000e+03 6.046000000000000000e+03 5.800000000000000000e+03 5.952000000000000000e+03 6.027000000000000000e+03 5.952000000000000000e+03 5.957000000000000000e+03 6.151000000000000000e+03 6.061000000000000000e+03 5.816000000000000000e+03 5.909000000000000000e+03 5.965000000000000000e+03 5.913000000000000000e+03 6.227000000000000000e+03 6.057000000000000000e+03 6.115000000000000000e+03 6.229000000000000000e+03 6.240000000000000000e+03 6.292000000000000000e+03 6.149000000000000000e+03 5.971000000000000000e+03 6.108000000000000000e+03 6.129000000000000000e+03 6.085000000000000000e+03 5.956000000000000000e+03 5.812000000000000000e+03 5.941000000000000000e+03 6.078000000000000000e+03 5.943000000000000000e+03 5.870000000000000000e+03 5.960000000000000000e+03 5.833000000000000000e+03 5.953000000000000000e+03 5.948000000000000000e+03 6.020000000000000000e+03 5.965000000000000000e+03 5.865000000000000000e+03 5.967000000000000000e+03 5.938000000000000000e+03 5.893000000000000000e+03 5.985000000000000000e+03 5.942000000000000000e+03 5.951000000000000000e+03 6.048000000000000000e+03 6.077000000000000000e+03 6.061000000000000000e+03 5.940000000000000000e+03 6.234000000000000000e+03 6.088000000000000000e+03 6.136000000000000000e+03 6.006000000000000000e+03 6.051000000000000000e+03 5.926000000000000000e+03 5.947000000000000000e+03 5.980000000000000000e+03 5.900000000000000000e+03 5.760000000000000000e+03 5.879000000000000000e+03 5.740000000000000000e+03 5.844000000000000000e+03 5.828000000000000000e+03 5.912000000000000000e+03 5.828000000000000000e+03 5.826000000000000000e+03 5.882000000000000000e+03 5.788000000000000000e+03 5.873000000000000000e+03 5.866000000000000000e+03 5.881000000000000000e+03 5.887000000000000000e+03 6.030000000000000000e+03 6.011000000000000000e+03 5.948000000000000000e+03 6.115000000000000000e+03 5.846000000000000000e+03 5.859000000000000000e+03 5.853000000000000000e+03 5.764000000000000000e+03 5.840000000000000000e+03 5.717000000000000000e+03 5.674000000000000000e+03 5.697000000000000000e+03 5.884000000000000000e+03 5.768000000000000000e+03 5.923000000000000000e+03 5.887000000000000000e+03 6.032000000000000000e+03 5.880000000000000000e+03 5.976000000000000000e+03 5.990000000000000000e+03 5.916000000000000000e+03 5.987000000000000000e+03 5.995000000000000000e+03 5.802000000000000000e+03 5.963000000000000000e+03 5.820000000000000000e+03 5.825000000000000000e+03 5.911000000000000000e+03 5.850000000000000000e+03 5.816000000000000000e+03 5.948000000000000000e+03 5.754000000000000000e+03 5.853000000000000000e+03 5.832000000000000000e+03 5.910000000000000000e+03 5.844000000000000000e+03 5.781000000000000000e+03 5.730000000000000000e+03 5.812000000000000000e+03 5.834000000000000000e+03 5.732000000000000000e+03 5.973000000000000000e+03 5.949000000000000000e+03 5.751000000000000000e+03 5.950000000000000000e+03 5.919000000000000000e+03 5.843000000000000000e+03 5.764000000000000000e+03 5.582000000000000000e+03 5.834000000000000000e+03 5.890000000000000000e+03 5.845000000000000000e+03 5.796000000000000000e+03 5.887000000000000000e+03 5.678000000000000000e+03 5.690000000000000000e+03 5.667000000000000000e+03 5.602000000000000000e+03 5.680000000000000000e+03 5.879000000000000000e+03 5.868000000000000000e+03 5.799000000000000000e+03 5.871000000000000000e+03 5.907000000000000000e+03 5.767000000000000000e+03 5.856000000000000000e+03 5.854000000000000000e+03 5.911000000000000000e+03 5.657000000000000000e+03 5.867000000000000000e+03 5.820000000000000000e+03 5.867000000000000000e+03 5.691000000000000000e+03 5.881000000000000000e+03 5.818000000000000000e+03 5.844000000000000000e+03 5.602000000000000000e+03 5.790000000000000000e+03 5.766000000000000000e+03 5.630000000000000000e+03 5.716000000000000000e+03 5.835000000000000000e+03 5.597000000000000000e+03 5.634000000000000000e+03 5.654000000000000000e+03 5.849000000000000000e+03 5.769000000000000000e+03 5.692000000000000000e+03 5.603000000000000000e+03 5.753000000000000000e+03 5.734000000000000000e+03 5.714000000000000000e+03 5.666000000000000000e+03 5.787000000000000000e+03 5.831000000000000000e+03 5.801000000000000000e+03 5.851000000000000000e+03 5.604000000000000000e+03 5.740000000000000000e+03 5.717000000000000000e+03 5.813000000000000000e+03 5.682000000000000000e+03 5.781000000000000000e+03 5.811000000000000000e+03 5.798000000000000000e+03 5.689000000000000000e+03 5.729000000000000000e+03 5.752000000000000000e+03 5.741000000000000000e+03 5.694000000000000000e+03 5.828000000000000000e+03 5.950000000000000000e+03 5.698000000000000000e+03 5.644000000000000000e+03 5.600000000000000000e+03 5.593000000000000000e+03 5.701000000000000000e+03 5.675000000000000000e+03 5.501000000000000000e+03 5.533000000000000000e+03 5.653000000000000000e+03 5.530000000000000000e+03 5.581000000000000000e+03 5.459000000000000000e+03 5.506000000000000000e+03 5.579000000000000000e+03 5.547000000000000000e+03 5.460000000000000000e+03 5.553000000000000000e+03 5.423000000000000000e+03 5.584000000000000000e+03 5.490000000000000000e+03 5.640000000000000000e+03 5.485000000000000000e+03 5.560000000000000000e+03 5.455000000000000000e+03 5.607000000000000000e+03 5.477000000000000000e+03 5.548000000000000000e+03 5.594000000000000000e+03 5.589000000000000000e+03 5.554000000000000000e+03 5.603000000000000000e+03 5.560000000000000000e+03 5.635000000000000000e+03 5.479000000000000000e+03 5.588000000000000000e+03 5.614000000000000000e+03 5.702000000000000000e+03 5.688000000000000000e+03 5.748000000000000000e+03 5.771000000000000000e+03 5.823000000000000000e+03 5.601000000000000000e+03 5.591000000000000000e+03 5.702000000000000000e+03 5.668000000000000000e+03 5.592000000000000000e+03 5.512000000000000000e+03 5.671000000000000000e+03 5.725000000000000000e+03 5.754000000000000000e+03 5.653000000000000000e+03 5.724000000000000000e+03 5.709000000000000000e+03 5.722000000000000000e+03 5.692000000000000000e+03 5.739000000000000000e+03 5.739000000000000000e+03 5.768000000000000000e+03 5.536000000000000000e+03 5.736000000000000000e+03 5.514000000000000000e+03 5.604000000000000000e+03 5.594000000000000000e+03 5.718000000000000000e+03 5.737000000000000000e+03 5.750000000000000000e+03 5.683000000000000000e+03 5.732000000000000000e+03 5.673000000000000000e+03 5.560000000000000000e+03 5.754000000000000000e+03 5.639000000000000000e+03 5.500000000000000000e+03 5.576000000000000000e+03 5.660000000000000000e+03 5.595000000000000000e+03 5.579000000000000000e+03 5.525000000000000000e+03 5.578000000000000000e+03 5.575000000000000000e+03 5.754000000000000000e+03 5.674000000000000000e+03 5.650000000000000000e+03 5.756000000000000000e+03 5.716000000000000000e+03 5.813000000000000000e+03 5.901000000000000000e+03 5.766000000000000000e+03 5.851000000000000000e+03 5.870000000000000000e+03 5.922000000000000000e+03 5.847000000000000000e+03 6.003000000000000000e+03 5.916000000000000000e+03 5.707000000000000000e+03 6.057000000000000000e+03 5.965000000000000000e+03 5.952000000000000000e+03 6.044000000000000000e+03 5.749000000000000000e+03 5.702000000000000000e+03 5.603000000000000000e+03 5.472000000000000000e+03 5.616000000000000000e+03 5.723000000000000000e+03 5.647000000000000000e+03 5.489000000000000000e+03 5.542000000000000000e+03 5.427000000000000000e+03 5.563000000000000000e+03 5.600000000000000000e+03 5.589000000000000000e+03 5.716000000000000000e+03 5.625000000000000000e+03 5.631000000000000000e+03 5.746000000000000000e+03 5.548000000000000000e+03 5.613000000000000000e+03 5.569000000000000000e+03 5.508000000000000000e+03 5.581000000000000000e+03 5.581000000000000000e+03 5.415000000000000000e+03 5.471000000000000000e+03 5.521000000000000000e+03 5.320000000000000000e+03 5.455000000000000000e+03 5.359000000000000000e+03 5.359000000000000000e+03 5.371000000000000000e+03 5.457000000000000000e+03 5.460000000000000000e+03 5.437000000000000000e+03 5.453000000000000000e+03 5.511000000000000000e+03 5.359000000000000000e+03 5.400000000000000000e+03 5.449000000000000000e+03 5.419000000000000000e+03 5.386000000000000000e+03 5.457000000000000000e+03 5.527000000000000000e+03 5.555000000000000000e+03 5.498000000000000000e+03 5.638000000000000000e+03 5.510000000000000000e+03 5.393000000000000000e+03 5.623000000000000000e+03 5.482000000000000000e+03 5.607000000000000000e+03 5.591000000000000000e+03 5.673000000000000000e+03 5.569000000000000000e+03 5.600000000000000000e+03 5.653000000000000000e+03 5.636000000000000000e+03 5.425000000000000000e+03 5.531000000000000000e+03 5.551000000000000000e+03 5.716000000000000000e+03 5.518000000000000000e+03 5.604000000000000000e+03 5.658000000000000000e+03 5.869000000000000000e+03 5.826000000000000000e+03 5.584000000000000000e+03 5.486000000000000000e+03 5.525000000000000000e+03 5.491000000000000000e+03 5.392000000000000000e+03 5.536000000000000000e+03 5.645000000000000000e+03 5.666000000000000000e+03 5.558000000000000000e+03 5.504000000000000000e+03 5.521000000000000000e+03 5.556000000000000000e+03 5.443000000000000000e+03 5.606000000000000000e+03 5.578000000000000000e+03 5.431000000000000000e+03 5.529000000000000000e+03 5.605000000000000000e+03 5.548000000000000000e+03 5.458000000000000000e+03 5.415000000000000000e+03 5.501000000000000000e+03 5.432000000000000000e+03 5.552000000000000000e+03 5.313000000000000000e+03 5.430000000000000000e+03 5.141000000000000000e+03 5.224000000000000000e+03 5.299000000000000000e+03 5.484000000000000000e+03 5.409000000000000000e+03 5.287000000000000000e+03 5.354000000000000000e+03 5.504000000000000000e+03 5.522000000000000000e+03 5.553000000000000000e+03 5.454000000000000000e+03 5.558000000000000000e+03 5.616000000000000000e+03 5.416000000000000000e+03 5.642000000000000000e+03 5.548000000000000000e+03 5.541000000000000000e+03 5.457000000000000000e+03 5.531000000000000000e+03 5.556000000000000000e+03 5.409000000000000000e+03 5.466000000000000000e+03 5.277000000000000000e+03 5.369000000000000000e+03 5.413000000000000000e+03 5.514000000000000000e+03 5.525000000000000000e+03 5.424000000000000000e+03 5.581000000000000000e+03 5.784000000000000000e+03 5.693000000000000000e+03 5.569000000000000000e+03 5.629000000000000000e+03 5.576000000000000000e+03 5.502000000000000000e+03 5.564000000000000000e+03 5.483000000000000000e+03 5.532000000000000000e+03 5.477000000000000000e+03 5.542000000000000000e+03 5.632000000000000000e+03 5.673000000000000000e+03 5.423000000000000000e+03 5.530000000000000000e+03 5.431000000000000000e+03 5.564000000000000000e+03 5.565000000000000000e+03 5.604000000000000000e+03 5.403000000000000000e+03 5.493000000000000000e+03 5.591000000000000000e+03 5.364000000000000000e+03 5.533000000000000000e+03 5.536000000000000000e+03 5.425000000000000000e+03 5.365000000000000000e+03 5.423000000000000000e+03 5.481000000000000000e+03 5.451000000000000000e+03 5.445000000000000000e+03 5.564000000000000000e+03 5.474000000000000000e+03 5.588000000000000000e+03 5.541000000000000000e+03 5.370000000000000000e+03 5.585000000000000000e+03 5.481000000000000000e+03 5.581000000000000000e+03 5.567000000000000000e+03 5.530000000000000000e+03 5.608000000000000000e+03 5.651000000000000000e+03 5.593000000000000000e+03 5.533000000000000000e+03 5.559000000000000000e+03 5.568000000000000000e+03 5.483000000000000000e+03 5.391000000000000000e+03 5.533000000000000000e+03 5.335000000000000000e+03 5.393000000000000000e+03 5.475000000000000000e+03 5.420000000000000000e+03 5.432000000000000000e+03 5.377000000000000000e+03 5.411000000000000000e+03 5.274000000000000000e+03 5.337000000000000000e+03 5.339000000000000000e+03 5.438000000000000000e+03 5.506000000000000000e+03 5.711000000000000000e+03 5.734000000000000000e+03 5.601000000000000000e+03 5.503000000000000000e+03 5.637000000000000000e+03 5.425000000000000000e+03 5.571000000000000000e+03 5.560000000000000000e+03 5.473000000000000000e+03 5.431000000000000000e+03 5.466000000000000000e+03 5.510000000000000000e+03 5.495000000000000000e+03 5.612000000000000000e+03 5.480000000000000000e+03 5.499000000000000000e+03 5.591000000000000000e+03 5.645000000000000000e+03 5.464000000000000000e+03 5.383000000000000000e+03 5.435000000000000000e+03 5.691000000000000000e+03 5.749000000000000000e+03 5.565000000000000000e+03 5.667000000000000000e+03 5.582000000000000000e+03 5.586000000000000000e+03 5.727000000000000000e+03 5.742000000000000000e+03 5.780000000000000000e+03 5.710000000000000000e+03 5.597000000000000000e+03 5.740000000000000000e+03 5.754000000000000000e+03 5.630000000000000000e+03 5.779000000000000000e+03 5.714000000000000000e+03 5.821000000000000000e+03 5.802000000000000000e+03 5.754000000000000000e+03 5.667000000000000000e+03 5.583000000000000000e+03 5.754000000000000000e+03 5.609000000000000000e+03 5.625000000000000000e+03 5.564000000000000000e+03 5.521000000000000000e+03 5.428000000000000000e+03 5.609000000000000000e+03 5.446000000000000000e+03 5.543000000000000000e+03 5.512000000000000000e+03 5.646000000000000000e+03 5.648000000000000000e+03 5.664000000000000000e+03 5.749000000000000000e+03 5.642000000000000000e+03 5.670000000000000000e+03 5.680000000000000000e+03 5.749000000000000000e+03 5.870000000000000000e+03 5.734000000000000000e+03 5.601000000000000000e+03 5.512000000000000000e+03 5.640000000000000000e+03 5.767000000000000000e+03 5.684000000000000000e+03 5.721000000000000000e+03 5.658000000000000000e+03 5.679000000000000000e+03 5.588000000000000000e+03 5.656000000000000000e+03 5.821000000000000000e+03 5.590000000000000000e+03 5.746000000000000000e+03 5.716000000000000000e+03 5.774000000000000000e+03 5.597000000000000000e+03 5.597000000000000000e+03 5.680000000000000000e+03 5.573000000000000000e+03 5.653000000000000000e+03 5.720000000000000000e+03 5.708000000000000000e+03 5.699000000000000000e+03 5.805000000000000000e+03 5.670000000000000000e+03 5.810000000000000000e+03 5.668000000000000000e+03 5.821000000000000000e+03 5.901000000000000000e+03 5.715000000000000000e+03 5.742000000000000000e+03 5.864000000000000000e+03 5.786000000000000000e+03 5.809000000000000000e+03 5.892000000000000000e+03 5.731000000000000000e+03 6.045000000000000000e+03 5.992000000000000000e+03 5.966000000000000000e+03 5.935000000000000000e+03 5.958000000000000000e+03 5.994000000000000000e+03 5.876000000000000000e+03 5.779000000000000000e+03 5.962000000000000000e+03 5.843000000000000000e+03 5.932000000000000000e+03 5.944000000000000000e+03 5.988000000000000000e+03 5.957000000000000000e+03 5.753000000000000000e+03 5.880000000000000000e+03 5.807000000000000000e+03 6.087000000000000000e+03 5.832000000000000000e+03 5.696000000000000000e+03 5.768000000000000000e+03 5.665000000000000000e+03 5.775000000000000000e+03 5.799000000000000000e+03 5.637000000000000000e+03 5.605000000000000000e+03 5.692000000000000000e+03 5.757000000000000000e+03 5.644000000000000000e+03 5.801000000000000000e+03 5.627000000000000000e+03 5.523000000000000000e+03 5.793000000000000000e+03 5.661000000000000000e+03 5.733000000000000000e+03 5.644000000000000000e+03 5.517000000000000000e+03 5.569000000000000000e+03 5.696000000000000000e+03 5.388000000000000000e+03 5.625000000000000000e+03 5.447000000000000000e+03 5.440000000000000000e+03 5.525000000000000000e+03 5.641000000000000000e+03 5.507000000000000000e+03 5.546000000000000000e+03 5.600000000000000000e+03 5.670000000000000000e+03 5.459000000000000000e+03 5.653000000000000000e+03 5.576000000000000000e+03 5.748000000000000000e+03 5.692000000000000000e+03 5.463000000000000000e+03 5.523000000000000000e+03 5.589000000000000000e+03 5.559000000000000000e+03 5.561000000000000000e+03 5.680000000000000000e+03 5.759000000000000000e+03 5.486000000000000000e+03 5.454000000000000000e+03 5.507000000000000000e+03 5.602000000000000000e+03 5.420000000000000000e+03 5.599000000000000000e+03 5.664000000000000000e+03 5.625000000000000000e+03 5.746000000000000000e+03 5.810000000000000000e+03 5.469000000000000000e+03 5.609000000000000000e+03 5.573000000000000000e+03 5.709000000000000000e+03 5.635000000000000000e+03 5.659000000000000000e+03 5.608000000000000000e+03 5.660000000000000000e+03 5.749000000000000000e+03 5.828000000000000000e+03 5.821000000000000000e+03 5.791000000000000000e+03 5.814000000000000000e+03 5.713000000000000000e+03 5.796000000000000000e+03 5.724000000000000000e+03 5.613000000000000000e+03 5.633000000000000000e+03 5.476000000000000000e+03 5.753000000000000000e+03 5.654000000000000000e+03 5.545000000000000000e+03 5.541000000000000000e+03 5.451000000000000000e+03 5.497000000000000000e+03 5.663000000000000000e+03 5.691000000000000000e+03 5.613000000000000000e+03 5.474000000000000000e+03 5.545000000000000000e+03 5.584000000000000000e+03 5.580000000000000000e+03 5.412000000000000000e+03 5.590000000000000000e+03 5.434000000000000000e+03 5.456000000000000000e+03 5.455000000000000000e+03 5.511000000000000000e+03 5.487000000000000000e+03 5.479000000000000000e+03 5.536000000000000000e+03 5.426000000000000000e+03 5.571000000000000000e+03 5.432000000000000000e+03 5.518000000000000000e+03 5.470000000000000000e+03 5.489000000000000000e+03 5.350000000000000000e+03 5.413000000000000000e+03 5.406000000000000000e+03 5.379000000000000000e+03 5.341000000000000000e+03 5.303000000000000000e+03 5.388000000000000000e+03 5.461000000000000000e+03 5.304000000000000000e+03 5.403000000000000000e+03 5.464000000000000000e+03 5.495000000000000000e+03 5.366000000000000000e+03 5.463000000000000000e+03 5.348000000000000000e+03 5.388000000000000000e+03 5.409000000000000000e+03 5.464000000000000000e+03 5.630000000000000000e+03 5.656000000000000000e+03 5.460000000000000000e+03 5.444000000000000000e+03 5.645000000000000000e+03 5.598000000000000000e+03 5.540000000000000000e+03 5.557000000000000000e+03 5.409000000000000000e+03 5.594000000000000000e+03 5.475000000000000000e+03 5.596000000000000000e+03 5.488000000000000000e+03 5.422000000000000000e+03 5.509000000000000000e+03 5.491000000000000000e+03 5.491000000000000000e+03 5.407000000000000000e+03 5.229000000000000000e+03 5.417000000000000000e+03 5.356000000000000000e+03 5.400000000000000000e+03 5.481000000000000000e+03 5.526000000000000000e+03 5.534000000000000000e+03 5.636000000000000000e+03 5.524000000000000000e+03 5.558000000000000000e+03 5.648000000000000000e+03 5.670000000000000000e+03 5.690000000000000000e+03 5.716000000000000000e+03 5.745000000000000000e+03 5.763000000000000000e+03 5.856000000000000000e+03 5.773000000000000000e+03 5.711000000000000000e+03 5.773000000000000000e+03 5.783000000000000000e+03 5.840000000000000000e+03 5.827000000000000000e+03 5.745000000000000000e+03 5.789000000000000000e+03 5.764000000000000000e+03 5.786000000000000000e+03 5.842000000000000000e+03 5.854000000000000000e+03 5.678000000000000000e+03 5.703000000000000000e+03 5.685000000000000000e+03 5.691000000000000000e+03 5.635000000000000000e+03 5.714000000000000000e+03 5.669000000000000000e+03 5.850000000000000000e+03 5.663000000000000000e+03 5.678000000000000000e+03 5.643000000000000000e+03 5.552000000000000000e+03 5.687000000000000000e+03 5.699000000000000000e+03 5.749000000000000000e+03 5.648000000000000000e+03 5.795000000000000000e+03 5.829000000000000000e+03 5.744000000000000000e+03 5.634000000000000000e+03 5.636000000000000000e+03 5.617000000000000000e+03 5.618000000000000000e+03 5.724000000000000000e+03 5.662000000000000000e+03 5.522000000000000000e+03 5.757000000000000000e+03 5.741000000000000000e+03 5.778000000000000000e+03 5.802000000000000000e+03 5.794000000000000000e+03 5.776000000000000000e+03 5.807000000000000000e+03 5.729000000000000000e+03 5.806000000000000000e+03 5.805000000000000000e+03 5.797000000000000000e+03 5.878000000000000000e+03 5.807000000000000000e+03 5.819000000000000000e+03 5.783000000000000000e+03 5.763000000000000000e+03 5.849000000000000000e+03 5.995000000000000000e+03 5.953000000000000000e+03 5.777000000000000000e+03 6.043000000000000000e+03 5.856000000000000000e+03 5.761000000000000000e+03 5.958000000000000000e+03 5.936000000000000000e+03 6.015000000000000000e+03 5.720000000000000000e+03 5.934000000000000000e+03 5.790000000000000000e+03 5.663000000000000000e+03 5.637000000000000000e+03 5.764000000000000000e+03 5.692000000000000000e+03 5.736000000000000000e+03 5.672000000000000000e+03 5.590000000000000000e+03 5.515000000000000000e+03 5.666000000000000000e+03 5.618000000000000000e+03 5.496000000000000000e+03 5.629000000000000000e+03 5.455000000000000000e+03 5.441000000000000000e+03 5.537000000000000000e+03 5.461000000000000000e+03 5.353000000000000000e+03 5.438000000000000000e+03 5.465000000000000000e+03 5.419000000000000000e+03 5.542000000000000000e+03 5.393000000000000000e+03 5.408000000000000000e+03 5.373000000000000000e+03 5.510000000000000000e+03 5.585000000000000000e+03 5.555000000000000000e+03 5.547000000000000000e+03 5.590000000000000000e+03 5.514000000000000000e+03 5.718000000000000000e+03 5.663000000000000000e+03 5.733000000000000000e+03 5.738000000000000000e+03 5.612000000000000000e+03 5.528000000000000000e+03 5.543000000000000000e+03 5.537000000000000000e+03 5.482000000000000000e+03 5.580000000000000000e+03 5.489000000000000000e+03 5.426000000000000000e+03 5.308000000000000000e+03 5.302000000000000000e+03 5.375000000000000000e+03 5.556000000000000000e+03 5.375000000000000000e+03 5.518000000000000000e+03 5.395000000000000000e+03 5.549000000000000000e+03 5.549000000000000000e+03 5.562000000000000000e+03 5.562000000000000000e+03 5.498000000000000000e+03 5.623000000000000000e+03 5.523000000000000000e+03 5.716000000000000000e+03 5.720000000000000000e+03 5.453000000000000000e+03 5.605000000000000000e+03 5.680000000000000000e+03 5.660000000000000000e+03 5.685000000000000000e+03 5.538000000000000000e+03 5.722000000000000000e+03 5.639000000000000000e+03 5.713000000000000000e+03 5.763000000000000000e+03 5.555000000000000000e+03 5.577000000000000000e+03 5.612000000000000000e+03 5.703000000000000000e+03 5.728000000000000000e+03 5.630000000000000000e+03 5.508000000000000000e+03 5.574000000000000000e+03 5.473000000000000000e+03 5.470000000000000000e+03 5.585000000000000000e+03 5.519000000000000000e+03 5.516000000000000000e+03 5.574000000000000000e+03 5.408000000000000000e+03 5.402000000000000000e+03 5.402000000000000000e+03 5.540000000000000000e+03 5.371000000000000000e+03 5.549000000000000000e+03 5.537000000000000000e+03 5.397000000000000000e+03 5.494000000000000000e+03 5.484000000000000000e+03 5.577000000000000000e+03 5.442000000000000000e+03 5.477000000000000000e+03 5.502000000000000000e+03 5.610000000000000000e+03 5.592000000000000000e+03 5.643000000000000000e+03 5.533000000000000000e+03 5.559000000000000000e+03 5.587000000000000000e+03 5.594000000000000000e+03 5.766000000000000000e+03 5.589000000000000000e+03 5.544000000000000000e+03 5.562000000000000000e+03 5.625000000000000000e+03 5.685000000000000000e+03 5.662000000000000000e+03 5.652000000000000000e+03 5.697000000000000000e+03 5.798000000000000000e+03 5.777000000000000000e+03 5.791000000000000000e+03 5.710000000000000000e+03 5.824000000000000000e+03 5.784000000000000000e+03 5.857000000000000000e+03 5.877000000000000000e+03 5.824000000000000000e+03 5.798000000000000000e+03 6.011000000000000000e+03 5.944000000000000000e+03 5.957000000000000000e+03 5.785000000000000000e+03 5.708000000000000000e+03 5.846000000000000000e+03 5.915000000000000000e+03 6.072000000000000000e+03 5.866000000000000000e+03 5.880000000000000000e+03 6.053000000000000000e+03 5.819000000000000000e+03 5.857000000000000000e+03 5.734000000000000000e+03 5.809000000000000000e+03 5.844000000000000000e+03 5.554000000000000000e+03 5.508000000000000000e+03 5.615000000000000000e+03 5.742000000000000000e+03 5.655000000000000000e+03 5.660000000000000000e+03 5.752000000000000000e+03 5.710000000000000000e+03 5.738000000000000000e+03 5.597000000000000000e+03 5.930000000000000000e+03 6.023000000000000000e+03 5.713000000000000000e+03 5.803000000000000000e+03 5.891000000000000000e+03 5.894000000000000000e+03 5.918000000000000000e+03 5.774000000000000000e+03 5.938000000000000000e+03 5.838000000000000000e+03 5.967000000000000000e+03 5.925000000000000000e+03 5.770000000000000000e+03 5.779000000000000000e+03 5.752000000000000000e+03 5.700000000000000000e+03 5.727000000000000000e+03 5.704000000000000000e+03 5.767000000000000000e+03 5.828000000000000000e+03 5.820000000000000000e+03 5.752000000000000000e+03 5.697000000000000000e+03 5.792000000000000000e+03 5.675000000000000000e+03 5.875000000000000000e+03 5.871000000000000000e+03 5.662000000000000000e+03 5.752000000000000000e+03 5.760000000000000000e+03 5.753000000000000000e+03 5.672000000000000000e+03 5.911000000000000000e+03 5.739000000000000000e+03 5.854000000000000000e+03 5.656000000000000000e+03 5.630000000000000000e+03 5.748000000000000000e+03 5.939000000000000000e+03 5.964000000000000000e+03 5.822000000000000000e+03 5.873000000000000000e+03 5.819000000000000000e+03 5.942000000000000000e+03 5.845000000000000000e+03 5.827000000000000000e+03 5.771000000000000000e+03 5.867000000000000000e+03 5.806000000000000000e+03 5.763000000000000000e+03 5.836000000000000000e+03 5.831000000000000000e+03 5.822000000000000000e+03 5.703000000000000000e+03 5.763000000000000000e+03 5.798000000000000000e+03 5.797000000000000000e+03 5.699000000000000000e+03 5.773000000000000000e+03 5.761000000000000000e+03 5.935000000000000000e+03 5.939000000000000000e+03 5.967000000000000000e+03 5.855000000000000000e+03 5.978000000000000000e+03 6.056000000000000000e+03 5.921000000000000000e+03 5.899000000000000000e+03 5.933000000000000000e+03 5.973000000000000000e+03 5.757000000000000000e+03 5.939000000000000000e+03 5.925000000000000000e+03 5.764000000000000000e+03 5.829000000000000000e+03 5.822000000000000000e+03 5.695000000000000000e+03 5.607000000000000000e+03 5.567000000000000000e+03 5.653000000000000000e+03 5.580000000000000000e+03 5.398000000000000000e+03 5.476000000000000000e+03 5.576000000000000000e+03 5.699000000000000000e+03 5.431000000000000000e+03 5.760000000000000000e+03 5.652000000000000000e+03 5.731000000000000000e+03 5.806000000000000000e+03 5.779000000000000000e+03 5.825000000000000000e+03 5.712000000000000000e+03 5.829000000000000000e+03 5.632000000000000000e+03 5.763000000000000000e+03 5.814000000000000000e+03 5.831000000000000000e+03 5.829000000000000000e+03 5.804000000000000000e+03 5.924000000000000000e+03 5.706000000000000000e+03 5.668000000000000000e+03 5.875000000000000000e+03 5.741000000000000000e+03 5.760000000000000000e+03 5.787000000000000000e+03 5.600000000000000000e+03 5.569000000000000000e+03 5.582000000000000000e+03 5.665000000000000000e+03 5.584000000000000000e+03 5.620000000000000000e+03 5.734000000000000000e+03 5.565000000000000000e+03 5.622000000000000000e+03 5.641000000000000000e+03 5.649000000000000000e+03 5.698000000000000000e+03 5.712000000000000000e+03 5.808000000000000000e+03 5.645000000000000000e+03 5.827000000000000000e+03 5.921000000000000000e+03 5.741000000000000000e+03 5.768000000000000000e+03 5.717000000000000000e+03 5.594000000000000000e+03 5.589000000000000000e+03 5.686000000000000000e+03 5.673000000000000000e+03 5.626000000000000000e+03 5.805000000000000000e+03 5.683000000000000000e+03 5.825000000000000000e+03 5.851000000000000000e+03 5.781000000000000000e+03 5.762000000000000000e+03 5.705000000000000000e+03 5.672000000000000000e+03 5.845000000000000000e+03 5.922000000000000000e+03 6.008000000000000000e+03 5.802000000000000000e+03 5.845000000000000000e+03 5.904000000000000000e+03 5.866000000000000000e+03 5.904000000000000000e+03 5.940000000000000000e+03 6.059000000000000000e+03 6.062000000000000000e+03 5.926000000000000000e+03 6.034000000000000000e+03 5.987000000000000000e+03 5.949000000000000000e+03 5.844000000000000000e+03 5.844000000000000000e+03 5.907000000000000000e+03 6.003000000000000000e+03 6.085000000000000000e+03 5.931000000000000000e+03 6.074000000000000000e+03 6.082000000000000000e+03 6.239000000000000000e+03 6.101000000000000000e+03 6.037000000000000000e+03 6.066000000000000000e+03 6.034000000000000000e+03 6.011000000000000000e+03 5.938000000000000000e+03 5.966000000000000000e+03 5.839000000000000000e+03 5.807000000000000000e+03 6.031000000000000000e+03 5.775000000000000000e+03 5.832000000000000000e+03 5.839000000000000000e+03 5.805000000000000000e+03 5.855000000000000000e+03 5.828000000000000000e+03 5.811000000000000000e+03 5.752000000000000000e+03 5.786000000000000000e+03 5.642000000000000000e+03 5.814000000000000000e+03 5.783000000000000000e+03 5.672000000000000000e+03 5.680000000000000000e+03 5.593000000000000000e+03 5.561000000000000000e+03 5.615000000000000000e+03 5.509000000000000000e+03 5.732000000000000000e+03 5.602000000000000000e+03 5.610000000000000000e+03 5.488000000000000000e+03 5.587000000000000000e+03 5.486000000000000000e+03 5.537000000000000000e+03 5.515000000000000000e+03 5.534000000000000000e+03 5.671000000000000000e+03 5.632000000000000000e+03 5.576000000000000000e+03 5.748000000000000000e+03 5.574000000000000000e+03 5.611000000000000000e+03 5.669000000000000000e+03 5.596000000000000000e+03 5.615000000000000000e+03 5.571000000000000000e+03 5.705000000000000000e+03 5.723000000000000000e+03 5.770000000000000000e+03 5.706000000000000000e+03 5.690000000000000000e+03 5.614000000000000000e+03 5.788000000000000000e+03 5.739000000000000000e+03 5.760000000000000000e+03 5.919000000000000000e+03 5.771000000000000000e+03 5.797000000000000000e+03 5.805000000000000000e+03 5.753000000000000000e+03 5.690000000000000000e+03 5.818000000000000000e+03 5.697000000000000000e+03 5.961000000000000000e+03 5.807000000000000000e+03 6.065000000000000000e+03 5.888000000000000000e+03 5.678000000000000000e+03 5.603000000000000000e+03 5.712000000000000000e+03 5.718000000000000000e+03 5.483000000000000000e+03 5.718000000000000000e+03 5.692000000000000000e+03 5.654000000000000000e+03 5.514000000000000000e+03 5.639000000000000000e+03 5.646000000000000000e+03 5.584000000000000000e+03 5.758000000000000000e+03 5.655000000000000000e+03 5.615000000000000000e+03 5.767000000000000000e+03 5.737000000000000000e+03 5.793000000000000000e+03 5.903000000000000000e+03 5.678000000000000000e+03 5.725000000000000000e+03 5.767000000000000000e+03 5.694000000000000000e+03 5.694000000000000000e+03 5.788000000000000000e+03 5.602000000000000000e+03 5.589000000000000000e+03 5.725000000000000000e+03 5.504000000000000000e+03 5.473000000000000000e+03 5.572000000000000000e+03 5.610000000000000000e+03 5.682000000000000000e+03 5.595000000000000000e+03 5.708000000000000000e+03 5.490000000000000000e+03 5.630000000000000000e+03 5.580000000000000000e+03 5.584000000000000000e+03 5.764000000000000000e+03 5.902000000000000000e+03 5.640000000000000000e+03 5.690000000000000000e+03 5.742000000000000000e+03 5.798000000000000000e+03 5.916000000000000000e+03 5.847000000000000000e+03 6.084000000000000000e+03 5.903000000000000000e+03 5.756000000000000000e+03 5.804000000000000000e+03 5.817000000000000000e+03 5.898000000000000000e+03 5.824000000000000000e+03 5.816000000000000000e+03 5.797000000000000000e+03 5.839000000000000000e+03 5.929000000000000000e+03 5.898000000000000000e+03 5.764000000000000000e+03 5.736000000000000000e+03 5.769000000000000000e+03 5.926000000000000000e+03 5.629000000000000000e+03 5.761000000000000000e+03 5.867000000000000000e+03 5.733000000000000000e+03 5.787000000000000000e+03 5.596000000000000000e+03 5.785000000000000000e+03 5.800000000000000000e+03 5.868000000000000000e+03 5.698000000000000000e+03 5.754000000000000000e+03 5.701000000000000000e+03 5.841000000000000000e+03 5.876000000000000000e+03 5.876000000000000000e+03 5.771000000000000000e+03 5.892000000000000000e+03 5.708000000000000000e+03 5.807000000000000000e+03 5.700000000000000000e+03 5.798000000000000000e+03 5.845000000000000000e+03 5.848000000000000000e+03 5.719000000000000000e+03 5.711000000000000000e+03 5.743000000000000000e+03 5.765000000000000000e+03 5.699000000000000000e+03 5.860000000000000000e+03 5.785000000000000000e+03 5.756000000000000000e+03 5.631000000000000000e+03 5.795000000000000000e+03 5.740000000000000000e+03 5.829000000000000000e+03 5.789000000000000000e+03 5.640000000000000000e+03 5.695000000000000000e+03 5.765000000000000000e+03 5.814000000000000000e+03 5.791000000000000000e+03 5.915000000000000000e+03 5.969000000000000000e+03 5.771000000000000000e+03 5.792000000000000000e+03 5.777000000000000000e+03 5.726000000000000000e+03 5.731000000000000000e+03 5.697000000000000000e+03 5.719000000000000000e+03 5.914000000000000000e+03 5.829000000000000000e+03 5.743000000000000000e+03 5.686000000000000000e+03 5.808000000000000000e+03 5.780000000000000000e+03 5.815000000000000000e+03 5.792000000000000000e+03 5.679000000000000000e+03 5.825000000000000000e+03 5.634000000000000000e+03 5.699000000000000000e+03 5.680000000000000000e+03 5.690000000000000000e+03 5.682000000000000000e+03 5.814000000000000000e+03 5.807000000000000000e+03 5.637000000000000000e+03 5.635000000000000000e+03 5.615000000000000000e+03 5.681000000000000000e+03 5.685000000000000000e+03 5.583000000000000000e+03 5.614000000000000000e+03 5.611000000000000000e+03 5.441000000000000000e+03 5.617000000000000000e+03 5.527000000000000000e+03 5.641000000000000000e+03 5.649000000000000000e+03 5.650000000000000000e+03 5.698000000000000000e+03 5.586000000000000000e+03 5.772000000000000000e+03 5.626000000000000000e+03 5.712000000000000000e+03 5.561000000000000000e+03 5.473000000000000000e+03 5.668000000000000000e+03 5.609000000000000000e+03 5.681000000000000000e+03 5.765000000000000000e+03 5.589000000000000000e+03 5.563000000000000000e+03 5.411000000000000000e+03 5.571000000000000000e+03 5.676000000000000000e+03 5.595000000000000000e+03 5.649000000000000000e+03 5.596000000000000000e+03 5.656000000000000000e+03 5.582000000000000000e+03 5.625000000000000000e+03 5.637000000000000000e+03 5.651000000000000000e+03 5.521000000000000000e+03 5.753000000000000000e+03 5.559000000000000000e+03 5.584000000000000000e+03 5.544000000000000000e+03 5.665000000000000000e+03 5.706000000000000000e+03 5.821000000000000000e+03 5.786000000000000000e+03 5.554000000000000000e+03 5.712000000000000000e+03 5.687000000000000000e+03 5.704000000000000000e+03 5.838000000000000000e+03 5.620000000000000000e+03 5.875000000000000000e+03 5.605000000000000000e+03 5.697000000000000000e+03 5.698000000000000000e+03 5.764000000000000000e+03 5.631000000000000000e+03 5.774000000000000000e+03 5.742000000000000000e+03 5.744000000000000000e+03 5.765000000000000000e+03 5.696000000000000000e+03 5.675000000000000000e+03 5.945000000000000000e+03 5.703000000000000000e+03 5.749000000000000000e+03 5.815000000000000000e+03 5.720000000000000000e+03 5.699000000000000000e+03 5.828000000000000000e+03 5.662000000000000000e+03 5.687000000000000000e+03 5.781000000000000000e+03 5.687000000000000000e+03 5.813000000000000000e+03 5.820000000000000000e+03 5.750000000000000000e+03 5.775000000000000000e+03 5.898000000000000000e+03 5.752000000000000000e+03 5.689000000000000000e+03 5.832000000000000000e+03 5.661000000000000000e+03 5.785000000000000000e+03 5.761000000000000000e+03 5.697000000000000000e+03 5.768000000000000000e+03 5.687000000000000000e+03 5.738000000000000000e+03 5.715000000000000000e+03 5.725000000000000000e+03 5.921000000000000000e+03 5.779000000000000000e+03 5.795000000000000000e+03 5.917000000000000000e+03 5.835000000000000000e+03 5.842000000000000000e+03 5.913000000000000000e+03 5.681000000000000000e+03 5.841000000000000000e+03 5.864000000000000000e+03 5.895000000000000000e+03 5.742000000000000000e+03 5.888000000000000000e+03 5.804000000000000000e+03 5.810000000000000000e+03 5.647000000000000000e+03 5.810000000000000000e+03 5.709000000000000000e+03 5.913000000000000000e+03 5.908000000000000000e+03 5.755000000000000000e+03 5.851000000000000000e+03 5.766000000000000000e+03 5.963000000000000000e+03 5.762000000000000000e+03 5.820000000000000000e+03 5.757000000000000000e+03 5.813000000000000000e+03 5.702000000000000000e+03 5.660000000000000000e+03 5.749000000000000000e+03 5.749000000000000000e+03 5.610000000000000000e+03 5.729000000000000000e+03 5.577000000000000000e+03 5.769000000000000000e+03 5.682000000000000000e+03 5.874000000000000000e+03 5.909000000000000000e+03 5.831000000000000000e+03 5.738000000000000000e+03 5.734000000000000000e+03 5.859000000000000000e+03 5.712000000000000000e+03 5.751000000000000000e+03 5.828000000000000000e+03 5.821000000000000000e+03 5.733000000000000000e+03 5.823000000000000000e+03 5.845000000000000000e+03 5.779000000000000000e+03 5.942000000000000000e+03 5.885000000000000000e+03 5.958000000000000000e+03 5.759000000000000000e+03 5.844000000000000000e+03 5.815000000000000000e+03 5.585000000000000000e+03 5.633000000000000000e+03 5.649000000000000000e+03 5.809000000000000000e+03 5.804000000000000000e+03 5.796000000000000000e+03 5.679000000000000000e+03 5.772000000000000000e+03 5.795000000000000000e+03 5.753000000000000000e+03 5.877000000000000000e+03 5.967000000000000000e+03 5.753000000000000000e+03 5.813000000000000000e+03 5.887000000000000000e+03 5.843000000000000000e+03 5.784000000000000000e+03 5.915000000000000000e+03 5.967000000000000000e+03 5.915000000000000000e+03 6.054000000000000000e+03 5.938000000000000000e+03 5.848000000000000000e+03 5.750000000000000000e+03 5.895000000000000000e+03 5.904000000000000000e+03 5.723000000000000000e+03 5.877000000000000000e+03 5.854000000000000000e+03 5.784000000000000000e+03 5.814000000000000000e+03 5.880000000000000000e+03 5.612000000000000000e+03 5.790000000000000000e+03 5.655000000000000000e+03 5.791000000000000000e+03 5.757000000000000000e+03 5.734000000000000000e+03 5.809000000000000000e+03 5.700000000000000000e+03 5.864000000000000000e+03 5.795000000000000000e+03 5.773000000000000000e+03 5.783000000000000000e+03 5.712000000000000000e+03 5.843000000000000000e+03 5.884000000000000000e+03 6.003000000000000000e+03 5.947000000000000000e+03 5.902000000000000000e+03 5.948000000000000000e+03 5.928000000000000000e+03 5.957000000000000000e+03 6.099000000000000000e+03 6.090000000000000000e+03 5.872000000000000000e+03 5.854000000000000000e+03 6.148000000000000000e+03 5.890000000000000000e+03 5.959000000000000000e+03 6.164000000000000000e+03 6.050000000000000000e+03 6.224000000000000000e+03 6.192000000000000000e+03 6.208000000000000000e+03 6.161000000000000000e+03 6.207000000000000000e+03 6.256000000000000000e+03 6.182000000000000000e+03 6.156000000000000000e+03 6.169000000000000000e+03 6.118000000000000000e+03 6.196000000000000000e+03 5.971000000000000000e+03 6.247000000000000000e+03 6.180000000000000000e+03 6.355000000000000000e+03 6.100000000000000000e+03 6.221000000000000000e+03 6.207000000000000000e+03 6.119000000000000000e+03 6.168000000000000000e+03 6.085000000000000000e+03 5.909000000000000000e+03 6.023000000000000000e+03 6.137000000000000000e+03 6.090000000000000000e+03 6.040000000000000000e+03 5.890000000000000000e+03 5.936000000000000000e+03 5.949000000000000000e+03 6.142000000000000000e+03 5.868000000000000000e+03 5.915000000000000000e+03 6.135000000000000000e+03 5.849000000000000000e+03 5.960000000000000000e+03 5.884000000000000000e+03 5.955000000000000000e+03 6.003000000000000000e+03 5.966000000000000000e+03 5.924000000000000000e+03 5.961000000000000000e+03 5.848000000000000000e+03 5.981000000000000000e+03 5.854000000000000000e+03 5.973000000000000000e+03 6.029000000000000000e+03 5.863000000000000000e+03 5.883000000000000000e+03 5.968000000000000000e+03 5.892000000000000000e+03 5.814000000000000000e+03 5.875000000000000000e+03 5.758000000000000000e+03 5.813000000000000000e+03 5.832000000000000000e+03 5.675000000000000000e+03 5.785000000000000000e+03 5.665000000000000000e+03 5.708000000000000000e+03 5.940000000000000000e+03 5.917000000000000000e+03 5.777000000000000000e+03 5.920000000000000000e+03 6.049000000000000000e+03 5.896000000000000000e+03 5.821000000000000000e+03 5.769000000000000000e+03 5.901000000000000000e+03 5.934000000000000000e+03 5.721000000000000000e+03 5.800000000000000000e+03 5.787000000000000000e+03 5.953000000000000000e+03 5.803000000000000000e+03 5.705000000000000000e+03 5.874000000000000000e+03 5.963000000000000000e+03 5.859000000000000000e+03 5.927000000000000000e+03 5.815000000000000000e+03 5.692000000000000000e+03 5.800000000000000000e+03 5.968000000000000000e+03 5.906000000000000000e+03 5.933000000000000000e+03 5.837000000000000000e+03 5.876000000000000000e+03 5.991000000000000000e+03 5.923000000000000000e+03 5.929000000000000000e+03 5.863000000000000000e+03 5.761000000000000000e+03 5.710000000000000000e+03 5.915000000000000000e+03 5.745000000000000000e+03 5.763000000000000000e+03 5.719000000000000000e+03 5.614000000000000000e+03 5.667000000000000000e+03 5.688000000000000000e+03 5.618000000000000000e+03 5.581000000000000000e+03 5.801000000000000000e+03 5.679000000000000000e+03 5.663000000000000000e+03 5.692000000000000000e+03 5.850000000000000000e+03 5.920000000000000000e+03 5.688000000000000000e+03 5.702000000000000000e+03 5.815000000000000000e+03 5.751000000000000000e+03 5.920000000000000000e+03 5.929000000000000000e+03 5.936000000000000000e+03 5.964000000000000000e+03 5.776000000000000000e+03 5.990000000000000000e+03 5.935000000000000000e+03 5.807000000000000000e+03 5.882000000000000000e+03 5.937000000000000000e+03 5.866000000000000000e+03 5.783000000000000000e+03 5.883000000000000000e+03 5.918000000000000000e+03 5.993000000000000000e+03 6.056000000000000000e+03 6.055000000000000000e+03 5.961000000000000000e+03 5.879000000000000000e+03 5.724000000000000000e+03 5.899000000000000000e+03 5.894000000000000000e+03 6.062000000000000000e+03 5.836000000000000000e+03 5.868000000000000000e+03 6.037000000000000000e+03 5.851000000000000000e+03 5.819000000000000000e+03 6.104000000000000000e+03 5.745000000000000000e+03 6.044000000000000000e+03 5.796000000000000000e+03 5.807000000000000000e+03 5.746000000000000000e+03 5.806000000000000000e+03 5.931000000000000000e+03 5.978000000000000000e+03 5.878000000000000000e+03 6.021000000000000000e+03 5.990000000000000000e+03 6.037000000000000000e+03 5.938000000000000000e+03 5.923000000000000000e+03 6.014000000000000000e+03 5.872000000000000000e+03 5.913000000000000000e+03 5.804000000000000000e+03 5.889000000000000000e+03 5.973000000000000000e+03 5.982000000000000000e+03 5.796000000000000000e+03 5.725000000000000000e+03 5.948000000000000000e+03 6.012000000000000000e+03 5.993000000000000000e+03 5.797000000000000000e+03 5.824000000000000000e+03 5.814000000000000000e+03 5.683000000000000000e+03 5.909000000000000000e+03 5.928000000000000000e+03 5.880000000000000000e+03 5.933000000000000000e+03 5.928000000000000000e+03 5.984000000000000000e+03 5.985000000000000000e+03 6.016000000000000000e+03 5.819000000000000000e+03 5.795000000000000000e+03 5.880000000000000000e+03 5.821000000000000000e+03 5.844000000000000000e+03 5.864000000000000000e+03 5.762000000000000000e+03 5.913000000000000000e+03 5.937000000000000000e+03 5.879000000000000000e+03 5.947000000000000000e+03 5.865000000000000000e+03 5.901000000000000000e+03 5.787000000000000000e+03 6.007000000000000000e+03 5.845000000000000000e+03 5.835000000000000000e+03 5.907000000000000000e+03 5.810000000000000000e+03 5.744000000000000000e+03 5.720000000000000000e+03 5.729000000000000000e+03 5.679000000000000000e+03 5.561000000000000000e+03 5.650000000000000000e+03 5.513000000000000000e+03 5.529000000000000000e+03 5.734000000000000000e+03 5.692000000000000000e+03 5.636000000000000000e+03 5.575000000000000000e+03 5.634000000000000000e+03 5.658000000000000000e+03 5.693000000000000000e+03 5.629000000000000000e+03 5.880000000000000000e+03 5.715000000000000000e+03 5.696000000000000000e+03 5.802000000000000000e+03 5.814000000000000000e+03 5.826000000000000000e+03 5.780000000000000000e+03 5.847000000000000000e+03 5.782000000000000000e+03 5.808000000000000000e+03 5.851000000000000000e+03 5.834000000000000000e+03 5.755000000000000000e+03 5.762000000000000000e+03 5.837000000000000000e+03 5.893000000000000000e+03 5.789000000000000000e+03 5.799000000000000000e+03 5.955000000000000000e+03 5.774000000000000000e+03 5.908000000000000000e+03 5.956000000000000000e+03 5.724000000000000000e+03 5.743000000000000000e+03 5.954000000000000000e+03 5.841000000000000000e+03 5.830000000000000000e+03 5.901000000000000000e+03 5.865000000000000000e+03 5.821000000000000000e+03 5.855000000000000000e+03 5.819000000000000000e+03 5.965000000000000000e+03 5.905000000000000000e+03 5.858000000000000000e+03 5.774000000000000000e+03 5.850000000000000000e+03 5.797000000000000000e+03 5.647000000000000000e+03 5.683000000000000000e+03 5.815000000000000000e+03 5.863000000000000000e+03 5.983000000000000000e+03 6.055000000000000000e+03 5.789000000000000000e+03 6.121000000000000000e+03 5.978000000000000000e+03 6.047000000000000000e+03 5.802000000000000000e+03 5.868000000000000000e+03 5.966000000000000000e+03 6.036000000000000000e+03 5.945000000000000000e+03 6.060000000000000000e+03 6.199000000000000000e+03 6.147000000000000000e+03 6.126000000000000000e+03 5.976000000000000000e+03 6.044000000000000000e+03 5.993000000000000000e+03 5.825000000000000000e+03 5.896000000000000000e+03 5.790000000000000000e+03 5.789000000000000000e+03 5.828000000000000000e+03 5.927000000000000000e+03 5.901000000000000000e+03 5.761000000000000000e+03 5.755000000000000000e+03 5.862000000000000000e+03 5.820000000000000000e+03 5.815000000000000000e+03 5.872000000000000000e+03 5.782000000000000000e+03 5.790000000000000000e+03 5.851000000000000000e+03 5.851000000000000000e+03 5.716000000000000000e+03 5.634000000000000000e+03 5.593000000000000000e+03 5.552000000000000000e+03 5.584000000000000000e+03 5.614000000000000000e+03 5.725000000000000000e+03 5.687000000000000000e+03 5.624000000000000000e+03 5.726000000000000000e+03 5.707000000000000000e+03 5.883000000000000000e+03 5.767000000000000000e+03 5.800000000000000000e+03 5.781000000000000000e+03 5.797000000000000000e+03 5.803000000000000000e+03 5.892000000000000000e+03 5.939000000000000000e+03 5.832000000000000000e+03 5.680000000000000000e+03 5.853000000000000000e+03 5.788000000000000000e+03 5.656000000000000000e+03 5.892000000000000000e+03 5.643000000000000000e+03 5.769000000000000000e+03 5.857000000000000000e+03 5.809000000000000000e+03 5.704000000000000000e+03 5.542000000000000000e+03 5.611000000000000000e+03 5.796000000000000000e+03 5.615000000000000000e+03 5.779000000000000000e+03 5.758000000000000000e+03 5.812000000000000000e+03 5.802000000000000000e+03 5.740000000000000000e+03 5.654000000000000000e+03 5.658000000000000000e+03 5.890000000000000000e+03 5.699000000000000000e+03 5.850000000000000000e+03 5.767000000000000000e+03 5.875000000000000000e+03 5.943000000000000000e+03 5.899000000000000000e+03 5.989000000000000000e+03 5.943000000000000000e+03 6.043000000000000000e+03 5.938000000000000000e+03 6.022000000000000000e+03 5.937000000000000000e+03 5.951000000000000000e+03 5.961000000000000000e+03 6.041000000000000000e+03 6.013000000000000000e+03 6.098000000000000000e+03 5.880000000000000000e+03 5.869000000000000000e+03 5.918000000000000000e+03 6.027000000000000000e+03 5.773000000000000000e+03 5.918000000000000000e+03 5.816000000000000000e+03 5.809000000000000000e+03 5.689000000000000000e+03 5.702000000000000000e+03 5.814000000000000000e+03 5.826000000000000000e+03 5.747000000000000000e+03 5.758000000000000000e+03 5.637000000000000000e+03 5.662000000000000000e+03 5.733000000000000000e+03 5.724000000000000000e+03 5.781000000000000000e+03 5.803000000000000000e+03 5.776000000000000000e+03 5.776000000000000000e+03 5.578000000000000000e+03 5.470000000000000000e+03 5.721000000000000000e+03 5.715000000000000000e+03 5.787000000000000000e+03 5.833000000000000000e+03 5.668000000000000000e+03 5.949000000000000000e+03 5.688000000000000000e+03 5.831000000000000000e+03 5.843000000000000000e+03 5.814000000000000000e+03 5.655000000000000000e+03 5.850000000000000000e+03 5.863000000000000000e+03 5.822000000000000000e+03 5.903000000000000000e+03 6.009000000000000000e+03 5.897000000000000000e+03 5.808000000000000000e+03 5.779000000000000000e+03 5.693000000000000000e+03 5.732000000000000000e+03 5.769000000000000000e+03 5.635000000000000000e+03 5.701000000000000000e+03 5.757000000000000000e+03 5.698000000000000000e+03 5.652000000000000000e+03 5.649000000000000000e+03 5.566000000000000000e+03 5.731000000000000000e+03 5.830000000000000000e+03 5.695000000000000000e+03 5.759000000000000000e+03 5.738000000000000000e+03 5.615000000000000000e+03 5.556000000000000000e+03 5.772000000000000000e+03 5.643000000000000000e+03 5.654000000000000000e+03 5.776000000000000000e+03 5.816000000000000000e+03 5.783000000000000000e+03 5.871000000000000000e+03 5.919000000000000000e+03 5.909000000000000000e+03 5.904000000000000000e+03 5.779000000000000000e+03 5.818000000000000000e+03 5.853000000000000000e+03 5.840000000000000000e+03 5.803000000000000000e+03 5.740000000000000000e+03 5.819000000000000000e+03 5.768000000000000000e+03 6.025000000000000000e+03 5.952000000000000000e+03 5.691000000000000000e+03 5.896000000000000000e+03 5.894000000000000000e+03 6.102000000000000000e+03 5.849000000000000000e+03 5.868000000000000000e+03 5.841000000000000000e+03 5.751000000000000000e+03 5.856000000000000000e+03 5.733000000000000000e+03 5.807000000000000000e+03 5.809000000000000000e+03 5.644000000000000000e+03 5.975000000000000000e+03 5.733000000000000000e+03 5.759000000000000000e+03 5.922000000000000000e+03 5.740000000000000000e+03 5.794000000000000000e+03 6.093000000000000000e+03 6.040000000000000000e+03 6.053000000000000000e+03 5.939000000000000000e+03 5.948000000000000000e+03 5.900000000000000000e+03 5.896000000000000000e+03 5.829000000000000000e+03 5.803000000000000000e+03 5.929000000000000000e+03 5.778000000000000000e+03 5.799000000000000000e+03 5.743000000000000000e+03 5.688000000000000000e+03 5.846000000000000000e+03 5.658000000000000000e+03 5.729000000000000000e+03 5.740000000000000000e+03 5.607000000000000000e+03 5.723000000000000000e+03 5.541000000000000000e+03 5.734000000000000000e+03 5.598000000000000000e+03 5.849000000000000000e+03 5.787000000000000000e+03 5.721000000000000000e+03 5.579000000000000000e+03 5.716000000000000000e+03 5.801000000000000000e+03 5.579000000000000000e+03 5.811000000000000000e+03 5.761000000000000000e+03 5.661000000000000000e+03 5.741000000000000000e+03 5.667000000000000000e+03 5.751000000000000000e+03 5.691000000000000000e+03 5.718000000000000000e+03 5.783000000000000000e+03 5.712000000000000000e+03 5.701000000000000000e+03 5.693000000000000000e+03 5.957000000000000000e+03 5.701000000000000000e+03 5.680000000000000000e+03 5.779000000000000000e+03 5.637000000000000000e+03 5.825000000000000000e+03 5.598000000000000000e+03 5.549000000000000000e+03 5.711000000000000000e+03 5.702000000000000000e+03 5.625000000000000000e+03 5.707000000000000000e+03 5.651000000000000000e+03 5.718000000000000000e+03 5.588000000000000000e+03 5.726000000000000000e+03 5.625000000000000000e+03 5.667000000000000000e+03 5.777000000000000000e+03 5.744000000000000000e+03 5.757000000000000000e+03 5.759000000000000000e+03 5.858000000000000000e+03 5.899000000000000000e+03 5.813000000000000000e+03 5.704000000000000000e+03 5.797000000000000000e+03 5.693000000000000000e+03 5.845000000000000000e+03 5.834000000000000000e+03 5.814000000000000000e+03 5.897000000000000000e+03 5.783000000000000000e+03 5.726000000000000000e+03 5.556000000000000000e+03 5.750000000000000000e+03 5.761000000000000000e+03 5.591000000000000000e+03 5.575000000000000000e+03 5.539000000000000000e+03 5.429000000000000000e+03 5.496000000000000000e+03 5.473000000000000000e+03 5.428000000000000000e+03 5.452000000000000000e+03 5.510000000000000000e+03 5.482000000000000000e+03 5.458000000000000000e+03 5.453000000000000000e+03 5.495000000000000000e+03 5.475000000000000000e+03 5.408000000000000000e+03 5.517000000000000000e+03 5.565000000000000000e+03 5.593000000000000000e+03 5.552000000000000000e+03 5.549000000000000000e+03 5.680000000000000000e+03 5.727000000000000000e+03 5.602000000000000000e+03 5.665000000000000000e+03 5.586000000000000000e+03 5.726000000000000000e+03 5.689000000000000000e+03 5.607000000000000000e+03 5.470000000000000000e+03 5.630000000000000000e+03 5.763000000000000000e+03 5.571000000000000000e+03 5.534000000000000000e+03 5.518000000000000000e+03 5.446000000000000000e+03 5.545000000000000000e+03 5.418000000000000000e+03 5.690000000000000000e+03 5.580000000000000000e+03 5.530000000000000000e+03 5.542000000000000000e+03 5.609000000000000000e+03 5.653000000000000000e+03 5.673000000000000000e+03 5.533000000000000000e+03 5.857000000000000000e+03 5.848000000000000000e+03 5.882000000000000000e+03 5.922000000000000000e+03 5.826000000000000000e+03 5.944000000000000000e+03 5.870000000000000000e+03 5.830000000000000000e+03 5.883000000000000000e+03 5.874000000000000000e+03 5.822000000000000000e+03 5.890000000000000000e+03 5.886000000000000000e+03 5.750000000000000000e+03 5.784000000000000000e+03 5.732000000000000000e+03 5.800000000000000000e+03 5.837000000000000000e+03 5.839000000000000000e+03 5.774000000000000000e+03 5.712000000000000000e+03 5.650000000000000000e+03 5.822000000000000000e+03 5.869000000000000000e+03 5.793000000000000000e+03 5.887000000000000000e+03 5.884000000000000000e+03 5.760000000000000000e+03 5.838000000000000000e+03 5.941000000000000000e+03 5.770000000000000000e+03 5.949000000000000000e+03 5.747000000000000000e+03 5.850000000000000000e+03 5.896000000000000000e+03 5.801000000000000000e+03 5.775000000000000000e+03 5.649000000000000000e+03 5.845000000000000000e+03 5.624000000000000000e+03 5.794000000000000000e+03 5.728000000000000000e+03 5.666000000000000000e+03 5.671000000000000000e+03 5.701000000000000000e+03 5.661000000000000000e+03 5.773000000000000000e+03 5.490000000000000000e+03 5.584000000000000000e+03 5.603000000000000000e+03 5.643000000000000000e+03 5.720000000000000000e+03 5.731000000000000000e+03 5.629000000000000000e+03 5.551000000000000000e+03 5.590000000000000000e+03 5.572000000000000000e+03 5.746000000000000000e+03 5.557000000000000000e+03 5.617000000000000000e+03 5.572000000000000000e+03 5.371000000000000000e+03 5.425000000000000000e+03 5.502000000000000000e+03 5.537000000000000000e+03 5.530000000000000000e+03 5.406000000000000000e+03 5.529000000000000000e+03 5.426000000000000000e+03 5.535000000000000000e+03 5.505000000000000000e+03 5.503000000000000000e+03 5.592000000000000000e+03 5.525000000000000000e+03 5.569000000000000000e+03 5.561000000000000000e+03 5.545000000000000000e+03 5.508000000000000000e+03 5.545000000000000000e+03 5.410000000000000000e+03 5.462000000000000000e+03 5.422000000000000000e+03 5.479000000000000000e+03 5.393000000000000000e+03 5.619000000000000000e+03 5.642000000000000000e+03 5.412000000000000000e+03 5.493000000000000000e+03 5.472000000000000000e+03 5.480000000000000000e+03 5.476000000000000000e+03 5.657000000000000000e+03 5.694000000000000000e+03 5.622000000000000000e+03 5.636000000000000000e+03 5.615000000000000000e+03 5.556000000000000000e+03 5.530000000000000000e+03 5.597000000000000000e+03 5.607000000000000000e+03 5.549000000000000000e+03 5.381000000000000000e+03 5.609000000000000000e+03 5.670000000000000000e+03 5.644000000000000000e+03 5.636000000000000000e+03 5.552000000000000000e+03 5.407000000000000000e+03 5.727000000000000000e+03 5.504000000000000000e+03 5.757000000000000000e+03 5.607000000000000000e+03 5.606000000000000000e+03 5.521000000000000000e+03 5.575000000000000000e+03 5.789000000000000000e+03 5.984000000000000000e+03 5.802000000000000000e+03 5.796000000000000000e+03 5.706000000000000000e+03 5.739000000000000000e+03 5.607000000000000000e+03 5.693000000000000000e+03 5.725000000000000000e+03 5.756000000000000000e+03 5.563000000000000000e+03 5.854000000000000000e+03 5.796000000000000000e+03 5.932000000000000000e+03 5.892000000000000000e+03 5.897000000000000000e+03 5.782000000000000000e+03 5.678000000000000000e+03 5.690000000000000000e+03 5.919000000000000000e+03 5.742000000000000000e+03 5.873000000000000000e+03 5.701000000000000000e+03 5.745000000000000000e+03 5.775000000000000000e+03 5.700000000000000000e+03 5.640000000000000000e+03 5.884000000000000000e+03 5.607000000000000000e+03 5.734000000000000000e+03 5.644000000000000000e+03 5.779000000000000000e+03 5.544000000000000000e+03 5.624000000000000000e+03 5.617000000000000000e+03 5.618000000000000000e+03 5.539000000000000000e+03 5.570000000000000000e+03 5.625000000000000000e+03 5.676000000000000000e+03 5.646000000000000000e+03 5.681000000000000000e+03 5.731000000000000000e+03 5.691000000000000000e+03 5.683000000000000000e+03 5.690000000000000000e+03 5.624000000000000000e+03 5.601000000000000000e+03 5.653000000000000000e+03 5.577000000000000000e+03 5.532000000000000000e+03 5.682000000000000000e+03 5.494000000000000000e+03 5.739000000000000000e+03 5.618000000000000000e+03 5.730000000000000000e+03 5.550000000000000000e+03 5.762000000000000000e+03 5.760000000000000000e+03 5.644000000000000000e+03 5.735000000000000000e+03 5.640000000000000000e+03 5.785000000000000000e+03 5.738000000000000000e+03 5.686000000000000000e+03 5.777000000000000000e+03 5.729000000000000000e+03 5.772000000000000000e+03 5.716000000000000000e+03 5.679000000000000000e+03 5.674000000000000000e+03 5.660000000000000000e+03 5.749000000000000000e+03 5.795000000000000000e+03 5.651000000000000000e+03 5.684000000000000000e+03 5.775000000000000000e+03 5.848000000000000000e+03 5.726000000000000000e+03 5.771000000000000000e+03 5.791000000000000000e+03 5.669000000000000000e+03 5.837000000000000000e+03 5.596000000000000000e+03 5.591000000000000000e+03 5.641000000000000000e+03 5.655000000000000000e+03 5.797000000000000000e+03 5.663000000000000000e+03 5.694000000000000000e+03 5.782000000000000000e+03 5.790000000000000000e+03 5.926000000000000000e+03 5.885000000000000000e+03 5.795000000000000000e+03 6.047000000000000000e+03 5.846000000000000000e+03 5.963000000000000000e+03 5.866000000000000000e+03 5.939000000000000000e+03 6.090000000000000000e+03 5.928000000000000000e+03 6.079000000000000000e+03 6.128000000000000000e+03 5.996000000000000000e+03 6.087000000000000000e+03 5.996000000000000000e+03 6.011000000000000000e+03 5.948000000000000000e+03 5.875000000000000000e+03 6.041000000000000000e+03 5.977000000000000000e+03 6.087000000000000000e+03 5.813000000000000000e+03 5.856000000000000000e+03 5.909000000000000000e+03 5.910000000000000000e+03 5.845000000000000000e+03 5.956000000000000000e+03 5.897000000000000000e+03 5.932000000000000000e+03 5.952000000000000000e+03 5.875000000000000000e+03 5.782000000000000000e+03 5.851000000000000000e+03 5.857000000000000000e+03 5.641000000000000000e+03 5.922000000000000000e+03 5.727000000000000000e+03 5.792000000000000000e+03 5.776000000000000000e+03 6.067000000000000000e+03 5.870000000000000000e+03 6.050000000000000000e+03 5.996000000000000000e+03 6.030000000000000000e+03 5.958000000000000000e+03 5.817000000000000000e+03 5.984000000000000000e+03 5.969000000000000000e+03 5.917000000000000000e+03 5.960000000000000000e+03 6.067000000000000000e+03 5.947000000000000000e+03 6.065000000000000000e+03 5.941000000000000000e+03 5.904000000000000000e+03 5.752000000000000000e+03 5.710000000000000000e+03 5.738000000000000000e+03 5.831000000000000000e+03 5.850000000000000000e+03 5.988000000000000000e+03 5.794000000000000000e+03 5.901000000000000000e+03 5.886000000000000000e+03 5.855000000000000000e+03 6.086000000000000000e+03 5.962000000000000000e+03 5.978000000000000000e+03 5.856000000000000000e+03 5.842000000000000000e+03 5.956000000000000000e+03 5.851000000000000000e+03 5.805000000000000000e+03 5.854000000000000000e+03 5.976000000000000000e+03 6.079000000000000000e+03 5.980000000000000000e+03 5.900000000000000000e+03 5.889000000000000000e+03 5.836000000000000000e+03 6.003000000000000000e+03 6.045000000000000000e+03 5.951000000000000000e+03 5.997000000000000000e+03 6.058000000000000000e+03 5.969000000000000000e+03 6.183000000000000000e+03 6.137000000000000000e+03 6.220000000000000000e+03 6.017000000000000000e+03 6.077000000000000000e+03 5.863000000000000000e+03 5.991000000000000000e+03 6.109000000000000000e+03 6.072000000000000000e+03 6.001000000000000000e+03 6.179000000000000000e+03 6.030000000000000000e+03 6.181000000000000000e+03 6.061000000000000000e+03 6.157000000000000000e+03 6.121000000000000000e+03 6.037000000000000000e+03 6.132000000000000000e+03 6.050000000000000000e+03 6.131000000000000000e+03 5.927000000000000000e+03 6.051000000000000000e+03 5.909000000000000000e+03 6.021000000000000000e+03 5.983000000000000000e+03 5.943000000000000000e+03 5.974000000000000000e+03 5.964000000000000000e+03 5.875000000000000000e+03 6.135000000000000000e+03 6.006000000000000000e+03 6.024000000000000000e+03 6.074000000000000000e+03 6.044000000000000000e+03 6.025000000000000000e+03 5.892000000000000000e+03 5.807000000000000000e+03 5.748000000000000000e+03 5.808000000000000000e+03 5.838000000000000000e+03 5.626000000000000000e+03 5.921000000000000000e+03 5.779000000000000000e+03 5.857000000000000000e+03 5.636000000000000000e+03 5.468000000000000000e+03 5.282000000000000000e+03 5.102000000000000000e+03 4.974000000000000000e+03 4.894000000000000000e+03 4.697000000000000000e+03 4.526000000000000000e+03 4.535000000000000000e+03 4.475000000000000000e+03 4.377000000000000000e+03 4.279000000000000000e+03 4.287000000000000000e+03 4.178000000000000000e+03 4.029000000000000000e+03 4.037000000000000000e+03 3.930000000000000000e+03 3.728000000000000000e+03 3.951000000000000000e+03 3.757000000000000000e+03 3.793000000000000000e+03 3.712000000000000000e+03 3.626000000000000000e+03 3.566000000000000000e+03 3.493000000000000000e+03 3.555000000000000000e+03 3.315000000000000000e+03 3.318000000000000000e+03 3.386000000000000000e+03 3.353000000000000000e+03 3.293000000000000000e+03 3.275000000000000000e+03 3.340000000000000000e+03 3.224000000000000000e+03 3.217000000000000000e+03 3.056000000000000000e+03 3.051000000000000000e+03 3.064000000000000000e+03 3.106000000000000000e+03 2.938000000000000000e+03 3.078000000000000000e+03 2.843000000000000000e+03 2.725000000000000000e+03 2.726000000000000000e+03 2.729000000000000000e+03 2.684000000000000000e+03 2.681000000000000000e+03 2.736000000000000000e+03 2.696000000000000000e+03 2.628000000000000000e+03 2.579000000000000000e+03 2.573000000000000000e+03 2.474000000000000000e+03 2.545000000000000000e+03 2.499000000000000000e+03 2.521000000000000000e+03 2.507000000000000000e+03 2.398000000000000000e+03 2.440000000000000000e+03 2.304000000000000000e+03 2.462000000000000000e+03 2.402000000000000000e+03 2.241000000000000000e+03 2.328000000000000000e+03 2.310000000000000000e+03 2.296000000000000000e+03 2.322000000000000000e+03 2.270000000000000000e+03 2.290000000000000000e+03 2.210000000000000000e+03 2.179000000000000000e+03 2.200000000000000000e+03 2.108000000000000000e+03 2.121000000000000000e+03 2.162000000000000000e+03 2.112000000000000000e+03 2.104000000000000000e+03 2.071000000000000000e+03 2.007000000000000000e+03 1.982000000000000000e+03 1.948000000000000000e+03 1.964000000000000000e+03 1.944000000000000000e+03 1.970000000000000000e+03 1.929000000000000000e+03 1.930000000000000000e+03 1.864000000000000000e+03 1.846000000000000000e+03 1.872000000000000000e+03 1.844000000000000000e+03 1.832000000000000000e+03 1.816000000000000000e+03 1.762000000000000000e+03 1.709000000000000000e+03 1.767000000000000000e+03 1.700000000000000000e+03 1.671000000000000000e+03 1.638000000000000000e+03 1.633000000000000000e+03 1.560000000000000000e+03 1.624000000000000000e+03 1.580000000000000000e+03 1.576000000000000000e+03 1.508000000000000000e+03 1.571000000000000000e+03 1.518000000000000000e+03 1.575000000000000000e+03 1.527000000000000000e+03 1.528000000000000000e+03 1.445000000000000000e+03 1.534000000000000000e+03 1.526000000000000000e+03 1.594000000000000000e+03 1.494000000000000000e+03 1.491000000000000000e+03 1.480000000000000000e+03 1.457000000000000000e+03 1.401000000000000000e+03 1.347000000000000000e+03 1.398000000000000000e+03 1.336000000000000000e+03 1.313000000000000000e+03 1.404000000000000000e+03 1.290000000000000000e+03 1.382000000000000000e+03 1.389000000000000000e+03 1.279000000000000000e+03 1.336000000000000000e+03 1.357000000000000000e+03 1.282000000000000000e+03 1.287000000000000000e+03 1.288000000000000000e+03 1.276000000000000000e+03 1.277000000000000000e+03 1.219000000000000000e+03 1.222000000000000000e+03 1.200000000000000000e+03 1.235000000000000000e+03 1.270000000000000000e+03 1.252000000000000000e+03 1.218000000000000000e+03 1.240000000000000000e+03 1.140000000000000000e+03 1.192000000000000000e+03 1.172000000000000000e+03 1.158000000000000000e+03 1.117000000000000000e+03 1.184000000000000000e+03 1.137000000000000000e+03 1.145000000000000000e+03 1.117000000000000000e+03 1.115000000000000000e+03 1.076000000000000000e+03 1.105000000000000000e+03 1.031000000000000000e+03 1.086000000000000000e+03 1.079000000000000000e+03 1.044000000000000000e+03 1.039000000000000000e+03 1.014000000000000000e+03 1.012000000000000000e+03 1.019000000000000000e+03 1.012000000000000000e+03 9.940000000000000000e+02 9.390000000000000000e+02 9.740000000000000000e+02 9.430000000000000000e+02 1.034000000000000000e+03 9.460000000000000000e+02 9.970000000000000000e+02 9.230000000000000000e+02 9.640000000000000000e+02 9.330000000000000000e+02 9.290000000000000000e+02 9.460000000000000000e+02 9.170000000000000000e+02 8.370000000000000000e+02 9.240000000000000000e+02 8.500000000000000000e+02 9.170000000000000000e+02 8.620000000000000000e+02 8.640000000000000000e+02 8.580000000000000000e+02 8.740000000000000000e+02 8.090000000000000000e+02 8.210000000000000000e+02 8.370000000000000000e+02 7.600000000000000000e+02 7.750000000000000000e+02 7.990000000000000000e+02 7.800000000000000000e+02 7.580000000000000000e+02 7.600000000000000000e+02 7.690000000000000000e+02 7.480000000000000000e+02 7.370000000000000000e+02 8.130000000000000000e+02 7.910000000000000000e+02 7.530000000000000000e+02 7.170000000000000000e+02 7.700000000000000000e+02 6.920000000000000000e+02 7.180000000000000000e+02 7.640000000000000000e+02 7.330000000000000000e+02 7.270000000000000000e+02 6.690000000000000000e+02 6.640000000000000000e+02 7.040000000000000000e+02 6.950000000000000000e+02 6.900000000000000000e+02 6.750000000000000000e+02 6.630000000000000000e+02 6.250000000000000000e+02 6.120000000000000000e+02 6.630000000000000000e+02 6.440000000000000000e+02 5.820000000000000000e+02 6.000000000000000000e+02 6.260000000000000000e+02 6.050000000000000000e+02 5.580000000000000000e+02 5.920000000000000000e+02 5.430000000000000000e+02 5.890000000000000000e+02 6.040000000000000000e+02 5.620000000000000000e+02 5.850000000000000000e+02 5.770000000000000000e+02 5.140000000000000000e+02 5.150000000000000000e+02 5.330000000000000000e+02 5.540000000000000000e+02 4.890000000000000000e+02 4.970000000000000000e+02 4.480000000000000000e+02 4.920000000000000000e+02 4.750000000000000000e+02 4.880000000000000000e+02 4.690000000000000000e+02 4.480000000000000000e+02 4.620000000000000000e+02 4.620000000000000000e+02 4.540000000000000000e+02 4.360000000000000000e+02 4.010000000000000000e+02 4.650000000000000000e+02 4.080000000000000000e+02 4.420000000000000000e+02 4.130000000000000000e+02 4.380000000000000000e+02 3.960000000000000000e+02 4.260000000000000000e+02 4.150000000000000000e+02 4.180000000000000000e+02 4.120000000000000000e+02 3.840000000000000000e+02 4.000000000000000000e+02 3.990000000000000000e+02 4.070000000000000000e+02 4.290000000000000000e+02 4.250000000000000000e+02 3.990000000000000000e+02 3.690000000000000000e+02 4.170000000000000000e+02 3.610000000000000000e+02 3.760000000000000000e+02 4.050000000000000000e+02 3.670000000000000000e+02 3.730000000000000000e+02 3.390000000000000000e+02 3.310000000000000000e+02 3.290000000000000000e+02 3.730000000000000000e+02 3.580000000000000000e+02 3.950000000000000000e+02 3.300000000000000000e+02 3.470000000000000000e+02 3.540000000000000000e+02 3.490000000000000000e+02 3.390000000000000000e+02 3.620000000000000000e+02 3.440000000000000000e+02 3.170000000000000000e+02 3.090000000000000000e+02 3.280000000000000000e+02 3.070000000000000000e+02 2.980000000000000000e+02 3.020000000000000000e+02 3.140000000000000000e+02 3.050000000000000000e+02 2.970000000000000000e+02 3.070000000000000000e+02 3.120000000000000000e+02 2.840000000000000000e+02 2.570000000000000000e+02 3.100000000000000000e+02 2.960000000000000000e+02 3.290000000000000000e+02 2.880000000000000000e+02 2.760000000000000000e+02 2.810000000000000000e+02 2.780000000000000000e+02 2.670000000000000000e+02 2.660000000000000000e+02 2.900000000000000000e+02 2.660000000000000000e+02 2.740000000000000000e+02 2.540000000000000000e+02 2.820000000000000000e+02 2.770000000000000000e+02 2.730000000000000000e+02 2.800000000000000000e+02 2.720000000000000000e+02 2.820000000000000000e+02 2.490000000000000000e+02 2.640000000000000000e+02 2.810000000000000000e+02 2.360000000000000000e+02 2.430000000000000000e+02 2.680000000000000000e+02 2.330000000000000000e+02 2.520000000000000000e+02 2.660000000000000000e+02 2.180000000000000000e+02 2.350000000000000000e+02 2.400000000000000000e+02 2.570000000000000000e+02 2.580000000000000000e+02 2.430000000000000000e+02 2.100000000000000000e+02 2.420000000000000000e+02 2.190000000000000000e+02 2.230000000000000000e+02 2.190000000000000000e+02 2.300000000000000000e+02 2.130000000000000000e+02 2.080000000000000000e+02 1.850000000000000000e+02 1.650000000000000000e+02 1.940000000000000000e+02 1.940000000000000000e+02 1.820000000000000000e+02 1.720000000000000000e+02 2.000000000000000000e+02 2.040000000000000000e+02 1.930000000000000000e+02 2.090000000000000000e+02 1.800000000000000000e+02 1.720000000000000000e+02 1.960000000000000000e+02 1.910000000000000000e+02 1.900000000000000000e+02 1.490000000000000000e+02 1.770000000000000000e+02 1.880000000000000000e+02 1.790000000000000000e+02 1.860000000000000000e+02 1.740000000000000000e+02 1.700000000000000000e+02 1.430000000000000000e+02 1.620000000000000000e+02 1.530000000000000000e+02 1.540000000000000000e+02 1.430000000000000000e+02 1.740000000000000000e+02 1.330000000000000000e+02 1.630000000000000000e+02 1.410000000000000000e+02 1.480000000000000000e+02 1.350000000000000000e+02 1.610000000000000000e+02 1.540000000000000000e+02 1.550000000000000000e+02 1.300000000000000000e+02 1.490000000000000000e+02 1.310000000000000000e+02 1.530000000000000000e+02 1.220000000000000000e+02 1.350000000000000000e+02 1.520000000000000000e+02 1.130000000000000000e+02 1.170000000000000000e+02 1.500000000000000000e+02 1.020000000000000000e+02 1.130000000000000000e+02 1.190000000000000000e+02 9.800000000000000000e+01 1.090000000000000000e+02 1.030000000000000000e+02 1.040000000000000000e+02 1.140000000000000000e+02 1.060000000000000000e+02 1.020000000000000000e+02 8.700000000000000000e+01 7.600000000000000000e+01 1.010000000000000000e+02 1.030000000000000000e+02 8.100000000000000000e+01 9.900000000000000000e+01 1.020000000000000000e+02 8.900000000000000000e+01 1.180000000000000000e+02 9.500000000000000000e+01 9.100000000000000000e+01 1.190000000000000000e+02 8.500000000000000000e+01 9.700000000000000000e+01 8.300000000000000000e+01 7.800000000000000000e+01 1.130000000000000000e+02 9.500000000000000000e+01 8.400000000000000000e+01 8.400000000000000000e+01 8.200000000000000000e+01 8.900000000000000000e+01 8.500000000000000000e+01 8.900000000000000000e+01 8.400000000000000000e+01 9.700000000000000000e+01 8.100000000000000000e+01 9.200000000000000000e+01 7.900000000000000000e+01 7.800000000000000000e+01 7.800000000000000000e+01 7.700000000000000000e+01 9.100000000000000000e+01 8.500000000000000000e+01 6.400000000000000000e+01 8.000000000000000000e+01 7.700000000000000000e+01 9.400000000000000000e+01 7.800000000000000000e+01 6.800000000000000000e+01 7.700000000000000000e+01 6.900000000000000000e+01 6.800000000000000000e+01 7.500000000000000000e+01 6.900000000000000000e+01 7.600000000000000000e+01 6.400000000000000000e+01 7.300000000000000000e+01 7.100000000000000000e+01 6.900000000000000000e+01 6.400000000000000000e+01 6.200000000000000000e+01 7.500000000000000000e+01 5.700000000000000000e+01 5.800000000000000000e+01 5.900000000000000000e+01 5.800000000000000000e+01 6.500000000000000000e+01 7.400000000000000000e+01 5.800000000000000000e+01 4.300000000000000000e+01 6.800000000000000000e+01 7.500000000000000000e+01 6.200000000000000000e+01 4.900000000000000000e+01 5.200000000000000000e+01 5.400000000000000000e+01 4.100000000000000000e+01 3.800000000000000000e+01 4.400000000000000000e+01 5.000000000000000000e+01 5.200000000000000000e+01 3.600000000000000000e+01 4.000000000000000000e+01 5.500000000000000000e+01 4.700000000000000000e+01 4.100000000000000000e+01 4.600000000000000000e+01 3.000000000000000000e+01 3.800000000000000000e+01 4.100000000000000000e+01 3.900000000000000000e+01 5.600000000000000000e+01 5.200000000000000000e+01 4.100000000000000000e+01 4.800000000000000000e+01 4.100000000000000000e+01 4.600000000000000000e+01 5.400000000000000000e+01 4.300000000000000000e+01 3.900000000000000000e+01 4.400000000000000000e+01 5.700000000000000000e+01 4.200000000000000000e+01 5.100000000000000000e+01 4.300000000000000000e+01 4.100000000000000000e+01 4.900000000000000000e+01 4.400000000000000000e+01 4.600000000000000000e+01 4.200000000000000000e+01 3.600000000000000000e+01 3.900000000000000000e+01 4.300000000000000000e+01 3.200000000000000000e+01 3.700000000000000000e+01 3.500000000000000000e+01 3.900000000000000000e+01 3.700000000000000000e+01 4.000000000000000000e+01 3.800000000000000000e+01 2.900000000000000000e+01 2.600000000000000000e+01 2.800000000000000000e+01 4.500000000000000000e+01 2.000000000000000000e+01 4.000000000000000000e+01 2.600000000000000000e+01 3.200000000000000000e+01 3.600000000000000000e+01 3.200000000000000000e+01 2.200000000000000000e+01 2.800000000000000000e+01 2.400000000000000000e+01 2.200000000000000000e+01 2.100000000000000000e+01 1.900000000000000000e+01 2.700000000000000000e+01 3.000000000000000000e+01 2.300000000000000000e+01 3.100000000000000000e+01 2.600000000000000000e+01 3.000000000000000000e+01 2.600000000000000000e+01 2.500000000000000000e+01 2.400000000000000000e+01 2.900000000000000000e+01 3.000000000000000000e+01 2.800000000000000000e+01 2.100000000000000000e+01 2.500000000000000000e+01 2.400000000000000000e+01 1.900000000000000000e+01 2.000000000000000000e+01 2.600000000000000000e+01 1.800000000000000000e+01 2.400000000000000000e+01 1.300000000000000000e+01 2.000000000000000000e+01 2.200000000000000000e+01 1.900000000000000000e+01 2.100000000000000000e+01 2.400000000000000000e+01 1.900000000000000000e+01 1.900000000000000000e+01 1.500000000000000000e+01 1.900000000000000000e+01 2.400000000000000000e+01 1.700000000000000000e+01 8.000000000000000000e+00 1.500000000000000000e+01 2.000000000000000000e+01 1.100000000000000000e+01 1.100000000000000000e+01 1.400000000000000000e+01 1.400000000000000000e+01 1.500000000000000000e+01 1.700000000000000000e+01 7.000000000000000000e+00 1.000000000000000000e+01 1.200000000000000000e+01 1.400000000000000000e+01 1.900000000000000000e+01 1.700000000000000000e+01 1.100000000000000000e+01 1.000000000000000000e+01 1.600000000000000000e+01 2.200000000000000000e+01 1.300000000000000000e+01 1.200000000000000000e+01 2.200000000000000000e+01 1.400000000000000000e+01 1.200000000000000000e+01 1.500000000000000000e+01 9.000000000000000000e+00 1.600000000000000000e+01 1.400000000000000000e+01 1.600000000000000000e+01 1.300000000000000000e+01 1.800000000000000000e+01 1.500000000000000000e+01 2.200000000000000000e+01 1.500000000000000000e+01 1.200000000000000000e+01 2.100000000000000000e+01 1.600000000000000000e+01 2.200000000000000000e+01 8.000000000000000000e+00 1.500000000000000000e+01 1.500000000000000000e+01 2.200000000000000000e+01 1.400000000000000000e+01 1.200000000000000000e+01 9.000000000000000000e+00 2.000000000000000000e+01 2.100000000000000000e+01 2.200000000000000000e+01 7.000000000000000000e+00 2.000000000000000000e+01 2.200000000000000000e+01 8.000000000000000000e+00 1.900000000000000000e+01 1.300000000000000000e+01 7.000000000000000000e+00 1.000000000000000000e+01 1.100000000000000000e+01 1.800000000000000000e+01 8.000000000000000000e+00 1.100000000000000000e+01 6.000000000000000000e+00 1.100000000000000000e+01 9.000000000000000000e+00 9.000000000000000000e+00 1.000000000000000000e+01 1.200000000000000000e+01 4.000000000000000000e+00 7.000000000000000000e+00 7.000000000000000000e+00 7.000000000000000000e+00 1.200000000000000000e+01 1.200000000000000000e+01 1.000000000000000000e+01 1.400000000000000000e+01 7.000000000000000000e+00 8.000000000000000000e+00 7.000000000000000000e+00 1.100000000000000000e+01 8.000000000000000000e+00 1.300000000000000000e+01 1.400000000000000000e+01 1.100000000000000000e+01 1.100000000000000000e+01 9.000000000000000000e+00 1.400000000000000000e+01 8.000000000000000000e+00 8.000000000000000000e+00 1.100000000000000000e+01 1.000000000000000000e+01 1.500000000000000000e+01 5.000000000000000000e+00 1.200000000000000000e+01 1.100000000000000000e+01 7.000000000000000000e+00 5.000000000000000000e+00 6.000000000000000000e+00 8.000000000000000000e+00 1.400000000000000000e+01 1.200000000000000000e+01 7.000000000000000000e+00 4.000000000000000000e+00 9.000000000000000000e+00 8.000000000000000000e+00 6.000000000000000000e+00 1.200000000000000000e+01 8.000000000000000000e+00 5.000000000000000000e+00 1.400000000000000000e+01 1.200000000000000000e+01 1.000000000000000000e+01 8.000000000000000000e+00 1.100000000000000000e+01 1.400000000000000000e+01 9.000000000000000000e+00 9.000000000000000000e+00 1.300000000000000000e+01 6.000000000000000000e+00 5.000000000000000000e+00 8.000000000000000000e+00 3.000000000000000000e+00 4.000000000000000000e+00 3.000000000000000000e+00 3.000000000000000000e+00 7.000000000000000000e+00 2.000000000000000000e+00 7.000000000000000000e+00 6.000000000000000000e+00 6.000000000000000000e+00 5.000000000000000000e+00 7.000000000000000000e+00 3.000000000000000000e+00 8.000000000000000000e+00 4.000000000000000000e+00 6.000000000000000000e+00 3.000000000000000000e+00 5.000000000000000000e+00 6.000000000000000000e+00 3.000000000000000000e+00 2.000000000000000000e+00 6.000000000000000000e+00 6.000000000000000000e+00 3.000000000000000000e+00 4.000000000000000000e+00 2.000000000000000000e+00 5.000000000000000000e+00 4.000000000000000000e+00 1.000000000000000000e+01 9.000000000000000000e+00 1.000000000000000000e+01 2.000000000000000000e+00 5.000000000000000000e+00 2.000000000000000000e+00 4.000000000000000000e+00 2.000000000000000000e+00 9.000000000000000000e+00 8.000000000000000000e+00 5.000000000000000000e+00 1.000000000000000000e+00 3.000000000000000000e+00 7.000000000000000000e+00 0.000000000000000000e+00 0.000000000000000000e+00 0.000000000000000000e+00 0.000000000000000000e+00 0.000000000000000000e+00 0.000000000000000000e+00 0.000000000000000000e+00 0.000000000000000000e+00 0.000000000000000000e+00 0.000000000000000000e+00 0.000000000000000000e+00 0.000000000000000000e+00 0.000000000000000000e+00 0.000000000000000000e+00 0.000000000000000000e+00 0.000000000000000000e+00 0.000000000000000000e+00 0.000000000000000000e+00 0.000000000000000000e+00 0.000000000000000000e+00 0.000000000000000000e+00 0.000000000000000000e+00 0.000000000000000000e+00 0.000000000000000000e+00 0.000000000000000000e+00 0.000000000000000000e+00 0.000000000000000000e+00 0.000000000000000000e+00 0.000000000000000000e+00 0.000000000000000000e+00 0.000000000000000000e+00 0.000000000000000000e+00 0.000000000000000000e+00 0.000000000000000000e+00 0.000000000000000000e+00 0.000000000000000000e+00 0.000000000000000000e+00 0.000000000000000000e+00 0.000000000000000000e+00 0.000000000000000000e+00 0.000000000000000000e+00 0.000000000000000000e+00 0.000000000000000000e+00 0.000000000000000000e+00 0.000000000000000000e+00 0.000000000000000000e+00 0.000000000000000000e+00 0.000000000000000000e+00 0.000000000000000000e+00 0.000000000000000000e+00 0.000000000000000000e+00 0.000000000000000000e+00 0.000000000000000000e+00 0.000000000000000000e+00 0.000000000000000000e+00 0.000000000000000000e+00 0.000000000000000000e+00 0.000000000000000000e+00 0.000000000000000000e+00 0.000000000000000000e+00 0.000000000000000000e+00 0.000000000000000000e+00 0.000000000000000000e+00 0.000000000000000000e+00 0.000000000000000000e+00 0.000000000000000000e+00 0.000000000000000000e+00 0.000000000000000000e+00 0.000000000000000000e+00 0.000000000000000000e+00 0.000000000000000000e+00 0.000000000000000000e+00 0.000000000000000000e+00 0.000000000000000000e+00 0.000000000000000000e+00 0.000000000000000000e+00 0.000000000000000000e+00 0.000000000000000000e+00 0.000000000000000000e+00 0.000000000000000000e+00 0.000000000000000000e+00 0.000000000000000000e+00 0.000000000000000000e+00 0.000000000000000000e+00 0.000000000000000000e+00 0.000000000000000000e+00 0.000000000000000000e+00 0.000000000000000000e+00 0.000000000000000000e+00 0.000000000000000000e+00 0.000000000000000000e+00 0.000000000000000000e+00 0.000000000000000000e+00 0.000000000000000000e+00 0.000000000000000000e+00 0.000000000000000000e+00 0.000000000000000000e+00 0.000000000000000000e+00 0.000000000000000000e+00 0.000000000000000000e+00 0.000000000000000000e+00 0.000000000000000000e+00 0.000000000000000000e+00 0.000000000000000000e+00 0.000000000000000000e+00 0.000000000000000000e+00 0.000000000000000000e+00 0.000000000000000000e+00 0.000000000000000000e+00 0.000000000000000000e+00 0.000000000000000000e+00 0.000000000000000000e+00 0.000000000000000000e+00 0.000000000000000000e+00 0.000000000000000000e+00 0.000000000000000000e+00 0.000000000000000000e+00 0.000000000000000000e+00 0.000000000000000000e+00 0.000000000000000000e+00 0.000000000000000000e+00 0.000000000000000000e+00 0.000000000000000000e+00 0.000000000000000000e+00 0.000000000000000000e+00 0.000000000000000000e+00 0.000000000000000000e+00 0.000000000000000000e+00 0.000000000000000000e+00 0.000000000000000000e+00 0.000000000000000000e+00 0.000000000000000000e+00 0.000000000000000000e+00 0.000000000000000000e+00 0.000000000000000000e+00 0.000000000000000000e+00 0.000000000000000000e+00 0.000000000000000000e+00 0.000000000000000000e+00 0.000000000000000000e+00 0.000000000000000000e+00 0.000000000000000000e+00 0.000000000000000000e+00 0.000000000000000000e+00 0.000000000000000000e+00 0.000000000000000000e+00 0.000000000000000000e+00 0.000000000000000000e+00 0.000000000000000000e+00 0.000000000000000000e+00 0.000000000000000000e+00 0.000000000000000000e+00 0.000000000000000000e+00 0.000000000000000000e+00 0.000000000000000000e+00 0.000000000000000000e+00 0.000000000000000000e+00 0.000000000000000000e+00 0.000000000000000000e+00 0.000000000000000000e+00 0.000000000000000000e+00 0.000000000000000000e+00 0.000000000000000000e+00 0.000000000000000000e+00 0.000000000000000000e+00 0.000000000000000000e+00 0.000000000000000000e+00 0.000000000000000000e+00 0.000000000000000000e+00 0.000000000000000000e+00 0.000000000000000000e+00 0.000000000000000000e+00 0.000000000000000000e+00 0.000000000000000000e+00 0.000000000000000000e+00 0.000000000000000000e+00 0.000000000000000000e+00 0.000000000000000000e+00 0.000000000000000000e+00 0.000000000000000000e+00 0.000000000000000000e+00 0.000000000000000000e+00 0.000000000000000000e+00 0.000000000000000000e+00 0.000000000000000000e+00 0.000000000000000000e+00 0.000000000000000000e+00 0.000000000000000000e+00 0.000000000000000000e+00 0.000000000000000000e+00 0.000000000000000000e+00 0.000000000000000000e+00 0.000000000000000000e+00 0.000000000000000000e+00 0.000000000000000000e+00 0.000000000000000000e+00 0.000000000000000000e+00 0.000000000000000000e+00 0.000000000000000000e+00 0.000000000000000000e+00 0.000000000000000000e+00 0.000000000000000000e+00 0.000000000000000000e+00 0.000000000000000000e+00 0.000000000000000000e+00 0.000000000000000000e+00 0.000000000000000000e+00 0.000000000000000000e+00 0.000000000000000000e+00 0.000000000000000000e+00 0.000000000000000000e+00 0.000000000000000000e+00 0.000000000000000000e+00 0.000000000000000000e+00 0.000000000000000000e+00 0.000000000000000000e+00 0.000000000000000000e+00 0.000000000000000000e+00 0.000000000000000000e+00 0.000000000000000000e+00 0.000000000000000000e+00 0.000000000000000000e+00 0.000000000000000000e+00 0.000000000000000000e+00 0.000000000000000000e+00 0.000000000000000000e+00 0.000000000000000000e+00 0.000000000000000000e+00 0.000000000000000000e+00 0.000000000000000000e+00 0.000000000000000000e+00 0.000000000000000000e+00 0.000000000000000000e+00 0.000000000000000000e+00 0.000000000000000000e+00 0.000000000000000000e+00 0.000000000000000000e+00 0.000000000000000000e+00 0.000000000000000000e+00 0.000000000000000000e+00 0.000000000000000000e+00 0.000000000000000000e+00 0.000000000000000000e+00 0.000000000000000000e+00 0.000000000000000000e+00 0.000000000000000000e+00 0.000000000000000000e+00 0.000000000000000000e+00 0.000000000000000000e+00 0.000000000000000000e+00 0.000000000000000000e+00 0.000000000000000000e+00 0.000000000000000000e+00 0.000000000000000000e+00 0.000000000000000000e+00 0.000000000000000000e+00 0.000000000000000000e+00 0.000000000000000000e+00 0.000000000000000000e+00 0.000000000000000000e+00 0.000000000000000000e+00 0.000000000000000000e+00 0.000000000000000000e+00 0.000000000000000000e+00 0.000000000000000000e+00 0.000000000000000000e+00 0.000000000000000000e+00 0.000000000000000000e+00 0.000000000000000000e+00 0.000000000000000000e+00 0.000000000000000000e+00 0.000000000000000000e+00 0.000000000000000000e+00 0.000000000000000000e+00 0.000000000000000000e+00 0.000000000000000000e+00 0.000000000000000000e+00 0.000000000000000000e+00 0.000000000000000000e+00 0.000000000000000000e+00 0.000000000000000000e+00 0.000000000000000000e+00 0.000000000000000000e+00 0.000000000000000000e+00 0.000000000000000000e+00 0.000000000000000000e+00 0.000000000000000000e+00 0.000000000000000000e+00 0.000000000000000000e+00 0.000000000000000000e+00 0.000000000000000000e+00 0.000000000000000000e+00 0.000000000000000000e+00 0.000000000000000000e+00 0.000000000000000000e+00 0.000000000000000000e+00 0.000000000000000000e+00 0.000000000000000000e+00 0.000000000000000000e+00 0.000000000000000000e+00 0.000000000000000000e+00 0.000000000000000000e+00 0.000000000000000000e+00 0.000000000000000000e+00 0.000000000000000000e+00 0.000000000000000000e+00 0.000000000000000000e+00 0.000000000000000000e+00 0.000000000000000000e+00 0.000000000000000000e+00 0.000000000000000000e+00 0.000000000000000000e+00 0.000000000000000000e+00 0.000000000000000000e+00 0.000000000000000000e+00 0.000000000000000000e+00 0.000000000000000000e+00 0.000000000000000000e+00 0.000000000000000000e+00 0.000000000000000000e+00 0.000000000000000000e+00 0.000000000000000000e+00 0.000000000000000000e+00 0.000000000000000000e+00 0.000000000000000000e+00 0.000000000000000000e+00 0.000000000000000000e+00 0.000000000000000000e+00 0.000000000000000000e+00 0.000000000000000000e+00 0.000000000000000000e+00 0.000000000000000000e+00 0.000000000000000000e+00 0.000000000000000000e+00 0.000000000000000000e+00 0.000000000000000000e+00 0.000000000000000000e+00 0.000000000000000000e+00 0.000000000000000000e+00 0.000000000000000000e+00 0.000000000000000000e+00 0.000000000000000000e+00 0.000000000000000000e+00 0.000000000000000000e+00 0.000000000000000000e+00 0.000000000000000000e+00 0.000000000000000000e+00 0.000000000000000000e+00 0.000000000000000000e+00 0.000000000000000000e+00 0.000000000000000000e+00 0.000000000000000000e+00 0.000000000000000000e+00 0.000000000000000000e+00 0.000000000000000000e+00 0.000000000000000000e+00 0.000000000000000000e+00 0.000000000000000000e+00 0.000000000000000000e+00 0.000000000000000000e+00 0.000000000000000000e+00 0.000000000000000000e+00 0.000000000000000000e+00 0.000000000000000000e+00 0.000000000000000000e+00 0.000000000000000000e+00 0.000000000000000000e+00 0.000000000000000000e+00 0.000000000000000000e+00 0.000000000000000000e+00 0.000000000000000000e+00 0.000000000000000000e+00 0.000000000000000000e+00 0.000000000000000000e+00 0.000000000000000000e+00 0.000000000000000000e+00 0.000000000000000000e+00 0.000000000000000000e+00 0.000000000000000000e+00 0.000000000000000000e+00 0.000000000000000000e+00 0.000000000000000000e+00 0.000000000000000000e+00 0.000000000000000000e+00 0.000000000000000000e+00 0.000000000000000000e+00 0.000000000000000000e+00 0.000000000000000000e+00 0.000000000000000000e+00 0.000000000000000000e+00 0.000000000000000000e+00 0.000000000000000000e+00 0.000000000000000000e+00 0.000000000000000000e+00 0.000000000000000000e+00 0.000000000000000000e+00 0.000000000000000000e+00 0.000000000000000000e+00 0.000000000000000000e+00 0.000000000000000000e+00 0.000000000000000000e+00 0.000000000000000000e+00 0.000000000000000000e+00 0.000000000000000000e+00 0.000000000000000000e+00 0.000000000000000000e+00 0.000000000000000000e+00 0.000000000000000000e+00 0.000000000000000000e+00 0.000000000000000000e+00 0.000000000000000000e+00 0.000000000000000000e+00 0.000000000000000000e+00 0.000000000000000000e+00 0.000000000000000000e+00 0.000000000000000000e+00 0.000000000000000000e+00 0.000000000000000000e+00 0.000000000000000000e+00 0.000000000000000000e+00 0.000000000000000000e+00 0.000000000000000000e+00 0.000000000000000000e+00 0.000000000000000000e+00 0.000000000000000000e+00 0.000000000000000000e+00 0.000000000000000000e+00 0.000000000000000000e+00 0.000000000000000000e+00 0.000000000000000000e+00 0.000000000000000000e+00 0.000000000000000000e+00 0.000000000000000000e+00 0.000000000000000000e+00 0.000000000000000000e+00 0.000000000000000000e+00 0.000000000000000000e+00 0.000000000000000000e+00 0.000000000000000000e+00 0.000000000000000000e+00 0.000000000000000000e+00 0.000000000000000000e+00 0.000000000000000000e+00 0.000000000000000000e+00 0.000000000000000000e+00 0.000000000000000000e+00 0.000000000000000000e+00 0.000000000000000000e+00 0.000000000000000000e+00 0.000000000000000000e+00 0.000000000000000000e+00 0.000000000000000000e+00 0.000000000000000000e+00 0.000000000000000000e+00 0.000000000000000000e+00 0.000000000000000000e+00 0.000000000000000000e+00 0.000000000000000000e+00 0.000000000000000000e+00 0.000000000000000000e+00 0.000000000000000000e+00 0.000000000000000000e+00 0.000000000000000000e+00 0.000000000000000000e+00 0.000000000000000000e+00 0.000000000000000000e+00 0.000000000000000000e+00 0.000000000000000000e+00 0.000000000000000000e+00 0.000000000000000000e+00 0.000000000000000000e+00 0.000000000000000000e+00 0.000000000000000000e+00 0.000000000000000000e+00 0.000000000000000000e+00 0.000000000000000000e+00 0.000000000000000000e+00 0.000000000000000000e+00 0.000000000000000000e+00 0.000000000000000000e+00 0.000000000000000000e+00 0.000000000000000000e+00 0.000000000000000000e+00 0.000000000000000000e+00 0.000000000000000000e+00 0.000000000000000000e+00 0.000000000000000000e+00 0.000000000000000000e+00 0.000000000000000000e+00 0.000000000000000000e+00 0.000000000000000000e+00 0.000000000000000000e+00 0.000000000000000000e+00 0.000000000000000000e+00 0.000000000000000000e+00 0.000000000000000000e+00 0.000000000000000000e+00 0.000000000000000000e+00 0.000000000000000000e+00 0.000000000000000000e+00 0.000000000000000000e+00 0.000000000000000000e+00 0.000000000000000000e+00 0.000000000000000000e+00 0.000000000000000000e+00 0.000000000000000000e+00 0.000000000000000000e+00 0.000000000000000000e+00 0.000000000000000000e+00 0.000000000000000000e+00 0.000000000000000000e+00 0.000000000000000000e+00 0.000000000000000000e+00 0.000000000000000000e+00 0.000000000000000000e+00 0.000000000000000000e+00 0.000000000000000000e+00 0.000000000000000000e+00 0.000000000000000000e+00 0.000000000000000000e+00 0.000000000000000000e+00 0.000000000000000000e+00 0.000000000000000000e+00 0.000000000000000000e+00 0.000000000000000000e+00 0.000000000000000000e+00 0.000000000000000000e+00 0.000000000000000000e+00 0.000000000000000000e+00 0.000000000000000000e+00 0.000000000000000000e+00 0.000000000000000000e+00 0.000000000000000000e+00 0.000000000000000000e+00 0.000000000000000000e+00 0.000000000000000000e+00 0.000000000000000000e+00 0.000000000000000000e+00 0.000000000000000000e+00 0.000000000000000000e+00 0.000000000000000000e+00 0.000000000000000000e+00 0.000000000000000000e+00 0.000000000000000000e+00 0.000000000000000000e+00 0.000000000000000000e+00 0.000000000000000000e+00 0.000000000000000000e+00 0.000000000000000000e+00 0.000000000000000000e+00 0.000000000000000000e+00 0.000000000000000000e+00 0.000000000000000000e+00 0.000000000000000000e+00 0.000000000000000000e+00 0.000000000000000000e+00 0.000000000000000000e+00 0.000000000000000000e+00 0.000000000000000000e+00 0.000000000000000000e+00 0.000000000000000000e+00 0.000000000000000000e+00 0.000000000000000000e+00 0.000000000000000000e+00 0.000000000000000000e+00 0.000000000000000000e+00 0.000000000000000000e+00 0.000000000000000000e+00 0.000000000000000000e+00 0.000000000000000000e+00 0.000000000000000000e+00 0.000000000000000000e+00 0.000000000000000000e+00 0.000000000000000000e+00 0.000000000000000000e+00 0.000000000000000000e+00 0.000000000000000000e+00 0.000000000000000000e+00 0.000000000000000000e+00 0.000000000000000000e+00 0.000000000000000000e+00 0.000000000000000000e+00 0.000000000000000000e+00 0.000000000000000000e+00 0.000000000000000000e+00 0.000000000000000000e+00 0.000000000000000000e+00 0.000000000000000000e+00 0.000000000000000000e+00 0.000000000000000000e+00 0.000000000000000000e+00 0.000000000000000000e+00 0.000000000000000000e+00 0.000000000000000000e+00 0.000000000000000000e+00 0.000000000000000000e+00 0.000000000000000000e+00 0.000000000000000000e+00 0.000000000000000000e+00 0.000000000000000000e+00 0.000000000000000000e+00 0.000000000000000000e+00 0.000000000000000000e+00 0.000000000000000000e+00 0.000000000000000000e+00 0.000000000000000000e+00 0.000000000000000000e+00 0.000000000000000000e+00 0.000000000000000000e+00 0.000000000000000000e+00 0.000000000000000000e+00 0.000000000000000000e+00 0.000000000000000000e+00 0.000000000000000000e+00 0.000000000000000000e+00 0.000000000000000000e+00 0.000000000000000000e+00 0.000000000000000000e+00 0.000000000000000000e+00 0.000000000000000000e+00 0.000000000000000000e+00 0.000000000000000000e+00 0.000000000000000000e+00 0.000000000000000000e+00 0.000000000000000000e+00 0.000000000000000000e+00 0.000000000000000000e+00 0.000000000000000000e+00 0.000000000000000000e+00 0.000000000000000000e+00 0.000000000000000000e+00 0.000000000000000000e+00 0.000000000000000000e+00 0.000000000000000000e+00 0.000000000000000000e+00 0.000000000000000000e+00 0.000000000000000000e+00 0.000000000000000000e+00 0.000000000000000000e+00 0.000000000000000000e+00 0.000000000000000000e+00 0.000000000000000000e+00 0.000000000000000000e+00 0.000000000000000000e+00 0.000000000000000000e+00 0.000000000000000000e+00 0.000000000000000000e+00 0.000000000000000000e+00 0.000000000000000000e+00 0.000000000000000000e+00 0.000000000000000000e+00 0.000000000000000000e+00 0.000000000000000000e+00 0.000000000000000000e+00 0.000000000000000000e+00 0.000000000000000000e+00 0.000000000000000000e+00 0.000000000000000000e+00 0.000000000000000000e+00 0.000000000000000000e+00 0.000000000000000000e+00 0.000000000000000000e+00 0.000000000000000000e+00 0.000000000000000000e+00 0.000000000000000000e+00 0.000000000000000000e+00 0.000000000000000000e+00 0.000000000000000000e+00 0.000000000000000000e+00 0.000000000000000000e+00 0.000000000000000000e+00 0.000000000000000000e+00 0.000000000000000000e+00 0.000000000000000000e+00 0.000000000000000000e+00 0.000000000000000000e+00 0.000000000000000000e+00 0.000000000000000000e+00 0.000000000000000000e+00 0.000000000000000000e+00 0.000000000000000000e+00 0.000000000000000000e+00 0.000000000000000000e+00 0.000000000000000000e+00 0.000000000000000000e+00 0.000000000000000000e+00 0.000000000000000000e+00 0.000000000000000000e+00 0.000000000000000000e+00 0.000000000000000000e+00 0.000000000000000000e+00 0.000000000000000000e+00 0.000000000000000000e+00 0.000000000000000000e+00 0.000000000000000000e+00 0.000000000000000000e+00 0.000000000000000000e+00 0.000000000000000000e+00 0.000000000000000000e+00 0.000000000000000000e+00 0.000000000000000000e+00 0.000000000000000000e+00 0.000000000000000000e+00 0.000000000000000000e+00 0.000000000000000000e+00 0.000000000000000000e+00 0.000000000000000000e+00 0.000000000000000000e+00 0.000000000000000000e+00 0.000000000000000000e+00 0.000000000000000000e+00 0.000000000000000000e+00 0.000000000000000000e+00 0.000000000000000000e+00 0.000000000000000000e+00 0.000000000000000000e+00 0.000000000000000000e+00 0.000000000000000000e+00 0.000000000000000000e+00 0.000000000000000000e+00 0.000000000000000000e+00 0.000000000000000000e+00 0.000000000000000000e+00 0.000000000000000000e+00 0.000000000000000000e+00 0.000000000000000000e+00 0.000000000000000000e+00 0.000000000000000000e+00 0.000000000000000000e+00 0.000000000000000000e+00 0.000000000000000000e+00 0.000000000000000000e+00 0.000000000000000000e+00 0.000000000000000000e+00 0.000000000000000000e+00 0.000000000000000000e+00 0.000000000000000000e+00 0.000000000000000000e+00 0.000000000000000000e+00 0.000000000000000000e+00 0.000000000000000000e+00 0.000000000000000000e+00 0.000000000000000000e+00 0.000000000000000000e+00 0.000000000000000000e+00 0.000000000000000000e+00 0.000000000000000000e+00 0.000000000000000000e+00 0.000000000000000000e+00 0.000000000000000000e+00 0.000000000000000000e+00 0.000000000000000000e+00 0.000000000000000000e+00 0.000000000000000000e+00 0.000000000000000000e+00 0.000000000000000000e+00 0.000000000000000000e+00 0.000000000000000000e+00 0.000000000000000000e+00 0.000000000000000000e+00 0.000000000000000000e+00 0.000000000000000000e+00 0.000000000000000000e+00 0.000000000000000000e+00 0.000000000000000000e+00 0.000000000000000000e+00 0.000000000000000000e+00 0.000000000000000000e+00 0.000000000000000000e+00 0.000000000000000000e+00 0.000000000000000000e+00 0.000000000000000000e+00 0.000000000000000000e+00 0.000000000000000000e+00 0.000000000000000000e+00 0.000000000000000000e+00 0.000000000000000000e+00 0.000000000000000000e+00 0.000000000000000000e+00 0.000000000000000000e+00 0.000000000000000000e+00 0.000000000000000000e+00 0.000000000000000000e+00 0.000000000000000000e+00 0.000000000000000000e+00 0.000000000000000000e+00 0.000000000000000000e+00 0.000000000000000000e+00 0.000000000000000000e+00 0.000000000000000000e+00 0.000000000000000000e+00 0.000000000000000000e+00 0.000000000000000000e+00 0.000000000000000000e+00 0.000000000000000000e+00 0.000000000000000000e+00 0.000000000000000000e+00 0.000000000000000000e+00 0.000000000000000000e+00 0.000000000000000000e+00 0.000000000000000000e+00 0.000000000000000000e+00 0.000000000000000000e+00 0.000000000000000000e+00 0.000000000000000000e+00 0.000000000000000000e+00 0.000000000000000000e+00 0.000000000000000000e+00 0.000000000000000000e+00 0.000000000000000000e+00 0.000000000000000000e+00 0.000000000000000000e+00 0.000000000000000000e+00 0.000000000000000000e+00 0.000000000000000000e+00 0.000000000000000000e+00 0.000000000000000000e+00 0.000000000000000000e+00 0.000000000000000000e+00 0.000000000000000000e+00 0.000000000000000000e+00 0.000000000000000000e+00 0.000000000000000000e+00 0.000000000000000000e+00 0.000000000000000000e+00 0.000000000000000000e+00 0.000000000000000000e+00 0.000000000000000000e+00 0.000000000000000000e+00 0.000000000000000000e+00 0.000000000000000000e+00 0.000000000000000000e+00 0.000000000000000000e+00 0.000000000000000000e+00 0.000000000000000000e+00 0.000000000000000000e+00 0.000000000000000000e+00 0.000000000000000000e+00 0.000000000000000000e+00 0.000000000000000000e+00 0.000000000000000000e+00 0.000000000000000000e+00 0.000000000000000000e+00 0.000000000000000000e+00 0.000000000000000000e+00 0.000000000000000000e+00 0.000000000000000000e+00 0.000000000000000000e+00 0.000000000000000000e+00 0.000000000000000000e+00 0.000000000000000000e+00 0.000000000000000000e+00 0.000000000000000000e+00 0.000000000000000000e+00 0.000000000000000000e+00 0.000000000000000000e+00 0.000000000000000000e+00 0.000000000000000000e+00 0.000000000000000000e+00 0.000000000000000000e+00 0.000000000000000000e+00 0.000000000000000000e+00 0.000000000000000000e+00 0.000000000000000000e+00 0.000000000000000000e+00 0.000000000000000000e+00 0.000000000000000000e+00 0.000000000000000000e+00 0.000000000000000000e+00 0.000000000000000000e+00 0.000000000000000000e+00 0.000000000000000000e+00 0.000000000000000000e+00 0.000000000000000000e+00 0.000000000000000000e+00 0.000000000000000000e+00 0.000000000000000000e+00 0.000000000000000000e+00 0.000000000000000000e+00 0.000000000000000000e+00 0.000000000000000000e+00 0.000000000000000000e+00 0.000000000000000000e+00 0.000000000000000000e+00 0.000000000000000000e+00 0.000000000000000000e+00 0.000000000000000000e+00 0.000000000000000000e+00 0.000000000000000000e+00 0.000000000000000000e+00 0.000000000000000000e+00 0.000000000000000000e+00 0.000000000000000000e+00 0.000000000000000000e+00 0.000000000000000000e+00 0.000000000000000000e+00 0.000000000000000000e+00 0.000000000000000000e+00 0.000000000000000000e+00 0.000000000000000000e+00 0.000000000000000000e+00 0.000000000000000000e+00 0.000000000000000000e+00 0.000000000000000000e+00 0.000000000000000000e+00 0.000000000000000000e+00 0.000000000000000000e+00 0.000000000000000000e+00 0.000000000000000000e+00 0.000000000000000000e+00 0.000000000000000000e+00 0.000000000000000000e+00 0.000000000000000000e+00 0.000000000000000000e+00 0.000000000000000000e+00 0.000000000000000000e+00 0.000000000000000000e+00 0.000000000000000000e+00 0.000000000000000000e+00 0.000000000000000000e+00 0.000000000000000000e+00 0.000000000000000000e+00 0.000000000000000000e+00 0.000000000000000000e+00 0.000000000000000000e+00 0.000000000000000000e+00 0.000000000000000000e+00 0.000000000000000000e+00 0.000000000000000000e+00 0.000000000000000000e+00 0.000000000000000000e+00 0.000000000000000000e+00 0.000000000000000000e+00 0.000000000000000000e+00 0.000000000000000000e+00 0.000000000000000000e+00 0.000000000000000000e+00 0.000000000000000000e+00 0.000000000000000000e+00 0.000000000000000000e+00 0.000000000000000000e+00 0.000000000000000000e+00 0.000000000000000000e+00 0.000000000000000000e+00 0.000000000000000000e+00 0.000000000000000000e+00 0.000000000000000000e+00 0.000000000000000000e+00 0.000000000000000000e+00 0.000000000000000000e+00 0.000000000000000000e+00 0.000000000000000000e+00 0.000000000000000000e+00 0.000000000000000000e+00 0.000000000000000000e+00 0.000000000000000000e+00 0.000000000000000000e+00 0.000000000000000000e+00 0.000000000000000000e+00 0.000000000000000000e+00 0.000000000000000000e+00 0.000000000000000000e+00 0.000000000000000000e+00 0.000000000000000000e+00 0.000000000000000000e+00 0.000000000000000000e+00 0.000000000000000000e+00 0.000000000000000000e+00 0.000000000000000000e+00 0.000000000000000000e+00 0.000000000000000000e+00 0.000000000000000000e+00 0.000000000000000000e+00 0.000000000000000000e+00 0.000000000000000000e+00 0.000000000000000000e+00 0.000000000000000000e+00 0.000000000000000000e+00 0.000000000000000000e+00 0.000000000000000000e+00 0.000000000000000000e+00 0.000000000000000000e+00 0.000000000000000000e+00 0.000000000000000000e+00 0.000000000000000000e+00 0.000000000000000000e+00 0.000000000000000000e+00 0.000000000000000000e+00 0.000000000000000000e+00 0.000000000000000000e+00 0.000000000000000000e+00 0.000000000000000000e+00 0.000000000000000000e+00 0.000000000000000000e+00 0.000000000000000000e+00 0.000000000000000000e+00 0.000000000000000000e+00 0.000000000000000000e+00 0.000000000000000000e+00 0.000000000000000000e+00 0.000000000000000000e+00 0.000000000000000000e+00 0.000000000000000000e+00 0.000000000000000000e+00 0.000000000000000000e+00 0.000000000000000000e+00 0.000000000000000000e+00 0.000000000000000000e+00 0.000000000000000000e+00 0.000000000000000000e+00 0.000000000000000000e+00 0.000000000000000000e+00 0.000000000000000000e+00 0.000000000000000000e+00 0.000000000000000000e+00 0.000000000000000000e+00 0.000000000000000000e+00 0.000000000000000000e+00 0.000000000000000000e+00 0.000000000000000000e+00 0.000000000000000000e+00 0.000000000000000000e+00 0.000000000000000000e+00 0.000000000000000000e+00 0.000000000000000000e+00 0.000000000000000000e+00 0.000000000000000000e+00 0.000000000000000000e+00 0.000000000000000000e+00 0.000000000000000000e+00 0.000000000000000000e+00 0.000000000000000000e+00 0.000000000000000000e+00 0.000000000000000000e+00 0.000000000000000000e+00 0.000000000000000000e+00 0.000000000000000000e+00 0.000000000000000000e+00 0.000000000000000000e+00 0.000000000000000000e+00 0.000000000000000000e+00 0.000000000000000000e+00 0.000000000000000000e+00 0.000000000000000000e+00 0.000000000000000000e+00 0.000000000000000000e+00 0.000000000000000000e+00 0.000000000000000000e+00 0.000000000000000000e+00 0.000000000000000000e+00 0.000000000000000000e+00 0.000000000000000000e+00 0.000000000000000000e+00 0.000000000000000000e+00 0.000000000000000000e+00 0.000000000000000000e+00 0.000000000000000000e+00 0.000000000000000000e+00 0.000000000000000000e+00 0.000000000000000000e+00 0.000000000000000000e+00 0.000000000000000000e+00 0.000000000000000000e+00 0.000000000000000000e+00 0.000000000000000000e+00 0.000000000000000000e+00 0.000000000000000000e+00 0.000000000000000000e+00 0.000000000000000000e+00 0.000000000000000000e+00 0.000000000000000000e+00 0.000000000000000000e+00 0.000000000000000000e+00 0.000000000000000000e+00 0.000000000000000000e+00 0.000000000000000000e+00 0.000000000000000000e+00 0.000000000000000000e+00 0.000000000000000000e+00 0.000000000000000000e+00 0.000000000000000000e+00 0.000000000000000000e+00 0.000000000000000000e+00 0.000000000000000000e+00 0.000000000000000000e+00 0.000000000000000000e+00 0.000000000000000000e+00 0.000000000000000000e+00 0.000000000000000000e+00 0.000000000000000000e+00 0.000000000000000000e+00 0.000000000000000000e+00 0.000000000000000000e+00 0.000000000000000000e+00 0.000000000000000000e+00 0.000000000000000000e+00 0.000000000000000000e+00 0.000000000000000000e+00 0.000000000000000000e+00 0.000000000000000000e+00 0.000000000000000000e+00 0.000000000000000000e+00 0.000000000000000000e+00 0.000000000000000000e+00 0.000000000000000000e+00 0.000000000000000000e+00 0.000000000000000000e+00 0.000000000000000000e+00 0.000000000000000000e+00 0.000000000000000000e+00 0.000000000000000000e+00 0.000000000000000000e+00 0.000000000000000000e+00 0.000000000000000000e+00 0.000000000000000000e+00 0.000000000000000000e+00 0.000000000000000000e+00 0.000000000000000000e+00 0.000000000000000000e+00 0.000000000000000000e+00 0.000000000000000000e+00 0.000000000000000000e+00 0.000000000000000000e+00 0.000000000000000000e+00 0.000000000000000000e+00 0.000000000000000000e+00 0.000000000000000000e+00 0.000000000000000000e+00 0.000000000000000000e+00 0.000000000000000000e+00 0.000000000000000000e+00 0.000000000000000000e+00 0.000000000000000000e+00 0.000000000000000000e+00 0.000000000000000000e+00 0.000000000000000000e+00 0.000000000000000000e+00 0.000000000000000000e+00 0.000000000000000000e+00 0.000000000000000000e+00 0.000000000000000000e+00 0.000000000000000000e+00 0.000000000000000000e+00 0.000000000000000000e+00 0.000000000000000000e+00 0.000000000000000000e+00 0.000000000000000000e+00 0.000000000000000000e+00 0.000000000000000000e+00 0.000000000000000000e+00 0.000000000000000000e+00 0.000000000000000000e+00 0.000000000000000000e+00 0.000000000000000000e+00 0.000000000000000000e+00 0.000000000000000000e+00 0.000000000000000000e+00 0.000000000000000000e+00 0.000000000000000000e+00 0.000000000000000000e+00 0.000000000000000000e+00 0.000000000000000000e+00 0.000000000000000000e+00 0.000000000000000000e+00 0.000000000000000000e+00 0.000000000000000000e+00 0.000000000000000000e+00 0.000000000000000000e+00 0.000000000000000000e+00 0.000000000000000000e+00 0.000000000000000000e+00 0.000000000000000000e+00 0.000000000000000000e+00 0.000000000000000000e+00 0.000000000000000000e+00 0.000000000000000000e+00 0.000000000000000000e+00 0.000000000000000000e+00 0.000000000000000000e+00 0.000000000000000000e+00 0.000000000000000000e+00 0.000000000000000000e+00 0.000000000000000000e+00 0.000000000000000000e+00 0.000000000000000000e+00 0.000000000000000000e+00 0.000000000000000000e+00 0.000000000000000000e+00 0.000000000000000000e+00 0.000000000000000000e+00 0.000000000000000000e+00 0.000000000000000000e+00 0.000000000000000000e+00 0.000000000000000000e+00 0.000000000000000000e+00 0.000000000000000000e+00 0.000000000000000000e+00 0.000000000000000000e+00 0.000000000000000000e+00 0.000000000000000000e+00 0.000000000000000000e+00 0.000000000000000000e+00 0.000000000000000000e+00 0.000000000000000000e+00 0.000000000000000000e+00 0.000000000000000000e+00 0.000000000000000000e+00 0.000000000000000000e+00 0.000000000000000000e+00 0.000000000000000000e+00 0.000000000000000000e+00 0.000000000000000000e+00 0.000000000000000000e+00 0.000000000000000000e+00 0.000000000000000000e+00 0.000000000000000000e+00 0.000000000000000000e+00 0.000000000000000000e+00 0.000000000000000000e+00 0.000000000000000000e+00 0.000000000000000000e+00 0.000000000000000000e+00 0.000000000000000000e+00 0.000000000000000000e+00 0.000000000000000000e+00 0.000000000000000000e+00 0.000000000000000000e+00 0.000000000000000000e+00 0.000000000000000000e+00 0.000000000000000000e+00 0.000000000000000000e+00 0.000000000000000000e+00 0.000000000000000000e+00 0.000000000000000000e+00 0.000000000000000000e+00 0.000000000000000000e+00 0.000000000000000000e+00 0.000000000000000000e+00 0.000000000000000000e+00 0.000000000000000000e+00 0.000000000000000000e+00 0.000000000000000000e+00 0.000000000000000000e+00 0.000000000000000000e+00 0.000000000000000000e+00 0.000000000000000000e+00 0.000000000000000000e+00 0.000000000000000000e+00 0.000000000000000000e+00 0.000000000000000000e+00 0.000000000000000000e+00 0.000000000000000000e+00 0.000000000000000000e+00 0.000000000000000000e+00 0.000000000000000000e+00 0.000000000000000000e+00 0.000000000000000000e+00 0.000000000000000000e+00 0.000000000000000000e+00 0.000000000000000000e+00 0.000000000000000000e+00 0.000000000000000000e+00 0.000000000000000000e+00 0.000000000000000000e+00 0.000000000000000000e+00 0.000000000000000000e+00 0.000000000000000000e+00 0.000000000000000000e+00 0.000000000000000000e+00 0.000000000000000000e+00 0.000000000000000000e+00 0.000000000000000000e+00 0.000000000000000000e+00 0.000000000000000000e+00 0.000000000000000000e+00 0.000000000000000000e+00 0.000000000000000000e+00 0.000000000000000000e+00 0.000000000000000000e+00 0.000000000000000000e+00 0.000000000000000000e+00 0.000000000000000000e+00 0.000000000000000000e+00 0.000000000000000000e+00 0.000000000000000000e+00 0.000000000000000000e+00 0.000000000000000000e+00 0.000000000000000000e+00 0.000000000000000000e+00 0.000000000000000000e+00 0.000000000000000000e+00 0.000000000000000000e+00 0.000000000000000000e+00 0.000000000000000000e+00 0.000000000000000000e+00 0.000000000000000000e+00 0.000000000000000000e+00 0.000000000000000000e+00 0.000000000000000000e+00 0.000000000000000000e+00 0.000000000000000000e+00 0.000000000000000000e+00 0.000000000000000000e+00 0.000000000000000000e+00 0.000000000000000000e+00 0.000000000000000000e+00 0.000000000000000000e+00 0.000000000000000000e+00 0.000000000000000000e+00 0.000000000000000000e+00 0.000000000000000000e+00 0.000000000000000000e+00 0.000000000000000000e+00 0.000000000000000000e+00 0.000000000000000000e+00 0.000000000000000000e+00 0.000000000000000000e+00 0.000000000000000000e+00 0.000000000000000000e+00 0.000000000000000000e+00 0.000000000000000000e+00 0.000000000000000000e+00 0.000000000000000000e+00 0.000000000000000000e+00 0.000000000000000000e+00 0.000000000000000000e+00 0.000000000000000000e+00 0.000000000000000000e+00 0.000000000000000000e+00 0.000000000000000000e+00 0.000000000000000000e+00 0.000000000000000000e+00 0.000000000000000000e+00 0.000000000000000000e+00 0.000000000000000000e+00 0.000000000000000000e+00 0.000000000000000000e+00 0.000000000000000000e+00 0.000000000000000000e+00 0.000000000000000000e+00 0.000000000000000000e+00 0.000000000000000000e+00 0.000000000000000000e+00 0.000000000000000000e+00 0.000000000000000000e+00 0.000000000000000000e+00 0.000000000000000000e+00 0.000000000000000000e+00 0.000000000000000000e+00 0.000000000000000000e+00 0.000000000000000000e+00 0.000000000000000000e+00 0.000000000000000000e+00 0.000000000000000000e+00 0.000000000000000000e+00 0.000000000000000000e+00 0.000000000000000000e+00 0.000000000000000000e+00 0.000000000000000000e+00 0.000000000000000000e+00 0.000000000000000000e+00 0.000000000000000000e+00 0.000000000000000000e+00 0.000000000000000000e+00 0.000000000000000000e+00 0.000000000000000000e+00 0.000000000000000000e+00 0.000000000000000000e+00 0.000000000000000000e+00 0.000000000000000000e+00 0.000000000000000000e+00 0.000000000000000000e+00 0.000000000000000000e+00 0.000000000000000000e+00 0.000000000000000000e+00 0.000000000000000000e+00 0.000000000000000000e+00 0.000000000000000000e+00 0.000000000000000000e+00 0.000000000000000000e+00 0.000000000000000000e+00 0.000000000000000000e+00 0.000000000000000000e+00 0.000000000000000000e+00 0.000000000000000000e+00 0.000000000000000000e+00 0.000000000000000000e+00 0.000000000000000000e+00 0.000000000000000000e+00 0.000000000000000000e+00 0.000000000000000000e+00 0.000000000000000000e+00 0.000000000000000000e+00 0.000000000000000000e+00 0.000000000000000000e+00 0.000000000000000000e+00 0.000000000000000000e+00 0.000000000000000000e+00 0.000000000000000000e+00 0.000000000000000000e+00 0.000000000000000000e+00 0.000000000000000000e+00 0.000000000000000000e+00 0.000000000000000000e+00 0.000000000000000000e+00 0.000000000000000000e+00 0.000000000000000000e+00 0.000000000000000000e+00 0.000000000000000000e+00 0.000000000000000000e+00 0.000000000000000000e+00 0.000000000000000000e+00 0.000000000000000000e+00 0.000000000000000000e+00 0.000000000000000000e+00 0.000000000000000000e+00 0.000000000000000000e+00 0.000000000000000000e+00 0.000000000000000000e+00 0.000000000000000000e+00 0.000000000000000000e+00 0.000000000000000000e+00 0.000000000000000000e+00 0.000000000000000000e+00 0.000000000000000000e+00 0.000000000000000000e+00 0.000000000000000000e+00 0.000000000000000000e+00 0.000000000000000000e+00 0.000000000000000000e+00 0.000000000000000000e+00 0.000000000000000000e+00 0.000000000000000000e+00 0.000000000000000000e+00 0.000000000000000000e+00 0.000000000000000000e+00 0.000000000000000000e+00 0.000000000000000000e+00 0.000000000000000000e+00 0.000000000000000000e+00 0.000000000000000000e+00 0.000000000000000000e+00 0.000000000000000000e+00 0.000000000000000000e+00 0.000000000000000000e+00 0.000000000000000000e+00 0.000000000000000000e+00 0.000000000000000000e+00 0.000000000000000000e+00 0.000000000000000000e+00 0.000000000000000000e+00 0.000000000000000000e+00 0.000000000000000000e+00 0.000000000000000000e+00 0.000000000000000000e+00 0.000000000000000000e+00 0.000000000000000000e+00 0.000000000000000000e+00 0.000000000000000000e+00 0.000000000000000000e+00 0.000000000000000000e+00 0.000000000000000000e+00 0.000000000000000000e+00 0.000000000000000000e+00 0.000000000000000000e+00 0.000000000000000000e+00 0.000000000000000000e+00 0.000000000000000000e+00 0.000000000000000000e+00 0.000000000000000000e+00 0.000000000000000000e+00 0.000000000000000000e+00 0.000000000000000000e+00 0.000000000000000000e+00 0.000000000000000000e+00 0.000000000000000000e+00 0.000000000000000000e+00 0.000000000000000000e+00 0.000000000000000000e+00 0.000000000000000000e+00 0.000000000000000000e+00 0.000000000000000000e+00 0.000000000000000000e+00 0.000000000000000000e+00 0.000000000000000000e+00 0.000000000000000000e+00 0.000000000000000000e+00 0.000000000000000000e+00 0.000000000000000000e+00 0.000000000000000000e+00 0.000000000000000000e+00 0.000000000000000000e+00 0.000000000000000000e+00 0.000000000000000000e+00 0.000000000000000000e+00 0.000000000000000000e+00 0.000000000000000000e+00 0.000000000000000000e+00 0.000000000000000000e+00 0.000000000000000000e+00 0.000000000000000000e+00 0.000000000000000000e+00 0.000000000000000000e+00 0.000000000000000000e+00 0.000000000000000000e+00 0.000000000000000000e+00 0.000000000000000000e+00 0.000000000000000000e+00 0.000000000000000000e+00 0.000000000000000000e+00 0.000000000000000000e+00 0.000000000000000000e+00 0.000000000000000000e+00 0.000000000000000000e+00 0.000000000000000000e+00 0.000000000000000000e+00 0.000000000000000000e+00 0.000000000000000000e+00 0.000000000000000000e+00 0.000000000000000000e+00 0.000000000000000000e+00 0.000000000000000000e+00 0.000000000000000000e+00 0.000000000000000000e+00 0.000000000000000000e+00 0.000000000000000000e+00 0.000000000000000000e+00 0.000000000000000000e+00 0.000000000000000000e+00 0.000000000000000000e+00 0.000000000000000000e+00 0.000000000000000000e+00 0.000000000000000000e+00 0.000000000000000000e+00 0.000000000000000000e+00 0.000000000000000000e+00 0.000000000000000000e+00 0.000000000000000000e+00 0.000000000000000000e+00 0.000000000000000000e+00 0.000000000000000000e+00 0.000000000000000000e+00 0.000000000000000000e+00 0.000000000000000000e+00 0.000000000000000000e+00 0.000000000000000000e+00 0.000000000000000000e+00 0.000000000000000000e+00 0.000000000000000000e+00 0.000000000000000000e+00 0.000000000000000000e+00 0.000000000000000000e+00 0.000000000000000000e+00 0.000000000000000000e+00 0.000000000000000000e+00 0.000000000000000000e+00 0.000000000000000000e+00 0.000000000000000000e+00 0.000000000000000000e+00 0.000000000000000000e+00 0.000000000000000000e+00 0.000000000000000000e+00 0.000000000000000000e+00 0.000000000000000000e+00 0.000000000000000000e+00 0.000000000000000000e+00 0.000000000000000000e+00 0.000000000000000000e+00 0.000000000000000000e+00 0.000000000000000000e+00 0.000000000000000000e+00 0.000000000000000000e+00 0.000000000000000000e+00 0.000000000000000000e+00 0.000000000000000000e+00 0.000000000000000000e+00 0.000000000000000000e+00 0.000000000000000000e+00 0.000000000000000000e+00 0.000000000000000000e+00 0.000000000000000000e+00 0.000000000000000000e+00 0.000000000000000000e+00 0.000000000000000000e+00 0.000000000000000000e+00 0.000000000000000000e+00 0.000000000000000000e+00 0.000000000000000000e+00 0.000000000000000000e+00 0.000000000000000000e+00 0.000000000000000000e+00 0.000000000000000000e+00 0.000000000000000000e+00 0.000000000000000000e+00 0.000000000000000000e+00 0.000000000000000000e+00 0.000000000000000000e+00 0.000000000000000000e+00 0.000000000000000000e+00 0.000000000000000000e+00 0.000000000000000000e+00 0.000000000000000000e+00 0.000000000000000000e+00 0.000000000000000000e+00 0.000000000000000000e+00 0.000000000000000000e+00 0.000000000000000000e+00 0.000000000000000000e+00 0.000000000000000000e+00 0.000000000000000000e+00 0.000000000000000000e+00 0.000000000000000000e+00 0.000000000000000000e+00 0.000000000000000000e+00 0.000000000000000000e+00 0.000000000000000000e+00 0.000000000000000000e+00 0.000000000000000000e+00 0.000000000000000000e+00 0.000000000000000000e+00 0.000000000000000000e+00 0.000000000000000000e+00 0.000000000000000000e+00 0.000000000000000000e+00 0.000000000000000000e+00 0.000000000000000000e+00 0.000000000000000000e+00 0.000000000000000000e+00 0.000000000000000000e+00 0.000000000000000000e+00 0.000000000000000000e+00 0.000000000000000000e+00 0.000000000000000000e+00 0.000000000000000000e+00 0.000000000000000000e+00 0.000000000000000000e+00 0.000000000000000000e+00 0.000000000000000000e+00 0.000000000000000000e+00 0.000000000000000000e+00 0.000000000000000000e+00 0.000000000000000000e+00 0.000000000000000000e+00 0.000000000000000000e+00 0.000000000000000000e+00 0.000000000000000000e+00 0.000000000000000000e+00 0.000000000000000000e+00 0.000000000000000000e+00 0.000000000000000000e+00 0.000000000000000000e+00 0.000000000000000000e+00 0.000000000000000000e+00 0.000000000000000000e+00 0.000000000000000000e+00 0.000000000000000000e+00 0.000000000000000000e+00 0.000000000000000000e+00 0.000000000000000000e+00 0.000000000000000000e+00 0.000000000000000000e+00 0.000000000000000000e+00 0.000000000000000000e+00 0.000000000000000000e+00 0.000000000000000000e+00 0.000000000000000000e+00 0.000000000000000000e+00 0.000000000000000000e+00 0.000000000000000000e+00 0.000000000000000000e+00 0.000000000000000000e+00 0.000000000000000000e+00 0.000000000000000000e+00 0.000000000000000000e+00 0.000000000000000000e+00 0.000000000000000000e+00 0.000000000000000000e+00 0.000000000000000000e+00 0.000000000000000000e+00 0.000000000000000000e+00 0.000000000000000000e+00 0.000000000000000000e+00 0.000000000000000000e+00 0.000000000000000000e+00 0.000000000000000000e+00 0.000000000000000000e+00 0.000000000000000000e+00 0.000000000000000000e+00 0.000000000000000000e+00 0.000000000000000000e+00 0.000000000000000000e+00 0.000000000000000000e+00 0.000000000000000000e+00 0.000000000000000000e+00 0.000000000000000000e+00 0.000000000000000000e+00 0.000000000000000000e+00 0.000000000000000000e+00 0.000000000000000000e+00 0.000000000000000000e+00 0.000000000000000000e+00 0.000000000000000000e+00 0.000000000000000000e+00 0.000000000000000000e+00 0.000000000000000000e+00 0.000000000000000000e+00 0.000000000000000000e+00 0.000000000000000000e+00 0.000000000000000000e+00 0.000000000000000000e+00 0.000000000000000000e+00 0.000000000000000000e+00 0.000000000000000000e+00 0.000000000000000000e+00 0.000000000000000000e+00 0.000000000000000000e+00 0.000000000000000000e+00 0.000000000000000000e+00 0.000000000000000000e+00 0.000000000000000000e+00 0.000000000000000000e+00 0.000000000000000000e+00 0.000000000000000000e+00 0.000000000000000000e+00 0.000000000000000000e+00 0.000000000000000000e+00 0.000000000000000000e+00 0.000000000000000000e+00 0.000000000000000000e+00 0.000000000000000000e+00 0.000000000000000000e+00 0.000000000000000000e+00 0.000000000000000000e+00 0.000000000000000000e+00 0.000000000000000000e+00 0.000000000000000000e+00 0.000000000000000000e+00 0.000000000000000000e+00 0.000000000000000000e+00 0.000000000000000000e+00 0.000000000000000000e+00 0.000000000000000000e+00 0.000000000000000000e+00 0.000000000000000000e+00 0.000000000000000000e+00 0.000000000000000000e+00 0.000000000000000000e+00 0.000000000000000000e+00 0.000000000000000000e+00 0.000000000000000000e+00 0.000000000000000000e+00 0.000000000000000000e+00 0.000000000000000000e+00 0.000000000000000000e+00 0.000000000000000000e+00 0.000000000000000000e+00 0.000000000000000000e+00 0.000000000000000000e+00 0.000000000000000000e+00 0.000000000000000000e+00 0.000000000000000000e+00 0.000000000000000000e+00 0.000000000000000000e+00 0.000000000000000000e+00 0.000000000000000000e+00 0.000000000000000000e+00 0.000000000000000000e+00 0.000000000000000000e+00 0.000000000000000000e+00 0.000000000000000000e+00 0.000000000000000000e+00 0.000000000000000000e+00 0.000000000000000000e+00 0.000000000000000000e+00 0.000000000000000000e+00 0.000000000000000000e+00 0.000000000000000000e+00 0.000000000000000000e+00 0.000000000000000000e+00 0.000000000000000000e+00 0.000000000000000000e+00 0.000000000000000000e+00 0.000000000000000000e+00 0.000000000000000000e+00 0.000000000000000000e+00 0.000000000000000000e+00 0.000000000000000000e+00 0.000000000000000000e+00 0.000000000000000000e+00 0.000000000000000000e+00 0.000000000000000000e+00 0.000000000000000000e+00 0.000000000000000000e+00 0.000000000000000000e+00 0.000000000000000000e+00 0.000000000000000000e+00 0.000000000000000000e+00 0.000000000000000000e+00 0.000000000000000000e+00 0.000000000000000000e+00 0.000000000000000000e+00 0.000000000000000000e+00 0.000000000000000000e+00 0.000000000000000000e+00 0.000000000000000000e+00 0.000000000000000000e+00 0.000000000000000000e+00 0.000000000000000000e+00 0.000000000000000000e+00 0.000000000000000000e+00 0.000000000000000000e+00 0.000000000000000000e+00 0.000000000000000000e+00 0.000000000000000000e+00 0.000000000000000000e+00 0.000000000000000000e+00 0.000000000000000000e+00 0.000000000000000000e+00 0.000000000000000000e+00 0.000000000000000000e+00 0.000000000000000000e+00 0.000000000000000000e+00 0.000000000000000000e+00 0.000000000000000000e+00 0.000000000000000000e+00 0.000000000000000000e+00 0.000000000000000000e+00 0.000000000000000000e+00 0.000000000000000000e+00 0.000000000000000000e+00 0.000000000000000000e+00 0.000000000000000000e+00 0.000000000000000000e+00 0.000000000000000000e+00 0.000000000000000000e+00 0.000000000000000000e+00 0.000000000000000000e+00 0.000000000000000000e+00 0.000000000000000000e+00 0.000000000000000000e+00 0.000000000000000000e+00 0.000000000000000000e+00 0.000000000000000000e+00 0.000000000000000000e+00 0.000000000000000000e+00 0.000000000000000000e+00 0.000000000000000000e+00 0.000000000000000000e+00 0.000000000000000000e+00 0.000000000000000000e+00 0.000000000000000000e+00 0.000000000000000000e+00 0.000000000000000000e+00 0.000000000000000000e+00 0.000000000000000000e+00 0.000000000000000000e+00 0.000000000000000000e+00 0.000000000000000000e+00 0.000000000000000000e+00 0.000000000000000000e+00 0.000000000000000000e+00 0.000000000000000000e+00 0.000000000000000000e+00 0.000000000000000000e+00 0.000000000000000000e+00 0.000000000000000000e+00 0.000000000000000000e+00 0.000000000000000000e+00 0.000000000000000000e+00 0.000000000000000000e+00 0.000000000000000000e+00 0.000000000000000000e+00 0.000000000000000000e+00 0.000000000000000000e+00 0.000000000000000000e+00 0.000000000000000000e+00 0.000000000000000000e+00 0.000000000000000000e+00 0.000000000000000000e+00 0.000000000000000000e+00 0.000000000000000000e+00 0.000000000000000000e+00 0.000000000000000000e+00 0.000000000000000000e+00 0.000000000000000000e+00 0.000000000000000000e+00 0.000000000000000000e+00 0.000000000000000000e+00 0.000000000000000000e+00 0.000000000000000000e+00 0.000000000000000000e+00 0.000000000000000000e+00 0.000000000000000000e+00 0.000000000000000000e+00 0.000000000000000000e+00 0.000000000000000000e+00 0.000000000000000000e+00 0.000000000000000000e+00 0.000000000000000000e+00 0.000000000000000000e+00 0.000000000000000000e+00 0.000000000000000000e+00 0.000000000000000000e+00 0.000000000000000000e+00 0.000000000000000000e+00 0.000000000000000000e+00 0.000000000000000000e+00 0.000000000000000000e+00 0.000000000000000000e+00 0.000000000000000000e+00 0.000000000000000000e+00 0.000000000000000000e+00 0.000000000000000000e+00 0.000000000000000000e+00 0.000000000000000000e+00 0.000000000000000000e+00 0.000000000000000000e+00 0.000000000000000000e+00 0.000000000000000000e+00 0.000000000000000000e+00 0.000000000000000000e+00 0.000000000000000000e+00 0.000000000000000000e+00 0.000000000000000000e+00 0.000000000000000000e+00 0.000000000000000000e+00 0.000000000000000000e+00 0.000000000000000000e+00 0.000000000000000000e+00 0.000000000000000000e+00 0.000000000000000000e+00 0.000000000000000000e+00 0.000000000000000000e+00 0.000000000000000000e+00 0.000000000000000000e+00 0.000000000000000000e+00 0.000000000000000000e+00 0.000000000000000000e+00 0.000000000000000000e+00 0.000000000000000000e+00 0.000000000000000000e+00 0.000000000000000000e+00 0.000000000000000000e+00 0.000000000000000000e+00 0.000000000000000000e+00 0.000000000000000000e+00 0.000000000000000000e+00 0.000000000000000000e+00 0.000000000000000000e+00 0.000000000000000000e+00 0.000000000000000000e+00 0.000000000000000000e+00 0.000000000000000000e+00 0.000000000000000000e+00 0.000000000000000000e+00 0.000000000000000000e+00 0.000000000000000000e+00 0.000000000000000000e+00 0.000000000000000000e+00 0.000000000000000000e+00 0.000000000000000000e+00 0.000000000000000000e+00 0.000000000000000000e+00 0.000000000000000000e+00 0.000000000000000000e+00 0.000000000000000000e+00 0.000000000000000000e+00 0.000000000000000000e+00 0.000000000000000000e+00 0.000000000000000000e+00 0.000000000000000000e+00 0.000000000000000000e+00 0.000000000000000000e+00 0.000000000000000000e+00 0.000000000000000000e+00 0.000000000000000000e+00 0.000000000000000000e+00 0.000000000000000000e+00 0.000000000000000000e+00 0.000000000000000000e+00 0.000000000000000000e+00 0.000000000000000000e+00 0.000000000000000000e+00 0.000000000000000000e+00 0.000000000000000000e+00 0.000000000000000000e+00 0.000000000000000000e+00 0.000000000000000000e+00 0.000000000000000000e+00 0.000000000000000000e+00 0.000000000000000000e+00 0.000000000000000000e+00 0.000000000000000000e+00 0.000000000000000000e+00 0.000000000000000000e+00 0.000000000000000000e+00 0.000000000000000000e+00 0.000000000000000000e+00 0.000000000000000000e+00 0.000000000000000000e+00 0.000000000000000000e+00 0.000000000000000000e+00 0.000000000000000000e+00 0.000000000000000000e+00 0.000000000000000000e+00 0.000000000000000000e+00 0.000000000000000000e+00 0.000000000000000000e+00 0.000000000000000000e+00 0.000000000000000000e+00 0.000000000000000000e+00 0.000000000000000000e+00 0.000000000000000000e+00 0.000000000000000000e+00 0.000000000000000000e+00 0.000000000000000000e+00 0.000000000000000000e+00 0.000000000000000000e+00 0.000000000000000000e+00 0.000000000000000000e+00 0.000000000000000000e+00 0.000000000000000000e+00 0.000000000000000000e+00 0.000000000000000000e+00 0.000000000000000000e+00 0.000000000000000000e+00 0.000000000000000000e+00 0.000000000000000000e+00 0.000000000000000000e+00 0.000000000000000000e+00 0.000000000000000000e+00 0.000000000000000000e+00 0.000000000000000000e+00 0.000000000000000000e+00 0.000000000000000000e+00 0.000000000000000000e+00 0.000000000000000000e+00 0.000000000000000000e+00 0.000000000000000000e+00 0.000000000000000000e+00 0.000000000000000000e+00 0.000000000000000000e+00 0.000000000000000000e+00 0.000000000000000000e+00 0.000000000000000000e+00 0.000000000000000000e+00 0.000000000000000000e+00 0.000000000000000000e+00 0.000000000000000000e+00 0.000000000000000000e+00 0.000000000000000000e+00 0.000000000000000000e+00 0.000000000000000000e+00 0.000000000000000000e+00 0.000000000000000000e+00 0.000000000000000000e+00 0.000000000000000000e+00 0.000000000000000000e+00 0.000000000000000000e+00 0.000000000000000000e+00 0.000000000000000000e+00 0.000000000000000000e+00 0.000000000000000000e+00 0.000000000000000000e+00 0.000000000000000000e+00 0.000000000000000000e+00 0.000000000000000000e+00 0.000000000000000000e+00 0.000000000000000000e+00 0.000000000000000000e+00 0.000000000000000000e+00 0.000000000000000000e+00 0.000000000000000000e+00 0.000000000000000000e+00 0.000000000000000000e+00 0.000000000000000000e+00 0.000000000000000000e+00 0.000000000000000000e+00 0.000000000000000000e+00 0.000000000000000000e+00 0.000000000000000000e+00 0.000000000000000000e+00 0.000000000000000000e+00 0.000000000000000000e+00 0.000000000000000000e+00 0.000000000000000000e+00 0.000000000000000000e+00 0.000000000000000000e+00 0.000000000000000000e+00 0.000000000000000000e+00 0.000000000000000000e+00 0.000000000000000000e+00 0.000000000000000000e+00 0.000000000000000000e+00 0.000000000000000000e+00 0.000000000000000000e+00 0.000000000000000000e+00 0.000000000000000000e+00 0.000000000000000000e+00 0.000000000000000000e+00 0.000000000000000000e+00 0.000000000000000000e+00 0.000000000000000000e+00 0.000000000000000000e+00 0.000000000000000000e+00 0.000000000000000000e+00 0.000000000000000000e+00 0.000000000000000000e+00 0.000000000000000000e+00 0.000000000000000000e+00 0.000000000000000000e+00 0.000000000000000000e+00 0.000000000000000000e+00 0.000000000000000000e+00 0.000000000000000000e+00 0.000000000000000000e+00 0.000000000000000000e+00 0.000000000000000000e+00 0.000000000000000000e+00 0.000000000000000000e+00 0.000000000000000000e+00 0.000000000000000000e+00 0.000000000000000000e+00 0.000000000000000000e+00 0.000000000000000000e+00 0.000000000000000000e+00 0.000000000000000000e+00 0.000000000000000000e+00 0.000000000000000000e+00 0.000000000000000000e+00 0.000000000000000000e+00 0.000000000000000000e+00 0.000000000000000000e+00 0.000000000000000000e+00 0.000000000000000000e+00 0.000000000000000000e+00 0.000000000000000000e+00 0.000000000000000000e+00 0.000000000000000000e+00 0.000000000000000000e+00 0.000000000000000000e+00 0.000000000000000000e+00 0.000000000000000000e+00 0.000000000000000000e+00 0.000000000000000000e+00 0.000000000000000000e+00 0.000000000000000000e+00 0.000000000000000000e+00 0.000000000000000000e+00 0.000000000000000000e+00 0.000000000000000000e+00 0.000000000000000000e+00 0.000000000000000000e+00 0.000000000000000000e+00 0.000000000000000000e+00 0.000000000000000000e+00 0.000000000000000000e+00 0.000000000000000000e+00 0.000000000000000000e+00 0.000000000000000000e+00 0.000000000000000000e+00 0.000000000000000000e+00 0.000000000000000000e+00 0.000000000000000000e+00 0.000000000000000000e+00 0.000000000000000000e+00 0.000000000000000000e+00 0.000000000000000000e+00 0.000000000000000000e+00 0.000000000000000000e+00 0.000000000000000000e+00 0.000000000000000000e+00 0.000000000000000000e+00 0.000000000000000000e+00 0.000000000000000000e+00 0.000000000000000000e+00 0.000000000000000000e+00 0.000000000000000000e+00 0.000000000000000000e+00 0.000000000000000000e+00 0.000000000000000000e+00 0.000000000000000000e+00 0.000000000000000000e+00 0.000000000000000000e+00 0.000000000000000000e+00 0.000000000000000000e+00 0.000000000000000000e+00 0.000000000000000000e+00 0.000000000000000000e+00 0.000000000000000000e+00 0.000000000000000000e+00 0.000000000000000000e+00 0.000000000000000000e+00 0.000000000000000000e+00 0.000000000000000000e+00 0.000000000000000000e+00 0.000000000000000000e+00 0.000000000000000000e+00 0.000000000000000000e+00 0.000000000000000000e+00 0.000000000000000000e+00 0.000000000000000000e+00 0.000000000000000000e+00 0.000000000000000000e+00 0.000000000000000000e+00 0.000000000000000000e+00 0.000000000000000000e+00 0.000000000000000000e+00 0.000000000000000000e+00 0.000000000000000000e+00 0.000000000000000000e+00 0.000000000000000000e+00 0.000000000000000000e+00 0.000000000000000000e+00 0.000000000000000000e+00 0.000000000000000000e+00 0.000000000000000000e+00 0.000000000000000000e+00 0.000000000000000000e+00 0.000000000000000000e+00 0.000000000000000000e+00 0.000000000000000000e+00 0.000000000000000000e+00 0.000000000000000000e+00 0.000000000000000000e+00 0.000000000000000000e+00 0.000000000000000000e+00 0.000000000000000000e+00 0.000000000000000000e+00 0.000000000000000000e+00 0.000000000000000000e+00 0.000000000000000000e+00 0.000000000000000000e+00 0.000000000000000000e+00 0.000000000000000000e+00 0.000000000000000000e+00 0.000000000000000000e+00 0.000000000000000000e+00 0.000000000000000000e+00 0.000000000000000000e+00 0.000000000000000000e+00 0.000000000000000000e+00 0.000000000000000000e+00 0.000000000000000000e+00 0.000000000000000000e+00 0.000000000000000000e+00 0.000000000000000000e+00 0.000000000000000000e+00 0.000000000000000000e+00 0.000000000000000000e+00 0.000000000000000000e+00 0.000000000000000000e+00 0.000000000000000000e+00 0.000000000000000000e+00 0.000000000000000000e+00 0.000000000000000000e+00 0.000000000000000000e+00 0.000000000000000000e+00 0.000000000000000000e+00 0.000000000000000000e+00 0.000000000000000000e+00 0.000000000000000000e+00 0.000000000000000000e+00 0.000000000000000000e+00 0.000000000000000000e+00 0.000000000000000000e+00 0.000000000000000000e+00 0.000000000000000000e+00 0.000000000000000000e+00 0.000000000000000000e+00 0.000000000000000000e+00 0.000000000000000000e+00 0.000000000000000000e+00 0.000000000000000000e+00 0.000000000000000000e+00 0.000000000000000000e+00 0.000000000000000000e+00 0.000000000000000000e+00 0.000000000000000000e+00 0.000000000000000000e+00 0.000000000000000000e+00 0.000000000000000000e+00 0.000000000000000000e+00 0.000000000000000000e+00 0.000000000000000000e+00 0.000000000000000000e+00 0.000000000000000000e+00 0.000000000000000000e+00 0.000000000000000000e+00 0.000000000000000000e+00 0.000000000000000000e+00 0.000000000000000000e+00 0.000000000000000000e+00 0.000000000000000000e+00 0.000000000000000000e+00 0.000000000000000000e+00 0.000000000000000000e+00 0.000000000000000000e+00 0.000000000000000000e+00 0.000000000000000000e+00 0.000000000000000000e+00 0.000000000000000000e+00 0.000000000000000000e+00 0.000000000000000000e+00 0.000000000000000000e+00 0.000000000000000000e+00 0.000000000000000000e+00 0.000000000000000000e+00 0.000000000000000000e+00 0.000000000000000000e+00 0.000000000000000000e+00 0.000000000000000000e+00 0.000000000000000000e+00 0.000000000000000000e+00 0.000000000000000000e+00 0.000000000000000000e+00 0.000000000000000000e+00 0.000000000000000000e+00 0.000000000000000000e+00 0.000000000000000000e+00 0.000000000000000000e+00 0.000000000000000000e+00 0.000000000000000000e+00 0.000000000000000000e+00 0.000000000000000000e+00 0.000000000000000000e+00 0.000000000000000000e+00 0.000000000000000000e+00 0.000000000000000000e+00 0.000000000000000000e+00 0.000000000000000000e+00 0.000000000000000000e+00 0.000000000000000000e+00 0.000000000000000000e+00 0.000000000000000000e+00 0.000000000000000000e+00 0.000000000000000000e+00 0.000000000000000000e+00 0.000000000000000000e+00 0.000000000000000000e+00 0.000000000000000000e+00 0.000000000000000000e+00 0.000000000000000000e+00 0.000000000000000000e+00 0.000000000000000000e+00 0.000000000000000000e+00 0.000000000000000000e+00 0.000000000000000000e+00 0.000000000000000000e+00 0.000000000000000000e+00 0.000000000000000000e+00 0.000000000000000000e+00 0.000000000000000000e+00 0.000000000000000000e+00 0.000000000000000000e+00 0.000000000000000000e+00 0.000000000000000000e+00 0.000000000000000000e+00 0.000000000000000000e+00 0.000000000000000000e+00 0.000000000000000000e+00 0.000000000000000000e+00 0.000000000000000000e+00 0.000000000000000000e+00 0.000000000000000000e+00 0.000000000000000000e+00 0.000000000000000000e+00 0.000000000000000000e+00 0.000000000000000000e+00 0.000000000000000000e+00 0.000000000000000000e+00 0.000000000000000000e+00 0.000000000000000000e+00 0.000000000000000000e+00 0.000000000000000000e+00 0.000000000000000000e+00 0.000000000000000000e+00 0.000000000000000000e+00 0.000000000000000000e+00 0.000000000000000000e+00 0.000000000000000000e+00 0.000000000000000000e+00 0.000000000000000000e+00 0.000000000000000000e+00 0.000000000000000000e+00 0.000000000000000000e+00 0.000000000000000000e+00 0.000000000000000000e+00 0.000000000000000000e+00 0.000000000000000000e+00 0.000000000000000000e+00 0.000000000000000000e+00 0.000000000000000000e+00 0.000000000000000000e+00 0.000000000000000000e+00 0.000000000000000000e+00 0.000000000000000000e+00 0.000000000000000000e+00 0.000000000000000000e+00 0.000000000000000000e+00 0.000000000000000000e+00 0.000000000000000000e+00 0.000000000000000000e+00 0.000000000000000000e+00 0.000000000000000000e+00 0.000000000000000000e+00 0.000000000000000000e+00 0.000000000000000000e+00 0.000000000000000000e+00 0.000000000000000000e+00 0.000000000000000000e+00 0.000000000000000000e+00 0.000000000000000000e+00 0.000000000000000000e+00 0.000000000000000000e+00 0.000000000000000000e+00 0.000000000000000000e+00 0.000000000000000000e+00 0.000000000000000000e+00 0.000000000000000000e+00 0.000000000000000000e+00 0.000000000000000000e+00 0.000000000000000000e+00 0.000000000000000000e+00 0.000000000000000000e+00 0.000000000000000000e+00 0.000000000000000000e+00 0.000000000000000000e+00 0.000000000000000000e+00 0.000000000000000000e+00 0.000000000000000000e+00 0.000000000000000000e+00 0.000000000000000000e+00 0.000000000000000000e+00 0.000000000000000000e+00 0.000000000000000000e+00 0.000000000000000000e+00 0.000000000000000000e+00 0.000000000000000000e+00 0.000000000000000000e+00 0.000000000000000000e+00 0.000000000000000000e+00 0.000000000000000000e+00 0.000000000000000000e+00 0.000000000000000000e+00 0.000000000000000000e+00 0.000000000000000000e+00 0.000000000000000000e+00 0.000000000000000000e+00 0.000000000000000000e+00 0.000000000000000000e+00 0.000000000000000000e+00 0.000000000000000000e+00 0.000000000000000000e+00 0.000000000000000000e+00 0.000000000000000000e+00 0.000000000000000000e+00 0.000000000000000000e+00 0.000000000000000000e+00 0.000000000000000000e+00 0.000000000000000000e+00 0.000000000000000000e+00 0.000000000000000000e+00 0.000000000000000000e+00 0.000000000000000000e+00 0.000000000000000000e+00 0.000000000000000000e+00 0.000000000000000000e+00 0.000000000000000000e+00 0.000000000000000000e+00 0.000000000000000000e+00 0.000000000000000000e+00 0.000000000000000000e+00 0.000000000000000000e+00 0.000000000000000000e+00 0.000000000000000000e+00 0.000000000000000000e+00 0.000000000000000000e+00 0.000000000000000000e+00 0.000000000000000000e+00 0.000000000000000000e+00 0.000000000000000000e+00 0.000000000000000000e+00 0.000000000000000000e+00 0.000000000000000000e+00 0.000000000000000000e+00 0.000000000000000000e+00 0.000000000000000000e+00 0.000000000000000000e+00 0.000000000000000000e+00 0.000000000000000000e+00 0.000000000000000000e+00 0.000000000000000000e+00 0.000000000000000000e+00 0.000000000000000000e+00 0.000000000000000000e+00 0.000000000000000000e+00 0.000000000000000000e+00 0.000000000000000000e+00 0.000000000000000000e+00 0.000000000000000000e+00 0.000000000000000000e+00 0.000000000000000000e+00 0.000000000000000000e+00 0.000000000000000000e+00 0.000000000000000000e+00 0.000000000000000000e+00 0.000000000000000000e+00 0.000000000000000000e+00 0.000000000000000000e+00 0.000000000000000000e+00 0.000000000000000000e+00 0.000000000000000000e+00 0.000000000000000000e+00 0.000000000000000000e+00 0.000000000000000000e+00 0.000000000000000000e+00 0.000000000000000000e+00 0.000000000000000000e+00 0.000000000000000000e+00 0.000000000000000000e+00 0.000000000000000000e+00 0.000000000000000000e+00 0.000000000000000000e+00 0.000000000000000000e+00 0.000000000000000000e+00 0.000000000000000000e+00 0.000000000000000000e+00 0.000000000000000000e+00 0.000000000000000000e+00 0.000000000000000000e+00 0.000000000000000000e+00 0.000000000000000000e+00 0.000000000000000000e+00 0.000000000000000000e+00 0.000000000000000000e+00 0.000000000000000000e+00 0.000000000000000000e+00 0.000000000000000000e+00 0.000000000000000000e+00 0.000000000000000000e+00 0.000000000000000000e+00 0.000000000000000000e+00 0.000000000000000000e+00 0.000000000000000000e+00 0.000000000000000000e+00 0.000000000000000000e+00 0.000000000000000000e+00 0.000000000000000000e+00 0.000000000000000000e+00 0.000000000000000000e+00 0.000000000000000000e+00 0.000000000000000000e+00 0.000000000000000000e+00 0.000000000000000000e+00 0.000000000000000000e+00 0.000000000000000000e+00 0.000000000000000000e+00 0.000000000000000000e+00 0.000000000000000000e+00 0.000000000000000000e+00 0.000000000000000000e+00 0.000000000000000000e+00 0.000000000000000000e+00 0.000000000000000000e+00 0.000000000000000000e+00 0.000000000000000000e+00 0.000000000000000000e+00 0.000000000000000000e+00 0.000000000000000000e+00 0.000000000000000000e+00 0.000000000000000000e+00 0.000000000000000000e+00 0.000000000000000000e+00 0.000000000000000000e+00 0.000000000000000000e+00 0.000000000000000000e+00 0.000000000000000000e+00 0.000000000000000000e+00 0.000000000000000000e+00 0.000000000000000000e+00 0.000000000000000000e+00 0.000000000000000000e+00 0.000000000000000000e+00 0.000000000000000000e+00 0.000000000000000000e+00 0.000000000000000000e+00 0.000000000000000000e+00 0.000000000000000000e+00 0.000000000000000000e+00 0.000000000000000000e+00 0.000000000000000000e+00 0.000000000000000000e+00 0.000000000000000000e+00 0.000000000000000000e+00 0.000000000000000000e+00 0.000000000000000000e+00 0.000000000000000000e+00 0.000000000000000000e+00 0.000000000000000000e+00 0.000000000000000000e+00 0.000000000000000000e+00 0.000000000000000000e+00 0.000000000000000000e+00 0.000000000000000000e+00 0.000000000000000000e+00 0.000000000000000000e+00 0.000000000000000000e+00 0.000000000000000000e+00 0.000000000000000000e+00 0.000000000000000000e+00 0.000000000000000000e+00 0.000000000000000000e+00 0.000000000000000000e+00 0.000000000000000000e+00 0.000000000000000000e+00 0.000000000000000000e+00 0.000000000000000000e+00 0.000000000000000000e+00 0.000000000000000000e+00 0.000000000000000000e+00 0.000000000000000000e+00 0.000000000000000000e+00 0.000000000000000000e+00 0.000000000000000000e+00 0.000000000000000000e+00 0.000000000000000000e+00 0.000000000000000000e+00 0.000000000000000000e+00 0.000000000000000000e+00 0.000000000000000000e+00 0.000000000000000000e+00 0.000000000000000000e+00 0.000000000000000000e+00 0.000000000000000000e+00 0.000000000000000000e+00 0.000000000000000000e+00 0.000000000000000000e+00 0.000000000000000000e+00 0.000000000000000000e+00 0.000000000000000000e+00 0.000000000000000000e+00 0.000000000000000000e+00 0.000000000000000000e+00 0.000000000000000000e+00 0.000000000000000000e+00 0.000000000000000000e+00 0.000000000000000000e+00 0.000000000000000000e+00 0.000000000000000000e+00 0.000000000000000000e+00 0.000000000000000000e+00 0.000000000000000000e+00 0.000000000000000000e+00 0.000000000000000000e+00 0.000000000000000000e+00 0.000000000000000000e+00 0.000000000000000000e+00 0.000000000000000000e+00 0.000000000000000000e+00 0.000000000000000000e+00 0.000000000000000000e+00 0.000000000000000000e+00 0.000000000000000000e+00 0.000000000000000000e+00 0.000000000000000000e+00 0.000000000000000000e+00 0.000000000000000000e+00 0.000000000000000000e+00 0.000000000000000000e+00 0.000000000000000000e+00 0.000000000000000000e+00 0.000000000000000000e+00 0.000000000000000000e+00 0.000000000000000000e+00 0.000000000000000000e+00 0.000000000000000000e+00 0.000000000000000000e+00 0.000000000000000000e+00 0.000000000000000000e+00 0.000000000000000000e+00 0.000000000000000000e+00 0.000000000000000000e+00 0.000000000000000000e+00 0.000000000000000000e+00 0.000000000000000000e+00 0.000000000000000000e+00 0.000000000000000000e+00 0.000000000000000000e+00 0.000000000000000000e+00 0.000000000000000000e+00 0.000000000000000000e+00 0.000000000000000000e+00 0.000000000000000000e+00 0.000000000000000000e+00 0.000000000000000000e+00 0.000000000000000000e+00 0.000000000000000000e+00 0.000000000000000000e+00 0.000000000000000000e+00 0.000000000000000000e+00 0.000000000000000000e+00 0.000000000000000000e+00 0.000000000000000000e+00 0.000000000000000000e+00 0.000000000000000000e+00 0.000000000000000000e+00 0.000000000000000000e+00 0.000000000000000000e+00 0.000000000000000000e+00 0.000000000000000000e+00 0.000000000000000000e+00 0.000000000000000000e+00 0.000000000000000000e+00 0.000000000000000000e+00 0.000000000000000000e+00 0.000000000000000000e+00 0.000000000000000000e+00 0.000000000000000000e+00 0.000000000000000000e+00 0.000000000000000000e+00 0.000000000000000000e+00 0.000000000000000000e+00 0.000000000000000000e+00 0.000000000000000000e+00 0.000000000000000000e+00 0.000000000000000000e+00 0.000000000000000000e+00 0.000000000000000000e+00 0.000000000000000000e+00 0.000000000000000000e+00 0.000000000000000000e+00 0.000000000000000000e+00 0.000000000000000000e+00 0.000000000000000000e+00 0.000000000000000000e+00 0.000000000000000000e+00 0.000000000000000000e+00 0.000000000000000000e+00 0.000000000000000000e+00 0.000000000000000000e+00 0.000000000000000000e+00 0.000000000000000000e+00 0.000000000000000000e+00 0.000000000000000000e+00 0.000000000000000000e+00 0.000000000000000000e+00 0.000000000000000000e+00 0.000000000000000000e+00 0.000000000000000000e+00 0.000000000000000000e+00 0.000000000000000000e+00 0.000000000000000000e+00 0.000000000000000000e+00 0.000000000000000000e+00 0.000000000000000000e+00 0.000000000000000000e+00 0.000000000000000000e+00 0.000000000000000000e+00 0.000000000000000000e+00 0.000000000000000000e+00 0.000000000000000000e+00 0.000000000000000000e+00 0.000000000000000000e+00 0.000000000000000000e+00 0.000000000000000000e+00 0.000000000000000000e+00 0.000000000000000000e+00 0.000000000000000000e+00 0.000000000000000000e+00 0.000000000000000000e+00 0.000000000000000000e+00 0.000000000000000000e+00 0.000000000000000000e+00 0.000000000000000000e+00 0.000000000000000000e+00 0.000000000000000000e+00 0.000000000000000000e+00 0.000000000000000000e+00 0.000000000000000000e+00 0.000000000000000000e+00 0.000000000000000000e+00 0.000000000000000000e+00 0.000000000000000000e+00 0.000000000000000000e+00 0.000000000000000000e+00 0.000000000000000000e+00 0.000000000000000000e+00 0.000000000000000000e+00 0.000000000000000000e+00 0.000000000000000000e+00 0.000000000000000000e+00 0.000000000000000000e+00 0.000000000000000000e+00 0.000000000000000000e+00 0.000000000000000000e+00 0.000000000000000000e+00 0.000000000000000000e+00 0.000000000000000000e+00 0.000000000000000000e+00 0.000000000000000000e+00 0.000000000000000000e+00 0.000000000000000000e+00 0.000000000000000000e+00 0.000000000000000000e+00 0.000000000000000000e+00 0.000000000000000000e+00 0.000000000000000000e+00 0.000000000000000000e+00 0.000000000000000000e+00 0.000000000000000000e+00 0.000000000000000000e+00 0.000000000000000000e+00 0.000000000000000000e+00 0.000000000000000000e+00 0.000000000000000000e+00 0.000000000000000000e+00 0.000000000000000000e+00 0.000000000000000000e+00 0.000000000000000000e+00 0.000000000000000000e+00 0.000000000000000000e+00 0.000000000000000000e+00 0.000000000000000000e+00 0.000000000000000000e+00 0.000000000000000000e+00 0.000000000000000000e+00 0.000000000000000000e+00 0.000000000000000000e+00 0.000000000000000000e+00 0.000000000000000000e+00 0.000000000000000000e+00 0.000000000000000000e+00 0.000000000000000000e+00 0.000000000000000000e+00 0.000000000000000000e+00 0.000000000000000000e+00 0.000000000000000000e+00 0.000000000000000000e+00 0.000000000000000000e+00 0.000000000000000000e+00 0.000000000000000000e+00 0.000000000000000000e+00 0.000000000000000000e+00 0.000000000000000000e+00 0.000000000000000000e+00 0.000000000000000000e+00 0.000000000000000000e+00 0.000000000000000000e+00 0.000000000000000000e+00 0.000000000000000000e+00 0.000000000000000000e+00 0.000000000000000000e+00 0.000000000000000000e+00 0.000000000000000000e+00 0.000000000000000000e+00 0.000000000000000000e+00 0.000000000000000000e+00 0.000000000000000000e+00 0.000000000000000000e+00 0.000000000000000000e+00 0.000000000000000000e+00 0.000000000000000000e+00 0.000000000000000000e+00 0.000000000000000000e+00 0.000000000000000000e+00 0.000000000000000000e+00 0.000000000000000000e+00 0.000000000000000000e+00 0.000000000000000000e+00 0.000000000000000000e+00 0.000000000000000000e+00 0.000000000000000000e+00 0.000000000000000000e+00 0.000000000000000000e+00 0.000000000000000000e+00 0.000000000000000000e+00 0.000000000000000000e+00 0.000000000000000000e+00 0.000000000000000000e+00 0.000000000000000000e+00 0.000000000000000000e+00 0.000000000000000000e+00 0.000000000000000000e+00 0.000000000000000000e+00 0.000000000000000000e+00 0.000000000000000000e+00 0.000000000000000000e+00 0.000000000000000000e+00 0.000000000000000000e+00 0.000000000000000000e+00 0.000000000000000000e+00 0.000000000000000000e+00 0.000000000000000000e+00 0.000000000000000000e+00 0.000000000000000000e+00 0.000000000000000000e+00 0.000000000000000000e+00 0.000000000000000000e+00 0.000000000000000000e+00 0.000000000000000000e+00 0.000000000000000000e+00 0.000000000000000000e+00 0.000000000000000000e+00 0.000000000000000000e+00 0.000000000000000000e+00 0.000000000000000000e+00 0.000000000000000000e+00 0.000000000000000000e+00 0.000000000000000000e+00 0.000000000000000000e+00 0.000000000000000000e+00 0.000000000000000000e+00 0.000000000000000000e+00 0.000000000000000000e+00 0.000000000000000000e+00 0.000000000000000000e+00 0.000000000000000000e+00 0.000000000000000000e+00 0.000000000000000000e+00 0.000000000000000000e+00 0.000000000000000000e+00 0.000000000000000000e+00 0.000000000000000000e+00 0.000000000000000000e+00 0.000000000000000000e+00 0.000000000000000000e+00 0.000000000000000000e+00 0.000000000000000000e+00 0.000000000000000000e+00 0.000000000000000000e+00 0.000000000000000000e+00 0.000000000000000000e+00 0.000000000000000000e+00 0.000000000000000000e+00 0.000000000000000000e+00 0.000000000000000000e+00 0.000000000000000000e+00 0.000000000000000000e+00 0.000000000000000000e+00 0.000000000000000000e+00 0.000000000000000000e+00 0.000000000000000000e+00 0.000000000000000000e+00 0.000000000000000000e+00 0.000000000000000000e+00 0.000000000000000000e+00 0.000000000000000000e+00 0.000000000000000000e+00 0.000000000000000000e+00 0.000000000000000000e+00 0.000000000000000000e+00 0.000000000000000000e+00 0.000000000000000000e+00 0.000000000000000000e+00 0.000000000000000000e+00 0.000000000000000000e+00 0.000000000000000000e+00 0.000000000000000000e+00 0.000000000000000000e+00 0.000000000000000000e+00 0.000000000000000000e+00 0.000000000000000000e+00 0.000000000000000000e+00 0.000000000000000000e+00 0.000000000000000000e+00 0.000000000000000000e+00 0.000000000000000000e+00 0.000000000000000000e+00 0.000000000000000000e+00 0.000000000000000000e+00 0.000000000000000000e+00 0.000000000000000000e+00 0.000000000000000000e+00 0.000000000000000000e+00 0.000000000000000000e+00 0.000000000000000000e+00 0.000000000000000000e+00 0.000000000000000000e+00 0.000000000000000000e+00 0.000000000000000000e+00 0.000000000000000000e+00 0.000000000000000000e+00 0.000000000000000000e+00 0.000000000000000000e+00 0.000000000000000000e+00 0.000000000000000000e+00 0.000000000000000000e+00 0.000000000000000000e+00 0.000000000000000000e+00 0.000000000000000000e+00 0.000000000000000000e+00 0.000000000000000000e+00 0.000000000000000000e+00 0.000000000000000000e+00 0.000000000000000000e+00 0.000000000000000000e+00 0.000000000000000000e+00 0.000000000000000000e+00 0.000000000000000000e+00 0.000000000000000000e+00 0.000000000000000000e+00 0.000000000000000000e+00 0.000000000000000000e+00 0.000000000000000000e+00 0.000000000000000000e+00 0.000000000000000000e+00 0.000000000000000000e+00 0.000000000000000000e+00 0.000000000000000000e+00 0.000000000000000000e+00 0.000000000000000000e+00 0.000000000000000000e+00 0.000000000000000000e+00 0.000000000000000000e+00 0.000000000000000000e+00 0.000000000000000000e+00 0.000000000000000000e+00 0.000000000000000000e+00 0.000000000000000000e+00 0.000000000000000000e+00 0.000000000000000000e+00 0.000000000000000000e+00 0.000000000000000000e+00 0.000000000000000000e+00 0.000000000000000000e+00 0.000000000000000000e+00 0.000000000000000000e+00 0.000000000000000000e+00 0.000000000000000000e+00 0.000000000000000000e+00 0.000000000000000000e+00 0.000000000000000000e+00 0.000000000000000000e+00 0.000000000000000000e+00 0.000000000000000000e+00 0.000000000000000000e+00 0.000000000000000000e+00 0.000000000000000000e+00 0.000000000000000000e+00 0.000000000000000000e+00 0.000000000000000000e+00 0.000000000000000000e+00 0.000000000000000000e+00 0.000000000000000000e+00 0.000000000000000000e+00 0.000000000000000000e+00 0.000000000000000000e+00 0.000000000000000000e+00 0.000000000000000000e+00 0.000000000000000000e+00 0.000000000000000000e+00 0.000000000000000000e+00 0.000000000000000000e+00 0.000000000000000000e+00 0.000000000000000000e+00 0.000000000000000000e+00 0.000000000000000000e+00 0.000000000000000000e+00 0.000000000000000000e+00 0.000000000000000000e+00 0.000000000000000000e+00 0.000000000000000000e+00 0.000000000000000000e+00 0.000000000000000000e+00 0.000000000000000000e+00 0.000000000000000000e+00 0.000000000000000000e+00 0.000000000000000000e+00 0.000000000000000000e+00 0.000000000000000000e+00 0.000000000000000000e+00 0.000000000000000000e+00 0.000000000000000000e+00 0.000000000000000000e+00 0.000000000000000000e+00 0.000000000000000000e+00 0.000000000000000000e+00 0.000000000000000000e+00 0.000000000000000000e+00 0.000000000000000000e+00 0.000000000000000000e+00 0.000000000000000000e+00 0.000000000000000000e+00 0.000000000000000000e+00 0.000000000000000000e+00 0.000000000000000000e+00 0.000000000000000000e+00 0.000000000000000000e+00 0.000000000000000000e+00 0.000000000000000000e+00 0.000000000000000000e+00 0.000000000000000000e+00 0.000000000000000000e+00 0.000000000000000000e+00 0.000000000000000000e+00 0.000000000000000000e+00 0.000000000000000000e+00 0.000000000000000000e+00 0.000000000000000000e+00 0.000000000000000000e+00 0.000000000000000000e+00 0.000000000000000000e+00 0.000000000000000000e+00 0.000000000000000000e+00 0.000000000000000000e+00 0.000000000000000000e+00 0.000000000000000000e+00 0.000000000000000000e+00 0.000000000000000000e+00 0.000000000000000000e+00 0.000000000000000000e+00 0.000000000000000000e+00 0.000000000000000000e+00 0.000000000000000000e+00 0.000000000000000000e+00 0.000000000000000000e+00 0.000000000000000000e+00 0.000000000000000000e+00 0.000000000000000000e+00 0.000000000000000000e+00 0.000000000000000000e+00 0.000000000000000000e+00 0.000000000000000000e+00 0.000000000000000000e+00 0.000000000000000000e+00 0.000000000000000000e+00 0.000000000000000000e+00 0.000000000000000000e+00 0.000000000000000000e+00 0.000000000000000000e+00 0.000000000000000000e+00 0.000000000000000000e+00 0.000000000000000000e+00 0.000000000000000000e+00 0.000000000000000000e+00 0.000000000000000000e+00 0.000000000000000000e+00 0.000000000000000000e+00 0.000000000000000000e+00 0.000000000000000000e+00 0.000000000000000000e+00 0.000000000000000000e+00 0.000000000000000000e+00 0.000000000000000000e+00 0.000000000000000000e+00 0.000000000000000000e+00 0.000000000000000000e+00 0.000000000000000000e+00 0.000000000000000000e+00 0.000000000000000000e+00 0.000000000000000000e+00 0.000000000000000000e+00 0.000000000000000000e+00 0.000000000000000000e+00 0.000000000000000000e+00 0.000000000000000000e+00 0.000000000000000000e+00 0.000000000000000000e+00 0.000000000000000000e+00 0.000000000000000000e+00 0.000000000000000000e+00 0.000000000000000000e+00 0.000000000000000000e+00 0.000000000000000000e+00 0.000000000000000000e+00 0.000000000000000000e+00 0.000000000000000000e+00 0.000000000000000000e+00 0.000000000000000000e+00 0.000000000000000000e+00 0.000000000000000000e+00 0.000000000000000000e+00 0.000000000000000000e+00 0.000000000000000000e+00 0.000000000000000000e+00 0.000000000000000000e+00 0.000000000000000000e+00 0.000000000000000000e+00 0.000000000000000000e+00 0.000000000000000000e+00 0.000000000000000000e+00 0.000000000000000000e+00 0.000000000000000000e+00 0.000000000000000000e+00 0.000000000000000000e+00 0.000000000000000000e+00 0.000000000000000000e+00 0.000000000000000000e+00 0.000000000000000000e+00 0.000000000000000000e+00 0.000000000000000000e+00 0.000000000000000000e+00 0.000000000000000000e+00 0.000000000000000000e+00 0.000000000000000000e+00 0.000000000000000000e+00 0.000000000000000000e+00 0.000000000000000000e+00 0.000000000000000000e+00 0.000000000000000000e+00 0.000000000000000000e+00 0.000000000000000000e+00 0.000000000000000000e+00 0.000000000000000000e+00 0.000000000000000000e+00 0.000000000000000000e+00 0.000000000000000000e+00 0.000000000000000000e+00 0.000000000000000000e+00 0.000000000000000000e+00 0.000000000000000000e+00 0.000000000000000000e+00 0.000000000000000000e+00 0.000000000000000000e+00 0.000000000000000000e+00 0.000000000000000000e+00 0.000000000000000000e+00 0.000000000000000000e+00 0.000000000000000000e+00 0.000000000000000000e+00 0.000000000000000000e+00 0.000000000000000000e+00 0.000000000000000000e+00 0.000000000000000000e+00 0.000000000000000000e+00 0.000000000000000000e+00 0.000000000000000000e+00 0.000000000000000000e+00 0.000000000000000000e+00 0.000000000000000000e+00 0.000000000000000000e+00 0.000000000000000000e+00 0.000000000000000000e+00 0.000000000000000000e+00 0.000000000000000000e+00 0.000000000000000000e+00 0.000000000000000000e+00 0.000000000000000000e+00 0.000000000000000000e+00 0.000000000000000000e+00 0.000000000000000000e+00 0.000000000000000000e+00 0.000000000000000000e+00 0.000000000000000000e+00 0.000000000000000000e+00 0.000000000000000000e+00 0.000000000000000000e+00 0.000000000000000000e+00 0.000000000000000000e+00 0.000000000000000000e+00 0.000000000000000000e+00 0.000000000000000000e+00 0.000000000000000000e+00 0.000000000000000000e+00 0.000000000000000000e+00 0.000000000000000000e+00 0.000000000000000000e+00 0.000000000000000000e+00 0.000000000000000000e+00 0.000000000000000000e+00 0.000000000000000000e+00 0.000000000000000000e+00 0.000000000000000000e+00 0.000000000000000000e+00 0.000000000000000000e+00 0.000000000000000000e+00 0.000000000000000000e+00 0.000000000000000000e+00 0.000000000000000000e+00 0.000000000000000000e+00 0.000000000000000000e+00 0.000000000000000000e+00 0.000000000000000000e+00 0.000000000000000000e+00 0.000000000000000000e+00 0.000000000000000000e+00 0.000000000000000000e+00 0.000000000000000000e+00 0.000000000000000000e+00 0.000000000000000000e+00 0.000000000000000000e+00 0.000000000000000000e+00 0.000000000000000000e+00 0.000000000000000000e+00 0.000000000000000000e+00 0.000000000000000000e+00 0.000000000000000000e+00 0.000000000000000000e+00 0.000000000000000000e+00 0.000000000000000000e+00 0.000000000000000000e+00 0.000000000000000000e+00 0.000000000000000000e+00 0.000000000000000000e+00 0.000000000000000000e+00 0.000000000000000000e+00 0.000000000000000000e+00 0.000000000000000000e+00 0.000000000000000000e+00 0.000000000000000000e+00 0.000000000000000000e+00 0.000000000000000000e+00 0.000000000000000000e+00 0.000000000000000000e+00 0.000000000000000000e+00 0.000000000000000000e+00 0.000000000000000000e+00 0.000000000000000000e+00 0.000000000000000000e+00 0.000000000000000000e+00 0.000000000000000000e+00 0.000000000000000000e+00 0.000000000000000000e+00 0.000000000000000000e+00 0.000000000000000000e+00 0.000000000000000000e+00 0.000000000000000000e+00 0.000000000000000000e+00 0.000000000000000000e+00 0.000000000000000000e+00 0.000000000000000000e+00 0.000000000000000000e+00 0.000000000000000000e+00 0.000000000000000000e+00 0.000000000000000000e+00 0.000000000000000000e+00 0.000000000000000000e+00 0.000000000000000000e+00 0.000000000000000000e+00 0.000000000000000000e+00 0.000000000000000000e+00 0.000000000000000000e+00 0.000000000000000000e+00 0.000000000000000000e+00 0.000000000000000000e+00 0.000000000000000000e+00 0.000000000000000000e+00 0.000000000000000000e+00 0.000000000000000000e+00 0.000000000000000000e+00 0.000000000000000000e+00 0.000000000000000000e+00 0.000000000000000000e+00 0.000000000000000000e+00 0.000000000000000000e+00 0.000000000000000000e+00 0.000000000000000000e+00 0.000000000000000000e+00 0.000000000000000000e+00 0.000000000000000000e+00 0.000000000000000000e+00 0.000000000000000000e+00 0.000000000000000000e+00 0.000000000000000000e+00 0.000000000000000000e+00 0.000000000000000000e+00 0.000000000000000000e+00 0.000000000000000000e+00 0.000000000000000000e+00 0.000000000000000000e+00 0.000000000000000000e+00 0.000000000000000000e+00 0.000000000000000000e+00 0.000000000000000000e+00 0.000000000000000000e+00 0.000000000000000000e+00 0.000000000000000000e+00 0.000000000000000000e+00 0.000000000000000000e+00 0.000000000000000000e+00 0.000000000000000000e+00 0.000000000000000000e+00 0.000000000000000000e+00 0.000000000000000000e+00 0.000000000000000000e+00 0.000000000000000000e+00 0.000000000000000000e+00 0.000000000000000000e+00 0.000000000000000000e+00 0.000000000000000000e+00 0.000000000000000000e+00 0.000000000000000000e+00 0.000000000000000000e+00 0.000000000000000000e+00 0.000000000000000000e+00 0.000000000000000000e+00 0.000000000000000000e+00 0.000000000000000000e+00 0.000000000000000000e+00 0.000000000000000000e+00 0.000000000000000000e+00 0.000000000000000000e+00 0.000000000000000000e+00 0.000000000000000000e+00 0.000000000000000000e+00 0.000000000000000000e+00 0.000000000000000000e+00 0.000000000000000000e+00 0.000000000000000000e+00 0.000000000000000000e+00 0.000000000000000000e+00 0.000000000000000000e+00 0.000000000000000000e+00 0.000000000000000000e+00 0.000000000000000000e+00 0.000000000000000000e+00 0.000000000000000000e+00 0.000000000000000000e+00 0.000000000000000000e+00 0.000000000000000000e+00 0.000000000000000000e+00 0.000000000000000000e+00 0.000000000000000000e+00 0.000000000000000000e+00 0.000000000000000000e+00 0.000000000000000000e+00 0.000000000000000000e+00 0.000000000000000000e+00 0.000000000000000000e+00 0.000000000000000000e+00 0.000000000000000000e+00 0.000000000000000000e+00 0.000000000000000000e+00 0.000000000000000000e+00 0.000000000000000000e+00 0.000000000000000000e+00 0.000000000000000000e+00 0.000000000000000000e+00 0.000000000000000000e+00 0.000000000000000000e+00 0.000000000000000000e+00 0.000000000000000000e+00 0.000000000000000000e+00 0.000000000000000000e+00 0.000000000000000000e+00 0.000000000000000000e+00 0.000000000000000000e+00 0.000000000000000000e+00 0.000000000000000000e+00 0.000000000000000000e+00 0.000000000000000000e+00 0.000000000000000000e+00 0.000000000000000000e+00 0.000000000000000000e+00 0.000000000000000000e+00 0.000000000000000000e+00 0.000000000000000000e+00 0.000000000000000000e+00 0.000000000000000000e+00 0.000000000000000000e+00 0.000000000000000000e+00 0.000000000000000000e+00 0.000000000000000000e+00 0.000000000000000000e+00 0.000000000000000000e+00 0.000000000000000000e+00 0.000000000000000000e+00 0.000000000000000000e+00 0.000000000000000000e+00 0.000000000000000000e+00 0.000000000000000000e+00 0.000000000000000000e+00 0.000000000000000000e+00 0.000000000000000000e+00 0.000000000000000000e+00 0.000000000000000000e+00 0.000000000000000000e+00 0.000000000000000000e+00 0.000000000000000000e+00 0.000000000000000000e+00 0.000000000000000000e+00 0.000000000000000000e+00 0.000000000000000000e+00 0.000000000000000000e+00 0.000000000000000000e+00 0.000000000000000000e+00 0.000000000000000000e+00 0.000000000000000000e+00 0.000000000000000000e+00 0.000000000000000000e+00 0.000000000000000000e+00 0.000000000000000000e+00 0.000000000000000000e+00 0.000000000000000000e+00 0.000000000000000000e+00 0.000000000000000000e+00 0.000000000000000000e+00 0.000000000000000000e+00 0.000000000000000000e+00 0.000000000000000000e+00 0.000000000000000000e+00 0.000000000000000000e+00 0.000000000000000000e+00 0.000000000000000000e+00 0.000000000000000000e+00 0.000000000000000000e+00 0.000000000000000000e+00 0.000000000000000000e+00 0.000000000000000000e+00 0.000000000000000000e+00 0.000000000000000000e+00 0.000000000000000000e+00 0.000000000000000000e+00 0.000000000000000000e+00 0.000000000000000000e+00 0.000000000000000000e+00 0.000000000000000000e+00 0.000000000000000000e+00 0.000000000000000000e+00 0.000000000000000000e+00 0.000000000000000000e+00 0.000000000000000000e+00 0.000000000000000000e+00 0.000000000000000000e+00 0.000000000000000000e+00 0.000000000000000000e+00 0.000000000000000000e+00 0.000000000000000000e+00 0.000000000000000000e+00 0.000000000000000000e+00 0.000000000000000000e+00 0.000000000000000000e+00 0.000000000000000000e+00 0.000000000000000000e+00 0.000000000000000000e+00 0.000000000000000000e+00 0.000000000000000000e+00 0.000000000000000000e+00 0.000000000000000000e+00 0.000000000000000000e+00 0.000000000000000000e+00 0.000000000000000000e+00 0.000000000000000000e+00 0.000000000000000000e+00 0.000000000000000000e+00 0.000000000000000000e+00 0.000000000000000000e+00 0.000000000000000000e+00 0.000000000000000000e+00 0.000000000000000000e+00 0.000000000000000000e+00 0.000000000000000000e+00 0.000000000000000000e+00 0.000000000000000000e+00 0.000000000000000000e+00 0.000000000000000000e+00 0.000000000000000000e+00 0.000000000000000000e+00 0.000000000000000000e+00 0.000000000000000000e+00 0.000000000000000000e+00 0.000000000000000000e+00 0.000000000000000000e+00 0.000000000000000000e+00 0.000000000000000000e+00 0.000000000000000000e+00 0.000000000000000000e+00 0.000000000000000000e+00 0.000000000000000000e+00 0.000000000000000000e+00 0.000000000000000000e+00 0.000000000000000000e+00 0.000000000000000000e+00 0.000000000000000000e+00 0.000000000000000000e+00 0.000000000000000000e+00 0.000000000000000000e+00 0.000000000000000000e+00 0.000000000000000000e+00 0.000000000000000000e+00 0.000000000000000000e+00 0.000000000000000000e+00 0.000000000000000000e+00 0.000000000000000000e+00 0.000000000000000000e+00 0.000000000000000000e+00 0.000000000000000000e+00 0.000000000000000000e+00 0.000000000000000000e+00 0.000000000000000000e+00 0.000000000000000000e+00 0.000000000000000000e+00 0.000000000000000000e+00 0.000000000000000000e+00 0.000000000000000000e+00 0.000000000000000000e+00 0.000000000000000000e+00 0.000000000000000000e+00 0.000000000000000000e+00 0.000000000000000000e+00 0.000000000000000000e+00 0.000000000000000000e+00 0.000000000000000000e+00 0.000000000000000000e+00 0.000000000000000000e+00 0.000000000000000000e+00 0.000000000000000000e+00 0.000000000000000000e+00 0.000000000000000000e+00 0.000000000000000000e+00 0.000000000000000000e+00 0.000000000000000000e+00 0.000000000000000000e+00 0.000000000000000000e+00 0.000000000000000000e+00 0.000000000000000000e+00 0.000000000000000000e+00 0.000000000000000000e+00 0.000000000000000000e+00 0.000000000000000000e+00 0.000000000000000000e+00 0.000000000000000000e+00 0.000000000000000000e+00 0.000000000000000000e+00 0.000000000000000000e+00 0.000000000000000000e+00 0.000000000000000000e+00 0.000000000000000000e+00 0.000000000000000000e+00 0.000000000000000000e+00 0.000000000000000000e+00 0.000000000000000000e+00 0.000000000000000000e+00 0.000000000000000000e+00 0.000000000000000000e+00 0.000000000000000000e+00 0.000000000000000000e+00 0.000000000000000000e+00 0.000000000000000000e+00 0.000000000000000000e+00 0.000000000000000000e+00 0.000000000000000000e+00 0.000000000000000000e+00 0.000000000000000000e+00 0.000000000000000000e+00 0.000000000000000000e+00 0.000000000000000000e+00 0.000000000000000000e+00 0.000000000000000000e+00 0.000000000000000000e+00 0.000000000000000000e+00 0.000000000000000000e+00 0.000000000000000000e+00 0.000000000000000000e+00 0.000000000000000000e+00 0.000000000000000000e+00 0.000000000000000000e+00 0.000000000000000000e+00 0.000000000000000000e+00 0.000000000000000000e+00 0.000000000000000000e+00 0.000000000000000000e+00 0.000000000000000000e+00 0.000000000000000000e+00 0.000000000000000000e+00 0.000000000000000000e+00 0.000000000000000000e+00 0.000000000000000000e+00 0.000000000000000000e+00 0.000000000000000000e+00 0.000000000000000000e+00 0.000000000000000000e+00 0.000000000000000000e+00 0.000000000000000000e+00 0.000000000000000000e+00 0.000000000000000000e+00 0.000000000000000000e+00 0.000000000000000000e+00 0.000000000000000000e+00 0.000000000000000000e+00 0.000000000000000000e+00 0.000000000000000000e+00 0.000000000000000000e+00 0.000000000000000000e+00 0.000000000000000000e+00 0.000000000000000000e+00 0.000000000000000000e+00 0.000000000000000000e+00 0.000000000000000000e+00 0.000000000000000000e+00 0.000000000000000000e+00 0.000000000000000000e+00 0.000000000000000000e+00 0.000000000000000000e+00 0.000000000000000000e+00 0.000000000000000000e+00 0.000000000000000000e+00 0.000000000000000000e+00 0.000000000000000000e+00 0.000000000000000000e+00 0.000000000000000000e+00 0.000000000000000000e+00 0.000000000000000000e+00 0.000000000000000000e+00 0.000000000000000000e+00 0.000000000000000000e+00 0.000000000000000000e+00 0.000000000000000000e+00 0.000000000000000000e+00 0.000000000000000000e+00 0.000000000000000000e+00 0.000000000000000000e+00 0.000000000000000000e+00 0.000000000000000000e+00 0.000000000000000000e+00 0.000000000000000000e+00 0.000000000000000000e+00 0.000000000000000000e+00 0.000000000000000000e+00 0.000000000000000000e+00 0.000000000000000000e+00 0.000000000000000000e+00 0.000000000000000000e+00 0.000000000000000000e+00 0.000000000000000000e+00 0.000000000000000000e+00 0.000000000000000000e+00 0.000000000000000000e+00 0.000000000000000000e+00 0.000000000000000000e+00 0.000000000000000000e+00 0.000000000000000000e+00 0.000000000000000000e+00 0.000000000000000000e+00 0.000000000000000000e+00 0.000000000000000000e+00 0.000000000000000000e+00 0.000000000000000000e+00 0.000000000000000000e+00 0.000000000000000000e+00 0.000000000000000000e+00 0.000000000000000000e+00 0.000000000000000000e+00 0.000000000000000000e+00 0.000000000000000000e+00 0.000000000000000000e+00 0.000000000000000000e+00 0.000000000000000000e+00 0.000000000000000000e+00 0.000000000000000000e+00 0.000000000000000000e+00 0.000000000000000000e+00 0.000000000000000000e+00 0.000000000000000000e+00 0.000000000000000000e+00 0.000000000000000000e+00 0.000000000000000000e+00 0.000000000000000000e+00 0.000000000000000000e+00 0.000000000000000000e+00 0.000000000000000000e+00 0.000000000000000000e+00 0.000000000000000000e+00 0.000000000000000000e+00 0.000000000000000000e+00 0.000000000000000000e+00 0.000000000000000000e+00 0.000000000000000000e+00 0.000000000000000000e+00 0.000000000000000000e+00 0.000000000000000000e+00 0.000000000000000000e+00 0.000000000000000000e+00 0.000000000000000000e+00 0.000000000000000000e+00 0.000000000000000000e+00 0.000000000000000000e+00 0.000000000000000000e+00 0.000000000000000000e+00 0.000000000000000000e+00 0.000000000000000000e+00 0.000000000000000000e+00 0.000000000000000000e+00 0.000000000000000000e+00 0.000000000000000000e+00 0.000000000000000000e+00 0.000000000000000000e+00 0.000000000000000000e+00 0.000000000000000000e+00 0.000000000000000000e+00 0.000000000000000000e+00 0.000000000000000000e+00 0.000000000000000000e+00 0.000000000000000000e+00 0.000000000000000000e+00 0.000000000000000000e+00 0.000000000000000000e+00 0.000000000000000000e+00 0.000000000000000000e+00 0.000000000000000000e+00 0.000000000000000000e+00 0.000000000000000000e+00 0.000000000000000000e+00 0.000000000000000000e+00 0.000000000000000000e+00 0.000000000000000000e+00 0.000000000000000000e+00 0.000000000000000000e+00 0.000000000000000000e+00 0.000000000000000000e+00 0.000000000000000000e+00 0.000000000000000000e+00 0.000000000000000000e+00 0.000000000000000000e+00 0.000000000000000000e+00 0.000000000000000000e+00 0.000000000000000000e+00 0.000000000000000000e+00 0.000000000000000000e+00 0.000000000000000000e+00 0.000000000000000000e+00 0.000000000000000000e+00 0.000000000000000000e+00 0.000000000000000000e+00 0.000000000000000000e+00 0.000000000000000000e+00 0.000000000000000000e+00 0.000000000000000000e+00 0.000000000000000000e+00 0.000000000000000000e+00 0.000000000000000000e+00 0.000000000000000000e+00 0.000000000000000000e+00 0.000000000000000000e+00 0.000000000000000000e+00 0.000000000000000000e+00 0.000000000000000000e+00 0.000000000000000000e+00 0.000000000000000000e+00 0.000000000000000000e+00 0.000000000000000000e+00 0.000000000000000000e+00 0.000000000000000000e+00 0.000000000000000000e+00 0.000000000000000000e+00 0.000000000000000000e+00 0.000000000000000000e+00 0.000000000000000000e+00 0.000000000000000000e+00 0.000000000000000000e+00 0.000000000000000000e+00 0.000000000000000000e+00 0.000000000000000000e+00 0.000000000000000000e+00 0.000000000000000000e+00 0.000000000000000000e+00 0.000000000000000000e+00 0.000000000000000000e+00 0.000000000000000000e+00 0.000000000000000000e+00 0.000000000000000000e+00 0.000000000000000000e+00 0.000000000000000000e+00 0.000000000000000000e+00 0.000000000000000000e+00 0.000000000000000000e+00 0.000000000000000000e+00 0.000000000000000000e+00 0.000000000000000000e+00 0.000000000000000000e+00 0.000000000000000000e+00 0.000000000000000000e+00 0.000000000000000000e+00 0.000000000000000000e+00 0.000000000000000000e+00 0.000000000000000000e+00 0.000000000000000000e+00 0.000000000000000000e+00 0.000000000000000000e+00 0.000000000000000000e+00 0.000000000000000000e+00 0.000000000000000000e+00 0.000000000000000000e+00 0.000000000000000000e+00 0.000000000000000000e+00 0.000000000000000000e+00 0.000000000000000000e+00 0.000000000000000000e+00 0.000000000000000000e+00 0.000000000000000000e+00 0.000000000000000000e+00 0.000000000000000000e+00 0.000000000000000000e+00 0.000000000000000000e+00 0.000000000000000000e+00 0.000000000000000000e+00 0.000000000000000000e+00 0.000000000000000000e+00 0.000000000000000000e+00 0.000000000000000000e+00 0.000000000000000000e+00 0.000000000000000000e+00 0.000000000000000000e+00 0.000000000000000000e+00 0.000000000000000000e+00 0.000000000000000000e+00 0.000000000000000000e+00 0.000000000000000000e+00 0.000000000000000000e+00 0.000000000000000000e+00 0.000000000000000000e+00 0.000000000000000000e+00 0.000000000000000000e+00 0.000000000000000000e+00 0.000000000000000000e+00 0.000000000000000000e+00 0.000000000000000000e+00 0.000000000000000000e+00 0.000000000000000000e+00 0.000000000000000000e+00 0.000000000000000000e+00 0.000000000000000000e+00 0.000000000000000000e+00 0.000000000000000000e+00 0.000000000000000000e+00 0.000000000000000000e+00 0.000000000000000000e+00 0.000000000000000000e+00 0.000000000000000000e+00 0.000000000000000000e+00 0.000000000000000000e+00 0.000000000000000000e+00 0.000000000000000000e+00 0.000000000000000000e+00 0.000000000000000000e+00 0.000000000000000000e+00 0.000000000000000000e+00 0.000000000000000000e+00 0.000000000000000000e+00 0.000000000000000000e+00 0.000000000000000000e+00 0.000000000000000000e+00 0.000000000000000000e+00 0.000000000000000000e+00 0.000000000000000000e+00 0.000000000000000000e+00 0.000000000000000000e+00 0.000000000000000000e+00 0.000000000000000000e+00 0.000000000000000000e+00 0.000000000000000000e+00 0.000000000000000000e+00 0.000000000000000000e+00 0.000000000000000000e+00 0.000000000000000000e+00 0.000000000000000000e+00 0.000000000000000000e+00 0.000000000000000000e+00 0.000000000000000000e+00 0.000000000000000000e+00 0.000000000000000000e+00 0.000000000000000000e+00 0.000000000000000000e+00 0.000000000000000000e+00 0.000000000000000000e+00 0.000000000000000000e+00 0.000000000000000000e+00 0.000000000000000000e+00 0.000000000000000000e+00 0.000000000000000000e+00 0.000000000000000000e+00 0.000000000000000000e+00 0.000000000000000000e+00 0.000000000000000000e+00 0.000000000000000000e+00 0.000000000000000000e+00 0.000000000000000000e+00 0.000000000000000000e+00 0.000000000000000000e+00 0.000000000000000000e+00 0.000000000000000000e+00 0.000000000000000000e+00 0.000000000000000000e+00 0.000000000000000000e+00 0.000000000000000000e+00 0.000000000000000000e+00 0.000000000000000000e+00 0.000000000000000000e+00 0.000000000000000000e+00 0.000000000000000000e+00 0.000000000000000000e+00 0.000000000000000000e+00 0.000000000000000000e+00 0.000000000000000000e+00 0.000000000000000000e+00 0.000000000000000000e+00 0.000000000000000000e+00 0.000000000000000000e+00 0.000000000000000000e+00 0.000000000000000000e+00 0.000000000000000000e+00 0.000000000000000000e+00 0.000000000000000000e+00 0.000000000000000000e+00 0.000000000000000000e+00 0.000000000000000000e+00 0.000000000000000000e+00 0.000000000000000000e+00 0.000000000000000000e+00 0.000000000000000000e+00 0.000000000000000000e+00 0.000000000000000000e+00 0.000000000000000000e+00 0.000000000000000000e+00 0.000000000000000000e+00 0.000000000000000000e+00 0.000000000000000000e+00 0.000000000000000000e+00 0.000000000000000000e+00 0.000000000000000000e+00 0.000000000000000000e+00 0.000000000000000000e+00 0.000000000000000000e+00 0.000000000000000000e+00 0.000000000000000000e+00 0.000000000000000000e+00 0.000000000000000000e+00 0.000000000000000000e+00 0.000000000000000000e+00 0.000000000000000000e+00 0.000000000000000000e+00 0.000000000000000000e+00 0.000000000000000000e+00 0.000000000000000000e+00 0.000000000000000000e+00 0.000000000000000000e+00 0.000000000000000000e+00 0.000000000000000000e+00 0.000000000000000000e+00 0.000000000000000000e+00 0.000000000000000000e+00 0.000000000000000000e+00 0.000000000000000000e+00 0.000000000000000000e+00 0.000000000000000000e+00 0.000000000000000000e+00 0.000000000000000000e+00 0.000000000000000000e+00 0.000000000000000000e+00 0.000000000000000000e+00 0.000000000000000000e+00 0.000000000000000000e+00 0.000000000000000000e+00 0.000000000000000000e+00 0.000000000000000000e+00 0.000000000000000000e+00 0.000000000000000000e+00 0.000000000000000000e+00 0.000000000000000000e+00 0.000000000000000000e+00 0.000000000000000000e+00 0.000000000000000000e+00 0.000000000000000000e+00 0.000000000000000000e+00 0.000000000000000000e+00 0.000000000000000000e+00 0.000000000000000000e+00 0.000000000000000000e+00 0.000000000000000000e+00 0.000000000000000000e+00 0.000000000000000000e+00 0.000000000000000000e+00 0.000000000000000000e+00 0.000000000000000000e+00 0.000000000000000000e+00 0.000000000000000000e+00 0.000000000000000000e+00 0.000000000000000000e+00 0.000000000000000000e+00 0.000000000000000000e+00 0.000000000000000000e+00 0.000000000000000000e+00 0.000000000000000000e+00 0.000000000000000000e+00 0.000000000000000000e+00 0.000000000000000000e+00 0.000000000000000000e+00 0.000000000000000000e+00 0.000000000000000000e+00 0.000000000000000000e+00 0.000000000000000000e+00 0.000000000000000000e+00 0.000000000000000000e+00 0.000000000000000000e+00 0.000000000000000000e+00 0.000000000000000000e+00 0.000000000000000000e+00 0.000000000000000000e+00 0.000000000000000000e+00 0.000000000000000000e+00 0.000000000000000000e+00 0.000000000000000000e+00 0.000000000000000000e+00 0.000000000000000000e+00 0.000000000000000000e+00 0.000000000000000000e+00 0.000000000000000000e+00 0.000000000000000000e+00 0.000000000000000000e+00 0.000000000000000000e+00 0.000000000000000000e+00 0.000000000000000000e+00 0.000000000000000000e+00 0.000000000000000000e+00 0.000000000000000000e+00 0.000000000000000000e+00 0.000000000000000000e+00 0.000000000000000000e+00 0.000000000000000000e+00 0.000000000000000000e+00 0.000000000000000000e+00 0.000000000000000000e+00 0.000000000000000000e+00 0.000000000000000000e+00 0.000000000000000000e+00 0.000000000000000000e+00 0.000000000000000000e+00 0.000000000000000000e+00 0.000000000000000000e+00 0.000000000000000000e+00 0.000000000000000000e+00 0.000000000000000000e+00 0.000000000000000000e+00 0.000000000000000000e+00 0.000000000000000000e+00 0.000000000000000000e+00 0.000000000000000000e+00 0.000000000000000000e+00 0.000000000000000000e+00 0.000000000000000000e+00 0.000000000000000000e+00 0.000000000000000000e+00 0.000000000000000000e+00 0.000000000000000000e+00 0.000000000000000000e+00 0.000000000000000000e+00 0.000000000000000000e+00 0.000000000000000000e+00 0.000000000000000000e+00 0.000000000000000000e+00 0.000000000000000000e+00 0.000000000000000000e+00 0.000000000000000000e+00 0.000000000000000000e+00 0.000000000000000000e+00 0.000000000000000000e+00 0.000000000000000000e+00 0.000000000000000000e+00 0.000000000000000000e+00 0.000000000000000000e+00 0.000000000000000000e+00 0.000000000000000000e+00 0.000000000000000000e+00 0.000000000000000000e+00 0.000000000000000000e+00 0.000000000000000000e+00 0.000000000000000000e+00 0.000000000000000000e+00 0.000000000000000000e+00 0.000000000000000000e+00 0.000000000000000000e+00 0.000000000000000000e+00 0.000000000000000000e+00 0.000000000000000000e+00 0.000000000000000000e+00 0.000000000000000000e+00 0.000000000000000000e+00 0.000000000000000000e+00 0.000000000000000000e+00 0.000000000000000000e+00 0.000000000000000000e+00 0.000000000000000000e+00 0.000000000000000000e+00 0.000000000000000000e+00 0.000000000000000000e+00 0.000000000000000000e+00 0.000000000000000000e+00 0.000000000000000000e+00 0.000000000000000000e+00 0.000000000000000000e+00 0.000000000000000000e+00 0.000000000000000000e+00 0.000000000000000000e+00 0.000000000000000000e+00 0.000000000000000000e+00 0.000000000000000000e+00 0.000000000000000000e+00 0.000000000000000000e+00 0.000000000000000000e+00 0.000000000000000000e+00 0.000000000000000000e+00 0.000000000000000000e+00 0.000000000000000000e+00 0.000000000000000000e+00 0.000000000000000000e+00 0.000000000000000000e+00 0.000000000000000000e+00 0.000000000000000000e+00 0.000000000000000000e+00 0.000000000000000000e+00 0.000000000000000000e+00 0.000000000000000000e+00 0.000000000000000000e+00 0.000000000000000000e+00 0.000000000000000000e+00 0.000000000000000000e+00 0.000000000000000000e+00 0.000000000000000000e+00 0.000000000000000000e+00 0.000000000000000000e+00 0.000000000000000000e+00 0.000000000000000000e+00 0.000000000000000000e+00 0.000000000000000000e+00 0.000000000000000000e+00 0.000000000000000000e+00 0.000000000000000000e+00 0.000000000000000000e+00 0.000000000000000000e+00 0.000000000000000000e+00 0.000000000000000000e+00 0.000000000000000000e+00 0.000000000000000000e+00 0.000000000000000000e+00 0.000000000000000000e+00 0.000000000000000000e+00 0.000000000000000000e+00 0.000000000000000000e+00 0.000000000000000000e+00 0.000000000000000000e+00 0.000000000000000000e+00 0.000000000000000000e+00 0.000000000000000000e+00 0.000000000000000000e+00 0.000000000000000000e+00 0.000000000000000000e+00 0.000000000000000000e+00 0.000000000000000000e+00 0.000000000000000000e+00 0.000000000000000000e+00 0.000000000000000000e+00 0.000000000000000000e+00 0.000000000000000000e+00 0.000000000000000000e+00 0.000000000000000000e+00 0.000000000000000000e+00 0.000000000000000000e+00 0.000000000000000000e+00 0.000000000000000000e+00 0.000000000000000000e+00 0.000000000000000000e+00 0.000000000000000000e+00 0.000000000000000000e+00 0.000000000000000000e+00 0.000000000000000000e+00 0.000000000000000000e+00 0.000000000000000000e+00 0.000000000000000000e+00 0.000000000000000000e+00 0.000000000000000000e+00 0.000000000000000000e+00 0.000000000000000000e+00 0.000000000000000000e+00 0.000000000000000000e+00 0.000000000000000000e+00 0.000000000000000000e+00 0.000000000000000000e+00 0.000000000000000000e+00 0.000000000000000000e+00 0.000000000000000000e+00 0.000000000000000000e+00 0.000000000000000000e+00 0.000000000000000000e+00 0.000000000000000000e+00 0.000000000000000000e+00 0.000000000000000000e+00 0.000000000000000000e+00 0.000000000000000000e+00 0.000000000000000000e+00 0.000000000000000000e+00 0.000000000000000000e+00 0.000000000000000000e+00 0.000000000000000000e+00 0.000000000000000000e+00 0.000000000000000000e+00 0.000000000000000000e+00 0.000000000000000000e+00 0.000000000000000000e+00 0.000000000000000000e+00 0.000000000000000000e+00 0.000000000000000000e+00 0.000000000000000000e+00 0.000000000000000000e+00 0.000000000000000000e+00 0.000000000000000000e+00 0.000000000000000000e+00 0.000000000000000000e+00 0.000000000000000000e+00 0.000000000000000000e+00 0.000000000000000000e+00 0.000000000000000000e+00 0.000000000000000000e+00 0.000000000000000000e+00 0.000000000000000000e+00 0.000000000000000000e+00 0.000000000000000000e+00 0.000000000000000000e+00 0.000000000000000000e+00 0.000000000000000000e+00 0.000000000000000000e+00 0.000000000000000000e+00 0.000000000000000000e+00 0.000000000000000000e+00 0.000000000000000000e+00 0.000000000000000000e+00 0.000000000000000000e+00 0.000000000000000000e+00 0.000000000000000000e+00 0.000000000000000000e+00 0.000000000000000000e+00 0.000000000000000000e+00 0.000000000000000000e+00 0.000000000000000000e+00 0.000000000000000000e+00 0.000000000000000000e+00 0.000000000000000000e+00 0.000000000000000000e+00 0.000000000000000000e+00 0.000000000000000000e+00 0.000000000000000000e+00 0.000000000000000000e+00 0.000000000000000000e+00 0.000000000000000000e+00 0.000000000000000000e+00 0.000000000000000000e+00 0.000000000000000000e+00 0.000000000000000000e+00 0.000000000000000000e+00 0.000000000000000000e+00 0.000000000000000000e+00 0.000000000000000000e+00 0.000000000000000000e+00 0.000000000000000000e+00 0.000000000000000000e+00 0.000000000000000000e+00 0.000000000000000000e+00 0.000000000000000000e+00 0.000000000000000000e+00 0.000000000000000000e+00 0.000000000000000000e+00 0.000000000000000000e+00 0.000000000000000000e+00 0.000000000000000000e+00 0.000000000000000000e+00 0.000000000000000000e+00 0.000000000000000000e+00 0.000000000000000000e+00 0.000000000000000000e+00 0.000000000000000000e+00 0.000000000000000000e+00 0.000000000000000000e+00 0.000000000000000000e+00 0.000000000000000000e+00 0.000000000000000000e+00 0.000000000000000000e+00 0.000000000000000000e+00 0.000000000000000000e+00 0.000000000000000000e+00 0.000000000000000000e+00 0.000000000000000000e+00 0.000000000000000000e+00 0.000000000000000000e+00 0.000000000000000000e+00 0.000000000000000000e+00 0.000000000000000000e+00 0.000000000000000000e+00 0.000000000000000000e+00 0.000000000000000000e+00 0.000000000000000000e+00 0.000000000000000000e+00 0.000000000000000000e+00 0.000000000000000000e+00 0.000000000000000000e+00 0.000000000000000000e+00 0.000000000000000000e+00 0.000000000000000000e+00 0.000000000000000000e+00 0.000000000000000000e+00 0.000000000000000000e+00 0.000000000000000000e+00 0.000000000000000000e+00 0.000000000000000000e+00 0.000000000000000000e+00 0.000000000000000000e+00 0.000000000000000000e+00 0.000000000000000000e+00 0.000000000000000000e+00 0.000000000000000000e+00 0.000000000000000000e+00 0.000000000000000000e+00 0.000000000000000000e+00 0.000000000000000000e+00 0.000000000000000000e+00 0.000000000000000000e+00 0.000000000000000000e+00 0.000000000000000000e+00 0.000000000000000000e+00 0.000000000000000000e+00 0.000000000000000000e+00 0.000000000000000000e+00 0.000000000000000000e+00 0.000000000000000000e+00 0.000000000000000000e+00 0.000000000000000000e+00 0.000000000000000000e+00 0.000000000000000000e+00 0.000000000000000000e+00 0.000000000000000000e+00 0.000000000000000000e+00 0.000000000000000000e+00 0.000000000000000000e+00 0.000000000000000000e+00 0.000000000000000000e+00 0.000000000000000000e+00 0.000000000000000000e+00 0.000000000000000000e+00 0.000000000000000000e+00 0.000000000000000000e+00 0.000000000000000000e+00 0.000000000000000000e+00 0.000000000000000000e+00 0.000000000000000000e+00 0.000000000000000000e+00 0.000000000000000000e+00 0.000000000000000000e+00 0.000000000000000000e+00 0.000000000000000000e+00 0.000000000000000000e+00 0.000000000000000000e+00 0.000000000000000000e+00 0.000000000000000000e+00 0.000000000000000000e+00 0.000000000000000000e+00 0.000000000000000000e+00 0.000000000000000000e+00 0.000000000000000000e+00 0.000000000000000000e+00 0.000000000000000000e+00 0.000000000000000000e+00 0.000000000000000000e+00 0.000000000000000000e+00 0.000000000000000000e+00 0.000000000000000000e+00 0.000000000000000000e+00 0.000000000000000000e+00 0.000000000000000000e+00 0.000000000000000000e+00 0.000000000000000000e+00 0.000000000000000000e+00 0.000000000000000000e+00 0.000000000000000000e+00 0.000000000000000000e+00 0.000000000000000000e+00 0.000000000000000000e+00 0.000000000000000000e+00 0.000000000000000000e+00 0.000000000000000000e+00 0.000000000000000000e+00 0.000000000000000000e+00 0.000000000000000000e+00 0.000000000000000000e+00 0.000000000000000000e+00 0.000000000000000000e+00 0.000000000000000000e+00 0.000000000000000000e+00 0.000000000000000000e+00 0.000000000000000000e+00 0.000000000000000000e+00 0.000000000000000000e+00 0.000000000000000000e+00 0.000000000000000000e+00 0.000000000000000000e+00 0.000000000000000000e+00 0.000000000000000000e+00 0.000000000000000000e+00 0.000000000000000000e+00 0.000000000000000000e+00 0.000000000000000000e+00 0.000000000000000000e+00 0.000000000000000000e+00 0.000000000000000000e+00 0.000000000000000000e+00 0.000000000000000000e+00 0.000000000000000000e+00 0.000000000000000000e+00 0.000000000000000000e+00 0.000000000000000000e+00 0.000000000000000000e+00 0.000000000000000000e+00 0.000000000000000000e+00 0.000000000000000000e+00 0.000000000000000000e+00 0.000000000000000000e+00 0.000000000000000000e+00 0.000000000000000000e+00 0.000000000000000000e+00 0.000000000000000000e+00 0.000000000000000000e+00 0.000000000000000000e+00 0.000000000000000000e+00 0.000000000000000000e+00 0.000000000000000000e+00 0.000000000000000000e+00 0.000000000000000000e+00 0.000000000000000000e+00 0.000000000000000000e+00 0.000000000000000000e+00 0.000000000000000000e+00 0.000000000000000000e+00 0.000000000000000000e+00 0.000000000000000000e+00 0.000000000000000000e+00 0.000000000000000000e+00 0.000000000000000000e+00 0.000000000000000000e+00 0.000000000000000000e+00 0.000000000000000000e+00 0.000000000000000000e+00 0.000000000000000000e+00 0.000000000000000000e+00 0.000000000000000000e+00 0.000000000000000000e+00 0.000000000000000000e+00 0.000000000000000000e+00 0.000000000000000000e+00 0.000000000000000000e+00 0.000000000000000000e+00 0.000000000000000000e+00 0.000000000000000000e+00 0.000000000000000000e+00 0.000000000000000000e+00 0.000000000000000000e+00 0.000000000000000000e+00 0.000000000000000000e+00 0.000000000000000000e+00 0.000000000000000000e+00 0.000000000000000000e+00 0.000000000000000000e+00 0.000000000000000000e+00 0.000000000000000000e+00 0.000000000000000000e+00 0.000000000000000000e+00 0.000000000000000000e+00 0.000000000000000000e+00 0.000000000000000000e+00 0.000000000000000000e+00 0.000000000000000000e+00 0.000000000000000000e+00 0.000000000000000000e+00 0.000000000000000000e+00 0.000000000000000000e+00 0.000000000000000000e+00 0.000000000000000000e+00 0.000000000000000000e+00 0.000000000000000000e+00 0.000000000000000000e+00 0.000000000000000000e+00 0.000000000000000000e+00 0.000000000000000000e+00 0.000000000000000000e+00 0.000000000000000000e+00 0.000000000000000000e+00 0.000000000000000000e+00 0.000000000000000000e+00 0.000000000000000000e+00 0.000000000000000000e+00 0.000000000000000000e+00 0.000000000000000000e+00 0.000000000000000000e+00 0.000000000000000000e+00 0.000000000000000000e+00 0.000000000000000000e+00 0.000000000000000000e+00 0.000000000000000000e+00 0.000000000000000000e+00 0.000000000000000000e+00 0.000000000000000000e+00 0.000000000000000000e+00 0.000000000000000000e+00 0.000000000000000000e+00 0.000000000000000000e+00 0.000000000000000000e+00 0.000000000000000000e+00 0.000000000000000000e+00 0.000000000000000000e+00 0.000000000000000000e+00 0.000000000000000000e+00 0.000000000000000000e+00 0.000000000000000000e+00 0.000000000000000000e+00 0.000000000000000000e+00 0.000000000000000000e+00 0.000000000000000000e+00 0.000000000000000000e+00 0.000000000000000000e+00 0.000000000000000000e+00 0.000000000000000000e+00 0.000000000000000000e+00 0.000000000000000000e+00 0.000000000000000000e+00 0.000000000000000000e+00 0.000000000000000000e+00 0.000000000000000000e+00 0.000000000000000000e+00 0.000000000000000000e+00 0.000000000000000000e+00 0.000000000000000000e+00 0.000000000000000000e+00 0.000000000000000000e+00 0.000000000000000000e+00 0.000000000000000000e+00 0.000000000000000000e+00 0.000000000000000000e+00 0.000000000000000000e+00 0.000000000000000000e+00 0.000000000000000000e+00 0.000000000000000000e+00 0.000000000000000000e+00 0.000000000000000000e+00 0.000000000000000000e+00 0.000000000000000000e+00 0.000000000000000000e+00 0.000000000000000000e+00 0.000000000000000000e+00 0.000000000000000000e+00 0.000000000000000000e+00 0.000000000000000000e+00 0.000000000000000000e+00 0.000000000000000000e+00 0.000000000000000000e+00 0.000000000000000000e+00 0.000000000000000000e+00 0.000000000000000000e+00 0.000000000000000000e+00 0.000000000000000000e+00 0.000000000000000000e+00 0.000000000000000000e+00 0.000000000000000000e+00 0.000000000000000000e+00 0.000000000000000000e+00 0.000000000000000000e+00 0.000000000000000000e+00 0.000000000000000000e+00 0.000000000000000000e+00 0.000000000000000000e+00 0.000000000000000000e+00 0.000000000000000000e+00 0.000000000000000000e+00 0.000000000000000000e+00 0.000000000000000000e+00 0.000000000000000000e+00 0.000000000000000000e+00 0.000000000000000000e+00 0.000000000000000000e+00 0.000000000000000000e+00 0.000000000000000000e+00 0.000000000000000000e+00 0.000000000000000000e+00 0.000000000000000000e+00 0.000000000000000000e+00 0.000000000000000000e+00 0.000000000000000000e+00 0.000000000000000000e+00 0.000000000000000000e+00 0.000000000000000000e+00 0.000000000000000000e+00 0.000000000000000000e+00 0.000000000000000000e+00 0.000000000000000000e+00 0.000000000000000000e+00 0.000000000000000000e+00 0.000000000000000000e+00 0.000000000000000000e+00 0.000000000000000000e+00 0.000000000000000000e+00 0.000000000000000000e+00 0.000000000000000000e+00 0.000000000000000000e+00 0.000000000000000000e+00 0.000000000000000000e+00 0.000000000000000000e+00 0.000000000000000000e+00 0.000000000000000000e+00 0.000000000000000000e+00 0.000000000000000000e+00 0.000000000000000000e+00 0.000000000000000000e+00 0.000000000000000000e+00 0.000000000000000000e+00 0.000000000000000000e+00 0.000000000000000000e+00 0.000000000000000000e+00 0.000000000000000000e+00 0.000000000000000000e+00 0.000000000000000000e+00 0.000000000000000000e+00 0.000000000000000000e+00 0.000000000000000000e+00 0.000000000000000000e+00 0.000000000000000000e+00 0.000000000000000000e+00 0.000000000000000000e+00 0.000000000000000000e+00 0.000000000000000000e+00 0.000000000000000000e+00 0.000000000000000000e+00 0.000000000000000000e+00 0.000000000000000000e+00 0.000000000000000000e+00 0.000000000000000000e+00 0.000000000000000000e+00 0.000000000000000000e+00 0.000000000000000000e+00 0.000000000000000000e+00 0.000000000000000000e+00 0.000000000000000000e+00 0.000000000000000000e+00 0.000000000000000000e+00 0.000000000000000000e+00 0.000000000000000000e+00 0.000000000000000000e+00 0.000000000000000000e+00 0.000000000000000000e+00 0.000000000000000000e+00 0.000000000000000000e+00 0.000000000000000000e+00 0.000000000000000000e+00 0.000000000000000000e+00 0.000000000000000000e+00 0.000000000000000000e+00 0.000000000000000000e+00 0.000000000000000000e+00 0.000000000000000000e+00 0.000000000000000000e+00 0.000000000000000000e+00 0.000000000000000000e+00 0.000000000000000000e+00 0.000000000000000000e+00 0.000000000000000000e+00 0.000000000000000000e+00 0.000000000000000000e+00 0.000000000000000000e+00 0.000000000000000000e+00 0.000000000000000000e+00 0.000000000000000000e+00 0.000000000000000000e+00 0.000000000000000000e+00 0.000000000000000000e+00 0.000000000000000000e+00 0.000000000000000000e+00 0.000000000000000000e+00 0.000000000000000000e+00 0.000000000000000000e+00 0.000000000000000000e+00 0.000000000000000000e+00 0.000000000000000000e+00 0.000000000000000000e+00 0.000000000000000000e+00 0.000000000000000000e+00 0.000000000000000000e+00 0.000000000000000000e+00 0.000000000000000000e+00 0.000000000000000000e+00 0.000000000000000000e+00 0.000000000000000000e+00 0.000000000000000000e+00 0.000000000000000000e+00 0.000000000000000000e+00 0.000000000000000000e+00 0.000000000000000000e+00 0.000000000000000000e+00 0.000000000000000000e+00 0.000000000000000000e+00 0.000000000000000000e+00 0.000000000000000000e+00 0.000000000000000000e+00 0.000000000000000000e+00 0.000000000000000000e+00 0.000000000000000000e+00 0.000000000000000000e+00 0.000000000000000000e+00 0.000000000000000000e+00 0.000000000000000000e+00 0.000000000000000000e+00 0.000000000000000000e+00 0.000000000000000000e+00 0.000000000000000000e+00 0.000000000000000000e+00 0.000000000000000000e+00 0.000000000000000000e+00 0.000000000000000000e+00 0.000000000000000000e+00 0.000000000000000000e+00 0.000000000000000000e+00 0.000000000000000000e+00 0.000000000000000000e+00 0.000000000000000000e+00 0.000000000000000000e+00 0.000000000000000000e+00 0.000000000000000000e+00 0.000000000000000000e+00 0.000000000000000000e+00 0.000000000000000000e+00 0.000000000000000000e+00 0.000000000000000000e+00 0.000000000000000000e+00 0.000000000000000000e+00 0.000000000000000000e+00 0.000000000000000000e+00 0.000000000000000000e+00 0.000000000000000000e+00 0.000000000000000000e+00 0.000000000000000000e+00 0.000000000000000000e+00 0.000000000000000000e+00 0.000000000000000000e+00 0.000000000000000000e+00 0.000000000000000000e+00 0.000000000000000000e+00 0.000000000000000000e+00 0.000000000000000000e+00 0.000000000000000000e+00 0.000000000000000000e+00 0.000000000000000000e+00 0.000000000000000000e+00 0.000000000000000000e+00 0.000000000000000000e+00 0.000000000000000000e+00 0.000000000000000000e+00 0.000000000000000000e+00 0.000000000000000000e+00 0.000000000000000000e+00 0.000000000000000000e+00 0.000000000000000000e+00 0.000000000000000000e+00 0.000000000000000000e+00 0.000000000000000000e+00 0.000000000000000000e+00 0.000000000000000000e+00 0.000000000000000000e+00 0.000000000000000000e+00 0.000000000000000000e+00 0.000000000000000000e+00 0.000000000000000000e+00 0.000000000000000000e+00 0.000000000000000000e+00 0.000000000000000000e+00 0.000000000000000000e+00 0.000000000000000000e+00 0.000000000000000000e+00 0.000000000000000000e+00 0.000000000000000000e+00 0.000000000000000000e+00 0.000000000000000000e+00 0.000000000000000000e+00 0.000000000000000000e+00 0.000000000000000000e+00 0.000000000000000000e+00 0.000000000000000000e+00 0.000000000000000000e+00 0.000000000000000000e+00 0.000000000000000000e+00 0.000000000000000000e+00 0.000000000000000000e+00 0.000000000000000000e+00 0.000000000000000000e+00 0.000000000000000000e+00 0.000000000000000000e+00 0.000000000000000000e+00 0.000000000000000000e+00 0.000000000000000000e+00 0.000000000000000000e+00 0.000000000000000000e+00 0.000000000000000000e+00 0.000000000000000000e+00 0.000000000000000000e+00 0.000000000000000000e+00 0.000000000000000000e+00 0.000000000000000000e+00 0.000000000000000000e+00 0.000000000000000000e+00 0.000000000000000000e+00 0.000000000000000000e+00 0.000000000000000000e+00 0.000000000000000000e+00 0.000000000000000000e+00 0.000000000000000000e+00 0.000000000000000000e+00 0.000000000000000000e+00 0.000000000000000000e+00 0.000000000000000000e+00 0.000000000000000000e+00 0.000000000000000000e+00 0.000000000000000000e+00 0.000000000000000000e+00 0.000000000000000000e+00 0.000000000000000000e+00 0.000000000000000000e+00 0.000000000000000000e+00 0.000000000000000000e+00 0.000000000000000000e+00 0.000000000000000000e+00 0.000000000000000000e+00 0.000000000000000000e+00 0.000000000000000000e+00 0.000000000000000000e+00 0.000000000000000000e+00 0.000000000000000000e+00 0.000000000000000000e+00 0.000000000000000000e+00 0.000000000000000000e+00 0.000000000000000000e+00 0.000000000000000000e+00 0.000000000000000000e+00 0.000000000000000000e+00 0.000000000000000000e+00 0.000000000000000000e+00 0.000000000000000000e+00 0.000000000000000000e+00 0.000000000000000000e+00 0.000000000000000000e+00 0.000000000000000000e+00 0.000000000000000000e+00 0.000000000000000000e+00 0.000000000000000000e+00 0.000000000000000000e+00 0.000000000000000000e+00 0.000000000000000000e+00 0.000000000000000000e+00 0.000000000000000000e+00 0.000000000000000000e+00 0.000000000000000000e+00 0.000000000000000000e+00 0.000000000000000000e+00 0.000000000000000000e+00 0.000000000000000000e+00 0.000000000000000000e+00 0.000000000000000000e+00 0.000000000000000000e+00 0.000000000000000000e+00 0.000000000000000000e+00 0.000000000000000000e+00 0.000000000000000000e+00 0.000000000000000000e+00 0.000000000000000000e+00 0.000000000000000000e+00 0.000000000000000000e+00 0.000000000000000000e+00 0.000000000000000000e+00 0.000000000000000000e+00 0.000000000000000000e+00 0.000000000000000000e+00 0.000000000000000000e+00 0.000000000000000000e+00 0.000000000000000000e+00 0.000000000000000000e+00 0.000000000000000000e+00 0.000000000000000000e+00 0.000000000000000000e+00 0.000000000000000000e+00 0.000000000000000000e+00 0.000000000000000000e+00 0.000000000000000000e+00 0.000000000000000000e+00 0.000000000000000000e+00 0.000000000000000000e+00 0.000000000000000000e+00 0.000000000000000000e+00 0.000000000000000000e+00 0.000000000000000000e+00 0.000000000000000000e+00 0.000000000000000000e+00 0.000000000000000000e+00 0.000000000000000000e+00 0.000000000000000000e+00 0.000000000000000000e+00 0.000000000000000000e+00 0.000000000000000000e+00 0.000000000000000000e+00 0.000000000000000000e+00 0.000000000000000000e+00 0.000000000000000000e+00 0.000000000000000000e+00 0.000000000000000000e+00 0.000000000000000000e+00 0.000000000000000000e+00 0.000000000000000000e+00 0.000000000000000000e+00 0.000000000000000000e+00 0.000000000000000000e+00 0.000000000000000000e+00 0.000000000000000000e+00 0.000000000000000000e+00 0.000000000000000000e+00 0.000000000000000000e+00 0.000000000000000000e+00 0.000000000000000000e+00 0.000000000000000000e+00 0.000000000000000000e+00 0.000000000000000000e+00 0.000000000000000000e+00 0.000000000000000000e+00 0.000000000000000000e+00 0.000000000000000000e+00 0.000000000000000000e+00 0.000000000000000000e+00 0.000000000000000000e+00 0.000000000000000000e+00 0.000000000000000000e+00 0.000000000000000000e+00 0.000000000000000000e+00 0.000000000000000000e+00 0.000000000000000000e+00 0.000000000000000000e+00 0.000000000000000000e+00 0.000000000000000000e+00 0.000000000000000000e+00 0.000000000000000000e+00 0.000000000000000000e+00 0.000000000000000000e+00 0.000000000000000000e+00 0.000000000000000000e+00 0.000000000000000000e+00 0.000000000000000000e+00 0.000000000000000000e+00 0.000000000000000000e+00 0.000000000000000000e+00 0.000000000000000000e+00 0.000000000000000000e+00 0.000000000000000000e+00 0.000000000000000000e+00 0.000000000000000000e+00 0.000000000000000000e+00 0.000000000000000000e+00 0.000000000000000000e+00 0.000000000000000000e+00 0.000000000000000000e+00 0.000000000000000000e+00 0.000000000000000000e+00 0.000000000000000000e+00 0.000000000000000000e+00 0.000000000000000000e+00 0.000000000000000000e+00 0.000000000000000000e+00 0.000000000000000000e+00 0.000000000000000000e+00 0.000000000000000000e+00 0.000000000000000000e+00 0.000000000000000000e+00 0.000000000000000000e+00 0.000000000000000000e+00 0.000000000000000000e+00 0.000000000000000000e+00 0.000000000000000000e+00 0.000000000000000000e+00 0.000000000000000000e+00 0.000000000000000000e+00 0.000000000000000000e+00 0.000000000000000000e+00 0.000000000000000000e+00 0.000000000000000000e+00 0.000000000000000000e+00 0.000000000000000000e+00 0.000000000000000000e+00 0.000000000000000000e+00 0.000000000000000000e+00 0.000000000000000000e+00 0.000000000000000000e+00 0.000000000000000000e+00 0.000000000000000000e+00 0.000000000000000000e+00 0.000000000000000000e+00 0.000000000000000000e+00 0.000000000000000000e+00 0.000000000000000000e+00 0.000000000000000000e+00 0.000000000000000000e+00 0.000000000000000000e+00 0.000000000000000000e+00 0.000000000000000000e+00 0.000000000000000000e+00 0.000000000000000000e+00 0.000000000000000000e+00 0.000000000000000000e+00 0.000000000000000000e+00 0.000000000000000000e+00 0.000000000000000000e+00 0.000000000000000000e+00 0.000000000000000000e+00 0.000000000000000000e+00 0.000000000000000000e+00 0.000000000000000000e+00 0.000000000000000000e+00 0.000000000000000000e+00 0.000000000000000000e+00 0.000000000000000000e+00 0.000000000000000000e+00 0.000000000000000000e+00 0.000000000000000000e+00 0.000000000000000000e+00 0.000000000000000000e+00 0.000000000000000000e+00 0.000000000000000000e+00 0.000000000000000000e+00 0.000000000000000000e+00 0.000000000000000000e+00 0.000000000000000000e+00 0.000000000000000000e+00 0.000000000000000000e+00 0.000000000000000000e+00 0.000000000000000000e+00 0.000000000000000000e+00 0.000000000000000000e+00 0.000000000000000000e+00 0.000000000000000000e+00 0.000000000000000000e+00 0.000000000000000000e+00 0.000000000000000000e+00 0.000000000000000000e+00 0.000000000000000000e+00 0.000000000000000000e+00 0.000000000000000000e+00 0.000000000000000000e+00 0.000000000000000000e+00 0.000000000000000000e+00 0.000000000000000000e+00 0.000000000000000000e+00 0.000000000000000000e+00 0.000000000000000000e+00 0.000000000000000000e+00 0.000000000000000000e+00 0.000000000000000000e+00 0.000000000000000000e+00 0.000000000000000000e+00 0.000000000000000000e+00 0.000000000000000000e+00 0.000000000000000000e+00 0.000000000000000000e+00 0.000000000000000000e+00 0.000000000000000000e+00 0.000000000000000000e+00 0.000000000000000000e+00 0.000000000000000000e+00 0.000000000000000000e+00 0.000000000000000000e+00 0.000000000000000000e+00 0.000000000000000000e+00 0.000000000000000000e+00 0.000000000000000000e+00 0.000000000000000000e+00 0.000000000000000000e+00 0.000000000000000000e+00 0.000000000000000000e+00 0.000000000000000000e+00 0.000000000000000000e+00 0.000000000000000000e+00 0.000000000000000000e+00 0.000000000000000000e+00 0.000000000000000000e+00 0.000000000000000000e+00 0.000000000000000000e+00 0.000000000000000000e+00 0.000000000000000000e+00 0.000000000000000000e+00 0.000000000000000000e+00 0.000000000000000000e+00 0.000000000000000000e+00 0.000000000000000000e+00 0.000000000000000000e+00 0.000000000000000000e+00 0.000000000000000000e+00 0.000000000000000000e+00 0.000000000000000000e+00 0.000000000000000000e+00 0.000000000000000000e+00 0.000000000000000000e+00 0.000000000000000000e+00 0.000000000000000000e+00 0.000000000000000000e+00 0.000000000000000000e+00 0.000000000000000000e+00 0.000000000000000000e+00 0.000000000000000000e+00 0.000000000000000000e+00 0.000000000000000000e+00 0.000000000000000000e+00 0.000000000000000000e+00 0.000000000000000000e+00 0.000000000000000000e+00 0.000000000000000000e+00 0.000000000000000000e+00 0.000000000000000000e+00 0.000000000000000000e+00 0.000000000000000000e+00 0.000000000000000000e+00 0.000000000000000000e+00 0.000000000000000000e+00 0.000000000000000000e+00 0.000000000000000000e+00 0.000000000000000000e+00 0.000000000000000000e+00 0.000000000000000000e+00 0.000000000000000000e+00 0.000000000000000000e+00 0.000000000000000000e+00 0.000000000000000000e+00 0.000000000000000000e+00 0.000000000000000000e+00 0.000000000000000000e+00 0.000000000000000000e+00 0.000000000000000000e+00 0.000000000000000000e+00 0.000000000000000000e+00 0.000000000000000000e+00 0.000000000000000000e+00 0.000000000000000000e+00 0.000000000000000000e+00 0.000000000000000000e+00 0.000000000000000000e+00 0.000000000000000000e+00 0.000000000000000000e+00 0.000000000000000000e+00 0.000000000000000000e+00 0.000000000000000000e+00 0.000000000000000000e+00 0.000000000000000000e+00 0.000000000000000000e+00 0.000000000000000000e+00 0.000000000000000000e+00 0.000000000000000000e+00 0.000000000000000000e+00 0.000000000000000000e+00 0.000000000000000000e+00 0.000000000000000000e+00 0.000000000000000000e+00 0.000000000000000000e+00 0.000000000000000000e+00 0.000000000000000000e+00 0.000000000000000000e+00 0.000000000000000000e+00 0.000000000000000000e+00 0.000000000000000000e+00 0.000000000000000000e+00 0.000000000000000000e+00 0.000000000000000000e+00 0.000000000000000000e+00 0.000000000000000000e+00 0.000000000000000000e+00 0.000000000000000000e+00 0.000000000000000000e+00 0.000000000000000000e+00 0.000000000000000000e+00 0.000000000000000000e+00 0.000000000000000000e+00 0.000000000000000000e+00 0.000000000000000000e+00 0.000000000000000000e+00 0.000000000000000000e+00 0.000000000000000000e+00 0.000000000000000000e+00 0.000000000000000000e+00 0.000000000000000000e+00 0.000000000000000000e+00 0.000000000000000000e+00 0.000000000000000000e+00 0.000000000000000000e+00 0.000000000000000000e+00 0.000000000000000000e+00 0.000000000000000000e+00 0.000000000000000000e+00 0.000000000000000000e+00 0.000000000000000000e+00 0.000000000000000000e+00 0.000000000000000000e+00 0.000000000000000000e+00 0.000000000000000000e+00 0.000000000000000000e+00 0.000000000000000000e+00 0.000000000000000000e+00 0.000000000000000000e+00 0.000000000000000000e+00 0.000000000000000000e+00 0.000000000000000000e+00 0.000000000000000000e+00 0.000000000000000000e+00 0.000000000000000000e+00 0.000000000000000000e+00 0.000000000000000000e+00 0.000000000000000000e+00 0.000000000000000000e+00 0.000000000000000000e+00 0.000000000000000000e+00 0.000000000000000000e+00 0.000000000000000000e+00 0.000000000000000000e+00 0.000000000000000000e+00 0.000000000000000000e+00 0.000000000000000000e+00 0.000000000000000000e+00 0.000000000000000000e+00 0.000000000000000000e+00 0.000000000000000000e+00 0.000000000000000000e+00 0.000000000000000000e+00 0.000000000000000000e+00 0.000000000000000000e+00 0.000000000000000000e+00 0.000000000000000000e+00 0.000000000000000000e+00 0.000000000000000000e+00 0.000000000000000000e+00 0.000000000000000000e+00 0.000000000000000000e+00 0.000000000000000000e+00 0.000000000000000000e+00 0.000000000000000000e+00 0.000000000000000000e+00 0.000000000000000000e+00 0.000000000000000000e+00 0.000000000000000000e+00 0.000000000000000000e+00 0.000000000000000000e+00 0.000000000000000000e+00 0.000000000000000000e+00 0.000000000000000000e+00 0.000000000000000000e+00 0.000000000000000000e+00 0.000000000000000000e+00 0.000000000000000000e+00 0.000000000000000000e+00 0.000000000000000000e+00 0.000000000000000000e+00 0.000000000000000000e+00 0.000000000000000000e+00 0.000000000000000000e+00 0.000000000000000000e+00 0.000000000000000000e+00 0.000000000000000000e+00 0.000000000000000000e+00 0.000000000000000000e+00 0.000000000000000000e+00 0.000000000000000000e+00 0.000000000000000000e+00 0.000000000000000000e+00 0.000000000000000000e+00 0.000000000000000000e+00 0.000000000000000000e+00 0.000000000000000000e+00 0.000000000000000000e+00 0.000000000000000000e+00 0.000000000000000000e+00 0.000000000000000000e+00 0.000000000000000000e+00 0.000000000000000000e+00 0.000000000000000000e+00 0.000000000000000000e+00 0.000000000000000000e+00 0.000000000000000000e+00 0.000000000000000000e+00 0.000000000000000000e+00 0.000000000000000000e+00 0.000000000000000000e+00 0.000000000000000000e+00 0.000000000000000000e+00 0.000000000000000000e+00 0.000000000000000000e+00 0.000000000000000000e+00 0.000000000000000000e+00 0.000000000000000000e+00 0.000000000000000000e+00 0.000000000000000000e+00 0.000000000000000000e+00 0.000000000000000000e+00 0.000000000000000000e+00 0.000000000000000000e+00 0.000000000000000000e+00 0.000000000000000000e+00 0.000000000000000000e+00 0.000000000000000000e+00 0.000000000000000000e+00 0.000000000000000000e+00 0.000000000000000000e+00 0.000000000000000000e+00 0.000000000000000000e+00 0.000000000000000000e+00 0.000000000000000000e+00 0.000000000000000000e+00 0.000000000000000000e+00 0.000000000000000000e+00 0.000000000000000000e+00 0.000000000000000000e+00 0.000000000000000000e+00 0.000000000000000000e+00 0.000000000000000000e+00 0.000000000000000000e+00 0.000000000000000000e+00 0.000000000000000000e+00 0.000000000000000000e+00 0.000000000000000000e+00 0.000000000000000000e+00 0.000000000000000000e+00 0.000000000000000000e+00 0.000000000000000000e+00 0.000000000000000000e+00 0.000000000000000000e+00 0.000000000000000000e+00 0.000000000000000000e+00 0.000000000000000000e+00 0.000000000000000000e+00 0.000000000000000000e+00 0.000000000000000000e+00 0.000000000000000000e+00 0.000000000000000000e+00 0.000000000000000000e+00 0.000000000000000000e+00 0.000000000000000000e+00 0.000000000000000000e+00 0.000000000000000000e+00 0.000000000000000000e+00 0.000000000000000000e+00 0.000000000000000000e+00 0.000000000000000000e+00 0.000000000000000000e+00 0.000000000000000000e+00 0.000000000000000000e+00 0.000000000000000000e+00 0.000000000000000000e+00 0.000000000000000000e+00 0.000000000000000000e+00 0.000000000000000000e+00 0.000000000000000000e+00 0.000000000000000000e+00 0.000000000000000000e+00 0.000000000000000000e+00 0.000000000000000000e+00 0.000000000000000000e+00 0.000000000000000000e+00 0.000000000000000000e+00 0.000000000000000000e+00 0.000000000000000000e+00 0.000000000000000000e+00 0.000000000000000000e+00 0.000000000000000000e+00 0.000000000000000000e+00 0.000000000000000000e+00 0.000000000000000000e+00 0.000000000000000000e+00 0.000000000000000000e+00 0.000000000000000000e+00 0.000000000000000000e+00 0.000000000000000000e+00 0.000000000000000000e+00 0.000000000000000000e+00 0.000000000000000000e+00 0.000000000000000000e+00 0.000000000000000000e+00 0.000000000000000000e+00 0.000000000000000000e+00 0.000000000000000000e+00 0.000000000000000000e+00 0.000000000000000000e+00 0.000000000000000000e+00 0.000000000000000000e+00 0.000000000000000000e+00 0.000000000000000000e+00 0.000000000000000000e+00 0.000000000000000000e+00 0.000000000000000000e+00 0.000000000000000000e+00 0.000000000000000000e+00 0.000000000000000000e+00 0.000000000000000000e+00 0.000000000000000000e+00 0.000000000000000000e+00 0.000000000000000000e+00 0.000000000000000000e+00 0.000000000000000000e+00 0.000000000000000000e+00 0.000000000000000000e+00 0.000000000000000000e+00 0.000000000000000000e+00 0.000000000000000000e+00 0.000000000000000000e+00 0.000000000000000000e+00 0.000000000000000000e+00 0.000000000000000000e+00 0.000000000000000000e+00 0.000000000000000000e+00 0.000000000000000000e+00 0.000000000000000000e+00 0.000000000000000000e+00 0.000000000000000000e+00 0.000000000000000000e+00 0.000000000000000000e+00 0.000000000000000000e+00 0.000000000000000000e+00 0.000000000000000000e+00 0.000000000000000000e+00 0.000000000000000000e+00 0.000000000000000000e+00 0.000000000000000000e+00 0.000000000000000000e+00 0.000000000000000000e+00 0.000000000000000000e+00 0.000000000000000000e+00 0.000000000000000000e+00 0.000000000000000000e+00 0.000000000000000000e+00 0.000000000000000000e+00 0.000000000000000000e+00 0.000000000000000000e+00 0.000000000000000000e+00 0.000000000000000000e+00 0.000000000000000000e+00 0.000000000000000000e+00 0.000000000000000000e+00 0.000000000000000000e+00 0.000000000000000000e+00 0.000000000000000000e+00 0.000000000000000000e+00 0.000000000000000000e+00 0.000000000000000000e+00 0.000000000000000000e+00 0.000000000000000000e+00 0.000000000000000000e+00 0.000000000000000000e+00 0.000000000000000000e+00 0.000000000000000000e+00 0.000000000000000000e+00 0.000000000000000000e+00 0.000000000000000000e+00 0.000000000000000000e+00 0.000000000000000000e+00 0.000000000000000000e+00 0.000000000000000000e+00 0.000000000000000000e+00 0.000000000000000000e+00 0.000000000000000000e+00 0.000000000000000000e+00 0.000000000000000000e+00 0.000000000000000000e+00 0.000000000000000000e+00 0.000000000000000000e+00 0.000000000000000000e+00 0.000000000000000000e+00 0.000000000000000000e+00 0.000000000000000000e+00 0.000000000000000000e+00 0.000000000000000000e+00 0.000000000000000000e+00 0.000000000000000000e+00 0.000000000000000000e+00 0.000000000000000000e+00 0.000000000000000000e+00 0.000000000000000000e+00 0.000000000000000000e+00 0.000000000000000000e+00 0.000000000000000000e+00 0.000000000000000000e+00 0.000000000000000000e+00 0.000000000000000000e+00 0.000000000000000000e+00 0.000000000000000000e+00 0.000000000000000000e+00 0.000000000000000000e+00 0.000000000000000000e+00 0.000000000000000000e+00 0.000000000000000000e+00 0.000000000000000000e+00 0.000000000000000000e+00 0.000000000000000000e+00 0.000000000000000000e+00 0.000000000000000000e+00 0.000000000000000000e+00 0.000000000000000000e+00 0.000000000000000000e+00 0.000000000000000000e+00 0.000000000000000000e+00 0.000000000000000000e+00 0.000000000000000000e+00 0.000000000000000000e+00 0.000000000000000000e+00 0.000000000000000000e+00 0.000000000000000000e+00 0.000000000000000000e+00 0.000000000000000000e+00 0.000000000000000000e+00 0.000000000000000000e+00 0.000000000000000000e+00 0.000000000000000000e+00 0.000000000000000000e+00 0.000000000000000000e+00 0.000000000000000000e+00 0.000000000000000000e+00 0.000000000000000000e+00 0.000000000000000000e+00 0.000000000000000000e+00 0.000000000000000000e+00 0.000000000000000000e+00 0.000000000000000000e+00 0.000000000000000000e+00 0.000000000000000000e+00 0.000000000000000000e+00 0.000000000000000000e+00 0.000000000000000000e+00 0.000000000000000000e+00 0.000000000000000000e+00 0.000000000000000000e+00 0.000000000000000000e+00 0.000000000000000000e+00 0.000000000000000000e+00 0.000000000000000000e+00 0.000000000000000000e+00 0.000000000000000000e+00 0.000000000000000000e+00 0.000000000000000000e+00 0.000000000000000000e+00 0.000000000000000000e+00 0.000000000000000000e+00 0.000000000000000000e+00 0.000000000000000000e+00 0.000000000000000000e+00 0.000000000000000000e+00 0.000000000000000000e+00 0.000000000000000000e+00 0.000000000000000000e+00 0.000000000000000000e+00 0.000000000000000000e+00 0.000000000000000000e+00 0.000000000000000000e+00 0.000000000000000000e+00 0.000000000000000000e+00 0.000000000000000000e+00 0.000000000000000000e+00 0.000000000000000000e+00 0.000000000000000000e+00 0.000000000000000000e+00 0.000000000000000000e+00 0.000000000000000000e+00 0.000000000000000000e+00 0.000000000000000000e+00 0.000000000000000000e+00 0.000000000000000000e+00 0.000000000000000000e+00 0.000000000000000000e+00 0.000000000000000000e+00 0.000000000000000000e+00 0.000000000000000000e+00 0.000000000000000000e+00 0.000000000000000000e+00 0.000000000000000000e+00 0.000000000000000000e+00 0.000000000000000000e+00 0.000000000000000000e+00 0.000000000000000000e+00 0.000000000000000000e+00 0.000000000000000000e+00 0.000000000000000000e+00 0.000000000000000000e+00 0.000000000000000000e+00 0.000000000000000000e+00 0.000000000000000000e+00 0.000000000000000000e+00 0.000000000000000000e+00 0.000000000000000000e+00 0.000000000000000000e+00 0.000000000000000000e+00 0.000000000000000000e+00 0.000000000000000000e+00 0.000000000000000000e+00 0.000000000000000000e+00 0.000000000000000000e+00 0.000000000000000000e+00 0.000000000000000000e+00 0.000000000000000000e+00 0.000000000000000000e+00 0.000000000000000000e+00 0.000000000000000000e+00 0.000000000000000000e+00 0.000000000000000000e+00 0.000000000000000000e+00 0.000000000000000000e+00 0.000000000000000000e+00 0.000000000000000000e+00 0.000000000000000000e+00 0.000000000000000000e+00 0.000000000000000000e+00 0.000000000000000000e+00 0.000000000000000000e+00 0.000000000000000000e+00 0.000000000000000000e+00 0.000000000000000000e+00 0.000000000000000000e+00 0.000000000000000000e+00 0.000000000000000000e+00 0.000000000000000000e+00 0.000000000000000000e+00 0.000000000000000000e+00 0.000000000000000000e+00 0.000000000000000000e+00 0.000000000000000000e+00 0.000000000000000000e+00 0.000000000000000000e+00 0.000000000000000000e+00 0.000000000000000000e+00 0.000000000000000000e+00 0.000000000000000000e+00 0.000000000000000000e+00 0.000000000000000000e+00 0.000000000000000000e+00 0.000000000000000000e+00 0.000000000000000000e+00 0.000000000000000000e+00 0.000000000000000000e+00 0.000000000000000000e+00 0.000000000000000000e+00 0.000000000000000000e+00 0.000000000000000000e+00 0.000000000000000000e+00 0.000000000000000000e+00 0.000000000000000000e+00 0.000000000000000000e+00 0.000000000000000000e+00 0.000000000000000000e+00 0.000000000000000000e+00 0.000000000000000000e+00 0.000000000000000000e+00 0.000000000000000000e+00 0.000000000000000000e+00 0.000000000000000000e+00 0.000000000000000000e+00 0.000000000000000000e+00 0.000000000000000000e+00 0.000000000000000000e+00 0.000000000000000000e+00 0.000000000000000000e+00 0.000000000000000000e+00 0.000000000000000000e+00 0.000000000000000000e+00 0.000000000000000000e+00 0.000000000000000000e+00 0.000000000000000000e+00 0.000000000000000000e+00 0.000000000000000000e+00 0.000000000000000000e+00 0.000000000000000000e+00 0.000000000000000000e+00 0.000000000000000000e+00 0.000000000000000000e+00 0.000000000000000000e+00 0.000000000000000000e+00 0.000000000000000000e+00 0.000000000000000000e+00 0.000000000000000000e+00 0.000000000000000000e+00 0.000000000000000000e+00 0.000000000000000000e+00 0.000000000000000000e+00 0.000000000000000000e+00 0.000000000000000000e+00 0.000000000000000000e+00 0.000000000000000000e+00 0.000000000000000000e+00 0.000000000000000000e+00 0.000000000000000000e+00 0.000000000000000000e+00 0.000000000000000000e+00 0.000000000000000000e+00 0.000000000000000000e+00 0.000000000000000000e+00 0.000000000000000000e+00 0.000000000000000000e+00 0.000000000000000000e+00 0.000000000000000000e+00 0.000000000000000000e+00 0.000000000000000000e+00 0.000000000000000000e+00 0.000000000000000000e+00 0.000000000000000000e+00 0.000000000000000000e+00 0.000000000000000000e+00 0.000000000000000000e+00 0.000000000000000000e+00 0.000000000000000000e+00 0.000000000000000000e+00 0.000000000000000000e+00 0.000000000000000000e+00 0.000000000000000000e+00 0.000000000000000000e+00 0.000000000000000000e+00 0.000000000000000000e+00 0.000000000000000000e+00 0.000000000000000000e+00 0.000000000000000000e+00 0.000000000000000000e+00 0.000000000000000000e+00 0.000000000000000000e+00 0.000000000000000000e+00 0.000000000000000000e+00 0.000000000000000000e+00 0.000000000000000000e+00 0.000000000000000000e+00 0.000000000000000000e+00 0.000000000000000000e+00 0.000000000000000000e+00 0.000000000000000000e+00 0.000000000000000000e+00 0.000000000000000000e+00 0.000000000000000000e+00 0.000000000000000000e+00 0.000000000000000000e+00 0.000000000000000000e+00 0.000000000000000000e+00 0.000000000000000000e+00 0.000000000000000000e+00 0.000000000000000000e+00 0.000000000000000000e+00 0.000000000000000000e+00 0.000000000000000000e+00 0.000000000000000000e+00 0.000000000000000000e+00 0.000000000000000000e+00 0.000000000000000000e+00 0.000000000000000000e+00 0.000000000000000000e+00 0.000000000000000000e+00 0.000000000000000000e+00 0.000000000000000000e+00 0.000000000000000000e+00 0.000000000000000000e+00 0.000000000000000000e+00 0.000000000000000000e+00 0.000000000000000000e+00 0.000000000000000000e+00 0.000000000000000000e+00 0.000000000000000000e+00 0.000000000000000000e+00 0.000000000000000000e+00 0.000000000000000000e+00 0.000000000000000000e+00 0.000000000000000000e+00 0.000000000000000000e+00 0.000000000000000000e+00 0.000000000000000000e+00 0.000000000000000000e+00 0.000000000000000000e+00 0.000000000000000000e+00 0.000000000000000000e+00 0.000000000000000000e+00 0.000000000000000000e+00 0.000000000000000000e+00 0.000000000000000000e+00 0.000000000000000000e+00 0.000000000000000000e+00 0.000000000000000000e+00 0.000000000000000000e+00 0.000000000000000000e+00 0.000000000000000000e+00 0.000000000000000000e+00 0.000000000000000000e+00 0.000000000000000000e+00 0.000000000000000000e+00 0.000000000000000000e+00 0.000000000000000000e+00 0.000000000000000000e+00 0.000000000000000000e+00 0.000000000000000000e+00 0.000000000000000000e+00 0.000000000000000000e+00 0.000000000000000000e+00 0.000000000000000000e+00 0.000000000000000000e+00 0.000000000000000000e+00 0.000000000000000000e+00 0.000000000000000000e+00 0.000000000000000000e+00 0.000000000000000000e+00 0.000000000000000000e+00 0.000000000000000000e+00 0.000000000000000000e+00 0.000000000000000000e+00 0.000000000000000000e+00 0.000000000000000000e+00 0.000000000000000000e+00 0.000000000000000000e+00 0.000000000000000000e+00 0.000000000000000000e+00 0.000000000000000000e+00 0.000000000000000000e+00 0.000000000000000000e+00 0.000000000000000000e+00 0.000000000000000000e+00 0.000000000000000000e+00 0.000000000000000000e+00 0.000000000000000000e+00 0.000000000000000000e+00 0.000000000000000000e+00 0.000000000000000000e+00 0.000000000000000000e+00 0.000000000000000000e+00 0.000000000000000000e+00 0.000000000000000000e+00 0.000000000000000000e+00 0.000000000000000000e+00 0.000000000000000000e+00 0.000000000000000000e+00 0.000000000000000000e+00 0.000000000000000000e+00 0.000000000000000000e+00 0.000000000000000000e+00 0.000000000000000000e+00 0.000000000000000000e+00 0.000000000000000000e+00 0.000000000000000000e+00 0.000000000000000000e+00 0.000000000000000000e+00 0.000000000000000000e+00 0.000000000000000000e+00 0.000000000000000000e+00 0.000000000000000000e+00 0.000000000000000000e+00 0.000000000000000000e+00 0.000000000000000000e+00 0.000000000000000000e+00 0.000000000000000000e+00 0.000000000000000000e+00 0.000000000000000000e+00 0.000000000000000000e+00 0.000000000000000000e+00 0.000000000000000000e+00 0.000000000000000000e+00 0.000000000000000000e+00 0.000000000000000000e+00 0.000000000000000000e+00 0.000000000000000000e+00 0.000000000000000000e+00 0.000000000000000000e+00 0.000000000000000000e+00 0.000000000000000000e+00 0.000000000000000000e+00 0.000000000000000000e+00 0.000000000000000000e+00 0.000000000000000000e+00 0.000000000000000000e+00 0.000000000000000000e+00 0.000000000000000000e+00 0.000000000000000000e+00 0.000000000000000000e+00 0.000000000000000000e+00 0.000000000000000000e+00 0.000000000000000000e+00 0.000000000000000000e+00 0.000000000000000000e+00 0.000000000000000000e+00 0.000000000000000000e+00 0.000000000000000000e+00 0.000000000000000000e+00 0.000000000000000000e+00 0.000000000000000000e+00 0.000000000000000000e+00 0.000000000000000000e+00 0.000000000000000000e+00 0.000000000000000000e+00 0.000000000000000000e+00 0.000000000000000000e+00 0.000000000000000000e+00 0.000000000000000000e+00 0.000000000000000000e+00 0.000000000000000000e+00 0.000000000000000000e+00 0.000000000000000000e+00 0.000000000000000000e+00 0.000000000000000000e+00 0.000000000000000000e+00 0.000000000000000000e+00 0.000000000000000000e+00 0.000000000000000000e+00 0.000000000000000000e+00 0.000000000000000000e+00 0.000000000000000000e+00 0.000000000000000000e+00 0.000000000000000000e+00 0.000000000000000000e+00 0.000000000000000000e+00 0.000000000000000000e+00 0.000000000000000000e+00 0.000000000000000000e+00 0.000000000000000000e+00 0.000000000000000000e+00 0.000000000000000000e+00 0.000000000000000000e+00 0.000000000000000000e+00 0.000000000000000000e+00 0.000000000000000000e+00 0.000000000000000000e+00 0.000000000000000000e+00 0.000000000000000000e+00 0.000000000000000000e+00 0.000000000000000000e+00 0.000000000000000000e+00 0.000000000000000000e+00 0.000000000000000000e+00 0.000000000000000000e+00 0.000000000000000000e+00 0.000000000000000000e+00 0.000000000000000000e+00 0.000000000000000000e+00 0.000000000000000000e+00 0.000000000000000000e+00 0.000000000000000000e+00 0.000000000000000000e+00 0.000000000000000000e+00 0.000000000000000000e+00 0.000000000000000000e+00 0.000000000000000000e+00 0.000000000000000000e+00 0.000000000000000000e+00 0.000000000000000000e+00 0.000000000000000000e+00 0.000000000000000000e+00 0.000000000000000000e+00 0.000000000000000000e+00 0.000000000000000000e+00 0.000000000000000000e+00 0.000000000000000000e+00 0.000000000000000000e+00 0.000000000000000000e+00 0.000000000000000000e+00 0.000000000000000000e+00 0.000000000000000000e+00 0.000000000000000000e+00 0.000000000000000000e+00 0.000000000000000000e+00 0.000000000000000000e+00 0.000000000000000000e+00 0.000000000000000000e+00 0.000000000000000000e+00 0.000000000000000000e+00 0.000000000000000000e+00 0.000000000000000000e+00 0.000000000000000000e+00 0.000000000000000000e+00 0.000000000000000000e+00 0.000000000000000000e+00 0.000000000000000000e+00 0.000000000000000000e+00 0.000000000000000000e+00 0.000000000000000000e+00 0.000000000000000000e+00 0.000000000000000000e+00 0.000000000000000000e+00 0.000000000000000000e+00 0.000000000000000000e+00 0.000000000000000000e+00 0.000000000000000000e+00 0.000000000000000000e+00 0.000000000000000000e+00 0.000000000000000000e+00 0.000000000000000000e+00 0.000000000000000000e+00 0.000000000000000000e+00 0.000000000000000000e+00 0.000000000000000000e+00 0.000000000000000000e+00 0.000000000000000000e+00 0.000000000000000000e+00 0.000000000000000000e+00 0.000000000000000000e+00 0.000000000000000000e+00 0.000000000000000000e+00 0.000000000000000000e+00 0.000000000000000000e+00 0.000000000000000000e+00 0.000000000000000000e+00 0.000000000000000000e+00 0.000000000000000000e+00 0.000000000000000000e+00 0.000000000000000000e+00 0.000000000000000000e+00 0.000000000000000000e+00 0.000000000000000000e+00 0.000000000000000000e+00 0.000000000000000000e+00 0.000000000000000000e+00 0.000000000000000000e+00 0.000000000000000000e+00 0.000000000000000000e+00 0.000000000000000000e+00 0.000000000000000000e+00 0.000000000000000000e+00 0.000000000000000000e+00 0.000000000000000000e+00 0.000000000000000000e+00 0.000000000000000000e+00 0.000000000000000000e+00 0.000000000000000000e+00 0.000000000000000000e+00 0.000000000000000000e+00 0.000000000000000000e+00 0.000000000000000000e+00 0.000000000000000000e+00 0.000000000000000000e+00 0.000000000000000000e+00 0.000000000000000000e+00 0.000000000000000000e+00 0.000000000000000000e+00 0.000000000000000000e+00 0.000000000000000000e+00 0.000000000000000000e+00 0.000000000000000000e+00 0.000000000000000000e+00 0.000000000000000000e+00 0.000000000000000000e+00 0.000000000000000000e+00 0.000000000000000000e+00 0.000000000000000000e+00 0.000000000000000000e+00 0.000000000000000000e+00 0.000000000000000000e+00 0.000000000000000000e+00 0.000000000000000000e+00 0.000000000000000000e+00 0.000000000000000000e+00 0.000000000000000000e+00 0.000000000000000000e+00 0.000000000000000000e+00 0.000000000000000000e+00 0.000000000000000000e+00 0.000000000000000000e+00 0.000000000000000000e+00 0.000000000000000000e+00 0.000000000000000000e+00 0.000000000000000000e+00 0.000000000000000000e+00 0.000000000000000000e+00 0.000000000000000000e+00 0.000000000000000000e+00 0.000000000000000000e+00 0.000000000000000000e+00 0.000000000000000000e+00 0.000000000000000000e+00 0.000000000000000000e+00 0.000000000000000000e+00 0.000000000000000000e+00 0.000000000000000000e+00 0.000000000000000000e+00 0.000000000000000000e+00 0.000000000000000000e+00 0.000000000000000000e+00 0.000000000000000000e+00 0.000000000000000000e+00 0.000000000000000000e+00 0.000000000000000000e+00 0.000000000000000000e+00 0.000000000000000000e+00 0.000000000000000000e+00 0.000000000000000000e+00 0.000000000000000000e+00 0.000000000000000000e+00 0.000000000000000000e+00 0.000000000000000000e+00 0.000000000000000000e+00 0.000000000000000000e+00 0.000000000000000000e+00 0.000000000000000000e+00 0.000000000000000000e+00 0.000000000000000000e+00 0.000000000000000000e+00 0.000000000000000000e+00 0.000000000000000000e+00 0.000000000000000000e+00 0.000000000000000000e+00 0.000000000000000000e+00 0.000000000000000000e+00 0.000000000000000000e+00 0.000000000000000000e+00 0.000000000000000000e+00 0.000000000000000000e+00 0.000000000000000000e+00 0.000000000000000000e+00 0.000000000000000000e+00 0.000000000000000000e+00 0.000000000000000000e+00 0.000000000000000000e+00 0.000000000000000000e+00 0.000000000000000000e+00 0.000000000000000000e+00 0.000000000000000000e+00 0.000000000000000000e+00 0.000000000000000000e+00 0.000000000000000000e+00 0.000000000000000000e+00 0.000000000000000000e+00 0.000000000000000000e+00 0.000000000000000000e+00 0.000000000000000000e+00 0.000000000000000000e+00 0.000000000000000000e+00 0.000000000000000000e+00 0.000000000000000000e+00 0.000000000000000000e+00 0.000000000000000000e+00 0.000000000000000000e+00 0.000000000000000000e+00 0.000000000000000000e+00 0.000000000000000000e+00 0.000000000000000000e+00 0.000000000000000000e+00 0.000000000000000000e+00 0.000000000000000000e+00 0.000000000000000000e+00 0.000000000000000000e+00 0.000000000000000000e+00 0.000000000000000000e+00 0.000000000000000000e+00 0.000000000000000000e+00 0.000000000000000000e+00 0.000000000000000000e+00 0.000000000000000000e+00 0.000000000000000000e+00 0.000000000000000000e+00 0.000000000000000000e+00 0.000000000000000000e+00 0.000000000000000000e+00 0.000000000000000000e+00 0.000000000000000000e+00 0.000000000000000000e+00 0.000000000000000000e+00 0.000000000000000000e+00 0.000000000000000000e+00 0.000000000000000000e+00 0.000000000000000000e+00 0.000000000000000000e+00 0.000000000000000000e+00 0.000000000000000000e+00 0.000000000000000000e+00 0.000000000000000000e+00 0.000000000000000000e+00 0.000000000000000000e+00 0.000000000000000000e+00 0.000000000000000000e+00 0.000000000000000000e+00 0.000000000000000000e+00 0.000000000000000000e+00 0.000000000000000000e+00 0.000000000000000000e+00 0.000000000000000000e+00 0.000000000000000000e+00 0.000000000000000000e+00 0.000000000000000000e+00 0.000000000000000000e+00 0.000000000000000000e+00 0.000000000000000000e+00 0.000000000000000000e+00 0.000000000000000000e+00 0.000000000000000000e+00 0.000000000000000000e+00 0.000000000000000000e+00 0.000000000000000000e+00 0.000000000000000000e+00 0.000000000000000000e+00 0.000000000000000000e+00 0.000000000000000000e+00 0.000000000000000000e+00 0.000000000000000000e+00 0.000000000000000000e+00 0.000000000000000000e+00 0.000000000000000000e+00 0.000000000000000000e+00 0.000000000000000000e+00 0.000000000000000000e+00 0.000000000000000000e+00 0.000000000000000000e+00 0.000000000000000000e+00 0.000000000000000000e+00 0.000000000000000000e+00 0.000000000000000000e+00 0.000000000000000000e+00 0.000000000000000000e+00 0.000000000000000000e+00 0.000000000000000000e+00 0.000000000000000000e+00 0.000000000000000000e+00 0.000000000000000000e+00 0.000000000000000000e+00 0.000000000000000000e+00 0.000000000000000000e+00 0.000000000000000000e+00 0.000000000000000000e+00 0.000000000000000000e+00 0.000000000000000000e+00 0.000000000000000000e+00 0.000000000000000000e+00 0.000000000000000000e+00 0.000000000000000000e+00 0.000000000000000000e+00 0.000000000000000000e+00 0.000000000000000000e+00 0.000000000000000000e+00 0.000000000000000000e+00 0.000000000000000000e+00 0.000000000000000000e+00 0.000000000000000000e+00 0.000000000000000000e+00 0.000000000000000000e+00 0.000000000000000000e+00 0.000000000000000000e+00 0.000000000000000000e+00 0.000000000000000000e+00 0.000000000000000000e+00 0.000000000000000000e+00 0.000000000000000000e+00 0.000000000000000000e+00 0.000000000000000000e+00 0.000000000000000000e+00 0.000000000000000000e+00 0.000000000000000000e+00 0.000000000000000000e+00 0.000000000000000000e+00 0.000000000000000000e+00 0.000000000000000000e+00 0.000000000000000000e+00 0.000000000000000000e+00 0.000000000000000000e+00 0.000000000000000000e+00 0.000000000000000000e+00 0.000000000000000000e+00 0.000000000000000000e+00 0.000000000000000000e+00 0.000000000000000000e+00 0.000000000000000000e+00 0.000000000000000000e+00 0.000000000000000000e+00 0.000000000000000000e+00 0.000000000000000000e+00 0.000000000000000000e+00 0.000000000000000000e+00 0.000000000000000000e+00 0.000000000000000000e+00 0.000000000000000000e+00 0.000000000000000000e+00 0.000000000000000000e+00 0.000000000000000000e+00 0.000000000000000000e+00 0.000000000000000000e+00 0.000000000000000000e+00 0.000000000000000000e+00 0.000000000000000000e+00 0.000000000000000000e+00 0.000000000000000000e+00 0.000000000000000000e+00 0.000000000000000000e+00 0.000000000000000000e+00 0.000000000000000000e+00 0.000000000000000000e+00 0.000000000000000000e+00 0.000000000000000000e+00 0.000000000000000000e+00 0.000000000000000000e+00 0.000000000000000000e+00 0.000000000000000000e+00 0.000000000000000000e+00 0.000000000000000000e+00 0.000000000000000000e+00 0.000000000000000000e+00 0.000000000000000000e+00 0.000000000000000000e+00 0.000000000000000000e+00 0.000000000000000000e+00 0.000000000000000000e+00 0.000000000000000000e+00 0.000000000000000000e+00 0.000000000000000000e+00 0.000000000000000000e+00 0.000000000000000000e+00 0.000000000000000000e+00 0.000000000000000000e+00 0.000000000000000000e+00 0.000000000000000000e+00 0.000000000000000000e+00 0.000000000000000000e+00 0.000000000000000000e+00 0.000000000000000000e+00 0.000000000000000000e+00 0.000000000000000000e+00 0.000000000000000000e+00 0.000000000000000000e+00 0.000000000000000000e+00 0.000000000000000000e+00 0.000000000000000000e+00 0.000000000000000000e+00 0.000000000000000000e+00 0.000000000000000000e+00 0.000000000000000000e+00 0.000000000000000000e+00 0.000000000000000000e+00 0.000000000000000000e+00 0.000000000000000000e+00 0.000000000000000000e+00 0.000000000000000000e+00 0.000000000000000000e+00 0.000000000000000000e+00 0.000000000000000000e+00 0.000000000000000000e+00 0.000000000000000000e+00 0.000000000000000000e+00 0.000000000000000000e+00 0.000000000000000000e+00 0.000000000000000000e+00 0.000000000000000000e+00 0.000000000000000000e+00 0.000000000000000000e+00 0.000000000000000000e+00 0.000000000000000000e+00 0.000000000000000000e+00 0.000000000000000000e+00 0.000000000000000000e+00 0.000000000000000000e+00 0.000000000000000000e+00 0.000000000000000000e+00 0.000000000000000000e+00 0.000000000000000000e+00 0.000000000000000000e+00 0.000000000000000000e+00 0.000000000000000000e+00 0.000000000000000000e+00 0.000000000000000000e+00 0.000000000000000000e+00 0.000000000000000000e+00 0.000000000000000000e+00 0.000000000000000000e+00 0.000000000000000000e+00 0.000000000000000000e+00 0.000000000000000000e+00 0.000000000000000000e+00 0.000000000000000000e+00 0.000000000000000000e+00 0.000000000000000000e+00 0.000000000000000000e+00 0.000000000000000000e+00 0.000000000000000000e+00 0.000000000000000000e+00 0.000000000000000000e+00 0.000000000000000000e+00 0.000000000000000000e+00 0.000000000000000000e+00 0.000000000000000000e+00 0.000000000000000000e+00 0.000000000000000000e+00 0.000000000000000000e+00 0.000000000000000000e+00 0.000000000000000000e+00 0.000000000000000000e+00 0.000000000000000000e+00 0.000000000000000000e+00 0.000000000000000000e+00 0.000000000000000000e+00 0.000000000000000000e+00 0.000000000000000000e+00 0.000000000000000000e+00 0.000000000000000000e+00 0.000000000000000000e+00 0.000000000000000000e+00 0.000000000000000000e+00 0.000000000000000000e+00 0.000000000000000000e+00 0.000000000000000000e+00 0.000000000000000000e+00 0.000000000000000000e+00 0.000000000000000000e+00 0.000000000000000000e+00 0.000000000000000000e+00 0.000000000000000000e+00 0.000000000000000000e+00 0.000000000000000000e+00 0.000000000000000000e+00 0.000000000000000000e+00 0.000000000000000000e+00 0.000000000000000000e+00 0.000000000000000000e+00 0.000000000000000000e+00 0.000000000000000000e+00 0.000000000000000000e+00 0.000000000000000000e+00 0.000000000000000000e+00 0.000000000000000000e+00 0.000000000000000000e+00 0.000000000000000000e+00 0.000000000000000000e+00 0.000000000000000000e+00 0.000000000000000000e+00 0.000000000000000000e+00 0.000000000000000000e+00 0.000000000000000000e+00 0.000000000000000000e+00 0.000000000000000000e+00 0.000000000000000000e+00 0.000000000000000000e+00 0.000000000000000000e+00 0.000000000000000000e+00 0.000000000000000000e+00 0.000000000000000000e+00 0.000000000000000000e+00 0.000000000000000000e+00 0.000000000000000000e+00 0.000000000000000000e+00 0.000000000000000000e+00 0.000000000000000000e+00 0.000000000000000000e+00 0.000000000000000000e+00 0.000000000000000000e+00 0.000000000000000000e+00 0.000000000000000000e+00 0.000000000000000000e+00 0.000000000000000000e+00 0.000000000000000000e+00 0.000000000000000000e+00 0.000000000000000000e+00 0.000000000000000000e+00 0.000000000000000000e+00 0.000000000000000000e+00 0.000000000000000000e+00 0.000000000000000000e+00 0.000000000000000000e+00 0.000000000000000000e+00 0.000000000000000000e+00 0.000000000000000000e+00 0.000000000000000000e+00 0.000000000000000000e+00 0.000000000000000000e+00 0.000000000000000000e+00 0.000000000000000000e+00 0.000000000000000000e+00 0.000000000000000000e+00 0.000000000000000000e+00 0.000000000000000000e+00 0.000000000000000000e+00 0.000000000000000000e+00 0.000000000000000000e+00 0.000000000000000000e+00 0.000000000000000000e+00 0.000000000000000000e+00 0.000000000000000000e+00 0.000000000000000000e+00 0.000000000000000000e+00 0.000000000000000000e+00 0.000000000000000000e+00 0.000000000000000000e+00 0.000000000000000000e+00 0.000000000000000000e+00 0.000000000000000000e+00 0.000000000000000000e+00 0.000000000000000000e+00 0.000000000000000000e+00 0.000000000000000000e+00 0.000000000000000000e+00 0.000000000000000000e+00 0.000000000000000000e+00 0.000000000000000000e+00 0.000000000000000000e+00 0.000000000000000000e+00 0.000000000000000000e+00 0.000000000000000000e+00 0.000000000000000000e+00 0.000000000000000000e+00 0.000000000000000000e+00 0.000000000000000000e+00 0.000000000000000000e+00 0.000000000000000000e+00 0.000000000000000000e+00 0.000000000000000000e+00 0.000000000000000000e+00 0.000000000000000000e+00 0.000000000000000000e+00 0.000000000000000000e+00 0.000000000000000000e+00 0.000000000000000000e+00 0.000000000000000000e+00 0.000000000000000000e+00 0.000000000000000000e+00 0.000000000000000000e+00 0.000000000000000000e+00 0.000000000000000000e+00 0.000000000000000000e+00 0.000000000000000000e+00 0.000000000000000000e+00 0.000000000000000000e+00 0.000000000000000000e+00 0.000000000000000000e+00 0.000000000000000000e+00 0.000000000000000000e+00 0.000000000000000000e+00 0.000000000000000000e+00 0.000000000000000000e+00 0.000000000000000000e+00 0.000000000000000000e+00 0.000000000000000000e+00 0.000000000000000000e+00 0.000000000000000000e+00 0.000000000000000000e+00 0.000000000000000000e+00 0.000000000000000000e+00 0.000000000000000000e+00 0.000000000000000000e+00 0.000000000000000000e+00 0.000000000000000000e+00 0.000000000000000000e+00 0.000000000000000000e+00 0.000000000000000000e+00 0.000000000000000000e+00 0.000000000000000000e+00 0.000000000000000000e+00 0.000000000000000000e+00 0.000000000000000000e+00 0.000000000000000000e+00 0.000000000000000000e+00 0.000000000000000000e+00 0.000000000000000000e+00 0.000000000000000000e+00 0.000000000000000000e+00 0.000000000000000000e+00 0.000000000000000000e+00 0.000000000000000000e+00 0.000000000000000000e+00 0.000000000000000000e+00 0.000000000000000000e+00 0.000000000000000000e+00 0.000000000000000000e+00 0.000000000000000000e+00 0.000000000000000000e+00 0.000000000000000000e+00 0.000000000000000000e+00 0.000000000000000000e+00 0.000000000000000000e+00 0.000000000000000000e+00 0.000000000000000000e+00 0.000000000000000000e+00 0.000000000000000000e+00 0.000000000000000000e+00 0.000000000000000000e+00 0.000000000000000000e+00 0.000000000000000000e+00 0.000000000000000000e+00 0.000000000000000000e+00 0.000000000000000000e+00 0.000000000000000000e+00 0.000000000000000000e+00 0.000000000000000000e+00 0.000000000000000000e+00 0.000000000000000000e+00 0.000000000000000000e+00 0.000000000000000000e+00 0.000000000000000000e+00 0.000000000000000000e+00 0.000000000000000000e+00 0.000000000000000000e+00 0.000000000000000000e+00 0.000000000000000000e+00 0.000000000000000000e+00 0.000000000000000000e+00 0.000000000000000000e+00 0.000000000000000000e+00 0.000000000000000000e+00 0.000000000000000000e+00 0.000000000000000000e+00 0.000000000000000000e+00 0.000000000000000000e+00 0.000000000000000000e+00 0.000000000000000000e+00 0.000000000000000000e+00 0.000000000000000000e+00 0.000000000000000000e+00 0.000000000000000000e+00 0.000000000000000000e+00 0.000000000000000000e+00 0.000000000000000000e+00 0.000000000000000000e+00 0.000000000000000000e+00 0.000000000000000000e+00 0.000000000000000000e+00 0.000000000000000000e+00 0.000000000000000000e+00 0.000000000000000000e+00 0.000000000000000000e+00 0.000000000000000000e+00 0.000000000000000000e+00 0.000000000000000000e+00 0.000000000000000000e+00 0.000000000000000000e+00 0.000000000000000000e+00 0.000000000000000000e+00 0.000000000000000000e+00 0.000000000000000000e+00 0.000000000000000000e+00 0.000000000000000000e+00 0.000000000000000000e+00 0.000000000000000000e+00 0.000000000000000000e+00 0.000000000000000000e+00 0.000000000000000000e+00 0.000000000000000000e+00 0.000000000000000000e+00 0.000000000000000000e+00 0.000000000000000000e+00 0.000000000000000000e+00 0.000000000000000000e+00 0.000000000000000000e+00 0.000000000000000000e+00 0.000000000000000000e+00 0.000000000000000000e+00 0.000000000000000000e+00 0.000000000000000000e+00 0.000000000000000000e+00 0.000000000000000000e+00 0.000000000000000000e+00 0.000000000000000000e+00 0.000000000000000000e+00 0.000000000000000000e+00 0.000000000000000000e+00 0.000000000000000000e+00 0.000000000000000000e+00 0.000000000000000000e+00 0.000000000000000000e+00 0.000000000000000000e+00 0.000000000000000000e+00 0.000000000000000000e+00 0.000000000000000000e+00 0.000000000000000000e+00 0.000000000000000000e+00 0.000000000000000000e+00 0.000000000000000000e+00 0.000000000000000000e+00 0.000000000000000000e+00 0.000000000000000000e+00 0.000000000000000000e+00 0.000000000000000000e+00 0.000000000000000000e+00 0.000000000000000000e+00 0.000000000000000000e+00 0.000000000000000000e+00 0.000000000000000000e+00 0.000000000000000000e+00 0.000000000000000000e+00 0.000000000000000000e+00 0.000000000000000000e+00 0.000000000000000000e+00 0.000000000000000000e+00 0.000000000000000000e+00 0.000000000000000000e+00 0.000000000000000000e+00 0.000000000000000000e+00 0.000000000000000000e+00 0.000000000000000000e+00 0.000000000000000000e+00 0.000000000000000000e+00 0.000000000000000000e+00 0.000000000000000000e+00 0.000000000000000000e+00 0.000000000000000000e+00 0.000000000000000000e+00 0.000000000000000000e+00 0.000000000000000000e+00 0.000000000000000000e+00 0.000000000000000000e+00 0.000000000000000000e+00 0.000000000000000000e+00 0.000000000000000000e+00 0.000000000000000000e+00 0.000000000000000000e+00 0.000000000000000000e+00 0.000000000000000000e+00 0.000000000000000000e+00 0.000000000000000000e+00 0.000000000000000000e+00 0.000000000000000000e+00 0.000000000000000000e+00 0.000000000000000000e+00 0.000000000000000000e+00 0.000000000000000000e+00 0.000000000000000000e+00 0.000000000000000000e+00 0.000000000000000000e+00 0.000000000000000000e+00 0.000000000000000000e+00 0.000000000000000000e+00 0.000000000000000000e+00 0.000000000000000000e+00 0.000000000000000000e+00 0.000000000000000000e+00 0.000000000000000000e+00 0.000000000000000000e+00 0.000000000000000000e+00 0.000000000000000000e+00 0.000000000000000000e+00 0.000000000000000000e+00 0.000000000000000000e+00 0.000000000000000000e+00 0.000000000000000000e+00 0.000000000000000000e+00 0.000000000000000000e+00 0.000000000000000000e+00 0.000000000000000000e+00 0.000000000000000000e+00 0.000000000000000000e+00 0.000000000000000000e+00 0.000000000000000000e+00 0.000000000000000000e+00 0.000000000000000000e+00 0.000000000000000000e+00 0.000000000000000000e+00 0.000000000000000000e+00 0.000000000000000000e+00 0.000000000000000000e+00 0.000000000000000000e+00 0.000000000000000000e+00 0.000000000000000000e+00 0.000000000000000000e+00 0.000000000000000000e+00 0.000000000000000000e+00 0.000000000000000000e+00 0.000000000000000000e+00 0.000000000000000000e+00 0.000000000000000000e+00 0.000000000000000000e+00 0.000000000000000000e+00 0.000000000000000000e+00 0.000000000000000000e+00 0.000000000000000000e+00 0.000000000000000000e+00 0.000000000000000000e+00 0.000000000000000000e+00 0.000000000000000000e+00 0.000000000000000000e+00 0.000000000000000000e+00 0.000000000000000000e+00 0.000000000000000000e+00 0.000000000000000000e+00 0.000000000000000000e+00 0.000000000000000000e+00 0.000000000000000000e+00 0.000000000000000000e+00 0.000000000000000000e+00 0.000000000000000000e+00 0.000000000000000000e+00 0.000000000000000000e+00 0.000000000000000000e+00 0.000000000000000000e+00 0.000000000000000000e+00 0.000000000000000000e+00 0.000000000000000000e+00 0.000000000000000000e+00 0.000000000000000000e+00 0.000000000000000000e+00 0.000000000000000000e+00 0.000000000000000000e+00 0.000000000000000000e+00 0.000000000000000000e+00 0.000000000000000000e+00 0.000000000000000000e+00 0.000000000000000000e+00 0.000000000000000000e+00 0.000000000000000000e+00 0.000000000000000000e+00 0.000000000000000000e+00 0.000000000000000000e+00 0.000000000000000000e+00 0.000000000000000000e+00 0.000000000000000000e+00 0.000000000000000000e+00 0.000000000000000000e+00 0.000000000000000000e+00 0.000000000000000000e+00 0.000000000000000000e+00 0.000000000000000000e+00 0.000000000000000000e+00 0.000000000000000000e+00 0.000000000000000000e+00 0.000000000000000000e+00 0.000000000000000000e+00 0.000000000000000000e+00 0.000000000000000000e+00 0.000000000000000000e+00 0.000000000000000000e+00 0.000000000000000000e+00 0.000000000000000000e+00 0.000000000000000000e+00 0.000000000000000000e+00 0.000000000000000000e+00 0.000000000000000000e+00 0.000000000000000000e+00 0.000000000000000000e+00 0.000000000000000000e+00 0.000000000000000000e+00 0.000000000000000000e+00 0.000000000000000000e+00 0.000000000000000000e+00 0.000000000000000000e+00 0.000000000000000000e+00 0.000000000000000000e+00 0.000000000000000000e+00 0.000000000000000000e+00 0.000000000000000000e+00 0.000000000000000000e+00 0.000000000000000000e+00 0.000000000000000000e+00 0.000000000000000000e+00 0.000000000000000000e+00 0.000000000000000000e+00 0.000000000000000000e+00 0.000000000000000000e+00 0.000000000000000000e+00 0.000000000000000000e+00 0.000000000000000000e+00 0.000000000000000000e+00 0.000000000000000000e+00 0.000000000000000000e+00 0.000000000000000000e+00 0.000000000000000000e+00 0.000000000000000000e+00 0.000000000000000000e+00 0.000000000000000000e+00 0.000000000000000000e+00 0.000000000000000000e+00 0.000000000000000000e+00 0.000000000000000000e+00 0.000000000000000000e+00 0.000000000000000000e+00 0.000000000000000000e+00 0.000000000000000000e+00 0.000000000000000000e+00 0.000000000000000000e+00 0.000000000000000000e+00 0.000000000000000000e+00 0.000000000000000000e+00 0.000000000000000000e+00 0.000000000000000000e+00 0.000000000000000000e+00 0.000000000000000000e+00 0.000000000000000000e+00 0.000000000000000000e+00 0.000000000000000000e+00 0.000000000000000000e+00 0.000000000000000000e+00 0.000000000000000000e+00 0.000000000000000000e+00 0.000000000000000000e+00 0.000000000000000000e+00 0.000000000000000000e+00 0.000000000000000000e+00 0.000000000000000000e+00 0.000000000000000000e+00 0.000000000000000000e+00 0.000000000000000000e+00 0.000000000000000000e+00 0.000000000000000000e+00 0.000000000000000000e+00 0.000000000000000000e+00 0.000000000000000000e+00 0.000000000000000000e+00 0.000000000000000000e+00 0.000000000000000000e+00 0.000000000000000000e+00 0.000000000000000000e+00 0.000000000000000000e+00 0.000000000000000000e+00 0.000000000000000000e+00 0.000000000000000000e+00 0.000000000000000000e+00 0.000000000000000000e+00 0.000000000000000000e+00 0.000000000000000000e+00 0.000000000000000000e+00 0.000000000000000000e+00 0.000000000000000000e+00 0.000000000000000000e+00 0.000000000000000000e+00 0.000000000000000000e+00 0.000000000000000000e+00 0.000000000000000000e+00 0.000000000000000000e+00 0.000000000000000000e+00 0.000000000000000000e+00 0.000000000000000000e+00 0.000000000000000000e+00 0.000000000000000000e+00 0.000000000000000000e+00 0.000000000000000000e+00 0.000000000000000000e+00 0.000000000000000000e+00 0.000000000000000000e+00 0.000000000000000000e+00 0.000000000000000000e+00 0.000000000000000000e+00 0.000000000000000000e+00 0.000000000000000000e+00 0.000000000000000000e+00 0.000000000000000000e+00 0.000000000000000000e+00 0.000000000000000000e+00 0.000000000000000000e+00 0.000000000000000000e+00 0.000000000000000000e+00 0.000000000000000000e+00 0.000000000000000000e+00 0.000000000000000000e+00 0.000000000000000000e+00 0.000000000000000000e+00 0.000000000000000000e+00 0.000000000000000000e+00 0.000000000000000000e+00 0.000000000000000000e+00 0.000000000000000000e+00 0.000000000000000000e+00 0.000000000000000000e+00 0.000000000000000000e+00 0.000000000000000000e+00 0.000000000000000000e+00 0.000000000000000000e+00 0.000000000000000000e+00 0.000000000000000000e+00 0.000000000000000000e+00 0.000000000000000000e+00 0.000000000000000000e+00 0.000000000000000000e+00 0.000000000000000000e+00 0.000000000000000000e+00 0.000000000000000000e+00 0.000000000000000000e+00 0.000000000000000000e+00 0.000000000000000000e+00 0.000000000000000000e+00 0.000000000000000000e+00 0.000000000000000000e+00 0.000000000000000000e+00 0.000000000000000000e+00 0.000000000000000000e+00 0.000000000000000000e+00 0.000000000000000000e+00 0.000000000000000000e+00 0.000000000000000000e+00 0.000000000000000000e+00 0.000000000000000000e+00 0.000000000000000000e+00 0.000000000000000000e+00 0.000000000000000000e+00 0.000000000000000000e+00 0.000000000000000000e+00 0.000000000000000000e+00 0.000000000000000000e+00 0.000000000000000000e+00 0.000000000000000000e+00 0.000000000000000000e+00 0.000000000000000000e+00 0.000000000000000000e+00 0.000000000000000000e+00 0.000000000000000000e+00 0.000000000000000000e+00 0.000000000000000000e+00 0.000000000000000000e+00 0.000000000000000000e+00 0.000000000000000000e+00 0.000000000000000000e+00 0.000000000000000000e+00 0.000000000000000000e+00 0.000000000000000000e+00 0.000000000000000000e+00 0.000000000000000000e+00 0.000000000000000000e+00 0.000000000000000000e+00 0.000000000000000000e+00 0.000000000000000000e+00 0.000000000000000000e+00 0.000000000000000000e+00 0.000000000000000000e+00 0.000000000000000000e+00 0.000000000000000000e+00 0.000000000000000000e+00 0.000000000000000000e+00 0.000000000000000000e+00 0.000000000000000000e+00 0.000000000000000000e+00 0.000000000000000000e+00 0.000000000000000000e+00 0.000000000000000000e+00 0.000000000000000000e+00 0.000000000000000000e+00 0.000000000000000000e+00 0.000000000000000000e+00 0.000000000000000000e+00 0.000000000000000000e+00 0.000000000000000000e+00 0.000000000000000000e+00 0.000000000000000000e+00 0.000000000000000000e+00 0.000000000000000000e+00 0.000000000000000000e+00 0.000000000000000000e+00 0.000000000000000000e+00 0.000000000000000000e+00 0.000000000000000000e+00 0.000000000000000000e+00 0.000000000000000000e+00 0.000000000000000000e+00 0.000000000000000000e+00 0.000000000000000000e+00 0.000000000000000000e+00 0.000000000000000000e+00 0.000000000000000000e+00 0.000000000000000000e+00 0.000000000000000000e+00 0.000000000000000000e+00 0.000000000000000000e+00 0.000000000000000000e+00 0.000000000000000000e+00 0.000000000000000000e+00 0.000000000000000000e+00 0.000000000000000000e+00 0.000000000000000000e+00 0.000000000000000000e+00 0.000000000000000000e+00 0.000000000000000000e+00 0.000000000000000000e+00 0.000000000000000000e+00 0.000000000000000000e+00 0.000000000000000000e+00 0.000000000000000000e+00 0.000000000000000000e+00 0.000000000000000000e+00 0.000000000000000000e+00 0.000000000000000000e+00 0.000000000000000000e+00 0.000000000000000000e+00 0.000000000000000000e+00 0.000000000000000000e+00 0.000000000000000000e+00 0.000000000000000000e+00 0.000000000000000000e+00 0.000000000000000000e+00 0.000000000000000000e+00 0.000000000000000000e+00 0.000000000000000000e+00 0.000000000000000000e+00 0.000000000000000000e+00 0.000000000000000000e+00 0.000000000000000000e+00 0.000000000000000000e+00 0.000000000000000000e+00 0.000000000000000000e+00 0.000000000000000000e+00 0.000000000000000000e+00 0.000000000000000000e+00 0.000000000000000000e+00 0.000000000000000000e+00 0.000000000000000000e+00 0.000000000000000000e+00 0.000000000000000000e+00 0.000000000000000000e+00 0.000000000000000000e+00 0.000000000000000000e+00 0.000000000000000000e+00 0.000000000000000000e+00 0.000000000000000000e+00 0.000000000000000000e+00 0.000000000000000000e+00 0.000000000000000000e+00 0.000000000000000000e+00 0.000000000000000000e+00 0.000000000000000000e+00 0.000000000000000000e+00 0.000000000000000000e+00 0.000000000000000000e+00 0.000000000000000000e+00 0.000000000000000000e+00 0.000000000000000000e+00 0.000000000000000000e+00 0.000000000000000000e+00 0.000000000000000000e+00 0.000000000000000000e+00 0.000000000000000000e+00 0.000000000000000000e+00 0.000000000000000000e+00 0.000000000000000000e+00 0.000000000000000000e+00 0.000000000000000000e+00 0.000000000000000000e+00 0.000000000000000000e+00 0.000000000000000000e+00 0.000000000000000000e+00 0.000000000000000000e+00 0.000000000000000000e+00 0.000000000000000000e+00 0.000000000000000000e+00 0.000000000000000000e+00 0.000000000000000000e+00 0.000000000000000000e+00 0.000000000000000000e+00 0.000000000000000000e+00 0.000000000000000000e+00 0.000000000000000000e+00 0.000000000000000000e+00 0.000000000000000000e+00 0.000000000000000000e+00 0.000000000000000000e+00 0.000000000000000000e+00 0.000000000000000000e+00 0.000000000000000000e+00 0.000000000000000000e+00 0.000000000000000000e+00 0.000000000000000000e+00 0.000000000000000000e+00 0.000000000000000000e+00 0.000000000000000000e+00 0.000000000000000000e+00 0.000000000000000000e+00 0.000000000000000000e+00 0.000000000000000000e+00 0.000000000000000000e+00 0.000000000000000000e+00 0.000000000000000000e+00 0.000000000000000000e+00 0.000000000000000000e+00 0.000000000000000000e+00 0.000000000000000000e+00 0.000000000000000000e+00 0.000000000000000000e+00 0.000000000000000000e+00 0.000000000000000000e+00 0.000000000000000000e+00 0.000000000000000000e+00 0.000000000000000000e+00 0.000000000000000000e+00 0.000000000000000000e+00 0.000000000000000000e+00 0.000000000000000000e+00 0.000000000000000000e+00 0.000000000000000000e+00 0.000000000000000000e+00 0.000000000000000000e+00 0.000000000000000000e+00 0.000000000000000000e+00 0.000000000000000000e+00 0.000000000000000000e+00 0.000000000000000000e+00 0.000000000000000000e+00 0.000000000000000000e+00 0.000000000000000000e+00 0.000000000000000000e+00 0.000000000000000000e+00 0.000000000000000000e+00 0.000000000000000000e+00 0.000000000000000000e+00 0.000000000000000000e+00 0.000000000000000000e+00 0.000000000000000000e+00 0.000000000000000000e+00 0.000000000000000000e+00 0.000000000000000000e+00 0.000000000000000000e+00 0.000000000000000000e+00 0.000000000000000000e+00 0.000000000000000000e+00 0.000000000000000000e+00 0.000000000000000000e+00 0.000000000000000000e+00 0.000000000000000000e+00 0.000000000000000000e+00 0.000000000000000000e+00 0.000000000000000000e+00 0.000000000000000000e+00 0.000000000000000000e+00 0.000000000000000000e+00 0.000000000000000000e+00 0.000000000000000000e+00 0.000000000000000000e+00 0.000000000000000000e+00 0.000000000000000000e+00 0.000000000000000000e+00 0.000000000000000000e+00 0.000000000000000000e+00 0.000000000000000000e+00 0.000000000000000000e+00 0.000000000000000000e+00 0.000000000000000000e+00 0.000000000000000000e+00 0.000000000000000000e+00 0.000000000000000000e+00 0.000000000000000000e+00 0.000000000000000000e+00 0.000000000000000000e+00 0.000000000000000000e+00 0.000000000000000000e+00 0.000000000000000000e+00 0.000000000000000000e+00 0.000000000000000000e+00 0.000000000000000000e+00 0.000000000000000000e+00 0.000000000000000000e+00 0.000000000000000000e+00 0.000000000000000000e+00 0.000000000000000000e+00 0.000000000000000000e+00 0.000000000000000000e+00 0.000000000000000000e+00 0.000000000000000000e+00 0.000000000000000000e+00 0.000000000000000000e+00 0.000000000000000000e+00 0.000000000000000000e+00 0.000000000000000000e+00 0.000000000000000000e+00 0.000000000000000000e+00 0.000000000000000000e+00 0.000000000000000000e+00 0.000000000000000000e+00 0.000000000000000000e+00 0.000000000000000000e+00 0.000000000000000000e+00 0.000000000000000000e+00 0.000000000000000000e+00 0.000000000000000000e+00 0.000000000000000000e+00 0.000000000000000000e+00 0.000000000000000000e+00 0.000000000000000000e+00 0.000000000000000000e+00 0.000000000000000000e+00 0.000000000000000000e+00 0.000000000000000000e+00 0.000000000000000000e+00 0.000000000000000000e+00 0.000000000000000000e+00 0.000000000000000000e+00 0.000000000000000000e+00 0.000000000000000000e+00 0.000000000000000000e+00 0.000000000000000000e+00 0.000000000000000000e+00 0.000000000000000000e+00 0.000000000000000000e+00 0.000000000000000000e+00 0.000000000000000000e+00 0.000000000000000000e+00 0.000000000000000000e+00 0.000000000000000000e+00 0.000000000000000000e+00 0.000000000000000000e+00 0.000000000000000000e+00 0.000000000000000000e+00 0.000000000000000000e+00 0.000000000000000000e+00 0.000000000000000000e+00 0.000000000000000000e+00 0.000000000000000000e+00 0.000000000000000000e+00 0.000000000000000000e+00 0.000000000000000000e+00 0.000000000000000000e+00 0.000000000000000000e+00 0.000000000000000000e+00 0.000000000000000000e+00 0.000000000000000000e+00 0.000000000000000000e+00 0.000000000000000000e+00 0.000000000000000000e+00 0.000000000000000000e+00 0.000000000000000000e+00 0.000000000000000000e+00 0.000000000000000000e+00 0.000000000000000000e+00 0.000000000000000000e+00 0.000000000000000000e+00 0.000000000000000000e+00 0.000000000000000000e+00 0.000000000000000000e+00 0.000000000000000000e+00 0.000000000000000000e+00 0.000000000000000000e+00 0.000000000000000000e+00 0.000000000000000000e+00 0.000000000000000000e+00 0.000000000000000000e+00 0.000000000000000000e+00 0.000000000000000000e+00 0.000000000000000000e+00 0.000000000000000000e+00 0.000000000000000000e+00 0.000000000000000000e+00 0.000000000000000000e+00 0.000000000000000000e+00 0.000000000000000000e+00 0.000000000000000000e+00 0.000000000000000000e+00 0.000000000000000000e+00 0.000000000000000000e+00 0.000000000000000000e+00 0.000000000000000000e+00 0.000000000000000000e+00 0.000000000000000000e+00 0.000000000000000000e+00 0.000000000000000000e+00 0.000000000000000000e+00 0.000000000000000000e+00 0.000000000000000000e+00 0.000000000000000000e+00 0.000000000000000000e+00 0.000000000000000000e+00 0.000000000000000000e+00 0.000000000000000000e+00 0.000000000000000000e+00 0.000000000000000000e+00 0.000000000000000000e+00 0.000000000000000000e+00 0.000000000000000000e+00 0.000000000000000000e+00 0.000000000000000000e+00 0.000000000000000000e+00 0.000000000000000000e+00 0.000000000000000000e+00 0.000000000000000000e+00 0.000000000000000000e+00 0.000000000000000000e+00 0.000000000000000000e+00 0.000000000000000000e+00 0.000000000000000000e+00 0.000000000000000000e+00 0.000000000000000000e+00 0.000000000000000000e+00 0.000000000000000000e+00 0.000000000000000000e+00 0.000000000000000000e+00 0.000000000000000000e+00 0.000000000000000000e+00 0.000000000000000000e+00 0.000000000000000000e+00 0.000000000000000000e+00 0.000000000000000000e+00 0.000000000000000000e+00 0.000000000000000000e+00 0.000000000000000000e+00 0.000000000000000000e+00 0.000000000000000000e+00 0.000000000000000000e+00 0.000000000000000000e+00 0.000000000000000000e+00 0.000000000000000000e+00 0.000000000000000000e+00 0.000000000000000000e+00 0.000000000000000000e+00 0.000000000000000000e+00 0.000000000000000000e+00 0.000000000000000000e+00 0.000000000000000000e+00 0.000000000000000000e+00 0.000000000000000000e+00 0.000000000000000000e+00 0.000000000000000000e+00 0.000000000000000000e+00 0.000000000000000000e+00 0.000000000000000000e+00 0.000000000000000000e+00 0.000000000000000000e+00 0.000000000000000000e+00 0.000000000000000000e+00 0.000000000000000000e+00 0.000000000000000000e+00 0.000000000000000000e+00 0.000000000000000000e+00 0.000000000000000000e+00 0.000000000000000000e+00 0.000000000000000000e+00 0.000000000000000000e+00 0.000000000000000000e+00 0.000000000000000000e+00 0.000000000000000000e+00 0.000000000000000000e+00 0.000000000000000000e+00 0.000000000000000000e+00 0.000000000000000000e+00 0.000000000000000000e+00 0.000000000000000000e+00 0.000000000000000000e+00 0.000000000000000000e+00 0.000000000000000000e+00 0.000000000000000000e+00 0.000000000000000000e+00 0.000000000000000000e+00 0.000000000000000000e+00 0.000000000000000000e+00 0.000000000000000000e+00 0.000000000000000000e+00 0.000000000000000000e+00 0.000000000000000000e+00 0.000000000000000000e+00 0.000000000000000000e+00 0.000000000000000000e+00 0.000000000000000000e+00 0.000000000000000000e+00 0.000000000000000000e+00 0.000000000000000000e+00 0.000000000000000000e+00 0.000000000000000000e+00 0.000000000000000000e+00 0.000000000000000000e+00 0.000000000000000000e+00 0.000000000000000000e+00 0.000000000000000000e+00 0.000000000000000000e+00 0.000000000000000000e+00 0.000000000000000000e+00 0.000000000000000000e+00 0.000000000000000000e+00 0.000000000000000000e+00 0.000000000000000000e+00 0.000000000000000000e+00 0.000000000000000000e+00 0.000000000000000000e+00 0.000000000000000000e+00 0.000000000000000000e+00 0.000000000000000000e+00 0.000000000000000000e+00 0.000000000000000000e+00 0.000000000000000000e+00 0.000000000000000000e+00 0.000000000000000000e+00 0.000000000000000000e+00 0.000000000000000000e+00 0.000000000000000000e+00 0.000000000000000000e+00 0.000000000000000000e+00 0.000000000000000000e+00 0.000000000000000000e+00 0.000000000000000000e+00 0.000000000000000000e+00 0.000000000000000000e+00 0.000000000000000000e+00 0.000000000000000000e+00 0.000000000000000000e+00 0.000000000000000000e+00 0.000000000000000000e+00 0.000000000000000000e+00 0.000000000000000000e+00 0.000000000000000000e+00 0.000000000000000000e+00 0.000000000000000000e+00 0.000000000000000000e+00 0.000000000000000000e+00 0.000000000000000000e+00 0.000000000000000000e+00 0.000000000000000000e+00 0.000000000000000000e+00 0.000000000000000000e+00 0.000000000000000000e+00 0.000000000000000000e+00 0.000000000000000000e+00 0.000000000000000000e+00 0.000000000000000000e+00 0.000000000000000000e+00 0.000000000000000000e+00 0.000000000000000000e+00 0.000000000000000000e+00 0.000000000000000000e+00 0.000000000000000000e+00 0.000000000000000000e+00 0.000000000000000000e+00 0.000000000000000000e+00 0.000000000000000000e+00 0.000000000000000000e+00 0.000000000000000000e+00 0.000000000000000000e+00 0.000000000000000000e+00 0.000000000000000000e+00 0.000000000000000000e+00 0.000000000000000000e+00 0.000000000000000000e+00 0.000000000000000000e+00 0.000000000000000000e+00 0.000000000000000000e+00 0.000000000000000000e+00 0.000000000000000000e+00 0.000000000000000000e+00 0.000000000000000000e+00 0.000000000000000000e+00 0.000000000000000000e+00 0.000000000000000000e+00 0.000000000000000000e+00 0.000000000000000000e+00 0.000000000000000000e+00 0.000000000000000000e+00 0.000000000000000000e+00 0.000000000000000000e+00 0.000000000000000000e+00 0.000000000000000000e+00 0.000000000000000000e+00 0.000000000000000000e+00 0.000000000000000000e+00 0.000000000000000000e+00 0.000000000000000000e+00 0.000000000000000000e+00 0.000000000000000000e+00 0.000000000000000000e+00 0.000000000000000000e+00 0.000000000000000000e+00 0.000000000000000000e+00 0.000000000000000000e+00 0.000000000000000000e+00 0.000000000000000000e+00 0.000000000000000000e+00 0.000000000000000000e+00 0.000000000000000000e+00 0.000000000000000000e+00 0.000000000000000000e+00 0.000000000000000000e+00 0.000000000000000000e+00 0.000000000000000000e+00 0.000000000000000000e+00 0.000000000000000000e+00 0.000000000000000000e+00 0.000000000000000000e+00 0.000000000000000000e+00 0.000000000000000000e+00 0.000000000000000000e+00 0.000000000000000000e+00 0.000000000000000000e+00 0.000000000000000000e+00 0.000000000000000000e+00 0.000000000000000000e+00 0.000000000000000000e+00 0.000000000000000000e+00 0.000000000000000000e+00 0.000000000000000000e+00 0.000000000000000000e+00 0.000000000000000000e+00 0.000000000000000000e+00 0.000000000000000000e+00 0.000000000000000000e+00 0.000000000000000000e+00 0.000000000000000000e+00 0.000000000000000000e+00 0.000000000000000000e+00 0.000000000000000000e+00 0.000000000000000000e+00 0.000000000000000000e+00 0.000000000000000000e+00 0.000000000000000000e+00 0.000000000000000000e+00 0.000000000000000000e+00 0.000000000000000000e+00 0.000000000000000000e+00 0.000000000000000000e+00 0.000000000000000000e+00 0.000000000000000000e+00 0.000000000000000000e+00 0.000000000000000000e+00 0.000000000000000000e+00 0.000000000000000000e+00 0.000000000000000000e+00 0.000000000000000000e+00 0.000000000000000000e+00 0.000000000000000000e+00 0.000000000000000000e+00 0.000000000000000000e+00 0.000000000000000000e+00 0.000000000000000000e+00 0.000000000000000000e+00 0.000000000000000000e+00 0.000000000000000000e+00 0.000000000000000000e+00 0.000000000000000000e+00 0.000000000000000000e+00 0.000000000000000000e+00 0.000000000000000000e+00 0.000000000000000000e+00 0.000000000000000000e+00 0.000000000000000000e+00 0.000000000000000000e+00 0.000000000000000000e+00 0.000000000000000000e+00 0.000000000000000000e+00 0.000000000000000000e+00 0.000000000000000000e+00 0.000000000000000000e+00 0.000000000000000000e+00 0.000000000000000000e+00 0.000000000000000000e+00 0.000000000000000000e+00 0.000000000000000000e+00 0.000000000000000000e+00 0.000000000000000000e+00 0.000000000000000000e+00 0.000000000000000000e+00 0.000000000000000000e+00 0.000000000000000000e+00 0.000000000000000000e+00 0.000000000000000000e+00 0.000000000000000000e+00 0.000000000000000000e+00 0.000000000000000000e+00 0.000000000000000000e+00 0.000000000000000000e+00 0.000000000000000000e+00 0.000000000000000000e+00 0.000000000000000000e+00 0.000000000000000000e+00 0.000000000000000000e+00 0.000000000000000000e+00 0.000000000000000000e+00 0.000000000000000000e+00 0.000000000000000000e+00 0.000000000000000000e+00 0.000000000000000000e+00 0.000000000000000000e+00 0.000000000000000000e+00 0.000000000000000000e+00 0.000000000000000000e+00 0.000000000000000000e+00 0.000000000000000000e+00 0.000000000000000000e+00 0.000000000000000000e+00 0.000000000000000000e+00 0.000000000000000000e+00 0.000000000000000000e+00 0.000000000000000000e+00 0.000000000000000000e+00 0.000000000000000000e+00 0.000000000000000000e+00 0.000000000000000000e+00 0.000000000000000000e+00 0.000000000000000000e+00 0.000000000000000000e+00 0.000000000000000000e+00 0.000000000000000000e+00 0.000000000000000000e+00 0.000000000000000000e+00 0.000000000000000000e+00 0.000000000000000000e+00 0.000000000000000000e+00 0.000000000000000000e+00 0.000000000000000000e+00 0.000000000000000000e+00 0.000000000000000000e+00 0.000000000000000000e+00 0.000000000000000000e+00 0.000000000000000000e+00 0.000000000000000000e+00 0.000000000000000000e+00 0.000000000000000000e+00 0.000000000000000000e+00 0.000000000000000000e+00 0.000000000000000000e+00 0.000000000000000000e+00 0.000000000000000000e+00 0.000000000000000000e+00 0.000000000000000000e+00 0.000000000000000000e+00 0.000000000000000000e+00 0.000000000000000000e+00 0.000000000000000000e+00 0.000000000000000000e+00 0.000000000000000000e+00 0.000000000000000000e+00 0.000000000000000000e+00 0.000000000000000000e+00 0.000000000000000000e+00 0.000000000000000000e+00 0.000000000000000000e+00 0.000000000000000000e+00 0.000000000000000000e+00 0.000000000000000000e+00 0.000000000000000000e+00 0.000000000000000000e+00 0.000000000000000000e+00 0.000000000000000000e+00 0.000000000000000000e+00 0.000000000000000000e+00 0.000000000000000000e+00 0.000000000000000000e+00 0.000000000000000000e+00 0.000000000000000000e+00 0.000000000000000000e+00 0.000000000000000000e+00 0.000000000000000000e+00 0.000000000000000000e+00 0.000000000000000000e+00 0.000000000000000000e+00 0.000000000000000000e+00 0.000000000000000000e+00 0.000000000000000000e+00 0.000000000000000000e+00 0.000000000000000000e+00 0.000000000000000000e+00 0.000000000000000000e+00 0.000000000000000000e+00 0.000000000000000000e+00 0.000000000000000000e+00 0.000000000000000000e+00 0.000000000000000000e+00 0.000000000000000000e+00 0.000000000000000000e+00 0.000000000000000000e+00 0.000000000000000000e+00 0.000000000000000000e+00 0.000000000000000000e+00 0.000000000000000000e+00 0.000000000000000000e+00 0.000000000000000000e+00 0.000000000000000000e+00 0.000000000000000000e+00 0.000000000000000000e+00 0.000000000000000000e+00 0.000000000000000000e+00 0.000000000000000000e+00 0.000000000000000000e+00 0.000000000000000000e+00 0.000000000000000000e+00 0.000000000000000000e+00 0.000000000000000000e+00 0.000000000000000000e+00 0.000000000000000000e+00 0.000000000000000000e+00 0.000000000000000000e+00 0.000000000000000000e+00 0.000000000000000000e+00 0.000000000000000000e+00 0.000000000000000000e+00 0.000000000000000000e+00 0.000000000000000000e+00 0.000000000000000000e+00 0.000000000000000000e+00 0.000000000000000000e+00 0.000000000000000000e+00 0.000000000000000000e+00 0.000000000000000000e+00 0.000000000000000000e+00 0.000000000000000000e+00 0.000000000000000000e+00 0.000000000000000000e+00 0.000000000000000000e+00 0.000000000000000000e+00 0.000000000000000000e+00 0.000000000000000000e+00 0.000000000000000000e+00 0.000000000000000000e+00 0.000000000000000000e+00 0.000000000000000000e+00 0.000000000000000000e+00 0.000000000000000000e+00 0.000000000000000000e+00 0.000000000000000000e+00 0.000000000000000000e+00 0.000000000000000000e+00 0.000000000000000000e+00 0.000000000000000000e+00 0.000000000000000000e+00 0.000000000000000000e+00 0.000000000000000000e+00 0.000000000000000000e+00 0.000000000000000000e+00 0.000000000000000000e+00 0.000000000000000000e+00 0.000000000000000000e+00 0.000000000000000000e+00 0.000000000000000000e+00 0.000000000000000000e+00 0.000000000000000000e+00 0.000000000000000000e+00 0.000000000000000000e+00 0.000000000000000000e+00 0.000000000000000000e+00 0.000000000000000000e+00 0.000000000000000000e+00 0.000000000000000000e+00 0.000000000000000000e+00 0.000000000000000000e+00 0.000000000000000000e+00 0.000000000000000000e+00 0.000000000000000000e+00 0.000000000000000000e+00 0.000000000000000000e+00 0.000000000000000000e+00 0.000000000000000000e+00 0.000000000000000000e+00 0.000000000000000000e+00 0.000000000000000000e+00 0.000000000000000000e+00 0.000000000000000000e+00 0.000000000000000000e+00 0.000000000000000000e+00 0.000000000000000000e+00 0.000000000000000000e+00 0.000000000000000000e+00 0.000000000000000000e+00 0.000000000000000000e+00 0.000000000000000000e+00 0.000000000000000000e+00 0.000000000000000000e+00 0.000000000000000000e+00 0.000000000000000000e+00 0.000000000000000000e+00 0.000000000000000000e+00 0.000000000000000000e+00 0.000000000000000000e+00 0.000000000000000000e+00 0.000000000000000000e+00 0.000000000000000000e+00 0.000000000000000000e+00 0.000000000000000000e+00 0.000000000000000000e+00 0.000000000000000000e+00 0.000000000000000000e+00 0.000000000000000000e+00 0.000000000000000000e+00 0.000000000000000000e+00 0.000000000000000000e+00 0.000000000000000000e+00 0.000000000000000000e+00 0.000000000000000000e+00 0.000000000000000000e+00 0.000000000000000000e+00 0.000000000000000000e+00 0.000000000000000000e+00 0.000000000000000000e+00 0.000000000000000000e+00 0.000000000000000000e+00 0.000000000000000000e+00 0.000000000000000000e+00 0.000000000000000000e+00 0.000000000000000000e+00 0.000000000000000000e+00 0.000000000000000000e+00 0.000000000000000000e+00 0.000000000000000000e+00 0.000000000000000000e+00 0.000000000000000000e+00 0.000000000000000000e+00 0.000000000000000000e+00 0.000000000000000000e+00 0.000000000000000000e+00 0.000000000000000000e+00 0.000000000000000000e+00 0.000000000000000000e+00 0.000000000000000000e+00 0.000000000000000000e+00 0.000000000000000000e+00 0.000000000000000000e+00 0.000000000000000000e+00 0.000000000000000000e+00 0.000000000000000000e+00 0.000000000000000000e+00 0.000000000000000000e+00 0.000000000000000000e+00 0.000000000000000000e+00 0.000000000000000000e+00 0.000000000000000000e+00 0.000000000000000000e+00 0.000000000000000000e+00 0.000000000000000000e+00 0.000000000000000000e+00 0.000000000000000000e+00 0.000000000000000000e+00 0.000000000000000000e+00 0.000000000000000000e+00 0.000000000000000000e+00 0.000000000000000000e+00 0.000000000000000000e+00 0.000000000000000000e+00 0.000000000000000000e+00 0.000000000000000000e+00 0.000000000000000000e+00 0.000000000000000000e+00 0.000000000000000000e+00 0.000000000000000000e+00 0.000000000000000000e+00 0.000000000000000000e+00 0.000000000000000000e+00 0.000000000000000000e+00 0.000000000000000000e+00 0.000000000000000000e+00 0.000000000000000000e+00 0.000000000000000000e+00 0.000000000000000000e+00 0.000000000000000000e+00 0.000000000000000000e+00 0.000000000000000000e+00 0.000000000000000000e+00 0.000000000000000000e+00 0.000000000000000000e+00 0.000000000000000000e+00 0.000000000000000000e+00 0.000000000000000000e+00 0.000000000000000000e+00 0.000000000000000000e+00 0.000000000000000000e+00 0.000000000000000000e+00 0.000000000000000000e+00 0.000000000000000000e+00 0.000000000000000000e+00 0.000000000000000000e+00 0.000000000000000000e+00 0.000000000000000000e+00 0.000000000000000000e+00 0.000000000000000000e+00 0.000000000000000000e+00 0.000000000000000000e+00 0.000000000000000000e+00 0.000000000000000000e+00 0.000000000000000000e+00 0.000000000000000000e+00 0.000000000000000000e+00 0.000000000000000000e+00 0.000000000000000000e+00 0.000000000000000000e+00 0.000000000000000000e+00 0.000000000000000000e+00 0.000000000000000000e+00 0.000000000000000000e+00 0.000000000000000000e+00 0.000000000000000000e+00 0.000000000000000000e+00 0.000000000000000000e+00 0.000000000000000000e+00 0.000000000000000000e+00 0.000000000000000000e+00 0.000000000000000000e+00 0.000000000000000000e+00 0.000000000000000000e+00 0.000000000000000000e+00 0.000000000000000000e+00 0.000000000000000000e+00 0.000000000000000000e+00 0.000000000000000000e+00 0.000000000000000000e+00 0.000000000000000000e+00 0.000000000000000000e+00 0.000000000000000000e+00 0.000000000000000000e+00 0.000000000000000000e+00 0.000000000000000000e+00 0.000000000000000000e+00 0.000000000000000000e+00 0.000000000000000000e+00 0.000000000000000000e+00 0.000000000000000000e+00 0.000000000000000000e+00 0.000000000000000000e+00 0.000000000000000000e+00 0.000000000000000000e+00 0.000000000000000000e+00 0.000000000000000000e+00 0.000000000000000000e+00 0.000000000000000000e+00 0.000000000000000000e+00 0.000000000000000000e+00 0.000000000000000000e+00 0.000000000000000000e+00 0.000000000000000000e+00 0.000000000000000000e+00 0.000000000000000000e+00 0.000000000000000000e+00 0.000000000000000000e+00 0.000000000000000000e+00 0.000000000000000000e+00 0.000000000000000000e+00 0.000000000000000000e+00 0.000000000000000000e+00 0.000000000000000000e+00 0.000000000000000000e+00 0.000000000000000000e+00 0.000000000000000000e+00 0.000000000000000000e+00 0.000000000000000000e+00 0.000000000000000000e+00 0.000000000000000000e+00 0.000000000000000000e+00 0.000000000000000000e+00 0.000000000000000000e+00 0.000000000000000000e+00 0.000000000000000000e+00 0.000000000000000000e+00 0.000000000000000000e+00 0.000000000000000000e+00 0.000000000000000000e+00 0.000000000000000000e+00 0.000000000000000000e+00 0.000000000000000000e+00 0.000000000000000000e+00 0.000000000000000000e+00 0.000000000000000000e+00 0.000000000000000000e+00 0.000000000000000000e+00 0.000000000000000000e+00 0.000000000000000000e+00 0.000000000000000000e+00 0.000000000000000000e+00 0.000000000000000000e+00 0.000000000000000000e+00 0.000000000000000000e+00 0.000000000000000000e+00 0.000000000000000000e+00 0.000000000000000000e+00 0.000000000000000000e+00 0.000000000000000000e+00 0.000000000000000000e+00 0.000000000000000000e+00 0.000000000000000000e+00 0.000000000000000000e+00 0.000000000000000000e+00 0.000000000000000000e+00 0.000000000000000000e+00 0.000000000000000000e+00 0.000000000000000000e+00 0.000000000000000000e+00 0.000000000000000000e+00 0.000000000000000000e+00 0.000000000000000000e+00 0.000000000000000000e+00 0.000000000000000000e+00 0.000000000000000000e+00 0.000000000000000000e+00 0.000000000000000000e+00 0.000000000000000000e+00 0.000000000000000000e+00 0.000000000000000000e+00 0.000000000000000000e+00 0.000000000000000000e+00 0.000000000000000000e+00 0.000000000000000000e+00 0.000000000000000000e+00 0.000000000000000000e+00 0.000000000000000000e+00 0.000000000000000000e+00 0.000000000000000000e+00 0.000000000000000000e+00 0.000000000000000000e+00 0.000000000000000000e+00 0.000000000000000000e+00 0.000000000000000000e+00 0.000000000000000000e+00 0.000000000000000000e+00 0.000000000000000000e+00 0.000000000000000000e+00 0.000000000000000000e+00 0.000000000000000000e+00 0.000000000000000000e+00 0.000000000000000000e+00 0.000000000000000000e+00 0.000000000000000000e+00 0.000000000000000000e+00 0.000000000000000000e+00 0.000000000000000000e+00 0.000000000000000000e+00 0.000000000000000000e+00 0.000000000000000000e+00 0.000000000000000000e+00 0.000000000000000000e+00 0.000000000000000000e+00 0.000000000000000000e+00 0.000000000000000000e+00 0.000000000000000000e+00 0.000000000000000000e+00 0.000000000000000000e+00 0.000000000000000000e+00 0.000000000000000000e+00 0.000000000000000000e+00 0.000000000000000000e+00 0.000000000000000000e+00 0.000000000000000000e+00 0.000000000000000000e+00 0.000000000000000000e+00 0.000000000000000000e+00 0.000000000000000000e+00 0.000000000000000000e+00 0.000000000000000000e+00 0.000000000000000000e+00 0.000000000000000000e+00 0.000000000000000000e+00 0.000000000000000000e+00 0.000000000000000000e+00 0.000000000000000000e+00 0.000000000000000000e+00 0.000000000000000000e+00 0.000000000000000000e+00 0.000000000000000000e+00 0.000000000000000000e+00 0.000000000000000000e+00 0.000000000000000000e+00 0.000000000000000000e+00 0.000000000000000000e+00 0.000000000000000000e+00 0.000000000000000000e+00 0.000000000000000000e+00 0.000000000000000000e+00 0.000000000000000000e+00 0.000000000000000000e+00 0.000000000000000000e+00 0.000000000000000000e+00 0.000000000000000000e+00 0.000000000000000000e+00 0.000000000000000000e+00 0.000000000000000000e+00 0.000000000000000000e+00 0.000000000000000000e+00 0.000000000000000000e+00 0.000000000000000000e+00 0.000000000000000000e+00 0.000000000000000000e+00 0.000000000000000000e+00 0.000000000000000000e+00 0.000000000000000000e+00 0.000000000000000000e+00 0.000000000000000000e+00 0.000000000000000000e+00 0.000000000000000000e+00 0.000000000000000000e+00 0.000000000000000000e+00 0.000000000000000000e+00 0.000000000000000000e+00 0.000000000000000000e+00 0.000000000000000000e+00 0.000000000000000000e+00 0.000000000000000000e+00 0.000000000000000000e+00 0.000000000000000000e+00 0.000000000000000000e+00 0.000000000000000000e+00 0.000000000000000000e+00 0.000000000000000000e+00 0.000000000000000000e+00 0.000000000000000000e+00 0.000000000000000000e+00 0.000000000000000000e+00 0.000000000000000000e+00 0.000000000000000000e+00 0.000000000000000000e+00 0.000000000000000000e+00 0.000000000000000000e+00 0.000000000000000000e+00 0.000000000000000000e+00 0.000000000000000000e+00 0.000000000000000000e+00 0.000000000000000000e+00 0.000000000000000000e+00 0.000000000000000000e+00 0.000000000000000000e+00 0.000000000000000000e+00 0.000000000000000000e+00 0.000000000000000000e+00 0.000000000000000000e+00 0.000000000000000000e+00 0.000000000000000000e+00 0.000000000000000000e+00 0.000000000000000000e+00 0.000000000000000000e+00 0.000000000000000000e+00 0.000000000000000000e+00 0.000000000000000000e+00 0.000000000000000000e+00 0.000000000000000000e+00 0.000000000000000000e+00 0.000000000000000000e+00 0.000000000000000000e+00 0.000000000000000000e+00 0.000000000000000000e+00 0.000000000000000000e+00 0.000000000000000000e+00 0.000000000000000000e+00 0.000000000000000000e+00 0.000000000000000000e+00 0.000000000000000000e+00 0.000000000000000000e+00 0.000000000000000000e+00 0.000000000000000000e+00 0.000000000000000000e+00 0.000000000000000000e+00 0.000000000000000000e+00 0.000000000000000000e+00 0.000000000000000000e+00 0.000000000000000000e+00 0.000000000000000000e+00 0.000000000000000000e+00 0.000000000000000000e+00 0.000000000000000000e+00 0.000000000000000000e+00 0.000000000000000000e+00 0.000000000000000000e+00 0.000000000000000000e+00 0.000000000000000000e+00 0.000000000000000000e+00 0.000000000000000000e+00 0.000000000000000000e+00 0.000000000000000000e+00 0.000000000000000000e+00 0.000000000000000000e+00 0.000000000000000000e+00 0.000000000000000000e+00 0.000000000000000000e+00 0.000000000000000000e+00 0.000000000000000000e+00 0.000000000000000000e+00 0.000000000000000000e+00 0.000000000000000000e+00 0.000000000000000000e+00 0.000000000000000000e+00 0.000000000000000000e+00 0.000000000000000000e+00 0.000000000000000000e+00 0.000000000000000000e+00 0.000000000000000000e+00 0.000000000000000000e+00 0.000000000000000000e+00 0.000000000000000000e+00 0.000000000000000000e+00 0.000000000000000000e+00 0.000000000000000000e+00 0.000000000000000000e+00 0.000000000000000000e+00 0.000000000000000000e+00 0.000000000000000000e+00 0.000000000000000000e+00 0.000000000000000000e+00 0.000000000000000000e+00 0.000000000000000000e+00 0.000000000000000000e+00 0.000000000000000000e+00 0.000000000000000000e+00 0.000000000000000000e+00 0.000000000000000000e+00 0.000000000000000000e+00 0.000000000000000000e+00 0.000000000000000000e+00 0.000000000000000000e+00 0.000000000000000000e+00 0.000000000000000000e+00 0.000000000000000000e+00 0.000000000000000000e+00 0.000000000000000000e+00 0.000000000000000000e+00 0.000000000000000000e+00 0.000000000000000000e+00 0.000000000000000000e+00 0.000000000000000000e+00 0.000000000000000000e+00 0.000000000000000000e+00 0.000000000000000000e+00 0.000000000000000000e+00 0.000000000000000000e+00 0.000000000000000000e+00 0.000000000000000000e+00 0.000000000000000000e+00 0.000000000000000000e+00 0.000000000000000000e+00 0.000000000000000000e+00 0.000000000000000000e+00 0.000000000000000000e+00 0.000000000000000000e+00 0.000000000000000000e+00 0.000000000000000000e+00 0.000000000000000000e+00 0.000000000000000000e+00 0.000000000000000000e+00 0.000000000000000000e+00 0.000000000000000000e+00 0.000000000000000000e+00 0.000000000000000000e+00 0.000000000000000000e+00 0.000000000000000000e+00 0.000000000000000000e+00 0.000000000000000000e+00 0.000000000000000000e+00 0.000000000000000000e+00 0.000000000000000000e+00 0.000000000000000000e+00 0.000000000000000000e+00 0.000000000000000000e+00 0.000000000000000000e+00 0.000000000000000000e+00 0.000000000000000000e+00 0.000000000000000000e+00 0.000000000000000000e+00 0.000000000000000000e+00 0.000000000000000000e+00 0.000000000000000000e+00 0.000000000000000000e+00 0.000000000000000000e+00 0.000000000000000000e+00 0.000000000000000000e+00 0.000000000000000000e+00 0.000000000000000000e+00 0.000000000000000000e+00 0.000000000000000000e+00 0.000000000000000000e+00 0.000000000000000000e+00 0.000000000000000000e+00 0.000000000000000000e+00 0.000000000000000000e+00 0.000000000000000000e+00 0.000000000000000000e+00 0.000000000000000000e+00 0.000000000000000000e+00 0.000000000000000000e+00 0.000000000000000000e+00 0.000000000000000000e+00 0.000000000000000000e+00 0.000000000000000000e+00 0.000000000000000000e+00 0.000000000000000000e+00 0.000000000000000000e+00 0.000000000000000000e+00 0.000000000000000000e+00 0.000000000000000000e+00 0.000000000000000000e+00 0.000000000000000000e+00 0.000000000000000000e+00 0.000000000000000000e+00 0.000000000000000000e+00 0.000000000000000000e+00 0.000000000000000000e+00 0.000000000000000000e+00 0.000000000000000000e+00 0.000000000000000000e+00 0.000000000000000000e+00 0.000000000000000000e+00 0.000000000000000000e+00 0.000000000000000000e+00 0.000000000000000000e+00 0.000000000000000000e+00 0.000000000000000000e+00 0.000000000000000000e+00 0.000000000000000000e+00 0.000000000000000000e+00 0.000000000000000000e+00 0.000000000000000000e+00 0.000000000000000000e+00 0.000000000000000000e+00 0.000000000000000000e+00 0.000000000000000000e+00 0.000000000000000000e+00 0.000000000000000000e+00 0.000000000000000000e+00 0.000000000000000000e+00 0.000000000000000000e+00 0.000000000000000000e+00 0.000000000000000000e+00 0.000000000000000000e+00 0.000000000000000000e+00 0.000000000000000000e+00 0.000000000000000000e+00 0.000000000000000000e+00 0.000000000000000000e+00 0.000000000000000000e+00 0.000000000000000000e+00 0.000000000000000000e+00 0.000000000000000000e+00 0.000000000000000000e+00 0.000000000000000000e+00 0.000000000000000000e+00 0.000000000000000000e+00 0.000000000000000000e+00 0.000000000000000000e+00 0.000000000000000000e+00 0.000000000000000000e+00 0.000000000000000000e+00 0.000000000000000000e+00 0.000000000000000000e+00 0.000000000000000000e+00 0.000000000000000000e+00 0.000000000000000000e+00 0.000000000000000000e+00 0.000000000000000000e+00 0.000000000000000000e+00 0.000000000000000000e+00 0.000000000000000000e+00 0.000000000000000000e+00 0.000000000000000000e+00 0.000000000000000000e+00 0.000000000000000000e+00 0.000000000000000000e+00 0.000000000000000000e+00 0.000000000000000000e+00 0.000000000000000000e+00 0.000000000000000000e+00 0.000000000000000000e+00 0.000000000000000000e+00 0.000000000000000000e+00 0.000000000000000000e+00 0.000000000000000000e+00 0.000000000000000000e+00 0.000000000000000000e+00 0.000000000000000000e+00 0.000000000000000000e+00 0.000000000000000000e+00 0.000000000000000000e+00 0.000000000000000000e+00 0.000000000000000000e+00 0.000000000000000000e+00 0.000000000000000000e+00 0.000000000000000000e+00 0.000000000000000000e+00 0.000000000000000000e+00 0.000000000000000000e+00 0.000000000000000000e+00 0.000000000000000000e+00 0.000000000000000000e+00 0.000000000000000000e+00 0.000000000000000000e+00 0.000000000000000000e+00 0.000000000000000000e+00 0.000000000000000000e+00 0.000000000000000000e+00 0.000000000000000000e+00 0.000000000000000000e+00 0.000000000000000000e+00 0.000000000000000000e+00 0.000000000000000000e+00 0.000000000000000000e+00 0.000000000000000000e+00 0.000000000000000000e+00 0.000000000000000000e+00 0.000000000000000000e+00 0.000000000000000000e+00 0.000000000000000000e+00 0.000000000000000000e+00 0.000000000000000000e+00 0.000000000000000000e+00 0.000000000000000000e+00 0.000000000000000000e+00 0.000000000000000000e+00 0.000000000000000000e+00 0.000000000000000000e+00 0.000000000000000000e+00 0.000000000000000000e+00 0.000000000000000000e+00 0.000000000000000000e+00 0.000000000000000000e+00 0.000000000000000000e+00 0.000000000000000000e+00 0.000000000000000000e+00 0.000000000000000000e+00 0.000000000000000000e+00 0.000000000000000000e+00 0.000000000000000000e+00 0.000000000000000000e+00 0.000000000000000000e+00 0.000000000000000000e+00 0.000000000000000000e+00 0.000000000000000000e+00 0.000000000000000000e+00 0.000000000000000000e+00 0.000000000000000000e+00 0.000000000000000000e+00 0.000000000000000000e+00 0.000000000000000000e+00 0.000000000000000000e+00 0.000000000000000000e+00 0.000000000000000000e+00 0.000000000000000000e+00 0.000000000000000000e+00 0.000000000000000000e+00 0.000000000000000000e+00 0.000000000000000000e+00 0.000000000000000000e+00 0.000000000000000000e+00 0.000000000000000000e+00 0.000000000000000000e+00 0.000000000000000000e+00 0.000000000000000000e+00 0.000000000000000000e+00 0.000000000000000000e+00 0.000000000000000000e+00 0.000000000000000000e+00 0.000000000000000000e+00 0.000000000000000000e+00 0.000000000000000000e+00 0.000000000000000000e+00 0.000000000000000000e+00 0.000000000000000000e+00 0.000000000000000000e+00 0.000000000000000000e+00 0.000000000000000000e+00 0.000000000000000000e+00 0.000000000000000000e+00 0.000000000000000000e+00 0.000000000000000000e+00 0.000000000000000000e+00 0.000000000000000000e+00 0.000000000000000000e+00 0.000000000000000000e+00 0.000000000000000000e+00 0.000000000000000000e+00 0.000000000000000000e+00 0.000000000000000000e+00 0.000000000000000000e+00 0.000000000000000000e+00 0.000000000000000000e+00 0.000000000000000000e+00 0.000000000000000000e+00 0.000000000000000000e+00 0.000000000000000000e+00 0.000000000000000000e+00 0.000000000000000000e+00 0.000000000000000000e+00 0.000000000000000000e+00 0.000000000000000000e+00 0.000000000000000000e+00 0.000000000000000000e+00 0.000000000000000000e+00 0.000000000000000000e+00 0.000000000000000000e+00 0.000000000000000000e+00 0.000000000000000000e+00 0.000000000000000000e+00 0.000000000000000000e+00 0.000000000000000000e+00 0.000000000000000000e+00 0.000000000000000000e+00 0.000000000000000000e+00 0.000000000000000000e+00 0.000000000000000000e+00 0.000000000000000000e+00 0.000000000000000000e+00 0.000000000000000000e+00 0.000000000000000000e+00 0.000000000000000000e+00 0.000000000000000000e+00 0.000000000000000000e+00 0.000000000000000000e+00 0.000000000000000000e+00 0.000000000000000000e+00 0.000000000000000000e+00 0.000000000000000000e+00 0.000000000000000000e+00 0.000000000000000000e+00 0.000000000000000000e+00 0.000000000000000000e+00 0.000000000000000000e+00 0.000000000000000000e+00 0.000000000000000000e+00 0.000000000000000000e+00 0.000000000000000000e+00 0.000000000000000000e+00 0.000000000000000000e+00 0.000000000000000000e+00 0.000000000000000000e+00 0.000000000000000000e+00 0.000000000000000000e+00 0.000000000000000000e+00 0.000000000000000000e+00 0.000000000000000000e+00 0.000000000000000000e+00 0.000000000000000000e+00 0.000000000000000000e+00 0.000000000000000000e+00 0.000000000000000000e+00 0.000000000000000000e+00 0.000000000000000000e+00 0.000000000000000000e+00 0.000000000000000000e+00 0.000000000000000000e+00 0.000000000000000000e+00 0.000000000000000000e+00 0.000000000000000000e+00 0.000000000000000000e+00 0.000000000000000000e+00 0.000000000000000000e+00 0.000000000000000000e+00 0.000000000000000000e+00 0.000000000000000000e+00 0.000000000000000000e+00 0.000000000000000000e+00 0.000000000000000000e+00 0.000000000000000000e+00 0.000000000000000000e+00 0.000000000000000000e+00 0.000000000000000000e+00 0.000000000000000000e+00 0.000000000000000000e+00 0.000000000000000000e+00 0.000000000000000000e+00 0.000000000000000000e+00 0.000000000000000000e+00 0.000000000000000000e+00 0.000000000000000000e+00 0.000000000000000000e+00 0.000000000000000000e+00 0.000000000000000000e+00 0.000000000000000000e+00 0.000000000000000000e+00 0.000000000000000000e+00 0.000000000000000000e+00 0.000000000000000000e+00 0.000000000000000000e+00 0.000000000000000000e+00 0.000000000000000000e+00 0.000000000000000000e+00 0.000000000000000000e+00 0.000000000000000000e+00 0.000000000000000000e+00 0.000000000000000000e+00 0.000000000000000000e+00 0.000000000000000000e+00 0.000000000000000000e+00 0.000000000000000000e+00 0.000000000000000000e+00 0.000000000000000000e+00 0.000000000000000000e+00 0.000000000000000000e+00 0.000000000000000000e+00 0.000000000000000000e+00 0.000000000000000000e+00 0.000000000000000000e+00 0.000000000000000000e+00 0.000000000000000000e+00 0.000000000000000000e+00 0.000000000000000000e+00 0.000000000000000000e+00 0.000000000000000000e+00 0.000000000000000000e+00 0.000000000000000000e+00 0.000000000000000000e+00 0.000000000000000000e+00 0.000000000000000000e+00 0.000000000000000000e+00 0.000000000000000000e+00 0.000000000000000000e+00 0.000000000000000000e+00 0.000000000000000000e+00 0.000000000000000000e+00 0.000000000000000000e+00 0.000000000000000000e+00 0.000000000000000000e+00 0.000000000000000000e+00 0.000000000000000000e+00 0.000000000000000000e+00 0.000000000000000000e+00 0.000000000000000000e+00 0.000000000000000000e+00 0.000000000000000000e+00 0.000000000000000000e+00 0.000000000000000000e+00 0.000000000000000000e+00 0.000000000000000000e+00 0.000000000000000000e+00 0.000000000000000000e+00 0.000000000000000000e+00 0.000000000000000000e+00 0.000000000000000000e+00 0.000000000000000000e+00 0.000000000000000000e+00 0.000000000000000000e+00 0.000000000000000000e+00 0.000000000000000000e+00 0.000000000000000000e+00 0.000000000000000000e+00 0.000000000000000000e+00 0.000000000000000000e+00 0.000000000000000000e+00 0.000000000000000000e+00 0.000000000000000000e+00 0.000000000000000000e+00 0.000000000000000000e+00 0.000000000000000000e+00 0.000000000000000000e+00 0.000000000000000000e+00 0.000000000000000000e+00 0.000000000000000000e+00 0.000000000000000000e+00 0.000000000000000000e+00 0.000000000000000000e+00 0.000000000000000000e+00 0.000000000000000000e+00 0.000000000000000000e+00 0.000000000000000000e+00 0.000000000000000000e+00 0.000000000000000000e+00 0.000000000000000000e+00 0.000000000000000000e+00 0.000000000000000000e+00 0.000000000000000000e+00 0.000000000000000000e+00 0.000000000000000000e+00 0.000000000000000000e+00 0.000000000000000000e+00 0.000000000000000000e+00 0.000000000000000000e+00 0.000000000000000000e+00 0.000000000000000000e+00 0.000000000000000000e+00 0.000000000000000000e+00 0.000000000000000000e+00 0.000000000000000000e+00 0.000000000000000000e+00 0.000000000000000000e+00 0.000000000000000000e+00 0.000000000000000000e+00 0.000000000000000000e+00 0.000000000000000000e+00 0.000000000000000000e+00 0.000000000000000000e+00 0.000000000000000000e+00 0.000000000000000000e+00 0.000000000000000000e+00 0.000000000000000000e+00 0.000000000000000000e+00 0.000000000000000000e+00 0.000000000000000000e+00 0.000000000000000000e+00 0.000000000000000000e+00 0.000000000000000000e+00 0.000000000000000000e+00 0.000000000000000000e+00 0.000000000000000000e+00 0.000000000000000000e+00 0.000000000000000000e+00 0.000000000000000000e+00 0.000000000000000000e+00 0.000000000000000000e+00 0.000000000000000000e+00 0.000000000000000000e+00 0.000000000000000000e+00 0.000000000000000000e+00 0.000000000000000000e+00 0.000000000000000000e+00 0.000000000000000000e+00 0.000000000000000000e+00 0.000000000000000000e+00 0.000000000000000000e+00 0.000000000000000000e+00 0.000000000000000000e+00 0.000000000000000000e+00 0.000000000000000000e+00 0.000000000000000000e+00 0.000000000000000000e+00 0.000000000000000000e+00 0.000000000000000000e+00 0.000000000000000000e+00 0.000000000000000000e+00 0.000000000000000000e+00 0.000000000000000000e+00 0.000000000000000000e+00 0.000000000000000000e+00 0.000000000000000000e+00 0.000000000000000000e+00 0.000000000000000000e+00 0.000000000000000000e+00 0.000000000000000000e+00 0.000000000000000000e+00 0.000000000000000000e+00 0.000000000000000000e+00 0.000000000000000000e+00 0.000000000000000000e+00 0.000000000000000000e+00 0.000000000000000000e+00 0.000000000000000000e+00 0.000000000000000000e+00 0.000000000000000000e+00 0.000000000000000000e+00 0.000000000000000000e+00 0.000000000000000000e+00 0.000000000000000000e+00 0.000000000000000000e+00 0.000000000000000000e+00 0.000000000000000000e+00 0.000000000000000000e+00 0.000000000000000000e+00 0.000000000000000000e+00 0.000000000000000000e+00 0.000000000000000000e+00 0.000000000000000000e+00 0.000000000000000000e+00 0.000000000000000000e+00 0.000000000000000000e+00 0.000000000000000000e+00 0.000000000000000000e+00 0.000000000000000000e+00 0.000000000000000000e+00 0.000000000000000000e+00 0.000000000000000000e+00 0.000000000000000000e+00 0.000000000000000000e+00 0.000000000000000000e+00 0.000000000000000000e+00 0.000000000000000000e+00 0.000000000000000000e+00 0.000000000000000000e+00 0.000000000000000000e+00 0.000000000000000000e+00 0.000000000000000000e+00 0.000000000000000000e+00 0.000000000000000000e+00 0.000000000000000000e+00 0.000000000000000000e+00 0.000000000000000000e+00 0.000000000000000000e+00 0.000000000000000000e+00 0.000000000000000000e+00 0.000000000000000000e+00 0.000000000000000000e+00 0.000000000000000000e+00 0.000000000000000000e+00 0.000000000000000000e+00 0.000000000000000000e+00 0.000000000000000000e+00 0.000000000000000000e+00 0.000000000000000000e+00 0.000000000000000000e+00 0.000000000000000000e+00 0.000000000000000000e+00 0.000000000000000000e+00 0.000000000000000000e+00 0.000000000000000000e+00 0.000000000000000000e+00 0.000000000000000000e+00 0.000000000000000000e+00 0.000000000000000000e+00 0.000000000000000000e+00 0.000000000000000000e+00 0.000000000000000000e+00 0.000000000000000000e+00 0.000000000000000000e+00 0.000000000000000000e+00 0.000000000000000000e+00 0.000000000000000000e+00 0.000000000000000000e+00 0.000000000000000000e+00 0.000000000000000000e+00 0.000000000000000000e+00 0.000000000000000000e+00 0.000000000000000000e+00 0.000000000000000000e+00 0.000000000000000000e+00 0.000000000000000000e+00 0.000000000000000000e+00 0.000000000000000000e+00 0.000000000000000000e+00 0.000000000000000000e+00 0.000000000000000000e+00 0.000000000000000000e+00 0.000000000000000000e+00 0.000000000000000000e+00 0.000000000000000000e+00 0.000000000000000000e+00 0.000000000000000000e+00 0.000000000000000000e+00 0.000000000000000000e+00 0.000000000000000000e+00 0.000000000000000000e+00 0.000000000000000000e+00 0.000000000000000000e+00 0.000000000000000000e+00 0.000000000000000000e+00 0.000000000000000000e+00 0.000000000000000000e+00 0.000000000000000000e+00 0.000000000000000000e+00 0.000000000000000000e+00 0.000000000000000000e+00 0.000000000000000000e+00 0.000000000000000000e+00 0.000000000000000000e+00 0.000000000000000000e+00 0.000000000000000000e+00 0.000000000000000000e+00 0.000000000000000000e+00 0.000000000000000000e+00 0.000000000000000000e+00 0.000000000000000000e+00 0.000000000000000000e+00 0.000000000000000000e+00 0.000000000000000000e+00 0.000000000000000000e+00 0.000000000000000000e+00 0.000000000000000000e+00 0.000000000000000000e+00 0.000000000000000000e+00 0.000000000000000000e+00 0.000000000000000000e+00 0.000000000000000000e+00 0.000000000000000000e+00 0.000000000000000000e+00 0.000000000000000000e+00 0.000000000000000000e+00 0.000000000000000000e+00 0.000000000000000000e+00 0.000000000000000000e+00 0.000000000000000000e+00 0.000000000000000000e+00 0.000000000000000000e+00 0.000000000000000000e+00 0.000000000000000000e+00 0.000000000000000000e+00 0.000000000000000000e+00 0.000000000000000000e+00 0.000000000000000000e+00 0.000000000000000000e+00 0.000000000000000000e+00 0.000000000000000000e+00 0.000000000000000000e+00 0.000000000000000000e+00 0.000000000000000000e+00 0.000000000000000000e+00 0.000000000000000000e+00 0.000000000000000000e+00 0.000000000000000000e+00 0.000000000000000000e+00 0.000000000000000000e+00 0.000000000000000000e+00 0.000000000000000000e+00 0.000000000000000000e+00 0.000000000000000000e+00 0.000000000000000000e+00 0.000000000000000000e+00 0.000000000000000000e+00 0.000000000000000000e+00 0.000000000000000000e+00 0.000000000000000000e+00 0.000000000000000000e+00 0.000000000000000000e+00 0.000000000000000000e+00 0.000000000000000000e+00 0.000000000000000000e+00 0.000000000000000000e+00 0.000000000000000000e+00 0.000000000000000000e+00 0.000000000000000000e+00 0.000000000000000000e+00 0.000000000000000000e+00 0.000000000000000000e+00 0.000000000000000000e+00 0.000000000000000000e+00 0.000000000000000000e+00 0.000000000000000000e+00 0.000000000000000000e+00 0.000000000000000000e+00 0.000000000000000000e+00 0.000000000000000000e+00 0.000000000000000000e+00 0.000000000000000000e+00 0.000000000000000000e+00 0.000000000000000000e+00 0.000000000000000000e+00 0.000000000000000000e+00 0.000000000000000000e+00 0.000000000000000000e+00 0.000000000000000000e+00 0.000000000000000000e+00 0.000000000000000000e+00 0.000000000000000000e+00 0.000000000000000000e+00 0.000000000000000000e+00 0.000000000000000000e+00 0.000000000000000000e+00 0.000000000000000000e+00 0.000000000000000000e+00 0.000000000000000000e+00 0.000000000000000000e+00 0.000000000000000000e+00 0.000000000000000000e+00 0.000000000000000000e+00 0.000000000000000000e+00 0.000000000000000000e+00 0.000000000000000000e+00 0.000000000000000000e+00 0.000000000000000000e+00 0.000000000000000000e+00 0.000000000000000000e+00 0.000000000000000000e+00 0.000000000000000000e+00 0.000000000000000000e+00 0.000000000000000000e+00 0.000000000000000000e+00 0.000000000000000000e+00 0.000000000000000000e+00 0.000000000000000000e+00 0.000000000000000000e+00 0.000000000000000000e+00 0.000000000000000000e+00 0.000000000000000000e+00 0.000000000000000000e+00 0.000000000000000000e+00 0.000000000000000000e+00 0.000000000000000000e+00 0.000000000000000000e+00 0.000000000000000000e+00 0.000000000000000000e+00 0.000000000000000000e+00 0.000000000000000000e+00 0.000000000000000000e+00 0.000000000000000000e+00 0.000000000000000000e+00 0.000000000000000000e+00 0.000000000000000000e+00 0.000000000000000000e+00 0.000000000000000000e+00 0.000000000000000000e+00 0.000000000000000000e+00 0.000000000000000000e+00 0.000000000000000000e+00 0.000000000000000000e+00 0.000000000000000000e+00 0.000000000000000000e+00 0.000000000000000000e+00 0.000000000000000000e+00 0.000000000000000000e+00 0.000000000000000000e+00 0.000000000000000000e+00 0.000000000000000000e+00 0.000000000000000000e+00 0.000000000000000000e+00 0.000000000000000000e+00 0.000000000000000000e+00 0.000000000000000000e+00 0.000000000000000000e+00 0.000000000000000000e+00 0.000000000000000000e+00 0.000000000000000000e+00 0.000000000000000000e+00 0.000000000000000000e+00 0.000000000000000000e+00 0.000000000000000000e+00 0.000000000000000000e+00 0.000000000000000000e+00 0.000000000000000000e+00 0.000000000000000000e+00 0.000000000000000000e+00 0.000000000000000000e+00 0.000000000000000000e+00 0.000000000000000000e+00 0.000000000000000000e+00 0.000000000000000000e+00 0.000000000000000000e+00 0.000000000000000000e+00 0.000000000000000000e+00 0.000000000000000000e+00 0.000000000000000000e+00 0.000000000000000000e+00 0.000000000000000000e+00 0.000000000000000000e+00 0.000000000000000000e+00 0.000000000000000000e+00 0.000000000000000000e+00 0.000000000000000000e+00 0.000000000000000000e+00 0.000000000000000000e+00 0.000000000000000000e+00 0.000000000000000000e+00 0.000000000000000000e+00 0.000000000000000000e+00 0.000000000000000000e+00 0.000000000000000000e+00 0.000000000000000000e+00 0.000000000000000000e+00 0.000000000000000000e+00 0.000000000000000000e+00 0.000000000000000000e+00 0.000000000000000000e+00 0.000000000000000000e+00 0.000000000000000000e+00 0.000000000000000000e+00 0.000000000000000000e+00 0.000000000000000000e+00 0.000000000000000000e+00 0.000000000000000000e+00 0.000000000000000000e+00 0.000000000000000000e+00 0.000000000000000000e+00 0.000000000000000000e+00 0.000000000000000000e+00 0.000000000000000000e+00 0.000000000000000000e+00 0.000000000000000000e+00 0.000000000000000000e+00 0.000000000000000000e+00 0.000000000000000000e+00 0.000000000000000000e+00 0.000000000000000000e+00 0.000000000000000000e+00 0.000000000000000000e+00 0.000000000000000000e+00 0.000000000000000000e+00 0.000000000000000000e+00 0.000000000000000000e+00 0.000000000000000000e+00 0.000000000000000000e+00 0.000000000000000000e+00 0.000000000000000000e+00 0.000000000000000000e+00 0.000000000000000000e+00 0.000000000000000000e+00 0.000000000000000000e+00 0.000000000000000000e+00 0.000000000000000000e+00 0.000000000000000000e+00 0.000000000000000000e+00 0.000000000000000000e+00 0.000000000000000000e+00 0.000000000000000000e+00 0.000000000000000000e+00 0.000000000000000000e+00 0.000000000000000000e+00 0.000000000000000000e+00 0.000000000000000000e+00 0.000000000000000000e+00 0.000000000000000000e+00 0.000000000000000000e+00 0.000000000000000000e+00 0.000000000000000000e+00 0.000000000000000000e+00 0.000000000000000000e+00 0.000000000000000000e+00 0.000000000000000000e+00 0.000000000000000000e+00 0.000000000000000000e+00 0.000000000000000000e+00 0.000000000000000000e+00 0.000000000000000000e+00 0.000000000000000000e+00 0.000000000000000000e+00 0.000000000000000000e+00 0.000000000000000000e+00 0.000000000000000000e+00 0.000000000000000000e+00 0.000000000000000000e+00 0.000000000000000000e+00 0.000000000000000000e+00 0.000000000000000000e+00 0.000000000000000000e+00 0.000000000000000000e+00 0.000000000000000000e+00 0.000000000000000000e+00 0.000000000000000000e+00 0.000000000000000000e+00 0.000000000000000000e+00 0.000000000000000000e+00 0.000000000000000000e+00 0.000000000000000000e+00 0.000000000000000000e+00 0.000000000000000000e+00 0.000000000000000000e+00 0.000000000000000000e+00 0.000000000000000000e+00 0.000000000000000000e+00 0.000000000000000000e+00 0.000000000000000000e+00 0.000000000000000000e+00 0.000000000000000000e+00 0.000000000000000000e+00 0.000000000000000000e+00 0.000000000000000000e+00 0.000000000000000000e+00 0.000000000000000000e+00 0.000000000000000000e+00 0.000000000000000000e+00 0.000000000000000000e+00 0.000000000000000000e+00 0.000000000000000000e+00 0.000000000000000000e+00 0.000000000000000000e+00 0.000000000000000000e+00 0.000000000000000000e+00 0.000000000000000000e+00 0.000000000000000000e+00 0.000000000000000000e+00 0.000000000000000000e+00 0.000000000000000000e+00 0.000000000000000000e+00 0.000000000000000000e+00 0.000000000000000000e+00 0.000000000000000000e+00 0.000000000000000000e+00 0.000000000000000000e+00 0.000000000000000000e+00 0.000000000000000000e+00 0.000000000000000000e+00 0.000000000000000000e+00 0.000000000000000000e+00 0.000000000000000000e+00 0.000000000000000000e+00
[truncated: 3,599,776 more chars]
